# Supplementary material for: Thinking about it: the impact of COVID-19-related stimuli on prospective memory
Source: PeerJ. 2023 Nov 16;11:e16389. doi: 10.7717/peerj.16389 (PMC10657566; doi:10.7717/peerj.16389)
Supplement: Supplemental Information 4 — The raw data from both the task and the questionnaire. Both folders are divided in the three conditions (COV, DOC, and NEGA) depending on the presented video clip. [file peerj-11-16389-s004.zip]

Archive with 578 entries (571 files):
- Data/
- __MACOSX/._Data
- Data/RAW_Data_Task/
- Data/Preprocessed_data/
- Data/RAW_Data_Survey/
- Data/RAW_Data_Task/NEGA_version/
- Data/RAW_Data_Task/DOC_version/
- Data/RAW_Data_Task/COV_Version/
- Data/Preprocessed_data/THAI_Accuracy.csv
- __MACOSX/Data/Preprocessed_data/._THAI_Accuracy.csv
- Data/Preprocessed_data/THAI_PMcue.csv
- __MACOSX/Data/Preprocessed_data/._THAI_PMcue.csv
- Data/Preprocessed_data/THAI_RT.csv
- __MACOSX/Data/Preprocessed_data/._THAI_RT.csv
- Data/RAW_Data_Survey/1.Thai_COV_Survey.csv
- __MACOSX/Data/RAW_Data_Survey/._1.Thai_COV_Survey.csv
- Data/RAW_Data_Survey/3.Thai_NEGA_Survey.csv
- __MACOSX/Data/RAW_Data_Survey/._3.Thai_NEGA_Survey.csv
- Data/RAW_Data_Survey/2.Thai_DOC_Survey.csv
- __MACOSX/Data/RAW_Data_Survey/._2.Thai_DOC_Survey.csv
- Data/RAW_Data_Task/NEGA_version/PP25M19_nega.csv
- __MACOSX/Data/RAW_Data_Task/NEGA_version/._PP25M19_nega.csv
- Data/RAW_Data_Task/NEGA_version/GS23F18_nega.csv
- __MACOSX/Data/RAW_Data_Task/NEGA_version/._GS23F18_nega.csv
- Data/RAW_Data_Task/NEGA_version/pb21m11_nega.csv
- __MACOSX/Data/RAW_Data_Task/NEGA_version/._pb21m11_nega.csv
- Data/RAW_Data_Task/NEGA_version/AF27M14_nega.csv
- __MACOSX/Data/RAW_Data_Task/NEGA_version/._AF27M14_nega.csv
- Data/RAW_Data_Task/NEGA_version/NT21F28_nega.csv
- __MACOSX/Data/RAW_Data_Task/NEGA_version/._NT21F28_nega.csv
- Data/RAW_Data_Task/NEGA_version/EP25F13_nega.csv
- __MACOSX/Data/RAW_Data_Task/NEGA_version/._EP25F13_nega.csv
- Data/RAW_Data_Task/NEGA_version/PR24M15_nega.csv
- __MACOSX/Data/RAW_Data_Task/NEGA_version/._PR24M15_nega.csv
- Data/RAW_Data_Task/NEGA_version/IM23F5_nega.csv
- __MACOSX/Data/RAW_Data_Task/NEGA_version/._IM23F5_nega.csv
- Data/RAW_Data_Task/NEGA_version/AS24F17_nega.csv
- __MACOSX/Data/RAW_Data_Task/NEGA_version/._AS24F17_nega.csv
- Data/RAW_Data_Task/NEGA_version/GL20F18_nega.csv
- __MACOSX/Data/RAW_Data_Task/NEGA_version/._GL20F18_nega.csv
- Data/RAW_Data_Task/NEGA_version/MS23M5_nega.csv
- __MACOSX/Data/RAW_Data_Task/NEGA_version/._MS23M5_nega.csv
- Data/RAW_Data_Task/NEGA_version/MM22F_nega.csv
- __MACOSX/Data/RAW_Data_Task/NEGA_version/._MM22F_nega.csv
- Data/RAW_Data_Task/NEGA_version/IA19F8_nega.csv
- __MACOSX/Data/RAW_Data_Task/NEGA_version/._IA19F8_nega.csv
- Data/RAW_Data_Task/NEGA_version/GL24M15_nega.csv
- __MACOSX/Data/RAW_Data_Task/NEGA_version/._GL24M15_nega.csv
- Data/RAW_Data_Task/NEGA_version/SD23F5_nega.csv
- __MACOSX/Data/RAW_Data_Task/NEGA_version/._SD23F5_nega.csv
- Data/RAW_Data_Task/NEGA_version/CD22F19_nega.csv
- __MACOSX/Data/RAW_Data_Task/NEGA_version/._CD22F19_nega.csv
- Data/RAW_Data_Task/NEGA_version/IDN24F18_nega.csv
- __MACOSX/Data/RAW_Data_Task/NEGA_version/._IDN24F18_nega.csv
- Data/RAW_Data_Task/NEGA_version/MP34F5_nega.csv
- __MACOSX/Data/RAW_Data_Task/NEGA_version/._MP34F5_nega.csv
- Data/RAW_Data_Task/NEGA_version/VDG29F7_nega.csv
- __MACOSX/Data/RAW_Data_Task/NEGA_version/._VDG29F7_nega.csv
- Data/RAW_Data_Task/NEGA_version/MS33F15_nega.csv
- __MACOSX/Data/RAW_Data_Task/NEGA_version/._MS33F15_nega.csv
- Data/RAW_Data_Task/NEGA_version/GR21M22_nega.csv
- __MACOSX/Data/RAW_Data_Task/NEGA_version/._GR21M22_nega.csv
- Data/RAW_Data_Task/NEGA_version/TB21F27_nega.csv
- __MACOSX/Data/RAW_Data_Task/NEGA_version/._TB21F27_nega.csv
- Data/RAW_Data_Task/NEGA_version/SZ25F29_nega.csv
- __MACOSX/Data/RAW_Data_Task/NEGA_version/._SZ25F29_nega.csv
- Data/RAW_Data_Task/NEGA_version/LS20F19_nega.csv
- __MACOSX/Data/RAW_Data_Task/NEGA_version/._LS20F19_nega.csv
- Data/RAW_Data_Task/NEGA_version/SZ25M27_nega.csv
- __MACOSX/Data/RAW_Data_Task/NEGA_version/._SZ25M27_nega.csv
- Data/RAW_Data_Task/NEGA_version/EM21F26_nega.csv
- __MACOSX/Data/RAW_Data_Task/NEGA_version/._EM21F26_nega.csv
- Data/RAW_Data_Task/NEGA_version/MMM22F28_nega.csv
- __MACOSX/Data/RAW_Data_Task/NEGA_version/._MMM22F28_nega.csv
- Data/RAW_Data_Task/NEGA_version/LA25M11_nega.csv
- __MACOSX/Data/RAW_Data_Task/NEGA_version/._LA25M11_nega.csv
- Data/RAW_Data_Task/NEGA_version/MF31M18_nega.csv
- __MACOSX/Data/RAW_Data_Task/NEGA_version/._MF31M18_nega.csv
- Data/RAW_Data_Task/NEGA_version/GC20F8_nega.csv
- __MACOSX/Data/RAW_Data_Task/NEGA_version/._GC20F8_nega.csv
- Data/RAW_Data_Task/NEGA_version/GB23F7_nega.csv
- __MACOSX/Data/RAW_Data_Task/NEGA_version/._GB23F7_nega.csv
- Data/RAW_Data_Task/NEGA_version/VC23F30_nega.csv
- __MACOSX/Data/RAW_Data_Task/NEGA_version/._VC23F30_nega.csv
- Data/RAW_Data_Task/NEGA_version/RF27F18_nega.csv
- __MACOSX/Data/RAW_Data_Task/NEGA_version/._RF27F18_nega.csv
- Data/RAW_Data_Task/NEGA_version/DP28M4_nega.csv
- __MACOSX/Data/RAW_Data_Task/NEGA_version/._DP28M4_nega.csv
- Data/RAW_Data_Task/NEGA_version/GS36M6_nega.csv
- __MACOSX/Data/RAW_Data_Task/NEGA_version/._GS36M6_nega.csv
- Data/RAW_Data_Task/NEGA_version/CU29M8_nega.csv
- __MACOSX/Data/RAW_Data_Task/NEGA_version/._CU29M8_nega.csv
- Data/RAW_Data_Task/NEGA_version/MS23F30_nega.csv
- __MACOSX/Data/RAW_Data_Task/NEGA_version/._MS23F30_nega.csv
- Data/RAW_Data_Task/NEGA_version/JSF29F1_nega.csv
- __MACOSX/Data/RAW_Data_Task/NEGA_version/._JSF29F1_nega.csv
- Data/RAW_Data_Task/NEGA_version/ID_SU21F11_nega.csv
- __MACOSX/Data/RAW_Data_Task/NEGA_version/._ID_SU21F11_nega.csv
- Data/RAW_Data_Task/NEGA_version/LR22F14_nega.csv
- __MACOSX/Data/RAW_Data_Task/NEGA_version/._LR22F14_nega.csv
- Data/RAW_Data_Task/NEGA_version/EC23FM20_nega.csv
- __MACOSX/Data/RAW_Data_Task/NEGA_version/._EC23FM20_nega.csv
- Data/RAW_Data_Task/NEGA_version/LP21F28_nega.csv
- __MACOSX/Data/RAW_Data_Task/NEGA_version/._LP21F28_nega.csv
- Data/RAW_Data_Task/NEGA_version/SF30F17_nega.csv
- __MACOSX/Data/RAW_Data_Task/NEGA_version/._SF30F17_nega.csv
- Data/RAW_Data_Task/NEGA_version/VP23F22_nega.csv
- __MACOSX/Data/RAW_Data_Task/NEGA_version/._VP23F22_nega.csv
- Data/RAW_Data_Task/NEGA_version/GM25M15_nega.csv
- __MACOSX/Data/RAW_Data_Task/NEGA_version/._GM25M15_nega.csv
- Data/RAW_Data_Task/NEGA_version/MT24M19_nega.csv
- __MACOSX/Data/RAW_Data_Task/NEGA_version/._MT24M19_nega.csv
- Data/RAW_Data_Task/NEGA_version/GF29F27_nega.csv
- __MACOSX/Data/RAW_Data_Task/NEGA_version/._GF29F27_nega.csv
- Data/RAW_Data_Task/NEGA_version/ET23F16_nega.csv
- __MACOSX/Data/RAW_Data_Task/NEGA_version/._ET23F16_nega.csv
- Data/RAW_Data_Task/NEGA_version/RA29F27_nega.csv
- __MACOSX/Data/RAW_Data_Task/NEGA_version/._RA29F27_nega.csv
- Data/RAW_Data_Task/NEGA_version/GD25F19_nega.csv
- __MACOSX/Data/RAW_Data_Task/NEGA_version/._GD25F19_nega.csv
- Data/RAW_Data_Task/NEGA_version/AB22F19_nega.csv
- __MACOSX/Data/RAW_Data_Task/NEGA_version/._AB22F19_nega.csv
- Data/RAW_Data_Task/NEGA_version/MG31M31_nega.csv
- __MACOSX/Data/RAW_Data_Task/NEGA_version/._MG31M31_nega.csv
- Data/RAW_Data_Task/NEGA_version/GV29F26_nega.csv
- __MACOSX/Data/RAW_Data_Task/NEGA_version/._GV29F26_nega.csv
- Data/RAW_Data_Task/NEGA_version/SF29M29_nega.csv
- __MACOSX/Data/RAW_Data_Task/NEGA_version/._SF29M29_nega.csv
- Data/RAW_Data_Task/NEGA_version/SM28F30_nega.csv
- __MACOSX/Data/RAW_Data_Task/NEGA_version/._SM28F30_nega.csv
- Data/RAW_Data_Task/NEGA_version/CD22F10_nega.csv
- __MACOSX/Data/RAW_Data_Task/NEGA_version/._CD22F10_nega.csv
- Data/RAW_Data_Task/NEGA_version/CC24M18_nega.csv
- __MACOSX/Data/RAW_Data_Task/NEGA_version/._CC24M18_nega.csv
- Data/RAW_Data_Task/NEGA_version/LC33F26_nega.csv
- __MACOSX/Data/RAW_Data_Task/NEGA_version/._LC33F26_nega.csv
- Data/RAW_Data_Task/NEGA_version/EA23F9_nega.csv
- __MACOSX/Data/RAW_Data_Task/NEGA_version/._EA23F9_nega.csv
- Data/RAW_Data_Task/NEGA_version/GT22F13_nega.csv
- __MACOSX/Data/RAW_Data_Task/NEGA_version/._GT22F13_nega.csv
- Data/RAW_Data_Task/NEGA_version/JDL21M18_nega.csv
- __MACOSX/Data/RAW_Data_Task/NEGA_version/._JDL21M18_nega.csv
- Data/RAW_Data_Task/NEGA_version/MB21F19_nega.csv
- __MACOSX/Data/RAW_Data_Task/NEGA_version/._MB21F19_nega.csv
- Data/RAW_Data_Task/NEGA_version/AH24F13_nega.csv
- __MACOSX/Data/RAW_Data_Task/NEGA_version/._AH24F13_nega.csv
- Data/RAW_Data_Task/NEGA_version/BDM19F21_nega.csv
- __MACOSX/Data/RAW_Data_Task/NEGA_version/._BDM19F21_nega.csv
- Data/RAW_Data_Task/NEGA_version/FP24F7_nega.csv
- __MACOSX/Data/RAW_Data_Task/NEGA_version/._FP24F7_nega.csv
- Data/RAW_Data_Task/NEGA_version/MB22F20_nega.csv
- __MACOSX/Data/RAW_Data_Task/NEGA_version/._MB22F20_nega.csv
- Data/RAW_Data_Task/NEGA_version/LG21M19_nega.csv
- __MACOSX/Data/RAW_Data_Task/NEGA_version/._LG21M19_nega.csv
- Data/RAW_Data_Task/NEGA_version/NM19F10_nega.csv
- __MACOSX/Data/RAW_Data_Task/NEGA_version/._NM19F10_nega.csv
- Data/RAW_Data_Task/NEGA_version/GB22F12_nega.csv
- __MACOSX/Data/RAW_Data_Task/NEGA_version/._GB22F12_nega.csv
- Data/RAW_Data_Task/NEGA_version/AS21F8_nega.csv
- __MACOSX/Data/RAW_Data_Task/NEGA_version/._AS21F8_nega.csv
- Data/RAW_Data_Task/NEGA_version/MDM23F17_nega.csv
- __MACOSX/Data/RAW_Data_Task/NEGA_version/._MDM23F17_nega.csv
- Data/RAW_Data_Task/NEGA_version/IT21F21_nega.csv
- __MACOSX/Data/RAW_Data_Task/NEGA_version/._IT21F21_nega.csv
- Data/RAW_Data_Task/NEGA_version/FP23M15_nega.csv
- __MACOSX/Data/RAW_Data_Task/NEGA_version/._FP23M15_nega.csv
- Data/RAW_Data_Task/NEGA_version/LP21F19_nega.csv
- __MACOSX/Data/RAW_Data_Task/NEGA_version/._LP21F19_nega.csv
- Data/RAW_Data_Task/NEGA_version/LT20M18_nega.csv
- __MACOSX/Data/RAW_Data_Task/NEGA_version/._LT20M18_nega.csv
- Data/RAW_Data_Task/NEGA_version/AV28F3_nega.csv
- __MACOSX/Data/RAW_Data_Task/NEGA_version/._AV28F3_nega.csv
- Data/RAW_Data_Task/NEGA_version/DB24F21_nega.csv
- __MACOSX/Data/RAW_Data_Task/NEGA_version/._DB24F21_nega.csv
- Data/RAW_Data_Task/NEGA_version/RO25F13_nega.csv
- __MACOSX/Data/RAW_Data_Task/NEGA_version/._RO25F13_nega.csv
- Data/RAW_Data_Task/NEGA_version/MP25M13_nega.csv
- __MACOSX/Data/RAW_Data_Task/NEGA_version/._MP25M13_nega.csv
- Data/RAW_Data_Task/NEGA_version/MB22F27_nega.csv
- __MACOSX/Data/RAW_Data_Task/NEGA_version/._MB22F27_nega.csv
- Data/RAW_Data_Task/NEGA_version/FF26M19_nega.csv
- __MACOSX/Data/RAW_Data_Task/NEGA_version/._FF26M19_nega.csv
- Data/RAW_Data_Task/NEGA_version/LF25M19_nega.csv
- __MACOSX/Data/RAW_Data_Task/NEGA_version/._LF25M19_nega.csv
- Data/RAW_Data_Task/NEGA_version/EP25M9_nega.csv
- __MACOSX/Data/RAW_Data_Task/NEGA_version/._EP25M9_nega.csv
- Data/RAW_Data_Task/NEGA_version/LS32F19_nega.csv
- __MACOSX/Data/RAW_Data_Task/NEGA_version/._LS32F19_nega.csv
- Data/RAW_Data_Task/NEGA_version/SV24F1_nega.csv
- __MACOSX/Data/RAW_Data_Task/NEGA_version/._SV24F1_nega.csv
- Data/RAW_Data_Task/NEGA_version/FP24F12_nega.csv
- __MACOSX/Data/RAW_Data_Task/NEGA_version/._FP24F12_nega.csv
- Data/RAW_Data_Task/NEGA_version/GT20F10_nega.csv
- __MACOSX/Data/RAW_Data_Task/NEGA_version/._GT20F10_nega.csv
- Data/RAW_Data_Task/NEGA_version/FP25F10_nega.csv
- __MACOSX/Data/RAW_Data_Task/NEGA_version/._FP25F10_nega.csv
- Data/RAW_Data_Task/NEGA_version/MG20F3_nega.csv
- __MACOSX/Data/RAW_Data_Task/NEGA_version/._MG20F3_nega.csv
- Data/RAW_Data_Task/NEGA_version/PV29M27_nega.csv
- __MACOSX/Data/RAW_Data_Task/NEGA_version/._PV29M27_nega.csv
- Data/RAW_Data_Task/NEGA_version/MM23F19_nega.csv
- __MACOSX/Data/RAW_Data_Task/NEGA_version/._MM23F19_nega.csv
- Data/RAW_Data_Task/NEGA_version/AT23F8_nega.csv
- __MACOSX/Data/RAW_Data_Task/NEGA_version/._AT23F8_nega.csv
- Data/RAW_Data_Task/NEGA_version/GT22F14_nega.csv
- __MACOSX/Data/RAW_Data_Task/NEGA_version/._GT22F14_nega.csv
- Data/RAW_Data_Task/DOC_version/BR24F14_doc.csv
- __MACOSX/Data/RAW_Data_Task/DOC_version/._BR24F14_doc.csv
- Data/RAW_Data_Task/DOC_version/MT19F19_doc.csv
- __MACOSX/Data/RAW_Data_Task/DOC_version/._MT19F19_doc.csv
- Data/RAW_Data_Task/DOC_version/Alessia_98_doc.csv
- __MACOSX/Data/RAW_Data_Task/DOC_version/._Alessia_98_doc.csv
- Data/RAW_Data_Task/DOC_version/SM21F15_doc.csv
- __MACOSX/Data/RAW_Data_Task/DOC_version/._SM21F15_doc.csv
- Data/RAW_Data_Task/DOC_version/LG18M8_doc.csv
- __MACOSX/Data/RAW_Data_Task/DOC_version/._LG18M8_doc.csv
- Data/RAW_Data_Task/DOC_version/ZZ38F9_doc.csv
- __MACOSX/Data/RAW_Data_Task/DOC_version/._ZZ38F9_doc.csv
- Data/RAW_Data_Task/DOC_version/JC23F3_doc.csv
- __MACOSX/Data/RAW_Data_Task/DOC_version/._JC23F3_doc.csv
- Data/RAW_Data_Task/DOC_version/MU19M26_doc.csv
- __MACOSX/Data/RAW_Data_Task/DOC_version/._MU19M26_doc.csv
- Data/RAW_Data_Task/DOC_version/MZ19M21_doc.csv
- __MACOSX/Data/RAW_Data_Task/DOC_version/._MZ19M21_doc.csv
- Data/RAW_Data_Task/DOC_version/AB21M8_doc.csv
- __MACOSX/Data/RAW_Data_Task/DOC_version/._AB21M8_doc.csv
- Data/RAW_Data_Task/DOC_version/AS22F9_doc.csv
- __MACOSX/Data/RAW_Data_Task/DOC_version/._AS22F9_doc.csv
- Data/RAW_Data_Task/DOC_version/PF35M1_doc.csv
- __MACOSX/Data/RAW_Data_Task/DOC_version/._PF35M1_doc.csv
- Data/RAW_Data_Task/DOC_version/CB27F12_doc.csv
- __MACOSX/Data/RAW_Data_Task/DOC_version/._CB27F12_doc.csv
- Data/RAW_Data_Task/DOC_version/MG20F8_doc.csv
- __MACOSX/Data/RAW_Data_Task/DOC_version/._MG20F8_doc.csv
- Data/RAW_Data_Task/DOC_version/SR27F26_doc.csv
- __MACOSX/Data/RAW_Data_Task/DOC_version/._SR27F26_doc.csv
- Data/RAW_Data_Task/DOC_version/LB24F26_doc.csv
- __MACOSX/Data/RAW_Data_Task/DOC_version/._LB24F26_doc.csv
- Data/RAW_Data_Task/DOC_version/LB25M21_doc.csv
- __MACOSX/Data/RAW_Data_Task/DOC_version/._LB25M21_doc.csv
- Data/RAW_Data_Task/DOC_version/SD19F8_doc.csv
- __MACOSX/Data/RAW_Data_Task/DOC_version/._SD19F8_doc.csv
- Data/RAW_Data_Task/DOC_version/DT24M9_doc.csv
- __MACOSX/Data/RAW_Data_Task/DOC_version/._DT24M9_doc.csv
- Data/RAW_Data_Task/DOC_version/IS20F8_doc.csv
- __MACOSX/Data/RAW_Data_Task/DOC_version/._IS20F8_doc.csv
- Data/RAW_Data_Task/DOC_version/MV20F11_doc.csv
- __MACOSX/Data/RAW_Data_Task/DOC_version/._MV20F11_doc.csv
- Data/RAW_Data_Task/DOC_version/CZ25F18_doc.csv
- __MACOSX/Data/RAW_Data_Task/DOC_version/._CZ25F18_doc.csv
- Data/RAW_Data_Task/DOC_version/AZ19F11_doc.csv
- __MACOSX/Data/RAW_Data_Task/DOC_version/._AZ19F11_doc.csv
- Data/RAW_Data_Task/DOC_version/DS29M18_doc.csv
- __MACOSX/Data/RAW_Data_Task/DOC_version/._DS29M18_doc.csv
- Data/RAW_Data_Task/DOC_version/VL22F23_doc.csv
- __MACOSX/Data/RAW_Data_Task/DOC_version/._VL22F23_doc.csv
- Data/RAW_Data_Task/DOC_version/EF20F9_doc.csv
- __MACOSX/Data/RAW_Data_Task/DOC_version/._EF20F9_doc.csv
- Data/RAW_Data_Task/DOC_version/EN25M8_doc.csv
- __MACOSX/Data/RAW_Data_Task/DOC_version/._EN25M8_doc.csv
- Data/RAW_Data_Task/DOC_version/DG21M26_doc.csv
- __MACOSX/Data/RAW_Data_Task/DOC_version/._DG21M26_doc.csv
- Data/RAW_Data_Task/DOC_version/ST19F8_doc.csv
- __MACOSX/Data/RAW_Data_Task/DOC_version/._ST19F8_doc.csv
- Data/RAW_Data_Task/DOC_version/AF19F20_doc.csv
- __MACOSX/Data/RAW_Data_Task/DOC_version/._AF19F20_doc.csv
- Data/RAW_Data_Task/DOC_version/FC21F11_doc.csv
- __MACOSX/Data/RAW_Data_Task/DOC_version/._FC21F11_doc.csv
- Data/RAW_Data_Task/DOC_version/MC20F10_doc.csv
- __MACOSX/Data/RAW_Data_Task/DOC_version/._MC20F10_doc.csv
- Data/RAW_Data_Task/DOC_version/SN19F9_doc.csv
- __MACOSX/Data/RAW_Data_Task/DOC_version/._SN19F9_doc.csv
- Data/RAW_Data_Task/DOC_version/AB23F12_doc.csv
- __MACOSX/Data/RAW_Data_Task/DOC_version/._AB23F12_doc.csv
- Data/RAW_Data_Task/DOC_version/SC20F21_doc.csv
- __MACOSX/Data/RAW_Data_Task/DOC_version/._SC20F21_doc.csv
- Data/RAW_Data_Task/DOC_version/MR24F18_doc.csv
- __MACOSX/Data/RAW_Data_Task/DOC_version/._MR24F18_doc.csv
- Data/RAW_Data_Task/DOC_version/AB26M8_doc.csv
- __MACOSX/Data/RAW_Data_Task/DOC_version/._AB26M8_doc.csv
- Data/RAW_Data_Task/DOC_version/SA19F21_doc.csv
- __MACOSX/Data/RAW_Data_Task/DOC_version/._SA19F21_doc.csv
- Data/RAW_Data_Task/DOC_version/FG18M8_doc.csv
- __MACOSX/Data/RAW_Data_Task/DOC_version/._FG18M8_doc.csv
- Data/RAW_Data_Task/DOC_version/LB25M22_doc.csv
- __MACOSX/Data/RAW_Data_Task/DOC_version/._LB25M22_doc.csv
- Data/RAW_Data_Task/DOC_version/AP24F12_doc.csv
- __MACOSX/Data/RAW_Data_Task/DOC_version/._AP24F12_doc.csv
- Data/RAW_Data_Task/DOC_version/SC21F11_doc.csv
- __MACOSX/Data/RAW_Data_Task/DOC_version/._SC21F11_doc.csv
- Data/RAW_Data_Task/DOC_version/MV34M12_doc.csv
- __MACOSX/Data/RAW_Data_Task/DOC_version/._MV34M12_doc.csv
- Data/RAW_Data_Task/DOC_version/VC23F9_doc.csv
- __MACOSX/Data/RAW_Data_Task/DOC_version/._VC23F9_doc.csv
- Data/RAW_Data_Task/DOC_version/CG18F8_doc.csv
- __MACOSX/Data/RAW_Data_Task/DOC_version/._CG18F8_doc.csv
- Data/RAW_Data_Task/DOC_version/NC26M11_doc.csv
- __MACOSX/Data/RAW_Data_Task/DOC_version/._NC26M11_doc.csv
- Data/RAW_Data_Task/DOC_version/AB20F12_doc.csv
- __MACOSX/Data/RAW_Data_Task/DOC_version/._AB20F12_doc.csv
[truncated: 278 more entries]
