# Supplementary material for: Thinking about it: the impact of COVID-19-related stimuli on prospective memory
Source: PeerJ. 2023 Nov 16;11:e16389. doi: 10.7717/peerj.16389 (PMC10657566; doi:10.7717/peerj.16389)
Supplement: Supplemental Information 4 — The raw data from both the task and the questionnaire. Both folders are divided in the three conditions (COV, DOC, and NEGA) depending on the presented video clip. [file peerj-11-16389-s004.zip › Data/Preprocessed_data/THAI_Accuracy.csv]

Subject	Video_	Condition	Eta	Genere	Covid	Paura	Info	DASS_Depression	DASS_Anxiety	DASS_Stress	DASS-General	DAS_Depression_score	DAS_Anxiety_score	DAS_Stress_score	Intrusion	Avoidance	Disphoric_Arousal	Intrusion_score	Avoidance_score	Disphoric_Arousal_score	Lavoro	Salute_Fi	Salute_Psi	Famiglia	R_Sentimentali	Sociale	Psico_post	Block_	Accuracy
AA20F6	DOC	3	20	0	0	1	1	2	0	4	6	0	0	0	0	0	1	0	0	0	1	0	2	3	0	2	0	Baseline	86
AA20F6	DOC	3	20	0	0	1	1	2	0	4	6	0	0	0	0	0	1	0	0	0	1	0	2	3	0	2	0	PMtask	90.2173913
AA24F8	DOC	3	24	0	0	1	1	8	14	14	36	0	2	0	1	0	1	0	0	0	1	1	3	2	1	1	1	Baseline	75
AA24F8	DOC	3	24	0	0	1	1	8	14	14	36	0	2	0	1	0	1	0	0	0	1	1	3	2	1	1	1	PMtask	88.04347826
AB20F12	DOC	3	20	0	1	1	1	6	0	8	14	0	0	0	4	0	1	0	0	0	5	4	5	3	4	5	0	Baseline	90
AB20F12	DOC	3	20	0	1	1	1	6	0	8	14	0	0	0	4	0	1	0	0	0	5	4	5	3	4	5	0	PMtask	95.65217391
AB21M8	DOC	3	21	1	0	0	2	4	4	8	16	0	0	0	0	0	0	0	0	0	1	0	0	0	1	2	0	Baseline	96
AB21M8	DOC	3	21	1	0	0	2	4	4	8	16	0	0	0	0	0	0	0	0	0	1	0	0	0	1	2	0	PMtask	95.65217391
AB23F12	DOC	3	23	0	0	1	1	14	0	8	22	2	0	0	2	3	2	0	0	0	2	1	4	2	1	3	1	Baseline	96
AB23F12	DOC	3	23	0	0	1	1	14	0	8	22	2	0	0	2	3	2	0	0	0	2	1	4	2	1	3	1	PMtask	93.47826087
AB24M21	DOC	3	24	1	0	1	0	8	2	12	22	0	0	0	0	0	0	0	0	0	0	0	0	0	0	2	1	Baseline	98
AB24M21	DOC	3	24	1	0	1	0	8	2	12	22	0	0	0	0	0	0	0	0	0	0	0	0	0	0	2	1	PMtask	100
AB26M8	DOC	3	26	1	0	2	3	2	6	18	26	0	0	1	3	1	3	0	0	0	2	0	0	0	0	2	0	Baseline	93
AB26M8	DOC	3	26	1	0	2	3	2	6	18	26	0	0	1	3	1	3	0	0	0	2	0	0	0	0	2	0	PMtask	90.2173913
AB28M18	DOC	3	28	1	0	1	1	6	0	20	26	0	0	2	1	2	3	0	0	0	4	4	5	4	4	5	1	Baseline	97
AB28M18	DOC	3	28	1	0	1	1	6	0	20	26	0	0	2	1	2	3	0	0	0	4	4	5	4	4	5	1	PMtask	95.65217391
AC27M27	DOC	3	27	1	0	0	2	0	2	8	10	0	0	0	0	0	0	0	0	0	3	1	3	3	2	3	0	Baseline	98
AC27M27	DOC	3	27	1	0	0	2	0	2	8	10	0	0	0	0	0	0	0	0	0	3	1	3	3	2	3	0	PMtask	95.65217391
AF19F20	DOC	3	19	0	0	4	3	4	2	6	12	0	0	0	11	6	9	1	1	1	3	2	5	0	1	5	1	Baseline	96
AF19F20	DOC	3	19	0	0	4	3	4	2	6	12	0	0	0	11	6	9	1	1	1	3	2	5	0	1	5	1	PMtask	90.2173913
Alessia_98	DOC	3	23	0	0	3	1	2	2	22	26	0	0	2	9	5	2	0	0	0	2	0	1	3	0	3	1	Baseline	99
Alessia_98	DOC	3	23	0	0	3	1	2	2	22	26	0	0	2	9	5	2	0	0	0	2	0	1	3	0	3	1	PMtask	90.2173913
AM23F8	DOC	3	23	0	0	2	3	8	12	22	42	0	2	2	8	4	3	0	0	0	1	2	2	3	0	1	1	Baseline	91
AM23F8	DOC	3	23	0	0	2	3	8	12	22	42	0	2	2	8	4	3	0	0	0	1	2	2	3	0	1	1	PMtask	98.91304348
AP21F29	DOC	3	21	0	0	2	1	8	14	12	34	0	2	0	5	2	4	0	0	0	1	2	3	0	0	1	0	Baseline	71
AP21F29	DOC	3	21	0	0	2	1	8	14	12	34	0	2	0	5	2	4	0	0	0	1	2	3	0	0	1	0	PMtask	78.26086957
AP24F12	DOC	3	23	0	0	1	1	32	10	42	84	4	2	4	1	0	0	0	0	0	4	0	0	1	0	4	0	Baseline	97
AP24F12	DOC	3	23	0	0	1	1	32	10	42	84	4	2	4	1	0	0	0	0	0	4	0	0	1	0	4	0	PMtask	95.65217391
AS21F13	DOC	3	21	0	0	1	1	26	12	30	68	3	2	3	0	0	0	0	0	0	3	3	2	3	5	5	0	Baseline	93
AS21F13	DOC	3	21	0	0	1	1	26	12	30	68	3	2	3	0	0	0	0	0	0	3	3	2	3	5	5	0	PMtask	78.26086957
AS22F9	DOC	3	22	0	0	4	1	16	8	16	40	2	1	1	3	3	6	0	0	0	3	0	2	3	3	5	1	Baseline	88
AS22F9	DOC	3	22	0	0	4	1	16	8	16	40	2	1	1	3	3	6	0	0	0	3	0	2	3	3	5	1	PMtask	98.91304348
AZ19F11	DOC	3	19	0	1	2	3	8	12	8	28	0	2	0	1	1	0	0	0	0	2	2	4	3	1	3	1	Baseline	89
AZ19F11	DOC	3	19	0	1	2	3	8	12	8	28	0	2	0	1	1	0	0	0	0	2	2	4	3	1	3	1	PMtask	88.04347826
BC25F8	DOC	3	25	0	0	2	1	24	2	12	38	3	0	0	0	0	0	0	0	0	0	0	1	0	0	2	1	Baseline	96
BC25F8	DOC	3	25	0	0	2	1	24	2	12	38	3	0	0	0	0	0	0	0	0	0	0	1	0	0	2	1	PMtask	93.47826087
BR24F14	DOC	3	24	0	0	2	1	8	4	8	20	0	0	0	0	0	0	0	0	0	1	1	2	2	3	3	0	Baseline	97
BR24F14	DOC	3	24	0	0	2	1	8	4	8	20	0	0	0	0	0	0	0	0	0	1	1	2	2	3	3	0	PMtask	96.73913043
CB23F12	DOC	3	23	0	0	3	3	2	2	4	8	0	0	0	4	2	0	0	0	0	5	4	5	2	2	1	1	Baseline	88
CB23F12	DOC	3	23	0	0	3	3	2	2	4	8	0	0	0	4	2	0	0	0	0	5	4	5	2	2	1	1	PMtask	93.47826087
CB24F13	DOC	3	24	0	0	1	1	12	2	18	32	1	0	1	1	0	0	0	0	0	2	1	3	0	4	1	0	Baseline	85
CB24F13	DOC	3	24	0	0	1	1	12	2	18	32	1	0	1	1	0	0	0	0	0	2	1	3	0	4	1	0	PMtask	93.47826087
CB27F12	DOC	3	27	0	0	0	2	4	0	10	14	0	0	0	4	0	6	0	0	0	2	4	4	2	5	3	0	Baseline	90
CB27F12	DOC	3	27	0	0	0	2	4	0	10	14	0	0	0	4	0	6	0	0	0	2	4	4	2	5	3	0	PMtask	91.30434783
CC22F8	DOC	3	22	0	0	2	1	36	20	36	92	4	4	4	4	3	9	0	0	1	3	2	5	2	2	3	1	Baseline	96
CC22F8	DOC	3	22	0	0	2	1	36	20	36	92	4	4	4	4	3	9	0	0	1	3	2	5	2	2	3	1	PMtask	92.39130435
CG18F8	DOC	3	18	0	1	2	1	4	6	10	20	0	0	0	1	2	1	0	0	0	1	2	1	2	3	3	0	Baseline	85
CG18F8	DOC	3	18	0	1	2	1	4	6	10	20	0	0	0	1	2	1	0	0	0	1	2	1	2	3	3	0	PMtask	68.47826087
CM25F12	DOC	3	25	0	0	2	3	30	8	28	66	4	1	3	6	5	7	0	0	0	2	3	3	2	3	5	1	Baseline	89
CM25F12	DOC	3	25	0	0	2	3	30	8	28	66	4	1	3	6	5	7	0	0	0	2	3	3	2	3	5	1	PMtask	93.47826087
CZ25F18	DOC	3	25	0	0	1	1	12	0	14	26	1	0	0	1	1	1	0	0	0	4	3	4	3	2	3	1	Baseline	97
CZ25F18	DOC	3	25	0	0	1	1	12	0	14	26	1	0	0	1	1	1	0	0	0	4	3	4	3	2	3	1	PMtask	95.65217391
DG21M26	DOC	3	21	1	0	1	0	4	2	6	12	0	0	0	4	3	1	0	0	0	3	0	0	1	0	3	0	Baseline	94
DG21M26	DOC	3	21	1	0	1	0	4	2	6	12	0	0	0	4	3	1	0	0	0	3	0	0	1	0	3	0	PMtask	89.13043478
DP23F8	DOC	3	23	0	0	1	0	4	24	8	36	0	4	0	5	5	10	0	0	1	3	4	5	1	1	3	1	Baseline	95
DP23F8	DOC	3	23	0	0	1	0	4	24	8	36	0	4	0	5	5	10	0	0	1	3	4	5	1	1	3	1	PMtask	94.56521739
DS29M18	DOC	3	29	1	0	0	2	14	0	10	24	2	0	0	0	0	3	0	0	0	4	0	1	1	1	4	0	Baseline	92
DS29M18	DOC	3	29	1	0	0	2	14	0	10	24	2	0	0	0	0	3	0	0	0	4	0	1	1	1	4	0	PMtask	93.47826087
DT24M9	DOC	3	24	1	0	1	1	8	8	2	18	0	1	0	3	2	6	0	0	0	2	2	1	2	3	2	1	Baseline	85
DT24M9	DOC	3	24	1	0	1	1	8	8	2	18	0	1	0	3	2	6	0	0	0	2	2	1	2	3	2	1	PMtask	80.43478261
EA23F12	DOC	3	23	0	0	2	1	4	2	8	14	0	0	0	1	1	2	0	0	0	0	3	2	5	4	4	1	Baseline	88
EA23F12	DOC	3	23	0	0	2	1	4	2	8	14	0	0	0	1	1	2	0	0	0	0	3	2	5	4	4	1	PMtask	91.30434783
EF20F9	DOC	3	20	0	0	1	0	16	14	26	56	2	2	3	2	6	6	0	1	0	0	1	2	2	3	4	0	Baseline	84
EF20F9	DOC	3	20	0	0	1	0	16	14	26	56	2	2	3	2	6	6	0	1	0	0	1	2	2	3	4	0	PMtask	90.2173913
EN25M8	DOC	3	25	1	0	1	1	18	16	18	52	2	3	1	5	3	7	0	0	0	5	3	5	5	5	5	1	Baseline	95
EN25M8	DOC	3	25	1	0	1	1	18	16	18	52	2	3	1	5	3	7	0	0	0	5	3	5	5	5	5	1	PMtask	95.65217391
FC21F11	DOC	3	21	0	0	1	1	8	4	6	18	0	0	0	0	0	0	0	0	0	3	0	2	1	0	4	0	Baseline	89
FC21F11	DOC	3	21	0	0	1	1	8	4	6	18	0	0	0	0	0	0	0	0	0	3	0	2	1	0	4	0	PMtask	86.95652174
FC35F16	DOC	3	35	0	0	1	2	8	8	18	34	0	1	1	0	0	0	0	0	0	4	0	1	3	4	5	0	Baseline	98
FC35F16	DOC	3	35	0	0	1	2	8	8	18	34	0	1	1	0	0	0	0	0	0	4	0	1	3	4	5	0	PMtask	94.56521739
FG18M8	DOC	3	18	1	0	1	0	6	0	4	10	0	0	0	1	2	0	0	0	0	0	4	4	3	0	4	0	Baseline	85
FG18M8	DOC	3	18	1	0	1	0	6	0	4	10	0	0	0	1	2	0	0	0	0	0	4	4	3	0	4	0	PMtask	93.47826087
FM29F13	DOC	3	29	0	0	1	3	0	0	8	8	0	0	0	1	0	0	0	0	0	5	0	1	5	5	5	0	Baseline	99
FM29F13	DOC	3	29	0	0	1	3	0	0	8	8	0	0	0	1	0	0	0	0	0	5	0	1	5	5	5	0	PMtask	96.73913043
FN22F8	DOC	3	22	0	0	1	0	2	0	2	4	0	0	0	0	0	0	0	0	0	0	0	1	0	0	1	0	Baseline	95
FN22F8	DOC	3	22	0	0	1	0	2	0	2	4	0	0	0	0	0	0	0	0	0	0	0	1	0	0	1	0	PMtask	96.73913043
FR22F8	DOC	3	22	0	0	1	1	22	16	22	60	3	3	2	5	0	0	0	0	0	1	0	0	1	0	0	0	Baseline	85
FR22F8	DOC	3	22	0	0	1	1	22	16	22	60	3	3	2	5	0	0	0	0	0	1	0	0	1	0	0	0	PMtask	78.26086957
GB22F22	DOC	3	22	0	0	2	1	14	2	14	30	2	0	0	0	0	0	0	0	0	2	0	2	0	0	2	1	Baseline	88
GB22F22	DOC	3	22	0	0	2	1	14	2	14	30	2	0	0	0	0	0	0	0	0	2	0	2	0	0	2	1	PMtask	95.65217391
GR20F13	DOC	3	20	0	0	1	1	12	12	22	46	1	2	2	3	1	3	0	0	0	1	2	4	2	5	5	1	Baseline	88
GR20F13	DOC	3	20	0	0	1	1	12	12	22	46	1	2	2	3	1	3	0	0	0	1	2	4	2	5	5	1	PMtask	94.56521739
GS26F1	DOC	3	26	0	0	1	3	4	4	14	22	0	0	0	0	0	1	0	0	0	2	1	1	1	2	4	1	Baseline	93
GS26F1	DOC	3	26	0	0	1	3	4	4	14	22	0	0	0	0	0	1	0	0	0	2	1	1	1	2	4	1	PMtask	93.47826087
ID_SV22F12	DOC	3	22	0	0	2	1	2	0	8	10	0	0	0	2	2	0	0	0	0	2	4	3	5	5	5	0	Baseline	87
ID_SV22F12	DOC	3	22	0	0	2	1	2	0	8	10	0	0	0	2	2	0	0	0	0	2	4	3	5	5	5	0	PMtask	84.7826087
IMH19F8	DOC	3	19	0	0	1	1	14	18	14	46	2	3	0	4	4	7	0	0	0	1	3	4	1	0	4	1	Baseline	85
IMH19F8	DOC	3	19	0	0	1	1	14	18	14	46	2	3	0	4	4	7	0	0	0	1	3	4	1	0	4	1	PMtask	89.13043478
IS20F8	DOC	3	20	0	0	2	2	18	18	20	56	2	3	2	4	3	6	0	0	0	4	3	3	4	4	3	0	Baseline	79
IS20F8	DOC	3	20	0	0	2	2	18	18	20	56	2	3	2	4	3	6	0	0	0	4	3	3	4	4	3	0	PMtask	68.47826087
JC23F3	DOC	3	23	0	0	3	2	24	12	28	64	3	2	3	8	4	11	0	0	1	4	3	4	1	0	4	1	Baseline	80
JC23F3	DOC	3	23	0	0	3	2	24	12	28	64	3	2	3	8	4	11	0	0	1	4	3	4	1	0	4	1	PMtask	84.7826087
LB24F26	DOC	3	24	0	0	2	1	6	0	2	8	0	0	0	1	1	1	0	0	0	1	0	1	2	1	1	1	Baseline	98
LB24F26	DOC	3	24	0	0	2	1	6	0	2	8	0	0	0	1	1	1	0	0	0	1	0	1	2	1	1	1	PMtask	94.56521739
LB25M21	DOC	3	25	1	0	2	3	4	6	12	22	0	0	0	3	1	5	0	0	0	0	1	2	3	0	4	0	Baseline	95
LB25M21	DOC	3	25	1	0	2	3	4	6	12	22	0	0	0	3	1	5	0	0	0	0	1	2	3	0	4	0	PMtask	93.47826087
LB25M22	DOC	3	25	1	0	2	1	14	20	24	58	2	4	2	5	3	8	0	0	0	3	4	5	3	0	5	0	Baseline	93
LB25M22	DOC	3	25	1	0	2	1	14	20	24	58	2	4	2	5	3	8	0	0	0	3	4	5	3	0	5	0	PMtask	94.56521739
LC19M8	DOC	3	19	1	0	1	3	10	8	10	28	1	1	0	0	0	0	0	0	0	1	0	0	0	2	3	0	Baseline	82
LC19M8	DOC	3	19	1	0	1	3	10	8	10	28	1	1	0	0	0	0	0	0	0	1	0	0	0	2	3	0	PMtask	77.17391304
LC20F9	DOC	3	20	0	0	2	1	0	6	4	10	0	0	0	2	0	2	0	0	0	0	4	2	2	2	5	0	Baseline	79
LC20F9	DOC	3	20	0	0	2	1	0	6	4	10	0	0	0	2	0	2	0	0	0	0	4	2	2	2	5	0	PMtask	71.73913043
LG18M8	DOC	3	18	1	0	0	3	0	0	22	22	0	0	2	1	0	1	0	0	0	0	4	2	0	0	0	0	Baseline	95
LG18M8	DOC	3	18	1	0	0	3	0	0	22	22	0	0	2	1	0	1	0	0	0	0	4	2	0	0	0	0	PMtask	100
LM23F9	DOC	3	23	0	1	1	1	10	8	18	36	1	1	1	0	1	4	0	0	0	2	0	2	0	0	3	0	Baseline	91
LM23F9	DOC	3	23	0	1	1	1	10	8	18	36	1	1	1	0	1	4	0	0	0	2	0	2	0	0	3	0	PMtask	94.56521739
LR23F11	DOC	3	23	0	0	1	1	6	4	14	24	0	0	0	0	3	2	0	0	0	0	0	5	4	5	5	1	Baseline	94
LR23F11	DOC	3	23	0	0	1	1	6	4	14	24	0	0	0	0	3	2	0	0	0	0	0	5	4	5	5	1	PMtask	91.30434783
MB21F12	DOC	3	21	0	0	1	0	16	8	18	42	2	1	1	3	1	4	0	0	0	3	0	3	1	4	2	0	Baseline	94
MB21F12	DOC	3	21	0	0	1	0	16	8	18	42	2	1	1	3	1	4	0	0	0	3	0	3	1	4	2	0	PMtask	98.91304348
MB23M24	DOC	3	23	1	0	2	2	20	16	26	62	2	3	3	3	0	5	0	0	0	3	4	4	1	4	4	0	Baseline	95
MB23M24	DOC	3	23	1	0	2	2	20	16	26	62	2	3	3	3	0	5	0	0	0	3	4	4	1	4	4	0	PMtask	88.04347826
MC20F10	DOC	3	20	0	1	1	2	8	6	10	24	0	0	0	1	0	3	0	0	0	0	2	1	0	2	3	1	Baseline	97
MC20F10	DOC	3	20	0	1	1	2	8	6	10	24	0	0	0	1	0	3	0	0	0	0	2	1	0	2	3	1	PMtask	95.65217391
MDG22F8	DOC	3	22	0	0	3	2	4	2	6	12	0	0	0	2	0	2	0	0	0	4	1	3	3	1	3	0	Baseline	95
MDG22F8	DOC	3	22	0	0	3	2	4	2	6	12	0	0	0	2	0	2	0	0	0	4	1	3	3	1	3	0	PMtask	96.73913043
MG20F8	DOC	3	20	0	0	0	0	4	6	8	18	0	0	0	1	1	3	0	0	0	1	0	1	1	1	2	1	Baseline	92
MG20F8	DOC	3	20	0	0	0	0	4	6	8	18	0	0	0	1	1	3	0	0	0	1	0	1	1	1	2	1	PMtask	96.73913043
MI20F9	DOC	3	20	0	0	4	2	34	34	36	104	4	4	4	11	8	12	1	1	1	3	1	5	5	5	4	1	Baseline	85
MI20F9	DOC	3	20	0	0	4	2	34	34	36	104	4	4	4	11	8	12	1	1	1	3	1	5	5	5	4	1	PMtask	97.82608696
ML21F9	DOC	3	21	0	0	2	2	4	2	6	12	0	0	0	4	1	3	0	0	0	3	1	3	0	0	2	0	Baseline	93
ML21F9	DOC	3	21	0	0	2	2	4	2	6	12	0	0	0	4	1	3	0	0	0	3	1	3	0	0	2	0	PMtask	93.47826087
MM23F14	DOC	3	23	0	0	2	1	2	0	8	10	0	0	0	2	2	1	0	0	0	0	2	3	3	3	2	1	Baseline	92
MM23F14	DOC	3	23	0	0	2	1	2	0	8	10	0	0	0	2	2	1	0	0	0	0	2	3	3	3	2	1	PMtask	98.91304348
MR19M14	DOC	3	19	1	0	0	1	12	8	12	32	1	1	0	3	0	0	0	0	0	3	2	4	4	2	5	0	Baseline	93
MR19M14	DOC	3	19	1	0	0	1	12	8	12	32	1	1	0	3	0	0	0	0	0	3	2	4	4	2	5	0	PMtask	92.39130435
MR24F18	DOC	3	24	0	1	2	3	4	8	14	26	0	1	0	5	2	0	0	0	0	4	3	3	1	5	5	1	Baseline	90
MR24F18	DOC	3	24	0	1	2	3	4	8	14	26	0	1	0	5	2	0	0	0	0	4	3	3	1	5	5	1	PMtask	89.13043478
MT19F19	DOC	3	19	0	0	1	0	6	8	22	36	0	1	2	1	1	3	0	0	0	4	2	3	4	2	4	1	Baseline	94
MT19F19	DOC	3	19	0	0	1	0	6	8	22	36	0	1	2	1	1	3	0	0	0	4	2	3	4	2	4	1	PMtask	91.30434783
MU19M26	DOC	3	19	1	0	1	1	2	0	10	12	0	0	0	2	4	0	0	0	0	0	0	2	2	0	4	0	Baseline	95
MU19M26	DOC	3	19	1	0	1	1	2	0	10	12	0	0	0	2	4	0	0	0	0	0	0	2	2	0	4	0	PMtask	94.56521739
MV20F11	DOC	3	20	0	0	2	2	8	22	20	50	0	4	2	1	2	2	0	0	0	1	2	4	2	4	5	1	Baseline	92
MV20F11	DOC	3	20	0	0	2	2	8	22	20	50	0	4	2	1	2	2	0	0	0	1	2	4	2	4	5	1	PMtask	96.73913043
MV34M12	DOC	3	34	1	0	2	2	4	4	20	28	0	0	2	1	0	2	0	0	0	1	1	1	2	1	3	0	Baseline	90
MV34M12	DOC	3	34	1	0	2	2	4	4	20	28	0	0	2	1	0	2	0	0	0	1	1	1	2	1	3	0	PMtask	95.65217391
MZ19M21	DOC	3	19	1	0	2	3	24	10	32	66	3	2	3	0	3	0	0	0	0	1	1	3	1	1	2	0	Baseline	90
MZ19M21	DOC	3	19	1	0	2	3	24	10	32	66	3	2	3	0	3	0	0	0	0	1	1	3	1	1	2	0	PMtask	93.47826087
NC26M11	DOC	3	26	1	0	1	1	6	10	6	22	0	2	0	1	0	2	0	0	0	1	1	0	0	0	1	0	Baseline	97
NC26M11	DOC	3	26	1	0	1	1	6	10	6	22	0	2	0	1	0	2	0	0	0	1	1	0	0	0	1	0	PMtask	96.73913043
PED22M29	DOC	3	22	1	0	1	0	18	10	20	48	2	2	2	3	1	6	0	0	0	4	1	4	1	1	4	0	Baseline	89
PED22M29	DOC	3	22	1	0	1	0	18	10	20	48	2	2	2	3	1	6	0	0	0	4	1	4	1	1	4	0	PMtask	75
PF35M1	DOC	3	35	1	0	1	3	0	0	0	0	0	0	0	0	3	0	0	0	0	3	4	1	3	3	4	0	Baseline	80
PF35M1	DOC	3	35	1	0	1	3	0	0	0	0	0	0	0	0	3	0	0	0	0	3	4	1	3	3	4	0	PMtask	75
RC22M4	DOC	3	22	1	0	1	1	8	4	18	30	0	0	1	0	0	5	0	0	0	2	3	3	2	0	5	1	Baseline	97
RC22M4	DOC	3	22	1	0	1	1	8	4	18	30	0	0	1	0	0	5	0	0	0	2	3	3	2	0	5	1	PMtask	95.65217391
RL22F26	DOC	3	22	0	0	1	2	38	10	32	80	4	2	3	3	3	7	0	0	0	5	5	5	3	4	5	1	Baseline	93
RL22F26	DOC	3	22	0	0	1	2	38	10	32	80	4	2	3	3	3	7	0	0	0	5	5	5	3	4	5	1	PMtask	95.65217391
SA19F21	DOC	3	19	0	0	2	4	8	16	20	44	0	3	2	4	3	7	0	0	0	0	1	3	2	1	4	1	Baseline	90
SA19F21	DOC	3	19	0	0	2	4	8	16	20	44	0	3	2	4	3	7	0	0	0	0	1	3	2	1	4	1	PMtask	96.73913043
SB22F12	DOC	3	22	0	0	1	1	4	4	16	24	0	0	1	4	1	0	0	0	0	1	1	3	1	2	2	0	Baseline	92
SB22F12	DOC	3	22	0	0	1	1	4	4	16	24	0	0	1	4	1	0	0	0	0	1	1	3	1	2	2	0	PMtask	88.04347826
SB23F9	DOC	3	23	0	0	1	2	0	0	12	12	0	0	0	0	0	0	0	0	0	0	0	3	3	0	4	1	Baseline	98
SB23F9	DOC	3	23	0	0	1	2	0	0	12	12	0	0	0	0	0	0	0	0	0	0	0	3	3	0	4	1	PMtask	94.56521739
SC19F21	DOC	3	19	0	0	1	3	8	18	22	48	0	3	2	1	3	3	0	0	0	4	5	4	3	3	4	1	Baseline	90
SC19F21	DOC	3	19	0	0	1	3	8	18	22	48	0	3	2	1	3	3	0	0	0	4	5	4	3	3	4	1	PMtask	92.39130435
SC20F21	DOC	3	20	0	0	1	2	12	2	18	32	1	0	1	6	4	1	0	0	0	1	4	4	1	1	5	1	Baseline	94
SC20F21	DOC	3	20	0	0	1	2	12	2	18	32	1	0	1	6	4	1	0	0	0	1	4	4	1	1	5	1	PMtask	95.65217391
SC21F11	DOC	3	21	0	0	3	3	40	32	40	112	4	4	4	14	6	12	1	1	1	5	0	5	1	5	5	1	Baseline	86
SC21F11	DOC	3	21	0	0	3	3	40	32	40	112	4	4	4	14	6	12	1	1	1	5	0	5	1	5	5	1	PMtask	91.30434783
SD19F8	DOC	3	19	0	1	1	1	0	0	6	6	0	0	0	0	1	0	0	0	0	1	0	1	0	0	2	0	Baseline	93
SD19F8	DOC	3	19	0	1	1	1	0	0	6	6	0	0	0	0	1	0	0	0	0	1	0	1	0	0	2	0	PMtask	91.30434783
SD23F9	DOC	3	23	0	0	2	2	6	2	10	18	0	0	0	2	1	1	0	0	0	1	2	4	5	5	5	1	Baseline	92
SD23F9	DOC	3	23	0	0	2	2	6	2	10	18	0	0	0	2	1	1	0	0	0	1	2	4	5	5	5	1	PMtask	98.91304348
SF20M2	DOC	3	20	1	0	1	1	14	6	24	44	2	0	2	0	0	0	0	0	0	1	2	4	1	1	3	0	Baseline	93
SF20M2	DOC	3	20	1	0	1	1	14	6	24	44	2	0	2	0	0	0	0	0	0	1	2	4	1	1	3	0	PMtask	96.73913043
SM21F15	DOC	3	21	0	0	3	1	0	10	18	28	0	2	1	5	4	3	0	0	0	1	2	4	1	1	3	1	Baseline	96
SM21F15	DOC	3	21	0	0	3	1	0	10	18	28	0	2	1	5	4	3	0	0	0	1	2	4	1	1	3	1	PMtask	90.2173913
SM23M26	DOC	3	23	1	0	2	3	2	2	16	20	0	0	1	1	1	2	0	0	0	2	1	3	3	0	1	1	Baseline	98
SM23M26	DOC	3	23	1	0	2	3	2	2	16	20	0	0	1	1	1	2	0	0	0	2	1	3	3	0	1	1	PMtask	98.91304348
SN19F9	DOC	3	19	0	0	2	2	10	12	18	40	1	2	1	4	1	7	0	0	0	0	1	2	0	1	2	1	Baseline	90
SN19F9	DOC	3	19	0	0	2	2	10	12	18	40	1	2	1	4	1	7	0	0	0	0	1	2	0	1	2	1	PMtask	97.82608696
SR27F26	DOC	3	27	0	0	2	1	6	2	24	32	0	0	2	3	0	4	0	0	0	0	0	0	1	0	2	0	Baseline	90
SR27F26	DOC	3	27	0	0	2	1	6	2	24	32	0	0	2	3	0	4	0	0	0	0	0	0	1	0	2	0	PMtask	92.39130435
ST19F8	DOC	3	19	0	0	3	2	2	0	4	6	0	0	0	2	0	0	0	0	0	3	3	4	5	5	5	1	Baseline	91
ST19F8	DOC	3	19	0	0	3	2	2	0	4	6	0	0	0	2	0	0	0	0	0	3	3	4	5	5	5	1	PMtask	88.04347826
VA19F21	DOC	3	19	0	0	2	3	22	10	24	56	3	2	2	1	4	0	0	0	0	1	1	2	1	1	4	1	Baseline	97
VA19F21	DOC	3	19	0	0	2	3	22	10	24	56	3	2	2	1	4	0	0	0	0	1	1	2	1	1	4	1	PMtask	96.73913043
VC23F9	DOC	3	23	0	0	2	3	14	6	14	34	2	0	0	0	1	0	0	0	0	4	0	1	1	3	5	0	Baseline	95
VC23F9	DOC	3	23	0	0	2	3	14	6	14	34	2	0	0	0	1	0	0	0	0	4	0	1	1	3	5	0	PMtask	98.91304348
VF25F25	DOC	3	25	0	1	2	1	10	6	8	24	1	0	0	0	0	0	0	0	0	0	0	1	1	0	3	1	Baseline	92
VF25F25	DOC	3	25	0	1	2	1	10	6	8	24	1	0	0	0	0	0	0	0	0	0	0	1	1	0	3	1	PMtask	92.39130435
VL22F23	DOC	3	22	0	0	2	2	0	0	6	6	0	0	0	0	2	1	0	0	0	1	0	2	0	0	3	1	Baseline	96
VL22F23	DOC	3	22	0	0	2	2	0	0	6	6	0	0	0	0	2	1	0	0	0	1	0	2	0	0	3	1	PMtask	98.91304348
AC25F10	COV	1	25	0	0	1	2	24	30	22	76	3	4	2	12	4	11	1	0	1	2	4	4	0	2	3	1	Baseline	95
AC25F10	COV	1	25	0	0	1	2	24	30	22	76	3	4	2	12	4	11	1	0	1	2	4	4	0	2	3	1	PMtask	98.91304348
AG33M1	COV	1	33	1	0	1	4	6	4	12	22	0	0	0	0	2	1	0	0	0	0	1	2	0	0	4	0	Baseline	95
AG33M1	COV	1	33	1	0	1	4	6	4	12	22	0	0	0	0	2	1	0	0	0	0	1	2	0	0	4	0	PMtask	93.47826087
AL22F12	COV	1	22	0	0	2	1	24	2	18	44	3	0	1	0	1	2	0	0	0	2	2	4	5	4	5	1	Baseline	90
AL22F12	COV	1	22	0	0	2	1	24	2	18	44	3	0	1	0	1	2	0	0	0	2	2	4	5	4	5	1	PMtask	95.65217391
AL26F2	COV	1	26	0	0	1	2	0	2	6	8	0	0	0	3	4	1	0	0	0	4	5	5	3	3	5	1	Baseline	97
AL26F2	COV	1	26	0	0	1	2	0	2	6	8	0	0	0	3	4	1	0	0	0	4	5	5	3	3	5	1	PMtask	97.82608696
AP22F03	COV	1	22	0	0	2	1	10	6	18	34	1	0	1	2	2	0	0	0	0	3	1	4	1	4	4	1	Baseline	92
AP22F03	COV	1	22	0	0	2	1	10	6	18	34	1	0	1	2	2	0	0	0	0	3	1	4	1	4	4	1	PMtask	96.73913043
AP22M2	COV	1	22	1	0	2	1	14	6	18	38	2	0	1	1	3	1	0	0	0	0	2	2	3	2	3	0	Baseline	97
AP22M2	COV	1	22	1	0	2	1	14	6	18	38	2	0	1	1	3	1	0	0	0	0	2	2	3	2	3	0	PMtask	97.82608696
AP26M11	COV	1	26	1	0	1	2	4	4	16	24	0	0	1	0	1	3	0	0	0	5	5	5	5	4	5	0	Baseline	92
AP26M11	COV	1	26	1	0	1	2	4	4	16	24	0	0	1	0	1	3	0	0	0	5	5	5	5	4	5	0	PMtask	96.73913043
AS22F8	COV	1	22	0	0	1	0	4	10	12	26	0	2	0	5	0	2	0	0	0	5	2	4	1	4	2	1	Baseline	95
AS22F8	COV	1	22	0	0	1	0	4	10	12	26	0	2	0	5	0	2	0	0	0	5	2	4	1	4	2	1	PMtask	98.91304348
AS26F8	COV	1	26	0	0	2	0	12	4	14	30	1	0	0	4	1	1	0	0	0	1	1	1	2	2	2	1	Baseline	95
AS26F8	COV	1	26	0	0	2	0	12	4	14	30	1	0	0	4	1	1	0	0	0	1	1	1	2	2	2	1	PMtask	92.39130435
AT26M9	COV	1	26	1	0	3	2	38	26	42	106	4	4	4	12	6	12	1	1	1	5	2	5	2	5	2	1	Baseline	96
AT26M9	COV	1	26	1	0	3	2	38	26	42	106	4	4	4	12	6	12	1	1	1	5	2	5	2	5	2	1	PMtask	89.13043478
BDB21F28	COV	1	21	0	0	1	2	6	2	4	12	0	0	0	0	2	1	0	0	0	3	3	4	2	4	4	1	Baseline	89
BDB21F28	COV	1	21	0	0	1	2	6	2	4	12	0	0	0	0	2	1	0	0	0	3	3	4	2	4	4	1	PMtask	85.86956522
BE21F27	COV	1	21	0	0	2	0	8	26	26	60	0	4	3	12	6	10	1	1	1	0	3	5	2	2	5	1	Baseline	92
BE21F27	COV	1	21	0	0	2	0	8	26	26	60	0	4	3	12	6	10	1	1	1	0	3	5	2	2	5	1	PMtask	93.47826087
BG22F10	COV	1	22	0	0	2	2	12	8	18	38	1	1	1	5	3	5	0	0	0	1	2	3	2	4	4	0	Baseline	94
BG22F10	COV	1	22	0	0	2	2	12	8	18	38	1	1	1	5	3	5	0	0	0	1	2	3	2	4	4	0	PMtask	92.39130435
CB21F2	COV	1	21	0	1	2	2	12	16	16	44	1	3	1	2	4	0	0	0	0	3	4	4	2	3	4	1	Baseline	96
CB21F2	COV	1	21	0	1	2	2	12	16	16	44	1	3	1	2	4	0	0	0	0	3	4	4	2	3	4	1	PMtask	93.47826087
CC20F11	COV	1	20	0	0	3	4	32	24	34	90	4	4	4	15	8	12	1	1	1	0	5	5	5	5	5	1	Baseline	95
CC20F11	COV	1	20	0	0	3	4	32	24	34	90	4	4	4	15	8	12	1	1	1	0	5	5	5	5	5	1	PMtask	94.56521739
CER22F2	COV	1	22	0	0	4	1	16	6	12	34	2	0	0	7	2	2	0	0	0	0	5	5	5	3	5	1	Baseline	96
CER22F2	COV	1	22	0	0	4	1	16	6	12	34	2	0	0	7	2	2	0	0	0	0	5	5	5	3	5	1	PMtask	93.47826087
CM25F1	COV	1	25	0	0	2	0	32	18	20	70	4	3	2	5	4	2	0	0	0	5	0	4	3	0	4	1	Baseline	93
CM25F1	COV	1	25	0	0	2	0	32	18	20	70	4	3	2	5	4	2	0	0	0	5	0	4	3	0	4	1	PMtask	100
CN21F29	COV	1	21	0	0	1	2	18	2	16	36	2	0	1	2	2	9	0	0	1	2	2	3	1	1	1	1	Baseline	92
CN21F29	COV	1	21	0	0	1	2	18	2	16	36	2	0	1	2	2	9	0	0	1	2	2	3	1	1	1	1	PMtask	91.30434783
CP26F1	COV	1	26	0	1	2	0	6	4	0	10	0	0	0	1	0	2	0	0	0	0	1	0	0	0	0	1	Baseline	92
CP26F1	COV	1	26	0	1	2	0	6	4	0	10	0	0	0	1	0	2	0	0	0	0	1	0	0	0	0	1	PMtask	92.39130435
DB32M26	COV	1	32	1	0	2	3	2	2	8	12	0	0	0	1	0	0	0	0	0	0	0	0	0	1	2	0	Baseline	92
DB32M26	COV	1	32	1	0	2	3	2	2	8	12	0	0	0	1	0	0	0	0	0	0	0	0	0	1	2	0	PMtask	93.47826087
DM26F3	COV	1	26	0	0	2	3	8	6	4	18	0	0	0	2	2	0	0	0	0	2	2	2	2	2	5	0	Baseline	94
DM26F3	COV	1	26	0	0	2	3	8	6	4	18	0	0	0	2	2	0	0	0	0	2	2	2	2	2	5	0	PMtask	95.65217391
DM34M26	COV	1	34	1	0	0	1	18	2	12	32	2	0	0	6	4	4	0	0	0	5	1	2	1	0	0	0	Baseline	86
DM34M26	COV	1	34	1	0	0	1	18	2	12	32	2	0	0	6	4	4	0	0	0	5	1	2	1	0	0	0	PMtask	90.2173913
DR24F7	COV	1	24	0	0	1	1	14	28	34	76	2	4	4	2	0	0	0	0	0	5	3	3	0	0	3	1	Baseline	93
DR24F7	COV	1	24	0	0	1	1	14	28	34	76	2	4	4	2	0	0	0	0	0	5	3	3	0	0	3	1	PMtask	95.65217391
EB22F29	COV	1	22	0	0	1	1	0	2	2	4	0	0	0	3	4	2	0	0	0	1	1	4	0	0	3	1	Baseline	95
EB22F29	COV	1	22	0	0	1	1	0	2	2	4	0	0	0	3	4	2	0	0	0	1	1	4	0	0	3	1	PMtask	92.39130435
EF22F30	COV	1	22	0	1	0	0	6	2	2	10	0	0	0	0	0	0	0	0	0	3	1	0	0	0	3	0	Baseline	96
EF22F30	COV	1	22	0	1	0	0	6	2	2	10	0	0	0	0	0	0	0	0	0	3	1	0	0	0	3	0	PMtask	94.56521739
EI22M13	COV	1	22	1	0	1	1	22	8	30	60	3	1	3	2	2	6	0	0	0	4	1	4	2	3	5	1	Baseline	93
EI22M13	COV	1	22	1	0	1	1	22	8	30	60	3	1	3	2	2	6	0	0	0	4	1	4	2	3	5	1	PMtask	97.82608696
EM23F28	COV	1	23	0	1	3	1	14	10	14	38	2	2	0	3	2	4	0	0	0	3	1	3	2	2	3	1	Baseline	89
EM23F28	COV	1	23	0	1	3	1	14	10	14	38	2	2	0	3	2	4	0	0	0	3	1	3	2	2	3	1	PMtask	88.04347826
EMM31F2	COV	1	31	0	0	2	1	2	4	10	16	0	0	0	1	3	1	0	0	0	4	1	1	3	1	2	0	Baseline	93
EMM31F2	COV	1	31	0	0	2	1	2	4	10	16	0	0	0	1	3	1	0	0	0	4	1	1	3	1	2	0	PMtask	97.82608696
ET30F24	COV	1	30	0	0	3	3	10	12	18	40	1	2	1	5	3	7	0	0	0	3	2	4	5	5	5	1	Baseline	95
ET30F24	COV	1	30	0	0	3	3	10	12	18	40	1	2	1	5	3	7	0	0	0	3	2	4	5	5	5	1	PMtask	96.73913043
EV25M19	COV	1	25	1	1	1	3	2	2	12	16	0	0	0	1	1	5	0	0	0	3	4	4	3	0	5	1	Baseline	93
EV25M19	COV	1	25	1	1	1	3	2	2	12	16	0	0	0	1	1	5	0	0	0	3	4	4	3	0	5	1	PMtask	93.47826087
FB27M27	COV	1	27	1	0	1	1	12	2	14	28	1	0	0	2	2	3	0	0	0	4	1	1	2	4	4	0	Baseline	95
FB27M27	COV	1	27	1	0	1	1	12	2	14	28	1	0	0	2	2	3	0	0	0	4	1	1	2	4	4	0	PMtask	93.47826087
FC19F13	COV	1	19	0	0	3	3	28	22	28	78	4	4	3	11	6	8	1	1	0	5	3	3	2	2	5	1	Baseline	89
FC19F13	COV	1	19	0	0	3	3	28	22	28	78	4	4	3	11	6	8	1	1	0	5	3	3	2	2	5	1	PMtask	73.91304348
FC23F9	COV	1	21	0	0	2	4	36	36	34	106	4	4	4	12	5	12	1	0	1	0	1	4	1	5	1	1	Baseline	86
FC23F9	COV	1	21	0	0	2	4	36	36	34	106	4	4	4	12	5	12	1	0	1	0	1	4	1	5	1	1	PMtask	84.7826087
FDB30M15	COV	1	30	0	0	2	1	0	0	0	0	0	0	0	0	0	0	0	0	0	3	1	1	1	1	4	0	Baseline	92
FDB30M15	COV	1	30	0	0	2	1	0	0	0	0	0	0	0	0	0	0	0	0	0	3	1	1	1	1	4	0	PMtask	92.39130435
FF25M11	COV	1	25	1	1	0	2	16	6	26	48	2	0	3	15	8	10	1	1	1	5	5	5	5	5	5	1	Baseline	93
FF25M11	COV	1	25	1	1	0	2	16	6	26	48	2	0	3	15	8	10	1	1	1	5	5	5	5	5	5	1	PMtask	93.47826087
FG33M1	COV	1	33	1	0	2	3	4	0	2	6	0	0	0	0	0	0	0	0	0	4	3	2	1	2	4	1	Baseline	100
FG33M1	COV	1	33	1	0	2	3	4	0	2	6	0	0	0	0	0	0	0	0	0	4	3	2	1	2	4	1	PMtask	95.65217391
FMR25F4	COV	1	25	0	0	2	2	8	0	12	20	0	0	0	0	0	0	0	0	0	4	0	4	1	4	1	0	Baseline	95
FMR25F4	COV	1	25	0	0	2	2	8	0	12	20	0	0	0	0	0	0	0	0	0	4	0	4	1	4	1	0	PMtask	96.73913043
FN27M28	COV	1	27	1	0	1	2	4	0	16	20	0	0	1	5	3	3	0	0	0	4	2	3	1	3	3	0	Baseline	92
FN27M28	COV	1	27	1	0	1	2	4	0	16	20	0	0	1	5	3	3	0	0	0	4	2	3	1	3	3	0	PMtask	96.73913043
FP22F12	COV	1	22	0	0	1	1	40	20	28	88	4	4	3	4	4	4	0	0	0	4	5	5	1	3	4	1	Baseline	94
FP22F12	COV	1	22	0	0	1	1	40	20	28	88	4	4	3	4	4	4	0	0	0	4	5	5	1	3	4	1	PMtask	82.60869565
FS29M15	COV	1	29	1	0	1	3	14	4	10	28	2	0	0	0	0	0	0	0	0	2	1	2	1	1	2	0	Baseline	94
FS29M15	COV	1	29	1	0	1	3	14	4	10	28	2	0	0	0	0	0	0	0	0	2	1	2	1	1	2	0	PMtask	97.82608696
FS32F7	COV	1	32	0	0	1	1	0	0	4	4	0	0	0	2	1	1	0	0	0	0	0	2	2	2	2	1	Baseline	94
FS32F7	COV	1	32	0	0	1	1	0	0	4	4	0	0	0	2	1	1	0	0	0	0	0	2	2	2	2	1	PMtask	95.65217391
FV20F2	COV	1	20	0	1	2	1	4	2	12	18	0	0	0	0	2	0	0	0	0	5	3	3	4	3	5	1	Baseline	95
FV20F2	COV	1	20	0	1	2	1	4	2	12	18	0	0	0	0	2	0	0	0	0	5	3	3	4	3	5	1	PMtask	95.65217391
GA32M16	COV	1	32	1	0	1	1	2	2	8	12	0	0	0	1	1	1	0	0	0	2	0	3	1	4	1	0	Baseline	97
GA32M16	COV	1	32	1	0	1	1	2	2	8	12	0	0	0	1	1	1	0	0	0	2	0	3	1	4	1	0	PMtask	98.91304348
GB21F13	COV	1	21	0	0	3	3	16	20	22	58	2	4	2	7	4	9	0	0	1	0	2	2	0	0	4	1	Baseline	91
GB21F13	COV	1	21	0	0	3	3	16	20	22	58	2	4	2	7	4	9	0	0	1	0	2	2	0	0	4	1	PMtask	91.30434783
GB29F8	COV	1	29	0	0	1	1	2	6	10	18	0	0	0	3	3	0	0	0	0	3	3	5	3	1	5	0	Baseline	98
GB29F8	COV	1	29	0	0	1	1	2	6	10	18	0	0	0	3	3	0	0	0	0	3	3	5	3	1	5	0	PMtask	95.65217391
GC30M20	COV	1	30	1	0	1	3	16	4	4	24	2	0	0	4	0	2	0	0	0	2	1	2	0	1	4	0	Baseline	91
GC30M20	COV	1	30	1	0	1	3	16	4	4	24	2	0	0	4	0	2	0	0	0	2	1	2	0	1	4	0	PMtask	90.2173913
GD22M9	COV	1	22	1	0	2	3	6	4	6	16	0	0	0	3	3	5	0	0	0	4	4	5	3	1	4	0	Baseline	96
GD22M9	COV	1	22	1	0	2	3	6	4	6	16	0	0	0	3	3	5	0	0	0	4	4	5	3	1	4	0	PMtask	91.30434783
GG23M08	COV	1	23	1	0	2	2	10	6	14	30	1	0	0	2	0	0	0	0	0	3	0	1	0	3	3	0	Baseline	95
GG23M08	COV	1	23	1	0	2	2	10	6	14	30	1	0	0	2	0	0	0	0	0	3	0	1	0	3	3	0	PMtask	95.65217391
GM22F8	COV	1	22	0	0	3	1	12	10	14	36	1	2	0	2	0	6	0	0	0	4	0	5	3	3	3	1	Baseline	93
GM22F8	COV	1	22	0	0	3	1	12	10	14	36	1	2	0	2	0	6	0	0	0	4	0	5	3	3	3	1	PMtask	94.56521739
GM27M9	COV	1	27	1	1	1	1	18	2	18	38	2	0	1	0	3	0	0	0	0	4	2	0	2	0	3	0	Baseline	89
GM27M9	COV	1	27	1	1	1	1	18	2	18	38	2	0	1	0	3	0	0	0	0	4	2	0	2	0	3	0	PMtask	91.30434783
GM29M30	COV	1	28	1	0	2	1	0	2	0	2	0	0	0	1	0	1	0	0	0	4	3	1	2	0	4	0	Baseline	84
GM29M30	COV	1	28	1	0	2	1	0	2	0	2	0	0	0	1	0	1	0	0	0	4	3	1	2	0	4	0	PMtask	90.2173913
GM30M7	COV	1	30	1	0	2	3	28	14	26	68	4	2	3	2	3	0	0	0	0	2	1	3	1	4	4	1	Baseline	98
GM30M7	COV	1	30	1	0	2	3	28	14	26	68	4	2	3	2	3	0	0	0	0	2	1	3	1	4	4	1	PMtask	94.56521739
GM31F30	COV	1	31	0	1	1	1	14	8	12	34	2	1	0	2	2	3	0	0	0	5	3	3	2	1	2	1	Baseline	98
GM31F30	COV	1	31	0	1	1	1	14	8	12	34	2	1	0	2	2	3	0	0	0	5	3	3	2	1	2	1	PMtask	98.91304348
GP29F	COV	1	29	0	0	1	0	20	24	42	86	2	4	4	8	4	6	0	0	0	0	0	5	3	5	5	1	Baseline	93
GP29F	COV	1	29	0	0	1	0	20	24	42	86	2	4	4	8	4	6	0	0	0	0	0	5	3	5	5	1	PMtask	92.39130435
GZ27F7	COV	1	27	0	0	4	0	30	10	30	70	4	2	3	6	5	8	0	0	0	0	2	5	5	0	5	1	Baseline	96
GZ27F7	COV	1	27	0	0	4	0	30	10	30	70	4	2	3	6	5	8	0	0	0	0	2	5	5	0	5	1	PMtask	95.65217391
IB23F2	COV	1	23	0	0	2	2	4	2	10	16	0	0	0	2	0	0	0	0	0	1	1	1	0	0	2	0	Baseline	88
IB23F2	COV	1	23	0	0	2	2	4	2	10	16	0	0	0	2	0	0	0	0	0	1	1	1	0	0	2	0	PMtask	86.95652174
LL19F28	COV	1	19	0	1	0	0	0	2	8	10	0	0	0	1	3	0	0	0	0	3	2	2	1	1	5	1	Baseline	90
LL19F28	COV	1	19	0	1	0	0	0	2	8	10	0	0	0	1	3	0	0	0	0	3	2	2	1	1	5	1	PMtask	95.65217391
LM24M7	COV	1	24	1	0	1	1	4	8	4	16	0	1	0	1	0	1	0	0	0	3	1	2	1	3	2	0	Baseline	96
LM24M7	COV	1	24	1	0	1	1	4	8	4	16	0	1	0	1	0	1	0	0	0	3	1	2	1	3	2	0	PMtask	93.47826087
LM26M19	COV	1	26	1	1	1	0	30	12	24	66	4	2	2	2	1	1	0	0	0	1	3	2	2	5	2	1	Baseline	96
LM26M19	COV	1	26	1	1	1	0	30	12	24	66	4	2	2	2	1	1	0	0	0	1	3	2	2	5	2	1	PMtask	95.65217391
MB19M12	COV	1	19	1	1	3	2	8	0	24	32	0	0	2	2	0	2	0	0	0	0	2	3	2	1	4	0	Baseline	92
MB19M12	COV	1	19	1	1	3	2	8	0	24	32	0	0	2	2	0	2	0	0	0	0	2	3	2	1	4	0	PMtask	94.56521739
MB22F7	COV	1	22	0	1	1	0	24	18	34	76	3	3	4	9	2	8	0	0	0	4	1	4	3	4	5	1	Baseline	92
MB22F7	COV	1	22	0	1	1	0	24	18	34	76	3	3	4	9	2	8	0	0	0	4	1	4	3	4	5	1	PMtask	91.30434783
MB23F4	COV	1	23	0	0	1	1	60	0	24	84	4	0	2	1	0	0	0	0	0	0	0	1	0	0	4	1	Baseline	95
MB23F4	COV	1	23	0	0	1	1	60	0	24	84	4	0	2	1	0	0	0	0	0	0	0	1	0	0	4	1	PMtask	95.65217391
MB24M16	COV	1	24	1	0	1	3	4	8	10	22	0	1	0	2	1	2	0	0	0	4	3	5	4	2	4	0	Baseline	96
MB24M16	COV	1	24	1	0	1	3	4	8	10	22	0	1	0	2	1	2	0	0	0	4	3	5	4	2	4	0	PMtask	96.73913043
MC26F16	COV	1	26	0	1	3	2	0	8	16	24	0	1	1	1	0	1	0	0	0	3	2	3	0	1	4	1	Baseline	86
MC26F16	COV	1	26	0	1	3	2	0	8	16	24	0	1	1	1	0	1	0	0	0	3	2	3	0	1	4	1	PMtask	91.30434783
MC27M9	COV	1	27	1	0	2	3	4	0	22	26	0	0	2	3	1	1	0	0	0	1	1	4	3	0	4	1	Baseline	93
MC27M9	COV	1	27	1	0	2	3	4	0	22	26	0	0	2	3	1	1	0	0	0	1	1	4	3	0	4	1	PMtask	96.73913043
MC38F27	COV	1	38	0	0	2	1	4	0	12	16	0	0	0	1	2	3	0	0	0	0	3	3	5	0	4	1	Baseline	99
MC38F27	COV	1	38	0	0	2	1	4	0	12	16	0	0	0	1	2	3	0	0	0	0	3	3	5	0	4	1	PMtask	97.82608696
MDC23F3	COV	1	23	0	0	1	2	16	36	44	96	2	4	4	4	4	0	0	0	0	4	3	5	1	1	3	1	Baseline	84
MDC23F3	COV	1	23	0	0	1	2	16	36	44	96	2	4	4	4	4	0	0	0	0	4	3	5	1	1	3	1	PMtask	82.60869565
MG30M9	COV	1	30	1	1	0	0	34	20	26	80	4	4	3	0	1	0	0	0	0	2	1	1	3	5	4	0	Baseline	84
MG30M9	COV	1	30	1	1	0	0	34	20	26	80	4	4	3	0	1	0	0	0	0	2	1	1	3	5	4	0	PMtask	85.86956522
MM23D2	COV	1	23	0	0	1	1	10	0	12	22	1	0	0	0	0	3	0	0	0	2	0	0	0	0	0	1	Baseline	87
MM23D2	COV	1	23	0	0	1	1	10	0	12	22	1	0	0	0	0	3	0	0	0	2	0	0	0	0	0	1	PMtask	89.13043478
MM32M15	COV	1	32	1	0	2	4	18	16	22	56	2	3	2	9	4	6	0	0	0	2	1	3	2	4	4	1	Baseline	95
MM32M15	COV	1	32	1	0	2	4	18	16	22	56	2	3	2	9	4	6	0	0	0	2	1	3	2	4	4	1	PMtask	94.56521739
MP18F28	COV	1	18	0	1	3	1	12	0	4	16	1	0	0	1	2	0	0	0	0	3	3	3	2	2	4	1	Baseline	91
MP18F28	COV	1	18	0	1	3	1	12	0	4	16	1	0	0	1	2	0	0	0	0	3	3	3	2	2	4	1	PMtask	89.13043478
MP25M29	COV	1	25	1	0	2	1	16	10	20	46	2	2	2	0	1	0	0	0	0	3	1	1	0	1	1	1	Baseline	94
MP25M29	COV	1	25	1	0	2	1	16	10	20	46	2	2	2	0	1	0	0	0	0	3	1	1	0	1	1	1	PMtask	93.47826087
MR23F15	COV	1	23	0	1	0	2	4	6	8	18	0	0	0	2	4	0	0	0	0	5	4	5	2	5	5	1	Baseline	91
MR23F15	COV	1	23	0	1	0	2	4	6	8	18	0	0	0	2	4	0	0	0	0	5	4	5	2	5	5	1	PMtask	91.30434783
MR23F2	COV	1	23	0	0	3	3	2	0	4	6	0	0	0	2	0	2	0	0	0	3	2	5	4	3	5	1	Baseline	84
MR23F2	COV	1	23	0	0	3	3	2	0	4	6	0	0	0	2	0	2	0	0	0	3	2	5	4	3	5	1	PMtask	91.30434783
NT27M28	COV	1	27	1	0	0	1	12	2	8	22	1	0	0	0	4	0	0	0	0	5	0	0	1	0	3	0	Baseline	98
NT27M28	COV	1	27	1	0	0	1	12	2	8	22	1	0	0	0	4	0	0	0	0	5	0	0	1	0	3	0	PMtask	97.82608696
PD28F6	COV	1	28	0	0	1	1	14	2	16	32	2	0	1	0	0	0	0	0	0	2	0	3	0	0	1	1	Baseline	97
PD28F6	COV	1	28	0	0	1	1	14	2	16	32	2	0	1	0	0	0	0	0	0	2	0	3	0	0	1	1	PMtask	96.73913043
PR25M29	COV	1	25	1	0	1	1	12	2	14	28	1	0	0	1	3	0	0	0	0	0	3	1	0	0	3	0	Baseline	90
PR25M29	COV	1	25	1	0	1	1	12	2	14	28	1	0	0	1	3	0	0	0	0	0	3	1	0	0	3	0	PMtask	93.47826087
RC28M4	COV	1	28	1	0	2	2	14	0	10	24	2	0	0	1	0	9	0	0	1	1	2	3	1	5	4	0	Baseline	96
RC28M4	COV	1	28	1	0	2	2	14	0	10	24	2	0	0	1	0	9	0	0	1	1	2	3	1	5	4	0	PMtask	93.47826087
RL27F15	COV	1	27	0	1	1	0	0	8	10	18	0	1	0	0	1	0	0	0	0	4	0	2	1	3	4	1	Baseline	92
RL27F15	COV	1	27	0	1	1	0	0	8	10	18	0	1	0	0	1	0	0	0	0	4	0	2	1	3	4	1	PMtask	96.73913043
RP24M13	COV	1	24	1	0	1	1	10	10	16	36	1	2	1	0	0	3	0	0	0	2	1	1	2	2	4	0	Baseline	94
RP24M13	COV	1	24	1	0	1	1	10	10	16	36	1	2	1	0	0	3	0	0	0	2	1	1	2	2	4	0	PMtask	94.56521739
RP31F4	COV	1	31	0	0	3	1	8	0	16	24	0	0	1	2	0	2	0	0	0	0	2	3	4	1	5	1	Baseline	86
RP31F4	COV	1	31	0	0	3	1	8	0	16	24	0	0	1	2	0	2	0	0	0	0	2	3	4	1	5	1	PMtask	93.47826087
RP32M4	COV	1	32	1	1	1	3	48	4	48	100	4	0	4	8	2	8	0	0	0	5	0	4	3	2	4	1	Baseline	91
RP32M4	COV	1	32	1	1	1	3	48	4	48	100	4	0	4	8	2	8	0	0	0	5	0	4	3	2	4	1	PMtask	96.73913043
RS23F12	COV	1	23	0	0	2	3	26	18	24	68	3	3	2	3	3	2	0	0	0	3	3	3	4	1	4	1	Baseline	89
RS23F12	COV	1	23	0	0	2	3	26	18	24	68	3	3	2	3	3	2	0	0	0	3	3	3	4	1	4	1	PMtask	95.65217391
SD28F1	COV	1	28	0	0	0	1	4	4	20	28	0	0	2	0	0	0	0	0	0	4	0	4	0	0	5	1	Baseline	93
SD28F1	COV	1	28	0	0	0	1	4	4	20	28	0	0	2	0	0	0	0	0	0	4	0	4	0	0	5	1	PMtask	93.47826087
SD31F8	COV	1	31	0	0	1	2	8	4	14	26	0	0	0	0	0	3	0	0	0	4	2	2	3	3	5	0	Baseline	95
SD31F8	COV	1	31	0	0	1	2	8	4	14	26	0	0	0	0	0	3	0	0	0	4	2	2	3	3	5	0	PMtask	92.39130435
SF22F10	COV	1	22	0	0	2	3	10	4	8	22	1	0	0	1	3	0	0	0	0	1	2	4	4	1	4	1	Baseline	90
SF22F10	COV	1	22	0	0	2	3	10	4	8	22	1	0	0	1	3	0	0	0	0	1	2	4	4	1	4	1	PMtask	97.82608696
SI34M29	COV	1	34	1	0	0	1	12	0	18	30	1	0	1	0	0	0	0	0	0	0	1	2	1	0	3	1	Baseline	86
SI34M29	COV	1	34	1	0	0	1	12	0	18	30	1	0	1	0	0	0	0	0	0	0	1	2	1	0	3	1	PMtask	93.47826087
SM23F19	COV	1	23	0	0	1	3	14	14	28	56	2	2	3	1	0	0	0	0	0	2	1	5	2	0	5	1	Baseline	85
SM23F19	COV	1	23	0	0	1	3	14	14	28	56	2	2	3	1	0	0	0	0	0	2	1	5	2	0	5	1	PMtask	82.60869565
SZ28F15	COV	1	28	0	0	1	1	6	0	12	18	0	0	0	0	1	0	0	0	0	2	1	1	2	1	2	1	Baseline	97
SZ28F15	COV	1	28	0	0	1	1	6	0	12	18	0	0	0	0	1	0	0	0	0	2	1	1	2	1	2	1	PMtask	98.91304348
TB19M28	COV	1	19	1	1	0	1	18	20	18	56	2	4	1	8	0	9	0	0	1	0	0	5	4	3	5	0	Baseline	94
TB19M28	COV	1	19	1	1	0	1	18	20	18	56	2	4	1	8	0	9	0	0	1	0	0	5	4	3	5	0	PMtask	94.56521739
VC22F14	COV	1	22	0	1	0	2	18	20	20	58	2	4	2	2	3	1	0	0	0	5	2	3	4	5	5	1	Baseline	90
VC22F14	COV	1	22	0	1	0	2	18	20	20	58	2	4	2	2	3	1	0	0	0	5	2	3	4	5	5	1	PMtask	95.65217391
VCP24F4	COV	1	24	0	0	2	2	6	4	16	26	0	0	1	0	1	5	0	0	0	3	1	2	2	1	3	1	Baseline	97
VCP24F4	COV	1	24	0	0	2	2	6	4	16	26	0	0	1	0	1	5	0	0	0	3	1	2	2	1	3	1	PMtask	94.56521739
VP30F7	COV	1	30	0	0	2	3	12	22	20	54	1	4	2	1	2	2	0	0	0	5	4	5	2	5	5	1	Baseline	97
VP30F7	COV	1	30	0	0	2	3	12	22	20	54	1	4	2	1	2	2	0	0	0	5	4	5	2	5	5	1	PMtask	93.47826087
AB22F19	NEGA	2	22	0	0	3	4	12	12	24	48	1	2	2	6	2	1	0	0	0	0	2	4	2	2	4	1	Baseline	93
AB22F19	NEGA	2	22	0	0	3	4	12	12	24	48	1	2	2	6	2	1	0	0	0	0	2	4	2	2	4	1	PMtask	93.47826087
AF27M14	NEGA	2	27	1	0	2	1	6	10	12	28	0	2	0	4	2	1	0	0	0	1	4	2	2	2	4	0	Baseline	93
AF27M14	NEGA	2	27	1	0	2	1	6	10	12	28	0	2	0	4	2	1	0	0	0	1	4	2	2	2	4	0	PMtask	98.91304348
AH24F13	NEGA	2	24	0	0	1	1	22	10	32	64	3	2	3	1	0	0	0	0	0	1	0	2	4	1	1	1	Baseline	95
AH24F13	NEGA	2	24	0	0	1	1	22	10	32	64	3	2	3	1	0	0	0	0	0	1	0	2	4	1	1	1	PMtask	96.73913043
AS21F8	NEGA	2	21	0	0	3	2	8	10	20	38	0	2	2	2	0	1	0	0	0	1	1	2	0	0	1	1	Baseline	87
AS21F8	NEGA	2	21	0	0	3	2	8	10	20	38	0	2	2	2	0	1	0	0	0	1	1	2	0	0	1	1	PMtask	90.2173913
AS24F17	NEGA	2	24	0	0	1	3	2	10	18	30	0	2	1	1	0	2	0	0	0	1	1	4	3	3	4	1	Baseline	92
AS24F17	NEGA	2	24	0	0	1	3	2	10	18	30	0	2	1	1	0	2	0	0	0	1	1	4	3	3	4	1	PMtask	83.69565217
AT23F8	NEGA	2	23	0	1	3	3	28	4	22	54	4	0	2	0	7	2	0	1	0	0	0	1	0	5	2	1	Baseline	92
AT23F8	NEGA	2	23	0	1	3	3	28	4	22	54	4	0	2	0	7	2	0	1	0	0	0	1	0	5	2	1	PMtask	95.65217391
AV28F3	NEGA	2	28	0	0	0	4	6	0	2	8	0	0	0	1	0	1	0	0	0	0	0	1	0	1	0	0	Baseline	100
AV28F3	NEGA	2	28	0	0	0	4	6	0	2	8	0	0	0	1	0	1	0	0	0	0	0	1	0	1	0	0	PMtask	98.91304348
BDM19F21	NEGA	2	19	0	0	2	2	12	14	14	40	1	2	0	6	4	1	0	0	0	3	3	2	3	2	2	1	Baseline	89
BDM19F21	NEGA	2	19	0	0	2	2	12	14	14	40	1	2	0	6	4	1	0	0	0	3	3	2	3	2	2	1	PMtask	80.43478261
CC24M18	NEGA	2	24	1	0	1	3	26	4	10	40	3	0	0	0	0	2	0	0	0	0	1	2	1	0	5	1	Baseline	93
CC24M18	NEGA	2	24	1	0	1	3	26	4	10	40	3	0	0	0	0	2	0	0	0	0	1	2	1	0	5	1	PMtask	75
CD22F10	NEGA	2	22	0	0	3	1	10	0	4	14	1	0	0	8	5	4	0	0	0	5	0	4	0	0	4	1	Baseline	93
CD22F10	NEGA	2	22	0	0	3	1	10	0	4	14	1	0	0	8	5	4	0	0	0	5	0	4	0	0	4	1	PMtask	96.73913043
CD22F19	NEGA	2	22	0	0	1	0	6	8	22	36	0	1	2	1	1	0	0	0	0	0	1	3	2	0	5	1	Baseline	89
CD22F19	NEGA	2	22	0	0	1	0	6	8	22	36	0	1	2	1	1	0	0	0	0	0	1	3	2	0	5	1	PMtask	88.04347826
CU29M8	NEGA	2	29	1	0	1	1	8	6	18	32	0	0	1	1	0	0	0	0	0	5	4	4	5	3	5	1	Baseline	99
CU29M8	NEGA	2	29	1	0	1	1	8	6	18	32	0	0	1	1	0	0	0	0	0	5	4	4	5	3	5	1	PMtask	90.2173913
DB24F21	NEGA	2	24	0	1	2	2	6	6	12	24	0	0	0	3	2	1	0	0	0	3	3	2	0	1	4	1	Baseline	95
DB24F21	NEGA	2	24	0	1	2	2	6	6	12	24	0	0	0	3	2	1	0	0	0	3	3	2	0	1	4	1	PMtask	93.47826087
DP28M4	NEGA	2	28	1	0	0	0	8	8	6	22	0	1	0	0	0	2	0	0	0	2	3	4	2	4	5	0	Baseline	94
DP28M4	NEGA	2	28	1	0	0	0	8	8	6	22	0	1	0	0	0	2	0	0	0	2	3	4	2	4	5	0	PMtask	97.82608696
EA23F9	NEGA	2	23	0	0	1	1	0	2	6	8	0	0	0	0	0	0	0	0	0	1	4	4	5	5	5	1	Baseline	89
EA23F9	NEGA	2	23	0	0	1	1	0	2	6	8	0	0	0	0	0	0	0	0	0	1	4	4	5	5	5	1	PMtask	90.2173913
EC23FM20	NEGA	2	23	0	0	2	1	6	4	20	30	0	0	2	2	1	1	0	0	0	1	2	2	3	2	3	1	Baseline	99
EC23FM20	NEGA	2	23	0	0	2	1	6	4	20	30	0	0	2	2	1	1	0	0	0	1	2	2	3	2	3	1	PMtask	98.91304348
EM21F26	NEGA	2	21	0	0	3	3	2	0	4	6	0	0	0	5	1	4	0	0	0	0	0	2	0	0	2	1	Baseline	95
EM21F26	NEGA	2	21	0	0	3	3	2	0	4	6	0	0	0	5	1	4	0	0	0	0	0	2	0	0	2	1	PMtask	94.56521739
EP25F13	NEGA	2	25	0	0	2	2	4	0	8	12	0	0	0	2	1	0	0	0	0	5	1	3	1	0	5	1	Baseline	93
EP25F13	NEGA	2	25	0	0	2	2	4	0	8	12	0	0	0	2	1	0	0	0	0	5	1	3	1	0	5	1	PMtask	93.47826087
EP25M9	NEGA	2	25	1	0	3	2	8	2	18	28	0	0	1	5	0	9	0	0	1	3	5	5	4	4	5	1	Baseline	92
EP25M9	NEGA	2	25	1	0	3	2	8	2	18	28	0	0	1	5	0	9	0	0	1	3	5	5	4	4	5	1	PMtask	95.65217391
ET23F16	NEGA	2	23	0	0	2	1	4	14	14	32	0	2	0	2	1	1	0	0	0	3	2	3	1	2	2	0	Baseline	96
ET23F16	NEGA	2	23	0	0	2	1	4	14	14	32	0	2	0	2	1	1	0	0	0	3	2	3	1	2	2	0	PMtask	93.47826087
FF26M19	NEGA	2	26	1	0	2	1	8	4	16	28	0	0	1	2	1	3	0	0	0	2	1	3	2	1	2	1	Baseline	80
FF26M19	NEGA	2	26	1	0	2	1	8	4	16	28	0	0	1	2	1	3	0	0	0	2	1	3	2	1	2	1	PMtask	91.30434783
FP23M15	NEGA	2	23	1	0	3	0	18	20	22	60	2	4	2	6	6	4	0	1	0	1	1	5	2	0	5	1	Baseline	94
FP23M15	NEGA	2	23	1	0	3	0	18	20	22	60	2	4	2	6	6	4	0	1	0	1	1	5	2	0	5	1	PMtask	93.47826087
FP24F12	NEGA	2	24	0	0	1	3	12	14	16	42	1	2	1	3	2	3	0	0	0	4	3	5	3	4	5	1	Baseline	92
FP24F12	NEGA	2	24	0	0	1	3	12	14	16	42	1	2	1	3	2	3	0	0	0	4	3	5	3	4	5	1	PMtask	98.91304348
FP24F7	NEGA	2	24	0	0	1	1	4	6	4	14	0	0	0	0	0	9	0	0	1	3	1	5	0	0	5	1	Baseline	91
FP24F7	NEGA	2	24	0	0	1	1	4	6	4	14	0	0	0	0	0	9	0	0	1	3	1	5	0	0	5	1	PMtask	86.95652174
FP25F10	NEGA	2	25	0	0	2	3	24	8	22	54	3	1	2	6	4	9	0	0	1	3	5	4	2	5	4	1	Baseline	93
FP25F10	NEGA	2	25	0	0	2	3	24	8	22	54	3	1	2	6	4	9	0	0	1	3	5	4	2	5	4	1	PMtask	94.56521739
GB22F12	NEGA	2	22	0	0	2	0	34	12	38	84	4	2	4	7	5	2	0	0	0	3	3	4	5	1	5	1	Baseline	95
GB22F12	NEGA	2	22	0	0	2	0	34	12	38	84	4	2	4	7	5	2	0	0	0	3	3	4	5	1	5	1	PMtask	94.56521739
GB23F7	NEGA	2	23	0	0	1	1	4	4	8	16	0	0	0	1	0	0	0	0	0	4	0	0	0	1	3	0	Baseline	97
GB23F7	NEGA	2	23	0	0	1	1	4	4	8	16	0	0	0	1	0	0	0	0	0	4	0	0	0	1	3	0	PMtask	98.91304348
GC20F8	NEGA	2	20	0	0	2	3	22	14	20	56	3	2	2	5	3	0	0	0	0	1	1	1	1	2	3	1	Baseline	92
GC20F8	NEGA	2	20	0	0	2	3	22	14	20	56	3	2	2	5	3	0	0	0	0	1	1	1	1	2	3	1	PMtask	91.30434783
GD25F19	NEGA	2	25	0	0	4	1	2	10	6	18	0	2	0	4	4	0	0	0	0	0	0	3	1	1	2	1	Baseline	94
GD25F19	NEGA	2	25	0	0	4	1	2	10	6	18	0	2	0	4	4	0	0	0	0	0	0	3	1	1	2	1	PMtask	93.47826087
GF29F27	NEGA	2	29	0	1	3	2	6	26	22	54	0	4	2	10	6	9	1	1	1	4	3	5	1	1	4	1	Baseline	94
GF29F27	NEGA	2	29	0	1	3	2	6	26	22	54	0	4	2	10	6	9	1	1	1	4	3	5	1	1	4	1	PMtask	95.65217391
GL20F18	NEGA	2	20	0	0	4	2	20	12	24	56	2	2	2	5	3	2	0	0	0	0	3	5	2	4	5	1	Baseline	92
GL20F18	NEGA	2	20	0	0	4	2	20	12	24	56	2	2	2	5	3	2	0	0	0	0	3	5	2	4	5	1	PMtask	83.69565217
GL24M15	NEGA	2	24	1	0	3	2	38	20	32	90	4	4	3	1	3	2	0	0	0	1	3	4	3	4	5	1	Baseline	95
GL24M15	NEGA	2	24	1	0	3	2	38	20	32	90	4	4	3	1	3	2	0	0	0	1	3	4	3	4	5	1	PMtask	95.65217391
GM25M15	NEGA	2	25	1	0	1	2	10	6	22	38	1	0	2	0	0	0	0	0	0	4	4	5	5	3	5	1	Baseline	95
GM25M15	NEGA	2	25	1	0	1	2	10	6	22	38	1	0	2	0	0	0	0	0	0	4	4	5	5	3	5	1	PMtask	88.04347826
GR21M22	NEGA	2	21	1	0	0	0	6	0	8	14	0	0	0	0	0	0	0	0	0	2	0	0	0	0	1	0	Baseline	96
GR21M22	NEGA	2	21	1	0	0	0	6	0	8	14	0	0	0	0	0	0	0	0	0	2	0	0	0	0	1	0	PMtask	88.04347826
GS23F18	NEGA	2	23	0	0	1	1	8	2	10	20	0	0	0	2	6	5	0	1	0	0	1	2	0	2	0	1	Baseline	85
GS23F18	NEGA	2	23	0	0	1	1	8	2	10	20	0	0	0	2	6	5	0	1	0	0	1	2	0	2	0	1	PMtask	86.95652174
GS36M6	NEGA	2	36	1	0	2	1	0	0	4	4	0	0	0	1	1	3	0	0	0	3	3	2	1	1	3	0	Baseline	96
GS36M6	NEGA	2	36	1	0	2	1	0	0	4	4	0	0	0	1	1	3	0	0	0	3	3	2	1	1	3	0	PMtask	94.56521739
GT20F10	NEGA	2	20	0	0	2	3	10	20	22	52	1	4	2	7	3	8	0	0	0	3	4	4	4	3	4	1	Baseline	91
GT20F10	NEGA	2	20	0	0	2	3	10	20	22	52	1	4	2	7	3	8	0	0	0	3	4	4	4	3	4	1	PMtask	92.39130435
GT22F13	NEGA	2	22	0	0	2	2	20	16	24	60	2	3	2	1	0	0	0	0	0	2	2	4	3	3	5	1	Baseline	88
GT22F13	NEGA	2	22	0	0	2	2	20	16	24	60	2	3	2	1	0	0	0	0	0	2	2	4	3	3	5	1	PMtask	82.60869565
GT22F14	NEGA	2	22	0	0	2	1	6	8	24	38	0	1	2	3	5	0	0	0	0	0	3	4	2	3	5	0	Baseline	92
GT22F14	NEGA	2	22	0	0	2	1	6	8	24	38	0	1	2	3	5	0	0	0	0	0	3	4	2	3	5	0	PMtask	94.56521739
GV29F26	NEGA	2	29	0	1	3	2	10	6	20	36	1	0	2	6	0	3	0	0	0	3	2	3	2	1	4	1	Baseline	91
GV29F26	NEGA	2	29	0	1	3	2	10	6	20	36	1	0	2	6	0	3	0	0	0	3	2	3	2	1	4	1	PMtask	72.82608696
IA19F8	NEGA	2	19	0	0	1	1	6	4	12	22	0	0	0	3	1	0	0	0	0	2	1	3	3	0	4	0	Baseline	96
IA19F8	NEGA	2	19	0	0	1	1	6	4	12	22	0	0	0	3	1	0	0	0	0	2	1	3	3	0	4	0	PMtask	95.65217391
ID_SU21F11	NEGA	2	21	0	0	2	1	36	28	32	96	4	4	3	2	2	0	0	0	0	2	4	4	4	4	4	1	Baseline	91
ID_SU21F11	NEGA	2	21	0	0	2	1	36	28	32	96	4	4	3	2	2	0	0	0	0	2	4	4	4	4	4	1	PMtask	90.2173913
IDN24F18	NEGA	2	24	0	0	2	2	14	8	8	30	2	1	0	2	1	0	0	0	0	0	0	3	2	0	0	1	Baseline	82
IDN24F18	NEGA	2	24	0	0	2	2	14	8	8	30	2	1	0	2	1	0	0	0	0	0	0	3	2	0	0	1	PMtask	81.52173913
IM23F5	NEGA	2	23	0	0	1	0	2	0	2	4	0	0	0	0	0	0	0	0	0	3	0	1	4	1	4	0	Baseline	94
IM23F5	NEGA	2	23	0	0	1	0	2	0	2	4	0	0	0	0	0	0	0	0	0	3	0	1	4	1	4	0	PMtask	93.47826087
IT21F21	NEGA	2	21	0	0	1	1	16	4	12	32	2	0	0	2	3	6	0	0	0	2	0	1	5	0	2	1	Baseline	92
IT21F21	NEGA	2	21	0	0	1	1	16	4	12	32	2	0	0	2	3	6	0	0	0	2	0	1	5	0	2	1	PMtask	82.60869565
JDL21M18	NEGA	2	21	1	1	2	1	2	8	14	24	0	1	0	6	1	0	0	0	0	2	1	3	0	4	3	1	Baseline	92
JDL21M18	NEGA	2	21	1	1	2	1	2	8	14	24	0	1	0	6	1	0	0	0	0	2	1	3	0	4	3	1	PMtask	95.65217391
JSF29F1	NEGA	2	29	0	0	3	2	28	14	34	76	4	2	4	8	3	3	0	0	0	5	4	5	5	0	5	1	Baseline	87
JSF29F1	NEGA	2	29	0	0	3	2	28	14	34	76	4	2	4	8	3	3	0	0	0	5	4	5	5	0	5	1	PMtask	81.52173913
LA25M11	NEGA	2	25	1	0	2	2	22	18	18	58	3	3	1	9	3	8	0	0	0	3	3	4	4	4	3	0	Baseline	93
LA25M11	NEGA	2	25	1	0	2	2	22	18	18	58	3	3	1	9	3	8	0	0	0	3	3	4	4	4	3	0	PMtask	98.91304348
LC33F26	NEGA	2	33	0	0	1	1	8	10	12	30	0	2	0	1	0	3	0	0	0	3	0	1	0	0	1	0	Baseline	88
LC33F26	NEGA	2	33	0	0	1	1	8	10	12	30	0	2	0	1	0	3	0	0	0	3	0	1	0	0	1	0	PMtask	92.39130435
LF25M19	NEGA	2	25	1	0	3	1	14	12	22	48	2	2	2	5	4	6	0	0	0	3	3	4	2	3	5	1	Baseline	91
LF25M19	NEGA	2	25	1	0	3	1	14	12	22	48	2	2	2	5	4	6	0	0	0	3	3	4	2	3	5	1	PMtask	95.65217391
LG21M19	NEGA	2	21	1	0	1	3	8	2	4	14	0	0	0	2	1	0	0	0	0	0	1	3	2	3	3	0	Baseline	88
LG21M19	NEGA	2	21	1	0	1	3	8	2	4	14	0	0	0	2	1	0	0	0	0	0	1	3	2	3	3	0	PMtask	81.52173913
LP21F19	NEGA	2	21	0	0	2	3	18	22	30	70	2	4	3	2	0	6	0	0	0	1	1	3	4	0	3	1	Baseline	95
LP21F19	NEGA	2	21	0	0	2	3	18	22	30	70	2	4	3	2	0	6	0	0	0	1	1	3	4	0	3	1	PMtask	90.2173913
LP21F28	NEGA	2	21	0	0	0	3	26	20	18	64	3	4	1	0	0	1	0	0	0	0	2	3	2	2	3	1	Baseline	88
LP21F28	NEGA	2	21	0	0	0	3	26	20	18	64	3	4	1	0	0	1	0	0	0	0	2	3	2	2	3	1	PMtask	80.43478261
LR22F14	NEGA	2	22	0	0	2	2	0	4	4	8	0	0	0	2	1	2	0	0	0	2	1	4	3	3	5	1	Baseline	91
LR22F14	NEGA	2	22	0	0	2	2	0	4	4	8	0	0	0	2	1	2	0	0	0	2	1	4	3	3	5	1	PMtask	94.56521739
LS20F19	NEGA	2	20	0	0	1	3	8	2	16	26	0	0	1	2	3	0	0	0	0	0	3	4	2	5	4	0	Baseline	95
LS20F19	NEGA	2	20	0	0	1	3	8	2	16	26	0	0	1	2	3	0	0	0	0	0	3	4	2	5	4	0	PMtask	94.56521739
LS32F19	NEGA	2	32	0	0	4	3	4	2	4	10	0	0	0	3	1	1	0	0	0	2	5	5	1	5	5	1	Baseline	84
LS32F19	NEGA	2	32	0	0	4	3	4	2	4	10	0	0	0	3	1	1	0	0	0	2	5	5	1	5	5	1	PMtask	80.43478261
LT20M18	NEGA	2	20	1	0	1	1	20	10	18	48	2	2	1	1	2	0	0	0	0	3	3	5	5	4	5	1	Baseline	95
LT20M18	NEGA	2	20	1	0	1	1	20	10	18	48	2	2	1	1	2	0	0	0	0	3	3	5	5	4	5	1	PMtask	98.91304348
MB21F19	NEGA	2	21	0	0	2	1	26	10	40	76	3	2	4	4	3	9	0	0	1	5	2	4	1	1	2	1	Baseline	93
MB21F19	NEGA	2	21	0	0	2	1	26	10	40	76	3	2	4	4	3	9	0	0	1	5	2	4	1	1	2	1	PMtask	96.73913043
MB22F20	NEGA	2	22	0	0	1	0	4	0	20	24	0	0	2	3	0	2	0	0	0	0	1	2	4	5	2	1	Baseline	89
MB22F20	NEGA	2	22	0	0	1	0	4	0	20	24	0	0	2	3	0	2	0	0	0	0	1	2	4	5	2	1	PMtask	83.69565217
MB22F27	NEGA	2	22	0	0	2	1	8	6	18	32	0	0	1	2	1	0	0	0	0	4	1	5	3	5	5	0	Baseline	97
MB22F27	NEGA	2	22	0	0	2	1	8	6	18	32	0	0	1	2	1	0	0	0	0	4	1	5	3	5	5	0	PMtask	90.2173913
MDM23F17	NEGA	2	23	0	0	4	4	6	20	18	44	0	4	1	4	1	2	0	0	0	1	1	4	1	4	4	1	Baseline	92
MDM23F17	NEGA	2	23	0	0	4	4	6	20	18	44	0	4	1	4	1	2	0	0	0	1	1	4	1	4	4	1	PMtask	91.30434783
MF31M18	NEGA	2	31	1	1	0	1	6	12	10	28	0	2	0	0	0	0	0	0	0	0	0	0	0	0	0	0	Baseline	95
MF31M18	NEGA	2	31	1	1	0	1	6	12	10	28	0	2	0	0	0	0	0	0	0	0	0	0	0	0	0	0	PMtask	96.73913043
MG20F3	NEGA	2	20	0	0	3	3	14	12	14	40	2	2	0	3	2	8	0	0	0	4	5	5	4	5	5	0	Baseline	86
MG20F3	NEGA	2	20	0	0	3	3	14	12	14	40	2	2	0	3	2	8	0	0	0	4	5	5	4	5	5	0	PMtask	89.13043478
MG31M31	NEGA	2	31	1	0	2	2	22	4	22	48	3	0	2	2	2	4	0	0	0	3	4	3	1	1	3	1	Baseline	91
MG31M31	NEGA	2	31	1	0	2	2	22	4	22	48	3	0	2	2	2	4	0	0	0	3	4	3	1	1	3	1	PMtask	78.26086957
MM22F	NEGA	2	22	0	0	2	3	2	2	10	14	0	0	0	1	1	1	0	0	0	1	2	2	1	1	1	1	Baseline	87
MM22F	NEGA	2	22	0	0	2	3	2	2	10	14	0	0	0	1	1	1	0	0	0	1	2	2	1	1	1	1	PMtask	91.30434783
MM23F19	NEGA	2	23	0	0	1	1	0	0	6	6	0	0	0	0	0	0	0	0	0	0	0	0	0	0	0	1	Baseline	91
MM23F19	NEGA	2	23	0	0	1	1	0	0	6	6	0	0	0	0	0	0	0	0	0	0	0	0	0	0	0	1	PMtask	96.73913043
MMM22F28	NEGA	2	22	0	0	2	0	2	0	10	12	0	0	0	2	1	2	0	0	0	5	0	3	0	0	5	1	Baseline	94
MMM22F28	NEGA	2	22	0	0	2	0	2	0	10	12	0	0	0	2	1	2	0	0	0	5	0	3	0	0	5	1	PMtask	95.65217391
MP25M13	NEGA	2	25	1	1	2	2	2	4	2	8	0	0	0	0	1	1	0	0	0	2	0	3	2	0	3	0	Baseline	98
MP25M13	NEGA	2	25	1	1	2	2	2	4	2	8	0	0	0	0	1	1	0	0	0	2	0	3	2	0	3	0	PMtask	98.91304348
MP34F5	NEGA	2	34	0	0	2	3	6	6	18	30	0	0	1	0	1	0	0	0	0	4	3	4	4	4	4	1	Baseline	91
MP34F5	NEGA	2	34	0	0	2	3	6	6	18	30	0	0	1	0	1	0	0	0	0	4	3	4	4	4	4	1	PMtask	91.30434783
MS23F30	NEGA	2	23	0	0	3	3	20	20	24	64	2	4	2	3	3	3	0	0	0	0	2	3	3	2	3	1	Baseline	92
MS23F30	NEGA	2	23	0	0	3	3	20	20	24	64	2	4	2	3	3	3	0	0	0	0	2	3	3	2	3	1	PMtask	81.52173913
MS23M5	NEGA	2	23	1	0	0	0	40	16	30	86	4	3	3	0	0	0	0	0	0	3	0	0	0	1	1	1	Baseline	85
MS23M5	NEGA	2	23	1	0	0	0	40	16	30	86	4	3	3	0	0	0	0	0	0	3	0	0	0	1	1	1	PMtask	95.65217391
MS33F15	NEGA	2	33	0	1	1	1	0	2	6	8	0	0	0	0	0	0	0	0	0	5	2	3	3	1	3	0	Baseline	94
MS33F15	NEGA	2	33	0	1	1	1	0	2	6	8	0	0	0	0	0	0	0	0	0	5	2	3	3	1	3	0	PMtask	88.04347826
MT24M19	NEGA	2	24	0	0	2	1	26	24	36	86	3	4	4	2	0	0	0	0	0	4	2	4	3	4	4	1	Baseline	96
MT24M19	NEGA	2	24	0	0	2	1	26	24	36	86	3	4	4	2	0	0	0	0	0	4	2	4	3	4	4	1	PMtask	96.73913043
NM19F10	NEGA	2	19	0	1	0	0	14	4	20	38	2	0	2	3	6	1	0	1	0	4	5	5	5	5	5	1	Baseline	91
NM19F10	NEGA	2	19	0	1	0	0	14	4	20	38	2	0	2	3	6	1	0	1	0	4	5	5	5	5	5	1	PMtask	77.17391304
NT21F28	NEGA	2	21	0	0	2	1	14	14	20	48	2	2	2	2	4	1	0	0	0	2	1	3	2	2	4	1	Baseline	90
NT21F28	NEGA	2	21	0	0	2	1	14	14	20	48	2	2	2	2	4	1	0	0	0	2	1	3	2	2	4	1	PMtask	89.13043478
pb21m11	NEGA	2	21	1	0	1	1	14	4	22	40	2	0	2	0	1	0	0	0	0	4	0	2	1	0	1	0	Baseline	98
pb21m11	NEGA	2	21	1	0	1	1	14	4	22	40	2	0	2	0	1	0	0	0	0	4	0	2	1	0	1	0	PMtask	85.86956522
PP25M19	NEGA	2	25	1	0	1	1	2	2	10	14	0	0	0	4	4	3	0	0	0	1	2	2	4	2	3	1	Baseline	97
PP25M19	NEGA	2	25	1	0	1	1	2	2	10	14	0	0	0	4	4	3	0	0	0	1	2	2	4	2	3	1	PMtask	96.73913043
PR24M15	NEGA	2	24	1	0	2	3	10	0	8	18	1	0	0	2	0	0	0	0	0	2	2	4	3	2	4	1	Baseline	92
PR24M15	NEGA	2	24	1	0	2	3	10	0	8	18	1	0	0	2	0	0	0	0	0	2	2	4	3	2	4	1	PMtask	88.04347826
PV29M27	NEGA	2	29	1	0	1	2	2	0	10	12	0	0	0	2	3	0	0	0	0	5	3	3	5	5	4	0	Baseline	94
PV29M27	NEGA	2	29	1	0	1	2	2	0	10	12	0	0	0	2	3	0	0	0	0	5	3	3	5	5	4	0	PMtask	94.56521739
RA29F27	NEGA	2	29	0	1	2	3	8	14	16	38	0	2	1	4	4	7	0	0	0	1	2	4	5	1	5	1	Baseline	93
RA29F27	NEGA	2	29	0	1	2	3	8	14	16	38	0	2	1	4	4	7	0	0	0	1	2	4	5	1	5	1	PMtask	96.73913043
RF27F18	NEGA	2	27	0	0	2	1	8	2	26	36	0	0	3	0	0	0	0	0	0	2	2	3	3	1	5	0	Baseline	97
RF27F18	NEGA	2	27	0	0	2	1	8	2	26	36	0	0	3	0	0	0	0	0	0	2	2	3	3	1	5	0	PMtask	97.82608696
RO25F13	NEGA	2	25	0	0	0	1	0	0	0	0	0	0	0	1	1	0	0	0	0	5	3	2	3	2	5	0	Baseline	87
RO25F13	NEGA	2	25	0	0	0	1	0	0	0	0	0	0	0	1	1	0	0	0	0	5	3	2	3	2	5	0	PMtask	91.30434783
SD23F5	NEGA	2	23	0	0	0	0	4	0	6	10	0	0	0	0	0	0	0	0	0	2	0	2	2	0	3	1	Baseline	92
SD23F5	NEGA	2	23	0	0	0	0	4	0	6	10	0	0	0	0	0	0	0	0	0	2	0	2	2	0	3	1	PMtask	88.04347826
SF29M29	NEGA	2	29	1	0	0	0	0	0	0	0	0	0	0	0	0	0	0	0	0	5	0	0	0	0	0	0	Baseline	95
SF29M29	NEGA	2	29	1	0	0	0	0	0	0	0	0	0	0	0	0	0	0	0	0	5	0	0	0	0	0	0	PMtask	97.82608696
SF30F17	NEGA	2	30	0	0	3	1	20	10	28	58	2	2	3	2	4	8	0	0	0	4	4	5	2	0	3	1	Baseline	89
SF30F17	NEGA	2	30	0	0	3	1	20	10	28	58	2	2	3	2	4	8	0	0	0	4	4	5	2	0	3	1	PMtask	93.47826087
SM28F30	NEGA	2	28	0	0	2	1	6	2	16	24	0	0	1	1	1	0	0	0	0	1	1	3	0	0	2	1	Baseline	94
SM28F30	NEGA	2	28	0	0	2	1	6	2	16	24	0	0	1	1	1	0	0	0	0	1	1	3	0	0	2	1	PMtask	94.56521739
SV24F1	NEGA	2	24	0	0	2	2	4	2	10	16	0	0	0	3	1	2	0	0	0	4	3	3	4	1	4	1	Baseline	94
SV24F1	NEGA	2	24	0	0	2	2	4	2	10	16	0	0	0	3	1	2	0	0	0	4	3	3	4	1	4	1	PMtask	94.56521739
SZ25F29	NEGA	2	25	0	0	3	2	8	6	12	26	0	0	0	2	2	0	0	0	0	1	0	3	4	1	5	1	Baseline	92
SZ25F29	NEGA	2	25	0	0	3	2	8	6	12	26	0	0	0	2	2	0	0	0	0	1	0	3	4	1	5	1	PMtask	86.95652174
SZ25M27	NEGA	2	25	1	0	2	2	20	10	24	54	2	2	2	1	2	3	0	0	0	3	1	1	1	1	1	0	Baseline	84
SZ25M27	NEGA	2	25	1	0	2	2	20	10	24	54	2	2	2	1	2	3	0	0	0	3	1	1	1	1	1	0	PMtask	85.86956522
TB21F27	NEGA	2	21	0	1	1	1	34	4	32	70	4	0	3	1	0	0	0	0	0	0	1	3	1	0	2	1	Baseline	94
TB21F27	NEGA	2	21	0	1	1	1	34	4	32	70	4	0	3	1	0	0	0	0	0	0	1	3	1	0	2	1	PMtask	96.73913043
VC23F30	NEGA	2	23	0	0	1	1	2	0	6	8	0	0	0	1	0	0	0	0	0	2	1	2	2	2	3	1	Baseline	96
VC23F30	NEGA	2	23	0	0	1	1	2	0	6	8	0	0	0	1	0	0	0	0	0	2	1	2	2	2	3	1	PMtask	91.30434783
VDG29F7	NEGA	2	29	0	0	2	0	6	0	16	22	0	0	1	0	0	0	0	0	0	1	1	1	1	3	3	1	Baseline	87
VDG29F7	NEGA	2	29	0	0	2	0	6	0	16	22	0	0	1	0	0	0	0	0	0	1	1	1	1	3	3	1	PMtask	78.26086957
VP23F22	NEGA	2	23	0	0	3	2	10	4	16	30	1	0	1	2	1	2	0	0	0	0	0	3	0	0	5	1	Baseline	93
VP23F22	NEGA	2	23	0	0	3	2	10	4	16	30	1	0	1	2	1	2	0	0	0	0	0	3	0	0	5	1	PMtask	90.2173913
