# Supplementary material for: Thinking about it: the impact of COVID-19-related stimuli on prospective memory
Source: PeerJ. 2023 Nov 16;11:e16389. doi: 10.7717/peerj.16389 (PMC10657566; doi:10.7717/peerj.16389)
Supplement: Supplemental Information 4 — The raw data from both the task and the questionnaire. Both folders are divided in the three conditions (COV, DOC, and NEGA) depending on the presented video clip. [file peerj-11-16389-s004.zip › Data/Preprocessed_data/THAI_PMcue.csv]

Soggetto	Video	Video	Eta	Genere	Covid	Paura	Info	Pmcue_Perc	Accuracy	DASS_Depression	DASS_Anxiety	DASS_Stress	DAS_Depression_score	DAS_Anxiety_score	DAS_Stress_score	Intrusion	Avoidance	Disphoric_Arousal	Intrusion_score	Avoidance_score	Disphoric_Arousal_score	Lavoro	Salute_Fi	Salute_Psi	Famiglia	R_Sentimentali	Sociale	Psico_post
AC25F10	COV	1	25	0	0	1	2	50	4	24	30	22	3	4	2	12	4	11	1	0	1	2	4	4	0	2	3	1
AG33M1	COV	1	33	1	0	1	4	87.5	7	6	4	12	0	0	0	0	2	1	0	0	0	0	1	2	0	0	4	0
AL22F12	COV	1	22	0	0	2	1	100	8	24	2	18	3	0	1	0	1	2	0	0	0	2	2	4	5	4	5	1
AL26F2	COV	1	26	0	0	1	2	100	8	0	2	6	0	0	0	3	4	1	0	0	0	4	5	5	3	3	5	1
AP22F03	COV	1	22	0	0	2	1	75	6	10	6	18	1	0	1	2	2	0	0	0	0	3	1	4	1	4	4	1
AP22M2	COV	1	22	1	0	2	1	75	6	14	6	18	2	0	1	1	3	1	0	0	0	0	2	2	3	2	3	0
AP26M11	COV	1	26	1	0	1	2	87.5	7	4	4	16	0	0	1	0	1	3	0	0	0	5	5	5	5	4	5	0
AS22F8	COV	1	22	0	0	1	0	100	8	4	10	12	0	2	0	5	0	2	0	0	0	5	2	4	1	4	2	1
AS26F8	COV	1	26	0	0	2	0	25	2	12	4	14	1	0	0	4	1	1	0	0	0	1	1	1	2	2	2	1
AT26M9	COV	1	26	1	0	3	2	37.5	3	38	26	42	4	4	4	12	6	12	1	1	1	5	2	5	2	5	2	1
BDB21F28	COV	1	21	0	0	1	2	37.5	3	6	2	4	0	0	0	0	2	1	0	0	0	3	3	4	2	4	4	1
BE21F27	COV	1	21	0	0	2	0	87.5	7	8	26	26	0	4	3	12	6	10	1	1	1	0	3	5	2	2	5	1
BG22F10	COV	1	22	0	0	2	2	87.5	7	12	8	18	1	1	1	5	3	5	0	0	0	1	2	3	2	4	4	0
CB21F2	COV	1	21	0	1	2	2	87.5	7	12	16	16	1	3	1	2	4	0	0	0	0	3	4	4	2	3	4	1
CC20F11	COV	1	20	0	0	3	4	100	8	32	24	34	4	4	4	15	8	12	1	1	1	0	5	5	5	5	5	1
CER22F2	COV	1	22	0	0	4	1	50	4	16	6	12	2	0	0	7	2	2	0	0	0	0	5	5	5	3	5	1
CM25F1	COV	1	25	0	0	2	0	87.5	7	32	18	20	4	3	2	5	4	2	0	0	0	5	0	4	3	0	4	1
CN21F29	COV	1	21	0	0	1	2	100	8	18	2	16	2	0	1	2	2	9	0	0	1	2	2	3	1	1	1	1
CP26F1	COV	1	26	0	1	2	0	75	6	6	4	0	0	0	0	1	0	2	0	0	0	0	1	0	0	0	0	1
DB32M26	COV	1	32	1	0	2	3	75	6	2	2	8	0	0	0	1	0	0	0	0	0	0	0	0	0	1	2	0
DM26F3	COV	1	26	0	0	2	3	0	0	8	6	4	0	0	0	2	2	0	0	0	0	2	2	2	2	2	5	0
DM34M26	COV	1	34	1	0	0	1	0	0	18	2	12	2	0	0	6	4	4	0	0	0	5	1	2	1	0	0	0
DR24F7	COV	1	24	0	0	1	1	0	0	14	28	34	2	4	4	2	0	0	0	0	0	5	3	3	0	0	3	1
EB22F29	COV	1	22	0	0	1	1	87.5	7	0	2	2	0	0	0	3	4	2	0	0	0	1	1	4	0	0	3	1
EF22F30	COV	1	22	0	1	0	0	75	6	6	2	2	0	0	0	0	0	0	0	0	0	3	1	0	0	0	3	0
EI22M13	COV	1	22	1	0	1	1	50	4	22	8	30	3	1	3	2	2	6	0	0	0	4	1	4	2	3	5	1
EM23F28	COV	1	23	0	1	3	1	75	6	14	10	14	2	2	0	3	2	4	0	0	0	3	1	3	2	2	3	1
EMM31F2	COV	1	31	0	0	2	1	87.5	7	2	4	10	0	0	0	1	3	1	0	0	0	4	1	1	3	1	2	0
ET30F24	COV	1	30	0	0	3	3	62.5	5	10	12	18	1	2	1	5	3	7	0	0	0	3	2	4	5	5	5	1
EV25M19	COV	1	25	1	1	1	3	100	8	2	2	12	0	0	0	1	1	5	0	0	0	3	4	4	3	0	5	1
FB27M27	COV	1	27	1	0	1	1	75	6	12	2	14	1	0	0	2	2	3	0	0	0	4	1	1	2	4	4	0
FC19F13	COV	1	19	0	0	3	3	62.5	5	28	22	28	4	4	3	11	6	8	1	1	0	5	3	3	2	2	5	1
FC23F9	COV	1	21	0	0	2	4	87.5	7	36	36	34	4	4	4	12	5	12	1	0	1	0	1	4	1	5	1	1
FDB30M15	COV	1	30	0	0	2	1	100	8	0	0	0	0	0	0	0	0	0	0	0	0	3	1	1	1	1	4	0
FF25M11	COV	1	25	1	1	0	2	62.5	5	16	6	26	2	0	3	15	8	10	1	1	1	5	5	5	5	5	5	1
FG33M1	COV	1	33	1	0	2	3	100	8	4	0	2	0	0	0	0	0	0	0	0	0	4	3	2	1	2	4	1
FMR25F4	COV	1	25	0	0	2	2	62.5	5	8	0	12	0	0	0	0	0	0	0	0	0	4	0	4	1	4	1	0
FN27M28	COV	1	27	1	0	1	2	37.5	3	4	0	16	0	0	1	5	3	3	0	0	0	4	2	3	1	3	3	0
FP22F12	COV	1	22	0	0	1	1	87.5	7	40	20	28	4	4	3	4	4	4	0	0	0	4	5	5	1	3	4	1
FS29M15	COV	1	29	1	0	1	3	87.5	7	14	4	10	2	0	0	0	0	0	0	0	0	2	1	2	1	1	2	0
FS32F7	COV	1	32	0	0	1	1	37.5	3	0	0	4	0	0	0	2	1	1	0	0	0	0	0	2	2	2	2	1
FV20F2	COV	1	20	0	1	2	1	100	8	4	2	12	0	0	0	0	2	0	0	0	0	5	3	3	4	3	5	1
GA32M16	COV	1	32	1	0	1	1	25	2	2	2	8	0	0	0	1	1	1	0	0	0	2	0	3	1	4	1	0
GB21F13	COV	1	21	0	0	3	3	75	6	16	20	22	2	4	2	7	4	9	0	0	1	0	2	2	0	0	4	1
GB29F8	COV	1	29	0	0	1	1	87.5	7	2	6	10	0	0	0	3	3	0	0	0	0	3	3	5	3	1	5	0
GC30M20	COV	1	30	1	0	1	3	100	8	16	4	4	2	0	0	4	0	2	0	0	0	2	1	2	0	1	4	0
GD22M9	COV	1	22	1	0	2	3	75	6	6	4	6	0	0	0	3	3	5	0	0	0	4	4	5	3	1	4	0
GG23M08	COV	1	23	1	0	2	2	87.5	7	10	6	14	1	0	0	2	0	0	0	0	0	3	0	1	0	3	3	0
GM22F8	COV	1	22	0	0	3	1	87.5	7	12	10	14	1	2	0	2	0	6	0	0	0	4	0	5	3	3	3	1
GM27M9	COV	1	27	1	1	1	1	75	6	18	2	18	2	0	1	0	3	0	0	0	0	4	2	0	2	0	3	0
GM29M30	COV	1	28	1	0	2	1	75	6	0	2	0	0	0	0	1	0	1	0	0	0	4	3	1	2	0	4	0
GM30M7	COV	1	30	1	0	2	3	75	6	28	14	26	4	2	3	2	3	0	0	0	0	2	1	3	1	4	4	1
GM31F30	COV	1	31	0	1	1	1	75	6	14	8	12	2	1	0	2	2	3	0	0	0	5	3	3	2	1	2	1
GP29F	COV	1	29	0	0	1	0	87.5	7	20	24	42	2	4	4	8	4	6	0	0	0	0	0	5	3	5	5	1
GZ27F7	COV	1	27	0	0	4	0	87.5	7	30	10	30	4	2	3	6	5	8	0	0	0	0	2	5	5	0	5	1
IB23F2	COV	1	23	0	0	2	2	62.5	5	4	2	10	0	0	0	2	0	0	0	0	0	1	1	1	0	0	2	0
LL19F28	COV	1	19	0	1	0	0	100	8	0	2	8	0	0	0	1	3	0	0	0	0	3	2	2	1	1	5	1
LM24M7	COV	1	24	1	0	1	1	75	6	4	8	4	0	1	0	1	0	1	0	0	0	3	1	2	1	3	2	0
LM26M19	COV	1	26	1	1	1	0	100	8	30	12	24	4	2	2	2	1	1	0	0	0	1	3	2	2	5	2	1
MB19M12	COV	1	19	1	1	3	2	75	6	8	0	24	0	0	2	2	0	2	0	0	0	0	2	3	2	1	4	0
MB22F7	COV	1	22	0	1	1	0	75	6	24	18	34	3	3	4	9	2	8	0	0	0	4	1	4	3	4	5	1
MB23F4	COV	1	23	0	0	1	1	75	6	60	0	24	4	0	2	1	0	0	0	0	0	0	0	1	0	0	4	1
MB24M16	COV	1	24	1	0	1	3	62.5	5	4	8	10	0	1	0	2	1	2	0	0	0	4	3	5	4	2	4	0
MC26F16	COV	1	26	0	1	3	2	0	0	0	8	16	0	1	1	1	0	1	0	0	0	3	2	3	0	1	4	1
MC27M9	COV	1	27	1	0	2	3	37.5	3	4	0	22	0	0	2	3	1	1	0	0	0	1	1	4	3	0	4	1
MC38F27	COV	1	38	0	0	2	1	62.5	5	4	0	12	0	0	0	1	2	3	0	0	0	0	3	3	5	0	4	1
MDC23F3	COV	1	23	0	0	1	2	50	4	16	36	44	2	4	4	4	4	0	0	0	0	4	3	5	1	1	3	1
MG30M9	COV	1	30	1	1	0	0	100	8	34	20	26	4	4	3	0	1	0	0	0	0	2	1	1	3	5	4	0
MM23D2	COV	1	23	0	0	1	1	50	4	10	0	12	1	0	0	0	0	3	0	0	0	2	0	0	0	0	0	1
MM32M15	COV	1	32	1	0	2	4	75	6	18	16	22	2	3	2	9	4	6	0	0	0	2	1	3	2	4	4	1
MP18F28	COV	1	18	0	1	3	1	75	6	12	0	4	1	0	0	1	2	0	0	0	0	3	3	3	2	2	4	1
MP25M29	COV	1	25	1	0	2	1	87.5	7	16	10	20	2	2	2	0	1	0	0	0	0	3	1	1	0	1	1	1
MR23F15	COV	1	23	0	1	0	2	100	8	4	6	8	0	0	0	2	4	0	0	0	0	5	4	5	2	5	5	1
MR23F2	COV	1	23	0	0	3	3	62.5	5	2	0	4	0	0	0	2	0	2	0	0	0	3	2	5	4	3	5	1
NT27M28	COV	1	27	1	0	0	1	100	8	12	2	8	1	0	0	0	4	0	0	0	0	5	0	0	1	0	3	0
PD28F6	COV	1	28	0	0	1	1	75	6	14	2	16	2	0	1	0	0	0	0	0	0	2	0	3	0	0	1	1
PR25M29	COV	1	25	1	0	1	1	87.5	7	12	2	14	1	0	0	1	3	0	0	0	0	0	3	1	0	0	3	0
RC28M4	COV	1	28	1	0	2	2	100	8	14	0	10	2	0	0	1	0	9	0	0	1	1	2	3	1	5	4	0
RL27F15	COV	1	27	0	1	1	0	87.5	7	0	8	10	0	1	0	0	1	0	0	0	0	4	0	2	1	3	4	1
RP24M13	COV	1	24	1	0	1	1	62.5	5	10	10	16	1	2	1	0	0	3	0	0	0	2	1	1	2	2	4	0
RP31F4	COV	1	31	0	0	3	1	50	4	8	0	16	0	0	1	2	0	2	0	0	0	0	2	3	4	1	5	1
RP32M4	COV	1	32	1	1	1	3	62.5	5	48	4	48	4	0	4	8	2	8	0	0	0	5	0	4	3	2	4	1
RS23F12	COV	1	23	0	0	2	3	0	0	26	18	24	3	3	2	3	3	2	0	0	0	3	3	3	4	1	4	1
SD28F1	COV	1	28	0	0	0	1	62.5	5	4	4	20	0	0	2	0	0	0	0	0	0	4	0	4	0	0	5	1
SD31F8	COV	1	31	0	0	1	2	37.5	3	8	4	14	0	0	0	0	0	3	0	0	0	4	2	2	3	3	5	0
SF22F10	COV	1	22	0	0	2	3	75	6	10	4	8	1	0	0	1	3	0	0	0	0	1	2	4	4	1	4	1
SI34M29	COV	1	34	1	0	0	1	25	2	12	0	18	1	0	1	0	0	0	0	0	0	0	1	2	1	0	3	1
SM23F19	COV	1	23	0	0	1	3	62.5	5	14	14	28	2	2	3	1	0	0	0	0	0	2	1	5	2	0	5	1
SZ28F15	COV	1	28	0	0	1	1	87.5	7	6	0	12	0	0	0	0	1	0	0	0	0	2	1	1	2	1	2	1
TB19M28	COV	1	19	1	1	0	1	75	6	18	20	18	2	4	1	8	0	9	0	0	1	0	0	5	4	3	5	0
VC22F14	COV	1	22	0	1	0	2	62.5	5	18	20	20	2	4	2	2	3	1	0	0	0	5	2	3	4	5	5	1
VCP24F4	COV	1	24	0	0	2	2	100	8	6	4	16	0	0	1	0	1	5	0	0	0	3	1	2	2	1	3	1
VP30F7	COV	1	30	0	0	2	3	100	8	12	22	20	1	4	2	1	2	2	0	0	0	5	4	5	2	5	5	1
AA20F6	DOC	2	20	0	0	1	1	75	6	2	0	4	0	0	0	0	0	1	0	0	0	1	0	2	3	0	2	0
AA24F8	DOC	2	24	0	0	1	1	0	0	8	14	14	0	2	0	1	0	1	0	0	0	1	1	3	2	1	1	1
AB20F12	DOC	2	20	0	1	1	1	62.5	5	6	0	8	0	0	0	4	0	1	0	0	0	5	4	5	3	4	5	0
AB21M8	DOC	2	21	1	0	0	2	37.5	3	4	4	8	0	0	0	0	0	0	0	0	0	1	0	0	0	1	2	0
AB23F12	DOC	2	23	0	0	1	1	0	0	14	0	8	2	0	0	2	3	2	0	0	0	2	1	4	2	1	3	1
AB24M21	DOC	2	24	1	0	1	0	87.5	7	8	2	12	0	0	0	0	0	0	0	0	0	0	0	0	0	0	2	1
AB26M8	DOC	2	26	1	0	2	3	75	6	2	6	18	0	0	1	3	1	3	0	0	0	2	0	0	0	0	2	0
AB28M18	DOC	2	28	1	0	1	1	50	4	6	0	20	0	0	2	1	2	3	0	0	0	4	4	5	4	4	5	1
AC27M27	DOC	2	27	1	0	0	2	50	4	0	2	8	0	0	0	0	0	0	0	0	0	3	1	3	3	2	3	0
AF19F20	DOC	2	19	0	0	4	3	50	4	4	2	6	0	0	0	11	6	9	1	1	1	3	2	5	0	1	5	1
Alessia_98	DOC	2	23	0	0	3	1	0	0	2	2	22	0	0	2	9	5	2	0	0	0	2	0	1	3	0	3	1
AM23F8	DOC	2	23	0	0	2	3	37.5	3	8	12	22	0	2	2	8	4	3	0	0	0	1	2	2	3	0	1	1
AP21F29	DOC	2	21	0	0	2	1	37.5	3	8	14	12	0	2	0	5	2	4	0	0	0	1	2	3	0	0	1	0
AP24F12	DOC	2	23	0	0	1	1	87.5	7	32	10	42	4	2	4	1	0	0	0	0	0	4	0	0	1	0	4	0
AS21F13	DOC	2	21	0	0	1	1	75	6	26	12	30	3	2	3	0	0	0	0	0	0	3	3	2	3	5	5	0
AS22F9	DOC	2	22	0	0	4	1	50	4	16	8	16	2	1	1	3	3	6	0	0	0	3	0	2	3	3	5	1
AZ19F11	DOC	2	19	0	1	2	3	50	4	8	12	8	0	2	0	1	1	0	0	0	0	2	2	4	3	1	3	1
BC25F8	DOC	2	25	0	0	2	1	100	8	24	2	12	3	0	0	0	0	0	0	0	0	0	0	1	0	0	2	1
BR24F14	DOC	2	24	0	0	2	1	75	6	8	4	8	0	0	0	0	0	0	0	0	0	1	1	2	2	3	3	0
CB23F12	DOC	2	23	0	0	3	3	75	6	2	2	4	0	0	0	4	2	0	0	0	0	5	4	5	2	2	1	1
CB24F13	DOC	2	24	0	0	1	1	87.5	7	12	2	18	1	0	1	1	0	0	0	0	0	2	1	3	0	4	1	0
CB27F12	DOC	2	27	0	0	0	2	25	2	4	0	10	0	0	0	4	0	6	0	0	0	2	4	4	2	5	3	0
CC22F8	DOC	2	22	0	0	2	1	75	6	36	20	36	4	4	4	4	3	9	0	0	1	3	2	5	2	2	3	1
CG18F8	DOC	2	18	0	1	2	1	75	6	4	6	10	0	0	0	1	2	1	0	0	0	1	2	1	2	3	3	0
CM25F12	DOC	2	25	0	0	2	3	100	8	30	8	28	4	1	3	6	5	7	0	0	0	2	3	3	2	3	5	1
CZ25F18	DOC	2	25	0	0	1	1	87.5	7	12	0	14	1	0	0	1	1	1	0	0	0	4	3	4	3	2	3	1
DG21M26	DOC	2	21	1	0	1	0	62.5	5	4	2	6	0	0	0	4	3	1	0	0	0	3	0	0	1	0	3	0
DP23F8	DOC	2	23	0	0	1	0	75	6	4	24	8	0	4	0	5	5	10	0	0	1	3	4	5	1	1	3	1
DS29M18	DOC	2	29	1	0	0	2	50	4	14	0	10	2	0	0	0	0	3	0	0	0	4	0	1	1	1	4	0
DT24M9	DOC	2	24	1	0	1	1	25	2	8	8	2	0	1	0	3	2	6	0	0	0	2	2	1	2	3	2	1
EA23F12	DOC	2	23	0	0	2	1	87.5	7	4	2	8	0	0	0	1	1	2	0	0	0	0	3	2	5	4	4	1
EF20F9	DOC	2	20	0	0	1	0	75	6	16	14	26	2	2	3	2	6	6	0	1	0	0	1	2	2	3	4	0
EN25M8	DOC	2	25	1	0	1	1	100	8	18	16	18	2	3	1	5	3	7	0	0	0	5	3	5	5	5	5	1
FC21F11	DOC	2	21	0	0	1	1	100	8	8	4	6	0	0	0	0	0	0	0	0	0	3	0	2	1	0	4	0
FC35F16	DOC	2	35	0	0	1	2	75	6	8	8	18	0	1	1	0	0	0	0	0	0	4	0	1	3	4	5	0
FG18M8	DOC	2	18	1	0	1	0	87.5	7	6	0	4	0	0	0	1	2	0	0	0	0	0	4	4	3	0	4	0
FM29F13	DOC	2	29	0	0	1	3	87.5	7	0	0	8	0	0	0	1	0	0	0	0	0	5	0	1	5	5	5	0
FN22F8	DOC	2	22	0	0	1	0	87.5	7	2	0	2	0	0	0	0	0	0	0	0	0	0	0	1	0	0	1	0
FR22F8	DOC	2	22	0	0	1	1	37.5	3	22	16	22	3	3	2	5	0	0	0	0	0	1	0	0	1	0	0	0
GB22F22	DOC	2	22	0	0	2	1	87.5	7	14	2	14	2	0	0	0	0	0	0	0	0	2	0	2	0	0	2	1
GR20F13	DOC	2	20	0	0	1	1	62.5	5	12	12	22	1	2	2	3	1	3	0	0	0	1	2	4	2	5	5	1
GS26F1	DOC	2	26	0	0	1	3	87.5	7	4	4	14	0	0	0	0	0	1	0	0	0	2	1	1	1	2	4	1
ID_SV22F12	DOC	2	22	0	0	2	1	25	2	2	0	8	0	0	0	2	2	0	0	0	0	2	4	3	5	5	5	0
IMH19F8	DOC	2	19	0	0	1	1	87.5	7	14	18	14	2	3	0	4	4	7	0	0	0	1	3	4	1	0	4	1
IS20F8	DOC	2	20	0	0	2	2	75	6	18	18	20	2	3	2	4	3	6	0	0	0	4	3	3	4	4	3	0
JC23F3	DOC	2	23	0	0	3	2	62.5	5	24	12	28	3	2	3	8	4	11	0	0	1	4	3	4	1	0	4	1
LB24F26	DOC	2	24	0	0	2	1	62.5	5	6	0	2	0	0	0	1	1	1	0	0	0	1	0	1	2	1	1	1
LB25M21	DOC	2	25	1	0	2	3	0	0	4	6	12	0	0	0	3	1	5	0	0	0	0	1	2	3	0	4	0
LB25M22	DOC	2	25	1	0	2	1	75	6	14	20	24	2	4	2	5	3	8	0	0	0	3	4	5	3	0	5	0
LC19M8	DOC	2	19	1	0	1	3	25	2	10	8	10	1	1	0	0	0	0	0	0	0	1	0	0	0	2	3	0
LC20F9	DOC	2	20	0	0	2	1	50	4	0	6	4	0	0	0	2	0	2	0	0	0	0	4	2	2	2	5	0
LG18M8	DOC	2	18	1	0	0	3	75	6	0	0	22	0	0	2	1	0	1	0	0	0	0	4	2	0	0	0	0
LM23F9	DOC	2	23	0	1	1	1	37.5	3	10	8	18	1	1	1	0	1	4	0	0	0	2	0	2	0	0	3	0
LR23F11	DOC	2	23	0	0	1	1	87.5	7	6	4	14	0	0	0	0	3	2	0	0	0	0	0	5	4	5	5	1
MB21F12	DOC	2	21	0	0	1	0	75	6	16	8	18	2	1	1	3	1	4	0	0	0	3	0	3	1	4	2	0
MB23M24	DOC	2	23	1	0	2	2	62.5	5	20	16	26	2	3	3	3	0	5	0	0	0	3	4	4	1	4	4	0
MC20F10	DOC	2	20	0	1	1	2	75	6	8	6	10	0	0	0	1	0	3	0	0	0	0	2	1	0	2	3	1
MDG22F8	DOC	2	22	0	0	3	2	87.5	7	4	2	6	0	0	0	2	0	2	0	0	0	4	1	3	3	1	3	0
MG20F8	DOC	2	20	0	0	0	0	62.5	5	4	6	8	0	0	0	1	1	3	0	0	0	1	0	1	1	1	2	1
MI20F9	DOC	2	20	0	0	4	2	87.5	7	34	34	36	4	4	4	11	8	12	1	1	1	3	1	5	5	5	4	1
ML21F9	DOC	2	21	0	0	2	2	50	4	4	2	6	0	0	0	4	1	3	0	0	0	3	1	3	0	0	2	0
MM23F14	DOC	2	23	0	0	2	1	87.5	7	2	0	8	0	0	0	2	2	1	0	0	0	0	2	3	3	3	2	1
MR19M14	DOC	2	19	1	0	0	1	87.5	7	12	8	12	1	1	0	3	0	0	0	0	0	3	2	4	4	2	5	0
MR24F18	DOC	2	24	0	1	2	3	62.5	5	4	8	14	0	1	0	5	2	0	0	0	0	4	3	3	1	5	5	1
MT19F19	DOC	2	19	0	0	1	0	0	0	6	8	22	0	1	2	1	1	3	0	0	0	4	2	3	4	2	4	1
MU19M26	DOC	2	19	1	0	1	1	87.5	7	2	0	10	0	0	0	2	4	0	0	0	0	0	0	2	2	0	4	0
MV20F11	DOC	2	20	0	0	2	2	100	8	8	22	20	0	4	2	1	2	2	0	0	0	1	2	4	2	4	5	1
MV34M12	DOC	2	34	1	0	2	2	0	0	4	4	20	0	0	2	1	0	2	0	0	0	1	1	1	2	1	3	0
MZ19M21	DOC	2	19	1	0	2	3	50	4	24	10	32	3	2	3	0	3	0	0	0	0	1	1	3	1	1	2	0
NC26M11	DOC	2	26	1	0	1	1	87.5	7	6	10	6	0	2	0	1	0	2	0	0	0	1	1	0	0	0	1	0
PED22M29	DOC	2	22	1	0	1	0	75	6	18	10	20	2	2	2	3	1	6	0	0	0	4	1	4	1	1	4	0
PF35M1	DOC	2	35	1	0	1	3	0	0	0	0	0	0	0	0	0	3	0	0	0	0	3	4	1	3	3	4	0
RC22M4	DOC	2	22	1	0	1	1	100	8	8	4	18	0	0	1	0	0	5	0	0	0	2	3	3	2	0	5	1
RL22F26	DOC	2	22	0	0	1	2	100	8	38	10	32	4	2	3	3	3	7	0	0	0	5	5	5	3	4	5	1
SA19F21	DOC	2	19	0	0	2	4	50	4	8	16	20	0	3	2	4	3	7	0	0	0	0	1	3	2	1	4	1
SB22F12	DOC	2	22	0	0	1	1	87.5	7	4	4	16	0	0	1	4	1	0	0	0	0	1	1	3	1	2	2	0
SB23F9	DOC	2	23	0	0	1	2	0	0	0	0	12	0	0	0	0	0	0	0	0	0	0	0	3	3	0	4	1
SC19F21	DOC	2	19	0	0	1	3	75	6	8	18	22	0	3	2	1	3	3	0	0	0	4	5	4	3	3	4	1
SC20F21	DOC	2	20	0	0	1	2	50	4	12	2	18	1	0	1	6	4	1	0	0	0	1	4	4	1	1	5	1
SC21F11	DOC	2	21	0	0	3	3	100	8	40	32	40	4	4	4	14	6	12	1	1	1	5	0	5	1	5	5	1
SD19F8	DOC	2	19	0	1	1	1	62.5	5	0	0	6	0	0	0	0	1	0	0	0	0	1	0	1	0	0	2	0
SD23F9	DOC	2	23	0	0	2	2	62.5	5	6	2	10	0	0	0	2	1	1	0	0	0	1	2	4	5	5	5	1
SF20M2	DOC	2	20	1	0	1	1	62.5	5	14	6	24	2	0	2	0	0	0	0	0	0	1	2	4	1	1	3	0
SM21F15	DOC	2	21	0	0	3	1	62.5	5	0	10	18	0	2	1	5	4	3	0	0	0	1	2	4	1	1	3	1
SM23M26	DOC	2	23	1	0	2	3	87.5	7	2	2	16	0	0	1	1	1	2	0	0	0	2	1	3	3	0	1	1
SN19F9	DOC	2	19	0	0	2	2	50	4	10	12	18	1	2	1	4	1	7	0	0	0	0	1	2	0	1	2	1
SR27F26	DOC	2	27	0	0	2	1	100	8	6	2	24	0	0	2	3	0	4	0	0	0	0	0	0	1	0	2	0
ST19F8	DOC	2	19	0	0	3	2	100	8	2	0	4	0	0	0	2	0	0	0	0	0	3	3	4	5	5	5	1
VA19F21	DOC	2	19	0	0	2	3	75	6	22	10	24	3	2	2	1	4	0	0	0	0	1	1	2	1	1	4	1
VC23F9	DOC	2	23	0	0	2	3	100	8	14	6	14	2	0	0	0	1	0	0	0	0	4	0	1	1	3	5	0
VF25F25	DOC	2	25	0	1	2	1	37.5	3	10	6	8	1	0	0	0	0	0	0	0	0	0	0	1	1	0	3	1
VL22F23	DOC	2	22	0	0	2	2	87.5	7	0	0	6	0	0	0	0	2	1	0	0	0	1	0	2	0	0	3	1
AB22F19	NEGA	3	22	0	0	3	4	25	2	12	12	24	1	2	2	6	2	1	0	0	0	0	2	4	2	2	4	1
AF27M14	NEGA	3	27	1	0	2	1	100	8	6	10	12	0	2	0	4	2	1	0	0	0	1	4	2	2	2	4	0
AH24F13	NEGA	3	24	0	0	1	1	62.5	5	22	10	32	3	2	3	1	0	0	0	0	0	1	0	2	4	1	1	1
AS21F8	NEGA	3	21	0	0	3	2	62.5	5	8	10	20	0	2	2	2	0	1	0	0	0	1	1	2	0	0	1	1
AS24F17	NEGA	3	24	0	0	1	3	75	6	2	10	18	0	2	1	1	0	2	0	0	0	1	1	4	3	3	4	1
AT23F8	NEGA	3	23	0	1	3	3	75	6	28	4	22	4	0	2	0	7	2	0	1	0	0	0	1	0	5	2	1
AV28F3	NEGA	3	28	0	0	0	4	50	4	6	0	2	0	0	0	1	0	1	0	0	0	0	0	1	0	1	0	0
BDM19F21	NEGA	3	19	0	0	2	2	62.5	5	12	14	14	1	2	0	6	4	1	0	0	0	3	3	2	3	2	2	1
CC24M18	NEGA	3	24	1	0	1	3	75	6	26	4	10	3	0	0	0	0	2	0	0	0	0	1	2	1	0	5	1
CD22F10	NEGA	3	22	0	0	3	1	87.5	7	10	0	4	1	0	0	8	5	4	0	0	0	5	0	4	0	0	4	1
CD22F19	NEGA	3	22	0	0	1	0	75	6	6	8	22	0	1	2	1	1	0	0	0	0	0	1	3	2	0	5	1
CU29M8	NEGA	3	29	1	0	1	1	87.5	7	8	6	18	0	0	1	1	0	0	0	0	0	5	4	4	5	3	5	1
DB24F21	NEGA	3	24	0	1	2	2	50	4	6	6	12	0	0	0	3	2	1	0	0	0	3	3	2	0	1	4	1
DP28M4	NEGA	3	28	1	0	0	0	100	8	8	8	6	0	1	0	0	0	2	0	0	0	2	3	4	2	4	5	0
EA23F9	NEGA	3	23	0	0	1	1	87.5	7	0	2	6	0	0	0	0	0	0	0	0	0	1	4	4	5	5	5	1
EC23FM20	NEGA	3	23	0	0	2	1	100	8	6	4	20	0	0	2	2	1	1	0	0	0	1	2	2	3	2	3	1
EM21F26	NEGA	3	21	0	0	3	3	62.5	5	2	0	4	0	0	0	5	1	4	0	0	0	0	0	2	0	0	2	1
EP25F13	NEGA	3	25	0	0	2	2	75	6	4	0	8	0	0	0	2	1	0	0	0	0	5	1	3	1	0	5	1
EP25M9	NEGA	3	25	1	0	3	2	62.5	5	8	2	18	0	0	1	5	0	9	0	0	1	3	5	5	4	4	5	1
ET23F16	NEGA	3	23	0	0	2	1	62.5	5	4	14	14	0	2	0	2	1	1	0	0	0	3	2	3	1	2	2	0
FF26M19	NEGA	3	26	1	0	2	1	37.5	3	8	4	16	0	0	1	2	1	3	0	0	0	2	1	3	2	1	2	1
FP23M15	NEGA	3	23	1	0	3	0	75	6	18	20	22	2	4	2	6	6	4	0	1	0	1	1	5	2	0	5	1
FP24F12	NEGA	3	24	0	0	1	3	62.5	5	12	14	16	1	2	1	3	2	3	0	0	0	4	3	5	3	4	5	1
FP24F7	NEGA	3	24	0	0	1	1	25	2	4	6	4	0	0	0	0	0	9	0	0	1	3	1	5	0	0	5	1
FP25F10	NEGA	3	25	0	0	2	3	75	6	24	8	22	3	1	2	6	4	9	0	0	1	3	5	4	2	5	4	1
GB22F12	NEGA	3	22	0	0	2	0	50	4	34	12	38	4	2	4	7	5	2	0	0	0	3	3	4	5	1	5	1
GB23F7	NEGA	3	23	0	0	1	1	87.5	7	4	4	8	0	0	0	1	0	0	0	0	0	4	0	0	0	1	3	0
GC20F8	NEGA	3	20	0	0	2	3	100	8	22	14	20	3	2	2	5	3	0	0	0	0	1	1	1	1	2	3	1
GD25F19	NEGA	3	25	0	0	4	1	62.5	5	2	10	6	0	2	0	4	4	0	0	0	0	0	0	3	1	1	2	1
GF29F27	NEGA	3	29	0	1	3	2	75	6	6	26	22	0	4	2	10	6	9	1	1	1	4	3	5	1	1	4	1
GL20F18	NEGA	3	20	0	0	4	2	75	6	20	12	24	2	2	2	5	3	2	0	0	0	0	3	5	2	4	5	1
GL24M15	NEGA	3	24	1	0	3	2	100	8	38	20	32	4	4	3	1	3	2	0	0	0	1	3	4	3	4	5	1
GM25M15	NEGA	3	25	1	0	1	2	62.5	5	10	6	22	1	0	2	0	0	0	0	0	0	4	4	5	5	3	5	1
GR21M22	NEGA	3	21	1	0	0	0	100	8	6	0	8	0	0	0	0	0	0	0	0	0	2	0	0	0	0	1	0
GS23F18	NEGA	3	23	0	0	1	1	100	8	8	2	10	0	0	0	2	6	5	0	1	0	0	1	2	0	2	0	1
GS36M6	NEGA	3	36	1	0	2	1	12.5	1	0	0	4	0	0	0	1	1	3	0	0	0	3	3	2	1	1	3	0
GT20F10	NEGA	3	20	0	0	2	3	62.5	5	10	20	22	1	4	2	7	3	8	0	0	0	3	4	4	4	3	4	1
GT22F13	NEGA	3	22	0	0	2	2	0	0	20	16	24	2	3	2	1	0	0	0	0	0	2	2	4	3	3	5	1
GT22F14	NEGA	3	22	0	0	2	1	62.5	5	6	8	24	0	1	2	3	5	0	0	0	0	0	3	4	2	3	5	0
GV29F26	NEGA	3	29	0	1	3	2	75	6	10	6	20	1	0	2	6	0	3	0	0	0	3	2	3	2	1	4	1
IA19F8	NEGA	3	19	0	0	1	1	75	6	6	4	12	0	0	0	3	1	0	0	0	0	2	1	3	3	0	4	0
ID_SU21F11	NEGA	3	21	0	0	2	1	0	0	36	28	32	4	4	3	2	2	0	0	0	0	2	4	4	4	4	4	1
IDN24F18	NEGA	3	24	0	0	2	2	37.5	3	14	8	8	2	1	0	2	1	0	0	0	0	0	0	3	2	0	0	1
IM23F5	NEGA	3	23	0	0	1	0	87.5	7	2	0	2	0	0	0	0	0	0	0	0	0	3	0	1	4	1	4	0
IT21F21	NEGA	3	21	0	0	1	1	50	4	16	4	12	2	0	0	2	3	6	0	0	0	2	0	1	5	0	2	1
JDL21M18	NEGA	3	21	1	1	2	1	62.5	5	2	8	14	0	1	0	6	1	0	0	0	0	2	1	3	0	4	3	1
JSF29F1	NEGA	3	29	0	0	3	2	87.5	7	28	14	34	4	2	4	8	3	3	0	0	0	5	4	5	5	0	5	1
LA25M11	NEGA	3	25	1	0	2	2	100	8	22	18	18	3	3	1	9	3	8	0	0	0	3	3	4	4	4	3	0
LC33F26	NEGA	3	33	0	0	1	1	75	6	8	10	12	0	2	0	1	0	3	0	0	0	3	0	1	0	0	1	0
LF25M19	NEGA	3	25	1	0	3	1	100	8	14	12	22	2	2	2	5	4	6	0	0	0	3	3	4	2	3	5	1
LG21M19	NEGA	3	21	1	0	1	3	50	4	8	2	4	0	0	0	2	1	0	0	0	0	0	1	3	2	3	3	0
LP21F19	NEGA	3	21	0	0	2	3	87.5	7	18	22	30	2	4	3	2	0	6	0	0	0	1	1	3	4	0	3	1
LP21F28	NEGA	3	21	0	0	0	3	50	4	26	20	18	3	4	1	0	0	1	0	0	0	0	2	3	2	2	3	1
LR22F14	NEGA	3	22	0	0	2	2	75	6	0	4	4	0	0	0	2	1	2	0	0	0	2	1	4	3	3	5	1
LS20F19	NEGA	3	20	0	0	1	3	62.5	5	8	2	16	0	0	1	2	3	0	0	0	0	0	3	4	2	5	4	0
LS32F19	NEGA	3	32	0	0	4	3	50	4	4	2	4	0	0	0	3	1	1	0	0	0	2	5	5	1	5	5	1
LT20M18	NEGA	3	20	1	0	1	1	75	6	20	10	18	2	2	1	1	2	0	0	0	0	3	3	5	5	4	5	1
MB21F19	NEGA	3	21	0	0	2	1	37.5	3	26	10	40	3	2	4	4	3	9	0	0	1	5	2	4	1	1	2	1
MB22F20	NEGA	3	22	0	0	1	0	25	2	4	0	20	0	0	2	3	0	2	0	0	0	0	1	2	4	5	2	1
MB22F27	NEGA	3	22	0	0	2	1	62.5	5	8	6	18	0	0	1	2	1	0	0	0	0	4	1	5	3	5	5	0
MDM23F17	NEGA	3	23	0	0	4	4	37.5	3	6	20	18	0	4	1	4	1	2	0	0	0	1	1	4	1	4	4	1
MF31M18	NEGA	3	31	1	1	0	1	75	6	6	12	10	0	2	0	0	0	0	0	0	0	0	0	0	0	0	0	0
MG20F3	NEGA	3	20	0	0	3	3	87.5	7	14	12	14	2	2	0	3	2	8	0	0	0	4	5	5	4	5	5	0
MG31M31	NEGA	3	31	1	0	2	2	87.5	7	22	4	22	3	0	2	2	2	4	0	0	0	3	4	3	1	1	3	1
MM22F	NEGA	3	22	0	0	2	3	75	6	2	2	10	0	0	0	1	1	1	0	0	0	1	2	2	1	1	1	1
MM23F19	NEGA	3	23	0	0	1	1	87.5	7	0	0	6	0	0	0	0	0	0	0	0	0	0	0	0	0	0	0	1
MMM22F28	NEGA	3	22	0	0	2	0	75	6	2	0	10	0	0	0	2	1	2	0	0	0	5	0	3	0	0	5	1
MP25M13	NEGA	3	25	1	1	2	2	87.5	7	2	4	2	0	0	0	0	1	1	0	0	0	2	0	3	2	0	3	0
MP34F5	NEGA	3	34	0	0	2	3	75	6	6	6	18	0	0	1	0	1	0	0	0	0	4	3	4	4	4	4	1
MS23F30	NEGA	3	23	0	0	3	3	37.5	3	20	20	24	2	4	2	3	3	3	0	0	0	0	2	3	3	2	3	1
MS23M5	NEGA	3	23	1	0	0	0	75	6	40	16	30	4	3	3	0	0	0	0	0	0	3	0	0	0	1	1	1
MS33F15	NEGA	3	33	0	1	1	1	87.5	7	0	2	6	0	0	0	0	0	0	0	0	0	5	2	3	3	1	3	0
MT24M19	NEGA	3	24	0	0	2	1	50	4	26	24	36	3	4	4	2	0	0	0	0	0	4	2	4	3	4	4	1
NM19F10	NEGA	3	19	0	1	0	0	87.5	7	14	4	20	2	0	2	3	6	1	0	1	0	4	5	5	5	5	5	1
NT21F28	NEGA	3	21	0	0	2	1	75	6	14	14	20	2	2	2	2	4	1	0	0	0	2	1	3	2	2	4	1
pb21m11	NEGA	3	21	1	0	1	1	62.5	5	14	4	22	2	0	2	0	1	0	0	0	0	4	0	2	1	0	1	0
PP25M19	NEGA	3	25	1	0	1	1	50	4	2	2	10	0	0	0	4	4	3	0	0	0	1	2	2	4	2	3	1
PR24M15	NEGA	3	24	1	0	2	3	100	8	10	0	8	1	0	0	2	0	0	0	0	0	2	2	4	3	2	4	1
PV29M27	NEGA	3	29	1	0	1	2	62.5	5	2	0	10	0	0	0	2	3	0	0	0	0	5	3	3	5	5	4	0
RA29F27	NEGA	3	29	0	1	2	3	100	8	8	14	16	0	2	1	4	4	7	0	0	0	1	2	4	5	1	5	1
RF27F18	NEGA	3	27	0	0	2	1	75	6	8	2	26	0	0	3	0	0	0	0	0	0	2	2	3	3	1	5	0
RO25F13	NEGA	3	25	0	0	0	1	62.5	5	0	0	0	0	0	0	1	1	0	0	0	0	5	3	2	3	2	5	0
SD23F5	NEGA	3	23	0	0	0	0	75	6	4	0	6	0	0	0	0	0	0	0	0	0	2	0	2	2	0	3	1
SF29M29	NEGA	3	29	1	0	0	0	75	6	0	0	0	0	0	0	0	0	0	0	0	0	5	0	0	0	0	0	0
SF30F17	NEGA	3	30	0	0	3	1	100	8	20	10	28	2	2	3	2	4	8	0	0	0	4	4	5	2	0	3	1
SM28F30	NEGA	3	28	0	0	2	1	50	4	6	2	16	0	0	1	1	1	0	0	0	0	1	1	3	0	0	2	1
SV24F1	NEGA	3	24	0	0	2	2	62.5	5	4	2	10	0	0	0	3	1	2	0	0	0	4	3	3	4	1	4	1
SZ25F29	NEGA	3	25	0	0	3	2	50	4	8	6	12	0	0	0	2	2	0	0	0	0	1	0	3	4	1	5	1
SZ25M27	NEGA	3	25	1	0	2	2	62.5	5	20	10	24	2	2	2	1	2	3	0	0	0	3	1	1	1	1	1	0
TB21F27	NEGA	3	21	0	1	1	1	62.5	5	34	4	32	4	0	3	1	0	0	0	0	0	0	1	3	1	0	2	1
VC23F30	NEGA	3	23	0	0	1	1	75	6	2	0	6	0	0	0	1	0	0	0	0	0	2	1	2	2	2	3	1
VDG29F7	NEGA	3	29	0	0	2	0	75	6	6	0	16	0	0	1	0	0	0	0	0	0	1	1	1	1	3	3	1
VP23F22	NEGA	3	23	0	0	3	2	62.5	5	10	4	16	1	0	1	2	1	2	0	0	0	0	0	3	0	0	5	1
