# Supplementary material for: Thinking about it: the impact of COVID-19-related stimuli on prospective memory
Source: PeerJ. 2023 Nov 16;11:e16389. doi: 10.7717/peerj.16389 (PMC10657566; doi:10.7717/peerj.16389)
Supplement: Supplemental Information 4 — The raw data from both the task and the questionnaire. Both folders are divided in the three conditions (COV, DOC, and NEGA) depending on the presented video clip. [file peerj-11-16389-s004.zip › Data/Preprocessed_data/THAI_RT.csv]

Subject	Video_	Condition	Eta	Genere	Covid	Paura	Info	DASS_Depression	DASS_Anxiety	DASS_Stress	DASS_General	Depression_Score	Anxiety_Score	Stress_Score	Intrusion	Avoidance	Disphoric_Arousal	Intrusion_Score	Avoidance_Score	Disphoric_Score	Lavoro	Salute_Fi	Salute_Psi	Famiglia	R_Sentimentali	Sociale	Psico_post	Block_	Reaction Times
AA20F6	DOC	2	20	0	0	1	1	2	0	4	6	0	0	0	0	0	1	0	0	0	1	0	2	3	0	2	0	Baseline	0.705325301
AA20F6	DOC	2	20	0	0	1	1	2	0	4	6	0	0	0	0	0	1	0	0	0	1	0	2	3	0	2	0	PMtask	0.823369136
AA24F8	DOC	2	24	0	0	1	1	8	14	14	36	0	2	0	1	0	1	0	0	0	1	1	3	2	1	1	1	Baseline	1.256744
AA24F8	DOC	2	24	0	0	1	1	8	14	14	36	0	2	0	1	0	1	0	0	0	1	1	3	2	1	1	1	PMtask	1.11694125
AB20F12	DOC	2	20	0	1	1	1	6	0	8	14	0	0	0	4	0	1	0	0	0	5	4	5	3	4	5	0	Baseline	0.752159091
AB20F12	DOC	2	20	0	1	1	1	6	0	8	14	0	0	0	4	0	1	0	0	0	5	4	5	3	4	5	0	PMtask	0.834895349
AB21M8	DOC	2	21	1	0	0	2	4	4	8	16	0	0	0	0	0	0	0	0	0	1	0	0	0	1	2	0	Baseline	0.643525806
AB21M8	DOC	2	21	1	0	0	2	4	4	8	16	0	0	0	0	0	0	0	0	0	1	0	0	0	1	2	0	PMtask	0.804997619
AB23F12	DOC	2	23	0	0	1	1	14	0	8	22	2	0	0	2	3	2	0	0	0	2	1	4	2	1	3	1	Baseline	0.989702151
AB23F12	DOC	2	23	0	0	1	1	14	0	8	22	2	0	0	2	3	2	0	0	0	2	1	4	2	1	3	1	PMtask	0.955564634
AB24M21	DOC	2	24	1	0	1	0	8	2	12	22	0	0	0	0	0	0	0	0	0	0	0	0	0	0	2	1	Baseline	0.752698958
AB24M21	DOC	2	24	1	0	1	0	8	2	12	22	0	0	0	0	0	0	0	0	0	0	0	0	0	0	2	1	PMtask	0.945770787
AB26M8	DOC	2	26	1	0	2	3	2	6	18	26	0	0	1	3	1	3	0	0	0	2	0	0	0	0	2	0	Baseline	0.878305495
AB26M8	DOC	2	26	1	0	2	3	2	6	18	26	0	0	1	3	1	3	0	0	0	2	0	0	0	0	2	0	PMtask	0.991565
AB28M18	DOC	2	28	1	0	1	1	6	0	20	26	0	0	2	1	2	3	0	0	0	4	4	5	4	4	5	1	Baseline	0.706767742
AB28M18	DOC	2	28	1	0	1	1	6	0	20	26	0	0	2	1	2	3	0	0	0	4	4	5	4	4	5	1	PMtask	0.834709412
AC27M27	DOC	2	27	1	0	0	2	0	2	8	10	0	0	0	0	0	0	0	0	0	3	1	3	3	2	3	0	Baseline	0.824584211
AC27M27	DOC	2	27	1	0	0	2	0	2	8	10	0	0	0	0	0	0	0	0	0	3	1	3	3	2	3	0	PMtask	1.120743023
AF19F20	DOC	2	19	0	0	4	3	4	2	6	12	0	0	0	11	6	9	1	1	1	3	2	5	0	1	5	1	Baseline	0.95985
AF19F20	DOC	2	19	0	0	4	3	4	2	6	12	0	0	0	11	6	9	1	1	1	3	2	5	0	1	5	1	PMtask	1.249762651
Alessia_98	DOC	2	23	0	0	3	1	2	2	22	26	0	0	2	9	5	2	0	0	0	2	0	1	3	0	3	1	Baseline	0.978130928
Alessia_98	DOC	2	23	0	0	3	1	2	2	22	26	0	0	2	9	5	2	0	0	0	2	0	1	3	0	3	1	PMtask	1.096611111
AM23F8	DOC	2	23	0	0	2	3	8	12	22	42	0	2	2	8	4	3	0	0	0	1	2	2	3	0	1	1	Baseline	0.703882955
AM23F8	DOC	2	23	0	0	2	3	8	12	22	42	0	2	2	8	4	3	0	0	0	1	2	2	3	0	1	1	PMtask	0.809148276
AP21F29	DOC	2	21	0	0	2	1	8	14	12	34	0	2	0	5	2	4	0	0	0	1	2	3	0	0	1	0	Baseline	0.770726087
AP21F29	DOC	2	21	0	0	2	1	8	14	12	34	0	2	0	5	2	4	0	0	0	1	2	3	0	0	1	0	PMtask	0.770801408
AP24F12	DOC	2	23	0	0	1	1	32	10	42	84	4	2	4	1	0	0	0	0	0	4	0	0	1	0	4	0	Baseline	0.830371579
AP24F12	DOC	2	23	0	0	1	1	32	10	42	84	4	2	4	1	0	0	0	0	0	4	0	0	1	0	4	0	PMtask	1.027950588
AS21F13	DOC	2	21	0	0	1	1	26	12	30	68	3	2	3	0	0	0	0	0	0	3	3	2	3	5	5	0	Baseline	1.191389247
AS21F13	DOC	2	21	0	0	1	1	26	12	30	68	3	2	3	0	0	0	0	0	0	3	3	2	3	5	5	0	PMtask	1.25015
AS22F9	DOC	2	22	0	0	4	1	16	8	16	40	2	1	1	3	3	6	0	0	0	3	0	2	3	3	5	1	Baseline	1.046037647
AS22F9	DOC	2	22	0	0	4	1	16	8	16	40	2	1	1	3	3	6	0	0	0	3	0	2	3	3	5	1	PMtask	1.164388636
AZ19F11	DOC	2	19	0	1	2	3	8	12	8	28	0	2	0	1	1	0	0	0	0	2	2	4	3	1	3	1	Baseline	1.105055682
AZ19F11	DOC	2	19	0	1	2	3	8	12	8	28	0	2	0	1	1	0	0	0	0	2	2	4	3	1	3	1	PMtask	1.1720175
BC25F8	DOC	2	25	0	0	2	1	24	2	12	38	3	0	0	0	0	0	0	0	0	0	0	1	0	0	2	1	Baseline	0.756627957
BC25F8	DOC	2	25	0	0	2	1	24	2	12	38	3	0	0	0	0	0	0	0	0	0	0	1	0	0	2	1	PMtask	0.910456098
BR24F14	DOC	2	24	0	0	2	1	8	4	8	20	0	0	0	0	0	0	0	0	0	1	1	2	2	3	3	0	Baseline	0.626227083
BR24F14	DOC	2	24	0	0	2	1	8	4	8	20	0	0	0	0	0	0	0	0	0	1	1	2	2	3	3	0	PMtask	0.801219318
CB23F12	DOC	2	23	0	0	3	3	2	2	4	8	0	0	0	4	2	0	0	0	0	5	4	5	2	2	1	1	Baseline	0.713688095
CB23F12	DOC	2	23	0	0	3	3	2	2	4	8	0	0	0	4	2	0	0	0	0	5	4	5	2	2	1	1	PMtask	0.896592857
CB24F13	DOC	2	24	0	0	1	1	12	2	18	32	1	0	1	1	0	0	0	0	0	2	1	3	0	4	1	0	Baseline	0.985756098
CB24F13	DOC	2	24	0	0	1	1	12	2	18	32	1	0	1	1	0	0	0	0	0	2	1	3	0	4	1	0	PMtask	1.137145783
CB27F12	DOC	2	27	0	0	0	2	4	0	10	14	0	0	0	4	0	6	0	0	0	2	4	4	2	5	3	0	Baseline	0.9491375
CB27F12	DOC	2	27	0	0	0	2	4	0	10	14	0	0	0	4	0	6	0	0	0	2	4	4	2	5	3	0	PMtask	1.016220988
CC22F8	DOC	2	22	0	0	2	1	36	20	36	92	4	4	4	4	3	9	0	0	1	3	2	5	2	2	3	1	Baseline	1.024136842
CC22F8	DOC	2	22	0	0	2	1	36	20	36	92	4	4	4	4	3	9	0	0	1	3	2	5	2	2	3	1	PMtask	1.01077381
CG18F8	DOC	2	18	0	1	2	1	4	6	10	20	0	0	0	1	2	1	0	0	0	1	2	1	2	3	3	0	Baseline	1.226702439
CG18F8	DOC	2	18	0	1	2	1	4	6	10	20	0	0	0	1	2	1	0	0	0	1	2	1	2	3	3	0	PMtask	1.41332381
CM25F12	DOC	2	25	0	0	2	3	30	8	28	66	4	1	3	6	5	7	0	0	0	2	3	3	2	3	5	1	Baseline	0.847758621
CM25F12	DOC	2	25	0	0	2	3	30	8	28	66	4	1	3	6	5	7	0	0	0	2	3	3	2	3	5	1	PMtask	0.889437349
CZ25F18	DOC	2	25	0	0	1	1	12	0	14	26	1	0	0	1	1	1	0	0	0	4	3	4	3	2	3	1	Baseline	0.855518947
CZ25F18	DOC	2	25	0	0	1	1	12	0	14	26	1	0	0	1	1	1	0	0	0	4	3	4	3	2	3	1	PMtask	0.929378824
DG21M26	DOC	2	21	1	0	1	0	4	2	6	12	0	0	0	4	3	1	0	0	0	3	0	0	1	0	3	0	Baseline	0.852965217
DG21M26	DOC	2	21	1	0	1	0	4	2	6	12	0	0	0	4	3	1	0	0	0	3	0	0	1	0	3	0	PMtask	0.81826125
DP23F8	DOC	2	23	0	0	1	0	4	24	8	36	0	4	0	5	5	10	0	0	1	3	4	5	1	1	3	1	Baseline	0.792573626
DP23F8	DOC	2	23	0	0	1	0	4	24	8	36	0	4	0	5	5	10	0	0	1	3	4	5	1	1	3	1	PMtask	1.051744706
DS29M18	DOC	2	29	1	0	0	2	14	0	10	24	2	0	0	0	0	3	0	0	0	4	0	1	1	1	4	0	Baseline	0.966598889
DS29M18	DOC	2	29	1	0	0	2	14	0	10	24	2	0	0	0	0	3	0	0	0	4	0	1	1	1	4	0	PMtask	1.097822093
DT24M9	DOC	2	24	1	0	1	1	8	8	2	18	0	1	0	3	2	6	0	0	0	2	2	1	2	3	2	1	Baseline	1.021410714
DT24M9	DOC	2	24	1	0	1	1	8	8	2	18	0	1	0	3	2	6	0	0	0	2	2	1	2	3	2	1	PMtask	1.139635616
EA23F12	DOC	2	23	0	0	2	1	4	2	8	14	0	0	0	1	1	2	0	0	0	0	3	2	5	4	4	1	Baseline	0.677036782
EA23F12	DOC	2	23	0	0	2	1	4	2	8	14	0	0	0	1	1	2	0	0	0	0	3	2	5	4	4	1	PMtask	0.796335366
EF20F9	DOC	2	20	0	0	1	0	16	14	26	56	2	2	3	2	6	6	0	1	0	0	1	2	2	3	4	0	Baseline	0.688713253
EF20F9	DOC	2	20	0	0	1	0	16	14	26	56	2	2	3	2	6	6	0	1	0	0	1	2	2	3	4	0	PMtask	0.84760375
EN25M8	DOC	2	25	1	0	1	1	18	16	18	52	2	3	1	5	3	7	0	0	0	5	3	5	5	5	5	1	Baseline	0.696348387
EN25M8	DOC	2	25	1	0	1	1	18	16	18	52	2	3	1	5	3	7	0	0	0	5	3	5	5	5	5	1	PMtask	0.905296471
FC21F11	DOC	2	21	0	0	1	1	8	4	6	18	0	0	0	0	0	0	0	0	0	3	0	2	1	0	4	0	Baseline	0.965573864
FC21F11	DOC	2	21	0	0	1	1	8	4	6	18	0	0	0	0	0	0	0	0	0	3	0	2	1	0	4	0	PMtask	1.047072152
FC35F16	DOC	2	35	0	0	1	2	8	8	18	34	0	1	1	0	0	0	0	0	0	4	0	1	3	4	5	0	Baseline	0.77839375
FC35F16	DOC	2	35	0	0	1	2	8	8	18	34	0	1	1	0	0	0	0	0	0	4	0	1	3	4	5	0	PMtask	0.765051765
FG18M8	DOC	2	18	1	0	1	0	6	0	4	10	0	0	0	1	2	0	0	0	0	0	4	4	3	0	4	0	Baseline	0.671504762
FG18M8	DOC	2	18	1	0	1	0	6	0	4	10	0	0	0	1	2	0	0	0	0	0	4	4	3	0	4	0	PMtask	0.794481707
FM29F13	DOC	2	29	0	0	1	3	0	0	8	8	0	0	0	1	0	0	0	0	0	5	0	1	5	5	5	0	Baseline	0.84346875
FM29F13	DOC	2	29	0	0	1	3	0	0	8	8	0	0	0	1	0	0	0	0	0	5	0	1	5	5	5	0	PMtask	0.890976471
FN22F8	DOC	2	22	0	0	1	0	2	0	2	4	0	0	0	0	0	0	0	0	0	0	0	1	0	0	1	0	Baseline	0.701082609
FN22F8	DOC	2	22	0	0	1	0	2	0	2	4	0	0	0	0	0	0	0	0	0	0	0	1	0	0	1	0	PMtask	0.812104762
FR22F8	DOC	2	22	0	0	1	1	22	16	22	60	3	3	2	5	0	0	0	0	0	1	0	0	1	0	0	0	Baseline	0.80712439
FR22F8	DOC	2	22	0	0	1	1	22	16	22	60	3	3	2	5	0	0	0	0	0	1	0	0	1	0	0	0	PMtask	0.892344286
GB22F22	DOC	2	22	0	0	2	1	14	2	14	30	2	0	0	0	0	0	0	0	0	2	0	2	0	0	2	1	Baseline	1.010621591
GB22F22	DOC	2	22	0	0	2	1	14	2	14	30	2	0	0	0	0	0	0	0	0	2	0	2	0	0	2	1	PMtask	1.058694186
GR20F13	DOC	2	20	0	0	1	1	12	12	22	46	1	2	2	3	1	3	0	0	0	1	2	4	2	5	5	1	Baseline	0.79197093
GR20F13	DOC	2	20	0	0	1	1	12	12	22	46	1	2	2	3	1	3	0	0	0	1	2	4	2	5	5	1	PMtask	1.069781176
GS26F1	DOC	2	26	0	0	1	3	4	4	14	22	0	0	0	0	0	1	0	0	0	2	1	1	1	2	4	1	Baseline	0.755125556
GS26F1	DOC	2	26	0	0	1	3	4	4	14	22	0	0	0	0	0	1	0	0	0	2	1	1	1	2	4	1	PMtask	0.961116471
ID_SV22F12	DOC	2	22	0	0	2	1	2	0	8	10	0	0	0	2	2	0	0	0	0	2	4	3	5	5	5	0	Baseline	0.829943529
ID_SV22F12	DOC	2	22	0	0	2	1	2	0	8	10	0	0	0	2	2	0	0	0	0	2	4	3	5	5	5	0	PMtask	0.995863514
IMH19F8	DOC	2	19	0	0	1	1	14	18	14	46	2	3	0	4	4	7	0	0	0	1	3	4	1	0	4	1	Baseline	1.0992
IMH19F8	DOC	2	19	0	0	1	1	14	18	14	46	2	3	0	4	4	7	0	0	0	1	3	4	1	0	4	1	PMtask	1.394419512
IS20F8	DOC	2	20	0	0	2	2	18	18	20	56	2	3	2	4	3	6	0	0	0	4	3	3	4	4	3	0	Baseline	1.108035443
IS20F8	DOC	2	20	0	0	2	2	18	18	20	56	2	3	2	4	3	6	0	0	0	4	3	3	4	4	3	0	PMtask	1.386672581
JC23F3	DOC	2	23	0	0	3	2	24	12	28	64	3	2	3	8	4	11	0	0	1	4	3	4	1	0	4	1	Baseline	0.820020779
JC23F3	DOC	2	23	0	0	3	2	24	12	28	64	3	2	3	8	4	11	0	0	1	4	3	4	1	0	4	1	PMtask	1.029957143
LB24F26	DOC	2	24	0	0	2	1	6	0	2	8	0	0	0	1	1	1	0	0	0	1	0	1	2	1	1	1	Baseline	0.967682979
LB24F26	DOC	2	24	0	0	2	1	6	0	2	8	0	0	0	1	1	1	0	0	0	1	0	1	2	1	1	1	PMtask	1.10638
LB25M21	DOC	2	25	1	0	2	3	4	6	12	22	0	0	0	3	1	5	0	0	0	0	1	2	3	0	4	0	Baseline	0.835021277
LB25M21	DOC	2	25	1	0	2	3	4	6	12	22	0	0	0	3	1	5	0	0	0	0	1	2	3	0	4	0	PMtask	0.932905882
LB25M22	DOC	2	25	1	0	2	1	14	20	24	58	2	4	2	5	3	8	0	0	0	3	4	5	3	0	5	0	Baseline	0.765220225
LB25M22	DOC	2	25	1	0	2	1	14	20	24	58	2	4	2	5	3	8	0	0	0	3	4	5	3	0	5	0	PMtask	0.992419767
LC19M8	DOC	2	19	1	0	1	3	10	8	10	28	1	1	0	0	0	0	0	0	0	1	0	0	0	2	3	0	Baseline	1.118420988
LC19M8	DOC	2	19	1	0	1	3	10	8	10	28	1	1	0	0	0	0	0	0	0	1	0	0	0	2	3	0	PMtask	1.186990141
LC20F9	DOC	2	20	0	0	2	1	0	6	4	10	0	0	0	2	0	2	0	0	0	0	4	2	2	2	5	0	Baseline	0.647141558
LC20F9	DOC	2	20	0	0	2	1	0	6	4	10	0	0	0	2	0	2	0	0	0	0	4	2	2	2	5	0	PMtask	0.773367692
LG18M8	DOC	2	18	1	0	0	3	0	0	22	22	0	0	2	1	0	1	0	0	0	0	4	2	0	0	0	0	Baseline	0.762876087
LG18M8	DOC	2	18	1	0	0	3	0	0	22	22	0	0	2	1	0	1	0	0	0	0	4	2	0	0	0	0	PMtask	0.82247
LM23F9	DOC	2	23	0	1	1	1	10	8	18	36	1	1	1	0	1	4	0	0	0	2	0	2	0	0	3	0	Baseline	0.760675
LM23F9	DOC	2	23	0	1	1	1	10	8	18	36	1	1	1	0	1	4	0	0	0	2	0	2	0	0	3	0	PMtask	0.917404706
LR23F11	DOC	2	23	0	0	1	1	6	4	14	24	0	0	0	0	3	2	0	0	0	0	0	5	4	5	5	1	Baseline	0.596568085
LR23F11	DOC	2	23	0	0	1	1	6	4	14	24	0	0	0	0	3	2	0	0	0	0	0	5	4	5	5	1	PMtask	0.670993976
MB21F12	DOC	2	21	0	0	1	0	16	8	18	42	2	1	1	3	1	4	0	0	0	3	0	3	1	4	2	0	Baseline	0.9012
MB21F12	DOC	2	21	0	0	1	0	16	8	18	42	2	1	1	3	1	4	0	0	0	3	0	3	1	4	2	0	PMtask	1.117047253
MB23M24	DOC	2	23	1	0	2	2	20	16	26	62	2	3	3	3	0	5	0	0	0	3	4	4	1	4	4	0	Baseline	1.012157609
MB23M24	DOC	2	23	1	0	2	2	20	16	26	62	2	3	3	3	0	5	0	0	0	3	4	4	1	4	4	0	PMtask	1.130349383
MC20F10	DOC	2	20	0	1	1	2	8	6	10	24	0	0	0	1	0	3	0	0	0	0	2	1	0	2	3	1	Baseline	0.877903226
MC20F10	DOC	2	20	0	1	1	2	8	6	10	24	0	0	0	1	0	3	0	0	0	0	2	1	0	2	3	1	PMtask	0.93737931
MDG22F8	DOC	2	22	0	0	3	2	4	2	6	12	0	0	0	2	0	2	0	0	0	4	1	3	3	1	3	0	Baseline	0.865023404
MDG22F8	DOC	2	22	0	0	3	2	4	2	6	12	0	0	0	2	0	2	0	0	0	4	1	3	3	1	3	0	PMtask	1.063297674
MG20F8	DOC	2	20	0	0	0	0	4	6	8	18	0	0	0	1	1	3	0	0	0	1	0	1	1	1	2	1	Baseline	0.786351111
MG20F8	DOC	2	20	0	0	0	0	4	6	8	18	0	0	0	1	1	3	0	0	0	1	0	1	1	1	2	1	PMtask	0.918802299
MI20F9	DOC	2	20	0	0	4	2	34	34	36	104	4	4	4	11	8	12	1	1	1	3	1	5	5	5	4	1	Baseline	0.766774074
MI20F9	DOC	2	20	0	0	4	2	34	34	36	104	4	4	4	11	8	12	1	1	1	3	1	5	5	5	4	1	PMtask	0.889373864
ML21F9	DOC	2	21	0	0	2	2	4	2	6	12	0	0	0	4	1	3	0	0	0	3	1	3	0	0	2	0	Baseline	0.776023913
ML21F9	DOC	2	21	0	0	2	2	4	2	6	12	0	0	0	4	1	3	0	0	0	3	1	3	0	0	2	0	PMtask	0.914521176
MM23F14	DOC	2	23	0	0	2	1	2	0	8	10	0	0	0	2	2	1	0	0	0	0	2	3	3	3	2	1	Baseline	0.759676667
MM23F14	DOC	2	23	0	0	2	1	2	0	8	10	0	0	0	2	2	1	0	0	0	0	2	3	3	3	2	1	PMtask	0.929673864
MR19M14	DOC	2	19	1	0	0	1	12	8	12	32	1	1	0	3	0	0	0	0	0	3	2	4	4	2	5	0	Baseline	0.967423913
MR19M14	DOC	2	19	1	0	0	1	12	8	12	32	1	1	0	3	0	0	0	0	0	3	2	4	4	2	5	0	PMtask	1.214082353
MR24F18	DOC	2	24	0	1	2	3	4	8	14	26	0	1	0	5	2	0	0	0	0	4	3	3	1	5	5	1	Baseline	0.755812644
MR24F18	DOC	2	24	0	1	2	3	4	8	14	26	0	1	0	5	2	0	0	0	0	4	3	3	1	5	5	1	PMtask	0.976949383
MT19F19	DOC	2	19	0	0	1	0	6	8	22	36	0	1	2	1	1	3	0	0	0	4	2	3	4	2	4	1	Baseline	0.872313187
MT19F19	DOC	2	19	0	0	1	0	6	8	22	36	0	1	2	1	1	3	0	0	0	4	2	3	4	2	4	1	PMtask	0.993291463
MU19M26	DOC	2	19	1	0	1	1	2	0	10	12	0	0	0	2	4	0	0	0	0	0	0	2	2	0	4	0	Baseline	0.67018587
MU19M26	DOC	2	19	1	0	1	1	2	0	10	12	0	0	0	2	4	0	0	0	0	0	0	2	2	0	4	0	PMtask	0.836637647
MV20F11	DOC	2	20	0	0	2	2	8	22	20	50	0	4	2	1	2	2	0	0	0	1	2	4	2	4	5	1	Baseline	0.712280682
MV20F11	DOC	2	20	0	0	2	2	8	22	20	50	0	4	2	1	2	2	0	0	0	1	2	4	2	4	5	1	PMtask	0.927947674
MV34M12	DOC	2	34	1	0	2	2	4	4	20	28	0	0	2	1	0	2	0	0	0	1	1	1	2	1	3	0	Baseline	0.991495506
MV34M12	DOC	2	34	1	0	2	2	4	4	20	28	0	0	2	1	0	2	0	0	0	1	1	1	2	1	3	0	PMtask	0.946345238
MZ19M21	DOC	2	19	1	0	2	3	24	10	32	66	3	2	3	0	3	0	0	0	0	1	1	3	1	1	2	0	Baseline	1.02447
MZ19M21	DOC	2	19	1	0	2	3	24	10	32	66	3	2	3	0	3	0	0	0	0	1	1	3	1	1	2	0	PMtask	1.130519048
NC26M11	DOC	2	26	1	0	1	1	6	10	6	22	0	2	0	1	0	2	0	0	0	1	1	0	0	0	1	0	Baseline	0.827232258
NC26M11	DOC	2	26	1	0	1	1	6	10	6	22	0	2	0	1	0	2	0	0	0	1	1	0	0	0	1	0	PMtask	0.937438636
PED22M29	DOC	2	22	1	0	1	0	18	10	20	48	2	2	2	3	1	6	0	0	0	4	1	4	1	1	4	0	Baseline	0.922810588
PED22M29	DOC	2	22	1	0	1	0	18	10	20	48	2	2	2	3	1	6	0	0	0	4	1	4	1	1	4	0	PMtask	1.134029851
PF35M1	DOC	2	35	1	0	1	3	0	0	0	0	0	0	0	0	3	0	0	0	0	3	4	1	3	3	4	0	Baseline	0.828828205
PF35M1	DOC	2	35	1	0	1	3	0	0	0	0	0	0	0	0	3	0	0	0	0	3	4	1	3	3	4	0	PMtask	0.884142647
RC22M4	DOC	2	22	1	0	1	1	8	4	18	30	0	0	1	0	0	5	0	0	0	2	3	3	2	0	5	1	Baseline	0.933010417
RC22M4	DOC	2	22	1	0	1	1	8	4	18	30	0	0	1	0	0	5	0	0	0	2	3	3	2	0	5	1	PMtask	1.042360465
RL22F26	DOC	2	22	0	0	1	2	38	10	32	80	4	2	3	3	3	7	0	0	0	5	5	5	3	4	5	1	Baseline	0.77793587
RL22F26	DOC	2	22	0	0	1	2	38	10	32	80	4	2	3	3	3	7	0	0	0	5	5	5	3	4	5	1	PMtask	0.731129762
SA19F21	DOC	2	19	0	0	2	4	8	16	20	44	0	3	2	4	3	7	0	0	0	0	1	3	2	1	4	1	Baseline	0.72277191
SA19F21	DOC	2	19	0	0	2	4	8	16	20	44	0	3	2	4	3	7	0	0	0	0	1	3	2	1	4	1	PMtask	0.741475862
SB22F12	DOC	2	22	0	0	1	1	4	4	16	24	0	0	1	4	1	0	0	0	0	1	1	3	1	2	2	0	Baseline	0.956204396
SB22F12	DOC	2	22	0	0	1	1	4	4	16	24	0	0	1	4	1	0	0	0	0	1	1	3	1	2	2	0	PMtask	0.965264557
SB23F9	DOC	2	23	0	0	1	2	0	0	12	12	0	0	0	0	0	0	0	0	0	0	0	3	3	0	4	1	Baseline	0.701085567
SB23F9	DOC	2	23	0	0	1	2	0	0	12	12	0	0	0	0	0	0	0	0	0	0	0	3	3	0	4	1	PMtask	0.751989412
SC19F21	DOC	2	19	0	0	1	3	8	18	22	48	0	3	2	1	3	3	0	0	0	4	5	4	3	3	4	1	Baseline	0.742480682
SC19F21	DOC	2	19	0	0	1	3	8	18	22	48	0	3	2	1	3	3	0	0	0	4	5	4	3	3	4	1	PMtask	0.945021951
SC20F21	DOC	2	20	0	0	1	2	12	2	18	32	1	0	1	6	4	1	0	0	0	1	4	4	1	1	5	1	Baseline	0.710134409
SC20F21	DOC	2	20	0	0	1	2	12	2	18	32	1	0	1	6	4	1	0	0	0	1	4	4	1	1	5	1	PMtask	0.886770588
SC21F11	DOC	2	21	0	0	3	3	40	32	40	112	4	4	4	14	6	12	1	1	1	5	0	5	1	5	5	1	Baseline	1.085291765
SC21F11	DOC	2	21	0	0	3	3	40	32	40	112	4	4	4	14	6	12	1	1	1	5	0	5	1	5	5	1	PMtask	1.228785542
SD19F8	DOC	2	19	0	1	1	1	0	0	6	6	0	0	0	0	1	0	0	0	0	1	0	1	0	0	2	0	Baseline	0.867196629
SD19F8	DOC	2	19	0	1	1	1	0	0	6	6	0	0	0	0	1	0	0	0	0	1	0	1	0	0	2	0	PMtask	1.103749398
SD23F9	DOC	2	23	0	0	2	2	6	2	10	18	0	0	0	2	1	1	0	0	0	1	2	4	5	5	5	1	Baseline	0.651414444
SD23F9	DOC	2	23	0	0	2	2	6	2	10	18	0	0	0	2	1	1	0	0	0	1	2	4	5	5	5	1	PMtask	0.833375862
SF20M2	DOC	2	20	1	0	1	1	14	6	24	44	2	0	2	0	0	0	0	0	0	1	2	4	1	1	3	0	Baseline	0.982002174
SF20M2	DOC	2	20	1	0	1	1	14	6	24	44	2	0	2	0	0	0	0	0	0	1	2	4	1	1	3	0	PMtask	1.192707865
SM21F15	DOC	2	21	0	0	3	1	0	10	18	28	0	2	1	5	4	3	0	0	0	1	2	4	1	1	3	1	Baseline	0.921072826
SM21F15	DOC	2	21	0	0	3	1	0	10	18	28	0	2	1	5	4	3	0	0	0	1	2	4	1	1	3	1	PMtask	1.01477
SM23M26	DOC	2	23	1	0	2	3	2	2	16	20	0	0	1	1	1	2	0	0	0	2	1	3	3	0	1	1	Baseline	0.659429787
SM23M26	DOC	2	23	1	0	2	3	2	2	16	20	0	0	1	1	1	2	0	0	0	2	1	3	3	0	1	1	PMtask	0.848606818
SN19F9	DOC	2	19	0	0	2	2	10	12	18	40	1	2	1	4	1	7	0	0	0	0	1	2	0	1	2	1	Baseline	0.734685393
SN19F9	DOC	2	19	0	0	2	2	10	12	18	40	1	2	1	4	1	7	0	0	0	0	1	2	0	1	2	1	PMtask	0.864033708
SR27F26	DOC	2	27	0	0	2	1	6	2	24	32	0	0	2	3	0	4	0	0	0	0	0	0	1	0	2	0	Baseline	0.792610227
SR27F26	DOC	2	27	0	0	2	1	6	2	24	32	0	0	2	3	0	4	0	0	0	0	0	0	1	0	2	0	PMtask	0.921037037
ST19F8	DOC	2	19	0	0	3	2	2	0	4	6	0	0	0	2	0	0	0	0	0	3	3	4	5	5	5	1	Baseline	0.950234831
ST19F8	DOC	2	19	0	0	3	2	2	0	4	6	0	0	0	2	0	0	0	0	0	3	3	4	5	5	5	1	PMtask	1.23858375
VA19F21	DOC	2	19	0	0	2	3	22	10	24	56	3	2	2	1	4	0	0	0	0	1	1	2	1	1	4	1	Baseline	0.810270213
VA19F21	DOC	2	19	0	0	2	3	22	10	24	56	3	2	2	1	4	0	0	0	0	1	1	2	1	1	4	1	PMtask	1.143127273
VC23F9	DOC	2	23	0	0	2	3	14	6	14	34	2	0	0	0	1	0	0	0	0	4	0	1	1	3	5	0	Baseline	0.736986813
VC23F9	DOC	2	23	0	0	2	3	14	6	14	34	2	0	0	0	1	0	0	0	0	4	0	1	1	3	5	0	PMtask	1.065595556
VF25F25	DOC	2	25	0	1	2	1	10	6	8	24	1	0	0	0	0	0	0	0	0	0	0	1	1	0	3	1	Baseline	0.983488764
VF25F25	DOC	2	25	0	1	2	1	10	6	8	24	1	0	0	0	0	0	0	0	0	0	0	1	1	0	3	1	PMtask	1.067802439
VL22F23	DOC	2	22	0	0	2	2	0	0	6	6	0	0	0	0	2	1	0	0	0	1	0	2	0	0	3	1	Baseline	0.768447872
VL22F23	DOC	2	22	0	0	2	2	0	0	6	6	0	0	0	0	2	1	0	0	0	1	0	2	0	0	3	1	PMtask	1.095515556
AC25F10	COV	1	25	0	0	1	2	24	30	22	76	3	4	2	12	4	11	1	0	1	2	4	4	0	2	3	1	Baseline	0.917770968
AC25F10	COV	1	25	0	0	1	2	24	30	22	76	3	4	2	12	4	11	1	0	1	2	4	4	0	2	3	1	PMtask	0.953544706
AG33M1	COV	1	33	1	0	1	4	6	4	12	22	0	0	0	0	2	1	0	0	0	0	1	2	0	0	4	0	Baseline	0.832002128
AG33M1	COV	1	33	1	0	1	4	6	4	12	22	0	0	0	0	2	1	0	0	0	0	1	2	0	0	4	0	PMtask	0.939564286
AL22F12	COV	1	22	0	0	2	1	24	2	18	44	3	0	1	0	1	2	0	0	0	2	2	4	5	4	5	1	Baseline	0.918410227
AL22F12	COV	1	22	0	0	2	1	24	2	18	44	3	0	1	0	1	2	0	0	0	2	2	4	5	4	5	1	PMtask	1.153190909
AL26F2	COV	1	26	0	0	1	2	0	2	6	8	0	0	0	3	4	1	0	0	0	4	5	5	3	3	5	1	Baseline	0.795169149
AL26F2	COV	1	26	0	0	1	2	0	2	6	8	0	0	0	3	4	1	0	0	0	4	5	5	3	3	5	1	PMtask	0.911395402
AP22F03	COV	1	22	0	0	2	1	10	6	18	34	1	0	1	2	2	0	0	0	0	3	1	4	1	4	4	1	Baseline	0.885513483
AP22F03	COV	1	22	0	0	2	1	10	6	18	34	1	0	1	2	2	0	0	0	0	3	1	4	1	4	4	1	PMtask	1.020868182
AP22M2	COV	1	22	1	0	2	1	14	6	18	38	2	0	1	1	3	1	0	0	0	0	2	2	3	2	3	0	Baseline	0.797306383
AP22M2	COV	1	22	1	0	2	1	14	6	18	38	2	0	1	1	3	1	0	0	0	0	2	2	3	2	3	0	PMtask	1.006686207
AP26M11	COV	1	26	1	0	1	2	4	4	16	24	0	0	1	0	1	3	0	0	0	5	5	5	5	4	5	0	Baseline	0.848677778
AP26M11	COV	1	26	1	0	1	2	4	4	16	24	0	0	1	0	1	3	0	0	0	5	5	5	5	4	5	0	PMtask	0.909360465
AS22F8	COV	1	22	0	0	1	0	4	10	12	26	0	2	0	5	0	2	0	0	0	5	2	4	1	4	2	1	Baseline	0.785752174
AS22F8	COV	1	22	0	0	1	0	4	10	12	26	0	2	0	5	0	2	0	0	0	5	2	4	1	4	2	1	PMtask	0.976427778
AS26F8	COV	1	26	0	0	2	0	12	4	14	30	1	0	0	4	1	1	0	0	0	1	1	1	2	2	2	1	Baseline	0.770323656
AS26F8	COV	1	26	0	0	2	0	12	4	14	30	1	0	0	4	1	1	0	0	0	1	1	1	2	2	2	1	PMtask	0.832796429
AT26M9	COV	1	26	1	0	3	2	38	26	42	106	4	4	4	12	6	12	1	1	1	5	2	5	2	5	2	1	Baseline	0.8487
AT26M9	COV	1	26	1	0	3	2	38	26	42	106	4	4	4	12	6	12	1	1	1	5	2	5	2	5	2	1	PMtask	1.059985
BDB21F28	COV	1	21	0	0	1	2	6	2	4	12	0	0	0	0	2	1	0	0	0	3	3	4	2	4	4	1	Baseline	0.936455814
BDB21F28	COV	1	21	0	0	1	2	6	2	4	12	0	0	0	0	2	1	0	0	0	3	3	4	2	4	4	1	PMtask	1.17101519
BE21F27	COV	1	21	0	0	2	0	8	26	26	60	0	4	3	12	6	10	1	1	1	0	3	5	2	2	5	1	Baseline	0.690463636
BE21F27	COV	1	21	0	0	2	0	8	26	26	60	0	4	3	12	6	10	1	1	1	0	3	5	2	2	5	1	PMtask	0.904246429
BG22F10	COV	1	22	0	0	2	2	12	8	18	38	1	1	1	5	3	5	0	0	0	1	2	3	2	4	4	0	Baseline	0.833472826
BG22F10	COV	1	22	0	0	2	2	12	8	18	38	1	1	1	5	3	5	0	0	0	1	2	3	2	4	4	0	PMtask	1.045479518
CB21F2	COV	1	21	0	1	2	2	12	16	16	44	1	3	1	2	4	0	0	0	0	3	4	4	2	3	4	1	Baseline	0.84981413
CB21F2	COV	1	21	0	1	2	2	12	16	16	44	1	3	1	2	4	0	0	0	0	3	4	4	2	3	4	1	PMtask	1.050221429
CC20F11	COV	1	20	0	0	3	4	32	24	34	90	4	4	4	15	8	12	1	1	1	0	5	5	5	5	5	1	Baseline	1.473301064
CC20F11	COV	1	20	0	0	3	4	32	24	34	90	4	4	4	15	8	12	1	1	1	0	5	5	5	5	5	1	PMtask	1.474689535
CER22F2	COV	1	22	0	0	4	1	16	6	12	34	2	0	0	7	2	2	0	0	0	0	5	5	5	3	5	1	Baseline	0.852534783
CER22F2	COV	1	22	0	0	4	1	16	6	12	34	2	0	0	7	2	2	0	0	0	0	5	5	5	3	5	1	PMtask	0.925385542
CM25F1	COV	1	25	0	0	2	0	32	18	20	70	4	3	2	5	4	2	0	0	0	5	0	4	3	0	4	1	Baseline	0.869865556
CM25F1	COV	1	25	0	0	2	0	32	18	20	70	4	3	2	5	4	2	0	0	0	5	0	4	3	0	4	1	PMtask	1.0466
CN21F29	COV	1	21	0	0	1	2	18	2	16	36	2	0	1	2	2	9	0	0	1	2	2	3	1	1	1	1	Baseline	0.877451648
CN21F29	COV	1	21	0	0	1	2	18	2	16	36	2	0	1	2	2	9	0	0	1	2	2	3	1	1	1	1	PMtask	0.90395
CP26F1	COV	1	26	0	1	2	0	6	4	0	10	0	0	0	1	0	2	0	0	0	0	1	0	0	0	0	1	Baseline	0.867751724
CP26F1	COV	1	26	0	1	2	0	6	4	0	10	0	0	0	1	0	2	0	0	0	0	1	0	0	0	0	1	PMtask	0.866155422
DB32M26	COV	1	32	1	0	2	3	2	2	8	12	0	0	0	1	0	0	0	0	0	0	0	0	0	1	2	0	Baseline	0.903982222
DB32M26	COV	1	32	1	0	2	3	2	2	8	12	0	0	0	1	0	0	0	0	0	0	0	0	0	1	2	0	PMtask	1.127967059
DM26F3	COV	1	26	0	0	2	3	8	6	4	18	0	0	0	2	2	0	0	0	0	2	2	2	2	2	5	0	Baseline	0.92098913
DM26F3	COV	1	26	0	0	2	3	8	6	4	18	0	0	0	2	2	0	0	0	0	2	2	2	2	2	5	0	PMtask	0.852887209
DM34M26	COV	1	34	1	0	0	1	18	2	12	32	2	0	0	6	4	4	0	0	0	5	1	2	1	0	0	0	Baseline	0.672279518
DM34M26	COV	1	34	1	0	0	1	18	2	12	32	2	0	0	6	4	4	0	0	0	5	1	2	1	0	0	0	PMtask	0.698381481
DR24F7	COV	1	24	0	0	1	1	14	28	34	76	2	4	4	2	0	0	0	0	0	5	3	3	0	0	3	1	Baseline	0.876331461
DR24F7	COV	1	24	0	0	1	1	14	28	34	76	2	4	4	2	0	0	0	0	0	5	3	3	0	0	3	1	PMtask	0.801157647
EB22F29	COV	1	22	0	0	1	1	0	2	2	4	0	0	0	3	4	2	0	0	0	1	1	4	0	0	3	1	Baseline	0.693330435
EB22F29	COV	1	22	0	0	1	1	0	2	2	4	0	0	0	3	4	2	0	0	0	1	1	4	0	0	3	1	PMtask	0.827442683
EF22F30	COV	1	22	0	1	0	0	6	2	2	10	0	0	0	0	0	0	0	0	0	3	1	0	0	0	3	0	Baseline	0.874602151
EF22F30	COV	1	22	0	1	0	0	6	2	2	10	0	0	0	0	0	0	0	0	0	3	1	0	0	0	3	0	PMtask	1.119164706
EI22M13	COV	1	22	1	0	1	1	22	8	30	60	3	1	3	2	2	6	0	0	0	4	1	4	2	3	5	1	Baseline	0.818728571
EI22M13	COV	1	22	1	0	1	1	22	8	30	60	3	1	3	2	2	6	0	0	0	4	1	4	2	3	5	1	PMtask	0.919337931
EM23F28	COV	1	23	0	1	3	1	14	10	14	38	2	2	0	3	2	4	0	0	0	3	1	3	2	2	3	1	Baseline	0.889914943
EM23F28	COV	1	23	0	1	3	1	14	10	14	38	2	2	0	3	2	4	0	0	0	3	1	3	2	2	3	1	PMtask	0.998991139
EMM31F2	COV	1	31	0	0	2	1	2	4	10	16	0	0	0	1	3	1	0	0	0	4	1	1	3	1	2	0	Baseline	0.725491209
EMM31F2	COV	1	31	0	0	2	1	2	4	10	16	0	0	0	1	3	1	0	0	0	4	1	1	3	1	2	0	PMtask	0.919330682
ET30F24	COV	1	30	0	0	3	3	10	12	18	40	1	2	1	5	3	7	0	0	0	3	2	4	5	5	5	1	Baseline	0.813943478
ET30F24	COV	1	30	0	0	3	3	10	12	18	40	1	2	1	5	3	7	0	0	0	3	2	4	5	5	5	1	PMtask	0.858845977
EV25M19	COV	1	25	1	1	1	3	2	2	12	16	0	0	0	1	1	5	0	0	0	3	4	4	3	0	5	1	Baseline	0.660430435
EV25M19	COV	1	25	1	1	1	3	2	2	12	16	0	0	0	1	1	5	0	0	0	3	4	4	3	0	5	1	PMtask	0.780721687
FB27M27	COV	1	27	1	0	1	1	12	2	14	28	1	0	0	2	2	3	0	0	0	4	1	1	2	4	4	0	Baseline	0.963425532
FB27M27	COV	1	27	1	0	1	1	12	2	14	28	1	0	0	2	2	3	0	0	0	4	1	1	2	4	4	0	PMtask	1.100630952
FC19F13	COV	1	19	0	0	3	3	28	22	28	78	4	4	3	11	6	8	1	1	0	5	3	3	2	2	5	1	Baseline	0.826144828
FC19F13	COV	1	19	0	0	3	3	28	22	28	78	4	4	3	11	6	8	1	1	0	5	3	3	2	2	5	1	PMtask	1.153453731
FC23F9	COV	1	21	0	0	2	4	36	36	34	106	4	4	4	12	5	12	1	0	1	0	1	4	1	5	1	1	Baseline	0.911860241
FC23F9	COV	1	21	0	0	2	4	36	36	34	106	4	4	4	12	5	12	1	0	1	0	1	4	1	5	1	1	PMtask	1.00082987
FDB30M15	COV	1	30	0	0	2	1	0	0	0	0	0	0	0	0	0	0	0	0	0	3	1	1	1	1	4	0	Baseline	0.891652222
FDB30M15	COV	1	30	0	0	2	1	0	0	0	0	0	0	0	0	0	0	0	0	0	3	1	1	1	1	4	0	PMtask	1.06613012
FF25M11	COV	1	25	1	1	0	2	16	6	26	48	2	0	3	15	8	10	1	1	1	5	5	5	5	5	5	1	Baseline	0.970611364
FF25M11	COV	1	25	1	1	0	2	16	6	26	48	2	0	3	15	8	10	1	1	1	5	5	5	5	5	5	1	PMtask	1.324443023
FG33M1	COV	1	33	1	0	2	3	4	0	2	6	0	0	0	0	0	0	0	0	0	4	3	2	1	2	4	1	Baseline	1.065179381
FG33M1	COV	1	33	1	0	2	3	4	0	2	6	0	0	0	0	0	0	0	0	0	4	3	2	1	2	4	1	PMtask	1.231818391
FMR25F4	COV	1	25	0	0	2	2	8	0	12	20	0	0	0	0	0	0	0	0	0	4	0	4	1	4	1	0	Baseline	0.890363441
FMR25F4	COV	1	25	0	0	2	2	8	0	12	20	0	0	0	0	0	0	0	0	0	4	0	4	1	4	1	0	PMtask	1.090686364
FN27M28	COV	1	27	1	0	1	2	4	0	16	20	0	0	1	5	3	3	0	0	0	4	2	3	1	3	3	0	Baseline	0.845750562
FN27M28	COV	1	27	1	0	1	2	4	0	16	20	0	0	1	5	3	3	0	0	0	4	2	3	1	3	3	0	PMtask	0.942296512
FP22F12	COV	1	22	0	0	1	1	40	20	28	88	4	4	3	4	4	4	0	0	0	4	5	5	1	3	4	1	Baseline	0.999421505
FP22F12	COV	1	22	0	0	1	1	40	20	28	88	4	4	3	4	4	4	0	0	0	4	5	5	1	3	4	1	PMtask	1.274489474
FS29M15	COV	1	29	1	0	1	3	14	4	10	28	2	0	0	0	0	0	0	0	0	2	1	2	1	1	2	0	Baseline	0.681263043
FS29M15	COV	1	29	1	0	1	3	14	4	10	28	2	0	0	0	0	0	0	0	0	2	1	2	1	1	2	0	PMtask	0.868054023
FS32F7	COV	1	32	0	0	1	1	0	0	4	4	0	0	0	2	1	1	0	0	0	0	0	2	2	2	2	1	Baseline	0.886665556
FS32F7	COV	1	32	0	0	1	1	0	0	4	4	0	0	0	2	1	1	0	0	0	0	0	2	2	2	2	1	PMtask	1.029817442
FV20F2	COV	1	20	0	1	2	1	4	2	12	18	0	0	0	0	2	0	0	0	0	5	3	3	4	3	5	1	Baseline	0.807067033
FV20F2	COV	1	20	0	1	2	1	4	2	12	18	0	0	0	0	2	0	0	0	0	5	3	3	4	3	5	1	PMtask	0.864133333
GA32M16	COV	1	32	1	0	1	1	2	2	8	12	0	0	0	1	1	1	0	0	0	2	0	3	1	4	1	0	Baseline	0.815451064
GA32M16	COV	1	32	1	0	1	1	2	2	8	12	0	0	0	1	1	1	0	0	0	2	0	3	1	4	1	0	PMtask	0.828056322
GB21F13	COV	1	21	0	0	3	3	16	20	22	58	2	4	2	7	4	9	0	0	1	0	2	2	0	0	4	1	Baseline	0.825436667
GB21F13	COV	1	21	0	0	3	3	16	20	22	58	2	4	2	7	4	9	0	0	1	0	2	2	0	0	4	1	PMtask	1.006857317
GB29F8	COV	1	29	0	0	1	1	2	6	10	18	0	0	0	3	3	0	0	0	0	3	3	5	3	1	5	0	Baseline	0.693109278
GB29F8	COV	1	29	0	0	1	1	2	6	10	18	0	0	0	3	3	0	0	0	0	3	3	5	3	1	5	0	PMtask	0.983394186
GC30M20	COV	1	30	1	0	1	3	16	4	4	24	2	0	0	4	0	2	0	0	0	2	1	2	0	1	4	0	Baseline	1.081089888
GC30M20	COV	1	30	1	0	1	3	16	4	4	24	2	0	0	4	0	2	0	0	0	2	1	2	0	1	4	0	PMtask	1.221179268
GD22M9	COV	1	22	1	0	2	3	6	4	6	16	0	0	0	3	3	5	0	0	0	4	4	5	3	1	4	0	Baseline	0.890052128
GD22M9	COV	1	22	1	0	2	3	6	4	6	16	0	0	0	3	3	5	0	0	0	4	4	5	3	1	4	0	PMtask	0.93554878
GG23M08	COV	1	23	1	0	2	2	10	6	14	30	1	0	0	2	0	0	0	0	0	3	0	1	0	3	3	0	Baseline	0.868920652
GG23M08	COV	1	23	1	0	2	2	10	6	14	30	1	0	0	2	0	0	0	0	0	3	0	1	0	3	3	0	PMtask	1.060276744
GM22F8	COV	1	22	0	0	3	1	12	10	14	36	1	2	0	2	0	6	0	0	0	4	0	5	3	3	3	1	Baseline	0.89327033
GM22F8	COV	1	22	0	0	3	1	12	10	14	36	1	2	0	2	0	6	0	0	0	4	0	5	3	3	3	1	PMtask	1.223326437
GM27M9	COV	1	27	1	1	1	1	18	2	18	38	2	0	1	0	3	0	0	0	0	4	2	0	2	0	3	0	Baseline	0.969694253
GM27M9	COV	1	27	1	1	1	1	18	2	18	38	2	0	1	0	3	0	0	0	0	4	2	0	2	0	3	0	PMtask	1.181733333
GM29M30	COV	1	28	1	0	2	1	0	2	0	2	0	0	0	1	0	1	0	0	0	4	3	1	2	0	4	0	Baseline	1.041761905
GM29M30	COV	1	28	1	0	2	1	0	2	0	2	0	0	0	1	0	1	0	0	0	4	3	1	2	0	4	0	PMtask	1.192253012
GM30M7	COV	1	30	1	0	2	3	28	14	26	68	4	2	3	2	3	0	0	0	0	2	1	3	1	4	4	1	Baseline	0.927985567
GM30M7	COV	1	30	1	0	2	3	28	14	26	68	4	2	3	2	3	0	0	0	0	2	1	3	1	4	4	1	PMtask	1.229190805
GM31F30	COV	1	31	0	1	1	1	14	8	12	34	2	1	0	2	2	3	0	0	0	5	3	3	2	1	2	1	Baseline	0.722206316
GM31F30	COV	1	31	0	1	1	1	14	8	12	34	2	1	0	2	2	3	0	0	0	5	3	3	2	1	2	1	PMtask	0.893433721
GP29F	COV	1	29	0	0	1	0	20	24	42	86	2	4	4	8	4	6	0	0	0	0	0	5	3	5	5	1	Baseline	0.739257778
GP29F	COV	1	29	0	0	1	0	20	24	42	86	2	4	4	8	4	6	0	0	0	0	0	5	3	5	5	1	PMtask	0.975279268
GZ27F7	COV	1	27	0	0	4	0	30	10	30	70	4	2	3	6	5	8	0	0	0	0	2	5	5	0	5	1	Baseline	0.833915789
GZ27F7	COV	1	27	0	0	4	0	30	10	30	70	4	2	3	6	5	8	0	0	0	0	2	5	5	0	5	1	PMtask	0.928034884
IB23F2	COV	1	23	0	0	2	2	4	2	10	16	0	0	0	2	0	0	0	0	0	1	1	1	0	0	2	0	Baseline	0.751846429
IB23F2	COV	1	23	0	0	2	2	4	2	10	16	0	0	0	2	0	0	0	0	0	1	1	1	0	0	2	0	PMtask	1.073540506
LL19F28	COV	1	19	0	1	0	0	0	2	8	10	0	0	0	1	3	0	0	0	0	3	2	2	1	1	5	1	Baseline	0.697876404
LL19F28	COV	1	19	0	1	0	0	0	2	8	10	0	0	0	1	3	0	0	0	0	3	2	2	1	1	5	1	PMtask	0.822245882
LM24M7	COV	1	24	1	0	1	1	4	8	4	16	0	1	0	1	0	1	0	0	0	3	1	2	1	3	2	0	Baseline	0.79286413
LM24M7	COV	1	24	1	0	1	1	4	8	4	16	0	1	0	1	0	1	0	0	0	3	1	2	1	3	2	0	PMtask	0.887462651
LM26M19	COV	1	26	1	1	1	0	30	12	24	66	4	2	2	2	1	1	0	0	0	1	3	2	2	5	2	1	Baseline	0.690925532
LM26M19	COV	1	26	1	1	1	0	30	12	24	66	4	2	2	2	1	1	0	0	0	1	3	2	2	5	2	1	PMtask	0.79329881
MB19M12	COV	1	19	1	1	3	2	8	0	24	32	0	0	2	2	0	2	0	0	0	0	2	3	2	1	4	0	Baseline	0.887095455
MB19M12	COV	1	19	1	1	3	2	8	0	24	32	0	0	2	2	0	2	0	0	0	0	2	3	2	1	4	0	PMtask	1.180431034
MB22F7	COV	1	22	0	1	1	0	24	18	34	76	3	3	4	9	2	8	0	0	0	4	1	4	3	4	5	1	Baseline	0.693392222
MB22F7	COV	1	22	0	1	1	0	24	18	34	76	3	3	4	9	2	8	0	0	0	4	1	4	3	4	5	1	PMtask	0.748763415
MB23F4	COV	1	23	0	0	1	1	60	0	24	84	4	0	2	1	0	0	0	0	0	0	0	1	0	0	4	1	Baseline	0.859275824
MB23F4	COV	1	23	0	0	1	1	60	0	24	84	4	0	2	1	0	0	0	0	0	0	0	1	0	0	4	1	PMtask	0.852030233
MB24M16	COV	1	24	1	0	1	3	4	8	10	22	0	1	0	2	1	2	0	0	0	4	3	5	4	2	4	0	Baseline	0.61706129
MB24M16	COV	1	24	1	0	1	3	4	8	10	22	0	1	0	2	1	2	0	0	0	4	3	5	4	2	4	0	PMtask	0.84612907
MC26F16	COV	1	26	0	1	3	2	0	8	16	24	0	1	1	1	0	1	0	0	0	3	2	3	0	1	4	1	Baseline	0.660789286
MC26F16	COV	1	26	0	1	3	2	0	8	16	24	0	1	1	1	0	1	0	0	0	3	2	3	0	1	4	1	PMtask	1.006621951
MC27M9	COV	1	27	1	0	2	3	4	0	22	26	0	0	2	3	1	1	0	0	0	1	1	4	3	0	4	1	Baseline	0.897806667
MC27M9	COV	1	27	1	0	2	3	4	0	22	26	0	0	2	3	1	1	0	0	0	1	1	4	3	0	4	1	PMtask	1.016169767
MC38F27	COV	1	38	0	0	2	1	4	0	12	16	0	0	0	1	2	3	0	0	0	0	3	3	5	0	4	1	Baseline	0.834949485
MC38F27	COV	1	38	0	0	2	1	4	0	12	16	0	0	0	1	2	3	0	0	0	0	3	3	5	0	4	1	PMtask	1.049746067
MDC23F3	COV	1	23	0	0	1	2	16	36	44	96	2	4	4	4	4	0	0	0	0	4	3	5	1	1	3	1	Baseline	0.791520732
MDC23F3	COV	1	23	0	0	1	2	16	36	44	96	2	4	4	4	4	0	0	0	0	4	3	5	1	1	3	1	PMtask	0.817371233
MG30M9	COV	1	30	1	1	0	0	34	20	26	80	4	4	3	0	1	0	0	0	0	2	1	1	3	5	4	0	Baseline	1.167454217
MG30M9	COV	1	30	1	1	0	0	34	20	26	80	4	4	3	0	1	0	0	0	0	2	1	1	3	5	4	0	PMtask	1.259055696
MM23D2	COV	1	23	0	0	1	1	10	0	12	22	1	0	0	0	0	3	0	0	0	2	0	0	0	0	0	1	Baseline	0.764164286
MM23D2	COV	1	23	0	0	1	1	10	0	12	22	1	0	0	0	0	3	0	0	0	2	0	0	0	0	0	1	PMtask	0.90142
MM32M15	COV	1	32	1	0	2	4	18	16	22	56	2	3	2	9	4	6	0	0	0	2	1	3	2	4	4	1	Baseline	0.725673118
MM32M15	COV	1	32	1	0	2	4	18	16	22	56	2	3	2	9	4	6	0	0	0	2	1	3	2	4	4	1	PMtask	0.891725301
MP18F28	COV	1	18	0	1	3	1	12	0	4	16	1	0	0	1	2	0	0	0	0	3	3	3	2	2	4	1	Baseline	1.14249
MP18F28	COV	1	18	0	1	3	1	12	0	4	16	1	0	0	1	2	0	0	0	0	3	3	3	2	2	4	1	PMtask	1.271053086
MP25M29	COV	1	25	1	0	2	1	16	10	20	46	2	2	2	0	1	0	0	0	0	3	1	1	0	1	1	1	Baseline	0.84030989
MP25M29	COV	1	25	1	0	2	1	16	10	20	46	2	2	2	0	1	0	0	0	0	3	1	1	0	1	1	1	PMtask	0.995796429
MR23F15	COV	1	23	0	1	0	2	4	6	8	18	0	0	0	2	4	0	0	0	0	5	4	5	2	5	5	1	Baseline	0.759293258
MR23F15	COV	1	23	0	1	0	2	4	6	8	18	0	0	0	2	4	0	0	0	0	5	4	5	2	5	5	1	PMtask	0.950082716
MR23F2	COV	1	23	0	0	3	3	2	0	4	6	0	0	0	2	0	2	0	0	0	3	2	5	4	3	5	1	Baseline	0.805303659
MR23F2	COV	1	23	0	0	3	3	2	0	4	6	0	0	0	2	0	2	0	0	0	3	2	5	4	3	5	1	PMtask	0.968096341
NT27M28	COV	1	27	1	0	0	1	12	2	8	22	1	0	0	0	4	0	0	0	0	5	0	0	1	0	3	0	Baseline	0.721159375
NT27M28	COV	1	27	1	0	0	1	12	2	8	22	1	0	0	0	4	0	0	0	0	5	0	0	1	0	3	0	PMtask	0.814795455
PD28F6	COV	1	28	0	0	1	1	14	2	16	32	2	0	1	0	0	0	0	0	0	2	0	3	0	0	1	1	Baseline	0.730521277
PD28F6	COV	1	28	0	0	1	1	14	2	16	32	2	0	1	0	0	0	0	0	0	2	0	3	0	0	1	1	PMtask	0.836022989
PR25M29	COV	1	25	1	0	1	1	12	2	14	28	1	0	0	1	3	0	0	0	0	0	3	1	0	0	3	0	Baseline	0.776448276
PR25M29	COV	1	25	1	0	1	1	12	2	14	28	1	0	0	1	3	0	0	0	0	0	3	1	0	0	3	0	PMtask	1.035667857
RC28M4	COV	1	28	1	0	2	2	14	0	10	24	2	0	0	1	0	9	0	0	1	1	2	3	1	5	4	0	Baseline	0.785086022
RC28M4	COV	1	28	1	0	2	2	14	0	10	24	2	0	0	1	0	9	0	0	1	1	2	3	1	5	4	0	PMtask	0.839821429
RL27F15	COV	1	27	0	1	1	0	0	8	10	18	0	1	0	0	1	0	0	0	0	4	0	2	1	3	4	1	Baseline	0.817597727
RL27F15	COV	1	27	0	1	1	0	0	8	10	18	0	1	0	0	1	0	0	0	0	4	0	2	1	3	4	1	PMtask	0.948184884
RP24M13	COV	1	24	1	0	1	1	10	10	16	36	1	2	1	0	0	3	0	0	0	2	1	1	2	2	4	0	Baseline	0.887165556
RP24M13	COV	1	24	1	0	1	1	10	10	16	36	1	2	1	0	0	3	0	0	0	2	1	1	2	2	4	0	PMtask	1.144364706
RP31F4	COV	1	31	0	0	3	1	8	0	16	24	0	0	1	2	0	2	0	0	0	0	2	3	4	1	5	1	Baseline	0.681497647
RP31F4	COV	1	31	0	0	3	1	8	0	16	24	0	0	1	2	0	2	0	0	0	0	2	3	4	1	5	1	PMtask	0.934323529
RP32M4	COV	1	32	1	1	1	3	48	4	48	100	4	0	4	8	2	8	0	0	0	5	0	4	3	2	4	1	Baseline	0.884548864
RP32M4	COV	1	32	1	1	1	3	48	4	48	100	4	0	4	8	2	8	0	0	0	5	0	4	3	2	4	1	PMtask	0.991356322
RS23F12	COV	1	23	0	0	2	3	26	18	24	68	3	3	2	3	3	2	0	0	0	3	3	3	4	1	4	1	Baseline	0.754721839
RS23F12	COV	1	23	0	0	2	3	26	18	24	68	3	3	2	3	3	2	0	0	0	3	3	3	4	1	4	1	PMtask	0.940174118
SD28F1	COV	1	28	0	0	0	1	4	4	20	28	0	0	2	0	0	0	0	0	0	4	0	4	0	0	5	1	Baseline	0.951065217
SD28F1	COV	1	28	0	0	0	1	4	4	20	28	0	0	2	0	0	0	0	0	0	4	0	4	0	0	5	1	PMtask	1.132666667
SD31F8	COV	1	31	0	0	1	2	8	4	14	26	0	0	0	0	0	3	0	0	0	4	2	2	3	3	5	0	Baseline	0.832932258
SD31F8	COV	1	31	0	0	1	2	8	4	14	26	0	0	0	0	0	3	0	0	0	4	2	2	3	3	5	0	PMtask	0.888854878
SF22F10	COV	1	22	0	0	2	3	10	4	8	22	1	0	0	1	3	0	0	0	0	1	2	4	4	1	4	1	Baseline	1.0356
SF22F10	COV	1	22	0	0	2	3	10	4	8	22	1	0	0	1	3	0	0	0	0	1	2	4	4	1	4	1	PMtask	1.135768889
SI34M29	COV	1	34	1	0	0	1	12	0	18	30	1	0	1	0	0	0	0	0	0	0	1	2	1	0	3	1	Baseline	0.913904762
SI34M29	COV	1	34	1	0	0	1	12	0	18	30	1	0	1	0	0	0	0	0	0	0	1	2	1	0	3	1	PMtask	1.156647059
SM23F19	COV	1	23	0	0	1	3	14	14	28	56	2	2	3	1	0	0	0	0	0	2	1	5	2	0	5	1	Baseline	0.602349398
SM23F19	COV	1	23	0	0	1	3	14	14	28	56	2	2	3	1	0	0	0	0	0	2	1	5	2	0	5	1	PMtask	0.677671233
SZ28F15	COV	1	28	0	0	1	1	6	0	12	18	0	0	0	0	1	0	0	0	0	2	1	1	2	1	2	1	Baseline	0.801719149
SZ28F15	COV	1	28	0	0	1	1	6	0	12	18	0	0	0	0	1	0	0	0	0	2	1	1	2	1	2	1	PMtask	1.004415556
TB19M28	COV	1	19	1	1	0	1	18	20	18	56	2	4	1	8	0	9	0	0	1	0	0	5	4	3	5	0	Baseline	0.742971739
TB19M28	COV	1	19	1	1	0	1	18	20	18	56	2	4	1	8	0	9	0	0	1	0	0	5	4	3	5	0	PMtask	0.872564286
VC22F14	COV	1	22	0	1	0	2	18	20	20	58	2	4	2	2	3	1	0	0	0	5	2	3	4	5	5	1	Baseline	0.927232955
VC22F14	COV	1	22	0	1	0	2	18	20	20	58	2	4	2	2	3	1	0	0	0	5	2	3	4	5	5	1	PMtask	1.266341379
VCP24F4	COV	1	24	0	0	2	2	6	4	16	26	0	0	1	0	1	5	0	0	0	3	1	2	2	1	3	1	Baseline	0.782225806
VCP24F4	COV	1	24	0	0	2	2	6	4	16	26	0	0	1	0	1	5	0	0	0	3	1	2	2	1	3	1	PMtask	0.953285714
VP30F7	COV	1	30	0	0	2	3	12	22	20	54	1	4	2	1	2	2	0	0	0	5	4	5	2	5	5	1	Baseline	0.762301075
VP30F7	COV	1	30	0	0	2	3	12	22	20	54	1	4	2	1	2	2	0	0	0	5	4	5	2	5	5	1	PMtask	1.004894118
AB22F19	NEGA	3	22	0	0	3	4	12	12	24	48	1	2	2	6	2	1	0	0	0	0	2	4	2	2	4	1	Baseline	0.808291209
AB22F19	NEGA	3	22	0	0	3	4	12	12	24	48	1	2	2	6	2	1	0	0	0	0	2	4	2	2	4	1	PMtask	0.894990361
AF27M14	NEGA	3	27	1	0	2	1	6	10	12	28	0	2	0	4	2	1	0	0	0	1	4	2	2	2	4	0	Baseline	0.75631
AF27M14	NEGA	3	27	1	0	2	1	6	10	12	28	0	2	0	4	2	1	0	0	0	1	4	2	2	2	4	0	PMtask	1.078476667
AH24F13	NEGA	3	24	0	0	1	1	22	10	32	64	3	2	3	1	0	0	0	0	0	1	0	2	4	1	1	1	Baseline	0.832968817
AH24F13	NEGA	3	24	0	0	1	1	22	10	32	64	3	2	3	1	0	0	0	0	0	1	0	2	4	1	1	1	PMtask	1.001835632
AS21F8	NEGA	3	21	0	0	3	2	8	10	20	38	0	2	2	2	0	1	0	0	0	1	1	2	0	0	1	1	Baseline	1.027024138
AS21F8	NEGA	3	21	0	0	3	2	8	10	20	38	0	2	2	2	0	1	0	0	0	1	1	2	0	0	1	1	PMtask	1.107115854
AS24F17	NEGA	3	24	0	0	1	3	2	10	18	30	0	2	1	1	0	2	0	0	0	1	1	4	3	3	4	1	Baseline	0.675769663
AS24F17	NEGA	3	24	0	0	1	3	2	10	18	30	0	2	1	1	0	2	0	0	0	1	1	4	3	3	4	1	PMtask	0.856168
AT23F8	NEGA	3	23	0	1	3	3	28	4	22	54	4	0	2	0	7	2	0	1	0	0	0	1	0	5	2	1	Baseline	0.964015556
AT23F8	NEGA	3	23	0	1	3	3	28	4	22	54	4	0	2	0	7	2	0	1	0	0	0	1	0	5	2	1	PMtask	0.966626506
AV28F3	NEGA	3	28	0	0	0	4	6	0	2	8	0	0	0	1	0	1	0	0	0	0	0	1	0	1	0	0	Baseline	0.728626531
AV28F3	NEGA	3	28	0	0	0	4	6	0	2	8	0	0	0	1	0	1	0	0	0	0	0	1	0	1	0	0	PMtask	0.958952222
BDM19F21	NEGA	3	19	0	0	2	2	12	14	14	40	1	2	0	6	4	1	0	0	0	3	3	2	3	2	2	1	Baseline	1.090822727
BDM19F21	NEGA	3	19	0	0	2	2	12	14	14	40	1	2	0	6	4	1	0	0	0	3	3	2	3	2	2	1	PMtask	1.15039589
CC24M18	NEGA	3	24	1	0	1	3	26	4	10	40	3	0	0	0	0	2	0	0	0	0	1	2	1	0	5	1	Baseline	0.885027778
CC24M18	NEGA	3	24	1	0	1	3	26	4	10	40	3	0	0	0	0	2	0	0	0	0	1	2	1	0	5	1	PMtask	1.171022388
CD22F10	NEGA	3	22	0	0	3	1	10	0	4	14	1	0	0	8	5	4	0	0	0	5	0	4	0	0	4	1	Baseline	0.717087778
CD22F10	NEGA	3	22	0	0	3	1	10	0	4	14	1	0	0	8	5	4	0	0	0	5	0	4	0	0	4	1	PMtask	0.851910227
CD22F19	NEGA	3	22	0	0	1	0	6	8	22	36	0	1	2	1	1	0	0	0	0	0	1	3	2	0	5	1	Baseline	0.759982759
CD22F19	NEGA	3	22	0	0	1	0	6	8	22	36	0	1	2	1	1	0	0	0	0	0	1	3	2	0	5	1	PMtask	0.917169231
CU29M8	NEGA	3	29	1	0	1	1	8	6	18	32	0	0	1	1	0	0	0	0	0	5	4	4	5	3	5	1	Baseline	0.83702268
CU29M8	NEGA	3	29	1	0	1	1	8	6	18	32	0	0	1	1	0	0	0	0	0	5	4	4	5	3	5	1	PMtask	1.166992683
DB24F21	NEGA	3	24	0	1	2	2	6	6	12	24	0	0	0	3	2	1	0	0	0	3	3	2	0	1	4	1	Baseline	0.883912766
DB24F21	NEGA	3	24	0	1	2	2	6	6	12	24	0	0	0	3	2	1	0	0	0	3	3	2	0	1	4	1	PMtask	0.956789412
DP28M4	NEGA	3	28	1	0	0	0	8	8	6	22	0	1	0	0	0	2	0	0	0	2	3	4	2	4	5	0	Baseline	0.6336
DP28M4	NEGA	3	28	1	0	0	0	8	8	6	22	0	1	0	0	0	2	0	0	0	2	3	4	2	4	5	0	PMtask	0.761584091
EA23F9	NEGA	3	23	0	0	1	1	0	2	6	8	0	0	0	0	0	0	0	0	0	1	4	4	5	5	5	1	Baseline	0.703573864
EA23F9	NEGA	3	23	0	0	1	1	0	2	6	8	0	0	0	0	0	0	0	0	0	1	4	4	5	5	5	1	PMtask	0.884375309
EC23FM20	NEGA	3	23	0	0	2	1	6	4	20	30	0	0	2	2	1	1	0	0	0	1	2	2	3	2	3	1	Baseline	0.874961458
EC23FM20	NEGA	3	23	0	0	2	1	6	4	20	30	0	0	2	2	1	1	0	0	0	1	2	2	3	2	3	1	PMtask	1.087672222
EM21F26	NEGA	3	21	0	0	3	3	2	0	4	6	0	0	0	5	1	4	0	0	0	0	0	2	0	0	2	1	Baseline	0.658807527
EM21F26	NEGA	3	21	0	0	3	3	2	0	4	6	0	0	0	5	1	4	0	0	0	0	0	2	0	0	2	1	PMtask	0.764718605
EP25F13	NEGA	3	25	0	0	2	2	4	0	8	12	0	0	0	2	1	0	0	0	0	5	1	3	1	0	5	1	Baseline	0.836512222
EP25F13	NEGA	3	25	0	0	2	2	4	0	8	12	0	0	0	2	1	0	0	0	0	5	1	3	1	0	5	1	PMtask	0.867965476
EP25M9	NEGA	3	25	1	0	3	2	8	2	18	28	0	0	1	5	0	9	0	0	1	3	5	5	4	4	5	1	Baseline	0.734420455
EP25M9	NEGA	3	25	1	0	3	2	8	2	18	28	0	0	1	5	0	9	0	0	1	3	5	5	4	4	5	1	PMtask	0.748536905
ET23F16	NEGA	3	23	0	0	2	1	4	14	14	32	0	2	0	2	1	1	0	0	0	3	2	3	1	2	2	0	Baseline	0.850469474
ET23F16	NEGA	3	23	0	0	2	1	4	14	14	32	0	2	0	2	1	1	0	0	0	3	2	3	1	2	2	0	PMtask	0.946602381
FF26M19	NEGA	3	26	1	0	2	1	8	4	16	28	0	0	1	2	1	3	0	0	0	2	1	3	2	1	2	1	Baseline	0.780227273
FF26M19	NEGA	3	26	1	0	2	1	8	4	16	28	0	0	1	2	1	3	0	0	0	2	1	3	2	1	2	1	PMtask	0.991722619
FP23M15	NEGA	3	23	1	0	3	0	18	20	22	60	2	4	2	6	6	4	0	1	0	1	1	5	2	0	5	1	Baseline	0.959082796
FP23M15	NEGA	3	23	1	0	3	0	18	20	22	60	2	4	2	6	6	4	0	1	0	1	1	5	2	0	5	1	PMtask	1.230306977
FP24F12	NEGA	3	24	0	0	1	3	12	14	16	42	1	2	1	3	2	3	0	0	0	4	3	5	3	4	5	1	Baseline	0.801711236
FP24F12	NEGA	3	24	0	0	1	3	12	14	16	42	1	2	1	3	2	3	0	0	0	4	3	5	3	4	5	1	PMtask	0.932442222
FP24F7	NEGA	3	24	0	0	1	1	4	6	4	14	0	0	0	0	0	9	0	0	1	3	1	5	0	0	5	1	Baseline	0.782778409
FP24F7	NEGA	3	24	0	0	1	1	4	6	4	14	0	0	0	0	0	9	0	0	1	3	1	5	0	0	5	1	PMtask	0.901401282
FP25F10	NEGA	3	25	0	0	2	3	24	8	22	54	3	1	2	6	4	9	0	0	1	3	5	4	2	5	4	1	Baseline	1.014494505
FP25F10	NEGA	3	25	0	0	2	3	24	8	22	54	3	1	2	6	4	9	0	0	1	3	5	4	2	5	4	1	PMtask	1.324088506
GB22F12	NEGA	3	22	0	0	2	0	34	12	38	84	4	2	4	7	5	2	0	0	0	3	3	4	5	1	5	1	Baseline	0.712379348
GB22F12	NEGA	3	22	0	0	2	0	34	12	38	84	4	2	4	7	5	2	0	0	0	3	3	4	5	1	5	1	PMtask	0.832654118
GB23F7	NEGA	3	23	0	0	1	1	4	4	8	16	0	0	0	1	0	0	0	0	0	4	0	0	0	1	3	0	Baseline	0.943951579
GB23F7	NEGA	3	23	0	0	1	1	4	4	8	16	0	0	0	1	0	0	0	0	0	4	0	0	0	1	3	0	PMtask	1.114622472
GC20F8	NEGA	3	20	0	0	2	3	22	14	20	56	3	2	2	5	3	0	0	0	0	1	1	1	1	2	3	1	Baseline	0.749594444
GC20F8	NEGA	3	20	0	0	2	3	22	14	20	56	3	2	2	5	3	0	0	0	0	1	1	1	1	2	3	1	PMtask	0.914492593
GD25F19	NEGA	3	25	0	0	4	1	2	10	6	18	0	2	0	4	4	0	0	0	0	0	0	3	1	1	2	1	Baseline	0.904873913
GD25F19	NEGA	3	25	0	0	4	1	2	10	6	18	0	2	0	4	4	0	0	0	0	0	0	3	1	1	2	1	PMtask	0.91000241
GF29F27	NEGA	3	29	0	1	3	2	6	26	22	54	0	4	2	10	6	9	1	1	1	4	3	5	1	1	4	1	Baseline	0.684917391
GF29F27	NEGA	3	29	0	1	3	2	6	26	22	54	0	4	2	10	6	9	1	1	1	4	3	5	1	1	4	1	PMtask	0.843476471
GL20F18	NEGA	3	20	0	0	4	2	20	12	24	56	2	2	2	5	3	2	0	0	0	0	3	5	2	4	5	1	Baseline	0.857749425
GL20F18	NEGA	3	20	0	0	4	2	20	12	24	56	2	2	2	5	3	2	0	0	0	0	3	5	2	4	5	1	PMtask	0.957336842
GL24M15	NEGA	3	24	1	0	3	2	38	20	32	90	4	4	3	1	3	2	0	0	0	1	3	4	3	4	5	1	Baseline	0.904740217
GL24M15	NEGA	3	24	1	0	3	2	38	20	32	90	4	4	3	1	3	2	0	0	0	1	3	4	3	4	5	1	PMtask	0.957645882
GM25M15	NEGA	3	25	1	0	1	2	10	6	22	38	1	0	2	0	0	0	0	0	0	4	4	5	5	3	5	1	Baseline	0.708755319
GM25M15	NEGA	3	25	1	0	1	2	10	6	22	38	1	0	2	0	0	0	0	0	0	4	4	5	5	3	5	1	PMtask	0.91721519
GR21M22	NEGA	3	21	1	0	0	0	6	0	8	14	0	0	0	0	0	0	0	0	0	2	0	0	0	0	1	0	Baseline	1.030065263
GR21M22	NEGA	3	21	1	0	0	0	6	0	8	14	0	0	0	0	0	0	0	0	0	2	0	0	0	0	1	0	PMtask	1.39893125
GS23F18	NEGA	3	23	0	0	1	1	8	2	10	20	0	0	0	2	6	5	0	1	0	0	1	2	0	2	0	1	Baseline	1.119683333
GS23F18	NEGA	3	23	0	0	1	1	8	2	10	20	0	0	0	2	6	5	0	1	0	0	1	2	0	2	0	1	PMtask	1.18081
GS36M6	NEGA	3	36	1	0	2	1	0	0	4	4	0	0	0	1	1	3	0	0	0	3	3	2	1	1	3	0	Baseline	0.755991398
GS36M6	NEGA	3	36	1	0	2	1	0	0	4	4	0	0	0	1	1	3	0	0	0	3	3	2	1	1	3	0	PMtask	0.908321176
GT20F10	NEGA	3	20	0	0	2	3	10	20	22	52	1	4	2	7	3	8	0	0	0	3	4	4	4	3	4	1	Baseline	0.701563218
GT20F10	NEGA	3	20	0	0	2	3	10	20	22	52	1	4	2	7	3	8	0	0	0	3	4	4	4	3	4	1	PMtask	0.845146341
GT22F13	NEGA	3	22	0	0	2	2	20	16	24	60	2	3	2	1	0	0	0	0	0	2	2	4	3	3	5	1	Baseline	0.940354545
GT22F13	NEGA	3	22	0	0	2	2	20	16	24	60	2	3	2	1	0	0	0	0	0	2	2	4	3	3	5	1	PMtask	0.855786486
GT22F14	NEGA	3	22	0	0	2	1	6	8	24	38	0	1	2	3	5	0	0	0	0	0	3	4	2	3	5	0	Baseline	0.774458621
GT22F14	NEGA	3	22	0	0	2	1	6	8	24	38	0	1	2	3	5	0	0	0	0	0	3	4	2	3	5	0	PMtask	1.137040698
GV29F26	NEGA	3	29	0	1	3	2	10	6	20	36	1	0	2	6	0	3	0	0	0	3	2	3	2	1	4	1	Baseline	0.727251685
GV29F26	NEGA	3	29	0	1	3	2	10	6	20	36	1	0	2	6	0	3	0	0	0	3	2	3	2	1	4	1	PMtask	0.959665672
IA19F8	NEGA	3	19	0	0	1	1	6	4	12	22	0	0	0	3	1	0	0	0	0	2	1	3	3	0	4	0	Baseline	0.794479787
IA19F8	NEGA	3	19	0	0	1	1	6	4	12	22	0	0	0	3	1	0	0	0	0	2	1	3	3	0	4	0	PMtask	0.826513253
ID_SU21F11	NEGA	3	21	0	0	2	1	36	28	32	96	4	4	3	2	2	0	0	0	0	2	4	4	4	4	4	1	Baseline	0.833891139
ID_SU21F11	NEGA	3	21	0	0	2	1	36	28	32	96	4	4	3	2	2	0	0	0	0	2	4	4	4	4	4	1	PMtask	0.827169444
IDN24F18	NEGA	3	24	0	0	2	2	14	8	8	30	2	1	0	2	1	0	0	0	0	0	0	3	2	0	0	1	Baseline	0.731473034
IDN24F18	NEGA	3	24	0	0	2	2	14	8	8	30	2	1	0	2	1	0	0	0	0	0	0	3	2	0	0	1	PMtask	0.782605
IM23F5	NEGA	3	23	0	0	1	0	2	0	2	4	0	0	0	0	0	0	0	0	0	3	0	1	4	1	4	0	Baseline	0.998395556
IM23F5	NEGA	3	23	0	0	1	0	2	0	2	4	0	0	0	0	0	0	0	0	0	3	0	1	4	1	4	0	PMtask	1.2249
IT21F21	NEGA	3	21	0	0	1	1	16	4	12	32	2	0	0	2	3	6	0	0	0	2	0	1	5	0	2	1	Baseline	0.835077778
IT21F21	NEGA	3	21	0	0	1	1	16	4	12	32	2	0	0	2	3	6	0	0	0	2	0	1	5	0	2	1	PMtask	1.399344737
JDL21M18	NEGA	3	21	1	1	2	1	2	8	14	24	0	1	0	6	1	0	0	0	0	2	1	3	0	4	3	1	Baseline	0.880721348
JDL21M18	NEGA	3	21	1	1	2	1	2	8	14	24	0	1	0	6	1	0	0	0	0	2	1	3	0	4	3	1	PMtask	1.066596471
JSF29F1	NEGA	3	29	0	0	3	2	28	14	34	76	4	2	4	8	3	3	0	0	0	5	4	5	5	0	5	1	Baseline	0.80607439
JSF29F1	NEGA	3	29	0	0	3	2	28	14	34	76	4	2	4	8	3	3	0	0	0	5	4	5	5	0	5	1	PMtask	0.896528169
LA25M11	NEGA	3	25	1	0	2	2	22	18	18	58	3	3	1	9	3	8	0	0	0	3	3	4	4	4	3	0	Baseline	0.905610989
LA25M11	NEGA	3	25	1	0	2	2	22	18	18	58	3	3	1	9	3	8	0	0	0	3	3	4	4	4	3	0	PMtask	0.943531461
LC33F26	NEGA	3	33	0	0	1	1	8	10	12	30	0	2	0	1	0	3	0	0	0	3	0	1	0	0	1	0	Baseline	0.736930233
LC33F26	NEGA	3	33	0	0	1	1	8	10	12	30	0	2	0	1	0	3	0	0	0	3	0	1	0	0	1	0	PMtask	0.900831325
LF25M19	NEGA	3	25	1	0	3	1	14	12	22	48	2	2	2	5	4	6	0	0	0	3	3	4	2	3	5	1	Baseline	1.054981111
LF25M19	NEGA	3	25	1	0	3	1	14	12	22	48	2	2	2	5	4	6	0	0	0	3	3	4	2	3	5	1	PMtask	1.144568966
LG21M19	NEGA	3	21	1	0	1	3	8	2	4	14	0	0	0	2	1	0	0	0	0	0	1	3	2	3	3	0	Baseline	1.094268605
LG21M19	NEGA	3	21	1	0	1	3	8	2	4	14	0	0	0	2	1	0	0	0	0	0	1	3	2	3	3	0	PMtask	1.327694667
LP21F19	NEGA	3	21	0	0	2	3	18	22	30	70	2	4	3	2	0	6	0	0	0	1	1	3	4	0	3	1	Baseline	0.839632609
LP21F19	NEGA	3	21	0	0	2	3	18	22	30	70	2	4	3	2	0	6	0	0	0	1	1	3	4	0	3	1	PMtask	1.011807407
LP21F28	NEGA	3	21	0	0	0	3	26	20	18	64	3	4	1	0	0	1	0	0	0	0	2	3	2	2	3	1	Baseline	1.212649425
LP21F28	NEGA	3	21	0	0	0	3	26	20	18	64	3	4	1	0	0	1	0	0	0	0	2	3	2	2	3	1	PMtask	1.247104054
LR22F14	NEGA	3	22	0	0	2	2	0	4	4	8	0	0	0	2	1	2	0	0	0	2	1	4	3	3	5	1	Baseline	0.821547126
LR22F14	NEGA	3	22	0	0	2	2	0	4	4	8	0	0	0	2	1	2	0	0	0	2	1	4	3	3	5	1	PMtask	0.922713953
LS20F19	NEGA	3	20	0	0	1	3	8	2	16	26	0	0	1	2	3	0	0	0	0	0	3	4	2	5	4	0	Baseline	0.750387234
LS20F19	NEGA	3	20	0	0	1	3	8	2	16	26	0	0	1	2	3	0	0	0	0	0	3	4	2	5	4	0	PMtask	0.950916471
LS32F19	NEGA	3	32	0	0	4	3	4	2	4	10	0	0	0	3	1	1	0	0	0	2	5	5	1	5	5	1	Baseline	1.064562195
LS32F19	NEGA	3	32	0	0	4	3	4	2	4	10	0	0	0	3	1	1	0	0	0	2	5	5	1	5	5	1	PMtask	1.205059459
LT20M18	NEGA	3	20	1	0	1	1	20	10	18	48	2	2	1	1	2	0	0	0	0	3	3	5	5	4	5	1	Baseline	0.774505556
LT20M18	NEGA	3	20	1	0	1	1	20	10	18	48	2	2	1	1	2	0	0	0	0	3	3	5	5	4	5	1	PMtask	0.76478046
MB21F19	NEGA	3	21	0	0	2	1	26	10	40	76	3	2	4	4	3	9	0	0	1	5	2	4	1	1	2	1	Baseline	0.754267778
MB21F19	NEGA	3	21	0	0	2	1	26	10	40	76	3	2	4	4	3	9	0	0	1	5	2	4	1	1	2	1	PMtask	0.896734118
MB22F20	NEGA	3	22	0	0	1	0	4	0	20	24	0	0	2	3	0	2	0	0	0	0	1	2	4	5	2	1	Baseline	1.078187209
MB22F20	NEGA	3	22	0	0	1	0	4	0	20	24	0	0	2	3	0	2	0	0	0	0	1	2	4	5	2	1	PMtask	1.253888312
MB22F27	NEGA	3	22	0	0	2	1	8	6	18	32	0	0	1	2	1	0	0	0	0	4	1	5	3	5	5	0	Baseline	0.810083871
MB22F27	NEGA	3	22	0	0	2	1	8	6	18	32	0	0	1	2	1	0	0	0	0	4	1	5	3	5	5	0	PMtask	0.9266475
MDM23F17	NEGA	3	23	0	0	4	4	6	20	18	44	0	4	1	4	1	2	0	0	0	1	1	4	1	4	4	1	Baseline	0.886315385
MDM23F17	NEGA	3	23	0	0	4	4	6	20	18	44	0	4	1	4	1	2	0	0	0	1	1	4	1	4	4	1	PMtask	1.0069
MF31M18	NEGA	3	31	1	1	0	1	6	12	10	28	0	2	0	0	0	0	0	0	0	0	0	0	0	0	0	0	Baseline	0.862945055
MF31M18	NEGA	3	31	1	1	0	1	6	12	10	28	0	2	0	0	0	0	0	0	0	0	0	0	0	0	0	0	PMtask	0.873552326
MG20F3	NEGA	3	20	0	0	3	3	14	12	14	40	2	2	0	3	2	8	0	0	0	4	5	5	4	5	5	0	Baseline	1.098013095
MG20F3	NEGA	3	20	0	0	3	3	14	12	14	40	2	2	0	3	2	8	0	0	0	4	5	5	4	5	5	0	PMtask	1.303218293
MG31M31	NEGA	3	31	1	0	2	2	22	4	22	48	3	0	2	2	2	4	0	0	0	3	4	3	1	1	3	1	Baseline	0.605175
MG31M31	NEGA	3	31	1	0	2	2	22	4	22	48	3	0	2	2	2	4	0	0	0	3	4	3	1	1	3	1	PMtask	0.826486765
MM22F	NEGA	3	22	0	0	2	3	2	2	10	14	0	0	0	1	1	1	0	0	0	1	2	2	1	1	1	1	Baseline	0.865694118
MM22F	NEGA	3	22	0	0	2	3	2	2	10	14	0	0	0	1	1	1	0	0	0	1	2	2	1	1	1	1	PMtask	0.996487654
MM23F19	NEGA	3	23	0	0	1	1	0	0	6	6	0	0	0	0	0	0	0	0	0	0	0	0	0	0	0	1	Baseline	0.645841573
MM23F19	NEGA	3	23	0	0	1	1	0	0	6	6	0	0	0	0	0	0	0	0	0	0	0	0	0	0	0	1	PMtask	0.791013953
MMM22F28	NEGA	3	22	0	0	2	0	2	0	10	12	0	0	0	2	1	2	0	0	0	5	0	3	0	0	5	1	Baseline	0.747877174
MMM22F28	NEGA	3	22	0	0	2	0	2	0	10	12	0	0	0	2	1	2	0	0	0	5	0	3	0	0	5	1	PMtask	0.846567059
MP25M13	NEGA	3	25	1	1	2	2	2	4	2	8	0	0	0	0	1	1	0	0	0	2	0	3	2	0	3	0	Baseline	0.947148936
MP25M13	NEGA	3	25	1	1	2	2	2	4	2	8	0	0	0	0	1	1	0	0	0	2	0	3	2	0	3	0	PMtask	1.058613636
MP34F5	NEGA	3	34	0	0	2	3	6	6	18	30	0	0	1	0	1	0	0	0	0	4	3	4	4	4	4	1	Baseline	0.755945455
MP34F5	NEGA	3	34	0	0	2	3	6	6	18	30	0	0	1	0	1	0	0	0	0	4	3	4	4	4	4	1	PMtask	0.967814815
MS23F30	NEGA	3	23	0	0	3	3	20	20	24	64	2	4	2	3	3	3	0	0	0	0	2	3	3	2	3	1	Baseline	0.878779545
MS23F30	NEGA	3	23	0	0	3	3	20	20	24	64	2	4	2	3	3	3	0	0	0	0	2	3	3	2	3	1	PMtask	1.058178378
MS23M5	NEGA	3	23	1	0	0	0	40	16	30	86	4	3	3	0	0	0	0	0	0	3	0	0	0	1	1	1	Baseline	0.64812439
MS23M5	NEGA	3	23	1	0	0	0	40	16	30	86	4	3	3	0	0	0	0	0	0	3	0	0	0	1	1	1	PMtask	0.776619767
MS33F15	NEGA	3	33	0	1	1	1	0	2	6	8	0	0	0	0	0	0	0	0	0	5	2	3	3	1	3	0	Baseline	1.02986413
MS33F15	NEGA	3	33	0	1	1	1	0	2	6	8	0	0	0	0	0	0	0	0	0	5	2	3	3	1	3	0	PMtask	1.134925316
MT24M19	NEGA	3	24	0	0	2	1	26	24	36	86	3	4	4	2	0	0	0	0	0	4	2	4	3	4	4	1	Baseline	0.773946237
MT24M19	NEGA	3	24	0	0	2	1	26	24	36	86	3	4	4	2	0	0	0	0	0	4	2	4	3	4	4	1	PMtask	0.913717442
NM19F10	NEGA	3	19	0	1	0	0	14	4	20	38	2	0	2	3	6	1	0	1	0	4	5	5	5	5	5	1	Baseline	0.740973864
NM19F10	NEGA	3	19	0	1	0	0	14	4	20	38	2	0	2	3	6	1	0	1	0	4	5	5	5	5	5	1	PMtask	0.994692754
NT21F28	NEGA	3	21	0	0	2	1	14	14	20	48	2	2	2	2	4	1	0	0	0	2	1	3	2	2	4	1	Baseline	0.871511236
NT21F28	NEGA	3	21	0	0	2	1	14	14	20	48	2	2	2	2	4	1	0	0	0	2	1	3	2	2	4	1	PMtask	0.964187342
pb21m11	NEGA	3	21	1	0	1	1	14	4	22	40	2	0	2	0	1	0	0	0	0	4	0	2	1	0	1	0	Baseline	0.67472766
pb21m11	NEGA	3	21	1	0	1	1	14	4	22	40	2	0	2	0	1	0	0	0	0	4	0	2	1	0	1	0	PMtask	0.851773563
PP25M19	NEGA	3	25	1	0	1	1	2	2	10	14	0	0	0	4	4	3	0	0	0	1	2	2	4	2	3	1	Baseline	0.965287368
PP25M19	NEGA	3	25	1	0	1	1	2	2	10	14	0	0	0	4	4	3	0	0	0	1	2	2	4	2	3	1	PMtask	1.087288608
PR24M15	NEGA	3	24	1	0	2	3	10	0	8	18	1	0	0	2	0	0	0	0	0	2	2	4	3	2	4	1	Baseline	1.0884
PR24M15	NEGA	3	24	1	0	2	3	10	0	8	18	1	0	0	2	0	0	0	0	0	2	2	4	3	2	4	1	PMtask	1.325130864
PV29M27	NEGA	3	29	1	0	1	2	2	0	10	12	0	0	0	2	3	0	0	0	0	5	3	3	5	5	4	0	Baseline	1.005481319
PV29M27	NEGA	3	29	1	0	1	2	2	0	10	12	0	0	0	2	3	0	0	0	0	5	3	3	5	5	4	0	PMtask	0.955881176
RA29F27	NEGA	3	29	0	1	2	3	8	14	16	38	0	2	1	4	4	7	0	0	0	1	2	4	5	1	5	1	Baseline	0.940484946
RA29F27	NEGA	3	29	0	1	2	3	8	14	16	38	0	2	1	4	4	7	0	0	0	1	2	4	5	1	5	1	PMtask	1.263551724
RF27F18	NEGA	3	27	0	0	2	1	8	2	26	36	0	0	3	0	0	0	0	0	0	2	2	3	3	1	5	0	Baseline	1.0094
RF27F18	NEGA	3	27	0	0	2	1	8	2	26	36	0	0	3	0	0	0	0	0	0	2	2	3	3	1	5	0	PMtask	1.1409
RO25F13	NEGA	3	25	0	0	0	1	0	0	0	0	0	0	0	1	1	0	0	0	0	5	3	2	3	2	5	0	Baseline	0.705325581
RO25F13	NEGA	3	25	0	0	0	1	0	0	0	0	0	0	0	1	1	0	0	0	0	5	3	2	3	2	5	0	PMtask	0.831024096
SD23F5	NEGA	3	23	0	0	0	0	4	0	6	10	0	0	0	0	0	0	0	0	0	2	0	2	2	0	3	1	Baseline	0.808766667
SD23F5	NEGA	3	23	0	0	0	0	4	0	6	10	0	0	0	0	0	0	0	0	0	2	0	2	2	0	3	1	PMtask	1.179822222
SF29M29	NEGA	3	29	1	0	0	0	0	0	0	0	0	0	0	0	0	0	0	0	0	5	0	0	0	0	0	0	Baseline	0.697546237
SF29M29	NEGA	3	29	1	0	0	0	0	0	0	0	0	0	0	0	0	0	0	0	0	5	0	0	0	0	0	0	PMtask	0.835611236
SF30F17	NEGA	3	30	0	0	3	1	20	10	28	58	2	2	3	2	4	8	0	0	0	4	4	5	2	0	3	1	Baseline	0.807937209
SF30F17	NEGA	3	30	0	0	3	1	20	10	28	58	2	2	3	2	4	8	0	0	0	4	4	5	2	0	3	1	PMtask	0.985260714
SM28F30	NEGA	3	28	0	0	2	1	6	2	16	24	0	0	1	1	1	0	0	0	0	1	1	3	0	0	2	1	Baseline	0.870256667
SM28F30	NEGA	3	28	0	0	2	1	6	2	16	24	0	0	1	1	1	0	0	0	0	1	1	3	0	0	2	1	PMtask	0.871561446
SV24F1	NEGA	3	24	0	0	2	2	4	2	10	16	0	0	0	3	1	2	0	0	0	4	3	3	4	1	4	1	Baseline	0.668486957
SV24F1	NEGA	3	24	0	0	2	2	4	2	10	16	0	0	0	3	1	2	0	0	0	4	3	3	4	1	4	1	PMtask	0.832861905
SZ25F29	NEGA	3	25	0	0	3	2	8	6	12	26	0	0	0	2	2	0	0	0	0	1	0	3	4	1	5	1	Baseline	0.83995618
SZ25F29	NEGA	3	25	0	0	3	2	8	6	12	26	0	0	0	2	2	0	0	0	0	1	0	3	4	1	5	1	PMtask	0.96124359
SZ25M27	NEGA	3	25	1	0	2	2	20	10	24	54	2	2	2	1	2	3	0	0	0	3	1	1	1	1	1	0	Baseline	1.142172289
SZ25M27	NEGA	3	25	1	0	2	2	20	10	24	54	2	2	2	1	2	3	0	0	0	3	1	1	1	1	1	0	PMtask	1.245639744
TB21F27	NEGA	3	21	0	1	1	1	34	4	32	70	4	0	3	1	0	0	0	0	0	0	1	3	1	0	2	1	Baseline	0.794077419
TB21F27	NEGA	3	21	0	1	1	1	34	4	32	70	4	0	3	1	0	0	0	0	0	0	1	3	1	0	2	1	PMtask	0.969347059
VC23F30	NEGA	3	23	0	0	1	1	2	0	6	8	0	0	0	1	0	0	0	0	0	2	1	2	2	2	3	1	Baseline	0.843639785
VC23F30	NEGA	3	23	0	0	1	1	2	0	6	8	0	0	0	1	0	0	0	0	0	2	1	2	2	2	3	1	PMtask	1.143938095
VDG29F7	NEGA	3	29	0	0	2	0	6	0	16	22	0	0	1	0	0	0	0	0	0	1	1	1	1	3	3	1	Baseline	1.082431765
VDG29F7	NEGA	3	29	0	0	2	0	6	0	16	22	0	0	1	0	0	0	0	0	0	1	1	1	1	3	3	1	PMtask	1.490656338
VP23F22	NEGA	3	23	0	0	3	2	10	4	16	30	1	0	1	2	1	2	0	0	0	0	0	3	0	0	5	1	Baseline	0.831348889
VP23F22	NEGA	3	23	0	0	3	2	10	4	16	30	1	0	1	2	1	2	0	0	0	0	0	3	0	0	5	1	PMtask	0.9766375
