# Supplementary material for: Thinking about it: the impact of COVID-19-related stimuli on prospective memory
Source: PeerJ. 2023 Nov 16;11:e16389. doi: 10.7717/peerj.16389 (PMC10657566; doi:10.7717/peerj.16389)
Supplement: Supplemental Information 4 — The raw data from both the task and the questionnaire. Both folders are divided in the three conditions (COV, DOC, and NEGA) depending on the presented video clip. [file peerj-11-16389-s004.zip › Data/RAW_Data_Survey/1.Thai_COV_Survey.csv]

ID_Soggetto	Eta	Genere	Completamento	Scolarita	Vissuto_Italia_Ultimi_2Anni	Regione	Provincia	Patologie_NeuroPsi	TipoNeuro	Testo_TipoNeuro	TipoPsi	Testo_TipoPsi	TipiNeuroPsi	Testo_TipiNeuroPsi	Psicofarmaci	DAS_1	DAS_2	DAS_3	DAS_4	DAS_5	DAS_6	DAS_7	DAS_8	DAS_9	DAS_10	DAS_11	DAS_12	DAS_13	DAS_14	DAS_15	DAS_16	DAS_17	DAS_18	DAS_19	DAS_20	DAS_21	DAS_Depression	DAS_Anxiety	DAS_Stress	COVID	Sintomi_associati	Altri_Sintomi	Restrizioni	Giorni_Isolamento	Paura_COVID	Frequenza_Informazioni	Contratto_Familiare	Contratto_Amico	Contratto_Conoscente
AB22F02	22	0	100	Diploma	Si	Veneto	Padova	No, mai							No	0	0	0	0	2	0	0	0	0	0	1	1	1	0	0	0	0	1	1	0	0	6	2	6	1	Senso di stanchezza/ debolezza	Indolenzimento e dolori muscolari	0		1	1	1	1	1
AB22F28	22	0	100	Diploma	Si	Veneto	Padova	No, mai							No	0	1	0	0	0	0	0	0	0	0	2	0	0	0	0	0	0	0	1	0	0	0	4	4	1	Senso di stanchezza/ debolezza	Nessuno di questi sintomi	0		1	0	1	1	1
AC25F10	25	0	100	Laurea triennale	Si	Friuli Venezia Giulia	Udine	Si, di tipo psichiatrico			Disturbi dell'umore (depressione, disturbo bipolare),Disturbi d'ansia				Si	2	2	1	2	2	1	2	2	2	2	2	2	2	2	2	2	2	0	3	2	1	24	30	22	0			0		1	2	0	1	1
AC26F3	26	0	100	Laurea magistrale (o a ciclo unico)	Si	Piemonte	Torino	No, mai							No	1	0	1	1	0	2	0	1	0	1	1	2	0	2	0	1	0	2	2	0	0	6	6	22	0			0		2	1	0	0	1
ADB23F26	23	0	100	Laurea triennale	Si	Puglia	Barletta-Andria-Trani	Si, di tipo psichiatrico			Altro (specifica):	Disturbo da stress post traumatico			Si	2	1	2	1	1	1	3	1	2	0	3	3	1	1	1	1	1	1	3	0	1	14	22	24	0			0		2	1	1	1	1
AF45M6	45	1	100	Laurea magistrale (o a ciclo unico)	Si	Veneto	Padova	No, mai							No	1	1	1	1	2	1	0	1	0	1	3	2	3	0	0	1	0	1	1	0	0	32	12	36	0			1		1	4	1	0	1
AG23F12	23	0	100	Laurea triennale	Si	Lombardia	Brescia	Si, di tipo psichiatrico			Disturbi alimentari				No	1	0	0	1	0	1	0	0	0	0	1	1	1	0	0	0	0	1	0	1	0	2	4	10	0			0		1	0	0	1	1
AG33M1	33	1	100	Post-laurea (Specializzazione, Dottorato)	Si	Veneto	Padova	No, mai							No	1	0	0	1	1	1	0	0	0	0	1	1	1	1	0	0	1	1	1	0	0	6	4	12	0			0		1	4	0	1	1
AL22F12	22	0	100	Laurea triennale	Si	Veneto	Venezia	No, mai							No	1	0	1	0	3	1	0	2	0	2	2	1	1	1	0	1	3	1	0	1	1	24	2	18	0			0		2	1	1	1	1
AL26F2	26	0	100	Laurea magistrale (o a ciclo unico)	Si	Veneto	Padova	No, mai							No	0	1	0	0	0	0	0	1	0	0	1	0	0	0	0	0	0	1	0	0	0	0	2	6	0			0		1	2	0	1	1
AP22F03	22	0	100	Laurea triennale	Si	Toscana	Firenze	Si, di tipo neurologico	Altro (specifica):	versamento cerebrale					No	1	0	1	1	2	2	0	0	1	0	2	2	1	1	1	0	1	1	0	0	0	10	6	18	0			1		2	1	1	1	1
AP22M2	22	1	100	Laurea triennale	Si	Lazio	Roma	No, mai							No	1	1	2	0	2	1	0	1	0	1	1	2	2	1	0	0	0	2	2	0	0	14	6	18	0			0		2	1	0	1	1
AP24F11	24	0	100	Laurea triennale	Si	Trentino Alto Adige	Trento	No, mai							No	3	2	1	0	2	3	0	3	3	2	3	2	3	1	1	1	3	3	0	0	1	26	12	36	0			0		1	1	1	1	1
AP26M11	26	1	100	Diploma	Si	Veneto	Verona	No, mai							No	0	1	0	0	1	1	1	1	0	0	2	2	0	1	0	0	1	1	0	0	0	4	4	16	0			0		1	2	1	1	1
AS22F8	22	0	100	Laurea triennale	Si	Veneto	Treviso	Si, di tipo psichiatrico			Disturbi dell'umore (depressione, disturbo bipolare)				Si	1	2	0	1	2	1	1	1	0	0	0	1	0	0	0	0	0	2	1	0	0	4	10	12	0			0		1	0	0	1	1
AS26F8	26	0	100	Laurea magistrale (o a ciclo unico)	Si	Trentino Alto Adige	Trento	No, mai							No	1	1	1	0	0	1	0	1	0	1	1	1	1	1	1	1	1	1	0	0	1	12	4	14	0			0		2	0	1	1	1
AS65F6	65	0	100	Laurea magistrale (o a ciclo unico)	Si	Campania	Salerno	No, mai							No	0	0	3	0	0	2	0	0	0	0	3	3	0	0	0	2	0	2	0	1	0	10	2	20	0			0		2	4	0	0	0
AT26M9	26	1	100	Laurea magistrale (o a ciclo unico)	Si	Emilia Romagna	Bologna	Si, di tipo psichiatrico			Disturbi dell'umore (depressione, disturbo bipolare),Disturbi d'ansia,Disturbi ossessivo compulsivo				No	3	2	3	0	3	3	1	3	3	3	3	3	3	3	3	3	1	3	1	3	3	38	26	42	0			0		3	2	0	1	1
AT30F8	30	0	100	Laurea magistrale (o a ciclo unico)	Si	Sicilia	Catania	No, mai							No	2	1	2	1	1	0	0	2	1	3	3	3	3	3	1	2	3	1	0	0	3	34	8	28	0			1		3	3	0	1	1
BB53M14	53	1	100	Post-laurea (Specializzazione, Dottorato)	Si	Veneto	Venezia	No, mai							No	1	1	1	0	1	1	0	1	1	1	3	1	1	1	0	1	1	2	1	0	0	12	6	20	0			0		1	3	0	1	1
BDB21F28	21	0	100	Diploma	Si	Veneto	Vicenza	No, mai							No	0	0	0	0	1	0	0	0	0	0	1	1	1	0	0	0	1	0	0	1	0	6	2	4	0			0		1	2	1	0	1
BE21F27	21	0	100	Diploma	Si	Marche	Macerata	No, mai							No	2	1	1	2	0	2	2	2	2	1	3	2	1	0	2	1	0	2	2	2	0	8	26	26	0			0		2	0	0	1	1
BG22F10	22	0	100	Laurea triennale	Si	Veneto	Padova	No, mai							No	1	0	1	1	0	1	0	1	1	2	2	2	2	1	1	0	1	1	1	0	0	12	8	18	0			0		2	2	1	1	1
Bruni09112021	35	1	100	Laurea triennale	Si	Friuli Venezia Giulia	Trieste	No, mai							No	1	0	1	0	0	0	0	0	0	0	0	0	0	1	0	0	0	0	0	0	0	2	0	4	0			0		1	3	1	1	1
CB21F2	21	0	100	Diploma	Si	Emilia Romagna	Forli-Cesena	No, mai							No	1	0	2	1	0	2	0	1	1	1	1	2	2	0	2	0	1	1	2	2	0	12	16	16	1	Febbre,Senso di stanchezza/ debolezza	Indolenzimento e dolori muscolari,Congestione nasale,Difficoltà nel sentire gli odori ,Difficoltà nel sentire i gusti	0		2	2	1	1	1
CB48F5	48	0	100	Diploma	Si	Veneto	Padova	No, mai							No	2	1	1	1	1	2	0	0	1	2	1	1	2	1	1	1	2	2	1	1	1	20	12	18	0			0		2	1	0	0	1
CC20F11	20	0	100	Diploma	Si	Lombardia	Brescia	No, mai							No	2	1	3	2	3	3	2	2	2	2	3	3	2	2	2	2	2	2	2	1	2	32	24	34	0			0		3	4	1	1	1
CC28F7	28	0	100	Laurea magistrale (o a ciclo unico)	Si	Friuli Venezia Giulia	Pordenone	No, mai							No	1	0	1	1	0	1	0	0	0	1	1	1	1	1	1	0	1	0	0	0	1	10	4	10	0			0		1	1	1	1	1
CER22F2	22	0	100	Laurea triennale	No			Si, di tipo psichiatrico			Disturbi d'ansia				No	1	2	1	1	0	0	0	1	0	2	2	2	2	0	0	1	1	0	0	0	1	16	6	12	0			0		4	1	0	1	1
CI54F29	54	0	100	Laurea magistrale (o a ciclo unico)	Si	Veneto	Padova	No, mai							No	0	1	0	0	0	1	0	0	0	0	1	1	1	0	0	0	0	1	0	0	0	4	4	16	0			1		2	3	1	1	1
CM22F28	22	0	100	Diploma	Si	Campania	Salerno	No, mai							No	0	0	1	0	1	1	0	0	1	1	0	1	1	0	0	1	1	0	0	0	1	14	2	4	0			0		3	3	0	0	1
CM25F1	25	0	100	Laurea magistrale (o a ciclo unico)	Si	Toscana	Siena	No, mai							No	2	1	3	3	1	1	0	0	2	3	3	1	3	0	1	1	3	3	1	1	2	32	18	20	0			0		2	0	0	1	1
CN21F29	21	0	100	Diploma	Si	Lombardia	Milano	No, mai							No	0	0	1	0	3	2	0	1	0	2	2	2	1	0	0	1	1	1	1	0	0	18	2	16	0			0		1	2	0	1	1
CP26F1	26	0	100	Diploma	Si	Campania	Napoli	No, mai							No	0	0	0	0	1	0	1	0	0	1	0	0	1	0	0	0	0	0	1	0	0	6	4	0	1	Tosse ,Difficoltà respiratorie ,Senso di stanchezza/ debolezza	Nessuno di questi sintomi	0		2	0	1	1	1
CP29F7	29	0	100	Post-laurea (Specializzazione, Dottorato)	Si	Friuli Venezia Giulia	Udine	No, mai							No	1	1	1	0	2	1	0	1	1	2	1	1	2	1	0	0	1	2	0	0	0	16	4	16	0			0		2	1	0	1	1
CS23F28	23	0	100	Laurea triennale	Si	Veneto	Vicenza	No, mai							No	2	1	1	1	1	1	1	1	1	0	1	1	1	1	1	0	1	1	1	2	0	8	16	16	0			0		1	3	1	1	1
DB32M26	32	1	100	Laurea triennale	Si	Veneto	Padova	No, mai							No	0	1	0	0	0	1	0	0	0	0	1	1	1	0	0	0	0	1	0	0	0	2	2	8	0			0		2	3	0	1	1
DC23M11	23	1	100	Diploma	Si	Friuli Venezia Giulia	Pordenone	No, mai							No	2	0	1	0	1	1	0	2	0	0	2	2	1	2	0	0	0	1	2	0	0	6	4	24	0			0		3	4	0	1	1
DD25F10	25	0	100	Post-laurea (Specializzazione, Dottorato)	Si	Lombardia	Monza-Brianza	No, mai							No	1	1	1	1	2	1	0	1	0	0	1	1	0	0	1	0	0	1	0	0	0	6	6	12	0			0		2	2	1	0	1
DM19M1	19	1	100	Diploma	Si	Campania	Salerno	No, mai							No	0	1	0	0	0	2	0	1	0	0	1	0	0	1	0	0	0	1	0	0	0	0	2	12	0			0		1	1	0	1	0
DM26F3	26	0	100	Laurea triennale	Si	Emilia Romagna	Rimini	Si, di tipo neurologico	Ictus o cerebrolesioni acquisite						No	0	0	1	1	1	0	0	1	0	1	1	0	0	0	0	0	1	0	2	0	0	8	6	4	0			0		2	3	0	1	1
DM34M26	34	1	100	Licenza media	Si	Trentino Alto Adige	Trento	No, mai							No	0	1	2	0	0	1	0	1	0	1	2	1	2	0	0	2	2	1	0	0	0	18	2	12	0			0		0	1	1	1	0
DR24F7	24	0	100	Laurea triennale	Si	Friuli Venezia Giulia	Trieste	No, mai							No	3	2	0	2	2	3	2	2	2	2	3	3	1	1	2	0	2	2	2	2	0	14	28	34	0			0		1	1	0	1	1
EB22F29	22	0	100	Laurea triennale	Si	Trentino Alto Adige	Trento	No, mai							No	0	1	0	0	0	0	0	0	0	0	1	0	0	0	0	0	0	0	0	0	0	0	2	2	0			0		1	1	1	1	1
EF22F30	22	0	100	Diploma	Si	Veneto	Padova	No, mai							No	0	0	0	0	1	0	0	0	1	0	0	0	1	0	0	0	0	1	0	0	1	6	2	2	1	Febbre,Tosse ,Difficoltà respiratorie ,Senso di stanchezza/ debolezza	Indolenzimento e dolori muscolari,Congestione nasale,Mal di gola	0		0	0	1	1	1
EI22M13	22	1	100	Diploma	Si	Campania	Napoli	Si, di tipo psichiatrico			Disturbi dell'umore (depressione, disturbo bipolare),Disturbi d'ansia				No	1	0	1	0	3	2	0	3	1	1	2	2	2	3	1	0	2	2	1	1	2	22	8	30	0			0		1	1	1	1	1
EM23F28	23	0	100	Laurea triennale	Si	Lombardia	Brescia	No, mai							No	1	1	1	1	1	1	0	1	0	1	2	1	1	0	1	1	1	1	1	1	1	14	10	14	1	Difficoltà respiratorie ,Senso di stanchezza/ debolezza	Indolenzimento e dolori muscolari,Congestione nasale,Naso che cola,Difficoltà nel sentire gli odori ,Difficoltà nel sentire i gusti	0		3	1	1	1	1
EMM31F2	31	0	100	Post-laurea (Specializzazione, Dottorato)	Si	Lazio	Roma	No, mai							No	1	0	0	1	0	1	0	0	0	0	1	1	0	0	0	0	1	1	0	1	0	2	4	10	0			0		2	1	1	1	1
ET30F24	30	0	100	Post-laurea (Specializzazione, Dottorato)	Si	Friuli Venezia Giulia	Trieste	Si, entrambe					Disturbi dell'umore (depressione, disturbo bipolare),Disturbi d'ansia,Altro (specifica):	LIEVE TRAUMA CRANICO POST INCIDENTE	No	1	0	1	2	2	1	1	1	1	0	2	3	1	0	0	0	1	1	1	1	0	10	12	18	0			0		3	3	1	0	1
et59m27	59	1	100	Licenza media	Si	Trentino Alto Adige	Trento	No, mai							No	0	1	1	0	0	1	0	0	1	1	1	1	1	0	0	1	1	1	1	0	1	12	6	8	0			0		1	2	0	1	0
EV24F7	24	0	100	Laurea triennale	Si	Lombardia	Milano	No, mai							No	1	1	1	0	1	1	0	1	1	1	2	1	1	1	1	1	1	1	0	1	1	14	8	16	0			0		1	1	0	1	1
EV25M19	25	1	100	Laurea magistrale (o a ciclo unico)	Si	Emilia Romagna	Modena	No, mai							No	1	0	0	1	1	1	0	1	0	0	1	1	0	0	0	0	0	1	0	0	0	2	2	12	1	Febbre,Tosse ,Senso di stanchezza/ debolezza	Indolenzimento e dolori muscolari	0		1	3	1	1	1
FB19F11	19	0	100	Diploma	Si	Lombardia	Milano	No, mai							No	0	0	0	0	1	0	1	0	0	0	1	0	0	0	1	0	0	1	0	0	0	2	4	4	0			0		2	2	1	1	1
FB27M27	27	1	100	Diploma	Si	Trentino Alto Adige	Trento	No, mai							No	1	1	1	0	1	1	0	0	0	1	1	2	1	1	0	0	1	1	0	0	1	12	2	14	0			0		1	1	1	1	1
FC19F13	19	0	100	Diploma	Si	Friuli Venezia Giulia	Trieste	No, mai							No	2	2	1	2	2	2	0	0	3	2	3	3	3	2	2	2	2	2	0	2	2	28	22	28	0			0		3	3	1	1	1
FC23F9	21	0	100	Diploma	Si	Piemonte	Torino	No, mai							No	3	2	2	2	3	0	3	3	3	2	3	3	3	2	3	2	3	3	3	2	3	36	36	34	0			0		2	4	1	1	1
FDB30M15	30	0	100	Laurea magistrale (o a ciclo unico)	Si	Campania	Salerno	No, mai							No	0	0	0	0	0	0	0	0	0	0	0	0	0	0	0	0	0	0	0	0	0	0	0	0	0			0		2	1	0	1	1
FF25M11	25	1	100	Laurea magistrale (o a ciclo unico)	Si	Molise	Isernia	No, mai							No	2	0	2	2	2	2	0	2	0	1	2	2	2	1	0	0	0	2	0	1	1	16	6	26	1	Febbre,Senso di stanchezza/ debolezza	Indolenzimento e dolori muscolari,Mal di gola,Difficoltà nel sentire gli odori ,Difficoltà nel sentire i gusti,Difficoltà uditive	0		0	2	1	1	1
FG33M1	33	1	100	Laurea magistrale (o a ciclo unico)	Si	Veneto	Padova	No, mai							No	0	0	0	0	1	0	0	0	0	0	1	0	1	0	0	0	0	0	0	0	0	4	0	2	0			0		2	3	1	1	1
FMR25F4	25	0	100	Laurea triennale	Si	Lombardia	Varese	Si, di tipo neurologico	Altro (specifica):	Trauma cranico					No	0	0	0	0	1	0	0	0	0	0	1	1	1	0	0	0	0	1	0	0	0	8	0	12	0			1		2	2	0	1	1
FN27M28	27	1	100	Laurea triennale	Si	Trentino Alto Adige	Bolzano	No, mai							No	1	0	0	0	1	1	0	2	0	0	2	1	1	0	0	0	0	1	0	0	0	4	0	16	0			0		1	2	1	1	1
FP22F12	22	0	100	Diploma	Si	Veneto	Padova	Si, di tipo psichiatrico			Disturbi dell'umore (depressione, disturbo bipolare),Disturbi d'ansia				Si	2	1	3	2	3	1	1	2	2	3	3	3	3	1	1	2	3	2	2	1	3	40	20	28	0			0		1	1	0	0	1
FP26F28	26	0	100	Diploma	Si	Emilia Romagna	Bologna	No, mai							No	1	0	3	2	2	1	1	2	0	3	3	3	3	1	0	3	3	2	1	1	3	40	10	26	0			0		1	2	0	1	1
FP32F8	32	0	100	Laurea magistrale (o a ciclo unico)	Si	Friuli Venezia Giulia	Trieste	No, mai							No	0	1	1	0	1	1	0	1	1	1	1	1	1	1	1	1	1	1	1	1	0	12	10	12	0			0		1	0	1	1	1
FS29M15	29	1	100	Diploma	Si	Friuli Venezia Giulia	Pordenone	No, mai							No	1	1	0	0	1	0	0	2	0	2	2	0	2	0	0	0	1	0	1	0	1	14	4	10	0			0		1	3	1	1	1
FS32F7	32	0	100	Laurea magistrale (o a ciclo unico)	Si	Sicilia	Trapani	Si, di tipo psichiatrico			Disturbi d'ansia				No	0	0	0	0	0	0	0	0	0	0	1	1	0	0	0	0	0	0	0	0	0	0	0	4	0			0		1	1	0	1	1
FV20F2	20	0	100	Diploma	Si	Campania	Salerno	No, mai							No	0	1	1	0	1	1	0	1	0	0	1	1	0	1	0	0	0	1	0	0	0	4	2	12	1	Febbre,Senso di stanchezza/ debolezza	Difficoltà nel sentire gli odori ,Difficoltà nel sentire i gusti	0		2	1	1	1	1
GA32M16	32	1	100	Post-laurea (Specializzazione, Dottorato)	Si	Lombardia	Milano	No, mai							Si	0	0	0	0	1	1	0	1	0	0	1	0	0	0	0	0	0	1	1	0	0	2	2	8	0			0		1	1	1	1	1
GB21F13	21	0	100	Diploma	Si	Piemonte	Torino	No, mai							No	1	2	1	1	2	1	1	1	3	1	3	2	2	2	1	0	2	1	0	2	0	16	20	22	0			0		3	3	0	1	1
GB29F8	29	0	100	Laurea triennale	Si	Friuli Venezia Giulia	Trieste	Si, di tipo neurologico	Altro (specifica):	EPILESSIA					No	1	2	0	0	1	1	1	1	0	0	0	1	0	1	0	0	0	0	0	0	0	2	6	10	0			0		1	1	0	0	1
GC23M12	23	1	100	Laurea triennale	Si	Lazio	Roma	No, mai							No	1	2	1	1	2	2	1	1	1	2	1	3	0	0	1	2	2	1	2	1	1	20	18	18	1	Nessuno di questi sintomi	Nessuno di questi sintomi	0		3	4	1	1	1
GC30M20	30	1	100	Laurea triennale	Si	Veneto	Padova	No, mai							No	0	0	1	1	3	0	0	0	0	0	0	0	1	2	0	0	1	0	0	1	2	16	4	4	0			0		1	3	0	1	1
GD22M9	22	1	100	Laurea triennale	Si	Friuli Venezia Giulia	Udine	No, mai							No	1	0	0	1	0	0	1	0	0	1	1	0	0	0	0	0	1	1	0	0	1	6	4	6	0			0		2	3	1	1	1
GG23M08	23	1	100	Laurea triennale	Si	Friuli Venezia Giulia	Trieste	No, mai							No	0	1	0	0	1	1	1	1	0	1	1	1	1	1	0	1	1	2	1	0	0	10	6	14	0			0		2	2	1	1	1
GM22F8	22	0	100	Laurea triennale	Si	Veneto	Vicenza	Si, di tipo psichiatrico			Disturbi dell'umore (depressione, disturbo bipolare),Disturbi ossessivo compulsivo,Disturbi alimentari				Si	1	0	1	0	2	1	1	1	2	1	2	2	1	0	0	0	1	0	1	1	0	12	10	14	0			0		3	1	0	1	1
GM27M9	27	1	100	Laurea triennale	Si	Friuli Venezia Giulia	Trieste	No, mai							No	0	0	1	0	2	2	0	1	0	2	2	1	1	1	0	1	1	2	0	1	1	18	2	18	1	Senso di stanchezza/ debolezza	Naso che cola,Difficoltà nel sentire gli odori ,Difficoltà nel sentire i gusti	0		1	1	1	1	1
GM30M7	30	1	100	Laurea magistrale (o a ciclo unico)	Si	Friuli Venezia Giulia	Pordenone	No, mai							No	2	0	2	1	3	1	1	2	1	2	3	2	3	1	1	1	3	2	2	1	0	28	14	26	0			0		2	3	0	0	1
GM31F30	31	0	100	Diploma	Si	Friuli Venezia Giulia	Trieste	No, mai							No	1	1	1	1	1	1	0	1	1	1	1	1	1	0	1	1	1	1	0	0	1	14	8	12	1	Febbre,Tosse ,Senso di stanchezza/ debolezza	Indolenzimento e dolori muscolari,Congestione nasale,Naso che cola,Mal di gola,Difficoltà nel sentire gli odori ,Difficoltà nel sentire i gusti	1		1	1	1	1	1
GP29F	29	0	100	Laurea magistrale (o a ciclo unico)	Si	Veneto	Padova	No, mai							No	3	0	1	3	2	3	0	3	3	1	3	3	2	3	3	2	2	3	3	0	0	20	24	42	0			0		1	0	1	1	1
GZ27F7	27	0	100	Laurea magistrale (o a ciclo unico)	Si	Friuli Venezia Giulia	Trieste	No, mai							No	2	0	2	0	2	2	0	1	0	3	3	3	2	2	2	2	2	2	2	1	2	30	10	30	0			0		4	0	1	1	1
IB23F2	23	0	100	Laurea triennale	Si	Lombardia	Bergamo	No, mai							No	0	0	0	0	1	1	0	2	1	0	1	1	1	0	0	0	0	0	0	0	0	4	2	10	0			0		2	2	0	1	1
ID_AP19F10	19	0	100	Diploma	Si	Marche	Pesaro-Urbino	No, mai							No	1	2	1	0	3	1	0	2	0	2	3	2	3	2	0	0	3	3	0	0	3	30	4	28	0			0		2	3	1	0	1
IDMF30F3	30	0	100	Laurea magistrale (o a ciclo unico)	Si	Friuli Venezia Giulia	Trieste	No, mai							No	1	0	1	2	3	1	0	2	1	0	3	3	3	3	0	0	1	3	1	0	0	16	8	32	0			1		2	4	1	1	1
jo29f7	29	0	100	Laurea triennale	Si	Friuli Venezia Giulia	Trieste	No, mai							No	0	1	1	0	1	1	1	2	1	0	1	1	1	1	0	1	0	1	1	1	0	8	10	14	1	Febbre,Senso di stanchezza/ debolezza	Diarrea,Difficoltà nel sentire gli odori ,Difficoltà nel sentire i gusti	0		0	1	1	1	1
LB44F1	44	0	100	Laurea magistrale (o a ciclo unico)	Si	Lombardia	Bergamo	No, mai							No	0	0	1	0	0	0	0	1	0	0	1	1	1	0	0	0	0	1	0	0	0	4	0	8	1	Senso di stanchezza/ debolezza	Difficoltà nel sentire gli odori ,Difficoltà nel sentire i gusti	0		1	1	1	1	1
LC21F13	21	0	100	Diploma	Si	Piemonte	Torino	Si, di tipo neurologico	Altro (specifica):	Cisti aracnoidea					No	2	1	2	0	2	2	0	2	2	2	3	2	3	0	1	1	2	2	2	1	1	26	14	26	0			0		0	0	1	1	1
LL19F28	19	0	100	Diploma	Si	Veneto	Verona	No, mai							No	0	1	0	0	0	1	0	1	0	0	1	0	0	0	0	0	0	1	0	0	0	0	2	8	1	Febbre,Tosse ,Senso di stanchezza/ debolezza	Indolenzimento e dolori muscolari,Congestione nasale,Mal di gola,Difficoltà nel sentire gli odori ,Difficoltà nel sentire i gusti	0		0	0	1	1	1
LM23F2	23	0	100	Laurea triennale	Si	Friuli Venezia Giulia	Trieste	No, mai							No	2	0	2	1	3	2	1	2	2	3	2	2	2	2	2	2	3	2	1	0	0	30	14	28	0			0		0	1	1	1	1
LM24M7	24	1	100	Diploma	Si	Veneto	Venezia	No, mai							No	1	1	0	0	0	0	1	0	0	1	0	0	0	1	1	0	1	0	0	1	0	4	8	4	0			0		1	1	1	1	1
LM26M19	26	1	100	Laurea triennale	Si	Lombardia	Milano	No, mai							No	1	1	3	1	2	3	1	1	2	2	2	2	2	2	1	2	2	1	0	0	2	30	12	24	1	Febbre,Tosse ,Senso di stanchezza/ debolezza	Indolenzimento e dolori muscolari,Naso che cola,Mal di gola,Difficoltà nel sentire gli odori ,Difficoltà nel sentire i gusti	0		1	0	1	0	1
LV42M4	42	1	100	Post-laurea (Specializzazione, Dottorato)	Si	Trentino Alto Adige	Trento	No, mai							No	1	1	0	0	1	0	0	0	0	0	2	1	1	1	0	0	0	1	0	0	0	4	2	12	0			0		3	3	1	1	1
MAS25F7	25	0	100	Diploma	Si	Campania	Salerno	No, mai							No	3	2	3	3	1	2	2	2	3	3	3	3	3	1	3	2	3	2	3	3	3	36	38	32	0			0		3	3	0	0	1
MB19M12	19	1	100	Diploma	Si	Veneto	Venezia	No, mai							No	1	0	0	0	1	1	0	0	0	1	1	1	0	1	0	0	0	1	0	0	0	8	0	24	2	Febbre,Tosse ,Difficoltà respiratorie ,Senso di stanchezza/ debolezza	Indolenzimento e dolori muscolari,Congestione nasale,Naso che cola,Mal di gola,Diarrea,Difficoltà nel sentire gli odori ,Difficoltà nel sentire i gusti	3	9	3	2	0	1	1
MB22F7	22	0	100	Diploma	Si	Veneto	Treviso	No, mai							No	3	1	2	1	2	1	0	3	2	2	3	3	2	3	2	2	1	1	2	1	1	24	18	34	1	Febbre,Tosse ,Difficoltà respiratorie ,Senso di stanchezza/ debolezza	Indolenzimento e dolori muscolari,Congestione nasale,Naso che cola,Mal di gola,Difficoltà nel sentire gli odori ,Difficoltà nel sentire i gusti,Difficoltà visive (come “vedere doppio”, occhi arrossati/ secchi, lacrimazione frequente)	0		1	0	1	1	1
MB23F4	23	0	100	Laurea triennale	Si	Lombardia	Sondrio	No, mai							No	1	0	2	0	1	1	0	0	0	1	1	1	2	1	0	3	3	1	0	0	3	60	0	24	0			1		1	1	1	1	1
MB24M16	24	1	100	Diploma	Si	Veneto	Rovigo	No, mai							No	0	0	0	1	1	1	1	1	0	0	0	1	1	0	1	0	0	2	1	0	0	4	8	10	0			1		1	3	0	1	1
MB26F9	26	0	100	Laurea magistrale (o a ciclo unico)	Si	Veneto	Venezia	No, mai							No	0	0	0	0	0	0	0	0	0	1	1	1	1	0	0	0	1	0	0	0	0	6	0	4	0			0		1	1	0	1	1
MC26F16	26	0	100	Laurea triennale	Si	Campania	Caserta	Si, di tipo psichiatrico			Disturbi di personalità				No	1	0	0	0	0	0	0	1	1	0	1	1	0	0	0	0	0	0	1	0	0	0	8	16	1	Febbre,Tosse ,Senso di stanchezza/ debolezza	Indolenzimento e dolori muscolari,Naso che cola,Mal di gola,Diarrea,Difficoltà nel sentire gli odori ,Difficoltà nel sentire i gusti	0		3	2	1	1	1
MC27M9	27	1	100	Laurea magistrale (o a ciclo unico)	Si	Veneto	Padova	No, mai							No	1	0	1	0	0	1	0	2	0	1	2	2	0	2	0	0	0	1	0	0	0	4	0	22	0			0		2	3	1	1	1
MC38F27	38	0	100	Laurea magistrale (o a ciclo unico)	Si	Veneto	Padova	Si, di tipo psichiatrico			Disturbi dell'umore (depressione, disturbo bipolare),Disturbi d'ansia,Disturbi alimentari				No	0	0	0	0	1	0	0	1	0	0	2	2	0	0	0	0	1	1	0	0	0	4	0	12	0			0		2	1	0	1	1
MCN23F9	23	0	100	Laurea triennale	Si	Friuli Venezia Giulia	Trieste	No, mai							No	0	1	0	0	1	0	1	1	0	0	1	0	1	0	0	0	0	1	0	0	0	4	4	6	0			0		1	1	1	1	1
MDC23F3	23	0	100	Laurea triennale	Si	Veneto	Verona	No, mai							No	3	1	1	2	1	2	0	1	1	0	2	2	1	1	2	1	0	0	2	1	0	16	36	44	0			1		1	2	0	0	1
MG30M9	30	1	100	Diploma	No			No, mai							No	1	1	2	0	3	1	1	2	2	3	2	2	2	2	3	2	2	3	1	2	3	34	20	26	1	Febbre,Tosse ,Senso di stanchezza/ debolezza	Indolenzimento e dolori muscolari,Congestione nasale,Naso che cola,Mal di gola,Difficoltà nel sentire gli odori ,Difficoltà nel sentire i gusti	0		0	0	1	1	1
MM23D2	23	0	100	Laurea triennale	Si	Puglia	Brindisi	No, mai							No	1	0	1	0	2	0	0	0	0	0	2	2	2	1	0	0	0	0	0	0	0	10	0	12	0			0		1	1	0	1	1
MM32M15	32	1	100	Post-laurea (Specializzazione, Dottorato)	Si	Veneto	Padova	No, mai							No	1	2	1	1	2	1	1	2	1	1	2	2	2	1	1	1	1	2	1	1	1	18	16	22	0			1		2	4	1	1	1
MP18F28	18	0	100	Diploma	Si	Emilia Romagna	Rimini	No, mai							No	0	0	1	0	2	0	0	1	0	1	1	0	1	0	0	0	1	0	0	0	0	12	0	4	1	Febbre	Nessuno di questi sintomi	0		3	1	1	1	1
MP25M29	25	1	100	Diploma	Si	Toscana	Pisa	No, mai							No	1	1	1	0	2	1	1	2	1	1	1	1	1	2	1	1	1	2	1	0	1	16	10	20	0			0		2	1	1	1	1
MP29F7	29	0	100	Diploma	Si	Friuli Venezia Giulia	Trieste	No, mai							No	1	2	1	0	2	0	0	3	0	0	3	2	1	0	0	1	0	1	0	0	0	10	4	20	0			0		0	0	0	1	1
MR23F15	23	0	100	Laurea triennale	Si	Veneto	Venezia	No, mai							No	0	0	0	0	1	0	0	1	2	0	1	1	0	0	0	0	1	1	0	1	0	4	6	8	1	Febbre,Tosse	Congestione nasale,Naso che cola,Mal di gola,Diarrea,Difficoltà nel sentire gli odori ,Difficoltà nel sentire i gusti	0		0	2	0	1	1
MR23F2	23	0	100	Laurea triennale	Si	Calabria	Cosenza	No, mai							No	0	0	0	0	1	0	0	1	0	0	1	0	0	0	0	0	0	0	0	0	0	2	0	4	0			0		3	3	1	1	1
nettlesomewitch	55	1	100	Diploma	Si	Campania	Salerno	No, mai							No	0	0	0	0	0	0	0	0	0	0	0	0	0	0	0	0	0	0	0	0	0	0	0	0	0			0		2	3	0	0	0
NT27M28	27	1	100	Post-laurea (Specializzazione, Dottorato)	Si	Veneto	Vicenza	No, mai							No	1	0	1	0	2	2	0	1	1	0	0	0	1	0	0	0	1	0	0	0	1	12	2	8	0			0		0	1	1	1	1
PD28F6	28	0	100	Laurea magistrale (o a ciclo unico)	Si	Veneto	Padova	No, mai							No	0	0	2	0	2	0	0	2	0	1	3	2	1	0	0	1	0	1	1	0	0	14	2	16	0			0		1	1	0	1	1
PR25M29	25	1	100	Laurea triennale	Si	Veneto	Padova	No, mai							No	1	1	0	0	1	1	0	0	0	1	1	1	1	2	0	1	1	1	0	0	1	12	2	14	0			0		1	1	0	1	0
PT23F14	23	0	100	Diploma	Si	Veneto	Vicenza	No, mai							No	1	2	1	1	2	1	0	1	0	0	2	1	1	1	1	0	0	2	3	0	0	8	14	18	0			0		0	0	0	1	1
RA56F28	56	0	100	Diploma	Si	Campania	Salerno	Si, di tipo psichiatrico			Disturbi d'ansia				Si	1	0	1	0	0	1	0	0	1	0	1	0	1	1	1	0	0	1	1	1	0	4	8	10	0			0		2	4	0	1	1
RC28M4	28	1	100	Laurea magistrale (o a ciclo unico)	Si	Veneto	Treviso	No, mai							No	1	0	1	0	1	0	0	0	0	0	2	2	2	0	0	1	1	0	0	0	1	14	0	10	0			0		2	2	0	1	1
RL27F15	27	0	100	Laurea magistrale (o a ciclo unico)	Si	Veneto	Treviso	No, mai							No	0	2	0	0	0	1	0	1	0	0	1	1	0	0	0	0	0	1	2	0	0	0	8	10	1	Senso di stanchezza/ debolezza	Mal di gola,Difficoltà nel sentire i gusti	0		1	0	1	1	1
RP24M13	24	1	100	Laurea triennale	Si	Veneto	Padova	No, mai							No	0	1	1	0	1	2	2	1	1	1	2	1	1	1	0	0	0	1	0	1	1	10	10	16	0			0		1	1	1	0	0
RP31F4	31	0	100	Post-laurea (Specializzazione, Dottorato)	Si	Veneto	Padova	No, mai							No	0	0	0	0	1	1	0	0	0	0	1	1	0	0	0	0	1	1	0	0	0	8	0	16	0			1		3	1	0	1	1
RP32M4	32	1	100	Diploma	Si	Lazio	Viterbo	No, mai							No	2	0	1	0	2	2	1	1	0	2	2	2	2	1	0	2	2	2	0	0	1	48	4	48	1	Febbre	Difficoltà nel sentire gli odori ,Difficoltà nel sentire i gusti	1		1	3	0	1	1
RS23F12	23	0	100	Diploma	Si	Friuli Venezia Giulia	Trieste	No, mai							No	2	1	2	1	2	1	2	2	2	2	2	1	2	2	0	1	2	2	2	1	2	26	18	24	0			0		2	3	1	1	1
SD28F1	28	0	100	Laurea magistrale (o a ciclo unico)	Si	Veneto	Padova	No, mai							No	1	0	1	1	1	1	0	2	0	0	3	2	0	0	0	0	0	1	0	1	0	4	4	20	0			0		0	1	1	1	1
SD31F8	31	0	100	Diploma	Si	Friuli Venezia Giulia	Trieste	Si, di tipo psichiatrico			Disturbi dell'umore (depressione, disturbo bipolare)				No	1	0	1	0	2	1	0	1	1	0	1	1	1	1	0	0	0	1	0	1	0	8	4	14	0			0		1	2	0	1	1
SF22F10	22	0	100	Laurea triennale	Si	Veneto	Padova	No, mai							No	1	0	0	0	0	1	1	0	1	2	1	1	2	0	0	0	1	0	0	0	0	10	4	8	0			0		2	3	1	1	1
SF28M28	28	1	100	Diploma	Si	Campania	Salerno	Si, di tipo psichiatrico			Disturbi dell'umore (depressione, disturbo bipolare),Disturbi d'ansia,Disturbi ossessivo compulsivo				No	0	0	0	0	1	0	0	0	0	2	1	1	2	0	0	0	0	0	0	0	0	10	0	4	0			0		2	1	0	1	1
SG33M22	33	1	100	Laurea triennale	Si	Campania	Salerno	No, mai							No	1	0	2	0	1	1	0	2	1	1	2	2	2	1	1	1	1	1	1	1	1	18	8	20	0			0		2	2	0	1	1
SI34M29	34	1	100	Post-laurea (Specializzazione, Dottorato)	Si	Veneto	Padova	Si, di tipo psichiatrico			Disturbi dell'umore (depressione, disturbo bipolare),Disturbi d'ansia				No	1	0	2	0	1	1	0	2	0	0	1	2	2	1	0	0	1	1	0	0	0	12	0	18	0			0		0	1	0	1	1
SM23F19	23	0	100	Laurea magistrale (o a ciclo unico)	Si	Veneto	Padova	No, mai							No	3	0	1	2	2	2	0	2	0	2	2	2	1	0	2	1	0	3	2	1	0	14	14	28	0			0		1	3	0	1	1
Sono_io	26	1	100	Laurea triennale	Si	Veneto	Padova	No, mai							No	1	1	1	0	0	2	0	1	3	1	2	2	1	1	1	1	0	2	0	0	0	8	10	22	0			0		0	1	1	1	1
SZ28F15	28	0	100	Laurea triennale	Si	Veneto	Padova	No, mai							No	1	0	0	0	1	1	0	1	0	0	1	1	1	0	0	0	1	1	0	0	0	6	0	12	0			0		1	1	0	0	1
TB19M28	19	1	100	Diploma	Si	Trentino Alto Adige	Trento	No, mai							No	1	1	2	3	1	2	0	1	3	3	2	1	0	0	0	0	2	2	1	2	1	18	20	18	1	Tosse ,Senso di stanchezza/ debolezza	Indolenzimento e dolori muscolari	0		0	1	1	1	1
TS61F15	61	0	100	Post-laurea (Specializzazione, Dottorato)	Si	Friuli Venezia Giulia	Trieste	No, mai							No	1	1	1	0	0	0	2	2	0	1	2	2	1	0	0	1	0	1	1	0	0	8	8	16	0			0		2	4	0	1	1
VC22F14	22	0	100	Diploma	Si	Veneto	Belluno	No, mai							No	1	1	1	1	2	1	2	1	1	1	2	2	1	1	2	1	2	2	2	1	1	18	20	20	1	Febbre,Tosse ,Difficoltà respiratorie ,Senso di stanchezza/ debolezza	Indolenzimento e dolori muscolari,Congestione nasale,Mal di gola,Difficoltà nel sentire i gusti	0		0	2	1	1	1
VC26F9	26	0	100	Laurea triennale	Si	Friuli Venezia Giulia	Trieste	No, mai							No	0	0	1	0	2	2	0	1	0	2	2	2	2	1	0	1	2	1	0	0	1	22	0	18	0			0		3	2	0	1	1
VCP24F4	24	0	100	Laurea triennale	Si	Veneto	Padova	No, mai							No	1	0	0	0	1	1	0	1	1	1	2	1	1	1	1	0	0	1	0	0	0	6	4	16	0			0		2	2	1	1	1
VF26F4	26	0	100	Post-laurea (Specializzazione, Dottorato)	Si	Toscana	Siena	No, mai							No	1	1	1	0	1	2	0	1	0	1	3	3	2	2	1	2	0	1	1	1	0	28	16	52	0			0		2	3	0	0	1
VG25F2	25	0	100	Diploma	Si	Friuli Venezia Giulia	Trieste	No, mai							No	2	0	1	2	2	1	1	1	2	0	2	1	0	0	2	0	0	1	1	1	0	6	18	16	0			0		3	2	0	1	1
VG47F1	47	0	100	Diploma	Si	Campania	Salerno	No, mai							No	0	0	0	0	0	2	0	1	0	0	1	0	0	0	0	0	0	1	0	0	0	0	0	10	0			0		1	1	0	1	1
VG56M27	56	1	100	Laurea triennale	Si	Sicilia	Palermo	No, mai							No	0	0	0	0	0	0	0	0	0	0	0	0	0	0	0	0	0	0	0	0	0	0	0	0	0			0		1	2	0	1	1
VP30F7	30	0	100	Laurea triennale	Si	Friuli Venezia Giulia	Trieste	No, mai							No	2	3	0	2	1	0	0	3	2	1	2	2	2	1	3	0	1	0	1	0	1	12	22	20	0			0		2	3	1	0	1
YEM21F6	21	0	100	Diploma	Si	Emilia Romagna	Modena	No, mai							No	1	0	1	1	2	1	0	1	2	2	2	1	2	1	1	0	0	1	0	1	1	16	10	16	0			0		1	1	0	1	1
GM29M30	28	1	100	Laurea triennale	Si	Veneto	Vicenza	No, mai							No	0	1	0	0	0	0	0	0	0	0	0	0	0	0	0	0	0	0	0	0	0	0	2	0	0			1		2	1	0	1	1
[truncated: 25 more columns]
