# Supplementary material for: Thinking about it: the impact of COVID-19-related stimuli on prospective memory
Source: PeerJ. 2023 Nov 16;11:e16389. doi: 10.7717/peerj.16389 (PMC10657566; doi:10.7717/peerj.16389)
Supplement: Supplemental Information 4 — The raw data from both the task and the questionnaire. Both folders are divided in the three conditions (COV, DOC, and NEGA) depending on the presented video clip. [file peerj-11-16389-s004.zip › Data/RAW_Data_Survey/3.Thai_NEGA_Survey.csv]

ID_Soggetto	Eta	Genere	Completamento	Scolarita	Vissuto_Italia_Ultimi_2Anni	Regione	Provincia	Patologie_NeuroPsi	TipoNeuro	Testo_TipoNeuro	TipoPsi	Testo_TipoPsi	TipiNeuroPsi	Testo_TipiNeuroPsi	Psicofarmaci	DAS_1	DAS_2	DAS_3	DAS_4	DAS_5	DAS_6	DAS_7	DAS_8	DAS_9	DAS_10	DAS_11	DAS_12	DAS_13	DAS_14	DAS_15	DAS_16	DAS_17	DAS_18	DAS_19	DAS_20	DAS_21	DAS_Depression	DAS_Anxiety	DAS_Stress	COVID	Sintomi_associati	Altri_Sintomi	Restrizioni	Giorni_Isolamento	Paura_COVID	Frequenza_Informazioni	Contratto_Familiare	Contratto_Amico	Contratto_Conoscente
AB22F19	22	0	100	Laurea triennale	Si	Emilia Romagna	Bologna	Si, di tipo psichiatrico			Disturbi alimentari				No	1	2	1	1	3	2	0	2	0	0	3	1	2	1	1	0	0	2	0	2	0	12	12	24	0			0		3	4	1	1	1
AB59M12	59	1	100	Laurea magistrale (o a ciclo unico)	Si	Puglia	Taranto	No, mai							No	1	2	0	1	0	0	0	2	1	0	2	0	1	0	0	0	0	0	0	0	0	2	8	10	0			0		4	1	0	1	1
AD24M13	24	1	100	Laurea triennale	Si	Emilia Romagna	Ferrara	Si, di tipo psichiatrico			Altro (specifica):	Depressione mascherata			No	2	1	1	1	1	2	1	2	1	2	2	2	2	2	1	2	1	3	3	2	3	24	20	30	0			0		2	1	1	1	1
AF27M14	27	1	100	Laurea magistrale (o a ciclo unico)	Si	Campania	Napoli	No, mai							No	1	0	0	2	1	1	0	1	0	0	1	1	1	0	0	0	1	1	2	1	0	6	10	12	0			0		2	1	0	1	1
AH24F13	24	0	100	Laurea triennale	Si	Emilia Romagna	Bologna	No, mai							No	2	1	1	0	1	3	1	2	1	2	3	2	2	1	1	1	2	3	0	1	2	22	10	32	0			0		1	1	1	0	1
AS20F23	20	0	83	Diploma	Si	Veneto	Padova	Si, di tipo psichiatrico			Disturbi dell'umore (depressione, disturbo bipolare),Disturbi d'ansia				Si	2	1	1	1	1	2	1	3	3	1	3	3	1	1	1	1	2	1	1	1	1	16	18	30	0			0		1	1	1	1	1
AS21F8	21	0	100	Laurea triennale	Si	Friuli Venezia Giulia	Udine	No, mai							No	1	2	1	0	2	1	0	2	1	0	2	2	1	1	0	0	0	1	1	1	0	8	10	20	0			1		3	2	1	0	1
AS24F17	24	0	100	Laurea triennale	Si	Lombardia	Brescia	No, mai							No	2	0	0	1	1	1	1	1	1	0	2	2	0	0	1	0	0	1	1	0	0	2	10	18	0			0		1	3	1	1	1
AT23F8	23	0	100	Diploma	Si	Lazio	Roma	No, mai							No	1	0	2	0	3	3	0	0	2	2	2	2	2	1	0	2	2	2	0	0	1	28	4	22	1	Febbre,Senso di stanchezza/ debolezza	Difficoltà nel sentire gli odori	0		3	3	1	1	1
AZ20F15	20	0	100	Diploma	Si	Veneto	Treviso	Si, di tipo psichiatrico			Disturbi dell'umore (depressione, disturbo bipolare),Disturbi d'ansia,Disturbi alimentari				No	3	1	3	2	3	1	1	3	1	3	2	3	3	2	3	3	3	2	2	2	3	42	24	32	0			0		2	2	0	0	1
AZ23M15	23	1	100	Laurea triennale	Si	Lazio	Roma	No, mai							No	0	1	0	0	1	0	0	2	0	0	2	1	1	0	0	0	0	2	0	0	0	4	2	14	0			0		1	1	0	0	0
Az32f27	32	0	84	Post-laurea (Specializzazione, Dottorato)	Si	Lombardia	Bergamo	No, mai							No	0	0	1	0	0	0	0	1	0	0	2	0	1	0	0	0	0	1	0	0	0	4	0	8	0			0		1	0	1	1	1
BDM19F21	19	0	100	Laurea triennale	Si	Campania	Salerno	No, mai							No	0	1	1	1	1	1	1	0	1	1	2	2	1	1	1	1	1	1	1	1	0	12	14	14	0			0		2	2	0	1	1
CC20F9	20	0	100	Laurea triennale	Si	Lombardia	Pavia	No, mai							No	1	0	0	1	0	0	0	1	1	0	1	1	2	1	1	0	0	2	1	0	0	4	8	14	0			0		2	1	0	0	1
CC24M18	24	1	100	Laurea magistrale (o a ciclo unico)	Si	Campania	Salerno	Si, di tipo psichiatrico			Disturbi d'ansia,Disturbi ossessivo compulsivo,Disturbi psicotici				No	0	0	1	0	2	0	0	1	1	2	1	1	1	0	0	3	1	2	0	1	3	26	4	10	0			0		1	3	0	1	1
CD22F10	22	0	100	Laurea triennale	Si	Umbria	Terni	No, mai							No	0	0	1	0	2	1	0	0	0	0	1	0	1	0	0	1	0	0	0	0	0	10	0	4	0			0		3	1	0	1	1
CD22F19	22	0	100	Laurea triennale	Si	Sardegna	Nuoro	No, mai							No	1	2	1	0	0	1	0	2	1	0	3	2	1	0	0	1	0	2	1	0	0	6	8	22	0			0		1	0	1	0	1
CT22F8	22	0	100	Laurea triennale	Si	Emilia Romagna	Modena	No, mai							No	0	0	0	0	0	0	0	0	0	0	1	0	0	1	0	0	0	0	0	0	0	0	0	4	0			0		1	2	1	1	1
CU29M8	29	1	100	Laurea magistrale (o a ciclo unico)	Si	Friuli Venezia Giulia	Udine	No, mai							No	1	1	0	1	2	1	0	2	0	0	2	1	1	0	0	1	0	2	1	0	0	8	6	18	0			0		1	1	0	1	1
DB24F21	24	0	100		Si	Lazio	Roma	No, mai							No	1	1	1	0	0	1	1	1	0	1	1	1	1	0	0	0	0	1	1	0	0	6	6	12	1	Febbre,Senso di stanchezza/ debolezza	Indolenzimento e dolori muscolari,Congestione nasale,Mal di gola,Diarrea,Difficoltà nel sentire gli odori ,Difficoltà nel sentire i gusti	0		2	2	1	1	1
DDG23F20	23	0	100	Laurea triennale	Si	Marche	Ascoli-Piceno	No, mai							No	1	1	1	0	2	0	2	0	1	0	2	2	2	1	0	1	1	1	1	1	0	14	12	14	0			0		3	2	1
DP28M4	28	1	100	Laurea triennale	Si	Emilia Romagna	Bologna	No, mai							No	1	0	0	1	1	0	0	1	0	0	0	0	1	0	0	1	0	1	2	1	1	8	8	6	0			0		0	0	0	1	1
EA23F9	23	0	100	Laurea triennale	Si	Marche	Ancona	No, mai							No	0	0	0	0	0	1	0	0	0	0	2	0	0	0	1	0	0	0	0	0	0	0	2	6	0			0		1	1	1	1	1
EC23FM20	23	0	100	Laurea triennale	Si	Lazio	Roma	No, mai							No	2	0	0	0	1	1	0	1	1	0	2	2	1	1	1	1	0	1	0	0	0	6	4	20	0			0		2	1	1	1	1
EM21F26	21	0	100	Laurea triennale	Si	Veneto	Padova	No, mai							No	0	0	0	0	1	0	0	0	0	0	1	1	0	0	0	0	0	0	0	0	0	2	0	4	0			0		3	3	1	0	1
EP25F13	25	0	100	Laurea magistrale (o a ciclo unico)	Si	Veneto	Padova	No, mai							No	1	0	1	0	1	0	0	0	0	0	1	1	0	0	0	0	0	1	0	0	0	4	0	8	0			0		2	2	0	1	1
EP25M9	25	1	100	Laurea magistrale (o a ciclo unico)	Si	Veneto	Padova	No, mai							No	1	0	2	1	0	1	0	2	0	0	2	1	1	0	0	0	1	2	0	0	0	8	2	18	0			0		3	2	1	1	1
ES20F11	20	0	100	Diploma	Si	Lombardia	Cremona	No, mai							No	1	2	1	0	0	1	1	1	0	0	2	2	1	0	0	0	1	0	2	0	0	6	10	14	0			0		1	1	1	1	1
ET21F19	21	0	50	Diploma	Si	Veneto	Treviso	No, mai							No	2	2	1	1	1	2	2	1	0	0	2	2	1	0	0	0	0	1	3	1	0	6	18	20	0
ET23F16	23	0	100	Diploma	Si	Lazio	Roma	No, mai							No	1	1	1	1	0	0	1	1	0	0	2	2	1	0	1	0	0	1	2	1	0	4	14	14	0			0		2	1	0	1	1
FF26M19	26	1	100	Diploma	Si	Campania	Salerno	No, mai							No	1	0	1	1	1	1	0	1	0	0	2	2	1	0	0	1	0	1	0	1	0	8	4	16	0			0		2	1	0	1	1
FP23M15	23	1	100	Diploma	Si	Lazio	Roma	No, mai							No	2	1	1	0	3	2	0	0	3	1	3	2	1	1	2	1	2	1	2	2	0	18	20	22	0			0		3	0	0	1	1
FP24F12	24	0	100	Laurea triennale	Si	Trentino Alto Adige	Trento	No, mai							No	1	1	1	1	1	1	1	1	1	0	2	1	1	1	1	1	1	1	1	1	1	12	14	16	0			0		1	3	1	1	1
FP24F7	24	0	100	Diploma	Si	Piemonte	Cuneo	No, mai							Si	0	2	0	0	1	0	0	0	0	0	1	1	1	0	0	0	0	0	1	0	0	4	6	4	0			0		1	1	0	1	1
FP25F10	25	0	100	Diploma	Si	Campania	Napoli	Si, di tipo psichiatrico			Disturbi d'ansia				No	1	1	1	0	3	2	0	1	2	1	3	1	2	1	0	2	2	2	0	1	1	24	8	22	0			0		2	3	1	1	1
FR23F19	22	0	100	Laurea triennale	Si	Emilia Romagna	Bologna	No, mai							No	1	2	0	2	1	1	1	1	2	1	3	2	2	0	1	0	1	1	1	1	0	10	20	18	1	Tosse ,Difficoltà respiratorie ,Senso di stanchezza/ debolezza	Indolenzimento e dolori muscolari,Congestione nasale,Naso che cola,Difficoltà nel sentire gli odori ,Difficoltà nel sentire i gusti,Difficoltà visive (come “vedere doppio”, occhi arrossati/ secchi, lacrimazione frequente)	0		2	0	1	1	1
GB22F12	22	0	100	Diploma	Si	Veneto	Venezia	No, mai							No	3	2	3	1	3	3	1	3	1	2	3	3	3	2	1	2	3	2	0	0	1	34	12	38	0			0		2	0	0	0	1
GB23F7	23	0	100	Laurea triennale	Si	Lombardia	Bergamo	No, mai							No	1	2	0	0	1	1	0	0	0	0	1	1	1	0	0	0	0	0	0	0	0	4	4	8	0			0		1	1	0	1	1
GC20F8	20	0	100	Diploma	Si	Trentino Alto Adige	Trento	No, mai							No	1	1	1	0	2	2	1	1	2	2	2	1	2	1	1	1	2	2	1	1	1	22	14	20	0			0		2	3	0	1	1
GC23M31	23	1	100	Diploma	Si	Calabria	Reggio-Calabria	No, mai							No	0	0	0	1	1	1	1	0	0	0	0	0	0	0	1	0	0	0	1	0	0	2	8	2	1	Febbre,Tosse	Congestione nasale,Mal di gola	0		2	1	1	1	1
GC30M18	30	1	100	Laurea magistrale (o a ciclo unico)	Si	Campania	Salerno	No, mai							No	1	1	2	1	1	2	1	1	1	2	2	2	1	1	1	1	2	2	2	2	2	22	18	22	0			0		2	2	0	0	1
GC50F3	50	0	100	Laurea magistrale (o a ciclo unico)	Si	Veneto	Padova	No, mai							No	1	1	2	2	3	2	0	1	0	2	3	1	3	2	0	2	2	2	1	0	1	30	8	24	0			0		2	2	0	1	1
GD20M19	20	1	100	Diploma	Si	Veneto	Venezia	No, mai							No	0	1	0	1	3	0	1	2	1	0	0	0	0	0	0	0	0	0	0	0	0	6	8	4	0			0		1	1	0	0	0
GD25F19	25	0	100	Laurea magistrale (o a ciclo unico)	Si	Lazio	Roma	No, mai							No	0	1	1	2	0	0	1	0	0	0	1	1	0	1	0	0	0	0	0	1	0	2	10	6	0			0		4	1	0	1	1
GF29F27	29	0	100	Laurea magistrale (o a ciclo unico)	Si	Veneto	Belluno	No, mai							No	2	2	1	2	1	2	1	2	2	0	2	2	1	1	2	0	0	0	2	2	0	6	26	22	1	Febbre,Senso di stanchezza/ debolezza	Indolenzimento e dolori muscolari,Difficoltà nel sentire gli odori ,Difficoltà nel sentire i gusti,Difficoltà visive (come “vedere doppio”, occhi arrossati/ secchi, lacrimazione frequente)	0		3	2	1	1	1
GHJV6758	28	1	100	Laurea magistrale (o a ciclo unico)				No, mai							No	0	0	0	0	0	0	0	0	0	0	0	0	0	0	0	0	0	0	0	0	0	0	0	0	0			0		0	0	0	0	0
GL20F18	20	0	100	Diploma	Si	Puglia	Bari	Si, di tipo psichiatrico			Disturbi dell'umore (depressione, disturbo bipolare),Disturbi d'ansia				No	2	0	1	1	2	2	0	2	1	1	3	2	2	0	2	1	2	1	1	1	1	20	12	24	0			1		4	2	1	1	1
GL24M15	24	1	100	Laurea triennale	Si	Veneto	Treviso	No, mai							No	1	1	2	0	3	2	1	3	2	3	3	3	3	2	2	2	3	2	2	2	3	38	20	32	0			0		3	2	0	1	1
GM22F13	22	0	100	Laurea triennale	Si	Veneto	Venezia	No, mai							No	1	1	0	0	0	2	0	3	0	1	2	0	1	1	0	0	1	1	0	1	0	6	4	20	0			0		1	0	1	0	1
GM25M15	25	1	100	Laurea magistrale (o a ciclo unico)	Si	Trentino Alto Adige	Trento	No, mai							No	1	0	0	0	1	2	1	1	1	1	2	2	1	1	0	1	1	2	1	0	0	10	6	22	0			0		1	2	0	1	1
GR21M22	21	1	100	Laurea triennale	Si	Veneto	Venezia	No, mai							No	0	0	0	0	2	1	0	1	0	0	1	0	0	0	0	0	0	1	0	0	1	6	0	8	0			0		0	0	1	1	1
GS22F16	22	0	100	Laurea triennale	Si	Veneto	Treviso	No, mai							No	1	0	0	0	0	0	0	1	1	0	1	1	0	0	0	0	0	0	1	0	0	0	4	8	0			0		2	2	1	1	1
GS23F16	23	0	100	Diploma	Si	Lazio	Roma	No, mai							No	1	2	1	0	1	2	0	1	1	1	1	1	1	1	0	0	1	2	0	1	0	10	8	18	0			0		3	2	0	1	1
GS23F18	23	0	100	Laurea triennale	Si	Veneto	Padova	No, mai							No	0	0	1	0	1	0	0	1	1	0	1	1	1	1	0	0	1	1	0	0	0	8	2	10	0			0		1	1	0	0	1
GS36M6	36	1	100	Post-laurea (Specializzazione, Dottorato)	No			No, mai							No	0	0	0	0	0	0	0	0	0	0	1	1	0	0	0	0	0	0	0	0	0	0	0	4	0			1		2	1	1	1	1
GT20F10	20	0	100	Diploma	Si	Veneto	Verona	No, mai							No	1	1	1	2	1	2	1	2	1	1	2	2	1	1	1	0	1	1	2	2	0	10	20	22	0			0		2	3	1	1	1
GT22F13	22	0	100	Laurea triennale	Si	Puglia	Bari	No, mai							No	1	0	1	1	1	2	1	2	2	1	2	2	1	1	2	2	2	2	1	1	2	20	16	24	0			0		2	2	0	1	1
GT22F14	22	0	100	Laurea triennale	Si	Lombardia	Bergamo	No, mai							No	2	0	0	0	1	1	2	2	0	1	3	2	1	1	0	0	0	1	2	0	0	6	8	24	0			0		2	1	0	1	1
GV29F26	29	0	100	Laurea magistrale (o a ciclo unico)	Si	Lazio	Roma	No, mai							No	1	0	1	1	2	1	0	1	0	0	2	2	1	1	0	0	1	2	1	1	0	10	6	20	1	Febbre,Tosse ,Senso di stanchezza/ debolezza	Indolenzimento e dolori muscolari,Congestione nasale,Difficoltà nel sentire gli odori ,Difficoltà nel sentire i gusti	1		3	2	1	1	1
IA19F8	19	0	100	Diploma	Si	Toscana	Prato	No, mai							No	1	0	0	0	2	1	1	1	1	0	1	1	0	0	0	0	1	1	0	0	0	6	4	12	0			0		1	1	0	1	1
ID_IC23F1	23	0	100	Laurea triennale	Si	Campania	Salerno	No, mai							No	0	0	1	0	0	1	0	1	1	1	2	2	1	1	0	0	0	1	0	1	0	6	4	16	0			0		2	3	0	1	1
ID_SU21F11	21	0	100	Diploma	Si	Veneto	Verona	No, mai							No	2	1	2	2	2	3	2	0	2	3	3	3	3	2	2	2	3	3	2	3	3	36	28	32	0			0		2	1	0	1	0
IDN24F18	24	0	100	Laurea triennale	Si	Campania	Napoli	No, mai							No	1	1	2	0	1	1	0	0	2	1	0	0	1	1	0	1	1	1	1	0	0	14	8	8	0			0		2	2	1	1	1
IM23F5	23	0	100	Laurea triennale	Si	Lombardia	Bergamo	No, mai							No	0	0	0	0	1	0	0	0	0	0	0	0	0	0	0	0	0	1	0	0	0	2	0	2	0			0		1	0	1	1	1
IT21F21	21	0	100	Diploma	Si	Marche	Ancona	No, mai							No	1	0	0	0	2	1	0	1	0	1	1	1	2	0	0	0	2	1	2	0	1	16	4	12	0			0		1	1	1	0	1
JDL21M18	21	1	100	Laurea triennale	Si	Veneto	Verona	No, mai							No	1	1	1	1	0	0	0	1	1	0	2	1	0	1	0	0	0	1	1	0	0	2	8	14	1	Febbre,Tosse ,Senso di stanchezza/ debolezza	Mal di gola,Difficoltà nel sentire gli odori ,Difficoltà nel sentire i gusti	0		2	1	1	1	1
LA25M11	25	1	100	Laurea magistrale (o a ciclo unico)	Si	Trentino Alto Adige	Trento	No, mai							No	1	0	1	2	1	2	1	2	1	2	1	1	2	1	1	2	1	1	2	2	2	22	18	18	0			0		2	2	0	0	1
LC23M20	23	1	100	Laurea triennale	Si	Piemonte	Torino	No, mai							No	1	0	1	0	0	0	0	2	1	2	0	1	0	0	0	0	2	0	0	1	1	12	4	8	0			0		0	0	0	1	1
LC24F4	24	0	100	Laurea triennale	Si	Toscana	Firenze	Si, di tipo psichiatrico			Disturbi d'ansia				No	2	0	1	2	0	0	0	1	1	1	2	2	2	1	1	0	2	2	0	2	2	16	12	20	0			0		2	1	1	0	1
LC33F26	33	0	100	Laurea triennale	Si	Trentino Alto Adige	Trento	No, mai							No	1	0	1	1	1	0	0	1	1	1	1	2	1	0	1	0	0	1	1	1	0	8	10	12	0			0		1	1	0	1	1
LF25M19	25	1	100	Laurea magistrale (o a ciclo unico)	Si	Veneto	Padova	No, mai							No	2	1	1	1	1	0	1	2	1	1	2	2	1	1	0	1	1	2	1	1	1	14	12	22	0			0		3	1	1	1	1
LG21M19	21	1	100	Diploma	Si	Lombardia	Mantova	No, mai							No	0	0	1	0	0	0	0	0	1	1	1	0	1	0	0	0	0	1	0	0	1	8	2	4	0			0		1	3	1	1	1
LP21F19	21	0	100	Diploma	Si	Sardegna	Olbia Tempio	No, mai							No	2	0	0	2	2	2	0	2	2	3	3	3	2	1	2	0	2	2	2	3	0	18	22	30	0			0		2	3	1	0	1
LP21F28	21	0	100	Diploma	Si	Trentino Alto Adige	Trento	No, mai							No	2	1	2	2	2	1	1	1	1	2	1	2	2	1	2	2	1	1	2	1	2	26	20	18	0			0		0	3	1	1	1
LR22F14	22	0	100	Laurea triennale	Si	Veneto	Verona	No, mai							No	0	0	0	0	0	0	0	0	1	0	1	1	0	0	0	0	0	0	0	1	0	0	4	4	0			0		2	2	1	1	1
LS20F19	20	0	100	Diploma	Si	Veneto	Padova	No, mai							No	0	1	0	0	2	2	0	1	0	0	2	2	1	0	0	0	1	1	0	0	0	8	2	16	0			0		1	3	0	1	1
LS32F19	32	0	100	Post-laurea (Specializzazione, Dottorato)	Si	Piemonte	Torino	No, mai							No	0	1	0	0	1	0	0	1	0	0	1	0	1	0	0	0	0	0	0	0	0	4	2	4	0			0		4	3	1	0	1
LT20M18	20	1	100	Diploma	Si	Friuli Venezia Giulia	Pordenone	No, mai							No	1	1	1	0	1	0	0	2	1	1	2	1	2	1	1	1	2	2	1	1	2	20	10	18	0			0		1	1	0	1	1
MA19F15	18	0	100	Diploma	Si	Lombardia	Brescia	No, mai							No	1	1	1	0	1	1	1	0	0	0	2	1	1	1	0	1	1	1	1	0	1	12	6	14	0			0		2	1	0	1	1
MB21F19	21	0	100	Diploma	Si	Toscana	Firenze	No, mai							No	3	2	2	1	2	3	0	2	0	2	3	3	3	3	0	1	2	3	2	0	1	26	10	40	0			0		2	1	1	1	1
MB22F20	22	0	100	Laurea triennale	Si	Lombardia	Bergamo	No, mai							No	1	0	0	0	2	2	0	1	0	0	2	2	0	0	0	0	0	2	0	0	0	4	0	20	0			0		1	0	1	1	1
MB22F27	22	0	100	Laurea triennale	Si	Lombardia	Brescia	No, mai							No	1	0	1	0	2	2	1	1	1	0	1	2	1	0	0	0	0	2	1	0	0	8	6	18	0			0		2	1	1	1	1
MDM23F17	23	0	100	Laurea triennale	Si	Abruzzo	Chieti	No, mai							No	1	2	1	2	2	1	1	2	1	0	2	2	0	1	1	0	0	0	2	1	0	6	20	18	0			3	6	4	4	0	1	1
ME22F5	22	0	100	Diploma	Si	Veneto	Padova	Si, di tipo psichiatrico			Disturbi dell'umore (depressione, disturbo bipolare),Disturbi alimentari				Si	2	1	2	1	3	2	1	2	1	2	3	2	2	1	1	2	3	2	1	0	2	32	12	28	0			0		1	1	0	1	1
MF16M15	26	1	100	Post-laurea (Specializzazione, Dottorato)	Si	Veneto	Padova	No, mai							No	0	1	0	0	1	2	0	1	0	0	1	0	0	0	0	0	0	1	1	0	0	2	4	10	0			1		1	3	1	1	1
MF23M19	23	1	84	Diploma	Si	Lazio	Roma	No, mai							No	1	1	1	1	2	1	1	1	1	1	1	1	1	1	1	1	1	1	2	1	1	16	16	14	0			0		1	2	1	1	1
MF31M18	31	1	100	Post-laurea (Specializzazione, Dottorato)	Si	Emilia Romagna	Bologna	No, mai							No	1	1	1	1	0	0	1	1	1	0	1	1	1	0	1	0	1	1	1	0	0	6	12	10	1	Febbre,Tosse ,Difficoltà respiratorie	Naso che cola	0		0	1	1
MG20F3	20	0	100	Diploma	Si	Campania	Salerno	No, mai							No	1	1	1	0	1	1	1	1	1	1	1	1	1	1	1	1	1	1	1	1	1	14	12	14	0			0		3	3	0	1	1
MG21F10	21	0	100	Diploma	Si	Trentino Alto Adige	Trento	No, mai							No	0	1	1	0	0	0	0	0	0	0	1	1	0	0	0	0	0	0	1	1	0	2	6	4	0			0		2	1	0	1	1
MG22F19	22	0	100	Laurea triennale	Si	Calabria	Crotone	No, mai							No	1	0	2	0	0	1	0	0	1	1	1	2	2	2	2	2	1	2	2	1	1	18	12	18	0			0		1	1	1	1	1
MG31M31	31	1	100	Post-laurea (Specializzazione, Dottorato)	Si	Veneto	Padova	No, mai							No	2	0	1	0	2	1	0	1	1	2	2	2	2	1	0	1	2	2	0	1	1	22	4	22	0			1		2	2	0	1	1
MM22F	22	0	100	Diploma	Si	Veneto	Padova	No, mai							No	0	1	0	0	0	1	0	1	0	0	1	1	1	0	0	0	0	1	0	0	0	2	2	10	0			0		2	3	1	1	1
MM23F19	23	0	100	Laurea triennale	Si	Emilia Romagna	Bologna	No, mai							No	0	0	0	0	0	1	0	0	0	0	1	0	0	0	0	0	0	1	0	0	0	0	0	6	0			0		1	1	1	1	1
MM25F21	25	0	100	Laurea triennale	Si	Lazio	Roma	No, mai							No	0	0	0	0	0	0	0	0	0	0	2	2	1	0	0	0	0	0	0	0	0	2	0	8	0			0		1	1	1	1	1
MMM22F28	22	0	100	Laurea triennale	Si	Puglia	Bari	No, mai							No	1	0	0	0	0	1	0	1	0	0	1	1	1	0	0	0	0	0	0	0	0	2	0	10	0			0		2	0	0	1	1
MP25M13	25	1	100	Laurea magistrale (o a ciclo unico)	Si	Lombardia	Bergamo	No, mai							No	1	0	0	0	1	0	1	0	0	0	0	0	0	0	0	0	0	0	0	1	0	2	4	2	1	Febbre,Tosse ,Difficoltà respiratorie ,Senso di stanchezza/ debolezza	Indolenzimento e dolori muscolari,Congestione nasale	0		2	2	1	1	1
MP34F5	34	0	100	Post-laurea (Specializzazione, Dottorato)	Si	Sardegna	Sassari	No, mai							No	0	0	0	1	2	1	0	2	0	0	2	1	1	1	0	0	0	2	2	0	0	6	6	18	0			0		2	3	1	1	1
MR22F9	22	0	100	Laurea triennale	Si	Abruzzo	Chieti	No, mai							No	0	0	0	0	0	0	0	0	0	0	1	0	0	0	0	0	0	0	0	0	0	0	0	2	0			0		2	1	0	1	1
MS23F30	23	0	100	Laurea triennale	Si	Lazio	Roma	No, mai							No	1	3	2	1	1	1	1	2	2	3	3	3	2	0	1	0	2	2	1	1	0	20	20	24	0			1		3	3	1	1	1
MS23M5	23	1	100	Laurea magistrale (o a ciclo unico)	Si	Veneto	Padova	Si, di tipo psichiatrico			Disturbi dell'umore (depressione, disturbo bipolare)				No	2	0	3	1	2	2	0	2	3	3	3	3	3	3	2	3	3	0	0	2	3	40	16	30	0			0		0	0	0	1	1
MS33F15	33	0	100	Laurea triennale	Si	Lombardia	Bergamo	No, mai							No	0	0	0	0	0	1	1	0	0	0	1	0	0	0	0	0	0	1	0	0	0	0	2	6	1	Nessuno di questi sintomi	Congestione nasale,Difficoltà nel sentire i gusti	0		1	1	1	1	1
MT24M19	24	0	100	Laurea triennale	Si	Veneto	Padova	No, mai							No	2	0	2	2	1	3	1	3	3	2	3	3	3	2	3	2	1	2	2	1	2	26	24	36	0			0		2	1	0	1	1
NM19F10	19	0	100	Diploma	Si	Trentino Alto Adige	Trento	No, mai							No	0	1	1	0	1	2	1	1	0	1	2	1	1	2	0	1	1	2	0	0	1	14	4	20	1	Febbre,Senso di stanchezza/ debolezza	Indolenzimento e dolori muscolari,Difficoltà nel sentire gli odori ,Difficoltà nel sentire i gusti	0		0	0	1	1	1
NT21F28	21	0	100	Diploma	Si	Lombardia	Bergamo	No, mai							No	1	2	1	1	1	2	1	1	2	1	2	1	1	1	0	1	1	2	0	1	1	14	14	20	0			0		2	1	1	0	1
NT21F6	21	0	100	Diploma	Si	Trentino Alto Adige	Trento	No, mai							No	2	2	1	2	3	2	3	3	1	1	2	3	2	1	2	1	1	3	2	1	2	22	26	32	0			0		1	0	0	1	1
pb21m11	21	1	100	Diploma	Si	Friuli Venezia Giulia	Udine	No, mai							No	2	1	1	0	0	2	0	2	0	1	2	2	2	0	0	1	1	1	1	0	1	14	4	22	0			0		1	1	1	1	1
PP25M19	25	1	100	Laurea triennale	Si	Veneto	Padova	No, mai							No	1	1	1	0	0	0	0	1	0	0	1	1	0	0	0	0	0	1	0	0	0	2	2	10	0			0		1	1	1	1	1
PR24M15	24	1	100	Diploma	Si	Veneto	Treviso	Si, di tipo neurologico	Altro (specifica):	Trauma cranico lieve					No	1	0	0	0	2	1	0	1	0	0	1	0	1	0	0	1	1	0	0	0	0	10	0	8	0			0		2	3	1	1	1
PV29M27	29	1	100	Diploma	Si	Emilia Romagna	Piacenza	No, mai							No	0	0	0	0	0	1	0	1	0	1	1	1	0	0	0	0	0	1	0	0	0	2	0	10	0			0		1	2	0	0	1
RA29F27	29	0	100	Laurea triennale	Si	Piemonte	Torino	Si, di tipo psichiatrico			Disturbi d'ansia				No	2	1	0	1	0	1	0	0	1	1	2	1	1	0	1	1	1	2	1	2	0	8	14	16	1	Senso di stanchezza/ debolezza	Indolenzimento e dolori muscolari,Mal di gola,Diarrea,Difficoltà nel sentire i gusti	0		2	3	1	1	1
Ra37f19	37	0	100	Laurea magistrale (o a ciclo unico)	Si	Campania	Salerno	No, mai							No	0	3	1	0	1	0	0	0	0	1	1	1	1	1	0	1	0	1	1	1	0	10	10	8	0			0		1	1	1	1	1
RF27F18	27	0	100	Laurea magistrale (o a ciclo unico)	Si	Veneto	Padova	No, mai							No	2	1	1	0	0	1	0	2	0	1	2	2	2	2	0	0	0	2	0	0	0	8	2	26	0			0		2	1	1	1	1
RO25F13	25	0	100	Laurea magistrale (o a ciclo unico)	Si	Friuli Venezia Giulia	Pordenone	No, mai							No	0	0	0	0	0	0	0	0	0	0	0	0	0	0	0	0	0	0	0	0	0	0	0	0	0			0		0	1	1	1	0
RT30F11	30	0	84	Diploma	Si	Sardegna	Nuoro	Si, di tipo psichiatrico			Disturbi dell'umore (depressione, disturbo bipolare),Disturbi d'ansia,Disturbi ossessivo compulsivo,Disturbi alimentari				No	2	1	1	2	3	2	1	3	1	1	3	2	2	3	2	1	1	1	2	2	1	20	22	32	1	Febbre,Difficoltà respiratorie ,Senso di stanchezza/ debolezza	Indolenzimento e dolori muscolari,Mal di gola,Difficoltà nel sentire gli odori ,Difficoltà nel sentire i gusti,Difficoltà visive (come “vedere doppio”, occhi arrossati/ secchi, lacrimazione frequente)	0		3	0	1	1	1
SD23F5	23	0	100	Laurea triennale	Si	Veneto	Padova	No, mai							No	0	0	0	0	0	0	0	0	0	1	1	1	1	0	0	0	0	1	0	0	0	4	0	6	0			0		0	0	0	1	1
SDC20F3	20	0	100	Diploma	Si	Campania	Salerno	No, mai							No	1	0	1	0	0	1	0	1	1	0	2	0	0	0	1	0	1	2	0	0	1	6	4	14	0			0		2	1	1	0	1
SF29M29	29	1	100	Diploma	Si	Piemonte	Torino	No, mai							No	0	0	0	0	0	0	0	0	0	0	0	0	0	0	0	0	0	0	0	0	0	0	0	0	0			0		0	0	0	0	1
SF30F17	30	0	100	Laurea magistrale (o a ciclo unico)	Si	Veneto	Padova	No, mai							No	1	0	1	0	3	2	0	3	2	1	2	3	2	1	1	0	2	2	1	1	1	20	10	28	0			0		3	1	0	1	1
SM23M25	23	1	100	Laurea triennale	Si	Friuli Venezia Giulia	Pordenone	No, mai							No	0	1	0	0	1	0	0	0	0	0	0	0	1	0	0	0	0	0	0	0	1	6	2	0	0			0		0	2	1	1	1
SM28F30	28	0	100	Laurea magistrale (o a ciclo unico)	Si	Lazio	Roma	No, mai							No	1	0	0	0	1	0	0	1	1	0	2	2	1	1	0	1	0	1	0	0	0	6	2	16	0			1		2	1	1	1	1
SS25F10	25	0	100	Laurea triennale	Si	Campania	Napoli	Si, di tipo psichiatrico			Disturbi d'ansia				No	3	2	2	1	3	2	1	3	3	3	3	3	3	3	3	3	3	3	1	2	3	40	26	40	0			0		3	2	1	1	1
ST22F7	22	0	100	Laurea triennale	Si	Lombardia	Bergamo	No, mai							No	1	1	1	0	0	2	0	1	0	0	1	2	0	0	0	0	0	2	1	0	0	2	4	18	0			0		2	0	0	0	1
ST25F31	25	0	100	Laurea magistrale (o a ciclo unico)	Si	Puglia	Taranto	No, mai							No	1	1	1	1	1	0	0	1	1	1	1	1	0	0	1	0	1	1	0	0	0	8	8	10	0			1		2	1	1	0	1
SV24F1	24	0	100	Laurea triennale	Si	Trentino Alto Adige	Trento	No, mai							No	1	0	0	0	0	0	1	1	0	0	1	1	1	0	0	0	1	1	0	0	0	4	2	10	0			1		2	2	1	1	1
SZ25F29	25	0	100	Laurea triennale	Si	Trentino Alto Adige	Trento	No, mai							No	1	0	0	1	2	0	0	1	1	1	2	1	1	0	0	0	0	1	0	1	0	8	6	12	0			0		3	2	0	1	1
SZ25M27	25	1	100	Laurea triennale	Si	Trentino Alto Adige	Trento	Si, di tipo neurologico	Altro (specifica):	trauma cranico					No	2	3	1	0	2	2	0	1	0	1	2	2	2	0	1	1	2	3	1	0	1	20	10	24	0			0		2	2	1	1	1
TB21F27	21	0	100	Diploma	Si	Veneto	Venezia	No, mai							No	2	0	3	1	3	3	0	2	1	2	3	3	3	0	0	2	2	3	0	0	2	34	4	32	1	Febbre,Tosse ,Senso di stanchezza/ debolezza	Indolenzimento e dolori muscolari,Naso che cola,Mal di gola,Difficoltà nel sentire i gusti	0		1	1	1	1	1
VC23F30	23	0	100	Laurea triennale	Si	Lombardia	Bergamo	No, mai							No	0	0	0	0	1	1	0	0	0	0	1	0	0	1	0	0	0	0	0	0	0	2	0	6	0			1		1	1	0	1	1
VDG29F7	29	0	100	Post-laurea (Specializzazione, Dottorato)	Si	Lazio	Viterbo	No, mai							No	0	0	1	0	0	1	0	1	0	0	3	1	1	1	0	1	0	1	0	0	0	6	0	16	0			0		2	0	1	1	1
VP23F22	23	0	100	Laurea triennale	Si	Puglia	Brindisi	No, mai							No	1	2	1	0	1	1	0	1	0	1	1	1	1	2	0	1	0	1	0	0	0	10	4	16	0			0		3	2	1	0	1
VP52F12	52	0	100	Diploma	Si	Veneto	Vicenza	Si, di tipo psichiatrico			Disturbi d'ansia,Disturbi psicotici				Si	1	0	1	1	1	1	1	1	1	2	1	2	2	1	1	2	2	2	1	1	2	24	12	18	0			0		1	1	1	1	0
JSF29F1	29	0	100	Laurea triennale	Si	Lombardia	Milano	Si, di tipo psichiatrico			Disturbi d'ansia,Disturbi alimentari				No	2	0	2	1	2	1	0	3	1	2	3	3	2	2	1	2	3	3	3	1	1	28	14	34	0			1		3	2	0	1	1
AV28F3	28	0	100	Laurea triennale	Si	Veneto	Padova	Si, di tipo psichiatrico			Disturbi dell'umore (depressione, disturbo bipolare),Altro (specifica):	disturbo dell'attenzione			No	0	0	0	0	3	0	0	0	0	0	1	0	0	0	0	0	0	0	0	0	0	6	0	2	0			0		0	4	1	0	1
[truncated: 25 more columns]
