# Supplementary material for: Thinking about it: the impact of COVID-19-related stimuli on prospective memory
Source: PeerJ. 2023 Nov 16;11:e16389. doi: 10.7717/peerj.16389 (PMC10657566; doi:10.7717/peerj.16389)
Supplement: Supplemental Information 4 — The raw data from both the task and the questionnaire. Both folders are divided in the three conditions (COV, DOC, and NEGA) depending on the presented video clip. [file peerj-11-16389-s004.zip › Data/RAW_Data_Survey/2.Thai_DOC_Survey.csv]

ID_Soggetto	Eta	Genere	Completamento	Scolarita	Vissuto_Italia_Ultimi_2Anni	Regione	Provincia	Patologie_NeuroPsi	TipoNeuro	Testo_TipoNeuro	TipoPsi	Testo_TipoPsi	TipiNeuroPsi	Testo_TipiNeuroPsi	Psicofarmaci	DAS_1	DAS_2	DAS_3	DAS_4	DAS_5	DAS_6	DAS_7	DAS_8	DAS_9	DAS_10	DAS_11	DAS_12	DAS_13	DAS_14	DAS_15	DAS_16	DAS_17	DAS_18	DAS_19	DAS_20	DAS_21	DAS_Depression	DAS_Anxiety	DAS_Stress	COVID	Sintomi_associati	Altri_Sintomi	Restrizioni	Giorni_Isolamento	Paura_COVID	Frequenza_Informazioni	Contratto_Familiare	Contratto_Amico	Contratto_Conoscente
AA20F6	20	0	100		Si	Lombardia	Brescia	No, mai							No	1	0	0	0	1	0	0	0	0	0	1	0	0	0	0	0	0	0	0	0	0	2	0	4	0			0		1	1	0	1	1
AA24F8	24	0	100		Si	Sicilia	Ragusa	No, mai							No	1	1	0	0	2	1	2	1	2	1	1	1	1	0	0	0	0	2	1	1	0	8	14	14	0			0		1	1	1	1	1
AA27M10	27	1	100	Post-laurea (Specializzazione, Dottorato)	Si	Emilia Romagna	Bologna	No, mai							No	1	1	2	0	2	1	0	0	0	2	1	1	1	1	0	2	1	2	0	0	1	22	2	14	0			0		2	4	0	1	1
AA54M6	54	1	100	Laurea magistrale (o a ciclo unico)	Si	Lombardia	Bergamo	No, mai							No	1	0	0	0	0	1	0	1	0	0	1	1	0	1	0	0	0	1	0	0	0	0	0	14	0			0		2	3	1	1	1
AB20F12	20	0	100		Si	Lombardia	Brescia	No, mai							No	0	0	1	0	1	1	0	0	0	0	1	1	1	0	0	0	0	1	0	0	0	6	0	8	1	Febbre,Tosse ,Senso di stanchezza/ debolezza	Indolenzimento e dolori muscolari,Congestione nasale,Naso che cola,Mal di gola	1		1	1	1	1	1
AB21M8	21	1	100	Laurea triennale	Si	Veneto	Venezia	No, mai							No	0	0	0	0	1	0	1	1	0	0	2	0	1	0	0	0	0	1	1	0	0	4	4	8	0			0		0	2	1	1	1
AB23F12	23	0	100	Laurea triennale	Si	Veneto	Venezia	No, mai							No	1	0	1	0	3	1	0	0	0	1	1	0	1	0	0	0	1	1	0	0	0	14	0	8	0			0		1	1	0	0	1
AB24M21	24	1	100		Si	Veneto	Padova	No, mai							No	1	0	0	0	1	0	0	2	1	1	2	1	1	0	0	0	1	0	0	0	0	8	2	12	0			0		1	0	0	1	1
AB26M8	26	1	100		Si	Veneto	Vicenza	No, mai							No	1	0	0	1	1	1	0	2	1	0	2	1	0	1	0	0	0	1	1	0	0	2	6	18	0			0		2	3	0	1	1
AB28M18	28	1	100	Laurea triennale	Si	Lombardia	Brescia	Si, di tipo psichiatrico			Disturbi dell'umore (depressione, disturbo bipolare)				No	1	0	0	0	1	1	0	2	0	0	2	1	1	1	0	0	0	2	0	0	1	6	0	20	0			0		1	1	1	1	1
AC27M27	27	1	100	Laurea magistrale (o a ciclo unico)	Si	Lombardia	Brescia	No, mai							No	0	1	0	0	0	0	0	1	0	0	1	1	0	0	0	0	0	1	0	0	0	0	2	8	0			0		0	2	1	1	1
AD22F11	22	0	100	Diploma	Si	Campania	Napoli	No, mai							No	2	1	1	1	2	2	0	2	1	2	2	2	2	1	0	0	1	2	1	2	1	18	12	26	0			0		1	1	0	1	1
AF19F20	19	0	100	Diploma	Si	Veneto	Verona	No, mai							No	0	0	1	1	1	0	0	1	0	0	0	1	0	0	0	0	0	1	0	0	0	4	2	6	0			0		4	3	0	1	1
AG300F6	30	0	87		No			Si, di tipo neurologico	Altro (specifica):	Trauma cranico					No	3	2	3	0	1	3	0	3	3	3	3	3	3	2	0	3	1	1	0	1	3	34	12	36	1	Senso di stanchezza/ debolezza	Indolenzimento e dolori muscolari,Congestione nasale,Naso che cola,Mal di gola,Difficoltà nel sentire gli odori ,Difficoltà nel sentire i gusti	0		1	3	1	1	1
AK19F26	19	0	100	Diploma	Si	Emilia Romagna	Reggio-Emilia	No, mai							No	0	1	0	0	0	0	0	0	0	0	0	0	2	0	0	0	0	0	0	0	0	4	2	0	0			0		2	4	1	1	1
aleale	57	1	100	Diploma	Si	Veneto	Padova	No, mai							No	0	0	0	0	0	0	0	0	0	0	0	0	0	0	0	0	0	0	0	0	0	0	0	0	0			0		1	2	0	0	1
Alessia_98	23	0	100		Si	Sicilia	Agrigento	No, mai							No	2	0	1	0	0	2	0	1	1	0	2	1	0	2	0	0	0	1	0	0	0	2	2	22	0			0		3	1	0	1	1
AM23F8	23	0	100		Si	Veneto	Vicenza	No, mai							No	2	0	1	1	2	1	1	2	0	0	2	1	1	2	2	0	0	1	1	1	0	8	12	22	0			0		2	3	1	0	1
AP21F29	21	0	100	Diploma	Si	Veneto	Verona	No, mai							No	1	1	1	1	1	0	1	1	1	1	1	1	1	1	1	0	0	1	1	1	0	8	14	12	0			0		2	1	1	1	1
AP24F12	23	0	100	Laurea triennale	Si	Trentino Alto Adige	Trento	No, mai							No	3	0	2	0	3	3	0	3	3	2	3	3	3	3	0	2	3	3	0	2	1	32	10	42	0			0		1	1	1	1	1
AS21F13	21	0	100		Si	Trentino Alto Adige	Trento	Si, di tipo psichiatrico			Disturbi dell'umore (depressione, disturbo bipolare),Disturbi d'ansia				No	1	0	1	0	2	2	0	2	3	3	3	3	2	2	2	2	2	2	0	1	1	26	12	30	0			0		1	1	1	1	1
AS22F9	22	0	100	Laurea triennale	Si	Trentino Alto Adige	Trento	No, mai							No	1	1	0	0	2	2	2	0	1	1	2	0	2	1	0	1	1	2	0	0	1	16	8	16	0			0		4	1	1	1	1
AZ19F11	19	0	100	Diploma	Si	Veneto	Belluno	No, mai							No	0	1	1	1	0	0	1	1	0	1	1	1	1	0	1	0	1	1	1	1	0	8	12	8	1	Senso di stanchezza/ debolezza	Indolenzimento e dolori muscolari,Difficoltà nel sentire gli odori ,Difficoltà nel sentire i gusti	0		2	3	1	1	1
BB23F	23	0	100		Si	Trentino Alto Adige	Trento	No, mai							No	2	2	1	1	2	3	0	1	3	1	2	1	2	0	3	1	1	3	3	2	0	16	28	24	0			0		1	0	0	0	0
BC25F8	25	0	100		Si	Puglia	Bari	No, mai							No	1	0	1	0	2	1	0	1	1	2	1	1	2	0	0	2	2	1	0	0	1	24	2	12	0			0		2	1	1	0	0
BR24F14	24	0	100	Laurea triennale	Si	Friuli Venezia Giulia	Pordenone	No, mai							No	1	2	1	0	2	0	0	1	0	0	1	1	1	0	0	0	0	0	0	0	0	8	4	8	0			1		2	1	1	1	1
BV27F11	28	0	100	Laurea magistrale (o a ciclo unico)	No			No, mai							No	0	0	0	0	0	1	0	0	1	0	2	0	0	0	0	0	0	0	0	0	0	0	2	6	0			0		2	2	0	0	1
CB23F12	23	0	100	Laurea triennale	Si	Lombardia	Milano	Si, di tipo psichiatrico			Disturbi d'ansia				Si	1	1	0	0	0	0	0	0	0	0	1	0	1	0	0	0	0	0	0	0	0	2	2	4	0			0		3	3	1	1	1
CB24F13	24	0	100		Si	Trentino Alto Adige	Trento	No, mai							No	1	0	1	0	2	1	0	1	1	0	2	2	2	1	0	0	1	1	0	0	0	12	2	18	0			0		1	1	0	1	1
CB27F12	27	0	100	Laurea magistrale (o a ciclo unico)	Si	Abruzzo	Pescara	Si, di tipo psichiatrico			Disturbi dell'umore (depressione, disturbo bipolare),Disturbi d'ansia,Disturbi alimentari				No	0	0	0	0	1	1	0	1	0	1	2	1	0	0	0	0	0	0	0	0	0	4	0	10	0			0		0	2	1	1	1
CC22F8	22	0	100		Si	Trentino Alto Adige	Trento	Si, di tipo psichiatrico			Disturbi d'ansia,Disturbi alimentari				No	2	1	3	1	3	1	1	3	3	3	3	3	3	3	2	1	3	3	1	1	2	36	20	36	0			0		2	1	1	1	1
CC29F19	29	0	100	Post-laurea (Specializzazione, Dottorato)	Si	Emilia Romagna	Modena	Si, di tipo psichiatrico			Disturbi dell'umore (depressione, disturbo bipolare),Disturbi ossessivo compulsivo				Si	0	1	0	0	0	0	0	0	0	0	1	1	0	0	0	0	0	0	0	0	0	0	2	4	0			0		2	2	1	1	1
CG18F8	18	0	100		Si	Trentino Alto Adige	Trento	No, mai							No	1	2	1	1	1	0	0	0	0	0	1	1	0	0	0	0	0	2	0	0	0	4	6	10	1	Febbre,Senso di stanchezza/ debolezza	Indolenzimento e dolori muscolari,Congestione nasale,Difficoltà nel sentire gli odori ,Difficoltà nel sentire i gusti	0		2	1	1	1	1
CM25F12	25	0	100	Diploma	Si	Emilia Romagna	Ferrara	No, mai							No	1	0	2	0	3	1	0	3	1	2	3	2	3	2	0	1	2	2	1	2	2	30	8	28	0			0		2	3	1	1	1
CS19M2	19	1	100	Diploma	Si	Puglia	Brindisi	No, mai							No	1	2	1	1	3	2	1	1	1	2	3	2	2	1	0	1	2	1	1	1	1	24	14	22	0			0		2	1	1	1	1
CZ25F18	25	0	100	Laurea magistrale (o a ciclo unico)	Si	Veneto	Vicenza	No, mai							No	1	0	1	0	2	1	0	1	0	0	1	1	0	1	0	1	1	1	0	0	1	12	0	14	0			1		1	1	1	1	1
DB22M9	22	1	100		Si	Trentino Alto Adige	Trento	No, mai							No	0	0	0	0	0	0	0	0	0	0	2	0	0	0	0	0	0	0	0	0	0	0	0	4	0			0		1	4	1	1	1
DG21M26	21	1	100	Laurea triennale	Si	Trentino Alto Adige	Trento	No, mai							No	0	0	0	0	1	1	0	1	0	0	0	0	0	0	0	0	0	1	1	0	1	4	2	6	0			0		1	0	0	1	1
DP23F8	23	0	100		Si	Veneto	Padova	No, mai							No	1	2	0	1	2	0	2	1	2	0	0	0	0	1	2	0	0	1	2	1	0	4	24	8	0			0		1	0	1	1	1
DS29M18	29	1	100	Laurea triennale	Si	Veneto	Verona	No, mai							No	0	0	1	0	1	1	0	0	0	1	1	1	1	1	0	1	1	1	0	0	1	14	0	10	0			0		0	2	0	0	1
DS52F9	52	0	100		Si	Veneto	Belluno	No, mai							No	1	1	2	0	1	1	0	1	0	1	1	1	1	0	0	2	1	1	0	1	1	18	4	12	0			0		2	1	0	0	1
DT24M9	24	1	100	Diploma	Si	Trentino Alto Adige	Trento	No, mai							No	0	0	0	0	0	0	1	0	1	1	1	0	0	0	1	0	0	0	1	0	3	8	8	2	0			0		1	1	1	1	1
EA23F12	23	0	100	Laurea triennale	Si	Marche	Ancona	No, mai							No	0	0	0	0	2	1	0	0	0	0	1	0	0	0	1	0	0	2	0	0	0	4	2	8	0			0		2	1	1	1	1
EC57F27	57	0	100	Post-laurea (Specializzazione, Dottorato)	Si	Lombardia	Bergamo	No, mai							No	1	0	1	0	0	1	0	1	0	0	2	1	1	0	0	0	0	1	0	0	0	4	0	14	0			0		2	2	1	0	1
EF20F9	20	0	100		Si	Piemonte	Cuneo	Si, di tipo psichiatrico			Disturbi dell'umore (depressione, disturbo bipolare)				No	1	0	0	1	1	3	1	3	2	1	2	2	2	0	0	1	2	2	3	0	1	16	14	26	0			0		1	0	0	1	1
EN25M8	25	1	100		Si	Lombardia	Milano	No, mai							No	1	2	2	0	0	1	0	1	3	2	2	2	2	1	0	1	1	1	2	1	1	18	16	18	0			0		1	1	0	1	1
FC21F11	21	0	100	Diploma	Si	Emilia Romagna	Bologna	No, mai							No	0	2	1	0	1	0	0	0	0	0	2	0	1	0	0	0	1	1	0	0	0	8	4	6	0			0		1	1	0	1	1
FC21F4	21	0	100	Diploma	Si	Emilia Romagna	Bologna	No, mai							No	1	1	1	0	0	1	0	0	0	0	2	1	2	0	0	1	0	2	0	0	1	10	2	14	2	Nessuno di questi sintomi	Congestione nasale	3	6	2	3	0	0	1
FC35F16	35	0	100	Laurea magistrale (o a ciclo unico)	Si	Marche	Pesaro-Urbino	Si, di tipo psichiatrico			Disturbi dell'umore (depressione, disturbo bipolare)				No	1	0	0	0	2	1	1	2	2	1	2	1	1	1	0	0	0	1	1	0	0	8	8	18	0			0		1	2	0	0	1
FDM22F12	22	0	100		Si	Trentino Alto Adige	Trento	No, mai							No	3	0	1	2	0	1	1	3	1	0	3	3	1	2	1	0	0	3	1	0	0	4	12	36	1	Febbre,Difficoltà respiratorie ,Senso di stanchezza/ debolezza	Indolenzimento e dolori muscolari	0		1	2	1	1	1
FG18M8	18	1	100		Si	Lombardia	Brescia	No, mai							No	0	0	0	0	2	0	0	0	0	0	1	0	0	0	0	0	1	1	0	0	0	6	0	4	0			0		1	0	0	1	1
FM29F13	29	0	100		Si	Liguria	Genova	No, mai							No	0	0	0	0	0	1	0	0	0	0	1	1	0	0	0	0	0	1	0	0	0	0	0	8	0			0		1	3	0	1	1
FN22F8	22	0	100	Laurea triennale	Si	Veneto	Verona	No, mai							No	0	0	0	0	1	0	0	0	0	0	1	0	0	0	0	0	0	0	0	0	0	2	0	2	0			0		1	0	0	0	0
FR22F8	22	0	100	Laurea triennale	Si	Veneto	Treviso	Si, di tipo psichiatrico			Disturbi dell'umore (depressione, disturbo bipolare)				No	1	1	1	1	1	2	0	2	2	2	2	2	1	1	1	2	2	1	1	2	2	22	16	22	0			0		1	1	1	1	1
FR23M8	23	1	87		Si	Marche	Ancona	No, mai							No	0	0	1	0	0	0	0	0	0	1	1	0	1	0	0	0	0	0	0	0	0	6	0	2	0			0		1	4	0	1	0
GB22F22	22	0	100	Laurea triennale	Si	Veneto	Venezia	No, mai							No	0	0	0	0	1	1	0	1	0	2	2	1	1	1	0	0	1	1	0	1	2	14	2	14	0			0		2	1	1	1	1
GB25M11	25	1	100	Laurea triennale	Si	Piemonte	Torino	No, mai							No	0	1	1	0	0	1	0	1	1	0	1	1	0	0	0	0	0	0	0	0	0	2	4	8	0			0		2	2	0	1	1
GR20F13	20	0	100		Si	Trentino Alto Adige	Trento	No, mai							No	2	2	1	0	2	3	1	1	2	0	2	1	1	2	0	1	1	0	1	0	0	12	12	22	0			0		1	1	0	1	0
GS19F16	19	0	100		Si	Piemonte	Cuneo	No, mai							No	1	1	2	0	1	2	0	1	1	0	2	1	1	1	1	1	0	2	2	1	1	12	12	20	0			0		1	0	0	1	1
GS26F1	26	0	100		Si	Lombardia	Milano	No, mai							No	0	1	1	0	1	2	1	1	0	0	2	1	0	0	0	0	0	1	0	0	0	4	4	14	0			0		1	3	1	1	0
ID_IRENE99	21	0	100		Si	Veneto	Belluno	Si, di tipo psichiatrico			Disturbi dell'umore (depressione, disturbo bipolare),Disturbi d'ansia,Disturbi alimentari				Si	1	1	2	1	3	2	2	3	2	3	3	2	2	3	2	2	2	1	0	1	1	30	18	30	0			0		1	1	0	1	1
ID_SV22F12	22	0	100	Laurea triennale	Si	Toscana	Pisa	No, mai							No	0	0	0	0	1	0	0	1	0	0	1	1	0	0	0	0	0	1	0	0	0	2	0	8	0			0		2	1	1	1	1
IG25F10	25	0	100		No			Si, di tipo psichiatrico			Disturbi dell'umore (depressione, disturbo bipolare)				No	2	1	2	1	2	3	1	2	3	3	2	2	2	2	1	1	3	2	1	1	3	32	18	30	0			0		3	2	1	1	1
IMH19F8	19	0	100		Si	Lazio	Viterbo	No, mai							No	1	2	1	1	3	1	1	0	1	1	2	1	1	1	1	0	1	1	2	1	0	14	18	14	0			0		1	1	0	1	1
IS20F8	20	0	100		Si	Lombardia	Brescia	No, mai							No	1	2	1	1	1	1	2	1	1	1	2	2	2	1	1	1	2	2	1	1	1	18	18	20	0			0		2	2	1	1	1
JC23F3	23	0	100	Laurea triennale	Si	Lazio	Roma	No, mai							No	2	2	0	1	3	2	0	2	1	2	2	2	2	2	1	2	1	2	1	0	2	24	12	28	0			1		3	2	0	1	1
LB24F26	24	0	100	Laurea magistrale (o a ciclo unico)	Si	Veneto	Belluno	No, mai							No	0	0	1	0	1	1	0	0	0	0	0	0	1	0	0	0	0	0	0	0	0	6	0	2	0			0		2	1	0	1	1
LB25M11	25	1	100	Laurea triennale	Si	Veneto	Vicenza	Si, di tipo psichiatrico			Disturbi dell'umore (depressione, disturbo bipolare),Disturbi d'ansia				No	2	2	2	3	3	1	2	3	2	2	3	2	1	2	2	2	2	2	3	2	1	26	32	30	0			0		0	0	0	0	1
LB25M21	25	1	100	Laurea triennale	Si	Veneto	Treviso	Si, di tipo psichiatrico			Disturbi d'ansia				Si	0	0	0	1	1	1	0	1	0	0	1	1	1	0	1	0	0	2	0	1	0	4	6	12	0			1		2	3	1	1	1
LB25M22	25	1	100	Laurea magistrale (o a ciclo unico)	Si	Veneto	Padova	No, mai							No	2	1	1	2	2	2	1	2	2	1	2	2	2	1	2	1	0	1	1	1	0	14	20	24	0			1		2	1	0	1	1
LC19M8	19	1	100		Si	Emilia Romagna	Modena	No, mai							No	0	2	2	0	0	0	0	2	0	0	1	0	0	0	0	0	2	2	1	1	1	10	8	10	0			0		1	3	1	1	1
LC20F9	20	0	100		Si	Veneto	Verona	No, mai							No	0	2	0	1	0	0	0	0	0	0	1	0	0	0	0	0	0	1	0	0	0	0	6	4	0			0		2	1	1	1	1
LG18M8	18	1	100		Si	Trentino Alto Adige	Bolzano	No, mai							No	1	0	0	0	0	2	0	2	0	0	2	2	0	0	0	0	0	2	0	0	0	0	0	22	0			0		0	3	1	1	1
LM23F9	23	0	100		Si	Trentino Alto Adige	Trento	No, mai							No	1	1	0	0	1	2	1	2	1	1	1	1	1	0	0	0	1	2	1	0	1	10	8	18	1	Nessuno di questi sintomi	Congestione nasale,Difficoltà nel sentire gli odori ,Difficoltà nel sentire i gusti	0		1	1	1	1	1
LR23F11	23	0	100		Si	Lombardia	Monza-Brianza	No, mai							No	1	1	1	0	1	1	1	1	0	0	1	1	1	1	0	0	0	1	0	0	0	6	4	14	0			0		1	1	1	1	1
LR23M8	23	1	100	Diploma	Si	Lombardia	Bergamo	No, mai							No	1	0	0	0	0	0	0	1	0	0	0	1	1	1	0	1	1	0	0	0	0	6	0	8	0			0		0	0	0	0	1
MB19F8	19	0	100		Si	Veneto	Treviso	No, mai							No	3	0	1	2	1	1	2	2	2	2	2	2	2	1	2	1	2	2	1	1	1	20	20	26	0			0		2	0	1	1	1
MB21F12	21	0	100		Si	Trentino Alto Adige	Trento	No, mai							No	1	1	1	0	1	2	0	1	2	1	2	1	1	1	1	1	2	1	0	0	1	16	8	18	0			0		1	0	0	0	1
MB23M24	23	1	100	Diploma	Si	Trentino Alto Adige	Trento	No, mai							No	1	1	1	0	2	2	1	2	2	1	2	1	1	2	1	2	1	3	2	1	2	20	16	26	0			0		2	2	0	1	1
MC20F10	20	0	100		Si	Veneto	Treviso	No, mai							No	1	2	0	0	3	0	0	0	0	0	1	1	0	0	0	0	0	2	1	0	1	8	6	10	1	Nessuno di questi sintomi	Congestione nasale,Difficoltà nel sentire gli odori ,Difficoltà nel sentire i gusti	0		1	2	1	1	1
MDG22F8	22	0	100		Si	Trentino Alto Adige	Trento	No, mai							No	0	1	0	0	1	0	0	0	0	0	1	0	0	1	0	0	1	1	0	0	0	4	2	6	0			0		3	2	1	1	1
MG19F18	19	0	100		Si	Emilia Romagna	Forli-Cesena	Si, di tipo neurologico	Altro (specifica):	Epilessia					No	1	1	0	0	2	1	1	0	0	0	2	2	0	1	0	0	2	2	0	0	0	8	4	18	0			0		1	1	1	1	1
MG20F8	20	0	100		Si	Trentino Alto Adige	Trento	No, mai							No	1	0	1	0	0	0	1	1	1	0	1	1	1	0	0	0	0	0	1	0	0	4	6	8	0			0		0	0	1	1	1
MI19M8	19	1	100		Si	Piemonte	Novara	No, mai							No	1	2	1	1	1	2	1	1	2	1	2	1	2	2	1	1	2	1	1	0	1	18	16	20	0			0		0	1	0	1
MI20F9	20	0	100		Si	Trentino Alto Adige	Trento	Si, di tipo psichiatrico			Disturbi d'ansia,Disturbi alimentari				No	3	3	3	2	1	2	2	3	3	3	2	3	3	2	1	2	2	3	3	3	3	34	34	36	0			0		4	2	1	1	0
ML21F9	21	0	100		Si	Trentino Alto Adige	Trento	No, mai							No	0	0	0	1	2	0	0	0	0	0	1	1	0	0	0	0	0	1	0	0	0	4	2	6	0			0		2	2	0	1	1
MM19M13		1	100		Si	Lazio	Roma	No, mai							No	1	2	0	3	3	2	1	0	2	1	1	2	3	1	0	2	0	3	0	3	2	22	22	20	0			0		2	1	1	1	1
MM23F14	23	0	100	Laurea triennale	Si	Veneto	Padova	No, mai							No	0	0	0	0	1	0	0	1	0	0	1	1	0	0	0	0	0	1	0	0	0	2	0	8	0			0		2	1	0	1	1
MR19M14	19	1	100		Si	Lombardia	Brescia	No, mai							No	0	1	1	0	2	1	0	1	1	1	1	1	2	0	0	0	0	2	1	1	0	12	8	12	0			0		0	1	1	1	1
MR24F18	24	0	100	Laurea magistrale (o a ciclo unico)	Si	Veneto	Venezia	No, mai							No	1	0	0	1	1	2	0	1	1	0	1	1	0	0	0	0	1	1	1	1	0	4	8	14	1	Febbre,Tosse	Congestione nasale,Naso che cola,Mal di gola,Diarrea,Difficoltà nel sentire gli odori ,Difficoltà nel sentire i gusti	0		2	3	0	1	1
MR26F3	26	0	48	Laurea magistrale (o a ciclo unico)	Si	Piemonte	Torino	Si, entrambe					Disturbi d'ansia,Altro	Epilessia	No	2	1	1	1	2	2	0	1	0	1	2	2	1	0	2	0	1	1	2	2	0	12	16	20
MT19F19	19	0	100	Diploma	Si	Veneto	Vicenza	No, mai							No	2	1	0	0	1	1	2	2	1	0	2	2	1	1	0	0	1	1	0	0	0	6	8	22	0			0		1	0	1	1	1
MT22F6	22	0	84	Laurea magistrale (o a ciclo unico)	Si	Veneto	Rovigo	No, mai							No	0	3	1	0	3	1	2	1	0	2	2	2	2	1	0	1	3	1	3	2	1	26	20	16	1	Febbre,Senso di stanchezza/ debolezza	Indolenzimento e dolori muscolari,Diarrea,Difficoltà nel sentire gli odori ,Difficoltà nel sentire i gusti	0		2	3	1	1	1
MU19M26	19	1	100	Diploma	Si	Emilia Romagna	Piacenza	No, mai							No	0	0	0	0	1	1	0	1	0	0	2	1	0	0	0	0	0	0	0	0	0	2	0	10	0			0		1	1	0	1	1
MV20F11	20	0	100	Diploma	Si	Lazio	Roma	No, mai							No	1	1	1	2	2	1	2	1	2	0	2	2	1	1	1	0	0	2	2	1	0	8	22	20	0			0		2	2	1	1	1
MV34M12	34	1	100	Diploma	Si	Veneto	Vicenza	No, mai							No	0	1	0	0	1	2	1	1	0	0	2	2	1	1	0	0	0	2	0	0	0	4	4	20	0			0		2	2	1	1	1
MZ19M21	19	1	100	Diploma	Si	Veneto	Treviso	No, mai							No	0	0	1	0	2	2	0	3	2	1	3	3	1	3	0	2	3	2	3	0	2	24	10	32	0			1		2	3	0	1	1
NC26M11	26	1	100		Si	Trentino Alto Adige	Trento	No, mai							No	0	1	0	0	2	1	2	0	1	0	1	1	0	0	0	0	1	0	1	0	0	6	10	6	0			0		1	1	0	1	1
PED22M29	22	1	100	Diploma	Si	Trentino Alto Adige	Trento	No, mai							No	1	0	1	0	3	2	1	1	1	1	2	2	1	1	0	1	1	1	1	2	1	18	10	20	0			0		1	0	0	1	1
PF35M1	35	1	100	Laurea magistrale (o a ciclo unico)	Si	Lombardia	Bergamo	No, mai							No	0	0	0	0	0	0	0	0	0	0	0	0	0	0	0	0	0	0	0	0	0	0	0	0	0			0		1	3	1	1	1
RC22M4	22	1	100	Diploma	Si	Veneto	Vicenza	Si, di tipo psichiatrico			Disturbi dell'umore (depressione, disturbo bipolare)				Si	1	0	1	1	1	0	1	2	0	1	2	2	1	1	0	0	0	1	0	0	0	8	4	18	0			0		1	1	0	0	1
RDT24M5	24	1	100		Si	Toscana	Firenze	No, mai							No	1	0	1	2	2	1	0	0	1	1	1	1	1	1	1	0	0	1	0	0	2	14	8	12	0			0		1	3	0	1	1
RG19F8	19	0	100	Diploma	Si	Calabria	Reggio-Calabria	Si, di tipo psichiatrico			Disturbi d'ansia				No	2	2	1	2	3	2	1	1	3	1	2	2	2	1	2	1	3	1	2	2	0	22	28	22	0			0		1	2	0	1	1
RL22F26	22	0	100	Laurea triennale	Si	Basilicata	Matera	No, mai							No	1	0	2	0	3	2	0	2	3	3	3	3	3	3	0	2	3	2	0	2	3	38	10	32	0			0		1	2	1	1	1
RS18F26	18	0	100	Diploma	Si	Puglia	Bari	No, mai							No	0	0	1	1	2	1	0	0	1	1	2	0	1	1	0	1	2	1	1	1	0	16	8	10	0			0		3	0	1	1	1
SA19F21	19	0	100	Diploma	Si	Veneto	Vicenza	No, mai							No	2	1	2	1	1	1	1	2	1	0	2	2	1	0	0	0	0	1	2	2	0	8	16	20	0			1		2	4	1	1	1
SB22F12	22	0	100		Si	Lazio	Roma	No, mai							No	1	2	1	0	1	0	0	2	0	0	3	2	0	0	0	0	0	0	0	0	0	4	4	16	0			0		1	1	1	1	1
SB23F9	23	0	100		Si	Veneto	Padova	No, mai							No	1	0	0	0	0	1	0	0	0	0	2	1	0	0	0	0	0	1	0	0	0	0	0	12	0			0		1	2	0	1	0
SC19F21	19	0	100	Diploma	Si	Friuli Venezia Giulia	Udine	No, mai							No	2	0	1	2	1	1	0	1	2	1	3	2	1	1	1	0	0	1	1	3	0	8	18	22	0			1		1	3	0	1	1
SC20F21	20	0	100		Si	Trentino Alto Adige	Trento	No, mai							No	0	0	1	0	1	2	0	1	0	0	2	1	1	1	0	1	0	2	0	1	2	12	2	18	0			0		1	2	0	1	1
SC21F11	21	0	100		Si	Piemonte	Torino	No, mai							No	3	1	2	3	3	3	1	3	3	3	3	3	3	3	3	3	3	2	2	3	3	40	32	40	0			0		3	3	1	0	0
SC23F3	23	0	100	Laurea triennale	Si	Lombardia	Bergamo	No, mai							No	1	1	0	0	0	0	0	0	0	1	1	1	0	1	0	0	0	1	0	0	0	2	2	10	0			0		2	1	0	1	1
SC26F9	26	0	100		Si	Emilia Romagna	Rimini	No, mai							No	1	1	1	2	3	1	1	2	1	2	3	3	1	1	2	1	0	1	1	2	1	18	20	24	1	Febbre,Tosse ,Senso di stanchezza/ debolezza	Indolenzimento e dolori muscolari,Mal di gola,Diarrea,Difficoltà nel sentire gli odori ,Difficoltà nel sentire i gusti	0		3	2	1	1	1
SD19F8	19	0	100		Si	Lombardia	Mantova	No, mai							No	0	0	0	0	0	1	0	0	0	0	1	0	0	0	0	0	0	1	0	0	0	0	0	6	1	Febbre	Nessuno di questi sintomi	0		1	1	1	1	1
SD23F9	23	0	100	Laurea magistrale (o a ciclo unico)	Si	Calabria	Reggio-Calabria	No, mai							No	1	1	1	0	1	1	0	1	0	0	1	0	1	0	0	0	0	1	0	0	0	6	2	10	0			0		2	2	0	0	1
SDF20F10	20	0	100		Si	Veneto	Treviso	No, mai							No	2	1	2	0	0	2	0	2	1	1	2	2	2	1	0	1	2	2	0	0	0	16	4	26	1	Febbre,Tosse ,Senso di stanchezza/ debolezza	Indolenzimento e dolori muscolari,Congestione nasale,Naso che cola,Mal di gola	0		1	1	1	1	1
SF20M2	20	1	100	Diploma	Si	Veneto	Treviso	No, mai							No	2	1	2	0	1	1	0	2	0	0	2	2	2	1	0	1	0	2	1	1	1	14	6	24	0			0		1	1	0	1	1
sl35m29	35	1	100	Laurea magistrale (o a ciclo unico)	Si	Trentino Alto Adige	Trento	No, mai							No	0	1	0	0	1	0	0	0	0	0	1	0	0	0	0	0	0	0	0	0	0	2	2	2	1	Tosse ,Difficoltà respiratorie ,Senso di stanchezza/ debolezza	Mal di gola,Diarrea,Difficoltà nel sentire gli odori	0		2	1	1	1	1
SM21F15	21	0	100		Si	Lombardia	Mantova	No, mai							No	1	0	0	1	0	2	2	2	0	0	2	1	0	0	0	0	0	1	2	0	0	0	10	18	0			0		3	1	1	1	1
SM23M26	23	1	100	Laurea triennale	Si	Veneto	Padova	No, mai							No	1	1	1	0	0	1	0	1	0	0	2	1	0	1	0	0	0	1	0	0	0	2	2	16	0			0		2	3	1	1	1
SN19F9	19	0	100		Si	Trentino Alto Adige	Trento	No, mai							No	1	1	1	0	1	0	1	2	2	1	2	2	1	1	0	0	1	1	1	1	0	10	12	18	0			0		2	2	1	1	1
SN34M10	34	1	84	Diploma	Si	Lombardia	Milano	No, mai							No	1	1	2	1	2	2	0	2	1	2	2	1	2	2	0	2	1	2	2	1	2	26	12	24	1	Febbre,Difficoltà respiratorie	Difficoltà nel sentire gli odori ,Difficoltà nel sentire i gusti	0		1	1	1	0	1
SR27F26	27	0	100	Laurea magistrale (o a ciclo unico)	Si	Trentino Alto Adige	Trento	No, mai							No	1	0	1	0	1	1	0	2	0	0	2	2	1	2	0	0	0	2	0	1	0	6	2	24	0			0		2	1	1	1	1
SR42M31	42	1	100	Post-laurea (Specializzazione, Dottorato)	Si	Lombardia	Bergamo	No, mai							Si	1	1	1	1	2	1	0	1	1	1	1	2	1	1	2	1	0	1	1	0	0	12	12	16	0			0		2	1	1	1	1
ST19F8	19	0	100		Si	Veneto	Verona	No, mai							No	0	0	0	0	1	0	0	1	0	0	1	0	0	0	0	0	0	0	0	0	0	2	0	4	0			0		3	2	1	1	1
SV19F3	19	0	100	Diploma	Si	Emilia Romagna	Forli-Cesena	No, mai							No	1	2	1	2	2	3	1	2	3	2	2	1	3	2	2	1	3	2	1	1	3	30	24	26	0			0		2	2	1	0	1
TB19M8	19	1	100		Si	Trentino Alto Adige	Trento	No, mai							No	1	2	3	1	3	3	0	3	3	3	3	3	3	1	3	3	3	2	1	0	3	42	20	32	1	Senso di stanchezza/ debolezza	Indolenzimento e dolori muscolari	0		0	1	1	1	1
VA19F21	19	0	100	Diploma	Si	Lombardia	Brescia	Si, di tipo neurologico	Altro (specifica):	Trauma cranico					No	2	2	1	2	3	2	0	2	0	2	2	2	2	0	0	1	0	2	1	0	2	22	10	24	0			0		2	3	1	1	1
VC23F9	23	0	100		Si	Toscana	Firenze	No, mai							No	1	0	1	0	1	1	0	2	0	1	2	2	0	0	0	0	0	1	0	0	0	6	0	18	0			0		2	3	0	1	1
VC23F9	23	0	100		Si	Lombardia	Bergamo	Si, di tipo psichiatrico			Disturbi dell'umore (depressione, disturbo bipolare),Disturbi d'ansia				No	1	0	1	1	2	1	0	0	0	1	1	1	1	1	0	1	1	2	2	0	0	14	6	14	0			0		2	3	1	1	1
VF25F25	25	0	100	Laurea magistrale (o a ciclo unico)	Si	Veneto	Padova	No, mai							No	0	0	1	0	1	0	1	1	0	1	2	1	1	0	0	0	0	0	1	1	1	10	6	8	1	Febbre,Tosse ,Difficoltà respiratorie ,Senso di stanchezza/ debolezza	Mal di gola,Difficoltà nel sentire gli odori ,Difficoltà nel sentire i gusti	0		2	1	0	1	1
VL22F23	22	0	100	Laurea triennale	Si	Toscana	Firenze	No, mai							No	0	0	0	0	0	0	0	1	0	0	1	1	0	0	0	0	0	0	0	0	0	0	0	6	0			0		2	2	0	0	1
VR24F26	24	0	100	Laurea triennale	No			No, mai							No	0	1	0	0	2	0	1	0	0	0	1	0	0	0	0	0	0	0	0	0	0	4	4	2	0			0		2	2	1	1	1
[truncated: 25 more columns]
