# Supplementary material for: Thinking about it: the impact of COVID-19-related stimuli on prospective memory
Source: PeerJ. 2023 Nov 16;11:e16389. doi: 10.7717/peerj.16389 (PMC10657566; doi:10.7717/peerj.16389)
Supplement: Supplemental Information 4 — The raw data from both the task and the questionnaire. Both folders are divided in the three conditions (COV, DOC, and NEGA) depending on the presented video clip. [file peerj-11-16389-s004.zip › Data/RAW_Data_Task/NEGA_version/PP25M19_nega.csv]

trial_key.keys	trial_key.corr	trial_key.rt	trials_loop_practice.thisRepN	trials_loop_practice.thisTrialN	trials_loop_practice.thisN	trials_loop_practice.thisIndex	trials_loop_practice.ran	stimolo	parolanonparola	lunghezza	frequenza	blocco	jitter	rispcorr	StimTrig	stim_type	stimulus_after	underline	ID_Soggetto*	Età*	Sesso	date	expName	psychopyVersion	OS	frameRate	trials_loop_baseline.thisRepN	trials_loop_baseline.thisTrialN	trials_loop_baseline.thisN	trials_loop_baseline.thisIndex	trials_loop_baseline.ran	trials_loop_attention.thisRepN	trials_loop_attention.thisTrialN	trials_loop_attention.thisN	trials_loop_attention.thisIndex	trials_loop_attention.ran	emotional1_key.keys	emotional1_key.corr	emotional1_key.rt	emotional2_key.keys	emotional2_key.corr	emotional2_key.rt	emotional3_key.keys	emotional3_key.corr	emotional3_key.rt
m	1	0.9155	0	0	0	0	1	ARANCIA	p	7	31	practice	500	parola	1	ong	0	no	PP25M19	25	M	2021-11-19_18h08.00.517	THAI_NEGA	2021.2.3	Win32	60.09615385
z	1	1.4019	0	1	1	1	1	RECINA	np	6	0	practice	500	nonparola	2	ong	0	no	PP25M19	25	M	2021-11-19_18h08.00.517	THAI_NEGA	2021.2.3	Win32	60.09615385
z	1	1.3006	0	2	2	2	1	TUCCANA	np	7	0	practice	250	nonparola	2	ong	0	no	PP25M19	25	M	2021-11-19_18h08.00.517	THAI_NEGA	2021.2.3	Win32	60.09615385
m	1	0.6405	0	3	3	3	1	PETTINE	p	7	1	practice	0	parola	1	ong	0	no	PP25M19	25	M	2021-11-19_18h08.00.517	THAI_NEGA	2021.2.3	Win32	60.09615385
z	1	1.8336	0	4	4	4	1	INFITO	np	6	0	practice	500	nonparola	2	ong	0	no	PP25M19	25	M	2021-11-19_18h08.00.517	THAI_NEGA	2021.2.3	Win32	60.09615385
m	1	0.8339	0	5	5	5	1	GIUDICE	p	7	374	practice	500	parola	1	ong	0	no	PP25M19	25	M	2021-11-19_18h08.00.517	THAI_NEGA	2021.2.3	Win32	60.09615385
m	1	1.0672	0	6	6	6	1	VOLANTE	p	7	89	practice	0	parola	1	ong	0	no	PP25M19	25	M	2021-11-19_18h08.00.517	THAI_NEGA	2021.2.3	Win32	60.09615385
z	1	1.1822	0	7	7	7	1	CUBELA	np	6	0	practice	250	nonparola	2	ong	0	no	PP25M19	25	M	2021-11-19_18h08.00.517	THAI_NEGA	2021.2.3	Win32	60.09615385
z	1	1.1349	0	8	8	8	1	LUGGINE	np	7	0	practice	0	nonparola	2	ong	0	no	PP25M19	25	M	2021-11-19_18h08.00.517	THAI_NEGA	2021.2.3	Win32	60.09615385
m	1	0.6177	0	9	9	9	1	DISEGNO	p	7	201	practice	0	parola	1	ong	0	no	PP25M19	25	M	2021-11-19_18h08.00.517	THAI_NEGA	2021.2.3	Win32	60.09615385
m	1	0.6699						RELITTO	p	7	8	baseline	500	parola	1	ong	0	no	PP25M19	25	M	2021-11-19_18h08.00.517	THAI_NEGA	2021.2.3	Win32	60.09615385	0	0	0	0	1
m	1	0.7674						GERANIO	p	7	12	baseline	250	parola	1	ong	0	no	PP25M19	25	M	2021-11-19_18h08.00.517	THAI_NEGA	2021.2.3	Win32	60.09615385	0	1	1	1	1
z	1	1.2027						VANANGA	np	7	0	baseline	0	nonparola	2	ong	0	no	PP25M19	25	M	2021-11-19_18h08.00.517	THAI_NEGA	2021.2.3	Win32	60.09615385	0	2	2	2	1
m	1	1.0005						NATICA	p	6	5	baseline	250	parola	1	ong	0	no	PP25M19	25	M	2021-11-19_18h08.00.517	THAI_NEGA	2021.2.3	Win32	60.09615385	0	3	3	3	1
z	1	1.134						USTELLO	np	7	0	baseline	500	nonparola	2	ong	0	no	PP25M19	25	M	2021-11-19_18h08.00.517	THAI_NEGA	2021.2.3	Win32	60.09615385	0	4	4	4	1
m	1	0.7054						METANO	p	6	17	baseline	250	parola	1	ong	0	no	PP25M19	25	M	2021-11-19_18h08.00.517	THAI_NEGA	2021.2.3	Win32	60.09615385	0	5	5	5	1
z	1	1.321						FIURIA	np	6	0	baseline	500	nonparola	2	ong	0	no	PP25M19	25	M	2021-11-19_18h08.00.517	THAI_NEGA	2021.2.3	Win32	60.09615385	0	6	6	6	1
m	1	1.26						SUGHERO	p	7	5	baseline	250	parola	1	ong	0	no	PP25M19	25	M	2021-11-19_18h08.00.517	THAI_NEGA	2021.2.3	Win32	60.09615385	0	7	7	7	1
z	1	1.0507						PIROTA	np	6	0	baseline	250	nonparola	2	ong	0	no	PP25M19	25	M	2021-11-19_18h08.00.517	THAI_NEGA	2021.2.3	Win32	60.09615385	0	8	8	8	1
z	1	1.9578						BAMBORA	np	7	0	baseline	0	nonparola	2	ong	0	no	PP25M19	25	M	2021-11-19_18h08.00.517	THAI_NEGA	2021.2.3	Win32	60.09615385	0	9	9	9	1
m	1	0.6291						PETALO	p	6	27	baseline	250	parola	1	ong	0	no	PP25M19	25	M	2021-11-19_18h08.00.517	THAI_NEGA	2021.2.3	Win32	60.09615385	0	10	10	10	1
m	1	0.6853						ELMETTO	p	7	5	baseline	0	parola	1	ong	0	no	PP25M19	25	M	2021-11-19_18h08.00.517	THAI_NEGA	2021.2.3	Win32	60.09615385	0	11	11	11	1
z	1	1.2027						DOBILE	np	6	0	baseline	250	nonparola	2	ong	0	no	PP25M19	25	M	2021-11-19_18h08.00.517	THAI_NEGA	2021.2.3	Win32	60.09615385	0	12	12	12	1
m	1	1.4584						BAVERO	p	6	7	baseline	0	parola	1	ong	0	no	PP25M19	25	M	2021-11-19_18h08.00.517	THAI_NEGA	2021.2.3	Win32	60.09615385	0	13	13	13	1
m	1	0.7334						VALENZA	p	7	10	baseline	500	parola	1	ong	0	no	PP25M19	25	M	2021-11-19_18h08.00.517	THAI_NEGA	2021.2.3	Win32	60.09615385	0	14	14	14	1
z	1	1.1417						ORDONE	np	6	0	baseline	250	nonparola	2	ong	0	no	PP25M19	25	M	2021-11-19_18h08.00.517	THAI_NEGA	2021.2.3	Win32	60.09615385	0	15	15	15	1
z	1	1.7504						TERPONE	np	7	0	baseline	250	nonparola	2	ong	0	no	PP25M19	25	M	2021-11-19_18h08.00.517	THAI_NEGA	2021.2.3	Win32	60.09615385	0	16	16	16	1
m	1	0.7506						INCHINO	p	7	10	baseline	250	parola	1	ong	0	no	PP25M19	25	M	2021-11-19_18h08.00.517	THAI_NEGA	2021.2.3	Win32	60.09615385	0	17	17	17	1
m	1	0.7683						ETTARO	p	6	31	baseline	0	parola	1	ong	0	no	PP25M19	25	M	2021-11-19_18h08.00.517	THAI_NEGA	2021.2.3	Win32	60.09615385	0	18	18	18	1
z	1	1.6453						LUVACA	np	6	0	baseline	250	nonparola	2	ong	0	no	PP25M19	25	M	2021-11-19_18h08.00.517	THAI_NEGA	2021.2.3	Win32	60.09615385	0	19	19	19	1
m	1	0.8364						DUETTO	p	6	23	baseline	500	parola	1	ong	0	no	PP25M19	25	M	2021-11-19_18h08.00.517	THAI_NEGA	2021.2.3	Win32	60.09615385	0	20	20	20	1
	0							PUPILE	np	6	0	baseline	250	nonparola	2	ong	0	no	PP25M19	25	M	2021-11-19_18h08.00.517	THAI_NEGA	2021.2.3	Win32	60.09615385	0	21	21	21	1
z	1	0.9334						STOVACO	np	7	0	baseline	0	nonparola	2	ong	0	no	PP25M19	25	M	2021-11-19_18h08.00.517	THAI_NEGA	2021.2.3	Win32	60.09615385	0	22	22	22	1
m	1	0.6932						BARILE	p	6	7	baseline	500	parola	1	ong	0	no	PP25M19	25	M	2021-11-19_18h08.00.517	THAI_NEGA	2021.2.3	Win32	60.09615385	0	23	23	23	1
z	1	1.7121						RANAIO	np	6	0	baseline	250	nonparola	2	ong	0	no	PP25M19	25	M	2021-11-19_18h08.00.517	THAI_NEGA	2021.2.3	Win32	60.09615385	0	24	24	24	1
m	1	0.701						CAVERNA	p	7	14	baseline	250	parola	1	ong	0	no	PP25M19	25	M	2021-11-19_18h08.00.517	THAI_NEGA	2021.2.3	Win32	60.09615385	0	25	25	25	1
z	1	1.045						ROTOIA	np	7	0	baseline	500	nonparola	2	ong	0	no	PP25M19	25	M	2021-11-19_18h08.00.517	THAI_NEGA	2021.2.3	Win32	60.09615385	0	26	26	26	1
m	1	0.7784						ALTURA	p	6	8	baseline	500	parola	1	ong	0	no	PP25M19	25	M	2021-11-19_18h08.00.517	THAI_NEGA	2021.2.3	Win32	60.09615385	0	27	27	27	1
m	1	0.7346						DIPINTO	p	7	21	baseline	0	parola	1	ong	0	no	PP25M19	25	M	2021-11-19_18h08.00.517	THAI_NEGA	2021.2.3	Win32	60.09615385	0	28	28	28	1
m	1	0.5842						LEGUME	p	6	11	baseline	250	parola	1	ong	0	no	PP25M19	25	M	2021-11-19_18h08.00.517	THAI_NEGA	2021.2.3	Win32	60.09615385	0	29	29	29	1
z	1	0.8007						FEDINO	np	6	0	baseline	500	nonparola	2	ong	0	no	PP25M19	25	M	2021-11-19_18h08.00.517	THAI_NEGA	2021.2.3	Win32	60.09615385	0	30	30	30	1
m	1	0.6175						MENSOLA	p	7	7	baseline	0	parola	1	ong	0	no	PP25M19	25	M	2021-11-19_18h08.00.517	THAI_NEGA	2021.2.3	Win32	60.09615385	0	31	31	31	1
z	1	1.5672						ALCUME	np	6	0	baseline	500	nonparola	2	ong	0	no	PP25M19	25	M	2021-11-19_18h08.00.517	THAI_NEGA	2021.2.3	Win32	60.09615385	0	32	32	32	1
m	1	0.884						INNESTO	p	6	13	baseline	0	parola	1	ong	0	no	PP25M19	25	M	2021-11-19_18h08.00.517	THAI_NEGA	2021.2.3	Win32	60.09615385	0	33	33	33	1
z	1	1.0674						LAVENDA	np	7	0	baseline	0	nonparola	2	ong	0	no	PP25M19	25	M	2021-11-19_18h08.00.517	THAI_NEGA	2021.2.3	Win32	60.09615385	0	34	34	34	1
m	1	0.9671						SLAVINA	p	7	5	baseline	500	parola	1	ong	0	no	PP25M19	25	M	2021-11-19_18h08.00.517	THAI_NEGA	2021.2.3	Win32	60.09615385	0	35	35	35	1
m	1	0.6507						ORMONE	p	6	6	baseline	500	parola	1	ong	0	no	PP25M19	25	M	2021-11-19_18h08.00.517	THAI_NEGA	2021.2.3	Win32	60.09615385	0	36	36	36	1
z	1	1.0173						UMIONE	np	6	0	baseline	0	nonparola	2	ong	0	no	PP25M19	25	M	2021-11-19_18h08.00.517	THAI_NEGA	2021.2.3	Win32	60.09615385	0	37	37	37	1
m	1	0.584						SALAME	p	6	14	baseline	0	parola	1	ong	0	no	PP25M19	25	M	2021-11-19_18h08.00.517	THAI_NEGA	2021.2.3	Win32	60.09615385	0	38	38	38	1
z	1	1.3844						GANDOLA	np	7	0	baseline	500	nonparola	2	ong	0	no	PP25M19	25	M	2021-11-19_18h08.00.517	THAI_NEGA	2021.2.3	Win32	60.09615385	0	39	39	39	1
z	1	1.1175						DIGEGNO	np	7	0	baseline	500	nonparola	2	ong	0	no	PP25M19	25	M	2021-11-19_18h08.00.517	THAI_NEGA	2021.2.3	Win32	60.09615385	0	40	40	40	1
z	1	1.4842						BACRECA	np	7	0	baseline	0	nonparola	2	ong	0	no	PP25M19	25	M	2021-11-19_18h08.00.517	THAI_NEGA	2021.2.3	Win32	60.09615385	0	41	41	41	1
m	1	0.5846						RUDERE	p	6	8	baseline	250	parola	1	ong	0	no	PP25M19	25	M	2021-11-19_18h08.00.517	THAI_NEGA	2021.2.3	Win32	60.09615385	0	42	42	42	1
z	1	1.0505						OSCITE	np	6	0	baseline	250	nonparola	2	ong	0	no	PP25M19	25	M	2021-11-19_18h08.00.517	THAI_NEGA	2021.2.3	Win32	60.09615385	0	43	43	43	1
m	1	0.734						NETTARE	p	7	14	baseline	500	parola	1	ong	0	no	PP25M19	25	M	2021-11-19_18h08.00.517	THAI_NEGA	2021.2.3	Win32	60.09615385	0	44	44	44	1
z	1	1.3674						PENTERA	np	7	0	baseline	0	nonparola	2	ong	0	no	PP25M19	25	M	2021-11-19_18h08.00.517	THAI_NEGA	2021.2.3	Win32	60.09615385	0	45	45	45	1
z	1	0.9006						NEBOZIO	np	7	0	baseline	250	nonparola	2	ong	0	no	PP25M19	25	M	2021-11-19_18h08.00.517	THAI_NEGA	2021.2.3	Win32	60.09615385	0	46	46	46	1
m	1	0.7009						ZATTERA	p	7	14	baseline	500	parola	1	ong	0	no	PP25M19	25	M	2021-11-19_18h08.00.517	THAI_NEGA	2021.2.3	Win32	60.09615385	0	47	47	47	1
m	1	0.6674						LAMIERA	p	7	11	baseline	500	parola	1	ong	0	no	PP25M19	25	M	2021-11-19_18h08.00.517	THAI_NEGA	2021.2.3	Win32	60.09615385	0	48	48	48	1
z	1	1.0008						CULINA	np	6	0	baseline	500	nonparola	2	ong	0	no	PP25M19	25	M	2021-11-19_18h08.00.517	THAI_NEGA	2021.2.3	Win32	60.09615385	0	49	49	49	1
m	1	1.0845						FALANGE	p	7	9	baseline	250	parola	1	ong	0	no	PP25M19	25	M	2021-11-19_18h08.00.517	THAI_NEGA	2021.2.3	Win32	60.09615385	0	50	50	50	1
m	1	1.4671						PEDALE	p	6	16	baseline	500	parola	1	ong	0	no	PP25M19	25	M	2021-11-19_18h08.00.517	THAI_NEGA	2021.2.3	Win32	60.09615385	0	51	51	51	1
z	1	1.561						METARDO	np	7	0	baseline	500	nonparola	2	ong	0	no	PP25M19	25	M	2021-11-19_18h08.00.517	THAI_NEGA	2021.2.3	Win32	60.09615385	0	52	52	52	1
m	1	0.7424						EMPORIO	p	7	3	baseline	250	parola	1	ong	0	no	PP25M19	25	M	2021-11-19_18h08.00.517	THAI_NEGA	2021.2.3	Win32	60.09615385	0	53	53	53	1
z	1	1.0093						TAPORE	np	6	0	baseline	0	nonparola	2	ong	0	no	PP25M19	25	M	2021-11-19_18h08.00.517	THAI_NEGA	2021.2.3	Win32	60.09615385	0	54	54	54	1
z	1	0.8559						DENTIDE	np	7	0	baseline	250	nonparola	2	ong	0	no	PP25M19	25	M	2021-11-19_18h08.00.517	THAI_NEGA	2021.2.3	Win32	60.09615385	0	55	55	55	1
z	1	1.036						SEPERTO	np	7	0	baseline	500	nonparola	2	ong	0	no	PP25M19	25	M	2021-11-19_18h08.00.517	THAI_NEGA	2021.2.3	Win32	60.09615385	0	56	56	56	1
m	1	0.7509						MUCOSA	p	6	6	baseline	500	parola	1	ong	0	no	PP25M19	25	M	2021-11-19_18h08.00.517	THAI_NEGA	2021.2.3	Win32	60.09615385	0	57	57	57	1
z	1	0.9184						BECULLA	np	7	0	baseline	250	nonparola	2	ong	0	no	PP25M19	25	M	2021-11-19_18h08.00.517	THAI_NEGA	2021.2.3	Win32	60.09615385	0	58	58	58	1
m	1	0.9946						FUCINA	p	6	8	baseline	250	parola	1	ong	0	no	PP25M19	25	M	2021-11-19_18h08.00.517	THAI_NEGA	2021.2.3	Win32	60.09615385	0	59	59	59	1
m	1	0.7788						ECLISSI	p	7	5	baseline	0	parola	1	ong	0	no	PP25M19	25	M	2021-11-19_18h08.00.517	THAI_NEGA	2021.2.3	Win32	60.09615385	0	60	60	60	1
m	1	0.5219						TROFEO	p	6	23	baseline	250	parola	1	ong	0	no	PP25M19	25	M	2021-11-19_18h08.00.517	THAI_NEGA	2021.2.3	Win32	60.09615385	0	61	61	61	1
m	1	0.692						ROTTAME	p	7	7	baseline	0	parola	1	ong	0	no	PP25M19	25	M	2021-11-19_18h08.00.517	THAI_NEGA	2021.2.3	Win32	60.09615385	0	62	62	62	1
z	1	0.9683						MENDOLO	np	7	0	baseline	500	nonparola	2	ong	0	no	PP25M19	25	M	2021-11-19_18h08.00.517	THAI_NEGA	2021.2.3	Win32	60.09615385	0	63	63	63	1
z	1	1.1766						ARSINE	np	6	0	baseline	250	nonparola	2	ong	0	no	PP25M19	25	M	2021-11-19_18h08.00.517	THAI_NEGA	2021.2.3	Win32	60.09615385	0	64	64	64	1
m	1	0.8545						TISANA	p	6	7	baseline	0	parola	1	ong	0	no	PP25M19	25	M	2021-11-19_18h08.00.517	THAI_NEGA	2021.2.3	Win32	60.09615385	0	65	65	65	1
z	1	0.9444						ORLINO	np	6	0	baseline	0	nonparola	2	ong	0	no	PP25M19	25	M	2021-11-19_18h08.00.517	THAI_NEGA	2021.2.3	Win32	60.09615385	0	66	66	66	1
m	1	1.3424						ARINGA	p	6	9	baseline	500	parola	1	ong	0	no	PP25M19	25	M	2021-11-19_18h08.00.517	THAI_NEGA	2021.2.3	Win32	60.09615385	0	67	67	67	1
z	1	1.4339						TENGINE	np	7	0	baseline	0	nonparola	2	ong	0	no	PP25M19	25	M	2021-11-19_18h08.00.517	THAI_NEGA	2021.2.3	Win32	60.09615385	0	68	68	68	1
m	1	0.6999						ATTICO	p	6	6	baseline	500	parola	1	ong	0	no	PP25M19	25	M	2021-11-19_18h08.00.517	THAI_NEGA	2021.2.3	Win32	60.09615385	0	69	69	69	1
z	1	1.1335						VENORE	np	6	0	baseline	250	nonparola	2	ong	0	no	PP25M19	25	M	2021-11-19_18h08.00.517	THAI_NEGA	2021.2.3	Win32	60.09615385	0	70	70	70	1
m	1	0.9543						DARSENA	p	7	9	baseline	0	parola	1	ong	0	no	PP25M19	25	M	2021-11-19_18h08.00.517	THAI_NEGA	2021.2.3	Win32	60.09615385	0	71	71	71	1
z	1	1.8679						ALCIERE	np	7	0	baseline	250	nonparola	2	ong	0	no	PP25M19	25	M	2021-11-19_18h08.00.517	THAI_NEGA	2021.2.3	Win32	60.09615385	0	72	72	72	1
z	1	1.8758						ENTIMO	np	6	0	baseline	0	nonparola	2	ong	0	no	PP25M19	25	M	2021-11-19_18h08.00.517	THAI_NEGA	2021.2.3	Win32	60.09615385	0	73	73	73	1
m	1	0.5733						LIVIDO	p	6	8	baseline	500	parola	1	ong	0	no	PP25M19	25	M	2021-11-19_18h08.00.517	THAI_NEGA	2021.2.3	Win32	60.09615385	0	74	74	74	1
m	1	0.6014						NAUSEA	p	6	15	baseline	0	parola	1	ong	0	no	PP25M19	25	M	2021-11-19_18h08.00.517	THAI_NEGA	2021.2.3	Win32	60.09615385	0	75	75	75	1
z	1	1.2403						VERCACE	np	7	0	baseline	500	nonparola	2	ong	0	no	PP25M19	25	M	2021-11-19_18h08.00.517	THAI_NEGA	2021.2.3	Win32	60.09615385	0	76	76	76	1
m	1	0.8673						COFANO	p	6	9	baseline	0	parola	1	ong	0	no	PP25M19	25	M	2021-11-19_18h08.00.517	THAI_NEGA	2021.2.3	Win32	60.09615385	0	77	77	77	1
z	1	1.2937						USPICIO	np	7	0	baseline	250	nonparola	2	ong	0	no	PP25M19	25	M	2021-11-19_18h08.00.517	THAI_NEGA	2021.2.3	Win32	60.09615385	0	78	78	78	1
m	1	0.9693						IMBUTO	p	6	9	baseline	0	parola	1	ong	0	no	PP25M19	25	M	2021-11-19_18h08.00.517	THAI_NEGA	2021.2.3	Win32	60.09615385	0	79	79	79	1
z	1	1.5077						SADIVA	np	6	0	baseline	500	nonparola	2	ong	0	no	PP25M19	25	M	2021-11-19_18h08.00.517	THAI_NEGA	2021.2.3	Win32	60.09615385	0	80	80	80	1
m	1	0.6017						BOZZOLO	p	7	7	baseline	0	parola	1	ong	0	no	PP25M19	25	M	2021-11-19_18h08.00.517	THAI_NEGA	2021.2.3	Win32	60.09615385	0	81	81	81	1
z	1	1.3013						OMPICCIO	np	7	0	baseline	0	nonparola	2	ong	0	no	PP25M19	25	M	2021-11-19_18h08.00.517	THAI_NEGA	2021.2.3	Win32	60.09615385	0	82	82	82	1
z	1	0.9911						LIMPONE	np	7	0	baseline	500	nonparola	2	ong	0	no	PP25M19	25	M	2021-11-19_18h08.00.517	THAI_NEGA	2021.2.3	Win32	60.09615385	0	83	83	83	1
z	1	1.4893						NARCICO	np	7	0	baseline	250	nonparola	2	ong	0	no	PP25M19	25	M	2021-11-19_18h08.00.517	THAI_NEGA	2021.2.3	Win32	60.09615385	0	84	84	84	1
m	1	0.6739						PASCOLO	p	7	7	baseline	0	parola	1	ong	0	no	PP25M19	25	M	2021-11-19_18h08.00.517	THAI_NEGA	2021.2.3	Win32	60.09615385	0	85	85	85	1
z	1	0.9194						INSOGNA	np	7	0	baseline	250	nonparola	2	ong	0	no	PP25M19	25	M	2021-11-19_18h08.00.517	THAI_NEGA	2021.2.3	Win32	60.09615385	0	86	86	86	1
m	1	0.7702						PATINA	p	6	14	baseline	250	parola	1	ong	0	no	PP25M19	25	M	2021-11-19_18h08.00.517	THAI_NEGA	2021.2.3	Win32	60.09615385	0	87	87	87	1
z	1	0.9056						ADOLTO	np	7	0	baseline	0	nonparola	2	ong	0	no	PP25M19	25	M	2021-11-19_18h08.00.517	THAI_NEGA	2021.2.3	Win32	60.09615385	0	88	88	88	1
m	1	0.6503						UTENTE	p	6	34	baseline	0	parola	1	ong	0	no	PP25M19	25	M	2021-11-19_18h08.00.517	THAI_NEGA	2021.2.3	Win32	60.09615385	0	89	89	89	1
z	1	0.8617						CIPELLA	np	7	0	baseline	500	nonparola	2	ong	0	no	PP25M19	25	M	2021-11-19_18h08.00.517	THAI_NEGA	2021.2.3	Win32	60.09615385	0	90	90	90	1
m	1	0.678						GINEPRO	p	7	10	baseline	0	parola	1	ong	0	no	PP25M19	25	M	2021-11-19_18h08.00.517	THAI_NEGA	2021.2.3	Win32	60.09615385	0	91	91	91	1
z	1	0.9919						NONATO	np	6	0	baseline	500	nonparola	2	ong	0	no	PP25M19	25	M	2021-11-19_18h08.00.517	THAI_NEGA	2021.2.3	Win32	60.09615385	0	92	92	92	1
m	1	0.7529						CALICE	p	6	10	baseline	0	parola	1	ong	0	no	PP25M19	25	M	2021-11-19_18h08.00.517	THAI_NEGA	2021.2.3	Win32	60.09615385	0	93	93	93	1
m	1	0.6453						TORACE	p	6	31	baseline	250	parola	1	ong	0	no	PP25M19	25	M	2021-11-19_18h08.00.517	THAI_NEGA	2021.2.3	Win32	60.09615385	0	94	94	94	1
z	0	0.8432						REDINE	p	6	8	baseline	500	parola	1	ong	0	no	PP25M19	25	M	2021-11-19_18h08.00.517	THAI_NEGA	2021.2.3	Win32	60.09615385	0	95	95	95	1
m	1	1.2903						GOMITO	p	6	35	baseline	0	parola	1	ong	0	no	PP25M19	25	M	2021-11-19_18h08.00.517	THAI_NEGA	2021.2.3	Win32	60.09615385	0	96	96	96	1
z	1	0.7835						INGENSO	np	7	0	baseline	500	nonparola	2	ong	0	no	PP25M19	25	M	2021-11-19_18h08.00.517	THAI_NEGA	2021.2.3	Win32	60.09615385	0	97	97	97	1
z	1	0.8195						COVALLO	np	7	0	baseline	250	nonparola	2	ong	0	no	PP25M19	25	M	2021-11-19_18h08.00.517	THAI_NEGA	2021.2.3	Win32	60.09615385	0	98	98	98	1
m	1	0.5595						MONACO	p	6	24	baseline	250	parola	1	ong	0	no	PP25M19	25	M	2021-11-19_18h08.00.517	THAI_NEGA	2021.2.3	Win32	60.09615385	0	99	99	99	1
m	1	1.1096						DILUVIO	p	7	34	monitoring	0	parola	1	ong	0	no	PP25M19	25	M	2021-11-19_18h08.00.517	THAI_NEGA	2021.2.3	Win32	60.09615385						0	0	0	0	1
z	1	1.3031						PADATO	np	6	0	monitoring	250	nonparola	2	ong	0	no	PP25M19	25	M	2021-11-19_18h08.00.517	THAI_NEGA	2021.2.3	Win32	60.09615385						0	1	1	1	1
m	1	1.233						STIVALE	p	7	10	monitoring	0	parola	1	ong	0	no	PP25M19	25	M	2021-11-19_18h08.00.517	THAI_NEGA	2021.2.3	Win32	60.09615385						0	2	2	2	1
l	0	1.3176						BAMMINO	np	7	0	monitoring	0	nonparola	2	ong	0	no	PP25M19	25	M	2021-11-19_18h08.00.517	THAI_NEGA	2021.2.3	Win32	60.09615385						0	3	3	3	1
z	1	1.5007						NUDOLA	np	6	0	monitoring	250	nonparola	2	ong	0	no	PP25M19	25	M	2021-11-19_18h08.00.517	THAI_NEGA	2021.2.3	Win32	60.09615385						0	4	4	4	1
m	1	1.6849						ZAMPINO	p	7	6	monitoring	500	parola	1	ong	0	no	PP25M19	25	M	2021-11-19_18h08.00.517	THAI_NEGA	2021.2.3	Win32	60.09615385						0	5	5	5	1
m	1	0.6503						CALDAIA	p	7	12	monitoring	250	parola	1	ong	0	no	PP25M19	25	M	2021-11-19_18h08.00.517	THAI_NEGA	2021.2.3	Win32	60.09615385						0	6	6	6	1
z	1	0.8839						FULGINE	np	7	0	monitoring	0	nonparola	2	ong	0	no	PP25M19	25	M	2021-11-19_18h08.00.517	THAI_NEGA	2021.2.3	Win32	60.09615385						0	7	7	7	1
m	1	1.0366						URANIO	p	6	9	monitoring	250	parola	1	ong	0	no	PP25M19	25	M	2021-11-19_18h08.00.517	THAI_NEGA	2021.2.3	Win32	60.09615385						0	8	8	8	1
z	1	1.5499						APISSO	np	6	0	monitoring	500	nonparola	2	ong	0	no	PP25M19	25	M	2021-11-19_18h08.00.517	THAI_NEGA	2021.2.3	Win32	60.09615385						0	9	9	9	1
l	1	1.5951						CAGERMA	np	7	0	monitoring	0	l	2	pmcue	0	no	PP25M19	25	M	2021-11-19_18h08.00.517	THAI_NEGA	2021.2.3	Win32	60.09615385						0	10	10	10	1
m	1	1.4843						TAZZINA	p	7	10	monitoring	250	parola	1	ong	0	no	PP25M19	25	M	2021-11-19_18h08.00.517	THAI_NEGA	2021.2.3	Win32	60.09615385						0	11	11	11	1
m	1	1.0681						VAPORE	p	6	40	monitoring	0	parola	1	ong	0	no	PP25M19	25	M	2021-11-19_18h08.00.517	THAI_NEGA	2021.2.3	Win32	60.09615385						0	12	12	12	1
z	1	1.4839						FEDORE	np	6	0	monitoring	250	nonparola	2	ong	0	no	PP25M19	25	M	2021-11-19_18h08.00.517	THAI_NEGA	2021.2.3	Win32	60.09615385						0	13	13	13	1
m	1	1.3006						MONTONE	p	7	8	monitoring	250	parola	1	ong	0	no	PP25M19	25	M	2021-11-19_18h08.00.517	THAI_NEGA	2021.2.3	Win32	60.09615385						0	14	14	14	1
	0							CANEZZA	np	7	0	monitoring	0	nonparola	2	ong	0	no	PP25M19	25	M	2021-11-19_18h08.00.517	THAI_NEGA	2021.2.3	Win32	60.09615385						0	15	15	15	1
	0							RAGINA	np	6	0	monitoring	250	nonparola	2	ong	0	no	PP25M19	25	M	2021-11-19_18h08.00.517	THAI_NEGA	2021.2.3	Win32	60.09615385						0	16	16	16	1
z	0	-2.0277						AGNELLO	p	7	17	monitoring	250	parola	1	ong	0	no	PP25M19	25	M	2021-11-19_18h08.00.517	THAI_NEGA	2021.2.3	Win32	60.09615385						0	17	17	17	1
z	1	1.3257						PINARIO	np	7	0	monitoring	250	nonparola	2	ong	0	no	PP25M19	25	M	2021-11-19_18h08.00.517	THAI_NEGA	2021.2.3	Win32	60.09615385						0	18	18	18	1
	0							INDANO	np	6	0	monitoring	500	nonparola	2	ong	0	no	PP25M19	25	M	2021-11-19_18h08.00.517	THAI_NEGA	2021.2.3	Win32	60.09615385						0	19	19	19	1
z	0	0.8951						BISTURI	p	7	8	monitoring	250	parola	1	ong	0	no	PP25M19	25	M	2021-11-19_18h08.00.517	THAI_NEGA	2021.2.3	Win32	60.09615385						0	20	20	20	1
z	1	0.8506						SECONTO	np	7	0	monitoring	250	nonparola	2	ong	0	no	PP25M19	25	M	2021-11-19_18h08.00.517	THAI_NEGA	2021.2.3	Win32	60.09615385						0	21	21	21	1
m	0	0.8843						POMATA	p	6	0	monitoring	500	l	1	pmcue	0	no	PP25M19	25	M	2021-11-19_18h08.00.517	THAI_NEGA	2021.2.3	Win32	60.09615385						0	22	22	22	1
z	1	1.65						UMETTA	np	6	0	monitoring	250	nonparola	2	ong	0	no	PP25M19	25	M	2021-11-19_18h08.00.517	THAI_NEGA	2021.2.3	Win32	60.09615385						0	23	23	23	1
m	1	0.9028						FRUSCIO	p	7	9	monitoring	0	parola	1	ong	0	no	PP25M19	25	M	2021-11-19_18h08.00.517	THAI_NEGA	2021.2.3	Win32	60.09615385						0	24	24	24	1
m	1	0.9048						ORDIGNO	p	7	15	monitoring	250	parola	1	ong	0	no	PP25M19	25	M	2021-11-19_18h08.00.517	THAI_NEGA	2021.2.3	Win32	60.09615385						0	25	25	25	1
m	0	1.5005						METALO	np	6	0	monitoring	0	nonparola	2	ong	0	no	PP25M19	25	M	2021-11-19_18h08.00.517	THAI_NEGA	2021.2.3	Win32	60.09615385						0	26	26	26	1
z	1	1.4429						GAVERA	np	6	0	monitoring	500	nonparola	2	ong	0	no	PP25M19	25	M	2021-11-19_18h08.00.517	THAI_NEGA	2021.2.3	Win32	60.09615385						0	27	27	27	1
m	1	0.9519						INSERTO	p	7	9	monitoring	0	parola	1	ong	0	no	PP25M19	25	M	2021-11-19_18h08.00.517	THAI_NEGA	2021.2.3	Win32	60.09615385						0	28	28	28	1
m	1	1.0144						VICARIO	p	7	9	monitoring	500	parola	1	ong	0	no	PP25M19	25	M	2021-11-19_18h08.00.517	THAI_NEGA	2021.2.3	Win32	60.09615385						0	29	29	29	1
z	1	1.2674						ACENDA	np	6	0	monitoring	0	nonparola	2	ong	0	no	PP25M19	25	M	2021-11-19_18h08.00.517	THAI_NEGA	2021.2.3	Win32	60.09615385						0	30	30	30	1
m	1	1.0239						DECADE	p	6	7	monitoring	0	parola	1	ong	0	no	PP25M19	25	M	2021-11-19_18h08.00.517	THAI_NEGA	2021.2.3	Win32	60.09615385						0	31	31	31	1
z	1	1.1839						PALETE	np	6	0	monitoring	500	nonparola	2	ong	0	no	PP25M19	25	M	2021-11-19_18h08.00.517	THAI_NEGA	2021.2.3	Win32	60.09615385						0	32	32	32	1
m	1	0.9668						SENAPE	p	6	17	monitoring	500	parola	1	ong	0	no	PP25M19	25	M	2021-11-19_18h08.00.517	THAI_NEGA	2021.2.3	Win32	60.09615385						0	33	33	33	1
z	1	1.1018						TENTONO	np	7	0	monitoring	0	nonparola	2	ong	0	no	PP25M19	25	M	2021-11-19_18h08.00.517	THAI_NEGA	2021.2.3	Win32	60.09615385						0	34	34	34	1
l	1	1.0391						MANICO	p	6	12	monitoring	0	l	1	pmcue	0	no	PP25M19	25	M	2021-11-19_18h08.00.517	THAI_NEGA	2021.2.3	Win32	60.09615385						0	35	35	35	1
m	1	0.8008						GETTONE	p	7	5	monitoring	250	parola	1	ong	0	no	PP25M19	25	M	2021-11-19_18h08.00.517	THAI_NEGA	2021.2.3	Win32	60.09615385						0	36	36	36	1
z	1	1.7168						CALERA	np	6	0	monitoring	500	nonparola	2	ong	0	no	PP25M19	25	M	2021-11-19_18h08.00.517	THAI_NEGA	2021.2.3	Win32	60.09615385						0	37	37	37	1
m	1	0.834						USTIONE	p	7	20	monitoring	500	parola	1	ong	0	no	PP25M19	25	M	2021-11-19_18h08.00.517	THAI_NEGA	2021.2.3	Win32	60.09615385						0	38	38	38	1
m	1	1.8509						LEGNAME	p	7	7	monitoring	0	parola	1	ong	0	no	PP25M19	25	M	2021-11-19_18h08.00.517	THAI_NEGA	2021.2.3	Win32	60.09615385						0	39	39	39	1
z	1	0.794						MODIVO	np	6	0	monitoring	0	nonparola	2	ong	0	no	PP25M19	25	M	2021-11-19_18h08.00.517	THAI_NEGA	2021.2.3	Win32	60.09615385						0	40	40	40	1
m	1	1.302						RADURA	p	6	9	monitoring	0	parola	1	ong	0	no	PP25M19	25	M	2021-11-19_18h08.00.517	THAI_NEGA	2021.2.3	Win32	60.09615385						0	41	41	41	1
z	1	1.0103						TUANTO	np	6	0	monitoring	250	nonparola	2	ong	0	no	PP25M19	25	M	2021-11-19_18h08.00.517	THAI_NEGA	2021.2.3	Win32	60.09615385						0	42	42	42	1
m	1	0.8546						PICCONE	p	7	11	monitoring	0	parola	1	ong	0	no	PP25M19	25	M	2021-11-19_18h08.00.517	THAI_NEGA	2021.2.3	Win32	60.09615385						0	43	43	43	1
z	1	1.0047						LACREME	np	7	0	monitoring	250	nonparola	2	ong	0	no	PP25M19	25	M	2021-11-19_18h08.00.517	THAI_NEGA	2021.2.3	Win32	60.09615385						0	44	44	44	1
z	1	1.2064						DILITTA	np	7	0	monitoring	500	nonparola	2	ong	0	no	PP25M19	25	M	2021-11-19_18h08.00.517	THAI_NEGA	2021.2.3	Win32	60.09615385						0	45	45	45	1
l	1	1.2671						TOMANTE	np	7	0	monitoring	0	l	2	pmcue	0	no	PP25M19	25	M	2021-11-19_18h08.00.517	THAI_NEGA	2021.2.3	Win32	60.09615385						0	46	46	46	1
m	1	0.9841						OTTONE	p	6	17	monitoring	500	parola	1	ong	0	no	PP25M19	25	M	2021-11-19_18h08.00.517	THAI_NEGA	2021.2.3	Win32	60.09615385						0	47	47	47	1
m	1	0.9169						GAZEBO	p	6	8	monitoring	0	parola	1	ong	0	no	PP25M19	25	M	2021-11-19_18h08.00.517	THAI_NEGA	2021.2.3	Win32	60.09615385						0	48	48	48	1
z	1	0.8836						NENICO	np	6	0	monitoring	250	nonparola	2	ong	0	no	PP25M19	25	M	2021-11-19_18h08.00.517	THAI_NEGA	2021.2.3	Win32	60.09615385						0	49	49	49	1
m	1	1.0833						ARPIONE	p	7	12	monitoring	250	parola	1	ong	0	no	PP25M19	25	M	2021-11-19_18h08.00.517	THAI_NEGA	2021.2.3	Win32	60.09615385						0	50	50	50	1
z	1	1.8341						VANIGIA	np	7	0	monitoring	500	nonparola	2	ong	0	no	PP25M19	25	M	2021-11-19_18h08.00.517	THAI_NEGA	2021.2.3	Win32	60.09615385						0	51	51	51	1
z	1	1.0835						EBLISSE	np	7	0	monitoring	0	nonparola	2	ong	0	no	PP25M19	25	M	2021-11-19_18h08.00.517	THAI_NEGA	2021.2.3	Win32	60.09615385						0	52	52	52	1
m	1	1.1108						CARTINA	p	7	13	monitoring	250	parola	1	ong	0	no	PP25M19	25	M	2021-11-19_18h08.00.517	THAI_NEGA	2021.2.3	Win32	60.09615385						0	53	53	53	1
z	1	1.3845						TECITA	np	6	0	monitoring	500	nonparola	2	ong	0	no	PP25M19	25	M	2021-11-19_18h08.00.517	THAI_NEGA	2021.2.3	Win32	60.09615385						0	54	54	54	1
m	1	0.9176						FELINO	p	6	9	monitoring	500	parola	1	ong	0	no	PP25M19	25	M	2021-11-19_18h08.00.517	THAI_NEGA	2021.2.3	Win32	60.09615385						0	55	55	55	1
z	1	0.9341						GINEVRO	np	7	0	monitoring	250	nonparola	2	ong	0	no	PP25M19	25	M	2021-11-19_18h08.00.517	THAI_NEGA	2021.2.3	Win32	60.09615385						0	56	56	56	1
z	1	0.8432						ELANCO	np	6	0	monitoring	250	nonparola	2	ong	0	no	PP25M19	25	M	2021-11-19_18h08.00.517	THAI_NEGA	2021.2.3	Win32	60.09615385						0	57	57	57	1
m	1	0.7668						BIDONE	p	6	13	monitoring	0	parola	1	ong	0	no	PP25M19	25	M	2021-11-19_18h08.00.517	THAI_NEGA	2021.2.3	Win32	60.09615385						0	58	58	58	1
m	1	0.7541						LEMURE	p	6	3	monitoring	500	parola	1	ong	0	no	PP25M19	25	M	2021-11-19_18h08.00.517	THAI_NEGA	2021.2.3	Win32	60.09615385						0	59	59	59	1
l	1	1.0091						SAGOMA	p	6	0	monitoring	250	l	1	pmcue	0	no	PP25M19	25	M	2021-11-19_18h08.00.517	THAI_NEGA	2021.2.3	Win32	60.09615385						0	60	60	60	1
m	1	0.6839						REPERTO	p	7	7	monitoring	0	parola	1	ong	0	no	PP25M19	25	M	2021-11-19_18h08.00.517	THAI_NEGA	2021.2.3	Win32	60.09615385						0	61	61	61	1
z	1	0.7395						MIDULLO	np	7	0	monitoring	250	nonparola	2	ong	0	no	PP25M19	25	M	2021-11-19_18h08.00.517	THAI_NEGA	2021.2.3	Win32	60.09615385						0	62	62	62	1
z	1	1.6673						DANNOLA	np	7	0	monitoring	500	nonparola	2	ong	0	no	PP25M19	25	M	2021-11-19_18h08.00.517	THAI_NEGA	2021.2.3	Win32	60.09615385						0	63	63	63	1
m	1	0.7029						ORFANO	p	6	9	monitoring	500	parola	1	ong	0	no	PP25M19	25	M	2021-11-19_18h08.00.517	THAI_NEGA	2021.2.3	Win32	60.09615385						0	64	64	64	1
z	1	1.534						BANENA	np	6	0	monitoring	250	nonparola	2	ong	0	no	PP25M19	25	M	2021-11-19_18h08.00.517	THAI_NEGA	2021.2.3	Win32	60.09615385						0	65	65	65	1
m	0	1.1012						FERPATA	np	7	0	monitoring	0	nonparola	2	ong	0	no	PP25M19	25	M	2021-11-19_18h08.00.517	THAI_NEGA	2021.2.3	Win32	60.09615385						0	66	66	66	1
m	1	1.0172						NEURONE	p	7	11	monitoring	250	parola	1	ong	0	no	PP25M19	25	M	2021-11-19_18h08.00.517	THAI_NEGA	2021.2.3	Win32	60.09615385						0	67	67	67	1
z	1	1.6347						LATTERA	np	7	0	monitoring	500	nonparola	2	ong	0	no	PP25M19	25	M	2021-11-19_18h08.00.517	THAI_NEGA	2021.2.3	Win32	60.09615385						0	68	68	68	1
z	1	1.1842						GESIONE	np	7	0	monitoring	500	nonparola	2	ong	0	no	PP25M19	25	M	2021-11-19_18h08.00.517	THAI_NEGA	2021.2.3	Win32	60.09615385						0	69	69	69	1
m	1	1.3178						PEDANA	p	6	18	monitoring	500	parola	1	ong	0	no	PP25M19	25	M	2021-11-19_18h08.00.517	THAI_NEGA	2021.2.3	Win32	60.09615385						0	70	70	70	1
z	0	0.85						MACIATA	np	7	0	monitoring	500	l	2	pmcue	0	no	PP25M19	25	M	2021-11-19_18h08.00.517	THAI_NEGA	2021.2.3	Win32	60.09615385						0	71	71	71	1
z	1	1.2573						FIOLINO	np	7	0	monitoring	250	nonparola	2	ong	0	no	PP25M19	25	M	2021-11-19_18h08.00.517	THAI_NEGA	2021.2.3	Win32	60.09615385						0	72	72	72	1
m	1	1.2169						INGORGO	p	7	16	monitoring	0	parola	1	ong	0	no	PP25M19	25	M	2021-11-19_18h08.00.517	THAI_NEGA	2021.2.3	Win32	60.09615385						0	73	73	73	1
z	1	0.9787						IMPORO	np	6	0	monitoring	250	nonparola	2	ong	0	no	PP25M19	25	M	2021-11-19_18h08.00.517	THAI_NEGA	2021.2.3	Win32	60.09615385						0	74	74	74	1
m	1	0.7705						NOBILE	p	6	29	monitoring	500	parola	1	ong	0	no	PP25M19	25	M	2021-11-19_18h08.00.517	THAI_NEGA	2021.2.3	Win32	60.09615385						0	75	75	75	1
m	1	0.6674						MINIERA	p	7	19	monitoring	500	parola	1	ong	0	no	PP25M19	25	M	2021-11-19_18h08.00.517	THAI_NEGA	2021.2.3	Win32	60.09615385						0	76	76	76	1
z	1	0.8282						ALLARVE	np	7	0	monitoring	500	nonparola	2	ong	0	no	PP25M19	25	M	2021-11-19_18h08.00.517	THAI_NEGA	2021.2.3	Win32	60.09615385						0	77	77	77	1
m	0	0.7841						DIBANO	np	6	0	monitoring	250	nonparola	2	ong	0	no	PP25M19	25	M	2021-11-19_18h08.00.517	THAI_NEGA	2021.2.3	Win32	60.09615385						0	78	78	78	1
z	0	0.5596						FAGOTTO	p	7	7	monitoring	0	parola	1	ong	0	no	PP25M19	25	M	2021-11-19_18h08.00.517	THAI_NEGA	2021.2.3	Win32	60.09615385						0	79	79	79	1
m	1	0.734						PALUDE	p	6	13	monitoring	0	parola	1	ong	0	no	PP25M19	25	M	2021-11-19_18h08.00.517	THAI_NEGA	2021.2.3	Win32	60.09615385						0	80	80	80	1
z	1	1.2167						MUDINO	np	6	0	monitoring	500	nonparola	2	ong	0	no	PP25M19	25	M	2021-11-19_18h08.00.517	THAI_NEGA	2021.2.3	Win32	60.09615385						0	81	81	81	1
z	1	0.923						ESTEBA	np	6	0	monitoring	500	nonparola	2	ong	0	no	PP25M19	25	M	2021-11-19_18h08.00.517	THAI_NEGA	2021.2.3	Win32	60.09615385						0	82	82	82	1
l	1	0.7354						MANTIDE	p	7	9	monitoring	250	l	1	pmcue	0	no	PP25M19	25	M	2021-11-19_18h08.00.517	THAI_NEGA	2021.2.3	Win32	60.09615385						0	83	83	83	1
m	1	1.634						UVETTA	p	6	11	monitoring	500	parola	1	ong	0	no	PP25M19	25	M	2021-11-19_18h08.00.517	THAI_NEGA	2021.2.3	Win32	60.09615385						0	84	84	84	1
m	1	0.8339						ESILIO	p	6	41	monitoring	250	parola	1	ong	0	no	PP25M19	25	M	2021-11-19_18h08.00.517	THAI_NEGA	2021.2.3	Win32	60.09615385						0	85	85	85	1
z	1	0.9854						RECRUTA	np	7	0	monitoring	500	nonparola	2	ong	0	no	PP25M19	25	M	2021-11-19_18h08.00.517	THAI_NEGA	2021.2.3	Win32	60.09615385						0	86	86	86	1
m	1	0.8518						TIMONE	p	7	31	monitoring	250	parola	1	ong	0	no	PP25M19	25	M	2021-11-19_18h08.00.517	THAI_NEGA	2021.2.3	Win32	60.09615385						0	87	87	87	1
m	1	0.6759						CAVOLO	p	6	13	monitoring	0	parola	1	ong	0	no	PP25M19	25	M	2021-11-19_18h08.00.517	THAI_NEGA	2021.2.3	Win32	60.09615385						0	88	88	88	1
z	1	0.8397						NOTTARE	np	7	0	monitoring	500	nonparola	2	ong	0	no	PP25M19	25	M	2021-11-19_18h08.00.517	THAI_NEGA	2021.2.3	Win32	60.09615385						0	89	89	89	1
m	1	0.7006						LICHENE	p	7	7	monitoring	0	parola	1	ong	0	no	PP25M19	25	M	2021-11-19_18h08.00.517	THAI_NEGA	2021.2.3	Win32	60.09615385						0	90	90	90	1
z	1	0.8501						PUSTINO	np	7	0	monitoring	500	nonparola	2	ong	0	no	PP25M19	25	M	2021-11-19_18h08.00.517	THAI_NEGA	2021.2.3	Win32	60.09615385						0	91	91	91	1
m	1	0.6862						MULINO	p	6	7	monitoring	0	parola	1	ong	0	no	PP25M19	25	M	2021-11-19_18h08.00.517	THAI_NEGA	2021.2.3	Win32	60.09615385						0	92	92	92	1
z	1	0.8182						VAROLO	np	6	0	monitoring	0	nonparola	2	ong	0	no	PP25M19	25	M	2021-11-19_18h08.00.517	THAI_NEGA	2021.2.3	Win32	60.09615385						0	93	93	93	1
m	0	0.569						ENIGMA	p	6	9	monitoring	500	l	1	pmcue	0	no	PP25M19	25	M	2021-11-19_18h08.00.517	THAI_NEGA	2021.2.3	Win32	60.09615385						0	94	94	94	1
z	0	1.1004						NARICE	p	6	15	monitoring	250	parola	1	ong	0	no	PP25M19	25	M	2021-11-19_18h08.00.517	THAI_NEGA	2021.2.3	Win32	60.09615385						0	95	95	95	1
z	1	1.2173						CAVIDE	np	6	0	monitoring	500	nonparola	2	ong	0	no	PP25M19	25	M	2021-11-19_18h08.00.517	THAI_NEGA	2021.2.3	Win32	60.09615385						0	96	96	96	1
z	1	0.9816						VOLACE	np	6	0	monitoring	0	nonparola	2	ong	0	no	PP25M19	25	M	2021-11-19_18h08.00.517	THAI_NEGA	2021.2.3	Win32	60.09615385						0	97	97	97	1
	0							SADICE	np	6	0	monitoring	0	nonparola	2	ong	0	no	PP25M19	25	M	2021-11-19_18h08.00.517	THAI_NEGA	2021.2.3	Win32	60.09615385						0	98	98	98	1
z	0	-2.0463						VORTICE	p	7	14	monitoring	250	parola	1	ong	0	no	PP25M19	25	M	2021-11-19_18h08.00.517	THAI_NEGA	2021.2.3	Win32	60.09615385						0	99	99	99	1
																			PP25M19	25	M	2021-11-19_18h08.00.517	THAI_NEGA	2021.2.3	Win32	60.09615385											n	1	9.0309	y	1	3.2729	y	0	5.9995
