# Supplementary material for: Thinking about it: the impact of COVID-19-related stimuli on prospective memory
Source: PeerJ. 2023 Nov 16;11:e16389. doi: 10.7717/peerj.16389 (PMC10657566; doi:10.7717/peerj.16389)
Supplement: Supplemental Information 4 — The raw data from both the task and the questionnaire. Both folders are divided in the three conditions (COV, DOC, and NEGA) depending on the presented video clip. [file peerj-11-16389-s004.zip › Data/RAW_Data_Task/NEGA_version/GS23F18_nega.csv]

trial_key.keys	trial_key.corr	trial_key.rt	trials_loop_practice.thisRepN	trials_loop_practice.thisTrialN	trials_loop_practice.thisN	trials_loop_practice.thisIndex	trials_loop_practice.ran	stimolo	parolanonparola	lunghezza	frequenza	blocco	jitter	rispcorr	StimTrig	stim_type	stimulus_after	underline	ID_Soggetto*	Età*	Sesso	date	expName	psychopyVersion	OS	frameRate	trials_loop_baseline.thisRepN	trials_loop_baseline.thisTrialN	trials_loop_baseline.thisN	trials_loop_baseline.thisIndex	trials_loop_baseline.ran	trials_loop_attention.thisRepN	trials_loop_attention.thisTrialN	trials_loop_attention.thisN	trials_loop_attention.thisIndex	trials_loop_attention.ran	emotional1_key.keys	emotional1_key.corr	emotional1_key.rt	emotional2_key.keys	emotional2_key.corr	emotional2_key.rt	emotional3_key.keys	emotional3_key.corr	emotional3_key.rt
m	1	0.9863	0	0	0	0	1	ARANCIA	p	7	31	practice	500	parola	1	ong	0	no	GS23F18	23	F	2021-10-18_18h33.09.865	THAI_NEGA	2021.2.3	Win32	60.3682463
	0		0	1	1	1	1	RECINA	np	6	0	practice	500	nonparola	2	ong	0	no	GS23F18	23	F	2021-10-18_18h33.09.865	THAI_NEGA	2021.2.3	Win32	60.3682463
z	1	1.3455	0	2	2	2	1	TUCCANA	np	7	0	practice	250	nonparola	2	ong	0	no	GS23F18	23	F	2021-10-18_18h33.09.865	THAI_NEGA	2021.2.3	Win32	60.3682463
m	1	1.4122	0	3	3	3	1	PETTINE	p	7	1	practice	0	parola	1	ong	0	no	GS23F18	23	F	2021-10-18_18h33.09.865	THAI_NEGA	2021.2.3	Win32	60.3682463
	0		0	4	4	4	1	INFITO	np	6	0	practice	500	nonparola	2	ong	0	no	GS23F18	23	F	2021-10-18_18h33.09.865	THAI_NEGA	2021.2.3	Win32	60.3682463
m	1	0.9419	0	5	5	5	1	GIUDICE	p	7	374	practice	500	parola	1	ong	0	no	GS23F18	23	F	2021-10-18_18h33.09.865	THAI_NEGA	2021.2.3	Win32	60.3682463
m	1	0.9227	0	6	6	6	1	VOLANTE	p	7	89	practice	0	parola	1	ong	0	no	GS23F18	23	F	2021-10-18_18h33.09.865	THAI_NEGA	2021.2.3	Win32	60.3682463
z	1	1.1012	0	7	7	7	1	CUBELA	np	6	0	practice	250	nonparola	2	ong	0	no	GS23F18	23	F	2021-10-18_18h33.09.865	THAI_NEGA	2021.2.3	Win32	60.3682463
z	1	1.1248	0	8	8	8	1	LUGGINE	np	7	0	practice	0	nonparola	2	ong	0	no	GS23F18	23	F	2021-10-18_18h33.09.865	THAI_NEGA	2021.2.3	Win32	60.3682463
m	1	0.8625	0	9	9	9	1	DISEGNO	p	7	201	practice	0	parola	1	ong	0	no	GS23F18	23	F	2021-10-18_18h33.09.865	THAI_NEGA	2021.2.3	Win32	60.3682463
m	1	1.394						RELITTO	p	7	8	baseline	500	parola	1	ong	0	no	GS23F18	23	F	2021-10-18_18h33.09.865	THAI_NEGA	2021.2.3	Win32	60.3682463	0	0	0	0	1
m	1	1.3595						GERANIO	p	7	12	baseline	250	parola	1	ong	0	no	GS23F18	23	F	2021-10-18_18h33.09.865	THAI_NEGA	2021.2.3	Win32	60.3682463	0	1	1	1	1
z	1	1.6399						VANANGA	np	7	0	baseline	0	nonparola	2	ong	0	no	GS23F18	23	F	2021-10-18_18h33.09.865	THAI_NEGA	2021.2.3	Win32	60.3682463	0	2	2	2	1
m	1	1.3776						NATICA	p	6	5	baseline	250	parola	1	ong	0	no	GS23F18	23	F	2021-10-18_18h33.09.865	THAI_NEGA	2021.2.3	Win32	60.3682463	0	3	3	3	1
z	1	1.3592						USTELLO	np	7	0	baseline	500	nonparola	2	ong	0	no	GS23F18	23	F	2021-10-18_18h33.09.865	THAI_NEGA	2021.2.3	Win32	60.3682463	0	4	4	4	1
m	1	0.8333						METANO	p	6	17	baseline	250	parola	1	ong	0	no	GS23F18	23	F	2021-10-18_18h33.09.865	THAI_NEGA	2021.2.3	Win32	60.3682463	0	5	5	5	1
z	1	1.2267						FIURIA	np	6	0	baseline	500	nonparola	2	ong	0	no	GS23F18	23	F	2021-10-18_18h33.09.865	THAI_NEGA	2021.2.3	Win32	60.3682463	0	6	6	6	1
m	1	0.8816						SUGHERO	p	7	5	baseline	250	parola	1	ong	0	no	GS23F18	23	F	2021-10-18_18h33.09.865	THAI_NEGA	2021.2.3	Win32	60.3682463	0	7	7	7	1
z	1	1.3743						PIROTA	np	6	0	baseline	250	nonparola	2	ong	0	no	GS23F18	23	F	2021-10-18_18h33.09.865	THAI_NEGA	2021.2.3	Win32	60.3682463	0	8	8	8	1
z	1	1.1369						BAMBORA	np	7	0	baseline	0	nonparola	2	ong	0	no	GS23F18	23	F	2021-10-18_18h33.09.865	THAI_NEGA	2021.2.3	Win32	60.3682463	0	9	9	9	1
z	0	1.7181						PETALO	p	6	27	baseline	250	parola	1	ong	0	no	GS23F18	23	F	2021-10-18_18h33.09.865	THAI_NEGA	2021.2.3	Win32	60.3682463	0	10	10	10	1
m	1	1.3074						ELMETTO	p	7	5	baseline	0	parola	1	ong	0	no	GS23F18	23	F	2021-10-18_18h33.09.865	THAI_NEGA	2021.2.3	Win32	60.3682463	0	11	11	11	1
z	1	1.0117						DOBILE	np	6	0	baseline	250	nonparola	2	ong	0	no	GS23F18	23	F	2021-10-18_18h33.09.865	THAI_NEGA	2021.2.3	Win32	60.3682463	0	12	12	12	1
m	1	1.0866						BAVERO	p	6	7	baseline	0	parola	1	ong	0	no	GS23F18	23	F	2021-10-18_18h33.09.865	THAI_NEGA	2021.2.3	Win32	60.3682463	0	13	13	13	1
m	1	1.1845						VALENZA	p	7	10	baseline	500	parola	1	ong	0	no	GS23F18	23	F	2021-10-18_18h33.09.865	THAI_NEGA	2021.2.3	Win32	60.3682463	0	14	14	14	1
z	1	0.8249						ORDONE	np	6	0	baseline	250	nonparola	2	ong	0	no	GS23F18	23	F	2021-10-18_18h33.09.865	THAI_NEGA	2021.2.3	Win32	60.3682463	0	15	15	15	1
z	1	1.9671						TERPONE	np	7	0	baseline	250	nonparola	2	ong	0	no	GS23F18	23	F	2021-10-18_18h33.09.865	THAI_NEGA	2021.2.3	Win32	60.3682463	0	16	16	16	1
	0							INCHINO	p	7	10	baseline	250	parola	1	ong	0	no	GS23F18	23	F	2021-10-18_18h33.09.865	THAI_NEGA	2021.2.3	Win32	60.3682463	0	17	17	17	1
m	1	1.3385						ETTARO	p	6	31	baseline	0	parola	1	ong	0	no	GS23F18	23	F	2021-10-18_18h33.09.865	THAI_NEGA	2021.2.3	Win32	60.3682463	0	18	18	18	1
z	1	1.0649						LUVACA	np	6	0	baseline	250	nonparola	2	ong	0	no	GS23F18	23	F	2021-10-18_18h33.09.865	THAI_NEGA	2021.2.3	Win32	60.3682463	0	19	19	19	1
m	1	1.2182						DUETTO	p	6	23	baseline	500	parola	1	ong	0	no	GS23F18	23	F	2021-10-18_18h33.09.865	THAI_NEGA	2021.2.3	Win32	60.3682463	0	20	20	20	1
z	1	1.7865						PUPILE	np	6	0	baseline	250	nonparola	2	ong	0	no	GS23F18	23	F	2021-10-18_18h33.09.865	THAI_NEGA	2021.2.3	Win32	60.3682463	0	21	21	21	1
z	1	1.1538						STOVACO	np	7	0	baseline	0	nonparola	2	ong	0	no	GS23F18	23	F	2021-10-18_18h33.09.865	THAI_NEGA	2021.2.3	Win32	60.3682463	0	22	22	22	1
m	1	1.0117						BARILE	p	6	7	baseline	500	parola	1	ong	0	no	GS23F18	23	F	2021-10-18_18h33.09.865	THAI_NEGA	2021.2.3	Win32	60.3682463	0	23	23	23	1
	0							RANAIO	np	6	0	baseline	250	nonparola	2	ong	0	no	GS23F18	23	F	2021-10-18_18h33.09.865	THAI_NEGA	2021.2.3	Win32	60.3682463	0	24	24	24	1
	0							CAVERNA	p	7	14	baseline	250	parola	1	ong	0	no	GS23F18	23	F	2021-10-18_18h33.09.865	THAI_NEGA	2021.2.3	Win32	60.3682463	0	25	25	25	1
z	1	1.4232						ROTOIA	np	7	0	baseline	500	nonparola	2	ong	0	no	GS23F18	23	F	2021-10-18_18h33.09.865	THAI_NEGA	2021.2.3	Win32	60.3682463	0	26	26	26	1
m	1	0.8748						ALTURA	p	6	8	baseline	500	parola	1	ong	0	no	GS23F18	23	F	2021-10-18_18h33.09.865	THAI_NEGA	2021.2.3	Win32	60.3682463	0	27	27	27	1
m	1	0.6725						DIPINTO	p	7	21	baseline	0	parola	1	ong	0	no	GS23F18	23	F	2021-10-18_18h33.09.865	THAI_NEGA	2021.2.3	Win32	60.3682463	0	28	28	28	1
m	1	1.3387						LEGUME	p	6	11	baseline	250	parola	1	ong	0	no	GS23F18	23	F	2021-10-18_18h33.09.865	THAI_NEGA	2021.2.3	Win32	60.3682463	0	29	29	29	1
z	1	1.5206						FEDINO	np	6	0	baseline	500	nonparola	2	ong	0	no	GS23F18	23	F	2021-10-18_18h33.09.865	THAI_NEGA	2021.2.3	Win32	60.3682463	0	30	30	30	1
m	1	0.8234						MENSOLA	p	7	7	baseline	0	parola	1	ong	0	no	GS23F18	23	F	2021-10-18_18h33.09.865	THAI_NEGA	2021.2.3	Win32	60.3682463	0	31	31	31	1
z	1	1.3709						ALCUME	np	6	0	baseline	500	nonparola	2	ong	0	no	GS23F18	23	F	2021-10-18_18h33.09.865	THAI_NEGA	2021.2.3	Win32	60.3682463	0	32	32	32	1
m	1	0.8579						INNESTO	p	6	13	baseline	0	parola	1	ong	0	no	GS23F18	23	F	2021-10-18_18h33.09.865	THAI_NEGA	2021.2.3	Win32	60.3682463	0	33	33	33	1
z	1	1.3052						LAVENDA	np	7	0	baseline	0	nonparola	2	ong	0	no	GS23F18	23	F	2021-10-18_18h33.09.865	THAI_NEGA	2021.2.3	Win32	60.3682463	0	34	34	34	1
m	1	1.1614						SLAVINA	p	7	5	baseline	500	parola	1	ong	0	no	GS23F18	23	F	2021-10-18_18h33.09.865	THAI_NEGA	2021.2.3	Win32	60.3682463	0	35	35	35	1
m	1	0.7144						ORMONE	p	6	6	baseline	500	parola	1	ong	0	no	GS23F18	23	F	2021-10-18_18h33.09.865	THAI_NEGA	2021.2.3	Win32	60.3682463	0	36	36	36	1
	0							UMIONE	np	6	0	baseline	0	nonparola	2	ong	0	no	GS23F18	23	F	2021-10-18_18h33.09.865	THAI_NEGA	2021.2.3	Win32	60.3682463	0	37	37	37	1
m	1	1.1309						SALAME	p	6	14	baseline	0	parola	1	ong	0	no	GS23F18	23	F	2021-10-18_18h33.09.865	THAI_NEGA	2021.2.3	Win32	60.3682463	0	38	38	38	1
z	1	1.2797						GANDOLA	np	7	0	baseline	500	nonparola	2	ong	0	no	GS23F18	23	F	2021-10-18_18h33.09.865	THAI_NEGA	2021.2.3	Win32	60.3682463	0	39	39	39	1
	0							DIGEGNO	np	7	0	baseline	500	nonparola	2	ong	0	no	GS23F18	23	F	2021-10-18_18h33.09.865	THAI_NEGA	2021.2.3	Win32	60.3682463	0	40	40	40	1
z	1	1.0283						BACRECA	np	7	0	baseline	0	nonparola	2	ong	0	no	GS23F18	23	F	2021-10-18_18h33.09.865	THAI_NEGA	2021.2.3	Win32	60.3682463	0	41	41	41	1
m	1	0.9612						RUDERE	p	6	8	baseline	250	parola	1	ong	0	no	GS23F18	23	F	2021-10-18_18h33.09.865	THAI_NEGA	2021.2.3	Win32	60.3682463	0	42	42	42	1
z	1	1.2331						OSCITE	np	6	0	baseline	250	nonparola	2	ong	0	no	GS23F18	23	F	2021-10-18_18h33.09.865	THAI_NEGA	2021.2.3	Win32	60.3682463	0	43	43	43	1
m	1	0.9458						NETTARE	p	7	14	baseline	500	parola	1	ong	0	no	GS23F18	23	F	2021-10-18_18h33.09.865	THAI_NEGA	2021.2.3	Win32	60.3682463	0	44	44	44	1
	0							PENTERA	np	7	0	baseline	0	nonparola	2	ong	0	no	GS23F18	23	F	2021-10-18_18h33.09.865	THAI_NEGA	2021.2.3	Win32	60.3682463	0	45	45	45	1
	0							NEBOZIO	np	7	0	baseline	250	nonparola	2	ong	0	no	GS23F18	23	F	2021-10-18_18h33.09.865	THAI_NEGA	2021.2.3	Win32	60.3682463	0	46	46	46	1
z	0	0.6188						ZATTERA	p	7	14	baseline	500	parola	1	ong	0	no	GS23F18	23	F	2021-10-18_18h33.09.865	THAI_NEGA	2021.2.3	Win32	60.3682463	0	47	47	47	1
m	1	0.7615						LAMIERA	p	7	11	baseline	500	parola	1	ong	0	no	GS23F18	23	F	2021-10-18_18h33.09.865	THAI_NEGA	2021.2.3	Win32	60.3682463	0	48	48	48	1
z	1	1.1186						CULINA	np	6	0	baseline	500	nonparola	2	ong	0	no	GS23F18	23	F	2021-10-18_18h33.09.865	THAI_NEGA	2021.2.3	Win32	60.3682463	0	49	49	49	1
m	1	0.9476						FALANGE	p	7	9	baseline	250	parola	1	ong	0	no	GS23F18	23	F	2021-10-18_18h33.09.865	THAI_NEGA	2021.2.3	Win32	60.3682463	0	50	50	50	1
m	1	0.9186						PEDALE	p	6	16	baseline	500	parola	1	ong	0	no	GS23F18	23	F	2021-10-18_18h33.09.865	THAI_NEGA	2021.2.3	Win32	60.3682463	0	51	51	51	1
z	1	1.1769						METARDO	np	7	0	baseline	500	nonparola	2	ong	0	no	GS23F18	23	F	2021-10-18_18h33.09.865	THAI_NEGA	2021.2.3	Win32	60.3682463	0	52	52	52	1
m	1	0.7624						EMPORIO	p	7	3	baseline	250	parola	1	ong	0	no	GS23F18	23	F	2021-10-18_18h33.09.865	THAI_NEGA	2021.2.3	Win32	60.3682463	0	53	53	53	1
z	1	1.3586						TAPORE	np	6	0	baseline	0	nonparola	2	ong	0	no	GS23F18	23	F	2021-10-18_18h33.09.865	THAI_NEGA	2021.2.3	Win32	60.3682463	0	54	54	54	1
z	1	1.2931						DENTIDE	np	7	0	baseline	250	nonparola	2	ong	0	no	GS23F18	23	F	2021-10-18_18h33.09.865	THAI_NEGA	2021.2.3	Win32	60.3682463	0	55	55	55	1
	0							SEPERTO	np	7	0	baseline	500	nonparola	2	ong	0	no	GS23F18	23	F	2021-10-18_18h33.09.865	THAI_NEGA	2021.2.3	Win32	60.3682463	0	56	56	56	1
m	1	0.9273						MUCOSA	p	6	6	baseline	500	parola	1	ong	0	no	GS23F18	23	F	2021-10-18_18h33.09.865	THAI_NEGA	2021.2.3	Win32	60.3682463	0	57	57	57	1
z	1	1.5253						BECULLA	np	7	0	baseline	250	nonparola	2	ong	0	no	GS23F18	23	F	2021-10-18_18h33.09.865	THAI_NEGA	2021.2.3	Win32	60.3682463	0	58	58	58	1
z	0	1.5164						FUCINA	p	6	8	baseline	250	parola	1	ong	0	no	GS23F18	23	F	2021-10-18_18h33.09.865	THAI_NEGA	2021.2.3	Win32	60.3682463	0	59	59	59	1
m	1	0.8788						ECLISSI	p	7	5	baseline	0	parola	1	ong	0	no	GS23F18	23	F	2021-10-18_18h33.09.865	THAI_NEGA	2021.2.3	Win32	60.3682463	0	60	60	60	1
m	1	0.7976						TROFEO	p	6	23	baseline	250	parola	1	ong	0	no	GS23F18	23	F	2021-10-18_18h33.09.865	THAI_NEGA	2021.2.3	Win32	60.3682463	0	61	61	61	1
m	1	1.2288						ROTTAME	p	7	7	baseline	0	parola	1	ong	0	no	GS23F18	23	F	2021-10-18_18h33.09.865	THAI_NEGA	2021.2.3	Win32	60.3682463	0	62	62	62	1
z	1	0.9794						MENDOLO	np	7	0	baseline	500	nonparola	2	ong	0	no	GS23F18	23	F	2021-10-18_18h33.09.865	THAI_NEGA	2021.2.3	Win32	60.3682463	0	63	63	63	1
z	1	1.2744						ARSINE	np	6	0	baseline	250	nonparola	2	ong	0	no	GS23F18	23	F	2021-10-18_18h33.09.865	THAI_NEGA	2021.2.3	Win32	60.3682463	0	64	64	64	1
m	1	0.7669						TISANA	p	6	7	baseline	0	parola	1	ong	0	no	GS23F18	23	F	2021-10-18_18h33.09.865	THAI_NEGA	2021.2.3	Win32	60.3682463	0	65	65	65	1
z	1	0.993						ORLINO	np	6	0	baseline	0	nonparola	2	ong	0	no	GS23F18	23	F	2021-10-18_18h33.09.865	THAI_NEGA	2021.2.3	Win32	60.3682463	0	66	66	66	1
z	0	1.734						ARINGA	p	6	9	baseline	500	parola	1	ong	0	no	GS23F18	23	F	2021-10-18_18h33.09.865	THAI_NEGA	2021.2.3	Win32	60.3682463	0	67	67	67	1
z	1	0.8955						TENGINE	np	7	0	baseline	0	nonparola	2	ong	0	no	GS23F18	23	F	2021-10-18_18h33.09.865	THAI_NEGA	2021.2.3	Win32	60.3682463	0	68	68	68	1
m	1	1.4055						ATTICO	p	6	6	baseline	500	parola	1	ong	0	no	GS23F18	23	F	2021-10-18_18h33.09.865	THAI_NEGA	2021.2.3	Win32	60.3682463	0	69	69	69	1
z	1	0.9212						VENORE	np	6	0	baseline	250	nonparola	2	ong	0	no	GS23F18	23	F	2021-10-18_18h33.09.865	THAI_NEGA	2021.2.3	Win32	60.3682463	0	70	70	70	1
m	1	1.6523						DARSENA	p	7	9	baseline	0	parola	1	ong	0	no	GS23F18	23	F	2021-10-18_18h33.09.865	THAI_NEGA	2021.2.3	Win32	60.3682463	0	71	71	71	1
z	1	1.2355						ALCIERE	np	7	0	baseline	250	nonparola	2	ong	0	no	GS23F18	23	F	2021-10-18_18h33.09.865	THAI_NEGA	2021.2.3	Win32	60.3682463	0	72	72	72	1
z	1	0.89						ENTIMO	np	6	0	baseline	0	nonparola	2	ong	0	no	GS23F18	23	F	2021-10-18_18h33.09.865	THAI_NEGA	2021.2.3	Win32	60.3682463	0	73	73	73	1
m	1	0.7923						LIVIDO	p	6	8	baseline	500	parola	1	ong	0	no	GS23F18	23	F	2021-10-18_18h33.09.865	THAI_NEGA	2021.2.3	Win32	60.3682463	0	74	74	74	1
m	1	0.6797						NAUSEA	p	6	15	baseline	0	parola	1	ong	0	no	GS23F18	23	F	2021-10-18_18h33.09.865	THAI_NEGA	2021.2.3	Win32	60.3682463	0	75	75	75	1
z	1	1.4239						VERCACE	np	7	0	baseline	500	nonparola	2	ong	0	no	GS23F18	23	F	2021-10-18_18h33.09.865	THAI_NEGA	2021.2.3	Win32	60.3682463	0	76	76	76	1
m	1	0.7933						COFANO	p	6	9	baseline	0	parola	1	ong	0	no	GS23F18	23	F	2021-10-18_18h33.09.865	THAI_NEGA	2021.2.3	Win32	60.3682463	0	77	77	77	1
m	0	1.4906						USPICIO	np	7	0	baseline	250	nonparola	2	ong	0	no	GS23F18	23	F	2021-10-18_18h33.09.865	THAI_NEGA	2021.2.3	Win32	60.3682463	0	78	78	78	1
m	1	1.3029						IMBUTO	p	6	9	baseline	0	parola	1	ong	0	no	GS23F18	23	F	2021-10-18_18h33.09.865	THAI_NEGA	2021.2.3	Win32	60.3682463	0	79	79	79	1
z	1	0.9129						SADIVA	np	6	0	baseline	500	nonparola	2	ong	0	no	GS23F18	23	F	2021-10-18_18h33.09.865	THAI_NEGA	2021.2.3	Win32	60.3682463	0	80	80	80	1
m	1	1.0427						BOZZOLO	p	7	7	baseline	0	parola	1	ong	0	no	GS23F18	23	F	2021-10-18_18h33.09.865	THAI_NEGA	2021.2.3	Win32	60.3682463	0	81	81	81	1
z	1	1.1224						OMPICCIO	np	7	0	baseline	0	nonparola	2	ong	0	no	GS23F18	23	F	2021-10-18_18h33.09.865	THAI_NEGA	2021.2.3	Win32	60.3682463	0	82	82	82	1
z	1	1.4049						LIMPONE	np	7	0	baseline	500	nonparola	2	ong	0	no	GS23F18	23	F	2021-10-18_18h33.09.865	THAI_NEGA	2021.2.3	Win32	60.3682463	0	83	83	83	1
z	1	1.4235						NARCICO	np	7	0	baseline	250	nonparola	2	ong	0	no	GS23F18	23	F	2021-10-18_18h33.09.865	THAI_NEGA	2021.2.3	Win32	60.3682463	0	84	84	84	1
m	1	0.8765						PASCOLO	p	7	7	baseline	0	parola	1	ong	0	no	GS23F18	23	F	2021-10-18_18h33.09.865	THAI_NEGA	2021.2.3	Win32	60.3682463	0	85	85	85	1
z	1	1.6207						INSOGNA	np	7	0	baseline	250	nonparola	2	ong	0	no	GS23F18	23	F	2021-10-18_18h33.09.865	THAI_NEGA	2021.2.3	Win32	60.3682463	0	86	86	86	1
z	0	0.7381						PATINA	p	6	14	baseline	250	parola	1	ong	0	no	GS23F18	23	F	2021-10-18_18h33.09.865	THAI_NEGA	2021.2.3	Win32	60.3682463	0	87	87	87	1
z	1	1.119						ADOLTO	np	7	0	baseline	0	nonparola	2	ong	0	no	GS23F18	23	F	2021-10-18_18h33.09.865	THAI_NEGA	2021.2.3	Win32	60.3682463	0	88	88	88	1
m	1	0.8789						UTENTE	p	6	34	baseline	0	parola	1	ong	0	no	GS23F18	23	F	2021-10-18_18h33.09.865	THAI_NEGA	2021.2.3	Win32	60.3682463	0	89	89	89	1
z	1	1.5652						CIPELLA	np	7	0	baseline	500	nonparola	2	ong	0	no	GS23F18	23	F	2021-10-18_18h33.09.865	THAI_NEGA	2021.2.3	Win32	60.3682463	0	90	90	90	1
m	1	0.7623						GINEPRO	p	7	10	baseline	0	parola	1	ong	0	no	GS23F18	23	F	2021-10-18_18h33.09.865	THAI_NEGA	2021.2.3	Win32	60.3682463	0	91	91	91	1
z	1	1.6929						NONATO	np	6	0	baseline	500	nonparola	2	ong	0	no	GS23F18	23	F	2021-10-18_18h33.09.865	THAI_NEGA	2021.2.3	Win32	60.3682463	0	92	92	92	1
m	1	0.7137						CALICE	p	6	10	baseline	0	parola	1	ong	0	no	GS23F18	23	F	2021-10-18_18h33.09.865	THAI_NEGA	2021.2.3	Win32	60.3682463	0	93	93	93	1
m	1	1.4305						TORACE	p	6	31	baseline	250	parola	1	ong	0	no	GS23F18	23	F	2021-10-18_18h33.09.865	THAI_NEGA	2021.2.3	Win32	60.3682463	0	94	94	94	1
	0							REDINE	p	6	8	baseline	500	parola	1	ong	0	no	GS23F18	23	F	2021-10-18_18h33.09.865	THAI_NEGA	2021.2.3	Win32	60.3682463	0	95	95	95	1
m	1	0.6471						GOMITO	p	6	35	baseline	0	parola	1	ong	0	no	GS23F18	23	F	2021-10-18_18h33.09.865	THAI_NEGA	2021.2.3	Win32	60.3682463	0	96	96	96	1
z	1	1.0679						INGENSO	np	7	0	baseline	500	nonparola	2	ong	0	no	GS23F18	23	F	2021-10-18_18h33.09.865	THAI_NEGA	2021.2.3	Win32	60.3682463	0	97	97	97	1
z	1	1.1271						COVALLO	np	7	0	baseline	250	nonparola	2	ong	0	no	GS23F18	23	F	2021-10-18_18h33.09.865	THAI_NEGA	2021.2.3	Win32	60.3682463	0	98	98	98	1
m	1	0.7306						MONACO	p	6	24	baseline	250	parola	1	ong	0	no	GS23F18	23	F	2021-10-18_18h33.09.865	THAI_NEGA	2021.2.3	Win32	60.3682463	0	99	99	99	1
m	1	1.9506						DILUVIO	p	7	34	monitoring	0	parola	1	ong	0	no	GS23F18	23	F	2021-10-18_18h33.09.865	THAI_NEGA	2021.2.3	Win32	60.3682463						0	0	0	0	1
z	1	1.0915						PADATO	np	6	0	monitoring	250	nonparola	2	ong	0	no	GS23F18	23	F	2021-10-18_18h33.09.865	THAI_NEGA	2021.2.3	Win32	60.3682463						0	1	1	1	1
m	1	0.7421						STIVALE	p	7	10	monitoring	0	parola	1	ong	0	no	GS23F18	23	F	2021-10-18_18h33.09.865	THAI_NEGA	2021.2.3	Win32	60.3682463						0	2	2	2	1
	0							BAMMINO	np	7	0	monitoring	0	nonparola	2	ong	0	no	GS23F18	23	F	2021-10-18_18h33.09.865	THAI_NEGA	2021.2.3	Win32	60.3682463						0	3	3	3	1
m	0	0.6597						NUDOLA	np	6	0	monitoring	250	nonparola	2	ong	0	no	GS23F18	23	F	2021-10-18_18h33.09.865	THAI_NEGA	2021.2.3	Win32	60.3682463						0	4	4	4	1
m	1	1.9067						ZAMPINO	p	7	6	monitoring	500	parola	1	ong	0	no	GS23F18	23	F	2021-10-18_18h33.09.865	THAI_NEGA	2021.2.3	Win32	60.3682463						0	5	5	5	1
m	1	0.8373						CALDAIA	p	7	12	monitoring	250	parola	1	ong	0	no	GS23F18	23	F	2021-10-18_18h33.09.865	THAI_NEGA	2021.2.3	Win32	60.3682463						0	6	6	6	1
m	0	0.8251						FULGINE	np	7	0	monitoring	0	nonparola	2	ong	0	no	GS23F18	23	F	2021-10-18_18h33.09.865	THAI_NEGA	2021.2.3	Win32	60.3682463						0	7	7	7	1
m	1	1.3255						URANIO	p	6	9	monitoring	250	parola	1	ong	0	no	GS23F18	23	F	2021-10-18_18h33.09.865	THAI_NEGA	2021.2.3	Win32	60.3682463						0	8	8	8	1
z	1	1.2581						APISSO	np	6	0	monitoring	500	nonparola	2	ong	0	no	GS23F18	23	F	2021-10-18_18h33.09.865	THAI_NEGA	2021.2.3	Win32	60.3682463						0	9	9	9	1
l	1	1.3881						CAGERMA	np	7	0	monitoring	0	l	2	pmcue	0	no	GS23F18	23	F	2021-10-18_18h33.09.865	THAI_NEGA	2021.2.3	Win32	60.3682463						0	10	10	10	1
m	1	1.0608						TAZZINA	p	7	10	monitoring	250	parola	1	ong	0	no	GS23F18	23	F	2021-10-18_18h33.09.865	THAI_NEGA	2021.2.3	Win32	60.3682463						0	11	11	11	1
m	1	0.9581						VAPORE	p	6	40	monitoring	0	parola	1	ong	0	no	GS23F18	23	F	2021-10-18_18h33.09.865	THAI_NEGA	2021.2.3	Win32	60.3682463						0	12	12	12	1
z	1	1.3433						FEDORE	np	6	0	monitoring	250	nonparola	2	ong	0	no	GS23F18	23	F	2021-10-18_18h33.09.865	THAI_NEGA	2021.2.3	Win32	60.3682463						0	13	13	13	1
m	1	0.9758						MONTONE	p	7	8	monitoring	250	parola	1	ong	0	no	GS23F18	23	F	2021-10-18_18h33.09.865	THAI_NEGA	2021.2.3	Win32	60.3682463						0	14	14	14	1
z	1	1.5551						CANEZZA	np	7	0	monitoring	0	nonparola	2	ong	0	no	GS23F18	23	F	2021-10-18_18h33.09.865	THAI_NEGA	2021.2.3	Win32	60.3682463						0	15	15	15	1
z	1	1.6864						RAGINA	np	6	0	monitoring	250	nonparola	2	ong	0	no	GS23F18	23	F	2021-10-18_18h33.09.865	THAI_NEGA	2021.2.3	Win32	60.3682463						0	16	16	16	1
m	1	1.3678						AGNELLO	p	7	17	monitoring	250	parola	1	ong	0	no	GS23F18	23	F	2021-10-18_18h33.09.865	THAI_NEGA	2021.2.3	Win32	60.3682463						0	17	17	17	1
z	1	1.4713						PINARIO	np	7	0	monitoring	250	nonparola	2	ong	0	no	GS23F18	23	F	2021-10-18_18h33.09.865	THAI_NEGA	2021.2.3	Win32	60.3682463						0	18	18	18	1
z	1	1.9592						INDANO	np	6	0	monitoring	500	nonparola	2	ong	0	no	GS23F18	23	F	2021-10-18_18h33.09.865	THAI_NEGA	2021.2.3	Win32	60.3682463						0	19	19	19	1
m	1	1.1634						BISTURI	p	7	8	monitoring	250	parola	1	ong	0	no	GS23F18	23	F	2021-10-18_18h33.09.865	THAI_NEGA	2021.2.3	Win32	60.3682463						0	20	20	20	1
z	1	0.9997						SECONTO	np	7	0	monitoring	250	nonparola	2	ong	0	no	GS23F18	23	F	2021-10-18_18h33.09.865	THAI_NEGA	2021.2.3	Win32	60.3682463						0	21	21	21	1
l	1	1.1772						POMATA	p	6	0	monitoring	500	l	1	pmcue	0	no	GS23F18	23	F	2021-10-18_18h33.09.865	THAI_NEGA	2021.2.3	Win32	60.3682463						0	22	22	22	1
z	1	1.5096						UMETTA	np	6	0	monitoring	250	nonparola	2	ong	0	no	GS23F18	23	F	2021-10-18_18h33.09.865	THAI_NEGA	2021.2.3	Win32	60.3682463						0	23	23	23	1
m	1	1.2775						FRUSCIO	p	7	9	monitoring	0	parola	1	ong	0	no	GS23F18	23	F	2021-10-18_18h33.09.865	THAI_NEGA	2021.2.3	Win32	60.3682463						0	24	24	24	1
m	1	1.5419						ORDIGNO	p	7	15	monitoring	250	parola	1	ong	0	no	GS23F18	23	F	2021-10-18_18h33.09.865	THAI_NEGA	2021.2.3	Win32	60.3682463						0	25	25	25	1
z	1	1.6901						METALO	np	6	0	monitoring	0	nonparola	2	ong	0	no	GS23F18	23	F	2021-10-18_18h33.09.865	THAI_NEGA	2021.2.3	Win32	60.3682463						0	26	26	26	1
z	1	1.3599						GAVERA	np	6	0	monitoring	500	nonparola	2	ong	0	no	GS23F18	23	F	2021-10-18_18h33.09.865	THAI_NEGA	2021.2.3	Win32	60.3682463						0	27	27	27	1
m	1	1.1607						INSERTO	p	7	9	monitoring	0	parola	1	ong	0	no	GS23F18	23	F	2021-10-18_18h33.09.865	THAI_NEGA	2021.2.3	Win32	60.3682463						0	28	28	28	1
m	1	1.0256						VICARIO	p	7	9	monitoring	500	parola	1	ong	0	no	GS23F18	23	F	2021-10-18_18h33.09.865	THAI_NEGA	2021.2.3	Win32	60.3682463						0	29	29	29	1
z	1	1.5084						ACENDA	np	6	0	monitoring	0	nonparola	2	ong	0	no	GS23F18	23	F	2021-10-18_18h33.09.865	THAI_NEGA	2021.2.3	Win32	60.3682463						0	30	30	30	1
m	1	0.8127						DECADE	p	6	7	monitoring	0	parola	1	ong	0	no	GS23F18	23	F	2021-10-18_18h33.09.865	THAI_NEGA	2021.2.3	Win32	60.3682463						0	31	31	31	1
z	1	1.0464						PALETE	np	6	0	monitoring	500	nonparola	2	ong	0	no	GS23F18	23	F	2021-10-18_18h33.09.865	THAI_NEGA	2021.2.3	Win32	60.3682463						0	32	32	32	1
m	1	1.0345						SENAPE	p	6	17	monitoring	500	parola	1	ong	0	no	GS23F18	23	F	2021-10-18_18h33.09.865	THAI_NEGA	2021.2.3	Win32	60.3682463						0	33	33	33	1
z	1	1.9467						TENTONO	np	7	0	monitoring	0	nonparola	2	ong	0	no	GS23F18	23	F	2021-10-18_18h33.09.865	THAI_NEGA	2021.2.3	Win32	60.3682463						0	34	34	34	1
l	1	0.8255						MANICO	p	6	12	monitoring	0	l	1	pmcue	0	no	GS23F18	23	F	2021-10-18_18h33.09.865	THAI_NEGA	2021.2.3	Win32	60.3682463						0	35	35	35	1
m	1	0.9087						GETTONE	p	7	5	monitoring	250	parola	1	ong	0	no	GS23F18	23	F	2021-10-18_18h33.09.865	THAI_NEGA	2021.2.3	Win32	60.3682463						0	36	36	36	1
z	1	1.0927						CALERA	np	6	0	monitoring	500	nonparola	2	ong	0	no	GS23F18	23	F	2021-10-18_18h33.09.865	THAI_NEGA	2021.2.3	Win32	60.3682463						0	37	37	37	1
m	1	0.8146						USTIONE	p	7	20	monitoring	500	parola	1	ong	0	no	GS23F18	23	F	2021-10-18_18h33.09.865	THAI_NEGA	2021.2.3	Win32	60.3682463						0	38	38	38	1
	0							LEGNAME	p	7	7	monitoring	0	parola	1	ong	0	no	GS23F18	23	F	2021-10-18_18h33.09.865	THAI_NEGA	2021.2.3	Win32	60.3682463						0	39	39	39	1
z	1	1.1701						MODIVO	np	6	0	monitoring	0	nonparola	2	ong	0	no	GS23F18	23	F	2021-10-18_18h33.09.865	THAI_NEGA	2021.2.3	Win32	60.3682463						0	40	40	40	1
m	1	1.3868						RADURA	p	6	9	monitoring	0	parola	1	ong	0	no	GS23F18	23	F	2021-10-18_18h33.09.865	THAI_NEGA	2021.2.3	Win32	60.3682463						0	41	41	41	1
	0							TUANTO	np	6	0	monitoring	250	nonparola	2	ong	0	no	GS23F18	23	F	2021-10-18_18h33.09.865	THAI_NEGA	2021.2.3	Win32	60.3682463						0	42	42	42	1
m	1	0.7097						PICCONE	p	7	11	monitoring	0	parola	1	ong	0	no	GS23F18	23	F	2021-10-18_18h33.09.865	THAI_NEGA	2021.2.3	Win32	60.3682463						0	43	43	43	1
z	1	1.6542						LACREME	np	7	0	monitoring	250	nonparola	2	ong	0	no	GS23F18	23	F	2021-10-18_18h33.09.865	THAI_NEGA	2021.2.3	Win32	60.3682463						0	44	44	44	1
z	1	1.9706						DILITTA	np	7	0	monitoring	500	nonparola	2	ong	0	no	GS23F18	23	F	2021-10-18_18h33.09.865	THAI_NEGA	2021.2.3	Win32	60.3682463						0	45	45	45	1
l	1	1.142						TOMANTE	np	7	0	monitoring	0	l	2	pmcue	0	no	GS23F18	23	F	2021-10-18_18h33.09.865	THAI_NEGA	2021.2.3	Win32	60.3682463						0	46	46	46	1
m	1	0.8748						OTTONE	p	6	17	monitoring	500	parola	1	ong	0	no	GS23F18	23	F	2021-10-18_18h33.09.865	THAI_NEGA	2021.2.3	Win32	60.3682463						0	47	47	47	1
m	1	1.3187						GAZEBO	p	6	8	monitoring	0	parola	1	ong	0	no	GS23F18	23	F	2021-10-18_18h33.09.865	THAI_NEGA	2021.2.3	Win32	60.3682463						0	48	48	48	1
z	1	1.2375						NENICO	np	6	0	monitoring	250	nonparola	2	ong	0	no	GS23F18	23	F	2021-10-18_18h33.09.865	THAI_NEGA	2021.2.3	Win32	60.3682463						0	49	49	49	1
	0							ARPIONE	p	7	12	monitoring	250	parola	1	ong	0	no	GS23F18	23	F	2021-10-18_18h33.09.865	THAI_NEGA	2021.2.3	Win32	60.3682463						0	50	50	50	1
	0							VANIGIA	np	7	0	monitoring	500	nonparola	2	ong	0	no	GS23F18	23	F	2021-10-18_18h33.09.865	THAI_NEGA	2021.2.3	Win32	60.3682463						0	51	51	51	1
z	1	1.0086						EBLISSE	np	7	0	monitoring	0	nonparola	2	ong	0	no	GS23F18	23	F	2021-10-18_18h33.09.865	THAI_NEGA	2021.2.3	Win32	60.3682463						0	52	52	52	1
m	1	0.9771						CARTINA	p	7	13	monitoring	250	parola	1	ong	0	no	GS23F18	23	F	2021-10-18_18h33.09.865	THAI_NEGA	2021.2.3	Win32	60.3682463						0	53	53	53	1
z	1	0.8095						TECITA	np	6	0	monitoring	500	nonparola	2	ong	0	no	GS23F18	23	F	2021-10-18_18h33.09.865	THAI_NEGA	2021.2.3	Win32	60.3682463						0	54	54	54	1
m	1	0.8105						FELINO	p	6	9	monitoring	500	parola	1	ong	0	no	GS23F18	23	F	2021-10-18_18h33.09.865	THAI_NEGA	2021.2.3	Win32	60.3682463						0	55	55	55	1
z	1	1.4126						GINEVRO	np	7	0	monitoring	250	nonparola	2	ong	0	no	GS23F18	23	F	2021-10-18_18h33.09.865	THAI_NEGA	2021.2.3	Win32	60.3682463						0	56	56	56	1
z	1	1.2577						ELANCO	np	6	0	monitoring	250	nonparola	2	ong	0	no	GS23F18	23	F	2021-10-18_18h33.09.865	THAI_NEGA	2021.2.3	Win32	60.3682463						0	57	57	57	1
m	1	0.9784						BIDONE	p	6	13	monitoring	0	parola	1	ong	0	no	GS23F18	23	F	2021-10-18_18h33.09.865	THAI_NEGA	2021.2.3	Win32	60.3682463						0	58	58	58	1
m	1	1.1896						LEMURE	p	6	3	monitoring	500	parola	1	ong	0	no	GS23F18	23	F	2021-10-18_18h33.09.865	THAI_NEGA	2021.2.3	Win32	60.3682463						0	59	59	59	1
l	1	1.0036						SAGOMA	p	6	0	monitoring	250	l	1	pmcue	0	no	GS23F18	23	F	2021-10-18_18h33.09.865	THAI_NEGA	2021.2.3	Win32	60.3682463						0	60	60	60	1
m	1	0.9912						REPERTO	p	7	7	monitoring	0	parola	1	ong	0	no	GS23F18	23	F	2021-10-18_18h33.09.865	THAI_NEGA	2021.2.3	Win32	60.3682463						0	61	61	61	1
z	1	1.0918						MIDULLO	np	7	0	monitoring	250	nonparola	2	ong	0	no	GS23F18	23	F	2021-10-18_18h33.09.865	THAI_NEGA	2021.2.3	Win32	60.3682463						0	62	62	62	1
z	1	1.3681						DANNOLA	np	7	0	monitoring	500	nonparola	2	ong	0	no	GS23F18	23	F	2021-10-18_18h33.09.865	THAI_NEGA	2021.2.3	Win32	60.3682463						0	63	63	63	1
m	1	1.0255						ORFANO	p	6	9	monitoring	500	parola	1	ong	0	no	GS23F18	23	F	2021-10-18_18h33.09.865	THAI_NEGA	2021.2.3	Win32	60.3682463						0	64	64	64	1
z	1	1.4954						BANENA	np	6	0	monitoring	250	nonparola	2	ong	0	no	GS23F18	23	F	2021-10-18_18h33.09.865	THAI_NEGA	2021.2.3	Win32	60.3682463						0	65	65	65	1
z	1	0.9213						FERPATA	np	7	0	monitoring	0	nonparola	2	ong	0	no	GS23F18	23	F	2021-10-18_18h33.09.865	THAI_NEGA	2021.2.3	Win32	60.3682463						0	66	66	66	1
m	1	1.3045						NEURONE	p	7	11	monitoring	250	parola	1	ong	0	no	GS23F18	23	F	2021-10-18_18h33.09.865	THAI_NEGA	2021.2.3	Win32	60.3682463						0	67	67	67	1
z	1	1.2372						LATTERA	np	7	0	monitoring	500	nonparola	2	ong	0	no	GS23F18	23	F	2021-10-18_18h33.09.865	THAI_NEGA	2021.2.3	Win32	60.3682463						0	68	68	68	1
z	1	1.7168						GESIONE	np	7	0	monitoring	500	nonparola	2	ong	0	no	GS23F18	23	F	2021-10-18_18h33.09.865	THAI_NEGA	2021.2.3	Win32	60.3682463						0	69	69	69	1
m	1	1.4564						PEDANA	p	6	18	monitoring	500	parola	1	ong	0	no	GS23F18	23	F	2021-10-18_18h33.09.865	THAI_NEGA	2021.2.3	Win32	60.3682463						0	70	70	70	1
l	1	1.5867						MACIATA	np	7	0	monitoring	500	l	2	pmcue	0	no	GS23F18	23	F	2021-10-18_18h33.09.865	THAI_NEGA	2021.2.3	Win32	60.3682463						0	71	71	71	1
z	1	1.2601						FIOLINO	np	7	0	monitoring	250	nonparola	2	ong	0	no	GS23F18	23	F	2021-10-18_18h33.09.865	THAI_NEGA	2021.2.3	Win32	60.3682463						0	72	72	72	1
m	1	1.1286						INGORGO	p	7	16	monitoring	0	parola	1	ong	0	no	GS23F18	23	F	2021-10-18_18h33.09.865	THAI_NEGA	2021.2.3	Win32	60.3682463						0	73	73	73	1
	0							IMPORO	np	6	0	monitoring	250	nonparola	2	ong	0	no	GS23F18	23	F	2021-10-18_18h33.09.865	THAI_NEGA	2021.2.3	Win32	60.3682463						0	74	74	74	1
m	1	0.917						NOBILE	p	6	29	monitoring	500	parola	1	ong	0	no	GS23F18	23	F	2021-10-18_18h33.09.865	THAI_NEGA	2021.2.3	Win32	60.3682463						0	75	75	75	1
	0							MINIERA	p	7	19	monitoring	500	parola	1	ong	0	no	GS23F18	23	F	2021-10-18_18h33.09.865	THAI_NEGA	2021.2.3	Win32	60.3682463						0	76	76	76	1
z	1	1.1445						ALLARVE	np	7	0	monitoring	500	nonparola	2	ong	0	no	GS23F18	23	F	2021-10-18_18h33.09.865	THAI_NEGA	2021.2.3	Win32	60.3682463						0	77	77	77	1
z	1	0.9134						DIBANO	np	6	0	monitoring	250	nonparola	2	ong	0	no	GS23F18	23	F	2021-10-18_18h33.09.865	THAI_NEGA	2021.2.3	Win32	60.3682463						0	78	78	78	1
m	1	0.6643						FAGOTTO	p	7	7	monitoring	0	parola	1	ong	0	no	GS23F18	23	F	2021-10-18_18h33.09.865	THAI_NEGA	2021.2.3	Win32	60.3682463						0	79	79	79	1
m	1	0.9611						PALUDE	p	6	13	monitoring	0	parola	1	ong	0	no	GS23F18	23	F	2021-10-18_18h33.09.865	THAI_NEGA	2021.2.3	Win32	60.3682463						0	80	80	80	1
z	1	1.0058						MUDINO	np	6	0	monitoring	500	nonparola	2	ong	0	no	GS23F18	23	F	2021-10-18_18h33.09.865	THAI_NEGA	2021.2.3	Win32	60.3682463						0	81	81	81	1
z	1	0.8984						ESTEBA	np	6	0	monitoring	500	nonparola	2	ong	0	no	GS23F18	23	F	2021-10-18_18h33.09.865	THAI_NEGA	2021.2.3	Win32	60.3682463						0	82	82	82	1
l	1	1.161						MANTIDE	p	7	9	monitoring	250	l	1	pmcue	0	no	GS23F18	23	F	2021-10-18_18h33.09.865	THAI_NEGA	2021.2.3	Win32	60.3682463						0	83	83	83	1
m	1	0.6468						UVETTA	p	6	11	monitoring	500	parola	1	ong	0	no	GS23F18	23	F	2021-10-18_18h33.09.865	THAI_NEGA	2021.2.3	Win32	60.3682463						0	84	84	84	1
m	1	1.4775						ESILIO	p	6	41	monitoring	250	parola	1	ong	0	no	GS23F18	23	F	2021-10-18_18h33.09.865	THAI_NEGA	2021.2.3	Win32	60.3682463						0	85	85	85	1
m	0	1.6078						RECRUTA	np	7	0	monitoring	500	nonparola	2	ong	0	no	GS23F18	23	F	2021-10-18_18h33.09.865	THAI_NEGA	2021.2.3	Win32	60.3682463						0	86	86	86	1
m	1	0.763						TIMONE	p	7	31	monitoring	250	parola	1	ong	0	no	GS23F18	23	F	2021-10-18_18h33.09.865	THAI_NEGA	2021.2.3	Win32	60.3682463						0	87	87	87	1
m	1	0.5984						CAVOLO	p	6	13	monitoring	0	parola	1	ong	0	no	GS23F18	23	F	2021-10-18_18h33.09.865	THAI_NEGA	2021.2.3	Win32	60.3682463						0	88	88	88	1
z	1	0.9464						NOTTARE	np	7	0	monitoring	500	nonparola	2	ong	0	no	GS23F18	23	F	2021-10-18_18h33.09.865	THAI_NEGA	2021.2.3	Win32	60.3682463						0	89	89	89	1
m	1	1.0781						LICHENE	p	7	7	monitoring	0	parola	1	ong	0	no	GS23F18	23	F	2021-10-18_18h33.09.865	THAI_NEGA	2021.2.3	Win32	60.3682463						0	90	90	90	1
z	1	1.2099						PUSTINO	np	7	0	monitoring	500	nonparola	2	ong	0	no	GS23F18	23	F	2021-10-18_18h33.09.865	THAI_NEGA	2021.2.3	Win32	60.3682463						0	91	91	91	1
z	0	0.7387						MULINO	p	6	7	monitoring	0	parola	1	ong	0	no	GS23F18	23	F	2021-10-18_18h33.09.865	THAI_NEGA	2021.2.3	Win32	60.3682463						0	92	92	92	1
m	0	0.9127						VAROLO	np	6	0	monitoring	0	nonparola	2	ong	0	no	GS23F18	23	F	2021-10-18_18h33.09.865	THAI_NEGA	2021.2.3	Win32	60.3682463						0	93	93	93	1
l	1	1.3439						ENIGMA	p	6	9	monitoring	500	l	1	pmcue	0	no	GS23F18	23	F	2021-10-18_18h33.09.865	THAI_NEGA	2021.2.3	Win32	60.3682463						0	94	94	94	1
m	1	0.7812						NARICE	p	6	15	monitoring	250	parola	1	ong	0	no	GS23F18	23	F	2021-10-18_18h33.09.865	THAI_NEGA	2021.2.3	Win32	60.3682463						0	95	95	95	1
z	1	0.9692						CAVIDE	np	6	0	monitoring	500	nonparola	2	ong	0	no	GS23F18	23	F	2021-10-18_18h33.09.865	THAI_NEGA	2021.2.3	Win32	60.3682463						0	96	96	96	1
z	1	1.4628						VOLACE	np	6	0	monitoring	0	nonparola	2	ong	0	no	GS23F18	23	F	2021-10-18_18h33.09.865	THAI_NEGA	2021.2.3	Win32	60.3682463						0	97	97	97	1
z	1	1.1106						SADICE	np	6	0	monitoring	0	nonparola	2	ong	0	no	GS23F18	23	F	2021-10-18_18h33.09.865	THAI_NEGA	2021.2.3	Win32	60.3682463						0	98	98	98	1
m	1	0.7704						VORTICE	p	7	14	monitoring	250	parola	1	ong	0	no	GS23F18	23	F	2021-10-18_18h33.09.865	THAI_NEGA	2021.2.3	Win32	60.3682463						0	99	99	99	1
																			GS23F18	23	F	2021-10-18_18h33.09.865	THAI_NEGA	2021.2.3	Win32	60.3682463											n	1	4.2709	y	1	5.1032	y	0	3.6027
