# Supplementary material for: Thinking about it: the impact of COVID-19-related stimuli on prospective memory
Source: PeerJ. 2023 Nov 16;11:e16389. doi: 10.7717/peerj.16389 (PMC10657566; doi:10.7717/peerj.16389)
Supplement: Supplemental Information 4 — The raw data from both the task and the questionnaire. Both folders are divided in the three conditions (COV, DOC, and NEGA) depending on the presented video clip. [file peerj-11-16389-s004.zip › Data/RAW_Data_Task/NEGA_version/pb21m11_nega.csv]

trial_key.keys	trial_key.corr	trial_key.rt	trials_loop_practice.thisRepN	trials_loop_practice.thisTrialN	trials_loop_practice.thisN	trials_loop_practice.thisIndex	trials_loop_practice.ran	stimolo	parolanonparola	lunghezza	frequenza	blocco	jitter	rispcorr	StimTrig	stim_type	stimulus_after	underline	ID_Soggetto*	Età*	Sesso	date	expName	psychopyVersion	OS	frameRate	trials_loop_baseline.thisRepN	trials_loop_baseline.thisTrialN	trials_loop_baseline.thisN	trials_loop_baseline.thisIndex	trials_loop_baseline.ran	trials_loop_attention.thisRepN	trials_loop_attention.thisTrialN	trials_loop_attention.thisN	trials_loop_attention.thisIndex	trials_loop_attention.ran	emotional1_key.keys	emotional1_key.corr	emotional1_key.rt	emotional2_key.keys	emotional2_key.corr	emotional2_key.rt	emotional3_key.keys	emotional3_key.corr	emotional3_key.rt
m	1	0.5138	0	0	0	0	1	ARANCIA	p	7	31	practice	500	parola	1	ong	0	no	pb21m11	21	maschile	2021-11-11_15h45.21.470	THAI_NEGA	2021.2.3	Win32	60.78288354
z	1	0.704	0	1	1	1	1	RECINA	np	6	0	practice	500	nonparola	2	ong	0	no	pb21m11	21	maschile	2021-11-11_15h45.21.470	THAI_NEGA	2021.2.3	Win32	60.78288354
z	1	0.6722	0	2	2	2	1	TUCCANA	np	7	0	practice	250	nonparola	2	ong	0	no	pb21m11	21	maschile	2021-11-11_15h45.21.470	THAI_NEGA	2021.2.3	Win32	60.78288354
m	1	0.5551	0	3	3	3	1	PETTINE	p	7	1	practice	0	parola	1	ong	0	no	pb21m11	21	maschile	2021-11-11_15h45.21.470	THAI_NEGA	2021.2.3	Win32	60.78288354
z	1	0.7418	0	4	4	4	1	INFITO	np	6	0	practice	500	nonparola	2	ong	0	no	pb21m11	21	maschile	2021-11-11_15h45.21.470	THAI_NEGA	2021.2.3	Win32	60.78288354
m	1	0.5674	0	5	5	5	1	GIUDICE	p	7	374	practice	500	parola	1	ong	0	no	pb21m11	21	maschile	2021-11-11_15h45.21.470	THAI_NEGA	2021.2.3	Win32	60.78288354
m	1	0.5621	0	6	6	6	1	VOLANTE	p	7	89	practice	0	parola	1	ong	0	no	pb21m11	21	maschile	2021-11-11_15h45.21.470	THAI_NEGA	2021.2.3	Win32	60.78288354
z	1	0.5241	0	7	7	7	1	CUBELA	np	6	0	practice	250	nonparola	2	ong	0	no	pb21m11	21	maschile	2021-11-11_15h45.21.470	THAI_NEGA	2021.2.3	Win32	60.78288354
m	0	0.5241	0	8	8	8	1	LUGGINE	np	7	0	practice	0	nonparola	2	ong	0	no	pb21m11	21	maschile	2021-11-11_15h45.21.470	THAI_NEGA	2021.2.3	Win32	60.78288354
m	1	0.6476	0	9	9	9	1	DISEGNO	p	7	201	practice	0	parola	1	ong	0	no	pb21m11	21	maschile	2021-11-11_15h45.21.470	THAI_NEGA	2021.2.3	Win32	60.78288354
m	1	0.5882						RELITTO	p	7	8	baseline	500	parola	1	ong	0	no	pb21m11	21	maschile	2021-11-11_15h45.21.470	THAI_NEGA	2021.2.3	Win32	60.78288354	0	0	0	0	1
m	1	0.8838						GERANIO	p	7	12	baseline	250	parola	1	ong	0	no	pb21m11	21	maschile	2021-11-11_15h45.21.470	THAI_NEGA	2021.2.3	Win32	60.78288354	0	1	1	1	1
z	1	0.684						VANANGA	np	7	0	baseline	0	nonparola	2	ong	0	no	pb21m11	21	maschile	2021-11-11_15h45.21.470	THAI_NEGA	2021.2.3	Win32	60.78288354	0	2	2	2	1
m	1	0.7308						NATICA	p	6	5	baseline	250	parola	1	ong	0	no	pb21m11	21	maschile	2021-11-11_15h45.21.470	THAI_NEGA	2021.2.3	Win32	60.78288354	0	3	3	3	1
z	1	0.761						USTELLO	np	7	0	baseline	500	nonparola	2	ong	0	no	pb21m11	21	maschile	2021-11-11_15h45.21.470	THAI_NEGA	2021.2.3	Win32	60.78288354	0	4	4	4	1
m	1	0.5385						METANO	p	6	17	baseline	250	parola	1	ong	0	no	pb21m11	21	maschile	2021-11-11_15h45.21.470	THAI_NEGA	2021.2.3	Win32	60.78288354	0	5	5	5	1
z	1	0.7212						FIURIA	np	6	0	baseline	500	nonparola	2	ong	0	no	pb21m11	21	maschile	2021-11-11_15h45.21.470	THAI_NEGA	2021.2.3	Win32	60.78288354	0	6	6	6	1
m	1	0.5453						SUGHERO	p	7	5	baseline	250	parola	1	ong	0	no	pb21m11	21	maschile	2021-11-11_15h45.21.470	THAI_NEGA	2021.2.3	Win32	60.78288354	0	7	7	7	1
z	1	0.7029						PIROTA	np	6	0	baseline	250	nonparola	2	ong	0	no	pb21m11	21	maschile	2021-11-11_15h45.21.470	THAI_NEGA	2021.2.3	Win32	60.78288354	0	8	8	8	1
z	1	0.6904						BAMBORA	np	7	0	baseline	0	nonparola	2	ong	0	no	pb21m11	21	maschile	2021-11-11_15h45.21.470	THAI_NEGA	2021.2.3	Win32	60.78288354	0	9	9	9	1
m	1	0.6223						PETALO	p	6	27	baseline	250	parola	1	ong	0	no	pb21m11	21	maschile	2021-11-11_15h45.21.470	THAI_NEGA	2021.2.3	Win32	60.78288354	0	10	10	10	1
m	1	0.7505						ELMETTO	p	7	5	baseline	0	parola	1	ong	0	no	pb21m11	21	maschile	2021-11-11_15h45.21.470	THAI_NEGA	2021.2.3	Win32	60.78288354	0	11	11	11	1
z	1	0.5537						DOBILE	np	6	0	baseline	250	nonparola	2	ong	0	no	pb21m11	21	maschile	2021-11-11_15h45.21.470	THAI_NEGA	2021.2.3	Win32	60.78288354	0	12	12	12	1
m	1	0.6477						BAVERO	p	6	7	baseline	0	parola	1	ong	0	no	pb21m11	21	maschile	2021-11-11_15h45.21.470	THAI_NEGA	2021.2.3	Win32	60.78288354	0	13	13	13	1
m	1	0.5883						VALENZA	p	7	10	baseline	500	parola	1	ong	0	no	pb21m11	21	maschile	2021-11-11_15h45.21.470	THAI_NEGA	2021.2.3	Win32	60.78288354	0	14	14	14	1
z	1	0.6675						ORDONE	np	6	0	baseline	250	nonparola	2	ong	0	no	pb21m11	21	maschile	2021-11-11_15h45.21.470	THAI_NEGA	2021.2.3	Win32	60.78288354	0	15	15	15	1
z	1	0.6152						TERPONE	np	7	0	baseline	250	nonparola	2	ong	0	no	pb21m11	21	maschile	2021-11-11_15h45.21.470	THAI_NEGA	2021.2.3	Win32	60.78288354	0	16	16	16	1
m	1	0.5476						INCHINO	p	7	10	baseline	250	parola	1	ong	0	no	pb21m11	21	maschile	2021-11-11_15h45.21.470	THAI_NEGA	2021.2.3	Win32	60.78288354	0	17	17	17	1
m	1	0.74						ETTARO	p	6	31	baseline	0	parola	1	ong	0	no	pb21m11	21	maschile	2021-11-11_15h45.21.470	THAI_NEGA	2021.2.3	Win32	60.78288354	0	18	18	18	1
z	1	0.7001						LUVACA	np	6	0	baseline	250	nonparola	2	ong	0	no	pb21m11	21	maschile	2021-11-11_15h45.21.470	THAI_NEGA	2021.2.3	Win32	60.78288354	0	19	19	19	1
m	1	0.5625						DUETTO	p	6	23	baseline	500	parola	1	ong	0	no	pb21m11	21	maschile	2021-11-11_15h45.21.470	THAI_NEGA	2021.2.3	Win32	60.78288354	0	20	20	20	1
z	1	0.7305						PUPILE	np	6	0	baseline	250	nonparola	2	ong	0	no	pb21m11	21	maschile	2021-11-11_15h45.21.470	THAI_NEGA	2021.2.3	Win32	60.78288354	0	21	21	21	1
z	1	0.6367						STOVACO	np	7	0	baseline	0	nonparola	2	ong	0	no	pb21m11	21	maschile	2021-11-11_15h45.21.470	THAI_NEGA	2021.2.3	Win32	60.78288354	0	22	22	22	1
m	1	0.6677						BARILE	p	6	7	baseline	500	parola	1	ong	0	no	pb21m11	21	maschile	2021-11-11_15h45.21.470	THAI_NEGA	2021.2.3	Win32	60.78288354	0	23	23	23	1
z	1	0.6455						RANAIO	np	6	0	baseline	250	nonparola	2	ong	0	no	pb21m11	21	maschile	2021-11-11_15h45.21.470	THAI_NEGA	2021.2.3	Win32	60.78288354	0	24	24	24	1
m	1	0.5457						CAVERNA	p	7	14	baseline	250	parola	1	ong	0	no	pb21m11	21	maschile	2021-11-11_15h45.21.470	THAI_NEGA	2021.2.3	Win32	60.78288354	0	25	25	25	1
z	1	0.6342						ROTOIA	np	7	0	baseline	500	nonparola	2	ong	0	no	pb21m11	21	maschile	2021-11-11_15h45.21.470	THAI_NEGA	2021.2.3	Win32	60.78288354	0	26	26	26	1
m	1	0.6035						ALTURA	p	6	8	baseline	500	parola	1	ong	0	no	pb21m11	21	maschile	2021-11-11_15h45.21.470	THAI_NEGA	2021.2.3	Win32	60.78288354	0	27	27	27	1
m	1	0.601						DIPINTO	p	7	21	baseline	0	parola	1	ong	0	no	pb21m11	21	maschile	2021-11-11_15h45.21.470	THAI_NEGA	2021.2.3	Win32	60.78288354	0	28	28	28	1
m	1	0.6667						LEGUME	p	6	11	baseline	250	parola	1	ong	0	no	pb21m11	21	maschile	2021-11-11_15h45.21.470	THAI_NEGA	2021.2.3	Win32	60.78288354	0	29	29	29	1
z	1	0.7197						FEDINO	np	6	0	baseline	500	nonparola	2	ong	0	no	pb21m11	21	maschile	2021-11-11_15h45.21.470	THAI_NEGA	2021.2.3	Win32	60.78288354	0	30	30	30	1
m	1	0.6756						MENSOLA	p	7	7	baseline	0	parola	1	ong	0	no	pb21m11	21	maschile	2021-11-11_15h45.21.470	THAI_NEGA	2021.2.3	Win32	60.78288354	0	31	31	31	1
z	1	0.6224						ALCUME	np	6	0	baseline	500	nonparola	2	ong	0	no	pb21m11	21	maschile	2021-11-11_15h45.21.470	THAI_NEGA	2021.2.3	Win32	60.78288354	0	32	32	32	1
m	1	0.7396						INNESTO	p	6	13	baseline	0	parola	1	ong	0	no	pb21m11	21	maschile	2021-11-11_15h45.21.470	THAI_NEGA	2021.2.3	Win32	60.78288354	0	33	33	33	1
z	1	0.8472						LAVENDA	np	7	0	baseline	0	nonparola	2	ong	0	no	pb21m11	21	maschile	2021-11-11_15h45.21.470	THAI_NEGA	2021.2.3	Win32	60.78288354	0	34	34	34	1
m	1	0.9439						SLAVINA	p	7	5	baseline	500	parola	1	ong	0	no	pb21m11	21	maschile	2021-11-11_15h45.21.470	THAI_NEGA	2021.2.3	Win32	60.78288354	0	35	35	35	1
m	1	0.5685						ORMONE	p	6	6	baseline	500	parola	1	ong	0	no	pb21m11	21	maschile	2021-11-11_15h45.21.470	THAI_NEGA	2021.2.3	Win32	60.78288354	0	36	36	36	1
m	0	0.6778						UMIONE	np	6	0	baseline	0	nonparola	2	ong	0	no	pb21m11	21	maschile	2021-11-11_15h45.21.470	THAI_NEGA	2021.2.3	Win32	60.78288354	0	37	37	37	1
m	1	0.617						SALAME	p	6	14	baseline	0	parola	1	ong	0	no	pb21m11	21	maschile	2021-11-11_15h45.21.470	THAI_NEGA	2021.2.3	Win32	60.78288354	0	38	38	38	1
z	1	0.8259						GANDOLA	np	7	0	baseline	500	nonparola	2	ong	0	no	pb21m11	21	maschile	2021-11-11_15h45.21.470	THAI_NEGA	2021.2.3	Win32	60.78288354	0	39	39	39	1
z	1	0.8443						DIGEGNO	np	7	0	baseline	500	nonparola	2	ong	0	no	pb21m11	21	maschile	2021-11-11_15h45.21.470	THAI_NEGA	2021.2.3	Win32	60.78288354	0	40	40	40	1
z	1	0.7098						BACRECA	np	7	0	baseline	0	nonparola	2	ong	0	no	pb21m11	21	maschile	2021-11-11_15h45.21.470	THAI_NEGA	2021.2.3	Win32	60.78288354	0	41	41	41	1
z	0	0.7046						RUDERE	p	6	8	baseline	250	parola	1	ong	0	no	pb21m11	21	maschile	2021-11-11_15h45.21.470	THAI_NEGA	2021.2.3	Win32	60.78288354	0	42	42	42	1
z	1	0.7472						OSCITE	np	6	0	baseline	250	nonparola	2	ong	0	no	pb21m11	21	maschile	2021-11-11_15h45.21.470	THAI_NEGA	2021.2.3	Win32	60.78288354	0	43	43	43	1
m	1	0.6363						NETTARE	p	7	14	baseline	500	parola	1	ong	0	no	pb21m11	21	maschile	2021-11-11_15h45.21.470	THAI_NEGA	2021.2.3	Win32	60.78288354	0	44	44	44	1
z	1	0.844						PENTERA	np	7	0	baseline	0	nonparola	2	ong	0	no	pb21m11	21	maschile	2021-11-11_15h45.21.470	THAI_NEGA	2021.2.3	Win32	60.78288354	0	45	45	45	1
z	1	0.7673						NEBOZIO	np	7	0	baseline	250	nonparola	2	ong	0	no	pb21m11	21	maschile	2021-11-11_15h45.21.470	THAI_NEGA	2021.2.3	Win32	60.78288354	0	46	46	46	1
m	1	0.6504						ZATTERA	p	7	14	baseline	500	parola	1	ong	0	no	pb21m11	21	maschile	2021-11-11_15h45.21.470	THAI_NEGA	2021.2.3	Win32	60.78288354	0	47	47	47	1
m	1	0.6592						LAMIERA	p	7	11	baseline	500	parola	1	ong	0	no	pb21m11	21	maschile	2021-11-11_15h45.21.470	THAI_NEGA	2021.2.3	Win32	60.78288354	0	48	48	48	1
z	1	0.7836						CULINA	np	6	0	baseline	500	nonparola	2	ong	0	no	pb21m11	21	maschile	2021-11-11_15h45.21.470	THAI_NEGA	2021.2.3	Win32	60.78288354	0	49	49	49	1
m	1	0.6626						FALANGE	p	7	9	baseline	250	parola	1	ong	0	no	pb21m11	21	maschile	2021-11-11_15h45.21.470	THAI_NEGA	2021.2.3	Win32	60.78288354	0	50	50	50	1
m	1	0.7076						PEDALE	p	6	16	baseline	500	parola	1	ong	0	no	pb21m11	21	maschile	2021-11-11_15h45.21.470	THAI_NEGA	2021.2.3	Win32	60.78288354	0	51	51	51	1
z	1	0.69						METARDO	np	7	0	baseline	500	nonparola	2	ong	0	no	pb21m11	21	maschile	2021-11-11_15h45.21.470	THAI_NEGA	2021.2.3	Win32	60.78288354	0	52	52	52	1
m	1	0.6185						EMPORIO	p	7	3	baseline	250	parola	1	ong	0	no	pb21m11	21	maschile	2021-11-11_15h45.21.470	THAI_NEGA	2021.2.3	Win32	60.78288354	0	53	53	53	1
z	1	0.8003						TAPORE	np	6	0	baseline	0	nonparola	2	ong	0	no	pb21m11	21	maschile	2021-11-11_15h45.21.470	THAI_NEGA	2021.2.3	Win32	60.78288354	0	54	54	54	1
z	1	0.7135						DENTIDE	np	7	0	baseline	250	nonparola	2	ong	0	no	pb21m11	21	maschile	2021-11-11_15h45.21.470	THAI_NEGA	2021.2.3	Win32	60.78288354	0	55	55	55	1
z	1	0.6977						SEPERTO	np	7	0	baseline	500	nonparola	2	ong	0	no	pb21m11	21	maschile	2021-11-11_15h45.21.470	THAI_NEGA	2021.2.3	Win32	60.78288354	0	56	56	56	1
m	1	0.5093						MUCOSA	p	6	6	baseline	500	parola	1	ong	0	no	pb21m11	21	maschile	2021-11-11_15h45.21.470	THAI_NEGA	2021.2.3	Win32	60.78288354	0	57	57	57	1
z	1	0.6478						BECULLA	np	7	0	baseline	250	nonparola	2	ong	0	no	pb21m11	21	maschile	2021-11-11_15h45.21.470	THAI_NEGA	2021.2.3	Win32	60.78288354	0	58	58	58	1
m	1	0.6602						FUCINA	p	6	8	baseline	250	parola	1	ong	0	no	pb21m11	21	maschile	2021-11-11_15h45.21.470	THAI_NEGA	2021.2.3	Win32	60.78288354	0	59	59	59	1
m	1	0.6501						ECLISSI	p	7	5	baseline	0	parola	1	ong	0	no	pb21m11	21	maschile	2021-11-11_15h45.21.470	THAI_NEGA	2021.2.3	Win32	60.78288354	0	60	60	60	1
m	1	0.5225						TROFEO	p	6	23	baseline	250	parola	1	ong	0	no	pb21m11	21	maschile	2021-11-11_15h45.21.470	THAI_NEGA	2021.2.3	Win32	60.78288354	0	61	61	61	1
m	1	0.5504						ROTTAME	p	7	7	baseline	0	parola	1	ong	0	no	pb21m11	21	maschile	2021-11-11_15h45.21.470	THAI_NEGA	2021.2.3	Win32	60.78288354	0	62	62	62	1
z	1	0.7378						MENDOLO	np	7	0	baseline	500	nonparola	2	ong	0	no	pb21m11	21	maschile	2021-11-11_15h45.21.470	THAI_NEGA	2021.2.3	Win32	60.78288354	0	63	63	63	1
z	1	0.7005						ARSINE	np	6	0	baseline	250	nonparola	2	ong	0	no	pb21m11	21	maschile	2021-11-11_15h45.21.470	THAI_NEGA	2021.2.3	Win32	60.78288354	0	64	64	64	1
m	1	0.7175						TISANA	p	6	7	baseline	0	parola	1	ong	0	no	pb21m11	21	maschile	2021-11-11_15h45.21.470	THAI_NEGA	2021.2.3	Win32	60.78288354	0	65	65	65	1
z	1	0.7535						ORLINO	np	6	0	baseline	0	nonparola	2	ong	0	no	pb21m11	21	maschile	2021-11-11_15h45.21.470	THAI_NEGA	2021.2.3	Win32	60.78288354	0	66	66	66	1
m	1	0.5875						ARINGA	p	6	9	baseline	500	parola	1	ong	0	no	pb21m11	21	maschile	2021-11-11_15h45.21.470	THAI_NEGA	2021.2.3	Win32	60.78288354	0	67	67	67	1
z	1	0.7018						TENGINE	np	7	0	baseline	0	nonparola	2	ong	0	no	pb21m11	21	maschile	2021-11-11_15h45.21.470	THAI_NEGA	2021.2.3	Win32	60.78288354	0	68	68	68	1
m	1	0.6799						ATTICO	p	6	6	baseline	500	parola	1	ong	0	no	pb21m11	21	maschile	2021-11-11_15h45.21.470	THAI_NEGA	2021.2.3	Win32	60.78288354	0	69	69	69	1
z	1	0.6479						VENORE	np	6	0	baseline	250	nonparola	2	ong	0	no	pb21m11	21	maschile	2021-11-11_15h45.21.470	THAI_NEGA	2021.2.3	Win32	60.78288354	0	70	70	70	1
m	1	0.7432						DARSENA	p	7	9	baseline	0	parola	1	ong	0	no	pb21m11	21	maschile	2021-11-11_15h45.21.470	THAI_NEGA	2021.2.3	Win32	60.78288354	0	71	71	71	1
z	1	1.0171						ALCIERE	np	7	0	baseline	250	nonparola	2	ong	0	no	pb21m11	21	maschile	2021-11-11_15h45.21.470	THAI_NEGA	2021.2.3	Win32	60.78288354	0	72	72	72	1
z	1	0.7299						ENTIMO	np	6	0	baseline	0	nonparola	2	ong	0	no	pb21m11	21	maschile	2021-11-11_15h45.21.470	THAI_NEGA	2021.2.3	Win32	60.78288354	0	73	73	73	1
m	1	0.6094						LIVIDO	p	6	8	baseline	500	parola	1	ong	0	no	pb21m11	21	maschile	2021-11-11_15h45.21.470	THAI_NEGA	2021.2.3	Win32	60.78288354	0	74	74	74	1
m	1	0.625						NAUSEA	p	6	15	baseline	0	parola	1	ong	0	no	pb21m11	21	maschile	2021-11-11_15h45.21.470	THAI_NEGA	2021.2.3	Win32	60.78288354	0	75	75	75	1
z	1	1.1131						VERCACE	np	7	0	baseline	500	nonparola	2	ong	0	no	pb21m11	21	maschile	2021-11-11_15h45.21.470	THAI_NEGA	2021.2.3	Win32	60.78288354	0	76	76	76	1
m	1	0.8332						COFANO	p	6	9	baseline	0	parola	1	ong	0	no	pb21m11	21	maschile	2021-11-11_15h45.21.470	THAI_NEGA	2021.2.3	Win32	60.78288354	0	77	77	77	1
z	1	0.6446						USPICIO	np	7	0	baseline	250	nonparola	2	ong	0	no	pb21m11	21	maschile	2021-11-11_15h45.21.470	THAI_NEGA	2021.2.3	Win32	60.78288354	0	78	78	78	1
m	1	0.5563						IMBUTO	p	6	9	baseline	0	parola	1	ong	0	no	pb21m11	21	maschile	2021-11-11_15h45.21.470	THAI_NEGA	2021.2.3	Win32	60.78288354	0	79	79	79	1
z	1	0.7354						SADIVA	np	6	0	baseline	500	nonparola	2	ong	0	no	pb21m11	21	maschile	2021-11-11_15h45.21.470	THAI_NEGA	2021.2.3	Win32	60.78288354	0	80	80	80	1
m	1	0.5623						BOZZOLO	p	7	7	baseline	0	parola	1	ong	0	no	pb21m11	21	maschile	2021-11-11_15h45.21.470	THAI_NEGA	2021.2.3	Win32	60.78288354	0	81	81	81	1
z	1	0.7442						OMPICCIO	np	7	0	baseline	0	nonparola	2	ong	0	no	pb21m11	21	maschile	2021-11-11_15h45.21.470	THAI_NEGA	2021.2.3	Win32	60.78288354	0	82	82	82	1
z	1	0.7245						LIMPONE	np	7	0	baseline	500	nonparola	2	ong	0	no	pb21m11	21	maschile	2021-11-11_15h45.21.470	THAI_NEGA	2021.2.3	Win32	60.78288354	0	83	83	83	1
z	1	0.7058						NARCICO	np	7	0	baseline	250	nonparola	2	ong	0	no	pb21m11	21	maschile	2021-11-11_15h45.21.470	THAI_NEGA	2021.2.3	Win32	60.78288354	0	84	84	84	1
m	1	0.7004						PASCOLO	p	7	7	baseline	0	parola	1	ong	0	no	pb21m11	21	maschile	2021-11-11_15h45.21.470	THAI_NEGA	2021.2.3	Win32	60.78288354	0	85	85	85	1
z	1	0.6719						INSOGNA	np	7	0	baseline	250	nonparola	2	ong	0	no	pb21m11	21	maschile	2021-11-11_15h45.21.470	THAI_NEGA	2021.2.3	Win32	60.78288354	0	86	86	86	1
m	1	0.8082						PATINA	p	6	14	baseline	250	parola	1	ong	0	no	pb21m11	21	maschile	2021-11-11_15h45.21.470	THAI_NEGA	2021.2.3	Win32	60.78288354	0	87	87	87	1
z	1	0.651						ADOLTO	np	7	0	baseline	0	nonparola	2	ong	0	no	pb21m11	21	maschile	2021-11-11_15h45.21.470	THAI_NEGA	2021.2.3	Win32	60.78288354	0	88	88	88	1
m	1	0.855						UTENTE	p	6	34	baseline	0	parola	1	ong	0	no	pb21m11	21	maschile	2021-11-11_15h45.21.470	THAI_NEGA	2021.2.3	Win32	60.78288354	0	89	89	89	1
z	1	0.6571						CIPELLA	np	7	0	baseline	500	nonparola	2	ong	0	no	pb21m11	21	maschile	2021-11-11_15h45.21.470	THAI_NEGA	2021.2.3	Win32	60.78288354	0	90	90	90	1
m	1	0.5729						GINEPRO	p	7	10	baseline	0	parola	1	ong	0	no	pb21m11	21	maschile	2021-11-11_15h45.21.470	THAI_NEGA	2021.2.3	Win32	60.78288354	0	91	91	91	1
m	0	0.5931						NONATO	np	6	0	baseline	500	nonparola	2	ong	0	no	pb21m11	21	maschile	2021-11-11_15h45.21.470	THAI_NEGA	2021.2.3	Win32	60.78288354	0	92	92	92	1
m	1	0.673						CALICE	p	6	10	baseline	0	parola	1	ong	0	no	pb21m11	21	maschile	2021-11-11_15h45.21.470	THAI_NEGA	2021.2.3	Win32	60.78288354	0	93	93	93	1
m	1	0.6007						TORACE	p	6	31	baseline	250	parola	1	ong	0	no	pb21m11	21	maschile	2021-11-11_15h45.21.470	THAI_NEGA	2021.2.3	Win32	60.78288354	0	94	94	94	1
m	1	0.69						REDINE	p	6	8	baseline	500	parola	1	ong	0	no	pb21m11	21	maschile	2021-11-11_15h45.21.470	THAI_NEGA	2021.2.3	Win32	60.78288354	0	95	95	95	1
m	1	0.6808						GOMITO	p	6	35	baseline	0	parola	1	ong	0	no	pb21m11	21	maschile	2021-11-11_15h45.21.470	THAI_NEGA	2021.2.3	Win32	60.78288354	0	96	96	96	1
z	1	0.6504						INGENSO	np	7	0	baseline	500	nonparola	2	ong	0	no	pb21m11	21	maschile	2021-11-11_15h45.21.470	THAI_NEGA	2021.2.3	Win32	60.78288354	0	97	97	97	1
z	1	0.6308						COVALLO	np	7	0	baseline	250	nonparola	2	ong	0	no	pb21m11	21	maschile	2021-11-11_15h45.21.470	THAI_NEGA	2021.2.3	Win32	60.78288354	0	98	98	98	1
m	1	0.5805						MONACO	p	6	24	baseline	250	parola	1	ong	0	no	pb21m11	21	maschile	2021-11-11_15h45.21.470	THAI_NEGA	2021.2.3	Win32	60.78288354	0	99	99	99	1
m	1	1.1974						DILUVIO	p	7	34	monitoring	0	parola	1	ong	0	no	pb21m11	21	maschile	2021-11-11_15h45.21.470	THAI_NEGA	2021.2.3	Win32	60.78288354						0	0	0	0	1
z	1	1.2454						PADATO	np	6	0	monitoring	250	nonparola	2	ong	0	no	pb21m11	21	maschile	2021-11-11_15h45.21.470	THAI_NEGA	2021.2.3	Win32	60.78288354						0	1	1	1	1
m	1	0.855						STIVALE	p	7	10	monitoring	0	parola	1	ong	0	no	pb21m11	21	maschile	2021-11-11_15h45.21.470	THAI_NEGA	2021.2.3	Win32	60.78288354						0	2	2	2	1
z	1	1.0576						BAMMINO	np	7	0	monitoring	0	nonparola	2	ong	0	no	pb21m11	21	maschile	2021-11-11_15h45.21.470	THAI_NEGA	2021.2.3	Win32	60.78288354						0	3	3	3	1
z	1	1.0027						NUDOLA	np	6	0	monitoring	250	nonparola	2	ong	0	no	pb21m11	21	maschile	2021-11-11_15h45.21.470	THAI_NEGA	2021.2.3	Win32	60.78288354						0	4	4	4	1
	0							ZAMPINO	p	7	6	monitoring	500	parola	1	ong	0	no	pb21m11	21	maschile	2021-11-11_15h45.21.470	THAI_NEGA	2021.2.3	Win32	60.78288354						0	5	5	5	1
m	1	0.6666						CALDAIA	p	7	12	monitoring	250	parola	1	ong	0	no	pb21m11	21	maschile	2021-11-11_15h45.21.470	THAI_NEGA	2021.2.3	Win32	60.78288354						0	6	6	6	1
z	1	1.0672						FULGINE	np	7	0	monitoring	0	nonparola	2	ong	0	no	pb21m11	21	maschile	2021-11-11_15h45.21.470	THAI_NEGA	2021.2.3	Win32	60.78288354						0	7	7	7	1
m	1	0.7371						URANIO	p	6	9	monitoring	250	parola	1	ong	0	no	pb21m11	21	maschile	2021-11-11_15h45.21.470	THAI_NEGA	2021.2.3	Win32	60.78288354						0	8	8	8	1
z	1	0.7504						APISSO	np	6	0	monitoring	500	nonparola	2	ong	0	no	pb21m11	21	maschile	2021-11-11_15h45.21.470	THAI_NEGA	2021.2.3	Win32	60.78288354						0	9	9	9	1
l	1	1.192						CAGERMA	np	7	0	monitoring	0	l	2	pmcue	0	no	pb21m11	21	maschile	2021-11-11_15h45.21.470	THAI_NEGA	2021.2.3	Win32	60.78288354						0	10	10	10	1
m	1	0.9537						TAZZINA	p	7	10	monitoring	250	parola	1	ong	0	no	pb21m11	21	maschile	2021-11-11_15h45.21.470	THAI_NEGA	2021.2.3	Win32	60.78288354						0	11	11	11	1
m	1	0.8955						VAPORE	p	6	40	monitoring	0	parola	1	ong	0	no	pb21m11	21	maschile	2021-11-11_15h45.21.470	THAI_NEGA	2021.2.3	Win32	60.78288354						0	12	12	12	1
m	0	0.6697						FEDORE	np	6	0	monitoring	250	nonparola	2	ong	0	no	pb21m11	21	maschile	2021-11-11_15h45.21.470	THAI_NEGA	2021.2.3	Win32	60.78288354						0	13	13	13	1
m	1	0.6671						MONTONE	p	7	8	monitoring	250	parola	1	ong	0	no	pb21m11	21	maschile	2021-11-11_15h45.21.470	THAI_NEGA	2021.2.3	Win32	60.78288354						0	14	14	14	1
z	1	0.9841						CANEZZA	np	7	0	monitoring	0	nonparola	2	ong	0	no	pb21m11	21	maschile	2021-11-11_15h45.21.470	THAI_NEGA	2021.2.3	Win32	60.78288354						0	15	15	15	1
z	1	1.2247						RAGINA	np	6	0	monitoring	250	nonparola	2	ong	0	no	pb21m11	21	maschile	2021-11-11_15h45.21.470	THAI_NEGA	2021.2.3	Win32	60.78288354						0	16	16	16	1
m	1	0.7336						AGNELLO	p	7	17	monitoring	250	parola	1	ong	0	no	pb21m11	21	maschile	2021-11-11_15h45.21.470	THAI_NEGA	2021.2.3	Win32	60.78288354						0	17	17	17	1
z	1	0.731						PINARIO	np	7	0	monitoring	250	nonparola	2	ong	0	no	pb21m11	21	maschile	2021-11-11_15h45.21.470	THAI_NEGA	2021.2.3	Win32	60.78288354						0	18	18	18	1
z	1	0.7746						INDANO	np	6	0	monitoring	500	nonparola	2	ong	0	no	pb21m11	21	maschile	2021-11-11_15h45.21.470	THAI_NEGA	2021.2.3	Win32	60.78288354						0	19	19	19	1
m	1	0.7534						BISTURI	p	7	8	monitoring	250	parola	1	ong	0	no	pb21m11	21	maschile	2021-11-11_15h45.21.470	THAI_NEGA	2021.2.3	Win32	60.78288354						0	20	20	20	1
z	1	0.8735						SECONTO	np	7	0	monitoring	250	nonparola	2	ong	0	no	pb21m11	21	maschile	2021-11-11_15h45.21.470	THAI_NEGA	2021.2.3	Win32	60.78288354						0	21	21	21	1
l	1	0.8431						POMATA	p	6	0	monitoring	500	l	1	pmcue	0	no	pb21m11	21	maschile	2021-11-11_15h45.21.470	THAI_NEGA	2021.2.3	Win32	60.78288354						0	22	22	22	1
m	0	1.3377						UMETTA	np	6	0	monitoring	250	nonparola	2	ong	0	no	pb21m11	21	maschile	2021-11-11_15h45.21.470	THAI_NEGA	2021.2.3	Win32	60.78288354						0	23	23	23	1
m	1	0.7677						FRUSCIO	p	7	9	monitoring	0	parola	1	ong	0	no	pb21m11	21	maschile	2021-11-11_15h45.21.470	THAI_NEGA	2021.2.3	Win32	60.78288354						0	24	24	24	1
m	1	1.1586						ORDIGNO	p	7	15	monitoring	250	parola	1	ong	0	no	pb21m11	21	maschile	2021-11-11_15h45.21.470	THAI_NEGA	2021.2.3	Win32	60.78288354						0	25	25	25	1
z	1	1.9639						METALO	np	6	0	monitoring	0	nonparola	2	ong	0	no	pb21m11	21	maschile	2021-11-11_15h45.21.470	THAI_NEGA	2021.2.3	Win32	60.78288354						0	26	26	26	1
z	1	0.987						GAVERA	np	6	0	monitoring	500	nonparola	2	ong	0	no	pb21m11	21	maschile	2021-11-11_15h45.21.470	THAI_NEGA	2021.2.3	Win32	60.78288354						0	27	27	27	1
m	1	0.9175						INSERTO	p	7	9	monitoring	0	parola	1	ong	0	no	pb21m11	21	maschile	2021-11-11_15h45.21.470	THAI_NEGA	2021.2.3	Win32	60.78288354						0	28	28	28	1
m	1	0.7505						VICARIO	p	7	9	monitoring	500	parola	1	ong	0	no	pb21m11	21	maschile	2021-11-11_15h45.21.470	THAI_NEGA	2021.2.3	Win32	60.78288354						0	29	29	29	1
z	1	0.9803						ACENDA	np	6	0	monitoring	0	nonparola	2	ong	0	no	pb21m11	21	maschile	2021-11-11_15h45.21.470	THAI_NEGA	2021.2.3	Win32	60.78288354						0	30	30	30	1
m	1	0.7735						DECADE	p	6	7	monitoring	0	parola	1	ong	0	no	pb21m11	21	maschile	2021-11-11_15h45.21.470	THAI_NEGA	2021.2.3	Win32	60.78288354						0	31	31	31	1
z	1	0.7278						PALETE	np	6	0	monitoring	500	nonparola	2	ong	0	no	pb21m11	21	maschile	2021-11-11_15h45.21.470	THAI_NEGA	2021.2.3	Win32	60.78288354						0	32	32	32	1
m	1	0.9538						SENAPE	p	6	17	monitoring	500	parola	1	ong	0	no	pb21m11	21	maschile	2021-11-11_15h45.21.470	THAI_NEGA	2021.2.3	Win32	60.78288354						0	33	33	33	1
z	1	0.8503						TENTONO	np	7	0	monitoring	0	nonparola	2	ong	0	no	pb21m11	21	maschile	2021-11-11_15h45.21.470	THAI_NEGA	2021.2.3	Win32	60.78288354						0	34	34	34	1
m	0	0.6944						MANICO	p	6	12	monitoring	0	l	1	pmcue	0	no	pb21m11	21	maschile	2021-11-11_15h45.21.470	THAI_NEGA	2021.2.3	Win32	60.78288354						0	35	35	35	1
m	1	0.6433						GETTONE	p	7	5	monitoring	250	parola	1	ong	0	no	pb21m11	21	maschile	2021-11-11_15h45.21.470	THAI_NEGA	2021.2.3	Win32	60.78288354						0	36	36	36	1
z	1	0.7065						CALERA	np	6	0	monitoring	500	nonparola	2	ong	0	no	pb21m11	21	maschile	2021-11-11_15h45.21.470	THAI_NEGA	2021.2.3	Win32	60.78288354						0	37	37	37	1
m	1	0.6632						USTIONE	p	7	20	monitoring	500	parola	1	ong	0	no	pb21m11	21	maschile	2021-11-11_15h45.21.470	THAI_NEGA	2021.2.3	Win32	60.78288354						0	38	38	38	1
m	1	1.6331						LEGNAME	p	7	7	monitoring	0	parola	1	ong	0	no	pb21m11	21	maschile	2021-11-11_15h45.21.470	THAI_NEGA	2021.2.3	Win32	60.78288354						0	39	39	39	1
z	1	0.7679						MODIVO	np	6	0	monitoring	0	nonparola	2	ong	0	no	pb21m11	21	maschile	2021-11-11_15h45.21.470	THAI_NEGA	2021.2.3	Win32	60.78288354						0	40	40	40	1
m	1	0.6909						RADURA	p	6	9	monitoring	0	parola	1	ong	0	no	pb21m11	21	maschile	2021-11-11_15h45.21.470	THAI_NEGA	2021.2.3	Win32	60.78288354						0	41	41	41	1
z	1	0.6844						TUANTO	np	6	0	monitoring	250	nonparola	2	ong	0	no	pb21m11	21	maschile	2021-11-11_15h45.21.470	THAI_NEGA	2021.2.3	Win32	60.78288354						0	42	42	42	1
m	1	0.7192						PICCONE	p	7	11	monitoring	0	parola	1	ong	0	no	pb21m11	21	maschile	2021-11-11_15h45.21.470	THAI_NEGA	2021.2.3	Win32	60.78288354						0	43	43	43	1
z	1	0.8044						LACREME	np	7	0	monitoring	250	nonparola	2	ong	0	no	pb21m11	21	maschile	2021-11-11_15h45.21.470	THAI_NEGA	2021.2.3	Win32	60.78288354						0	44	44	44	1
z	1	0.8164						DILITTA	np	7	0	monitoring	500	nonparola	2	ong	0	no	pb21m11	21	maschile	2021-11-11_15h45.21.470	THAI_NEGA	2021.2.3	Win32	60.78288354						0	45	45	45	1
l	1	1.0048						TOMANTE	np	7	0	monitoring	0	l	2	pmcue	0	no	pb21m11	21	maschile	2021-11-11_15h45.21.470	THAI_NEGA	2021.2.3	Win32	60.78288354						0	46	46	46	1
m	1	0.7415						OTTONE	p	6	17	monitoring	500	parola	1	ong	0	no	pb21m11	21	maschile	2021-11-11_15h45.21.470	THAI_NEGA	2021.2.3	Win32	60.78288354						0	47	47	47	1
m	1	0.7755						GAZEBO	p	6	8	monitoring	0	parola	1	ong	0	no	pb21m11	21	maschile	2021-11-11_15h45.21.470	THAI_NEGA	2021.2.3	Win32	60.78288354						0	48	48	48	1
z	1	1.0004						NENICO	np	6	0	monitoring	250	nonparola	2	ong	0	no	pb21m11	21	maschile	2021-11-11_15h45.21.470	THAI_NEGA	2021.2.3	Win32	60.78288354						0	49	49	49	1
m	1	0.8577						ARPIONE	p	7	12	monitoring	250	parola	1	ong	0	no	pb21m11	21	maschile	2021-11-11_15h45.21.470	THAI_NEGA	2021.2.3	Win32	60.78288354						0	50	50	50	1
z	1	0.8495						VANIGIA	np	7	0	monitoring	500	nonparola	2	ong	0	no	pb21m11	21	maschile	2021-11-11_15h45.21.470	THAI_NEGA	2021.2.3	Win32	60.78288354						0	51	51	51	1
z	1	0.7148						EBLISSE	np	7	0	monitoring	0	nonparola	2	ong	0	no	pb21m11	21	maschile	2021-11-11_15h45.21.470	THAI_NEGA	2021.2.3	Win32	60.78288354						0	52	52	52	1
m	1	0.663						CARTINA	p	7	13	monitoring	250	parola	1	ong	0	no	pb21m11	21	maschile	2021-11-11_15h45.21.470	THAI_NEGA	2021.2.3	Win32	60.78288354						0	53	53	53	1
z	1	0.8816						TECITA	np	6	0	monitoring	500	nonparola	2	ong	0	no	pb21m11	21	maschile	2021-11-11_15h45.21.470	THAI_NEGA	2021.2.3	Win32	60.78288354						0	54	54	54	1
m	1	0.7352						FELINO	p	6	9	monitoring	500	parola	1	ong	0	no	pb21m11	21	maschile	2021-11-11_15h45.21.470	THAI_NEGA	2021.2.3	Win32	60.78288354						0	55	55	55	1
z	1	0.7339						GINEVRO	np	7	0	monitoring	250	nonparola	2	ong	0	no	pb21m11	21	maschile	2021-11-11_15h45.21.470	THAI_NEGA	2021.2.3	Win32	60.78288354						0	56	56	56	1
z	1	1.1285						ELANCO	np	6	0	monitoring	250	nonparola	2	ong	0	no	pb21m11	21	maschile	2021-11-11_15h45.21.470	THAI_NEGA	2021.2.3	Win32	60.78288354						0	57	57	57	1
m	1	0.7457						BIDONE	p	6	13	monitoring	0	parola	1	ong	0	no	pb21m11	21	maschile	2021-11-11_15h45.21.470	THAI_NEGA	2021.2.3	Win32	60.78288354						0	58	58	58	1
m	1	1.0266						LEMURE	p	6	3	monitoring	500	parola	1	ong	0	no	pb21m11	21	maschile	2021-11-11_15h45.21.470	THAI_NEGA	2021.2.3	Win32	60.78288354						0	59	59	59	1
l	1	0.9261						SAGOMA	p	6	0	monitoring	250	l	1	pmcue	0	no	pb21m11	21	maschile	2021-11-11_15h45.21.470	THAI_NEGA	2021.2.3	Win32	60.78288354						0	60	60	60	1
m	1	0.784						REPERTO	p	7	7	monitoring	0	parola	1	ong	0	no	pb21m11	21	maschile	2021-11-11_15h45.21.470	THAI_NEGA	2021.2.3	Win32	60.78288354						0	61	61	61	1
z	1	0.9695						MIDULLO	np	7	0	monitoring	250	nonparola	2	ong	0	no	pb21m11	21	maschile	2021-11-11_15h45.21.470	THAI_NEGA	2021.2.3	Win32	60.78288354						0	62	62	62	1
z	1	0.9498						DANNOLA	np	7	0	monitoring	500	nonparola	2	ong	0	no	pb21m11	21	maschile	2021-11-11_15h45.21.470	THAI_NEGA	2021.2.3	Win32	60.78288354						0	63	63	63	1
m	1	0.7266						ORFANO	p	6	9	monitoring	500	parola	1	ong	0	no	pb21m11	21	maschile	2021-11-11_15h45.21.470	THAI_NEGA	2021.2.3	Win32	60.78288354						0	64	64	64	1
z	1	1.3504						BANENA	np	6	0	monitoring	250	nonparola	2	ong	0	no	pb21m11	21	maschile	2021-11-11_15h45.21.470	THAI_NEGA	2021.2.3	Win32	60.78288354						0	65	65	65	1
z	1	0.8738						FERPATA	np	7	0	monitoring	0	nonparola	2	ong	0	no	pb21m11	21	maschile	2021-11-11_15h45.21.470	THAI_NEGA	2021.2.3	Win32	60.78288354						0	66	66	66	1
m	1	0.9884						NEURONE	p	7	11	monitoring	250	parola	1	ong	0	no	pb21m11	21	maschile	2021-11-11_15h45.21.470	THAI_NEGA	2021.2.3	Win32	60.78288354						0	67	67	67	1
z	1	0.7998						LATTERA	np	7	0	monitoring	500	nonparola	2	ong	0	no	pb21m11	21	maschile	2021-11-11_15h45.21.470	THAI_NEGA	2021.2.3	Win32	60.78288354						0	68	68	68	1
z	1	0.9833						GESIONE	np	7	0	monitoring	500	nonparola	2	ong	0	no	pb21m11	21	maschile	2021-11-11_15h45.21.470	THAI_NEGA	2021.2.3	Win32	60.78288354						0	69	69	69	1
m	1	0.7941						PEDANA	p	6	18	monitoring	500	parola	1	ong	0	no	pb21m11	21	maschile	2021-11-11_15h45.21.470	THAI_NEGA	2021.2.3	Win32	60.78288354						0	70	70	70	1
z	0	0.8118						MACIATA	np	7	0	monitoring	500	l	2	pmcue	0	no	pb21m11	21	maschile	2021-11-11_15h45.21.470	THAI_NEGA	2021.2.3	Win32	60.78288354						0	71	71	71	1
z	1	0.6949						FIOLINO	np	7	0	monitoring	250	nonparola	2	ong	0	no	pb21m11	21	maschile	2021-11-11_15h45.21.470	THAI_NEGA	2021.2.3	Win32	60.78288354						0	72	72	72	1
m	1	0.7606						INGORGO	p	7	16	monitoring	0	parola	1	ong	0	no	pb21m11	21	maschile	2021-11-11_15h45.21.470	THAI_NEGA	2021.2.3	Win32	60.78288354						0	73	73	73	1
z	1	1.1001						IMPORO	np	6	0	monitoring	250	nonparola	2	ong	0	no	pb21m11	21	maschile	2021-11-11_15h45.21.470	THAI_NEGA	2021.2.3	Win32	60.78288354						0	74	74	74	1
m	1	0.9382						NOBILE	p	6	29	monitoring	500	parola	1	ong	0	no	pb21m11	21	maschile	2021-11-11_15h45.21.470	THAI_NEGA	2021.2.3	Win32	60.78288354						0	75	75	75	1
m	1	0.7668						MINIERA	p	7	19	monitoring	500	parola	1	ong	0	no	pb21m11	21	maschile	2021-11-11_15h45.21.470	THAI_NEGA	2021.2.3	Win32	60.78288354						0	76	76	76	1
z	1	0.7677						ALLARVE	np	7	0	monitoring	500	nonparola	2	ong	0	no	pb21m11	21	maschile	2021-11-11_15h45.21.470	THAI_NEGA	2021.2.3	Win32	60.78288354						0	77	77	77	1
z	1	0.7929						DIBANO	np	6	0	monitoring	250	nonparola	2	ong	0	no	pb21m11	21	maschile	2021-11-11_15h45.21.470	THAI_NEGA	2021.2.3	Win32	60.78288354						0	78	78	78	1
m	1	0.6721						FAGOTTO	p	7	7	monitoring	0	parola	1	ong	0	no	pb21m11	21	maschile	2021-11-11_15h45.21.470	THAI_NEGA	2021.2.3	Win32	60.78288354						0	79	79	79	1
m	1	0.6667						PALUDE	p	6	13	monitoring	0	parola	1	ong	0	no	pb21m11	21	maschile	2021-11-11_15h45.21.470	THAI_NEGA	2021.2.3	Win32	60.78288354						0	80	80	80	1
z	1	0.6673						MUDINO	np	6	0	monitoring	500	nonparola	2	ong	0	no	pb21m11	21	maschile	2021-11-11_15h45.21.470	THAI_NEGA	2021.2.3	Win32	60.78288354						0	81	81	81	1
z	1	0.7188						ESTEBA	np	6	0	monitoring	500	nonparola	2	ong	0	no	pb21m11	21	maschile	2021-11-11_15h45.21.470	THAI_NEGA	2021.2.3	Win32	60.78288354						0	82	82	82	1
m	0	0.901						MANTIDE	p	7	9	monitoring	250	l	1	pmcue	0	no	pb21m11	21	maschile	2021-11-11_15h45.21.470	THAI_NEGA	2021.2.3	Win32	60.78288354						0	83	83	83	1
m	1	0.6536						UVETTA	p	6	11	monitoring	500	parola	1	ong	0	no	pb21m11	21	maschile	2021-11-11_15h45.21.470	THAI_NEGA	2021.2.3	Win32	60.78288354						0	84	84	84	1
m	1	0.6122						ESILIO	p	6	41	monitoring	250	parola	1	ong	0	no	pb21m11	21	maschile	2021-11-11_15h45.21.470	THAI_NEGA	2021.2.3	Win32	60.78288354						0	85	85	85	1
z	1	0.8347						RECRUTA	np	7	0	monitoring	500	nonparola	2	ong	0	no	pb21m11	21	maschile	2021-11-11_15h45.21.470	THAI_NEGA	2021.2.3	Win32	60.78288354						0	86	86	86	1
m	1	1.0511						TIMONE	p	7	31	monitoring	250	parola	1	ong	0	no	pb21m11	21	maschile	2021-11-11_15h45.21.470	THAI_NEGA	2021.2.3	Win32	60.78288354						0	87	87	87	1
m	1	0.6016						CAVOLO	p	6	13	monitoring	0	parola	1	ong	0	no	pb21m11	21	maschile	2021-11-11_15h45.21.470	THAI_NEGA	2021.2.3	Win32	60.78288354						0	88	88	88	1
z	1	1.3008						NOTTARE	np	7	0	monitoring	500	nonparola	2	ong	0	no	pb21m11	21	maschile	2021-11-11_15h45.21.470	THAI_NEGA	2021.2.3	Win32	60.78288354						0	89	89	89	1
m	1	0.7086						LICHENE	p	7	7	monitoring	0	parola	1	ong	0	no	pb21m11	21	maschile	2021-11-11_15h45.21.470	THAI_NEGA	2021.2.3	Win32	60.78288354						0	90	90	90	1
z	1	0.8166						PUSTINO	np	7	0	monitoring	500	nonparola	2	ong	0	no	pb21m11	21	maschile	2021-11-11_15h45.21.470	THAI_NEGA	2021.2.3	Win32	60.78288354						0	91	91	91	1
m	1	0.8601						MULINO	p	6	7	monitoring	0	parola	1	ong	0	no	pb21m11	21	maschile	2021-11-11_15h45.21.470	THAI_NEGA	2021.2.3	Win32	60.78288354						0	92	92	92	1
z	1	0.9996						VAROLO	np	6	0	monitoring	0	nonparola	2	ong	0	no	pb21m11	21	maschile	2021-11-11_15h45.21.470	THAI_NEGA	2021.2.3	Win32	60.78288354						0	93	93	93	1
m	0	0.6669						ENIGMA	p	6	9	monitoring	500	l	1	pmcue	0	no	pb21m11	21	maschile	2021-11-11_15h45.21.470	THAI_NEGA	2021.2.3	Win32	60.78288354						0	94	94	94	1
m	1	0.6635						NARICE	p	6	15	monitoring	250	parola	1	ong	0	no	pb21m11	21	maschile	2021-11-11_15h45.21.470	THAI_NEGA	2021.2.3	Win32	60.78288354						0	95	95	95	1
z	1	0.8402						CAVIDE	np	6	0	monitoring	500	nonparola	2	ong	0	no	pb21m11	21	maschile	2021-11-11_15h45.21.470	THAI_NEGA	2021.2.3	Win32	60.78288354						0	96	96	96	1
z	1	1.0172						VOLACE	np	6	0	monitoring	0	nonparola	2	ong	0	no	pb21m11	21	maschile	2021-11-11_15h45.21.470	THAI_NEGA	2021.2.3	Win32	60.78288354						0	97	97	97	1
z	1	1.2344						SADICE	np	6	0	monitoring	0	nonparola	2	ong	0	no	pb21m11	21	maschile	2021-11-11_15h45.21.470	THAI_NEGA	2021.2.3	Win32	60.78288354						0	98	98	98	1
m	1	0.7566						VORTICE	p	7	14	monitoring	250	parola	1	ong	0	no	pb21m11	21	maschile	2021-11-11_15h45.21.470	THAI_NEGA	2021.2.3	Win32	60.78288354						0	99	99	99	1
																			pb21m11	21	maschile	2021-11-11_15h45.21.470	THAI_NEGA	2021.2.3	Win32	60.78288354											n	1	8.0875	y	1	2.1167	n	1	5.4385
