# Supplementary material for: Thinking about it: the impact of COVID-19-related stimuli on prospective memory
Source: PeerJ. 2023 Nov 16;11:e16389. doi: 10.7717/peerj.16389 (PMC10657566; doi:10.7717/peerj.16389)
Supplement: Supplemental Information 4 — The raw data from both the task and the questionnaire. Both folders are divided in the three conditions (COV, DOC, and NEGA) depending on the presented video clip. [file peerj-11-16389-s004.zip › Data/RAW_Data_Task/NEGA_version/AF27M14_nega.csv]

trial_key.keys	trial_key.corr	trial_key.rt	trials_loop_practice.thisRepN	trials_loop_practice.thisTrialN	trials_loop_practice.thisN	trials_loop_practice.thisIndex	trials_loop_practice.ran	stimolo	parolanonparola	lunghezza	frequenza	blocco	jitter	rispcorr	StimTrig	stim_type	stimulus_after	underline	ID_Soggetto*	Età*	Sesso	date	expName	psychopyVersion	OS	frameRate	trials_loop_baseline.thisRepN	trials_loop_baseline.thisTrialN	trials_loop_baseline.thisN	trials_loop_baseline.thisIndex	trials_loop_baseline.ran	trials_loop_attention.thisRepN	trials_loop_attention.thisTrialN	trials_loop_attention.thisN	trials_loop_attention.thisIndex	trials_loop_attention.ran	emotional1_key.keys	emotional1_key.corr	emotional1_key.rt	emotional2_key.keys	emotional2_key.corr	emotional2_key.rt	emotional3_key.keys	emotional3_key.corr	emotional3_key.rt
m	1	0.88	0	0	0	0	1	ARANCIA	p	7	31	practice	500	parola	1	ong	0	no	AF27M14	27	M	2021-10-14_22h20.25.035	THAI_NEGA	2021.2.3	Win32	60.0060006
z	1	0.9375	0	1	1	1	1	RECINA	np	6	0	practice	500	nonparola	2	ong	0	no	AF27M14	27	M	2021-10-14_22h20.25.035	THAI_NEGA	2021.2.3	Win32	60.0060006
z	1	0.9765	0	2	2	2	1	TUCCANA	np	7	0	practice	250	nonparola	2	ong	0	no	AF27M14	27	M	2021-10-14_22h20.25.035	THAI_NEGA	2021.2.3	Win32	60.0060006
m	1	0.685	0	3	3	3	1	PETTINE	p	7	1	practice	0	parola	1	ong	0	no	AF27M14	27	M	2021-10-14_22h20.25.035	THAI_NEGA	2021.2.3	Win32	60.0060006
z	1	0.8267	0	4	4	4	1	INFITO	np	6	0	practice	500	nonparola	2	ong	0	no	AF27M14	27	M	2021-10-14_22h20.25.035	THAI_NEGA	2021.2.3	Win32	60.0060006
m	1	0.6436	0	5	5	5	1	GIUDICE	p	7	374	practice	500	parola	1	ong	0	no	AF27M14	27	M	2021-10-14_22h20.25.035	THAI_NEGA	2021.2.3	Win32	60.0060006
m	1	0.7315	0	6	6	6	1	VOLANTE	p	7	89	practice	0	parola	1	ong	0	no	AF27M14	27	M	2021-10-14_22h20.25.035	THAI_NEGA	2021.2.3	Win32	60.0060006
z	1	0.6533	0	7	7	7	1	CUBELA	np	6	0	practice	250	nonparola	2	ong	0	no	AF27M14	27	M	2021-10-14_22h20.25.035	THAI_NEGA	2021.2.3	Win32	60.0060006
z	1	0.8037	0	8	8	8	1	LUGGINE	np	7	0	practice	0	nonparola	2	ong	0	no	AF27M14	27	M	2021-10-14_22h20.25.035	THAI_NEGA	2021.2.3	Win32	60.0060006
m	1	0.6246	0	9	9	9	1	DISEGNO	p	7	201	practice	0	parola	1	ong	0	no	AF27M14	27	M	2021-10-14_22h20.25.035	THAI_NEGA	2021.2.3	Win32	60.0060006
m	1	0.6929						RELITTO	p	7	8	baseline	500	parola	1	ong	0	no	AF27M14	27	M	2021-10-14_22h20.25.035	THAI_NEGA	2021.2.3	Win32	60.0060006	0	0	0	0	1
z	0	0.7941						GERANIO	p	7	12	baseline	250	parola	1	ong	0	no	AF27M14	27	M	2021-10-14_22h20.25.035	THAI_NEGA	2021.2.3	Win32	60.0060006	0	1	1	1	1
z	1	0.7801						VANANGA	np	7	0	baseline	0	nonparola	2	ong	0	no	AF27M14	27	M	2021-10-14_22h20.25.035	THAI_NEGA	2021.2.3	Win32	60.0060006	0	2	2	2	1
m	1	0.9271						NATICA	p	6	5	baseline	250	parola	1	ong	0	no	AF27M14	27	M	2021-10-14_22h20.25.035	THAI_NEGA	2021.2.3	Win32	60.0060006	0	3	3	3	1
z	1	0.8332						USTELLO	np	7	0	baseline	500	nonparola	2	ong	0	no	AF27M14	27	M	2021-10-14_22h20.25.035	THAI_NEGA	2021.2.3	Win32	60.0060006	0	4	4	4	1
m	1	0.7759						METANO	p	6	17	baseline	250	parola	1	ong	0	no	AF27M14	27	M	2021-10-14_22h20.25.035	THAI_NEGA	2021.2.3	Win32	60.0060006	0	5	5	5	1
z	1	0.9112						FIURIA	np	6	0	baseline	500	nonparola	2	ong	0	no	AF27M14	27	M	2021-10-14_22h20.25.035	THAI_NEGA	2021.2.3	Win32	60.0060006	0	6	6	6	1
m	1	0.8603						SUGHERO	p	7	5	baseline	250	parola	1	ong	0	no	AF27M14	27	M	2021-10-14_22h20.25.035	THAI_NEGA	2021.2.3	Win32	60.0060006	0	7	7	7	1
z	1	0.8616						PIROTA	np	6	0	baseline	250	nonparola	2	ong	0	no	AF27M14	27	M	2021-10-14_22h20.25.035	THAI_NEGA	2021.2.3	Win32	60.0060006	0	8	8	8	1
z	1	0.9219						BAMBORA	np	7	0	baseline	0	nonparola	2	ong	0	no	AF27M14	27	M	2021-10-14_22h20.25.035	THAI_NEGA	2021.2.3	Win32	60.0060006	0	9	9	9	1
m	1	0.7282						PETALO	p	6	27	baseline	250	parola	1	ong	0	no	AF27M14	27	M	2021-10-14_22h20.25.035	THAI_NEGA	2021.2.3	Win32	60.0060006	0	10	10	10	1
m	1	0.9117						ELMETTO	p	7	5	baseline	0	parola	1	ong	0	no	AF27M14	27	M	2021-10-14_22h20.25.035	THAI_NEGA	2021.2.3	Win32	60.0060006	0	11	11	11	1
z	1	0.8096						DOBILE	np	6	0	baseline	250	nonparola	2	ong	0	no	AF27M14	27	M	2021-10-14_22h20.25.035	THAI_NEGA	2021.2.3	Win32	60.0060006	0	12	12	12	1
m	1	0.8337						BAVERO	p	6	7	baseline	0	parola	1	ong	0	no	AF27M14	27	M	2021-10-14_22h20.25.035	THAI_NEGA	2021.2.3	Win32	60.0060006	0	13	13	13	1
m	1	0.8943						VALENZA	p	7	10	baseline	500	parola	1	ong	0	no	AF27M14	27	M	2021-10-14_22h20.25.035	THAI_NEGA	2021.2.3	Win32	60.0060006	0	14	14	14	1
z	1	0.7994						ORDONE	np	6	0	baseline	250	nonparola	2	ong	0	no	AF27M14	27	M	2021-10-14_22h20.25.035	THAI_NEGA	2021.2.3	Win32	60.0060006	0	15	15	15	1
z	1	0.7483						TERPONE	np	7	0	baseline	250	nonparola	2	ong	0	no	AF27M14	27	M	2021-10-14_22h20.25.035	THAI_NEGA	2021.2.3	Win32	60.0060006	0	16	16	16	1
m	1	0.694						INCHINO	p	7	10	baseline	250	parola	1	ong	0	no	AF27M14	27	M	2021-10-14_22h20.25.035	THAI_NEGA	2021.2.3	Win32	60.0060006	0	17	17	17	1
m	1	0.747						ETTARO	p	6	31	baseline	0	parola	1	ong	0	no	AF27M14	27	M	2021-10-14_22h20.25.035	THAI_NEGA	2021.2.3	Win32	60.0060006	0	18	18	18	1
z	1	0.6931						LUVACA	np	6	0	baseline	250	nonparola	2	ong	0	no	AF27M14	27	M	2021-10-14_22h20.25.035	THAI_NEGA	2021.2.3	Win32	60.0060006	0	19	19	19	1
m	1	0.6944						DUETTO	p	6	23	baseline	500	parola	1	ong	0	no	AF27M14	27	M	2021-10-14_22h20.25.035	THAI_NEGA	2021.2.3	Win32	60.0060006	0	20	20	20	1
z	1	0.805						PUPILE	np	6	0	baseline	250	nonparola	2	ong	0	no	AF27M14	27	M	2021-10-14_22h20.25.035	THAI_NEGA	2021.2.3	Win32	60.0060006	0	21	21	21	1
z	1	0.8075						STOVACO	np	7	0	baseline	0	nonparola	2	ong	0	no	AF27M14	27	M	2021-10-14_22h20.25.035	THAI_NEGA	2021.2.3	Win32	60.0060006	0	22	22	22	1
m	1	0.7422						BARILE	p	6	7	baseline	500	parola	1	ong	0	no	AF27M14	27	M	2021-10-14_22h20.25.035	THAI_NEGA	2021.2.3	Win32	60.0060006	0	23	23	23	1
z	1	0.6705						RANAIO	np	6	0	baseline	250	nonparola	2	ong	0	no	AF27M14	27	M	2021-10-14_22h20.25.035	THAI_NEGA	2021.2.3	Win32	60.0060006	0	24	24	24	1
m	1	0.5856						CAVERNA	p	7	14	baseline	250	parola	1	ong	0	no	AF27M14	27	M	2021-10-14_22h20.25.035	THAI_NEGA	2021.2.3	Win32	60.0060006	0	25	25	25	1
z	1	0.6939						ROTOIA	np	7	0	baseline	500	nonparola	2	ong	0	no	AF27M14	27	M	2021-10-14_22h20.25.035	THAI_NEGA	2021.2.3	Win32	60.0060006	0	26	26	26	1
m	1	0.898						ALTURA	p	6	8	baseline	500	parola	1	ong	0	no	AF27M14	27	M	2021-10-14_22h20.25.035	THAI_NEGA	2021.2.3	Win32	60.0060006	0	27	27	27	1
m	1	0.6378						DIPINTO	p	7	21	baseline	0	parola	1	ong	0	no	AF27M14	27	M	2021-10-14_22h20.25.035	THAI_NEGA	2021.2.3	Win32	60.0060006	0	28	28	28	1
m	1	0.6111						LEGUME	p	6	11	baseline	250	parola	1	ong	0	no	AF27M14	27	M	2021-10-14_22h20.25.035	THAI_NEGA	2021.2.3	Win32	60.0060006	0	29	29	29	1
z	1	0.8086						FEDINO	np	6	0	baseline	500	nonparola	2	ong	0	no	AF27M14	27	M	2021-10-14_22h20.25.035	THAI_NEGA	2021.2.3	Win32	60.0060006	0	30	30	30	1
m	1	0.6093						MENSOLA	p	7	7	baseline	0	parola	1	ong	0	no	AF27M14	27	M	2021-10-14_22h20.25.035	THAI_NEGA	2021.2.3	Win32	60.0060006	0	31	31	31	1
z	1	0.8938						ALCUME	np	6	0	baseline	500	nonparola	2	ong	0	no	AF27M14	27	M	2021-10-14_22h20.25.035	THAI_NEGA	2021.2.3	Win32	60.0060006	0	32	32	32	1
m	1	0.8439						INNESTO	p	6	13	baseline	0	parola	1	ong	0	no	AF27M14	27	M	2021-10-14_22h20.25.035	THAI_NEGA	2021.2.3	Win32	60.0060006	0	33	33	33	1
z	1	0.9326						LAVENDA	np	7	0	baseline	0	nonparola	2	ong	0	no	AF27M14	27	M	2021-10-14_22h20.25.035	THAI_NEGA	2021.2.3	Win32	60.0060006	0	34	34	34	1
m	1	0.7178						SLAVINA	p	7	5	baseline	500	parola	1	ong	0	no	AF27M14	27	M	2021-10-14_22h20.25.035	THAI_NEGA	2021.2.3	Win32	60.0060006	0	35	35	35	1
m	1	0.7145						ORMONE	p	6	6	baseline	500	parola	1	ong	0	no	AF27M14	27	M	2021-10-14_22h20.25.035	THAI_NEGA	2021.2.3	Win32	60.0060006	0	36	36	36	1
z	1	0.8021						UMIONE	np	6	0	baseline	0	nonparola	2	ong	0	no	AF27M14	27	M	2021-10-14_22h20.25.035	THAI_NEGA	2021.2.3	Win32	60.0060006	0	37	37	37	1
m	1	0.5611						SALAME	p	6	14	baseline	0	parola	1	ong	0	no	AF27M14	27	M	2021-10-14_22h20.25.035	THAI_NEGA	2021.2.3	Win32	60.0060006	0	38	38	38	1
z	1	0.7779						GANDOLA	np	7	0	baseline	500	nonparola	2	ong	0	no	AF27M14	27	M	2021-10-14_22h20.25.035	THAI_NEGA	2021.2.3	Win32	60.0060006	0	39	39	39	1
m	0	0.5656						DIGEGNO	np	7	0	baseline	500	nonparola	2	ong	0	no	AF27M14	27	M	2021-10-14_22h20.25.035	THAI_NEGA	2021.2.3	Win32	60.0060006	0	40	40	40	1
z	1	0.7397						BACRECA	np	7	0	baseline	0	nonparola	2	ong	0	no	AF27M14	27	M	2021-10-14_22h20.25.035	THAI_NEGA	2021.2.3	Win32	60.0060006	0	41	41	41	1
m	1	0.7106						RUDERE	p	6	8	baseline	250	parola	1	ong	0	no	AF27M14	27	M	2021-10-14_22h20.25.035	THAI_NEGA	2021.2.3	Win32	60.0060006	0	42	42	42	1
z	1	0.6574						OSCITE	np	6	0	baseline	250	nonparola	2	ong	0	no	AF27M14	27	M	2021-10-14_22h20.25.035	THAI_NEGA	2021.2.3	Win32	60.0060006	0	43	43	43	1
m	1	0.6488						NETTARE	p	7	14	baseline	500	parola	1	ong	0	no	AF27M14	27	M	2021-10-14_22h20.25.035	THAI_NEGA	2021.2.3	Win32	60.0060006	0	44	44	44	1
m	0	0.9066						PENTERA	np	7	0	baseline	0	nonparola	2	ong	0	no	AF27M14	27	M	2021-10-14_22h20.25.035	THAI_NEGA	2021.2.3	Win32	60.0060006	0	45	45	45	1
z	1	0.8279						NEBOZIO	np	7	0	baseline	250	nonparola	2	ong	0	no	AF27M14	27	M	2021-10-14_22h20.25.035	THAI_NEGA	2021.2.3	Win32	60.0060006	0	46	46	46	1
m	1	0.7585						ZATTERA	p	7	14	baseline	500	parola	1	ong	0	no	AF27M14	27	M	2021-10-14_22h20.25.035	THAI_NEGA	2021.2.3	Win32	60.0060006	0	47	47	47	1
m	1	0.927						LAMIERA	p	7	11	baseline	500	parola	1	ong	0	no	AF27M14	27	M	2021-10-14_22h20.25.035	THAI_NEGA	2021.2.3	Win32	60.0060006	0	48	48	48	1
z	1	0.6599						CULINA	np	6	0	baseline	500	nonparola	2	ong	0	no	AF27M14	27	M	2021-10-14_22h20.25.035	THAI_NEGA	2021.2.3	Win32	60.0060006	0	49	49	49	1
m	1	0.8483						FALANGE	p	7	9	baseline	250	parola	1	ong	0	no	AF27M14	27	M	2021-10-14_22h20.25.035	THAI_NEGA	2021.2.3	Win32	60.0060006	0	50	50	50	1
z	0	0.6764						PEDALE	p	6	16	baseline	500	parola	1	ong	0	no	AF27M14	27	M	2021-10-14_22h20.25.035	THAI_NEGA	2021.2.3	Win32	60.0060006	0	51	51	51	1
z	1	0.8418						METARDO	np	7	0	baseline	500	nonparola	2	ong	0	no	AF27M14	27	M	2021-10-14_22h20.25.035	THAI_NEGA	2021.2.3	Win32	60.0060006	0	52	52	52	1
m	1	0.7433						EMPORIO	p	7	3	baseline	250	parola	1	ong	0	no	AF27M14	27	M	2021-10-14_22h20.25.035	THAI_NEGA	2021.2.3	Win32	60.0060006	0	53	53	53	1
z	1	0.7491						TAPORE	np	6	0	baseline	0	nonparola	2	ong	0	no	AF27M14	27	M	2021-10-14_22h20.25.035	THAI_NEGA	2021.2.3	Win32	60.0060006	0	54	54	54	1
z	1	0.8011						DENTIDE	np	7	0	baseline	250	nonparola	2	ong	0	no	AF27M14	27	M	2021-10-14_22h20.25.035	THAI_NEGA	2021.2.3	Win32	60.0060006	0	55	55	55	1
z	1	1.2431						SEPERTO	np	7	0	baseline	500	nonparola	2	ong	0	no	AF27M14	27	M	2021-10-14_22h20.25.035	THAI_NEGA	2021.2.3	Win32	60.0060006	0	56	56	56	1
m	1	0.7268						MUCOSA	p	6	6	baseline	500	parola	1	ong	0	no	AF27M14	27	M	2021-10-14_22h20.25.035	THAI_NEGA	2021.2.3	Win32	60.0060006	0	57	57	57	1
z	1	0.6389						BECULLA	np	7	0	baseline	250	nonparola	2	ong	0	no	AF27M14	27	M	2021-10-14_22h20.25.035	THAI_NEGA	2021.2.3	Win32	60.0060006	0	58	58	58	1
m	1	0.6932						FUCINA	p	6	8	baseline	250	parola	1	ong	0	no	AF27M14	27	M	2021-10-14_22h20.25.035	THAI_NEGA	2021.2.3	Win32	60.0060006	0	59	59	59	1
m	1	0.6616						ECLISSI	p	7	5	baseline	0	parola	1	ong	0	no	AF27M14	27	M	2021-10-14_22h20.25.035	THAI_NEGA	2021.2.3	Win32	60.0060006	0	60	60	60	1
m	1	0.6306						TROFEO	p	6	23	baseline	250	parola	1	ong	0	no	AF27M14	27	M	2021-10-14_22h20.25.035	THAI_NEGA	2021.2.3	Win32	60.0060006	0	61	61	61	1
m	1	0.5929						ROTTAME	p	7	7	baseline	0	parola	1	ong	0	no	AF27M14	27	M	2021-10-14_22h20.25.035	THAI_NEGA	2021.2.3	Win32	60.0060006	0	62	62	62	1
z	1	0.6667						MENDOLO	np	7	0	baseline	500	nonparola	2	ong	0	no	AF27M14	27	M	2021-10-14_22h20.25.035	THAI_NEGA	2021.2.3	Win32	60.0060006	0	63	63	63	1
z	1	0.7951						ARSINE	np	6	0	baseline	250	nonparola	2	ong	0	no	AF27M14	27	M	2021-10-14_22h20.25.035	THAI_NEGA	2021.2.3	Win32	60.0060006	0	64	64	64	1
m	1	0.6138						TISANA	p	6	7	baseline	0	parola	1	ong	0	no	AF27M14	27	M	2021-10-14_22h20.25.035	THAI_NEGA	2021.2.3	Win32	60.0060006	0	65	65	65	1
z	1	0.6437						ORLINO	np	6	0	baseline	0	nonparola	2	ong	0	no	AF27M14	27	M	2021-10-14_22h20.25.035	THAI_NEGA	2021.2.3	Win32	60.0060006	0	66	66	66	1
m	1	1.1114						ARINGA	p	6	9	baseline	500	parola	1	ong	0	no	AF27M14	27	M	2021-10-14_22h20.25.035	THAI_NEGA	2021.2.3	Win32	60.0060006	0	67	67	67	1
z	1	0.6773						TENGINE	np	7	0	baseline	0	nonparola	2	ong	0	no	AF27M14	27	M	2021-10-14_22h20.25.035	THAI_NEGA	2021.2.3	Win32	60.0060006	0	68	68	68	1
m	1	0.6548						ATTICO	p	6	6	baseline	500	parola	1	ong	0	no	AF27M14	27	M	2021-10-14_22h20.25.035	THAI_NEGA	2021.2.3	Win32	60.0060006	0	69	69	69	1
z	1	0.6939						VENORE	np	6	0	baseline	250	nonparola	2	ong	0	no	AF27M14	27	M	2021-10-14_22h20.25.035	THAI_NEGA	2021.2.3	Win32	60.0060006	0	70	70	70	1
m	1	0.9938						DARSENA	p	7	9	baseline	0	parola	1	ong	0	no	AF27M14	27	M	2021-10-14_22h20.25.035	THAI_NEGA	2021.2.3	Win32	60.0060006	0	71	71	71	1
m	0	0.7788						ALCIERE	np	7	0	baseline	250	nonparola	2	ong	0	no	AF27M14	27	M	2021-10-14_22h20.25.035	THAI_NEGA	2021.2.3	Win32	60.0060006	0	72	72	72	1
z	1	0.8231						ENTIMO	np	6	0	baseline	0	nonparola	2	ong	0	no	AF27M14	27	M	2021-10-14_22h20.25.035	THAI_NEGA	2021.2.3	Win32	60.0060006	0	73	73	73	1
m	1	0.6598						LIVIDO	p	6	8	baseline	500	parola	1	ong	0	no	AF27M14	27	M	2021-10-14_22h20.25.035	THAI_NEGA	2021.2.3	Win32	60.0060006	0	74	74	74	1
m	1	0.5902						NAUSEA	p	6	15	baseline	0	parola	1	ong	0	no	AF27M14	27	M	2021-10-14_22h20.25.035	THAI_NEGA	2021.2.3	Win32	60.0060006	0	75	75	75	1
z	1	0.8111						VERCACE	np	7	0	baseline	500	nonparola	2	ong	0	no	AF27M14	27	M	2021-10-14_22h20.25.035	THAI_NEGA	2021.2.3	Win32	60.0060006	0	76	76	76	1
m	1	0.6752						COFANO	p	6	9	baseline	0	parola	1	ong	0	no	AF27M14	27	M	2021-10-14_22h20.25.035	THAI_NEGA	2021.2.3	Win32	60.0060006	0	77	77	77	1
m	0	0.978						USPICIO	np	7	0	baseline	250	nonparola	2	ong	0	no	AF27M14	27	M	2021-10-14_22h20.25.035	THAI_NEGA	2021.2.3	Win32	60.0060006	0	78	78	78	1
m	1	0.6928						IMBUTO	p	6	9	baseline	0	parola	1	ong	0	no	AF27M14	27	M	2021-10-14_22h20.25.035	THAI_NEGA	2021.2.3	Win32	60.0060006	0	79	79	79	1
z	1	0.9006						SADIVA	np	6	0	baseline	500	nonparola	2	ong	0	no	AF27M14	27	M	2021-10-14_22h20.25.035	THAI_NEGA	2021.2.3	Win32	60.0060006	0	80	80	80	1
m	1	0.6223						BOZZOLO	p	7	7	baseline	0	parola	1	ong	0	no	AF27M14	27	M	2021-10-14_22h20.25.035	THAI_NEGA	2021.2.3	Win32	60.0060006	0	81	81	81	1
z	1	0.7736						OMPICCIO	np	7	0	baseline	0	nonparola	2	ong	0	no	AF27M14	27	M	2021-10-14_22h20.25.035	THAI_NEGA	2021.2.3	Win32	60.0060006	0	82	82	82	1
z	1	0.7601						LIMPONE	np	7	0	baseline	500	nonparola	2	ong	0	no	AF27M14	27	M	2021-10-14_22h20.25.035	THAI_NEGA	2021.2.3	Win32	60.0060006	0	83	83	83	1
z	1	0.8864						NARCICO	np	7	0	baseline	250	nonparola	2	ong	0	no	AF27M14	27	M	2021-10-14_22h20.25.035	THAI_NEGA	2021.2.3	Win32	60.0060006	0	84	84	84	1
m	1	0.5609						PASCOLO	p	7	7	baseline	0	parola	1	ong	0	no	AF27M14	27	M	2021-10-14_22h20.25.035	THAI_NEGA	2021.2.3	Win32	60.0060006	0	85	85	85	1
z	1	0.9214						INSOGNA	np	7	0	baseline	250	nonparola	2	ong	0	no	AF27M14	27	M	2021-10-14_22h20.25.035	THAI_NEGA	2021.2.3	Win32	60.0060006	0	86	86	86	1
m	1	1.2104						PATINA	p	6	14	baseline	250	parola	1	ong	0	no	AF27M14	27	M	2021-10-14_22h20.25.035	THAI_NEGA	2021.2.3	Win32	60.0060006	0	87	87	87	1
z	1	0.8683						ADOLTO	np	7	0	baseline	0	nonparola	2	ong	0	no	AF27M14	27	M	2021-10-14_22h20.25.035	THAI_NEGA	2021.2.3	Win32	60.0060006	0	88	88	88	1
m	1	0.9778						UTENTE	p	6	34	baseline	0	parola	1	ong	0	no	AF27M14	27	M	2021-10-14_22h20.25.035	THAI_NEGA	2021.2.3	Win32	60.0060006	0	89	89	89	1
z	1	0.7863						CIPELLA	np	7	0	baseline	500	nonparola	2	ong	0	no	AF27M14	27	M	2021-10-14_22h20.25.035	THAI_NEGA	2021.2.3	Win32	60.0060006	0	90	90	90	1
m	1	0.8992						GINEPRO	p	7	10	baseline	0	parola	1	ong	0	no	AF27M14	27	M	2021-10-14_22h20.25.035	THAI_NEGA	2021.2.3	Win32	60.0060006	0	91	91	91	1
z	1	0.8646						NONATO	np	6	0	baseline	500	nonparola	2	ong	0	no	AF27M14	27	M	2021-10-14_22h20.25.035	THAI_NEGA	2021.2.3	Win32	60.0060006	0	92	92	92	1
m	1	0.645						CALICE	p	6	10	baseline	0	parola	1	ong	0	no	AF27M14	27	M	2021-10-14_22h20.25.035	THAI_NEGA	2021.2.3	Win32	60.0060006	0	93	93	93	1
m	1	0.5942						TORACE	p	6	31	baseline	250	parola	1	ong	0	no	AF27M14	27	M	2021-10-14_22h20.25.035	THAI_NEGA	2021.2.3	Win32	60.0060006	0	94	94	94	1
z	0	0.9547						REDINE	p	6	8	baseline	500	parola	1	ong	0	no	AF27M14	27	M	2021-10-14_22h20.25.035	THAI_NEGA	2021.2.3	Win32	60.0060006	0	95	95	95	1
m	1	0.6239						GOMITO	p	6	35	baseline	0	parola	1	ong	0	no	AF27M14	27	M	2021-10-14_22h20.25.035	THAI_NEGA	2021.2.3	Win32	60.0060006	0	96	96	96	1
z	1	0.8275						INGENSO	np	7	0	baseline	500	nonparola	2	ong	0	no	AF27M14	27	M	2021-10-14_22h20.25.035	THAI_NEGA	2021.2.3	Win32	60.0060006	0	97	97	97	1
z	1	0.7948						COVALLO	np	7	0	baseline	250	nonparola	2	ong	0	no	AF27M14	27	M	2021-10-14_22h20.25.035	THAI_NEGA	2021.2.3	Win32	60.0060006	0	98	98	98	1
m	1	0.6812						MONACO	p	6	24	baseline	250	parola	1	ong	0	no	AF27M14	27	M	2021-10-14_22h20.25.035	THAI_NEGA	2021.2.3	Win32	60.0060006	0	99	99	99	1
m	1	0.9375						DILUVIO	p	7	34	monitoring	0	parola	1	ong	0	no	AF27M14	27	M	2021-10-14_22h20.25.035	THAI_NEGA	2021.2.3	Win32	60.0060006						0	0	0	0	1
z	1	1.0369						PADATO	np	6	0	monitoring	250	nonparola	2	ong	0	no	AF27M14	27	M	2021-10-14_22h20.25.035	THAI_NEGA	2021.2.3	Win32	60.0060006						0	1	1	1	1
m	1	1.0109						STIVALE	p	7	10	monitoring	0	parola	1	ong	0	no	AF27M14	27	M	2021-10-14_22h20.25.035	THAI_NEGA	2021.2.3	Win32	60.0060006						0	2	2	2	1
z	1	1.1935						BAMMINO	np	7	0	monitoring	0	nonparola	2	ong	0	no	AF27M14	27	M	2021-10-14_22h20.25.035	THAI_NEGA	2021.2.3	Win32	60.0060006						0	3	3	3	1
z	1	0.9547						NUDOLA	np	6	0	monitoring	250	nonparola	2	ong	0	no	AF27M14	27	M	2021-10-14_22h20.25.035	THAI_NEGA	2021.2.3	Win32	60.0060006						0	4	4	4	1
m	1	1.2945						ZAMPINO	p	7	6	monitoring	500	parola	1	ong	0	no	AF27M14	27	M	2021-10-14_22h20.25.035	THAI_NEGA	2021.2.3	Win32	60.0060006						0	5	5	5	1
m	1	1.2651						CALDAIA	p	7	12	monitoring	250	parola	1	ong	0	no	AF27M14	27	M	2021-10-14_22h20.25.035	THAI_NEGA	2021.2.3	Win32	60.0060006						0	6	6	6	1
z	1	1.2528						FULGINE	np	7	0	monitoring	0	nonparola	2	ong	0	no	AF27M14	27	M	2021-10-14_22h20.25.035	THAI_NEGA	2021.2.3	Win32	60.0060006						0	7	7	7	1
m	1	1.4761						URANIO	p	6	9	monitoring	250	parola	1	ong	0	no	AF27M14	27	M	2021-10-14_22h20.25.035	THAI_NEGA	2021.2.3	Win32	60.0060006						0	8	8	8	1
z	1	0.9986						APISSO	np	6	0	monitoring	500	nonparola	2	ong	0	no	AF27M14	27	M	2021-10-14_22h20.25.035	THAI_NEGA	2021.2.3	Win32	60.0060006						0	9	9	9	1
l	1	1.5748						CAGERMA	np	7	0	monitoring	0	l	2	pmcue	0	no	AF27M14	27	M	2021-10-14_22h20.25.035	THAI_NEGA	2021.2.3	Win32	60.0060006						0	10	10	10	1
m	1	1.085						TAZZINA	p	7	10	monitoring	250	parola	1	ong	0	no	AF27M14	27	M	2021-10-14_22h20.25.035	THAI_NEGA	2021.2.3	Win32	60.0060006						0	11	11	11	1
m	1	0.9607						VAPORE	p	6	40	monitoring	0	parola	1	ong	0	no	AF27M14	27	M	2021-10-14_22h20.25.035	THAI_NEGA	2021.2.3	Win32	60.0060006						0	12	12	12	1
z	1	1.2114						FEDORE	np	6	0	monitoring	250	nonparola	2	ong	0	no	AF27M14	27	M	2021-10-14_22h20.25.035	THAI_NEGA	2021.2.3	Win32	60.0060006						0	13	13	13	1
m	1	1.3126						MONTONE	p	7	8	monitoring	250	parola	1	ong	0	no	AF27M14	27	M	2021-10-14_22h20.25.035	THAI_NEGA	2021.2.3	Win32	60.0060006						0	14	14	14	1
z	1	1.2713						CANEZZA	np	7	0	monitoring	0	nonparola	2	ong	0	no	AF27M14	27	M	2021-10-14_22h20.25.035	THAI_NEGA	2021.2.3	Win32	60.0060006						0	15	15	15	1
z	1	1.4596						RAGINA	np	6	0	monitoring	250	nonparola	2	ong	0	no	AF27M14	27	M	2021-10-14_22h20.25.035	THAI_NEGA	2021.2.3	Win32	60.0060006						0	16	16	16	1
m	1	1.4517						AGNELLO	p	7	17	monitoring	250	parola	1	ong	0	no	AF27M14	27	M	2021-10-14_22h20.25.035	THAI_NEGA	2021.2.3	Win32	60.0060006						0	17	17	17	1
z	1	1.8116						PINARIO	np	7	0	monitoring	250	nonparola	2	ong	0	no	AF27M14	27	M	2021-10-14_22h20.25.035	THAI_NEGA	2021.2.3	Win32	60.0060006						0	18	18	18	1
z	1	1.6389						INDANO	np	6	0	monitoring	500	nonparola	2	ong	0	no	AF27M14	27	M	2021-10-14_22h20.25.035	THAI_NEGA	2021.2.3	Win32	60.0060006						0	19	19	19	1
m	1	1.2884						BISTURI	p	7	8	monitoring	250	parola	1	ong	0	no	AF27M14	27	M	2021-10-14_22h20.25.035	THAI_NEGA	2021.2.3	Win32	60.0060006						0	20	20	20	1
z	1	1.0992						SECONTO	np	7	0	monitoring	250	nonparola	2	ong	0	no	AF27M14	27	M	2021-10-14_22h20.25.035	THAI_NEGA	2021.2.3	Win32	60.0060006						0	21	21	21	1
l	1	0.9315						POMATA	p	6	0	monitoring	500	l	1	pmcue	0	no	AF27M14	27	M	2021-10-14_22h20.25.035	THAI_NEGA	2021.2.3	Win32	60.0060006						0	22	22	22	1
z	1	1.3927						UMETTA	np	6	0	monitoring	250	nonparola	2	ong	0	no	AF27M14	27	M	2021-10-14_22h20.25.035	THAI_NEGA	2021.2.3	Win32	60.0060006						0	23	23	23	1
m	1	0.945						FRUSCIO	p	7	9	monitoring	0	parola	1	ong	0	no	AF27M14	27	M	2021-10-14_22h20.25.035	THAI_NEGA	2021.2.3	Win32	60.0060006						0	24	24	24	1
m	1	1.1115						ORDIGNO	p	7	15	monitoring	250	parola	1	ong	0	no	AF27M14	27	M	2021-10-14_22h20.25.035	THAI_NEGA	2021.2.3	Win32	60.0060006						0	25	25	25	1
z	1	1.6455						METALO	np	6	0	monitoring	0	nonparola	2	ong	0	no	AF27M14	27	M	2021-10-14_22h20.25.035	THAI_NEGA	2021.2.3	Win32	60.0060006						0	26	26	26	1
z	1	0.9504						GAVERA	np	6	0	monitoring	500	nonparola	2	ong	0	no	AF27M14	27	M	2021-10-14_22h20.25.035	THAI_NEGA	2021.2.3	Win32	60.0060006						0	27	27	27	1
m	1	1.1241						INSERTO	p	7	9	monitoring	0	parola	1	ong	0	no	AF27M14	27	M	2021-10-14_22h20.25.035	THAI_NEGA	2021.2.3	Win32	60.0060006						0	28	28	28	1
m	1	1.2607						VICARIO	p	7	9	monitoring	500	parola	1	ong	0	no	AF27M14	27	M	2021-10-14_22h20.25.035	THAI_NEGA	2021.2.3	Win32	60.0060006						0	29	29	29	1
z	1	0.9127						ACENDA	np	6	0	monitoring	0	nonparola	2	ong	0	no	AF27M14	27	M	2021-10-14_22h20.25.035	THAI_NEGA	2021.2.3	Win32	60.0060006						0	30	30	30	1
m	1	1.0048						DECADE	p	6	7	monitoring	0	parola	1	ong	0	no	AF27M14	27	M	2021-10-14_22h20.25.035	THAI_NEGA	2021.2.3	Win32	60.0060006						0	31	31	31	1
z	1	0.9373						PALETE	np	6	0	monitoring	500	nonparola	2	ong	0	no	AF27M14	27	M	2021-10-14_22h20.25.035	THAI_NEGA	2021.2.3	Win32	60.0060006						0	32	32	32	1
m	1	1.0097						SENAPE	p	6	17	monitoring	500	parola	1	ong	0	no	AF27M14	27	M	2021-10-14_22h20.25.035	THAI_NEGA	2021.2.3	Win32	60.0060006						0	33	33	33	1
z	1	1.1028						TENTONO	np	7	0	monitoring	0	nonparola	2	ong	0	no	AF27M14	27	M	2021-10-14_22h20.25.035	THAI_NEGA	2021.2.3	Win32	60.0060006						0	34	34	34	1
l	1	1.2272						MANICO	p	6	12	monitoring	0	l	1	pmcue	0	no	AF27M14	27	M	2021-10-14_22h20.25.035	THAI_NEGA	2021.2.3	Win32	60.0060006						0	35	35	35	1
m	1	1.3272						GETTONE	p	7	5	monitoring	250	parola	1	ong	0	no	AF27M14	27	M	2021-10-14_22h20.25.035	THAI_NEGA	2021.2.3	Win32	60.0060006						0	36	36	36	1
z	1	1.2166						CALERA	np	6	0	monitoring	500	nonparola	2	ong	0	no	AF27M14	27	M	2021-10-14_22h20.25.035	THAI_NEGA	2021.2.3	Win32	60.0060006						0	37	37	37	1
m	1	0.9236						USTIONE	p	7	20	monitoring	500	parola	1	ong	0	no	AF27M14	27	M	2021-10-14_22h20.25.035	THAI_NEGA	2021.2.3	Win32	60.0060006						0	38	38	38	1
m	1	1.5684						LEGNAME	p	7	7	monitoring	0	parola	1	ong	0	no	AF27M14	27	M	2021-10-14_22h20.25.035	THAI_NEGA	2021.2.3	Win32	60.0060006						0	39	39	39	1
z	1	0.9843						MODIVO	np	6	0	monitoring	0	nonparola	2	ong	0	no	AF27M14	27	M	2021-10-14_22h20.25.035	THAI_NEGA	2021.2.3	Win32	60.0060006						0	40	40	40	1
m	1	1.0105						RADURA	p	6	9	monitoring	0	parola	1	ong	0	no	AF27M14	27	M	2021-10-14_22h20.25.035	THAI_NEGA	2021.2.3	Win32	60.0060006						0	41	41	41	1
z	1	0.802						TUANTO	np	6	0	monitoring	250	nonparola	2	ong	0	no	AF27M14	27	M	2021-10-14_22h20.25.035	THAI_NEGA	2021.2.3	Win32	60.0060006						0	42	42	42	1
m	1	1.2131						PICCONE	p	7	11	monitoring	0	parola	1	ong	0	no	AF27M14	27	M	2021-10-14_22h20.25.035	THAI_NEGA	2021.2.3	Win32	60.0060006						0	43	43	43	1
z	1	1.309						LACREME	np	7	0	monitoring	250	nonparola	2	ong	0	no	AF27M14	27	M	2021-10-14_22h20.25.035	THAI_NEGA	2021.2.3	Win32	60.0060006						0	44	44	44	1
z	1	1.2025						DILITTA	np	7	0	monitoring	500	nonparola	2	ong	0	no	AF27M14	27	M	2021-10-14_22h20.25.035	THAI_NEGA	2021.2.3	Win32	60.0060006						0	45	45	45	1
l	1	0.9897						TOMANTE	np	7	0	monitoring	0	l	2	pmcue	0	no	AF27M14	27	M	2021-10-14_22h20.25.035	THAI_NEGA	2021.2.3	Win32	60.0060006						0	46	46	46	1
m	1	0.8444						OTTONE	p	6	17	monitoring	500	parola	1	ong	0	no	AF27M14	27	M	2021-10-14_22h20.25.035	THAI_NEGA	2021.2.3	Win32	60.0060006						0	47	47	47	1
m	1	1.3264						GAZEBO	p	6	8	monitoring	0	parola	1	ong	0	no	AF27M14	27	M	2021-10-14_22h20.25.035	THAI_NEGA	2021.2.3	Win32	60.0060006						0	48	48	48	1
z	1	1.4439						NENICO	np	6	0	monitoring	250	nonparola	2	ong	0	no	AF27M14	27	M	2021-10-14_22h20.25.035	THAI_NEGA	2021.2.3	Win32	60.0060006						0	49	49	49	1
m	1	1.2311						ARPIONE	p	7	12	monitoring	250	parola	1	ong	0	no	AF27M14	27	M	2021-10-14_22h20.25.035	THAI_NEGA	2021.2.3	Win32	60.0060006						0	50	50	50	1
z	1	1.496						VANIGIA	np	7	0	monitoring	500	nonparola	2	ong	0	no	AF27M14	27	M	2021-10-14_22h20.25.035	THAI_NEGA	2021.2.3	Win32	60.0060006						0	51	51	51	1
z	1	1.3573						EBLISSE	np	7	0	monitoring	0	nonparola	2	ong	0	no	AF27M14	27	M	2021-10-14_22h20.25.035	THAI_NEGA	2021.2.3	Win32	60.0060006						0	52	52	52	1
m	1	1.2497						CARTINA	p	7	13	monitoring	250	parola	1	ong	0	no	AF27M14	27	M	2021-10-14_22h20.25.035	THAI_NEGA	2021.2.3	Win32	60.0060006						0	53	53	53	1
z	1	0.9569						TECITA	np	6	0	monitoring	500	nonparola	2	ong	0	no	AF27M14	27	M	2021-10-14_22h20.25.035	THAI_NEGA	2021.2.3	Win32	60.0060006						0	54	54	54	1
m	1	1.0361						FELINO	p	6	9	monitoring	500	parola	1	ong	0	no	AF27M14	27	M	2021-10-14_22h20.25.035	THAI_NEGA	2021.2.3	Win32	60.0060006						0	55	55	55	1
z	1	1.3574						GINEVRO	np	7	0	monitoring	250	nonparola	2	ong	0	no	AF27M14	27	M	2021-10-14_22h20.25.035	THAI_NEGA	2021.2.3	Win32	60.0060006						0	56	56	56	1
z	1	1.2						ELANCO	np	6	0	monitoring	250	nonparola	2	ong	0	no	AF27M14	27	M	2021-10-14_22h20.25.035	THAI_NEGA	2021.2.3	Win32	60.0060006						0	57	57	57	1
m	1	0.978						BIDONE	p	6	13	monitoring	0	parola	1	ong	0	no	AF27M14	27	M	2021-10-14_22h20.25.035	THAI_NEGA	2021.2.3	Win32	60.0060006						0	58	58	58	1
m	1	1.3666						LEMURE	p	6	3	monitoring	500	parola	1	ong	0	no	AF27M14	27	M	2021-10-14_22h20.25.035	THAI_NEGA	2021.2.3	Win32	60.0060006						0	59	59	59	1
l	1	0.7615						SAGOMA	p	6	0	monitoring	250	l	1	pmcue	0	no	AF27M14	27	M	2021-10-14_22h20.25.035	THAI_NEGA	2021.2.3	Win32	60.0060006						0	60	60	60	1
m	1	0.8121						REPERTO	p	7	7	monitoring	0	parola	1	ong	0	no	AF27M14	27	M	2021-10-14_22h20.25.035	THAI_NEGA	2021.2.3	Win32	60.0060006						0	61	61	61	1
z	1	0.8703						MIDULLO	np	7	0	monitoring	250	nonparola	2	ong	0	no	AF27M14	27	M	2021-10-14_22h20.25.035	THAI_NEGA	2021.2.3	Win32	60.0060006						0	62	62	62	1
z	1	0.8481						DANNOLA	np	7	0	monitoring	500	nonparola	2	ong	0	no	AF27M14	27	M	2021-10-14_22h20.25.035	THAI_NEGA	2021.2.3	Win32	60.0060006						0	63	63	63	1
m	1	0.9875						ORFANO	p	6	9	monitoring	500	parola	1	ong	0	no	AF27M14	27	M	2021-10-14_22h20.25.035	THAI_NEGA	2021.2.3	Win32	60.0060006						0	64	64	64	1
z	1	1.087						BANENA	np	6	0	monitoring	250	nonparola	2	ong	0	no	AF27M14	27	M	2021-10-14_22h20.25.035	THAI_NEGA	2021.2.3	Win32	60.0060006						0	65	65	65	1
z	1	0.9268						FERPATA	np	7	0	monitoring	0	nonparola	2	ong	0	no	AF27M14	27	M	2021-10-14_22h20.25.035	THAI_NEGA	2021.2.3	Win32	60.0060006						0	66	66	66	1
m	1	0.8849						NEURONE	p	7	11	monitoring	250	parola	1	ong	0	no	AF27M14	27	M	2021-10-14_22h20.25.035	THAI_NEGA	2021.2.3	Win32	60.0060006						0	67	67	67	1
z	1	0.9989						LATTERA	np	7	0	monitoring	500	nonparola	2	ong	0	no	AF27M14	27	M	2021-10-14_22h20.25.035	THAI_NEGA	2021.2.3	Win32	60.0060006						0	68	68	68	1
z	1	1.0539						GESIONE	np	7	0	monitoring	500	nonparola	2	ong	0	no	AF27M14	27	M	2021-10-14_22h20.25.035	THAI_NEGA	2021.2.3	Win32	60.0060006						0	69	69	69	1
m	1	1.066						PEDANA	p	6	18	monitoring	500	parola	1	ong	0	no	AF27M14	27	M	2021-10-14_22h20.25.035	THAI_NEGA	2021.2.3	Win32	60.0060006						0	70	70	70	1
l	1	0.9378						MACIATA	np	7	0	monitoring	500	l	2	pmcue	0	no	AF27M14	27	M	2021-10-14_22h20.25.035	THAI_NEGA	2021.2.3	Win32	60.0060006						0	71	71	71	1
z	1	0.9084						FIOLINO	np	7	0	monitoring	250	nonparola	2	ong	0	no	AF27M14	27	M	2021-10-14_22h20.25.035	THAI_NEGA	2021.2.3	Win32	60.0060006						0	72	72	72	1
m	1	0.7571						INGORGO	p	7	16	monitoring	0	parola	1	ong	0	no	AF27M14	27	M	2021-10-14_22h20.25.035	THAI_NEGA	2021.2.3	Win32	60.0060006						0	73	73	73	1
z	1	1.2456						IMPORO	np	6	0	monitoring	250	nonparola	2	ong	0	no	AF27M14	27	M	2021-10-14_22h20.25.035	THAI_NEGA	2021.2.3	Win32	60.0060006						0	74	74	74	1
m	1	0.825						NOBILE	p	6	29	monitoring	500	parola	1	ong	0	no	AF27M14	27	M	2021-10-14_22h20.25.035	THAI_NEGA	2021.2.3	Win32	60.0060006						0	75	75	75	1
m	1	0.8737						MINIERA	p	7	19	monitoring	500	parola	1	ong	0	no	AF27M14	27	M	2021-10-14_22h20.25.035	THAI_NEGA	2021.2.3	Win32	60.0060006						0	76	76	76	1
z	1	1.144						ALLARVE	np	7	0	monitoring	500	nonparola	2	ong	0	no	AF27M14	27	M	2021-10-14_22h20.25.035	THAI_NEGA	2021.2.3	Win32	60.0060006						0	77	77	77	1
z	1	0.8119						DIBANO	np	6	0	monitoring	250	nonparola	2	ong	0	no	AF27M14	27	M	2021-10-14_22h20.25.035	THAI_NEGA	2021.2.3	Win32	60.0060006						0	78	78	78	1
m	1	0.7278						FAGOTTO	p	7	7	monitoring	0	parola	1	ong	0	no	AF27M14	27	M	2021-10-14_22h20.25.035	THAI_NEGA	2021.2.3	Win32	60.0060006						0	79	79	79	1
m	1	1.2784						PALUDE	p	6	13	monitoring	0	parola	1	ong	0	no	AF27M14	27	M	2021-10-14_22h20.25.035	THAI_NEGA	2021.2.3	Win32	60.0060006						0	80	80	80	1
z	1	0.8114						MUDINO	np	6	0	monitoring	500	nonparola	2	ong	0	no	AF27M14	27	M	2021-10-14_22h20.25.035	THAI_NEGA	2021.2.3	Win32	60.0060006						0	81	81	81	1
z	1	0.8769						ESTEBA	np	6	0	monitoring	500	nonparola	2	ong	0	no	AF27M14	27	M	2021-10-14_22h20.25.035	THAI_NEGA	2021.2.3	Win32	60.0060006						0	82	82	82	1
l	1	0.6228						MANTIDE	p	7	9	monitoring	250	l	1	pmcue	0	no	AF27M14	27	M	2021-10-14_22h20.25.035	THAI_NEGA	2021.2.3	Win32	60.0060006						0	83	83	83	1
m	1	0.7433						UVETTA	p	6	11	monitoring	500	parola	1	ong	0	no	AF27M14	27	M	2021-10-14_22h20.25.035	THAI_NEGA	2021.2.3	Win32	60.0060006						0	84	84	84	1
m	1	0.739						ESILIO	p	6	41	monitoring	250	parola	1	ong	0	no	AF27M14	27	M	2021-10-14_22h20.25.035	THAI_NEGA	2021.2.3	Win32	60.0060006						0	85	85	85	1
	0							RECRUTA	np	7	0	monitoring	500	nonparola	2	ong	0	no	AF27M14	27	M	2021-10-14_22h20.25.035	THAI_NEGA	2021.2.3	Win32	60.0060006						0	86	86	86	1
m	1	0.6807						TIMONE	p	7	31	monitoring	250	parola	1	ong	0	no	AF27M14	27	M	2021-10-14_22h20.25.035	THAI_NEGA	2021.2.3	Win32	60.0060006						0	87	87	87	1
m	1	0.6705						CAVOLO	p	6	13	monitoring	0	parola	1	ong	0	no	AF27M14	27	M	2021-10-14_22h20.25.035	THAI_NEGA	2021.2.3	Win32	60.0060006						0	88	88	88	1
z	1	0.8867						NOTTARE	np	7	0	monitoring	500	nonparola	2	ong	0	no	AF27M14	27	M	2021-10-14_22h20.25.035	THAI_NEGA	2021.2.3	Win32	60.0060006						0	89	89	89	1
m	1	0.8946						LICHENE	p	7	7	monitoring	0	parola	1	ong	0	no	AF27M14	27	M	2021-10-14_22h20.25.035	THAI_NEGA	2021.2.3	Win32	60.0060006						0	90	90	90	1
z	1	0.9496						PUSTINO	np	7	0	monitoring	500	nonparola	2	ong	0	no	AF27M14	27	M	2021-10-14_22h20.25.035	THAI_NEGA	2021.2.3	Win32	60.0060006						0	91	91	91	1
m	1	0.7271						MULINO	p	6	7	monitoring	0	parola	1	ong	0	no	AF27M14	27	M	2021-10-14_22h20.25.035	THAI_NEGA	2021.2.3	Win32	60.0060006						0	92	92	92	1
z	1	0.8619						VAROLO	np	6	0	monitoring	0	nonparola	2	ong	0	no	AF27M14	27	M	2021-10-14_22h20.25.035	THAI_NEGA	2021.2.3	Win32	60.0060006						0	93	93	93	1
l	1	0.9204						ENIGMA	p	6	9	monitoring	500	l	1	pmcue	0	no	AF27M14	27	M	2021-10-14_22h20.25.035	THAI_NEGA	2021.2.3	Win32	60.0060006						0	94	94	94	1
m	1	0.6935						NARICE	p	6	15	monitoring	250	parola	1	ong	0	no	AF27M14	27	M	2021-10-14_22h20.25.035	THAI_NEGA	2021.2.3	Win32	60.0060006						0	95	95	95	1
z	1	0.7729						CAVIDE	np	6	0	monitoring	500	nonparola	2	ong	0	no	AF27M14	27	M	2021-10-14_22h20.25.035	THAI_NEGA	2021.2.3	Win32	60.0060006						0	96	96	96	1
z	1	1.0747						VOLACE	np	6	0	monitoring	0	nonparola	2	ong	0	no	AF27M14	27	M	2021-10-14_22h20.25.035	THAI_NEGA	2021.2.3	Win32	60.0060006						0	97	97	97	1
z	1	1.4981						SADICE	np	6	0	monitoring	0	nonparola	2	ong	0	no	AF27M14	27	M	2021-10-14_22h20.25.035	THAI_NEGA	2021.2.3	Win32	60.0060006						0	98	98	98	1
m	1	1.077						VORTICE	p	7	14	monitoring	250	parola	1	ong	0	no	AF27M14	27	M	2021-10-14_22h20.25.035	THAI_NEGA	2021.2.3	Win32	60.0060006						0	99	99	99	1
																			AF27M14	27	M	2021-10-14_22h20.25.035	THAI_NEGA	2021.2.3	Win32	60.0060006											n	1	12.4989	y	1	3.7074	n	1	4.0508
