# Supplementary material for: Thinking about it: the impact of COVID-19-related stimuli on prospective memory
Source: PeerJ. 2023 Nov 16;11:e16389. doi: 10.7717/peerj.16389 (PMC10657566; doi:10.7717/peerj.16389)
Supplement: Supplemental Information 4 — The raw data from both the task and the questionnaire. Both folders are divided in the three conditions (COV, DOC, and NEGA) depending on the presented video clip. [file peerj-11-16389-s004.zip › Data/RAW_Data_Task/NEGA_version/NT21F28_nega.csv]

trial_key.keys	trial_key.corr	trial_key.rt	trials_loop_practice.thisRepN	trials_loop_practice.thisTrialN	trials_loop_practice.thisN	trials_loop_practice.thisIndex	trials_loop_practice.ran	stimolo	parolanonparola	lunghezza	frequenza	blocco	jitter	rispcorr	StimTrig	stim_type	stimulus_after	underline	ID_Soggetto*	Età*	Sesso	date	expName	psychopyVersion	OS	frameRate	trials_loop_baseline.thisRepN	trials_loop_baseline.thisTrialN	trials_loop_baseline.thisN	trials_loop_baseline.thisIndex	trials_loop_baseline.ran	trials_loop_attention.thisRepN	trials_loop_attention.thisTrialN	trials_loop_attention.thisN	trials_loop_attention.thisIndex	trials_loop_attention.ran	emotional1_key.keys	emotional1_key.corr	emotional1_key.rt	emotional2_key.keys	emotional2_key.corr	emotional2_key.rt	emotional3_key.keys	emotional3_key.corr	emotional3_key.rt
m	1	0.7747	0	0	0	0	1	ARANCIA	p	7	31	practice	500	parola	1	ong	0	no	NT21F28	21	F	2021-10-28_12h49.37.246	THAI_NEGA	2021.2.3	Win32	60.67224851
	0		0	1	1	1	1	RECINA	np	6	0	practice	500	nonparola	2	ong	0	no	NT21F28	21	F	2021-10-28_12h49.37.246	THAI_NEGA	2021.2.3	Win32	60.67224851
z	1	1.2177	0	2	2	2	1	TUCCANA	np	7	0	practice	250	nonparola	2	ong	0	no	NT21F28	21	F	2021-10-28_12h49.37.246	THAI_NEGA	2021.2.3	Win32	60.67224851
m	1	0.8363	0	3	3	3	1	PETTINE	p	7	1	practice	0	parola	1	ong	0	no	NT21F28	21	F	2021-10-28_12h49.37.246	THAI_NEGA	2021.2.3	Win32	60.67224851
z	1	1.1539	0	4	4	4	1	INFITO	np	6	0	practice	500	nonparola	2	ong	0	no	NT21F28	21	F	2021-10-28_12h49.37.246	THAI_NEGA	2021.2.3	Win32	60.67224851
m	1	0.7947	0	5	5	5	1	GIUDICE	p	7	374	practice	500	parola	1	ong	0	no	NT21F28	21	F	2021-10-28_12h49.37.246	THAI_NEGA	2021.2.3	Win32	60.67224851
m	1	0.6469	0	6	6	6	1	VOLANTE	p	7	89	practice	0	parola	1	ong	0	no	NT21F28	21	F	2021-10-28_12h49.37.246	THAI_NEGA	2021.2.3	Win32	60.67224851
z	1	1.1773	0	7	7	7	1	CUBELA	np	6	0	practice	250	nonparola	2	ong	0	no	NT21F28	21	F	2021-10-28_12h49.37.246	THAI_NEGA	2021.2.3	Win32	60.67224851
m	0	1.2615	0	8	8	8	1	LUGGINE	np	7	0	practice	0	nonparola	2	ong	0	no	NT21F28	21	F	2021-10-28_12h49.37.246	THAI_NEGA	2021.2.3	Win32	60.67224851
m	1	0.5475	0	9	9	9	1	DISEGNO	p	7	201	practice	0	parola	1	ong	0	no	NT21F28	21	F	2021-10-28_12h49.37.246	THAI_NEGA	2021.2.3	Win32	60.67224851
m	1	0.8212						RELITTO	p	7	8	baseline	500	parola	1	ong	0	no	NT21F28	21	F	2021-10-28_12h49.37.246	THAI_NEGA	2021.2.3	Win32	60.67224851	0	0	0	0	1
m	1	1.0294						GERANIO	p	7	12	baseline	250	parola	1	ong	0	no	NT21F28	21	F	2021-10-28_12h49.37.246	THAI_NEGA	2021.2.3	Win32	60.67224851	0	1	1	1	1
z	1	1.172						VANANGA	np	7	0	baseline	0	nonparola	2	ong	0	no	NT21F28	21	F	2021-10-28_12h49.37.246	THAI_NEGA	2021.2.3	Win32	60.67224851	0	2	2	2	1
m	1	0.8046						NATICA	p	6	5	baseline	250	parola	1	ong	0	no	NT21F28	21	F	2021-10-28_12h49.37.246	THAI_NEGA	2021.2.3	Win32	60.67224851	0	3	3	3	1
z	1	1.1009						USTELLO	np	7	0	baseline	500	nonparola	2	ong	0	no	NT21F28	21	F	2021-10-28_12h49.37.246	THAI_NEGA	2021.2.3	Win32	60.67224851	0	4	4	4	1
m	1	0.6728						METANO	p	6	17	baseline	250	parola	1	ong	0	no	NT21F28	21	F	2021-10-28_12h49.37.246	THAI_NEGA	2021.2.3	Win32	60.67224851	0	5	5	5	1
z	1	1.5067						FIURIA	np	6	0	baseline	500	nonparola	2	ong	0	no	NT21F28	21	F	2021-10-28_12h49.37.246	THAI_NEGA	2021.2.3	Win32	60.67224851	0	6	6	6	1
m	1	0.7299						SUGHERO	p	7	5	baseline	250	parola	1	ong	0	no	NT21F28	21	F	2021-10-28_12h49.37.246	THAI_NEGA	2021.2.3	Win32	60.67224851	0	7	7	7	1
z	1	1.306						PIROTA	np	6	0	baseline	250	nonparola	2	ong	0	no	NT21F28	21	F	2021-10-28_12h49.37.246	THAI_NEGA	2021.2.3	Win32	60.67224851	0	8	8	8	1
z	1	0.9815						BAMBORA	np	7	0	baseline	0	nonparola	2	ong	0	no	NT21F28	21	F	2021-10-28_12h49.37.246	THAI_NEGA	2021.2.3	Win32	60.67224851	0	9	9	9	1
m	1	0.6072						PETALO	p	6	27	baseline	250	parola	1	ong	0	no	NT21F28	21	F	2021-10-28_12h49.37.246	THAI_NEGA	2021.2.3	Win32	60.67224851	0	10	10	10	1
m	1	1.5301						ELMETTO	p	7	5	baseline	0	parola	1	ong	0	no	NT21F28	21	F	2021-10-28_12h49.37.246	THAI_NEGA	2021.2.3	Win32	60.67224851	0	11	11	11	1
z	1	1.0964						DOBILE	np	6	0	baseline	250	nonparola	2	ong	0	no	NT21F28	21	F	2021-10-28_12h49.37.246	THAI_NEGA	2021.2.3	Win32	60.67224851	0	12	12	12	1
z	0	1.6635						BAVERO	p	6	7	baseline	0	parola	1	ong	0	no	NT21F28	21	F	2021-10-28_12h49.37.246	THAI_NEGA	2021.2.3	Win32	60.67224851	0	13	13	13	1
m	1	1.1024						VALENZA	p	7	10	baseline	500	parola	1	ong	0	no	NT21F28	21	F	2021-10-28_12h49.37.246	THAI_NEGA	2021.2.3	Win32	60.67224851	0	14	14	14	1
z	1	0.9285						ORDONE	np	6	0	baseline	250	nonparola	2	ong	0	no	NT21F28	21	F	2021-10-28_12h49.37.246	THAI_NEGA	2021.2.3	Win32	60.67224851	0	15	15	15	1
z	1	1.4483						TERPONE	np	7	0	baseline	250	nonparola	2	ong	0	no	NT21F28	21	F	2021-10-28_12h49.37.246	THAI_NEGA	2021.2.3	Win32	60.67224851	0	16	16	16	1
m	1	0.6846						INCHINO	p	7	10	baseline	250	parola	1	ong	0	no	NT21F28	21	F	2021-10-28_12h49.37.246	THAI_NEGA	2021.2.3	Win32	60.67224851	0	17	17	17	1
m	1	0.6187						ETTARO	p	6	31	baseline	0	parola	1	ong	0	no	NT21F28	21	F	2021-10-28_12h49.37.246	THAI_NEGA	2021.2.3	Win32	60.67224851	0	18	18	18	1
z	1	0.9734						LUVACA	np	6	0	baseline	250	nonparola	2	ong	0	no	NT21F28	21	F	2021-10-28_12h49.37.246	THAI_NEGA	2021.2.3	Win32	60.67224851	0	19	19	19	1
m	1	0.7294						DUETTO	p	6	23	baseline	500	parola	1	ong	0	no	NT21F28	21	F	2021-10-28_12h49.37.246	THAI_NEGA	2021.2.3	Win32	60.67224851	0	20	20	20	1
z	1	1.2146						PUPILE	np	6	0	baseline	250	nonparola	2	ong	0	no	NT21F28	21	F	2021-10-28_12h49.37.246	THAI_NEGA	2021.2.3	Win32	60.67224851	0	21	21	21	1
z	1	0.7294						STOVACO	np	7	0	baseline	0	nonparola	2	ong	0	no	NT21F28	21	F	2021-10-28_12h49.37.246	THAI_NEGA	2021.2.3	Win32	60.67224851	0	22	22	22	1
m	1	0.7657						BARILE	p	6	7	baseline	500	parola	1	ong	0	no	NT21F28	21	F	2021-10-28_12h49.37.246	THAI_NEGA	2021.2.3	Win32	60.67224851	0	23	23	23	1
z	1	0.9795						RANAIO	np	6	0	baseline	250	nonparola	2	ong	0	no	NT21F28	21	F	2021-10-28_12h49.37.246	THAI_NEGA	2021.2.3	Win32	60.67224851	0	24	24	24	1
m	1	0.9462						CAVERNA	p	7	14	baseline	250	parola	1	ong	0	no	NT21F28	21	F	2021-10-28_12h49.37.246	THAI_NEGA	2021.2.3	Win32	60.67224851	0	25	25	25	1
	0							ROTOIA	np	7	0	baseline	500	nonparola	2	ong	0	no	NT21F28	21	F	2021-10-28_12h49.37.246	THAI_NEGA	2021.2.3	Win32	60.67224851	0	26	26	26	1
z	0	0.8508						ALTURA	p	6	8	baseline	500	parola	1	ong	0	no	NT21F28	21	F	2021-10-28_12h49.37.246	THAI_NEGA	2021.2.3	Win32	60.67224851	0	27	27	27	1
m	1	0.6065						DIPINTO	p	7	21	baseline	0	parola	1	ong	0	no	NT21F28	21	F	2021-10-28_12h49.37.246	THAI_NEGA	2021.2.3	Win32	60.67224851	0	28	28	28	1
m	1	0.5673						LEGUME	p	6	11	baseline	250	parola	1	ong	0	no	NT21F28	21	F	2021-10-28_12h49.37.246	THAI_NEGA	2021.2.3	Win32	60.67224851	0	29	29	29	1
z	1	0.8705						FEDINO	np	6	0	baseline	500	nonparola	2	ong	0	no	NT21F28	21	F	2021-10-28_12h49.37.246	THAI_NEGA	2021.2.3	Win32	60.67224851	0	30	30	30	1
m	1	0.5319						MENSOLA	p	7	7	baseline	0	parola	1	ong	0	no	NT21F28	21	F	2021-10-28_12h49.37.246	THAI_NEGA	2021.2.3	Win32	60.67224851	0	31	31	31	1
z	1	0.8505						ALCUME	np	6	0	baseline	500	nonparola	2	ong	0	no	NT21F28	21	F	2021-10-28_12h49.37.246	THAI_NEGA	2021.2.3	Win32	60.67224851	0	32	32	32	1
m	1	0.8063						INNESTO	p	6	13	baseline	0	parola	1	ong	0	no	NT21F28	21	F	2021-10-28_12h49.37.246	THAI_NEGA	2021.2.3	Win32	60.67224851	0	33	33	33	1
z	1	1.1554						LAVENDA	np	7	0	baseline	0	nonparola	2	ong	0	no	NT21F28	21	F	2021-10-28_12h49.37.246	THAI_NEGA	2021.2.3	Win32	60.67224851	0	34	34	34	1
m	1	0.8907						SLAVINA	p	7	5	baseline	500	parola	1	ong	0	no	NT21F28	21	F	2021-10-28_12h49.37.246	THAI_NEGA	2021.2.3	Win32	60.67224851	0	35	35	35	1
m	1	0.6466						ORMONE	p	6	6	baseline	500	parola	1	ong	0	no	NT21F28	21	F	2021-10-28_12h49.37.246	THAI_NEGA	2021.2.3	Win32	60.67224851	0	36	36	36	1
z	1	1.3639						UMIONE	np	6	0	baseline	0	nonparola	2	ong	0	no	NT21F28	21	F	2021-10-28_12h49.37.246	THAI_NEGA	2021.2.3	Win32	60.67224851	0	37	37	37	1
m	1	0.5765						SALAME	p	6	14	baseline	0	parola	1	ong	0	no	NT21F28	21	F	2021-10-28_12h49.37.246	THAI_NEGA	2021.2.3	Win32	60.67224851	0	38	38	38	1
m	0	0.9178						GANDOLA	np	7	0	baseline	500	nonparola	2	ong	0	no	NT21F28	21	F	2021-10-28_12h49.37.246	THAI_NEGA	2021.2.3	Win32	60.67224851	0	39	39	39	1
z	1	1.0798						DIGEGNO	np	7	0	baseline	500	nonparola	2	ong	0	no	NT21F28	21	F	2021-10-28_12h49.37.246	THAI_NEGA	2021.2.3	Win32	60.67224851	0	40	40	40	1
z	1	0.9996						BACRECA	np	7	0	baseline	0	nonparola	2	ong	0	no	NT21F28	21	F	2021-10-28_12h49.37.246	THAI_NEGA	2021.2.3	Win32	60.67224851	0	41	41	41	1
z	0	1.3911						RUDERE	p	6	8	baseline	250	parola	1	ong	0	no	NT21F28	21	F	2021-10-28_12h49.37.246	THAI_NEGA	2021.2.3	Win32	60.67224851	0	42	42	42	1
z	1	1.2853						OSCITE	np	6	0	baseline	250	nonparola	2	ong	0	no	NT21F28	21	F	2021-10-28_12h49.37.246	THAI_NEGA	2021.2.3	Win32	60.67224851	0	43	43	43	1
m	1	0.6203						NETTARE	p	7	14	baseline	500	parola	1	ong	0	no	NT21F28	21	F	2021-10-28_12h49.37.246	THAI_NEGA	2021.2.3	Win32	60.67224851	0	44	44	44	1
z	1	0.991						PENTERA	np	7	0	baseline	0	nonparola	2	ong	0	no	NT21F28	21	F	2021-10-28_12h49.37.246	THAI_NEGA	2021.2.3	Win32	60.67224851	0	45	45	45	1
z	1	1.1008						NEBOZIO	np	7	0	baseline	250	nonparola	2	ong	0	no	NT21F28	21	F	2021-10-28_12h49.37.246	THAI_NEGA	2021.2.3	Win32	60.67224851	0	46	46	46	1
m	1	0.684						ZATTERA	p	7	14	baseline	500	parola	1	ong	0	no	NT21F28	21	F	2021-10-28_12h49.37.246	THAI_NEGA	2021.2.3	Win32	60.67224851	0	47	47	47	1
m	1	0.6644						LAMIERA	p	7	11	baseline	500	parola	1	ong	0	no	NT21F28	21	F	2021-10-28_12h49.37.246	THAI_NEGA	2021.2.3	Win32	60.67224851	0	48	48	48	1
z	1	0.8195						CULINA	np	6	0	baseline	500	nonparola	2	ong	0	no	NT21F28	21	F	2021-10-28_12h49.37.246	THAI_NEGA	2021.2.3	Win32	60.67224851	0	49	49	49	1
m	1	1.1218						FALANGE	p	7	9	baseline	250	parola	1	ong	0	no	NT21F28	21	F	2021-10-28_12h49.37.246	THAI_NEGA	2021.2.3	Win32	60.67224851	0	50	50	50	1
m	1	0.5991						PEDALE	p	6	16	baseline	500	parola	1	ong	0	no	NT21F28	21	F	2021-10-28_12h49.37.246	THAI_NEGA	2021.2.3	Win32	60.67224851	0	51	51	51	1
z	1	0.8827						METARDO	np	7	0	baseline	500	nonparola	2	ong	0	no	NT21F28	21	F	2021-10-28_12h49.37.246	THAI_NEGA	2021.2.3	Win32	60.67224851	0	52	52	52	1
m	1	0.6005						EMPORIO	p	7	3	baseline	250	parola	1	ong	0	no	NT21F28	21	F	2021-10-28_12h49.37.246	THAI_NEGA	2021.2.3	Win32	60.67224851	0	53	53	53	1
z	1	1.1792						TAPORE	np	6	0	baseline	0	nonparola	2	ong	0	no	NT21F28	21	F	2021-10-28_12h49.37.246	THAI_NEGA	2021.2.3	Win32	60.67224851	0	54	54	54	1
z	1	1.1118						DENTIDE	np	7	0	baseline	250	nonparola	2	ong	0	no	NT21F28	21	F	2021-10-28_12h49.37.246	THAI_NEGA	2021.2.3	Win32	60.67224851	0	55	55	55	1
z	1	0.7998						SEPERTO	np	7	0	baseline	500	nonparola	2	ong	0	no	NT21F28	21	F	2021-10-28_12h49.37.246	THAI_NEGA	2021.2.3	Win32	60.67224851	0	56	56	56	1
m	1	0.6344						MUCOSA	p	6	6	baseline	500	parola	1	ong	0	no	NT21F28	21	F	2021-10-28_12h49.37.246	THAI_NEGA	2021.2.3	Win32	60.67224851	0	57	57	57	1
z	1	0.7527						BECULLA	np	7	0	baseline	250	nonparola	2	ong	0	no	NT21F28	21	F	2021-10-28_12h49.37.246	THAI_NEGA	2021.2.3	Win32	60.67224851	0	58	58	58	1
m	1	0.9146						FUCINA	p	6	8	baseline	250	parola	1	ong	0	no	NT21F28	21	F	2021-10-28_12h49.37.246	THAI_NEGA	2021.2.3	Win32	60.67224851	0	59	59	59	1
m	1	0.5946						ECLISSI	p	7	5	baseline	0	parola	1	ong	0	no	NT21F28	21	F	2021-10-28_12h49.37.246	THAI_NEGA	2021.2.3	Win32	60.67224851	0	60	60	60	1
m	1	0.6021						TROFEO	p	6	23	baseline	250	parola	1	ong	0	no	NT21F28	21	F	2021-10-28_12h49.37.246	THAI_NEGA	2021.2.3	Win32	60.67224851	0	61	61	61	1
m	1	0.6849						ROTTAME	p	7	7	baseline	0	parola	1	ong	0	no	NT21F28	21	F	2021-10-28_12h49.37.246	THAI_NEGA	2021.2.3	Win32	60.67224851	0	62	62	62	1
z	1	1.1473						MENDOLO	np	7	0	baseline	500	nonparola	2	ong	0	no	NT21F28	21	F	2021-10-28_12h49.37.246	THAI_NEGA	2021.2.3	Win32	60.67224851	0	63	63	63	1
z	1	1.4837						ARSINE	np	6	0	baseline	250	nonparola	2	ong	0	no	NT21F28	21	F	2021-10-28_12h49.37.246	THAI_NEGA	2021.2.3	Win32	60.67224851	0	64	64	64	1
m	1	0.5479						TISANA	p	6	7	baseline	0	parola	1	ong	0	no	NT21F28	21	F	2021-10-28_12h49.37.246	THAI_NEGA	2021.2.3	Win32	60.67224851	0	65	65	65	1
m	0	0.9162						ORLINO	np	6	0	baseline	0	nonparola	2	ong	0	no	NT21F28	21	F	2021-10-28_12h49.37.246	THAI_NEGA	2021.2.3	Win32	60.67224851	0	66	66	66	1
m	1	0.9697						ARINGA	p	6	9	baseline	500	parola	1	ong	0	no	NT21F28	21	F	2021-10-28_12h49.37.246	THAI_NEGA	2021.2.3	Win32	60.67224851	0	67	67	67	1
m	0	1.0464						TENGINE	np	7	0	baseline	0	nonparola	2	ong	0	no	NT21F28	21	F	2021-10-28_12h49.37.246	THAI_NEGA	2021.2.3	Win32	60.67224851	0	68	68	68	1
m	1	0.5873						ATTICO	p	6	6	baseline	500	parola	1	ong	0	no	NT21F28	21	F	2021-10-28_12h49.37.246	THAI_NEGA	2021.2.3	Win32	60.67224851	0	69	69	69	1
z	1	0.8952						VENORE	np	6	0	baseline	250	nonparola	2	ong	0	no	NT21F28	21	F	2021-10-28_12h49.37.246	THAI_NEGA	2021.2.3	Win32	60.67224851	0	70	70	70	1
m	1	1.0861						DARSENA	p	7	9	baseline	0	parola	1	ong	0	no	NT21F28	21	F	2021-10-28_12h49.37.246	THAI_NEGA	2021.2.3	Win32	60.67224851	0	71	71	71	1
m	0	0.9977						ALCIERE	np	7	0	baseline	250	nonparola	2	ong	0	no	NT21F28	21	F	2021-10-28_12h49.37.246	THAI_NEGA	2021.2.3	Win32	60.67224851	0	72	72	72	1
z	1	0.8792						ENTIMO	np	6	0	baseline	0	nonparola	2	ong	0	no	NT21F28	21	F	2021-10-28_12h49.37.246	THAI_NEGA	2021.2.3	Win32	60.67224851	0	73	73	73	1
m	1	0.5472						LIVIDO	p	6	8	baseline	500	parola	1	ong	0	no	NT21F28	21	F	2021-10-28_12h49.37.246	THAI_NEGA	2021.2.3	Win32	60.67224851	0	74	74	74	1
m	1	0.4914						NAUSEA	p	6	15	baseline	0	parola	1	ong	0	no	NT21F28	21	F	2021-10-28_12h49.37.246	THAI_NEGA	2021.2.3	Win32	60.67224851	0	75	75	75	1
z	1	1.2133						VERCACE	np	7	0	baseline	500	nonparola	2	ong	0	no	NT21F28	21	F	2021-10-28_12h49.37.246	THAI_NEGA	2021.2.3	Win32	60.67224851	0	76	76	76	1
m	1	0.6489						COFANO	p	6	9	baseline	0	parola	1	ong	0	no	NT21F28	21	F	2021-10-28_12h49.37.246	THAI_NEGA	2021.2.3	Win32	60.67224851	0	77	77	77	1
m	0	0.8703						USPICIO	np	7	0	baseline	250	nonparola	2	ong	0	no	NT21F28	21	F	2021-10-28_12h49.37.246	THAI_NEGA	2021.2.3	Win32	60.67224851	0	78	78	78	1
m	1	0.7781						IMBUTO	p	6	9	baseline	0	parola	1	ong	0	no	NT21F28	21	F	2021-10-28_12h49.37.246	THAI_NEGA	2021.2.3	Win32	60.67224851	0	79	79	79	1
z	1	0.8824						SADIVA	np	6	0	baseline	500	nonparola	2	ong	0	no	NT21F28	21	F	2021-10-28_12h49.37.246	THAI_NEGA	2021.2.3	Win32	60.67224851	0	80	80	80	1
m	1	0.5791						BOZZOLO	p	7	7	baseline	0	parola	1	ong	0	no	NT21F28	21	F	2021-10-28_12h49.37.246	THAI_NEGA	2021.2.3	Win32	60.67224851	0	81	81	81	1
z	1	1.0832						OMPICCIO	np	7	0	baseline	0	nonparola	2	ong	0	no	NT21F28	21	F	2021-10-28_12h49.37.246	THAI_NEGA	2021.2.3	Win32	60.67224851	0	82	82	82	1
z	1	0.9345						LIMPONE	np	7	0	baseline	500	nonparola	2	ong	0	no	NT21F28	21	F	2021-10-28_12h49.37.246	THAI_NEGA	2021.2.3	Win32	60.67224851	0	83	83	83	1
z	1	1.2837						NARCICO	np	7	0	baseline	250	nonparola	2	ong	0	no	NT21F28	21	F	2021-10-28_12h49.37.246	THAI_NEGA	2021.2.3	Win32	60.67224851	0	84	84	84	1
m	1	0.7833						PASCOLO	p	7	7	baseline	0	parola	1	ong	0	no	NT21F28	21	F	2021-10-28_12h49.37.246	THAI_NEGA	2021.2.3	Win32	60.67224851	0	85	85	85	1
m	0	1.2977						INSOGNA	np	7	0	baseline	250	nonparola	2	ong	0	no	NT21F28	21	F	2021-10-28_12h49.37.246	THAI_NEGA	2021.2.3	Win32	60.67224851	0	86	86	86	1
m	1	0.8204						PATINA	p	6	14	baseline	250	parola	1	ong	0	no	NT21F28	21	F	2021-10-28_12h49.37.246	THAI_NEGA	2021.2.3	Win32	60.67224851	0	87	87	87	1
z	1	0.8574						ADOLTO	np	7	0	baseline	0	nonparola	2	ong	0	no	NT21F28	21	F	2021-10-28_12h49.37.246	THAI_NEGA	2021.2.3	Win32	60.67224851	0	88	88	88	1
m	1	0.6186						UTENTE	p	6	34	baseline	0	parola	1	ong	0	no	NT21F28	21	F	2021-10-28_12h49.37.246	THAI_NEGA	2021.2.3	Win32	60.67224851	0	89	89	89	1
z	1	0.9476						CIPELLA	np	7	0	baseline	500	nonparola	2	ong	0	no	NT21F28	21	F	2021-10-28_12h49.37.246	THAI_NEGA	2021.2.3	Win32	60.67224851	0	90	90	90	1
m	1	0.6344						GINEPRO	p	7	10	baseline	0	parola	1	ong	0	no	NT21F28	21	F	2021-10-28_12h49.37.246	THAI_NEGA	2021.2.3	Win32	60.67224851	0	91	91	91	1
z	1	0.8132						NONATO	np	6	0	baseline	500	nonparola	2	ong	0	no	NT21F28	21	F	2021-10-28_12h49.37.246	THAI_NEGA	2021.2.3	Win32	60.67224851	0	92	92	92	1
m	1	0.6465						CALICE	p	6	10	baseline	0	parola	1	ong	0	no	NT21F28	21	F	2021-10-28_12h49.37.246	THAI_NEGA	2021.2.3	Win32	60.67224851	0	93	93	93	1
m	1	0.7472						TORACE	p	6	31	baseline	250	parola	1	ong	0	no	NT21F28	21	F	2021-10-28_12h49.37.246	THAI_NEGA	2021.2.3	Win32	60.67224851	0	94	94	94	1
m	1	0.9534						REDINE	p	6	8	baseline	500	parola	1	ong	0	no	NT21F28	21	F	2021-10-28_12h49.37.246	THAI_NEGA	2021.2.3	Win32	60.67224851	0	95	95	95	1
m	1	0.6323						GOMITO	p	6	35	baseline	0	parola	1	ong	0	no	NT21F28	21	F	2021-10-28_12h49.37.246	THAI_NEGA	2021.2.3	Win32	60.67224851	0	96	96	96	1
z	1	1.0869						INGENSO	np	7	0	baseline	500	nonparola	2	ong	0	no	NT21F28	21	F	2021-10-28_12h49.37.246	THAI_NEGA	2021.2.3	Win32	60.67224851	0	97	97	97	1
z	1	0.7974						COVALLO	np	7	0	baseline	250	nonparola	2	ong	0	no	NT21F28	21	F	2021-10-28_12h49.37.246	THAI_NEGA	2021.2.3	Win32	60.67224851	0	98	98	98	1
m	1	0.6494						MONACO	p	6	24	baseline	250	parola	1	ong	0	no	NT21F28	21	F	2021-10-28_12h49.37.246	THAI_NEGA	2021.2.3	Win32	60.67224851	0	99	99	99	1
m	1	1.2599						DILUVIO	p	7	34	monitoring	0	parola	1	ong	0	no	NT21F28	21	F	2021-10-28_12h49.37.246	THAI_NEGA	2021.2.3	Win32	60.67224851						0	0	0	0	1
m	0	1.3955						PADATO	np	6	0	monitoring	250	nonparola	2	ong	0	no	NT21F28	21	F	2021-10-28_12h49.37.246	THAI_NEGA	2021.2.3	Win32	60.67224851						0	1	1	1	1
m	1	0.6788						STIVALE	p	7	10	monitoring	0	parola	1	ong	0	no	NT21F28	21	F	2021-10-28_12h49.37.246	THAI_NEGA	2021.2.3	Win32	60.67224851						0	2	2	2	1
z	1	1.7517						BAMMINO	np	7	0	monitoring	0	nonparola	2	ong	0	no	NT21F28	21	F	2021-10-28_12h49.37.246	THAI_NEGA	2021.2.3	Win32	60.67224851						0	3	3	3	1
z	1	1.1048						NUDOLA	np	6	0	monitoring	250	nonparola	2	ong	0	no	NT21F28	21	F	2021-10-28_12h49.37.246	THAI_NEGA	2021.2.3	Win32	60.67224851						0	4	4	4	1
m	1	1.1696						ZAMPINO	p	7	6	monitoring	500	parola	1	ong	0	no	NT21F28	21	F	2021-10-28_12h49.37.246	THAI_NEGA	2021.2.3	Win32	60.67224851						0	5	5	5	1
m	1	0.8871						CALDAIA	p	7	12	monitoring	250	parola	1	ong	0	no	NT21F28	21	F	2021-10-28_12h49.37.246	THAI_NEGA	2021.2.3	Win32	60.67224851						0	6	6	6	1
z	1	1.3564						FULGINE	np	7	0	monitoring	0	nonparola	2	ong	0	no	NT21F28	21	F	2021-10-28_12h49.37.246	THAI_NEGA	2021.2.3	Win32	60.67224851						0	7	7	7	1
m	1	0.7053						URANIO	p	6	9	monitoring	250	parola	1	ong	0	no	NT21F28	21	F	2021-10-28_12h49.37.246	THAI_NEGA	2021.2.3	Win32	60.67224851						0	8	8	8	1
z	1	1.2119						APISSO	np	6	0	monitoring	500	nonparola	2	ong	0	no	NT21F28	21	F	2021-10-28_12h49.37.246	THAI_NEGA	2021.2.3	Win32	60.67224851						0	9	9	9	1
l	1	1.4564						CAGERMA	np	7	0	monitoring	0	l	2	pmcue	0	no	NT21F28	21	F	2021-10-28_12h49.37.246	THAI_NEGA	2021.2.3	Win32	60.67224851						0	10	10	10	1
m	1	0.9781						TAZZINA	p	7	10	monitoring	250	parola	1	ong	0	no	NT21F28	21	F	2021-10-28_12h49.37.246	THAI_NEGA	2021.2.3	Win32	60.67224851						0	11	11	11	1
m	1	0.8654						VAPORE	p	6	40	monitoring	0	parola	1	ong	0	no	NT21F28	21	F	2021-10-28_12h49.37.246	THAI_NEGA	2021.2.3	Win32	60.67224851						0	12	12	12	1
m	0	1.1493						FEDORE	np	6	0	monitoring	250	nonparola	2	ong	0	no	NT21F28	21	F	2021-10-28_12h49.37.246	THAI_NEGA	2021.2.3	Win32	60.67224851						0	13	13	13	1
m	1	0.8499						MONTONE	p	7	8	monitoring	250	parola	1	ong	0	no	NT21F28	21	F	2021-10-28_12h49.37.246	THAI_NEGA	2021.2.3	Win32	60.67224851						0	14	14	14	1
z	1	1.2965						CANEZZA	np	7	0	monitoring	0	nonparola	2	ong	0	no	NT21F28	21	F	2021-10-28_12h49.37.246	THAI_NEGA	2021.2.3	Win32	60.67224851						0	15	15	15	1
z	1	1.8167						RAGINA	np	6	0	monitoring	250	nonparola	2	ong	0	no	NT21F28	21	F	2021-10-28_12h49.37.246	THAI_NEGA	2021.2.3	Win32	60.67224851						0	16	16	16	1
m	1	0.8503						AGNELLO	p	7	17	monitoring	250	parola	1	ong	0	no	NT21F28	21	F	2021-10-28_12h49.37.246	THAI_NEGA	2021.2.3	Win32	60.67224851						0	17	17	17	1
z	1	1.0298						PINARIO	np	7	0	monitoring	250	nonparola	2	ong	0	no	NT21F28	21	F	2021-10-28_12h49.37.246	THAI_NEGA	2021.2.3	Win32	60.67224851						0	18	18	18	1
z	1	1.6375						INDANO	np	6	0	monitoring	500	nonparola	2	ong	0	no	NT21F28	21	F	2021-10-28_12h49.37.246	THAI_NEGA	2021.2.3	Win32	60.67224851						0	19	19	19	1
m	1	1.1885						BISTURI	p	7	8	monitoring	250	parola	1	ong	0	no	NT21F28	21	F	2021-10-28_12h49.37.246	THAI_NEGA	2021.2.3	Win32	60.67224851						0	20	20	20	1
z	1	1.1489						SECONTO	np	7	0	monitoring	250	nonparola	2	ong	0	no	NT21F28	21	F	2021-10-28_12h49.37.246	THAI_NEGA	2021.2.3	Win32	60.67224851						0	21	21	21	1
l	1	0.897						POMATA	p	6	0	monitoring	500	l	1	pmcue	0	no	NT21F28	21	F	2021-10-28_12h49.37.246	THAI_NEGA	2021.2.3	Win32	60.67224851						0	22	22	22	1
z	1	0.9865						UMETTA	np	6	0	monitoring	250	nonparola	2	ong	0	no	NT21F28	21	F	2021-10-28_12h49.37.246	THAI_NEGA	2021.2.3	Win32	60.67224851						0	23	23	23	1
m	1	0.8787						FRUSCIO	p	7	9	monitoring	0	parola	1	ong	0	no	NT21F28	21	F	2021-10-28_12h49.37.246	THAI_NEGA	2021.2.3	Win32	60.67224851						0	24	24	24	1
m	1	1.4152						ORDIGNO	p	7	15	monitoring	250	parola	1	ong	0	no	NT21F28	21	F	2021-10-28_12h49.37.246	THAI_NEGA	2021.2.3	Win32	60.67224851						0	25	25	25	1
z	1	1.3328						METALO	np	6	0	monitoring	0	nonparola	2	ong	0	no	NT21F28	21	F	2021-10-28_12h49.37.246	THAI_NEGA	2021.2.3	Win32	60.67224851						0	26	26	26	1
z	1	1.5031						GAVERA	np	6	0	monitoring	500	nonparola	2	ong	0	no	NT21F28	21	F	2021-10-28_12h49.37.246	THAI_NEGA	2021.2.3	Win32	60.67224851						0	27	27	27	1
m	1	1.0393						INSERTO	p	7	9	monitoring	0	parola	1	ong	0	no	NT21F28	21	F	2021-10-28_12h49.37.246	THAI_NEGA	2021.2.3	Win32	60.67224851						0	28	28	28	1
m	1	1.021						VICARIO	p	7	9	monitoring	500	parola	1	ong	0	no	NT21F28	21	F	2021-10-28_12h49.37.246	THAI_NEGA	2021.2.3	Win32	60.67224851						0	29	29	29	1
z	1	0.7681						ACENDA	np	6	0	monitoring	0	nonparola	2	ong	0	no	NT21F28	21	F	2021-10-28_12h49.37.246	THAI_NEGA	2021.2.3	Win32	60.67224851						0	30	30	30	1
z	0	1.1639						DECADE	p	6	7	monitoring	0	parola	1	ong	0	no	NT21F28	21	F	2021-10-28_12h49.37.246	THAI_NEGA	2021.2.3	Win32	60.67224851						0	31	31	31	1
z	1	1.2087						PALETE	np	6	0	monitoring	500	nonparola	2	ong	0	no	NT21F28	21	F	2021-10-28_12h49.37.246	THAI_NEGA	2021.2.3	Win32	60.67224851						0	32	32	32	1
m	1	0.7024						SENAPE	p	6	17	monitoring	500	parola	1	ong	0	no	NT21F28	21	F	2021-10-28_12h49.37.246	THAI_NEGA	2021.2.3	Win32	60.67224851						0	33	33	33	1
z	1	1.1072						TENTONO	np	7	0	monitoring	0	nonparola	2	ong	0	no	NT21F28	21	F	2021-10-28_12h49.37.246	THAI_NEGA	2021.2.3	Win32	60.67224851						0	34	34	34	1
m	0	0.6894						MANICO	p	6	12	monitoring	0	l	1	pmcue	0	no	NT21F28	21	F	2021-10-28_12h49.37.246	THAI_NEGA	2021.2.3	Win32	60.67224851						0	35	35	35	1
m	1	0.7469						GETTONE	p	7	5	monitoring	250	parola	1	ong	0	no	NT21F28	21	F	2021-10-28_12h49.37.246	THAI_NEGA	2021.2.3	Win32	60.67224851						0	36	36	36	1
z	1	0.9463						CALERA	np	6	0	monitoring	500	nonparola	2	ong	0	no	NT21F28	21	F	2021-10-28_12h49.37.246	THAI_NEGA	2021.2.3	Win32	60.67224851						0	37	37	37	1
m	1	0.6169						USTIONE	p	7	20	monitoring	500	parola	1	ong	0	no	NT21F28	21	F	2021-10-28_12h49.37.246	THAI_NEGA	2021.2.3	Win32	60.67224851						0	38	38	38	1
m	1	1.4637						LEGNAME	p	7	7	monitoring	0	parola	1	ong	0	no	NT21F28	21	F	2021-10-28_12h49.37.246	THAI_NEGA	2021.2.3	Win32	60.67224851						0	39	39	39	1
z	1	1.0533						MODIVO	np	6	0	monitoring	0	nonparola	2	ong	0	no	NT21F28	21	F	2021-10-28_12h49.37.246	THAI_NEGA	2021.2.3	Win32	60.67224851						0	40	40	40	1
m	1	0.7794						RADURA	p	6	9	monitoring	0	parola	1	ong	0	no	NT21F28	21	F	2021-10-28_12h49.37.246	THAI_NEGA	2021.2.3	Win32	60.67224851						0	41	41	41	1
z	1	0.9731						TUANTO	np	6	0	monitoring	250	nonparola	2	ong	0	no	NT21F28	21	F	2021-10-28_12h49.37.246	THAI_NEGA	2021.2.3	Win32	60.67224851						0	42	42	42	1
m	1	0.782						PICCONE	p	7	11	monitoring	0	parola	1	ong	0	no	NT21F28	21	F	2021-10-28_12h49.37.246	THAI_NEGA	2021.2.3	Win32	60.67224851						0	43	43	43	1
z	1	0.9028						LACREME	np	7	0	monitoring	250	nonparola	2	ong	0	no	NT21F28	21	F	2021-10-28_12h49.37.246	THAI_NEGA	2021.2.3	Win32	60.67224851						0	44	44	44	1
z	1	1.147						DILITTA	np	7	0	monitoring	500	nonparola	2	ong	0	no	NT21F28	21	F	2021-10-28_12h49.37.246	THAI_NEGA	2021.2.3	Win32	60.67224851						0	45	45	45	1
l	1	0.838						TOMANTE	np	7	0	monitoring	0	l	2	pmcue	0	no	NT21F28	21	F	2021-10-28_12h49.37.246	THAI_NEGA	2021.2.3	Win32	60.67224851						0	46	46	46	1
m	1	0.7224						OTTONE	p	6	17	monitoring	500	parola	1	ong	0	no	NT21F28	21	F	2021-10-28_12h49.37.246	THAI_NEGA	2021.2.3	Win32	60.67224851						0	47	47	47	1
m	1	0.8688						GAZEBO	p	6	8	monitoring	0	parola	1	ong	0	no	NT21F28	21	F	2021-10-28_12h49.37.246	THAI_NEGA	2021.2.3	Win32	60.67224851						0	48	48	48	1
z	1	0.9406						NENICO	np	6	0	monitoring	250	nonparola	2	ong	0	no	NT21F28	21	F	2021-10-28_12h49.37.246	THAI_NEGA	2021.2.3	Win32	60.67224851						0	49	49	49	1
m	1	0.8366						ARPIONE	p	7	12	monitoring	250	parola	1	ong	0	no	NT21F28	21	F	2021-10-28_12h49.37.246	THAI_NEGA	2021.2.3	Win32	60.67224851						0	50	50	50	1
z	1	1.2986						VANIGIA	np	7	0	monitoring	500	nonparola	2	ong	0	no	NT21F28	21	F	2021-10-28_12h49.37.246	THAI_NEGA	2021.2.3	Win32	60.67224851						0	51	51	51	1
z	1	0.9021						EBLISSE	np	7	0	monitoring	0	nonparola	2	ong	0	no	NT21F28	21	F	2021-10-28_12h49.37.246	THAI_NEGA	2021.2.3	Win32	60.67224851						0	52	52	52	1
m	1	1.185						CARTINA	p	7	13	monitoring	250	parola	1	ong	0	no	NT21F28	21	F	2021-10-28_12h49.37.246	THAI_NEGA	2021.2.3	Win32	60.67224851						0	53	53	53	1
z	1	0.7653						TECITA	np	6	0	monitoring	500	nonparola	2	ong	0	no	NT21F28	21	F	2021-10-28_12h49.37.246	THAI_NEGA	2021.2.3	Win32	60.67224851						0	54	54	54	1
m	1	0.7015						FELINO	p	6	9	monitoring	500	parola	1	ong	0	no	NT21F28	21	F	2021-10-28_12h49.37.246	THAI_NEGA	2021.2.3	Win32	60.67224851						0	55	55	55	1
m	0	1.5853						GINEVRO	np	7	0	monitoring	250	nonparola	2	ong	0	no	NT21F28	21	F	2021-10-28_12h49.37.246	THAI_NEGA	2021.2.3	Win32	60.67224851						0	56	56	56	1
z	1	1.0219						ELANCO	np	6	0	monitoring	250	nonparola	2	ong	0	no	NT21F28	21	F	2021-10-28_12h49.37.246	THAI_NEGA	2021.2.3	Win32	60.67224851						0	57	57	57	1
m	1	0.6003						BIDONE	p	6	13	monitoring	0	parola	1	ong	0	no	NT21F28	21	F	2021-10-28_12h49.37.246	THAI_NEGA	2021.2.3	Win32	60.67224851						0	58	58	58	1
z	0	0.649						LEMURE	p	6	3	monitoring	500	parola	1	ong	0	no	NT21F28	21	F	2021-10-28_12h49.37.246	THAI_NEGA	2021.2.3	Win32	60.67224851						0	59	59	59	1
l	1	1.0002						SAGOMA	p	6	0	monitoring	250	l	1	pmcue	0	no	NT21F28	21	F	2021-10-28_12h49.37.246	THAI_NEGA	2021.2.3	Win32	60.67224851						0	60	60	60	1
m	1	0.665						REPERTO	p	7	7	monitoring	0	parola	1	ong	0	no	NT21F28	21	F	2021-10-28_12h49.37.246	THAI_NEGA	2021.2.3	Win32	60.67224851						0	61	61	61	1
z	1	0.785						MIDULLO	np	7	0	monitoring	250	nonparola	2	ong	0	no	NT21F28	21	F	2021-10-28_12h49.37.246	THAI_NEGA	2021.2.3	Win32	60.67224851						0	62	62	62	1
m	0	0.8973						DANNOLA	np	7	0	monitoring	500	nonparola	2	ong	0	no	NT21F28	21	F	2021-10-28_12h49.37.246	THAI_NEGA	2021.2.3	Win32	60.67224851						0	63	63	63	1
m	1	1.1465						ORFANO	p	6	9	monitoring	500	parola	1	ong	0	no	NT21F28	21	F	2021-10-28_12h49.37.246	THAI_NEGA	2021.2.3	Win32	60.67224851						0	64	64	64	1
z	1	1.0335						BANENA	np	6	0	monitoring	250	nonparola	2	ong	0	no	NT21F28	21	F	2021-10-28_12h49.37.246	THAI_NEGA	2021.2.3	Win32	60.67224851						0	65	65	65	1
z	1	1.2858						FERPATA	np	7	0	monitoring	0	nonparola	2	ong	0	no	NT21F28	21	F	2021-10-28_12h49.37.246	THAI_NEGA	2021.2.3	Win32	60.67224851						0	66	66	66	1
m	1	0.7469						NEURONE	p	7	11	monitoring	250	parola	1	ong	0	no	NT21F28	21	F	2021-10-28_12h49.37.246	THAI_NEGA	2021.2.3	Win32	60.67224851						0	67	67	67	1
m	0	1.2883						LATTERA	np	7	0	monitoring	500	nonparola	2	ong	0	no	NT21F28	21	F	2021-10-28_12h49.37.246	THAI_NEGA	2021.2.3	Win32	60.67224851						0	68	68	68	1
z	1	0.997						GESIONE	np	7	0	monitoring	500	nonparola	2	ong	0	no	NT21F28	21	F	2021-10-28_12h49.37.246	THAI_NEGA	2021.2.3	Win32	60.67224851						0	69	69	69	1
m	1	0.9146						PEDANA	p	6	18	monitoring	500	parola	1	ong	0	no	NT21F28	21	F	2021-10-28_12h49.37.246	THAI_NEGA	2021.2.3	Win32	60.67224851						0	70	70	70	1
l	1	1.1657						MACIATA	np	7	0	monitoring	500	l	2	pmcue	0	no	NT21F28	21	F	2021-10-28_12h49.37.246	THAI_NEGA	2021.2.3	Win32	60.67224851						0	71	71	71	1
z	1	1.0297						FIOLINO	np	7	0	monitoring	250	nonparola	2	ong	0	no	NT21F28	21	F	2021-10-28_12h49.37.246	THAI_NEGA	2021.2.3	Win32	60.67224851						0	72	72	72	1
m	1	0.9425						INGORGO	p	7	16	monitoring	0	parola	1	ong	0	no	NT21F28	21	F	2021-10-28_12h49.37.246	THAI_NEGA	2021.2.3	Win32	60.67224851						0	73	73	73	1
z	1	0.8792						IMPORO	np	6	0	monitoring	250	nonparola	2	ong	0	no	NT21F28	21	F	2021-10-28_12h49.37.246	THAI_NEGA	2021.2.3	Win32	60.67224851						0	74	74	74	1
m	1	0.8006						NOBILE	p	6	29	monitoring	500	parola	1	ong	0	no	NT21F28	21	F	2021-10-28_12h49.37.246	THAI_NEGA	2021.2.3	Win32	60.67224851						0	75	75	75	1
m	1	0.9691						MINIERA	p	7	19	monitoring	500	parola	1	ong	0	no	NT21F28	21	F	2021-10-28_12h49.37.246	THAI_NEGA	2021.2.3	Win32	60.67224851						0	76	76	76	1
z	1	0.8708						ALLARVE	np	7	0	monitoring	500	nonparola	2	ong	0	no	NT21F28	21	F	2021-10-28_12h49.37.246	THAI_NEGA	2021.2.3	Win32	60.67224851						0	77	77	77	1
z	1	0.825						DIBANO	np	6	0	monitoring	250	nonparola	2	ong	0	no	NT21F28	21	F	2021-10-28_12h49.37.246	THAI_NEGA	2021.2.3	Win32	60.67224851						0	78	78	78	1
m	1	0.774						FAGOTTO	p	7	7	monitoring	0	parola	1	ong	0	no	NT21F28	21	F	2021-10-28_12h49.37.246	THAI_NEGA	2021.2.3	Win32	60.67224851						0	79	79	79	1
m	1	0.6634						PALUDE	p	6	13	monitoring	0	parola	1	ong	0	no	NT21F28	21	F	2021-10-28_12h49.37.246	THAI_NEGA	2021.2.3	Win32	60.67224851						0	80	80	80	1
z	1	1.0186						MUDINO	np	6	0	monitoring	500	nonparola	2	ong	0	no	NT21F28	21	F	2021-10-28_12h49.37.246	THAI_NEGA	2021.2.3	Win32	60.67224851						0	81	81	81	1
z	1	1.0127						ESTEBA	np	6	0	monitoring	500	nonparola	2	ong	0	no	NT21F28	21	F	2021-10-28_12h49.37.246	THAI_NEGA	2021.2.3	Win32	60.67224851						0	82	82	82	1
l	1	0.9744						MANTIDE	p	7	9	monitoring	250	l	1	pmcue	0	no	NT21F28	21	F	2021-10-28_12h49.37.246	THAI_NEGA	2021.2.3	Win32	60.67224851						0	83	83	83	1
m	1	0.9976						UVETTA	p	6	11	monitoring	500	parola	1	ong	0	no	NT21F28	21	F	2021-10-28_12h49.37.246	THAI_NEGA	2021.2.3	Win32	60.67224851						0	84	84	84	1
m	1	0.8868						ESILIO	p	6	41	monitoring	250	parola	1	ong	0	no	NT21F28	21	F	2021-10-28_12h49.37.246	THAI_NEGA	2021.2.3	Win32	60.67224851						0	85	85	85	1
m	0	1.3983						RECRUTA	np	7	0	monitoring	500	nonparola	2	ong	0	no	NT21F28	21	F	2021-10-28_12h49.37.246	THAI_NEGA	2021.2.3	Win32	60.67224851						0	86	86	86	1
m	1	0.6797						TIMONE	p	7	31	monitoring	250	parola	1	ong	0	no	NT21F28	21	F	2021-10-28_12h49.37.246	THAI_NEGA	2021.2.3	Win32	60.67224851						0	87	87	87	1
m	1	0.6045						CAVOLO	p	6	13	monitoring	0	parola	1	ong	0	no	NT21F28	21	F	2021-10-28_12h49.37.246	THAI_NEGA	2021.2.3	Win32	60.67224851						0	88	88	88	1
m	0	1.6857						NOTTARE	np	7	0	monitoring	500	nonparola	2	ong	0	no	NT21F28	21	F	2021-10-28_12h49.37.246	THAI_NEGA	2021.2.3	Win32	60.67224851						0	89	89	89	1
m	1	0.8657						LICHENE	p	7	7	monitoring	0	parola	1	ong	0	no	NT21F28	21	F	2021-10-28_12h49.37.246	THAI_NEGA	2021.2.3	Win32	60.67224851						0	90	90	90	1
z	1	1.0061						PUSTINO	np	7	0	monitoring	500	nonparola	2	ong	0	no	NT21F28	21	F	2021-10-28_12h49.37.246	THAI_NEGA	2021.2.3	Win32	60.67224851						0	91	91	91	1
m	1	1.2143						MULINO	p	6	7	monitoring	0	parola	1	ong	0	no	NT21F28	21	F	2021-10-28_12h49.37.246	THAI_NEGA	2021.2.3	Win32	60.67224851						0	92	92	92	1
z	1	0.9436						VAROLO	np	6	0	monitoring	0	nonparola	2	ong	0	no	NT21F28	21	F	2021-10-28_12h49.37.246	THAI_NEGA	2021.2.3	Win32	60.67224851						0	93	93	93	1
m	0	0.7652						ENIGMA	p	6	9	monitoring	500	l	1	pmcue	0	no	NT21F28	21	F	2021-10-28_12h49.37.246	THAI_NEGA	2021.2.3	Win32	60.67224851						0	94	94	94	1
m	1	1.0242						NARICE	p	6	15	monitoring	250	parola	1	ong	0	no	NT21F28	21	F	2021-10-28_12h49.37.246	THAI_NEGA	2021.2.3	Win32	60.67224851						0	95	95	95	1
z	1	1.0185						CAVIDE	np	6	0	monitoring	500	nonparola	2	ong	0	no	NT21F28	21	F	2021-10-28_12h49.37.246	THAI_NEGA	2021.2.3	Win32	60.67224851						0	96	96	96	1
z	1	0.8044						VOLACE	np	6	0	monitoring	0	nonparola	2	ong	0	no	NT21F28	21	F	2021-10-28_12h49.37.246	THAI_NEGA	2021.2.3	Win32	60.67224851						0	97	97	97	1
m	0	0.99						SADICE	np	6	0	monitoring	0	nonparola	2	ong	0	no	NT21F28	21	F	2021-10-28_12h49.37.246	THAI_NEGA	2021.2.3	Win32	60.67224851						0	98	98	98	1
m	1	0.9668						VORTICE	p	7	14	monitoring	250	parola	1	ong	0	no	NT21F28	21	F	2021-10-28_12h49.37.246	THAI_NEGA	2021.2.3	Win32	60.67224851						0	99	99	99	1
																			NT21F28	21	F	2021-10-28_12h49.37.246	THAI_NEGA	2021.2.3	Win32	60.67224851											n	1	7.7862	y	1	3.9263	n	1	5.1482
