# Supplementary material for: Thinking about it: the impact of COVID-19-related stimuli on prospective memory
Source: PeerJ. 2023 Nov 16;11:e16389. doi: 10.7717/peerj.16389 (PMC10657566; doi:10.7717/peerj.16389)
Supplement: Supplemental Information 4 — The raw data from both the task and the questionnaire. Both folders are divided in the three conditions (COV, DOC, and NEGA) depending on the presented video clip. [file peerj-11-16389-s004.zip › Data/RAW_Data_Task/NEGA_version/EP25F13_nega.csv]

trial_key.keys	trial_key.corr	trial_key.rt	trials_loop_practice.thisRepN	trials_loop_practice.thisTrialN	trials_loop_practice.thisN	trials_loop_practice.thisIndex	trials_loop_practice.ran	stimolo	parolanonparola	lunghezza	frequenza	blocco	jitter	rispcorr	StimTrig	stim_type	stimulus_after	underline	ID_Soggetto*	Età*	Sesso	date	expName	psychopyVersion	OS	frameRate	trials_loop_baseline.thisRepN	trials_loop_baseline.thisTrialN	trials_loop_baseline.thisN	trials_loop_baseline.thisIndex	trials_loop_baseline.ran	trials_loop_attention.thisRepN	trials_loop_attention.thisTrialN	trials_loop_attention.thisN	trials_loop_attention.thisIndex	trials_loop_attention.ran	emotional1_key.keys	emotional1_key.corr	emotional1_key.rt	emotional2_key.keys	emotional2_key.corr	emotional2_key.rt	emotional3_key.keys	emotional3_key.corr	emotional3_key.rt
m	1	1.7266	0	0	0	0	1	ARANCIA	p	7	31	practice	500	parola	1	ong	0	no	EP25F13	25	F	2021-10-13_21h42.02.849	THAI_NEGA	2021.2.3	MacIntel	59.99880002
z	1	0.9824	0	1	1	1	1	RECINA	np	6	0	practice	500	nonparola	2	ong	0	no	EP25F13	25	F	2021-10-13_21h42.02.849	THAI_NEGA	2021.2.3	MacIntel	59.99880002
z	1	0.8838	0	2	2	2	1	TUCCANA	np	7	0	practice	250	nonparola	2	ong	0	no	EP25F13	25	F	2021-10-13_21h42.02.849	THAI_NEGA	2021.2.3	MacIntel	59.99880002
m	1	0.67	0	3	3	3	1	PETTINE	p	7	1	practice	0	parola	1	ong	0	no	EP25F13	25	F	2021-10-13_21h42.02.849	THAI_NEGA	2021.2.3	MacIntel	59.99880002
m	0	0.5984	0	4	4	4	1	INFITO	np	6	0	practice	500	nonparola	2	ong	0	no	EP25F13	25	F	2021-10-13_21h42.02.849	THAI_NEGA	2021.2.3	MacIntel	59.99880002
m	1	0.7013	0	5	5	5	1	GIUDICE	p	7	374	practice	500	parola	1	ong	0	no	EP25F13	25	F	2021-10-13_21h42.02.849	THAI_NEGA	2021.2.3	MacIntel	59.99880002
m	1	0.7168	0	6	6	6	1	VOLANTE	p	7	89	practice	0	parola	1	ong	0	no	EP25F13	25	F	2021-10-13_21h42.02.849	THAI_NEGA	2021.2.3	MacIntel	59.99880002
z	1	0.9152	0	7	7	7	1	CUBELA	np	6	0	practice	250	nonparola	2	ong	0	no	EP25F13	25	F	2021-10-13_21h42.02.849	THAI_NEGA	2021.2.3	MacIntel	59.99880002
z	1	1.0603	0	8	8	8	1	LUGGINE	np	7	0	practice	0	nonparola	2	ong	0	no	EP25F13	25	F	2021-10-13_21h42.02.849	THAI_NEGA	2021.2.3	MacIntel	59.99880002
m	1	0.816	0	9	9	9	1	DISEGNO	p	7	201	practice	0	parola	1	ong	0	no	EP25F13	25	F	2021-10-13_21h42.02.849	THAI_NEGA	2021.2.3	MacIntel	59.99880002
m	1	1.1002						RELITTO	p	7	8	baseline	500	parola	1	ong	0	no	EP25F13	25	F	2021-10-13_21h42.02.849	THAI_NEGA	2021.2.3	MacIntel	59.99880002	0	0	0	0	1
m	1	0.6339						GERANIO	p	7	12	baseline	250	parola	1	ong	0	no	EP25F13	25	F	2021-10-13_21h42.02.849	THAI_NEGA	2021.2.3	MacIntel	59.99880002	0	1	1	1	1
z	1	0.8672						VANANGA	np	7	0	baseline	0	nonparola	2	ong	0	no	EP25F13	25	F	2021-10-13_21h42.02.849	THAI_NEGA	2021.2.3	MacIntel	59.99880002	0	2	2	2	1
m	1	0.7586						NATICA	p	6	5	baseline	250	parola	1	ong	0	no	EP25F13	25	F	2021-10-13_21h42.02.849	THAI_NEGA	2021.2.3	MacIntel	59.99880002	0	3	3	3	1
z	1	0.831						USTELLO	np	7	0	baseline	500	nonparola	2	ong	0	no	EP25F13	25	F	2021-10-13_21h42.02.849	THAI_NEGA	2021.2.3	MacIntel	59.99880002	0	4	4	4	1
m	1	0.9462						METANO	p	6	17	baseline	250	parola	1	ong	0	no	EP25F13	25	F	2021-10-13_21h42.02.849	THAI_NEGA	2021.2.3	MacIntel	59.99880002	0	5	5	5	1
z	1	1.1906						FIURIA	np	6	0	baseline	500	nonparola	2	ong	0	no	EP25F13	25	F	2021-10-13_21h42.02.849	THAI_NEGA	2021.2.3	MacIntel	59.99880002	0	6	6	6	1
m	1	0.832						SUGHERO	p	7	5	baseline	250	parola	1	ong	0	no	EP25F13	25	F	2021-10-13_21h42.02.849	THAI_NEGA	2021.2.3	MacIntel	59.99880002	0	7	7	7	1
z	1	0.8205						PIROTA	np	6	0	baseline	250	nonparola	2	ong	0	no	EP25F13	25	F	2021-10-13_21h42.02.849	THAI_NEGA	2021.2.3	MacIntel	59.99880002	0	8	8	8	1
z	1	0.8242						BAMBORA	np	7	0	baseline	0	nonparola	2	ong	0	no	EP25F13	25	F	2021-10-13_21h42.02.849	THAI_NEGA	2021.2.3	MacIntel	59.99880002	0	9	9	9	1
m	1	0.7987						PETALO	p	6	27	baseline	250	parola	1	ong	0	no	EP25F13	25	F	2021-10-13_21h42.02.849	THAI_NEGA	2021.2.3	MacIntel	59.99880002	0	10	10	10	1
m	1	0.6972						ELMETTO	p	7	5	baseline	0	parola	1	ong	0	no	EP25F13	25	F	2021-10-13_21h42.02.849	THAI_NEGA	2021.2.3	MacIntel	59.99880002	0	11	11	11	1
z	1	0.8332						DOBILE	np	6	0	baseline	250	nonparola	2	ong	0	no	EP25F13	25	F	2021-10-13_21h42.02.849	THAI_NEGA	2021.2.3	MacIntel	59.99880002	0	12	12	12	1
m	1	1.0161						BAVERO	p	6	7	baseline	0	parola	1	ong	0	no	EP25F13	25	F	2021-10-13_21h42.02.849	THAI_NEGA	2021.2.3	MacIntel	59.99880002	0	13	13	13	1
m	1	0.7351						VALENZA	p	7	10	baseline	500	parola	1	ong	0	no	EP25F13	25	F	2021-10-13_21h42.02.849	THAI_NEGA	2021.2.3	MacIntel	59.99880002	0	14	14	14	1
z	1	0.8826						ORDONE	np	6	0	baseline	250	nonparola	2	ong	0	no	EP25F13	25	F	2021-10-13_21h42.02.849	THAI_NEGA	2021.2.3	MacIntel	59.99880002	0	15	15	15	1
z	1	0.9683						TERPONE	np	7	0	baseline	250	nonparola	2	ong	0	no	EP25F13	25	F	2021-10-13_21h42.02.849	THAI_NEGA	2021.2.3	MacIntel	59.99880002	0	16	16	16	1
m	1	0.8417						INCHINO	p	7	10	baseline	250	parola	1	ong	0	no	EP25F13	25	F	2021-10-13_21h42.02.849	THAI_NEGA	2021.2.3	MacIntel	59.99880002	0	17	17	17	1
m	1	0.6821						ETTARO	p	6	31	baseline	0	parola	1	ong	0	no	EP25F13	25	F	2021-10-13_21h42.02.849	THAI_NEGA	2021.2.3	MacIntel	59.99880002	0	18	18	18	1
z	1	0.6997						LUVACA	np	6	0	baseline	250	nonparola	2	ong	0	no	EP25F13	25	F	2021-10-13_21h42.02.849	THAI_NEGA	2021.2.3	MacIntel	59.99880002	0	19	19	19	1
m	1	0.7392						DUETTO	p	6	23	baseline	500	parola	1	ong	0	no	EP25F13	25	F	2021-10-13_21h42.02.849	THAI_NEGA	2021.2.3	MacIntel	59.99880002	0	20	20	20	1
z	1	1.3053						PUPILE	np	6	0	baseline	250	nonparola	2	ong	0	no	EP25F13	25	F	2021-10-13_21h42.02.849	THAI_NEGA	2021.2.3	MacIntel	59.99880002	0	21	21	21	1
z	1	0.7707						STOVACO	np	7	0	baseline	0	nonparola	2	ong	0	no	EP25F13	25	F	2021-10-13_21h42.02.849	THAI_NEGA	2021.2.3	MacIntel	59.99880002	0	22	22	22	1
m	1	0.9509						BARILE	p	6	7	baseline	500	parola	1	ong	0	no	EP25F13	25	F	2021-10-13_21h42.02.849	THAI_NEGA	2021.2.3	MacIntel	59.99880002	0	23	23	23	1
z	1	0.7163						RANAIO	np	6	0	baseline	250	nonparola	2	ong	0	no	EP25F13	25	F	2021-10-13_21h42.02.849	THAI_NEGA	2021.2.3	MacIntel	59.99880002	0	24	24	24	1
m	1	0.8832						CAVERNA	p	7	14	baseline	250	parola	1	ong	0	no	EP25F13	25	F	2021-10-13_21h42.02.849	THAI_NEGA	2021.2.3	MacIntel	59.99880002	0	25	25	25	1
z	1	0.7851						ROTOIA	np	7	0	baseline	500	nonparola	2	ong	0	no	EP25F13	25	F	2021-10-13_21h42.02.849	THAI_NEGA	2021.2.3	MacIntel	59.99880002	0	26	26	26	1
m	1	1.0483						ALTURA	p	6	8	baseline	500	parola	1	ong	0	no	EP25F13	25	F	2021-10-13_21h42.02.849	THAI_NEGA	2021.2.3	MacIntel	59.99880002	0	27	27	27	1
m	1	1.1154						DIPINTO	p	7	21	baseline	0	parola	1	ong	0	no	EP25F13	25	F	2021-10-13_21h42.02.849	THAI_NEGA	2021.2.3	MacIntel	59.99880002	0	28	28	28	1
m	1	0.553						LEGUME	p	6	11	baseline	250	parola	1	ong	0	no	EP25F13	25	F	2021-10-13_21h42.02.849	THAI_NEGA	2021.2.3	MacIntel	59.99880002	0	29	29	29	1
z	1	0.7329						FEDINO	np	6	0	baseline	500	nonparola	2	ong	0	no	EP25F13	25	F	2021-10-13_21h42.02.849	THAI_NEGA	2021.2.3	MacIntel	59.99880002	0	30	30	30	1
m	1	0.5888						MENSOLA	p	7	7	baseline	0	parola	1	ong	0	no	EP25F13	25	F	2021-10-13_21h42.02.849	THAI_NEGA	2021.2.3	MacIntel	59.99880002	0	31	31	31	1
z	1	1.7342						ALCUME	np	6	0	baseline	500	nonparola	2	ong	0	no	EP25F13	25	F	2021-10-13_21h42.02.849	THAI_NEGA	2021.2.3	MacIntel	59.99880002	0	32	32	32	1
m	1	0.9548						INNESTO	p	6	13	baseline	0	parola	1	ong	0	no	EP25F13	25	F	2021-10-13_21h42.02.849	THAI_NEGA	2021.2.3	MacIntel	59.99880002	0	33	33	33	1
z	1	1.3421						LAVENDA	np	7	0	baseline	0	nonparola	2	ong	0	no	EP25F13	25	F	2021-10-13_21h42.02.849	THAI_NEGA	2021.2.3	MacIntel	59.99880002	0	34	34	34	1
z	0	1.39						SLAVINA	p	7	5	baseline	500	parola	1	ong	0	no	EP25F13	25	F	2021-10-13_21h42.02.849	THAI_NEGA	2021.2.3	MacIntel	59.99880002	0	35	35	35	1
m	1	0.6676						ORMONE	p	6	6	baseline	500	parola	1	ong	0	no	EP25F13	25	F	2021-10-13_21h42.02.849	THAI_NEGA	2021.2.3	MacIntel	59.99880002	0	36	36	36	1
z	1	1.3893						UMIONE	np	6	0	baseline	0	nonparola	2	ong	0	no	EP25F13	25	F	2021-10-13_21h42.02.849	THAI_NEGA	2021.2.3	MacIntel	59.99880002	0	37	37	37	1
m	1	0.7829						SALAME	p	6	14	baseline	0	parola	1	ong	0	no	EP25F13	25	F	2021-10-13_21h42.02.849	THAI_NEGA	2021.2.3	MacIntel	59.99880002	0	38	38	38	1
z	1	1.3502						GANDOLA	np	7	0	baseline	500	nonparola	2	ong	0	no	EP25F13	25	F	2021-10-13_21h42.02.849	THAI_NEGA	2021.2.3	MacIntel	59.99880002	0	39	39	39	1
z	1	1.2756						DIGEGNO	np	7	0	baseline	500	nonparola	2	ong	0	no	EP25F13	25	F	2021-10-13_21h42.02.849	THAI_NEGA	2021.2.3	MacIntel	59.99880002	0	40	40	40	1
z	1	1.6418						BACRECA	np	7	0	baseline	0	nonparola	2	ong	0	no	EP25F13	25	F	2021-10-13_21h42.02.849	THAI_NEGA	2021.2.3	MacIntel	59.99880002	0	41	41	41	1
m	1	0.9705						RUDERE	p	6	8	baseline	250	parola	1	ong	0	no	EP25F13	25	F	2021-10-13_21h42.02.849	THAI_NEGA	2021.2.3	MacIntel	59.99880002	0	42	42	42	1
z	1	1.2506						OSCITE	np	6	0	baseline	250	nonparola	2	ong	0	no	EP25F13	25	F	2021-10-13_21h42.02.849	THAI_NEGA	2021.2.3	MacIntel	59.99880002	0	43	43	43	1
m	1	0.9362						NETTARE	p	7	14	baseline	500	parola	1	ong	0	no	EP25F13	25	F	2021-10-13_21h42.02.849	THAI_NEGA	2021.2.3	MacIntel	59.99880002	0	44	44	44	1
z	1	1.5379						PENTERA	np	7	0	baseline	0	nonparola	2	ong	0	no	EP25F13	25	F	2021-10-13_21h42.02.849	THAI_NEGA	2021.2.3	MacIntel	59.99880002	0	45	45	45	1
z	1	1.4678						NEBOZIO	np	7	0	baseline	250	nonparola	2	ong	0	no	EP25F13	25	F	2021-10-13_21h42.02.849	THAI_NEGA	2021.2.3	MacIntel	59.99880002	0	46	46	46	1
m	1	0.9493						ZATTERA	p	7	14	baseline	500	parola	1	ong	0	no	EP25F13	25	F	2021-10-13_21h42.02.849	THAI_NEGA	2021.2.3	MacIntel	59.99880002	0	47	47	47	1
m	1	0.8146						LAMIERA	p	7	11	baseline	500	parola	1	ong	0	no	EP25F13	25	F	2021-10-13_21h42.02.849	THAI_NEGA	2021.2.3	MacIntel	59.99880002	0	48	48	48	1
z	1	1.2344						CULINA	np	6	0	baseline	500	nonparola	2	ong	0	no	EP25F13	25	F	2021-10-13_21h42.02.849	THAI_NEGA	2021.2.3	MacIntel	59.99880002	0	49	49	49	1
m	1	0.8192						FALANGE	p	7	9	baseline	250	parola	1	ong	0	no	EP25F13	25	F	2021-10-13_21h42.02.849	THAI_NEGA	2021.2.3	MacIntel	59.99880002	0	50	50	50	1
m	1	1.1555						PEDALE	p	6	16	baseline	500	parola	1	ong	0	no	EP25F13	25	F	2021-10-13_21h42.02.849	THAI_NEGA	2021.2.3	MacIntel	59.99880002	0	51	51	51	1
z	1	0.7214						METARDO	np	7	0	baseline	500	nonparola	2	ong	0	no	EP25F13	25	F	2021-10-13_21h42.02.849	THAI_NEGA	2021.2.3	MacIntel	59.99880002	0	52	52	52	1
m	1	0.7025						EMPORIO	p	7	3	baseline	250	parola	1	ong	0	no	EP25F13	25	F	2021-10-13_21h42.02.849	THAI_NEGA	2021.2.3	MacIntel	59.99880002	0	53	53	53	1
z	1	0.7509						TAPORE	np	6	0	baseline	0	nonparola	2	ong	0	no	EP25F13	25	F	2021-10-13_21h42.02.849	THAI_NEGA	2021.2.3	MacIntel	59.99880002	0	54	54	54	1
z	1	1.2005						DENTIDE	np	7	0	baseline	250	nonparola	2	ong	0	no	EP25F13	25	F	2021-10-13_21h42.02.849	THAI_NEGA	2021.2.3	MacIntel	59.99880002	0	55	55	55	1
z	1	0.8461						SEPERTO	np	7	0	baseline	500	nonparola	2	ong	0	no	EP25F13	25	F	2021-10-13_21h42.02.849	THAI_NEGA	2021.2.3	MacIntel	59.99880002	0	56	56	56	1
m	1	0.8663						MUCOSA	p	6	6	baseline	500	parola	1	ong	0	no	EP25F13	25	F	2021-10-13_21h42.02.849	THAI_NEGA	2021.2.3	MacIntel	59.99880002	0	57	57	57	1
z	1	0.7165						BECULLA	np	7	0	baseline	250	nonparola	2	ong	0	no	EP25F13	25	F	2021-10-13_21h42.02.849	THAI_NEGA	2021.2.3	MacIntel	59.99880002	0	58	58	58	1
z	0	0.9504						FUCINA	p	6	8	baseline	250	parola	1	ong	0	no	EP25F13	25	F	2021-10-13_21h42.02.849	THAI_NEGA	2021.2.3	MacIntel	59.99880002	0	59	59	59	1
m	1	0.8072						ECLISSI	p	7	5	baseline	0	parola	1	ong	0	no	EP25F13	25	F	2021-10-13_21h42.02.849	THAI_NEGA	2021.2.3	MacIntel	59.99880002	0	60	60	60	1
m	1	0.6829						TROFEO	p	6	23	baseline	250	parola	1	ong	0	no	EP25F13	25	F	2021-10-13_21h42.02.849	THAI_NEGA	2021.2.3	MacIntel	59.99880002	0	61	61	61	1
m	1	0.6253						ROTTAME	p	7	7	baseline	0	parola	1	ong	0	no	EP25F13	25	F	2021-10-13_21h42.02.849	THAI_NEGA	2021.2.3	MacIntel	59.99880002	0	62	62	62	1
z	1	0.8004						MENDOLO	np	7	0	baseline	500	nonparola	2	ong	0	no	EP25F13	25	F	2021-10-13_21h42.02.849	THAI_NEGA	2021.2.3	MacIntel	59.99880002	0	63	63	63	1
z	1	0.8163						ARSINE	np	6	0	baseline	250	nonparola	2	ong	0	no	EP25F13	25	F	2021-10-13_21h42.02.849	THAI_NEGA	2021.2.3	MacIntel	59.99880002	0	64	64	64	1
m	1	0.5706						TISANA	p	6	7	baseline	0	parola	1	ong	0	no	EP25F13	25	F	2021-10-13_21h42.02.849	THAI_NEGA	2021.2.3	MacIntel	59.99880002	0	65	65	65	1
m	0	0.7554						ORLINO	np	6	0	baseline	0	nonparola	2	ong	0	no	EP25F13	25	F	2021-10-13_21h42.02.849	THAI_NEGA	2021.2.3	MacIntel	59.99880002	0	66	66	66	1
m	1	0.5961						ARINGA	p	6	9	baseline	500	parola	1	ong	0	no	EP25F13	25	F	2021-10-13_21h42.02.849	THAI_NEGA	2021.2.3	MacIntel	59.99880002	0	67	67	67	1
z	1	0.6911						TENGINE	np	7	0	baseline	0	nonparola	2	ong	0	no	EP25F13	25	F	2021-10-13_21h42.02.849	THAI_NEGA	2021.2.3	MacIntel	59.99880002	0	68	68	68	1
m	1	0.5819						ATTICO	p	6	6	baseline	500	parola	1	ong	0	no	EP25F13	25	F	2021-10-13_21h42.02.849	THAI_NEGA	2021.2.3	MacIntel	59.99880002	0	69	69	69	1
z	1	0.6505						VENORE	np	6	0	baseline	250	nonparola	2	ong	0	no	EP25F13	25	F	2021-10-13_21h42.02.849	THAI_NEGA	2021.2.3	MacIntel	59.99880002	0	70	70	70	1
z	0	0.6673						DARSENA	p	7	9	baseline	0	parola	1	ong	0	no	EP25F13	25	F	2021-10-13_21h42.02.849	THAI_NEGA	2021.2.3	MacIntel	59.99880002	0	71	71	71	1
z	1	0.873						ALCIERE	np	7	0	baseline	250	nonparola	2	ong	0	no	EP25F13	25	F	2021-10-13_21h42.02.849	THAI_NEGA	2021.2.3	MacIntel	59.99880002	0	72	72	72	1
z	1	1.026						ENTIMO	np	6	0	baseline	0	nonparola	2	ong	0	no	EP25F13	25	F	2021-10-13_21h42.02.849	THAI_NEGA	2021.2.3	MacIntel	59.99880002	0	73	73	73	1
m	1	0.5883						LIVIDO	p	6	8	baseline	500	parola	1	ong	0	no	EP25F13	25	F	2021-10-13_21h42.02.849	THAI_NEGA	2021.2.3	MacIntel	59.99880002	0	74	74	74	1
m	1	0.575						NAUSEA	p	6	15	baseline	0	parola	1	ong	0	no	EP25F13	25	F	2021-10-13_21h42.02.849	THAI_NEGA	2021.2.3	MacIntel	59.99880002	0	75	75	75	1
z	1	0.8711						VERCACE	np	7	0	baseline	500	nonparola	2	ong	0	no	EP25F13	25	F	2021-10-13_21h42.02.849	THAI_NEGA	2021.2.3	MacIntel	59.99880002	0	76	76	76	1
m	1	0.6337						COFANO	p	6	9	baseline	0	parola	1	ong	0	no	EP25F13	25	F	2021-10-13_21h42.02.849	THAI_NEGA	2021.2.3	MacIntel	59.99880002	0	77	77	77	1
m	0	0.7988						USPICIO	np	7	0	baseline	250	nonparola	2	ong	0	no	EP25F13	25	F	2021-10-13_21h42.02.849	THAI_NEGA	2021.2.3	MacIntel	59.99880002	0	78	78	78	1
m	1	0.5388						IMBUTO	p	6	9	baseline	0	parola	1	ong	0	no	EP25F13	25	F	2021-10-13_21h42.02.849	THAI_NEGA	2021.2.3	MacIntel	59.99880002	0	79	79	79	1
z	1	0.6396						SADIVA	np	6	0	baseline	500	nonparola	2	ong	0	no	EP25F13	25	F	2021-10-13_21h42.02.849	THAI_NEGA	2021.2.3	MacIntel	59.99880002	0	80	80	80	1
m	1	0.6063						BOZZOLO	p	7	7	baseline	0	parola	1	ong	0	no	EP25F13	25	F	2021-10-13_21h42.02.849	THAI_NEGA	2021.2.3	MacIntel	59.99880002	0	81	81	81	1
z	1	0.7506						OMPICCIO	np	7	0	baseline	0	nonparola	2	ong	0	no	EP25F13	25	F	2021-10-13_21h42.02.849	THAI_NEGA	2021.2.3	MacIntel	59.99880002	0	82	82	82	1
m	0	0.55						LIMPONE	np	7	0	baseline	500	nonparola	2	ong	0	no	EP25F13	25	F	2021-10-13_21h42.02.849	THAI_NEGA	2021.2.3	MacIntel	59.99880002	0	83	83	83	1
z	1	0.8517						NARCICO	np	7	0	baseline	250	nonparola	2	ong	0	no	EP25F13	25	F	2021-10-13_21h42.02.849	THAI_NEGA	2021.2.3	MacIntel	59.99880002	0	84	84	84	1
m	1	0.6465						PASCOLO	p	7	7	baseline	0	parola	1	ong	0	no	EP25F13	25	F	2021-10-13_21h42.02.849	THAI_NEGA	2021.2.3	MacIntel	59.99880002	0	85	85	85	1
z	1	0.9342						INSOGNA	np	7	0	baseline	250	nonparola	2	ong	0	no	EP25F13	25	F	2021-10-13_21h42.02.849	THAI_NEGA	2021.2.3	MacIntel	59.99880002	0	86	86	86	1
m	1	0.9902						PATINA	p	6	14	baseline	250	parola	1	ong	0	no	EP25F13	25	F	2021-10-13_21h42.02.849	THAI_NEGA	2021.2.3	MacIntel	59.99880002	0	87	87	87	1
z	1	0.7929						ADOLTO	np	7	0	baseline	0	nonparola	2	ong	0	no	EP25F13	25	F	2021-10-13_21h42.02.849	THAI_NEGA	2021.2.3	MacIntel	59.99880002	0	88	88	88	1
m	1	0.6005						UTENTE	p	6	34	baseline	0	parola	1	ong	0	no	EP25F13	25	F	2021-10-13_21h42.02.849	THAI_NEGA	2021.2.3	MacIntel	59.99880002	0	89	89	89	1
z	1	0.6748						CIPELLA	np	7	0	baseline	500	nonparola	2	ong	0	no	EP25F13	25	F	2021-10-13_21h42.02.849	THAI_NEGA	2021.2.3	MacIntel	59.99880002	0	90	90	90	1
m	1	0.6166						GINEPRO	p	7	10	baseline	0	parola	1	ong	0	no	EP25F13	25	F	2021-10-13_21h42.02.849	THAI_NEGA	2021.2.3	MacIntel	59.99880002	0	91	91	91	1
z	1	0.6881						NONATO	np	6	0	baseline	500	nonparola	2	ong	0	no	EP25F13	25	F	2021-10-13_21h42.02.849	THAI_NEGA	2021.2.3	MacIntel	59.99880002	0	92	92	92	1
z	0	0.5055						CALICE	p	6	10	baseline	0	parola	1	ong	0	no	EP25F13	25	F	2021-10-13_21h42.02.849	THAI_NEGA	2021.2.3	MacIntel	59.99880002	0	93	93	93	1
m	1	0.7051						TORACE	p	6	31	baseline	250	parola	1	ong	0	no	EP25F13	25	F	2021-10-13_21h42.02.849	THAI_NEGA	2021.2.3	MacIntel	59.99880002	0	94	94	94	1
m	1	0.8432						REDINE	p	6	8	baseline	500	parola	1	ong	0	no	EP25F13	25	F	2021-10-13_21h42.02.849	THAI_NEGA	2021.2.3	MacIntel	59.99880002	0	95	95	95	1
m	1	0.5914						GOMITO	p	6	35	baseline	0	parola	1	ong	0	no	EP25F13	25	F	2021-10-13_21h42.02.849	THAI_NEGA	2021.2.3	MacIntel	59.99880002	0	96	96	96	1
z	1	0.7001						INGENSO	np	7	0	baseline	500	nonparola	2	ong	0	no	EP25F13	25	F	2021-10-13_21h42.02.849	THAI_NEGA	2021.2.3	MacIntel	59.99880002	0	97	97	97	1
z	1	0.7338						COVALLO	np	7	0	baseline	250	nonparola	2	ong	0	no	EP25F13	25	F	2021-10-13_21h42.02.849	THAI_NEGA	2021.2.3	MacIntel	59.99880002	0	98	98	98	1
m	1	0.6793						MONACO	p	6	24	baseline	250	parola	1	ong	0	no	EP25F13	25	F	2021-10-13_21h42.02.849	THAI_NEGA	2021.2.3	MacIntel	59.99880002	0	99	99	99	1
	0							DILUVIO	p	7	34	monitoring	0	parola	1	ong	0	no	EP25F13	25	F	2021-10-13_21h42.02.849	THAI_NEGA	2021.2.3	MacIntel	59.99880002						0	0	0	0	1
z	1	0.9845						PADATO	np	6	0	monitoring	250	nonparola	2	ong	0	no	EP25F13	25	F	2021-10-13_21h42.02.849	THAI_NEGA	2021.2.3	MacIntel	59.99880002						0	1	1	1	1
m	1	0.817						STIVALE	p	7	10	monitoring	0	parola	1	ong	0	no	EP25F13	25	F	2021-10-13_21h42.02.849	THAI_NEGA	2021.2.3	MacIntel	59.99880002						0	2	2	2	1
z	1	0.906						BAMMINO	np	7	0	monitoring	0	nonparola	2	ong	0	no	EP25F13	25	F	2021-10-13_21h42.02.849	THAI_NEGA	2021.2.3	MacIntel	59.99880002						0	3	3	3	1
z	1	1.0485						NUDOLA	np	6	0	monitoring	250	nonparola	2	ong	0	no	EP25F13	25	F	2021-10-13_21h42.02.849	THAI_NEGA	2021.2.3	MacIntel	59.99880002						0	4	4	4	1
m	1	0.9165						ZAMPINO	p	7	6	monitoring	500	parola	1	ong	0	no	EP25F13	25	F	2021-10-13_21h42.02.849	THAI_NEGA	2021.2.3	MacIntel	59.99880002						0	5	5	5	1
m	1	0.8585						CALDAIA	p	7	12	monitoring	250	parola	1	ong	0	no	EP25F13	25	F	2021-10-13_21h42.02.849	THAI_NEGA	2021.2.3	MacIntel	59.99880002						0	6	6	6	1
z	1	1.1001						FULGINE	np	7	0	monitoring	0	nonparola	2	ong	0	no	EP25F13	25	F	2021-10-13_21h42.02.849	THAI_NEGA	2021.2.3	MacIntel	59.99880002						0	7	7	7	1
m	1	0.7035						URANIO	p	6	9	monitoring	250	parola	1	ong	0	no	EP25F13	25	F	2021-10-13_21h42.02.849	THAI_NEGA	2021.2.3	MacIntel	59.99880002						0	8	8	8	1
z	1	0.8994						APISSO	np	6	0	monitoring	500	nonparola	2	ong	0	no	EP25F13	25	F	2021-10-13_21h42.02.849	THAI_NEGA	2021.2.3	MacIntel	59.99880002						0	9	9	9	1
l	1	1.3979						CAGERMA	np	7	0	monitoring	0	l	2	pmcue	0	no	EP25F13	25	F	2021-10-13_21h42.02.849	THAI_NEGA	2021.2.3	MacIntel	59.99880002						0	10	10	10	1
m	1	0.836						TAZZINA	p	7	10	monitoring	250	parola	1	ong	0	no	EP25F13	25	F	2021-10-13_21h42.02.849	THAI_NEGA	2021.2.3	MacIntel	59.99880002						0	11	11	11	1
m	1	0.7156						VAPORE	p	6	40	monitoring	0	parola	1	ong	0	no	EP25F13	25	F	2021-10-13_21h42.02.849	THAI_NEGA	2021.2.3	MacIntel	59.99880002						0	12	12	12	1
z	1	0.8511						FEDORE	np	6	0	monitoring	250	nonparola	2	ong	0	no	EP25F13	25	F	2021-10-13_21h42.02.849	THAI_NEGA	2021.2.3	MacIntel	59.99880002						0	13	13	13	1
m	1	1.2165						MONTONE	p	7	8	monitoring	250	parola	1	ong	0	no	EP25F13	25	F	2021-10-13_21h42.02.849	THAI_NEGA	2021.2.3	MacIntel	59.99880002						0	14	14	14	1
z	1	0.9983						CANEZZA	np	7	0	monitoring	0	nonparola	2	ong	0	no	EP25F13	25	F	2021-10-13_21h42.02.849	THAI_NEGA	2021.2.3	MacIntel	59.99880002						0	15	15	15	1
z	1	0.9173						RAGINA	np	6	0	monitoring	250	nonparola	2	ong	0	no	EP25F13	25	F	2021-10-13_21h42.02.849	THAI_NEGA	2021.2.3	MacIntel	59.99880002						0	16	16	16	1
m	1	0.667						AGNELLO	p	7	17	monitoring	250	parola	1	ong	0	no	EP25F13	25	F	2021-10-13_21h42.02.849	THAI_NEGA	2021.2.3	MacIntel	59.99880002						0	17	17	17	1
z	1	0.8001						PINARIO	np	7	0	monitoring	250	nonparola	2	ong	0	no	EP25F13	25	F	2021-10-13_21h42.02.849	THAI_NEGA	2021.2.3	MacIntel	59.99880002						0	18	18	18	1
z	1	1.1479						INDANO	np	6	0	monitoring	500	nonparola	2	ong	0	no	EP25F13	25	F	2021-10-13_21h42.02.849	THAI_NEGA	2021.2.3	MacIntel	59.99880002						0	19	19	19	1
m	1	0.7846						BISTURI	p	7	8	monitoring	250	parola	1	ong	0	no	EP25F13	25	F	2021-10-13_21h42.02.849	THAI_NEGA	2021.2.3	MacIntel	59.99880002						0	20	20	20	1
z	1	0.9594						SECONTO	np	7	0	monitoring	250	nonparola	2	ong	0	no	EP25F13	25	F	2021-10-13_21h42.02.849	THAI_NEGA	2021.2.3	MacIntel	59.99880002						0	21	21	21	1
l	1	1.2513						POMATA	p	6	0	monitoring	500	l	1	pmcue	0	no	EP25F13	25	F	2021-10-13_21h42.02.849	THAI_NEGA	2021.2.3	MacIntel	59.99880002						0	22	22	22	1
z	1	1.1879						UMETTA	np	6	0	monitoring	250	nonparola	2	ong	0	no	EP25F13	25	F	2021-10-13_21h42.02.849	THAI_NEGA	2021.2.3	MacIntel	59.99880002						0	23	23	23	1
z	0	0.8984						FRUSCIO	p	7	9	monitoring	0	parola	1	ong	0	no	EP25F13	25	F	2021-10-13_21h42.02.849	THAI_NEGA	2021.2.3	MacIntel	59.99880002						0	24	24	24	1
m	1	0.9799						ORDIGNO	p	7	15	monitoring	250	parola	1	ong	0	no	EP25F13	25	F	2021-10-13_21h42.02.849	THAI_NEGA	2021.2.3	MacIntel	59.99880002						0	25	25	25	1
m	0	1.1839						METALO	np	6	0	monitoring	0	nonparola	2	ong	0	no	EP25F13	25	F	2021-10-13_21h42.02.849	THAI_NEGA	2021.2.3	MacIntel	59.99880002						0	26	26	26	1
z	1	1.0004						GAVERA	np	6	0	monitoring	500	nonparola	2	ong	0	no	EP25F13	25	F	2021-10-13_21h42.02.849	THAI_NEGA	2021.2.3	MacIntel	59.99880002						0	27	27	27	1
m	1	1.1189						INSERTO	p	7	9	monitoring	0	parola	1	ong	0	no	EP25F13	25	F	2021-10-13_21h42.02.849	THAI_NEGA	2021.2.3	MacIntel	59.99880002						0	28	28	28	1
m	1	0.817						VICARIO	p	7	9	monitoring	500	parola	1	ong	0	no	EP25F13	25	F	2021-10-13_21h42.02.849	THAI_NEGA	2021.2.3	MacIntel	59.99880002						0	29	29	29	1
z	1	0.7673						ACENDA	np	6	0	monitoring	0	nonparola	2	ong	0	no	EP25F13	25	F	2021-10-13_21h42.02.849	THAI_NEGA	2021.2.3	MacIntel	59.99880002						0	30	30	30	1
m	1	1.0186						DECADE	p	6	7	monitoring	0	parola	1	ong	0	no	EP25F13	25	F	2021-10-13_21h42.02.849	THAI_NEGA	2021.2.3	MacIntel	59.99880002						0	31	31	31	1
z	1	1.217						PALETE	np	6	0	monitoring	500	nonparola	2	ong	0	no	EP25F13	25	F	2021-10-13_21h42.02.849	THAI_NEGA	2021.2.3	MacIntel	59.99880002						0	32	32	32	1
m	1	0.7995						SENAPE	p	6	17	monitoring	500	parola	1	ong	0	no	EP25F13	25	F	2021-10-13_21h42.02.849	THAI_NEGA	2021.2.3	MacIntel	59.99880002						0	33	33	33	1
z	1	0.7051						TENTONO	np	7	0	monitoring	0	nonparola	2	ong	0	no	EP25F13	25	F	2021-10-13_21h42.02.849	THAI_NEGA	2021.2.3	MacIntel	59.99880002						0	34	34	34	1
m	0	0.5754						MANICO	p	6	12	monitoring	0	l	1	pmcue	0	no	EP25F13	25	F	2021-10-13_21h42.02.849	THAI_NEGA	2021.2.3	MacIntel	59.99880002						0	35	35	35	1
m	1	0.6708						GETTONE	p	7	5	monitoring	250	parola	1	ong	0	no	EP25F13	25	F	2021-10-13_21h42.02.849	THAI_NEGA	2021.2.3	MacIntel	59.99880002						0	36	36	36	1
z	1	1.0839						CALERA	np	6	0	monitoring	500	nonparola	2	ong	0	no	EP25F13	25	F	2021-10-13_21h42.02.849	THAI_NEGA	2021.2.3	MacIntel	59.99880002						0	37	37	37	1
m	1	0.783						USTIONE	p	7	20	monitoring	500	parola	1	ong	0	no	EP25F13	25	F	2021-10-13_21h42.02.849	THAI_NEGA	2021.2.3	MacIntel	59.99880002						0	38	38	38	1
l	0	0.8381						LEGNAME	p	7	7	monitoring	0	parola	1	ong	0	no	EP25F13	25	F	2021-10-13_21h42.02.849	THAI_NEGA	2021.2.3	MacIntel	59.99880002						0	39	39	39	1
z	1	1.1021						MODIVO	np	6	0	monitoring	0	nonparola	2	ong	0	no	EP25F13	25	F	2021-10-13_21h42.02.849	THAI_NEGA	2021.2.3	MacIntel	59.99880002						0	40	40	40	1
z	0	1.2325						RADURA	p	6	9	monitoring	0	parola	1	ong	0	no	EP25F13	25	F	2021-10-13_21h42.02.849	THAI_NEGA	2021.2.3	MacIntel	59.99880002						0	41	41	41	1
z	1	0.8512						TUANTO	np	6	0	monitoring	250	nonparola	2	ong	0	no	EP25F13	25	F	2021-10-13_21h42.02.849	THAI_NEGA	2021.2.3	MacIntel	59.99880002						0	42	42	42	1
m	1	0.8037						PICCONE	p	7	11	monitoring	0	parola	1	ong	0	no	EP25F13	25	F	2021-10-13_21h42.02.849	THAI_NEGA	2021.2.3	MacIntel	59.99880002						0	43	43	43	1
z	1	0.8336						LACREME	np	7	0	monitoring	250	nonparola	2	ong	0	no	EP25F13	25	F	2021-10-13_21h42.02.849	THAI_NEGA	2021.2.3	MacIntel	59.99880002						0	44	44	44	1
z	1	0.9089						DILITTA	np	7	0	monitoring	500	nonparola	2	ong	0	no	EP25F13	25	F	2021-10-13_21h42.02.849	THAI_NEGA	2021.2.3	MacIntel	59.99880002						0	45	45	45	1
l	1	1.1673						TOMANTE	np	7	0	monitoring	0	l	2	pmcue	0	no	EP25F13	25	F	2021-10-13_21h42.02.849	THAI_NEGA	2021.2.3	MacIntel	59.99880002						0	46	46	46	1
m	1	0.7457						OTTONE	p	6	17	monitoring	500	parola	1	ong	0	no	EP25F13	25	F	2021-10-13_21h42.02.849	THAI_NEGA	2021.2.3	MacIntel	59.99880002						0	47	47	47	1
m	1	1.1186						GAZEBO	p	6	8	monitoring	0	parola	1	ong	0	no	EP25F13	25	F	2021-10-13_21h42.02.849	THAI_NEGA	2021.2.3	MacIntel	59.99880002						0	48	48	48	1
z	1	0.8832						NENICO	np	6	0	monitoring	250	nonparola	2	ong	0	no	EP25F13	25	F	2021-10-13_21h42.02.849	THAI_NEGA	2021.2.3	MacIntel	59.99880002						0	49	49	49	1
m	1	0.8503						ARPIONE	p	7	12	monitoring	250	parola	1	ong	0	no	EP25F13	25	F	2021-10-13_21h42.02.849	THAI_NEGA	2021.2.3	MacIntel	59.99880002						0	50	50	50	1
z	1	0.8867						VANIGIA	np	7	0	monitoring	500	nonparola	2	ong	0	no	EP25F13	25	F	2021-10-13_21h42.02.849	THAI_NEGA	2021.2.3	MacIntel	59.99880002						0	51	51	51	1
z	1	0.767						EBLISSE	np	7	0	monitoring	0	nonparola	2	ong	0	no	EP25F13	25	F	2021-10-13_21h42.02.849	THAI_NEGA	2021.2.3	MacIntel	59.99880002						0	52	52	52	1
m	1	0.8						CARTINA	p	7	13	monitoring	250	parola	1	ong	0	no	EP25F13	25	F	2021-10-13_21h42.02.849	THAI_NEGA	2021.2.3	MacIntel	59.99880002						0	53	53	53	1
z	1	0.716						TECITA	np	6	0	monitoring	500	nonparola	2	ong	0	no	EP25F13	25	F	2021-10-13_21h42.02.849	THAI_NEGA	2021.2.3	MacIntel	59.99880002						0	54	54	54	1
m	1	0.6997						FELINO	p	6	9	monitoring	500	parola	1	ong	0	no	EP25F13	25	F	2021-10-13_21h42.02.849	THAI_NEGA	2021.2.3	MacIntel	59.99880002						0	55	55	55	1
m	0	0.6925						GINEVRO	np	7	0	monitoring	250	nonparola	2	ong	0	no	EP25F13	25	F	2021-10-13_21h42.02.849	THAI_NEGA	2021.2.3	MacIntel	59.99880002						0	56	56	56	1
z	1	0.9003						ELANCO	np	6	0	monitoring	250	nonparola	2	ong	0	no	EP25F13	25	F	2021-10-13_21h42.02.849	THAI_NEGA	2021.2.3	MacIntel	59.99880002						0	57	57	57	1
m	1	0.7504						BIDONE	p	6	13	monitoring	0	parola	1	ong	0	no	EP25F13	25	F	2021-10-13_21h42.02.849	THAI_NEGA	2021.2.3	MacIntel	59.99880002						0	58	58	58	1
m	1	0.9004						LEMURE	p	6	3	monitoring	500	parola	1	ong	0	no	EP25F13	25	F	2021-10-13_21h42.02.849	THAI_NEGA	2021.2.3	MacIntel	59.99880002						0	59	59	59	1
l	1	0.8355						SAGOMA	p	6	0	monitoring	250	l	1	pmcue	0	no	EP25F13	25	F	2021-10-13_21h42.02.849	THAI_NEGA	2021.2.3	MacIntel	59.99880002						0	60	60	60	1
m	1	0.9695						REPERTO	p	7	7	monitoring	0	parola	1	ong	0	no	EP25F13	25	F	2021-10-13_21h42.02.849	THAI_NEGA	2021.2.3	MacIntel	59.99880002						0	61	61	61	1
z	1	1.0505						MIDULLO	np	7	0	monitoring	250	nonparola	2	ong	0	no	EP25F13	25	F	2021-10-13_21h42.02.849	THAI_NEGA	2021.2.3	MacIntel	59.99880002						0	62	62	62	1
z	1	1.0177						DANNOLA	np	7	0	monitoring	500	nonparola	2	ong	0	no	EP25F13	25	F	2021-10-13_21h42.02.849	THAI_NEGA	2021.2.3	MacIntel	59.99880002						0	63	63	63	1
m	1	0.6954						ORFANO	p	6	9	monitoring	500	parola	1	ong	0	no	EP25F13	25	F	2021-10-13_21h42.02.849	THAI_NEGA	2021.2.3	MacIntel	59.99880002						0	64	64	64	1
z	1	1.3011						BANENA	np	6	0	monitoring	250	nonparola	2	ong	0	no	EP25F13	25	F	2021-10-13_21h42.02.849	THAI_NEGA	2021.2.3	MacIntel	59.99880002						0	65	65	65	1
z	1	0.8213						FERPATA	np	7	0	monitoring	0	nonparola	2	ong	0	no	EP25F13	25	F	2021-10-13_21h42.02.849	THAI_NEGA	2021.2.3	MacIntel	59.99880002						0	66	66	66	1
m	1	0.9685						NEURONE	p	7	11	monitoring	250	parola	1	ong	0	no	EP25F13	25	F	2021-10-13_21h42.02.849	THAI_NEGA	2021.2.3	MacIntel	59.99880002						0	67	67	67	1
z	1	0.7866						LATTERA	np	7	0	monitoring	500	nonparola	2	ong	0	no	EP25F13	25	F	2021-10-13_21h42.02.849	THAI_NEGA	2021.2.3	MacIntel	59.99880002						0	68	68	68	1
z	1	0.9164						GESIONE	np	7	0	monitoring	500	nonparola	2	ong	0	no	EP25F13	25	F	2021-10-13_21h42.02.849	THAI_NEGA	2021.2.3	MacIntel	59.99880002						0	69	69	69	1
m	1	0.9066						PEDANA	p	6	18	monitoring	500	parola	1	ong	0	no	EP25F13	25	F	2021-10-13_21h42.02.849	THAI_NEGA	2021.2.3	MacIntel	59.99880002						0	70	70	70	1
l	1	1.076						MACIATA	np	7	0	monitoring	500	l	2	pmcue	0	no	EP25F13	25	F	2021-10-13_21h42.02.849	THAI_NEGA	2021.2.3	MacIntel	59.99880002						0	71	71	71	1
z	1	0.817						FIOLINO	np	7	0	monitoring	250	nonparola	2	ong	0	no	EP25F13	25	F	2021-10-13_21h42.02.849	THAI_NEGA	2021.2.3	MacIntel	59.99880002						0	72	72	72	1
m	1	1.1096						INGORGO	p	7	16	monitoring	0	parola	1	ong	0	no	EP25F13	25	F	2021-10-13_21h42.02.849	THAI_NEGA	2021.2.3	MacIntel	59.99880002						0	73	73	73	1
z	1	0.833						IMPORO	np	6	0	monitoring	250	nonparola	2	ong	0	no	EP25F13	25	F	2021-10-13_21h42.02.849	THAI_NEGA	2021.2.3	MacIntel	59.99880002						0	74	74	74	1
m	1	0.651						NOBILE	p	6	29	monitoring	500	parola	1	ong	0	no	EP25F13	25	F	2021-10-13_21h42.02.849	THAI_NEGA	2021.2.3	MacIntel	59.99880002						0	75	75	75	1
m	1	1.3344						MINIERA	p	7	19	monitoring	500	parola	1	ong	0	no	EP25F13	25	F	2021-10-13_21h42.02.849	THAI_NEGA	2021.2.3	MacIntel	59.99880002						0	76	76	76	1
z	1	0.8144						ALLARVE	np	7	0	monitoring	500	nonparola	2	ong	0	no	EP25F13	25	F	2021-10-13_21h42.02.849	THAI_NEGA	2021.2.3	MacIntel	59.99880002						0	77	77	77	1
z	1	0.8908						DIBANO	np	6	0	monitoring	250	nonparola	2	ong	0	no	EP25F13	25	F	2021-10-13_21h42.02.849	THAI_NEGA	2021.2.3	MacIntel	59.99880002						0	78	78	78	1
m	1	0.7191						FAGOTTO	p	7	7	monitoring	0	parola	1	ong	0	no	EP25F13	25	F	2021-10-13_21h42.02.849	THAI_NEGA	2021.2.3	MacIntel	59.99880002						0	79	79	79	1
m	1	0.8496						PALUDE	p	6	13	monitoring	0	parola	1	ong	0	no	EP25F13	25	F	2021-10-13_21h42.02.849	THAI_NEGA	2021.2.3	MacIntel	59.99880002						0	80	80	80	1
z	1	0.7834						MUDINO	np	6	0	monitoring	500	nonparola	2	ong	0	no	EP25F13	25	F	2021-10-13_21h42.02.849	THAI_NEGA	2021.2.3	MacIntel	59.99880002						0	81	81	81	1
z	1	0.9495						ESTEBA	np	6	0	monitoring	500	nonparola	2	ong	0	no	EP25F13	25	F	2021-10-13_21h42.02.849	THAI_NEGA	2021.2.3	MacIntel	59.99880002						0	82	82	82	1
l	1	0.8535						MANTIDE	p	7	9	monitoring	250	l	1	pmcue	0	no	EP25F13	25	F	2021-10-13_21h42.02.849	THAI_NEGA	2021.2.3	MacIntel	59.99880002						0	83	83	83	1
m	1	0.6991						UVETTA	p	6	11	monitoring	500	parola	1	ong	0	no	EP25F13	25	F	2021-10-13_21h42.02.849	THAI_NEGA	2021.2.3	MacIntel	59.99880002						0	84	84	84	1
m	1	0.6876						ESILIO	p	6	41	monitoring	250	parola	1	ong	0	no	EP25F13	25	F	2021-10-13_21h42.02.849	THAI_NEGA	2021.2.3	MacIntel	59.99880002						0	85	85	85	1
z	1	0.7582						RECRUTA	np	7	0	monitoring	500	nonparola	2	ong	0	no	EP25F13	25	F	2021-10-13_21h42.02.849	THAI_NEGA	2021.2.3	MacIntel	59.99880002						0	86	86	86	1
m	1	0.6667						TIMONE	p	7	31	monitoring	250	parola	1	ong	0	no	EP25F13	25	F	2021-10-13_21h42.02.849	THAI_NEGA	2021.2.3	MacIntel	59.99880002						0	87	87	87	1
m	1	0.6245						CAVOLO	p	6	13	monitoring	0	parola	1	ong	0	no	EP25F13	25	F	2021-10-13_21h42.02.849	THAI_NEGA	2021.2.3	MacIntel	59.99880002						0	88	88	88	1
z	1	0.8354						NOTTARE	np	7	0	monitoring	500	nonparola	2	ong	0	no	EP25F13	25	F	2021-10-13_21h42.02.849	THAI_NEGA	2021.2.3	MacIntel	59.99880002						0	89	89	89	1
m	1	0.8154						LICHENE	p	7	7	monitoring	0	parola	1	ong	0	no	EP25F13	25	F	2021-10-13_21h42.02.849	THAI_NEGA	2021.2.3	MacIntel	59.99880002						0	90	90	90	1
z	1	0.7873						PUSTINO	np	7	0	monitoring	500	nonparola	2	ong	0	no	EP25F13	25	F	2021-10-13_21h42.02.849	THAI_NEGA	2021.2.3	MacIntel	59.99880002						0	91	91	91	1
m	1	0.6642						MULINO	p	6	7	monitoring	0	parola	1	ong	0	no	EP25F13	25	F	2021-10-13_21h42.02.849	THAI_NEGA	2021.2.3	MacIntel	59.99880002						0	92	92	92	1
z	1	0.7987						VAROLO	np	6	0	monitoring	0	nonparola	2	ong	0	no	EP25F13	25	F	2021-10-13_21h42.02.849	THAI_NEGA	2021.2.3	MacIntel	59.99880002						0	93	93	93	1
m	0	0.7327						ENIGMA	p	6	9	monitoring	500	l	1	pmcue	0	no	EP25F13	25	F	2021-10-13_21h42.02.849	THAI_NEGA	2021.2.3	MacIntel	59.99880002						0	94	94	94	1
m	1	0.7323						NARICE	p	6	15	monitoring	250	parola	1	ong	0	no	EP25F13	25	F	2021-10-13_21h42.02.849	THAI_NEGA	2021.2.3	MacIntel	59.99880002						0	95	95	95	1
z	1	0.8342						CAVIDE	np	6	0	monitoring	500	nonparola	2	ong	0	no	EP25F13	25	F	2021-10-13_21h42.02.849	THAI_NEGA	2021.2.3	MacIntel	59.99880002						0	96	96	96	1
z	1	1.2341						VOLACE	np	6	0	monitoring	0	nonparola	2	ong	0	no	EP25F13	25	F	2021-10-13_21h42.02.849	THAI_NEGA	2021.2.3	MacIntel	59.99880002						0	97	97	97	1
z	1	0.7845						SADICE	np	6	0	monitoring	0	nonparola	2	ong	0	no	EP25F13	25	F	2021-10-13_21h42.02.849	THAI_NEGA	2021.2.3	MacIntel	59.99880002						0	98	98	98	1
m	1	0.6421						VORTICE	p	7	14	monitoring	250	parola	1	ong	0	no	EP25F13	25	F	2021-10-13_21h42.02.849	THAI_NEGA	2021.2.3	MacIntel	59.99880002						0	99	99	99	1
																			EP25F13	25	F	2021-10-13_21h42.02.849	THAI_NEGA	2021.2.3	MacIntel	59.99880002											n	1	8.6241	y	1	5.6663	n	1	5.3342
