# Supplementary material for: Thinking about it: the impact of COVID-19-related stimuli on prospective memory
Source: PeerJ. 2023 Nov 16;11:e16389. doi: 10.7717/peerj.16389 (PMC10657566; doi:10.7717/peerj.16389)
Supplement: Supplemental Information 4 — The raw data from both the task and the questionnaire. Both folders are divided in the three conditions (COV, DOC, and NEGA) depending on the presented video clip. [file peerj-11-16389-s004.zip › Data/RAW_Data_Task/NEGA_version/PR24M15_nega.csv]

trial_key.keys	trial_key.corr	trial_key.rt	trials_loop_practice.thisRepN	trials_loop_practice.thisTrialN	trials_loop_practice.thisN	trials_loop_practice.thisIndex	trials_loop_practice.ran	stimolo	parolanonparola	lunghezza	frequenza	blocco	jitter	rispcorr	StimTrig	stim_type	stimulus_after	underline	ID_Soggetto*	Età*	Sesso	date	expName	psychopyVersion	OS	frameRate	trials_loop_baseline.thisRepN	trials_loop_baseline.thisTrialN	trials_loop_baseline.thisN	trials_loop_baseline.thisIndex	trials_loop_baseline.ran	trials_loop_attention.thisRepN	trials_loop_attention.thisTrialN	trials_loop_attention.thisN	trials_loop_attention.thisIndex	trials_loop_attention.ran	emotional1_key.keys	emotional1_key.corr	emotional1_key.rt	emotional2_key.keys	emotional2_key.corr	emotional2_key.rt	emotional3_key.keys	emotional3_key.corr	emotional3_key.rt
z	1	1.0837	0	0	0	0	1	ARANCIA	p	7	31	practice	500	parola	1	ong	0	no	PR24M15	24	M	2021-12-15_23h05.54.568	THAI_NEGA	2021.2.3	Win32	60.30635629
m	1	1.3447	0	1	1	1	1	RECINA	np	6	0	practice	500	nonparola	2	ong	0	no	PR24M15	24	M	2021-12-15_23h05.54.568	THAI_NEGA	2021.2.3	Win32	60.30635629
m	1	1.1186	0	2	2	2	1	TUCCANA	np	7	0	practice	250	nonparola	2	ong	0	no	PR24M15	24	M	2021-12-15_23h05.54.568	THAI_NEGA	2021.2.3	Win32	60.30635629
z	1	0.8332	0	3	3	3	1	PETTINE	p	7	1	practice	0	parola	1	ong	0	no	PR24M15	24	M	2021-12-15_23h05.54.568	THAI_NEGA	2021.2.3	Win32	60.30635629
	0		0	4	4	4	1	INFITO	np	6	0	practice	500	nonparola	2	ong	0	no	PR24M15	24	M	2021-12-15_23h05.54.568	THAI_NEGA	2021.2.3	Win32	60.30635629
z	1	0.7914	0	5	5	5	1	GIUDICE	p	7	374	practice	500	parola	1	ong	0	no	PR24M15	24	M	2021-12-15_23h05.54.568	THAI_NEGA	2021.2.3	Win32	60.30635629
z	1	0.8414	0	6	6	6	1	VOLANTE	p	7	89	practice	0	parola	1	ong	0	no	PR24M15	24	M	2021-12-15_23h05.54.568	THAI_NEGA	2021.2.3	Win32	60.30635629
m	1	0.9193	0	7	7	7	1	CUBELA	np	6	0	practice	250	nonparola	2	ong	0	no	PR24M15	24	M	2021-12-15_23h05.54.568	THAI_NEGA	2021.2.3	Win32	60.30635629
m	1	0.8019	0	8	8	8	1	LUGGINE	np	7	0	practice	0	nonparola	2	ong	0	no	PR24M15	24	M	2021-12-15_23h05.54.568	THAI_NEGA	2021.2.3	Win32	60.30635629
z	1	0.7186	0	9	9	9	1	DISEGNO	p	7	201	practice	0	parola	1	ong	0	no	PR24M15	24	M	2021-12-15_23h05.54.568	THAI_NEGA	2021.2.3	Win32	60.30635629
z	1	0.7355						RELITTO	p	7	8	baseline	500	parola	1	ong	0	no	PR24M15	24	M	2021-12-15_23h05.54.568	THAI_NEGA	2021.2.3	Win32	60.30635629	0	0	0	0	1
z	1	0.9719						GERANIO	p	7	12	baseline	250	parola	1	ong	0	no	PR24M15	24	M	2021-12-15_23h05.54.568	THAI_NEGA	2021.2.3	Win32	60.30635629	0	1	1	1	1
m	1	0.9686						VANANGA	np	7	0	baseline	0	nonparola	2	ong	0	no	PR24M15	24	M	2021-12-15_23h05.54.568	THAI_NEGA	2021.2.3	Win32	60.30635629	0	2	2	2	1
z	1	1.0351						NATICA	p	6	5	baseline	250	parola	1	ong	0	no	PR24M15	24	M	2021-12-15_23h05.54.568	THAI_NEGA	2021.2.3	Win32	60.30635629	0	3	3	3	1
m	1	0.9852						USTELLO	np	7	0	baseline	500	nonparola	2	ong	0	no	PR24M15	24	M	2021-12-15_23h05.54.568	THAI_NEGA	2021.2.3	Win32	60.30635629	0	4	4	4	1
z	1	0.6678						METANO	p	6	17	baseline	250	parola	1	ong	0	no	PR24M15	24	M	2021-12-15_23h05.54.568	THAI_NEGA	2021.2.3	Win32	60.30635629	0	5	5	5	1
m	1	1.2743						FIURIA	np	6	0	baseline	500	nonparola	2	ong	0	no	PR24M15	24	M	2021-12-15_23h05.54.568	THAI_NEGA	2021.2.3	Win32	60.30635629	0	6	6	6	1
z	1	0.7331						SUGHERO	p	7	5	baseline	250	parola	1	ong	0	no	PR24M15	24	M	2021-12-15_23h05.54.568	THAI_NEGA	2021.2.3	Win32	60.30635629	0	7	7	7	1
m	1	1.065						PIROTA	np	6	0	baseline	250	nonparola	2	ong	0	no	PR24M15	24	M	2021-12-15_23h05.54.568	THAI_NEGA	2021.2.3	Win32	60.30635629	0	8	8	8	1
m	1	1.0021						BAMBORA	np	7	0	baseline	0	nonparola	2	ong	0	no	PR24M15	24	M	2021-12-15_23h05.54.568	THAI_NEGA	2021.2.3	Win32	60.30635629	0	9	9	9	1
z	1	0.7376						PETALO	p	6	27	baseline	250	parola	1	ong	0	no	PR24M15	24	M	2021-12-15_23h05.54.568	THAI_NEGA	2021.2.3	Win32	60.30635629	0	10	10	10	1
z	1	0.802						ELMETTO	p	7	5	baseline	0	parola	1	ong	0	no	PR24M15	24	M	2021-12-15_23h05.54.568	THAI_NEGA	2021.2.3	Win32	60.30635629	0	11	11	11	1
m	1	0.9705						DOBILE	np	6	0	baseline	250	nonparola	2	ong	0	no	PR24M15	24	M	2021-12-15_23h05.54.568	THAI_NEGA	2021.2.3	Win32	60.30635629	0	12	12	12	1
z	1	1.0528						BAVERO	p	6	7	baseline	0	parola	1	ong	0	no	PR24M15	24	M	2021-12-15_23h05.54.568	THAI_NEGA	2021.2.3	Win32	60.30635629	0	13	13	13	1
z	1	0.8992						VALENZA	p	7	10	baseline	500	parola	1	ong	0	no	PR24M15	24	M	2021-12-15_23h05.54.568	THAI_NEGA	2021.2.3	Win32	60.30635629	0	14	14	14	1
m	1	0.874						ORDONE	np	6	0	baseline	250	nonparola	2	ong	0	no	PR24M15	24	M	2021-12-15_23h05.54.568	THAI_NEGA	2021.2.3	Win32	60.30635629	0	15	15	15	1
m	1	1.5936						TERPONE	np	7	0	baseline	250	nonparola	2	ong	0	no	PR24M15	24	M	2021-12-15_23h05.54.568	THAI_NEGA	2021.2.3	Win32	60.30635629	0	16	16	16	1
z	1	0.8014						INCHINO	p	7	10	baseline	250	parola	1	ong	0	no	PR24M15	24	M	2021-12-15_23h05.54.568	THAI_NEGA	2021.2.3	Win32	60.30635629	0	17	17	17	1
z	1	0.719						ETTARO	p	6	31	baseline	0	parola	1	ong	0	no	PR24M15	24	M	2021-12-15_23h05.54.568	THAI_NEGA	2021.2.3	Win32	60.30635629	0	18	18	18	1
m	1	0.887						LUVACA	np	6	0	baseline	250	nonparola	2	ong	0	no	PR24M15	24	M	2021-12-15_23h05.54.568	THAI_NEGA	2021.2.3	Win32	60.30635629	0	19	19	19	1
z	1	0.6558						DUETTO	p	6	23	baseline	500	parola	1	ong	0	no	PR24M15	24	M	2021-12-15_23h05.54.568	THAI_NEGA	2021.2.3	Win32	60.30635629	0	20	20	20	1
m	1	0.8689						PUPILE	np	6	0	baseline	250	nonparola	2	ong	0	no	PR24M15	24	M	2021-12-15_23h05.54.568	THAI_NEGA	2021.2.3	Win32	60.30635629	0	21	21	21	1
m	1	0.9896						STOVACO	np	7	0	baseline	0	nonparola	2	ong	0	no	PR24M15	24	M	2021-12-15_23h05.54.568	THAI_NEGA	2021.2.3	Win32	60.30635629	0	22	22	22	1
z	1	1.2024						BARILE	p	6	7	baseline	500	parola	1	ong	0	no	PR24M15	24	M	2021-12-15_23h05.54.568	THAI_NEGA	2021.2.3	Win32	60.30635629	0	23	23	23	1
m	1	1.2027						RANAIO	np	6	0	baseline	250	nonparola	2	ong	0	no	PR24M15	24	M	2021-12-15_23h05.54.568	THAI_NEGA	2021.2.3	Win32	60.30635629	0	24	24	24	1
z	1	0.7853						CAVERNA	p	7	14	baseline	250	parola	1	ong	0	no	PR24M15	24	M	2021-12-15_23h05.54.568	THAI_NEGA	2021.2.3	Win32	60.30635629	0	25	25	25	1
z	0	0.9625						ROTOIA	np	7	0	baseline	500	nonparola	2	ong	0	no	PR24M15	24	M	2021-12-15_23h05.54.568	THAI_NEGA	2021.2.3	Win32	60.30635629	0	26	26	26	1
z	1	1.4468						ALTURA	p	6	8	baseline	500	parola	1	ong	0	no	PR24M15	24	M	2021-12-15_23h05.54.568	THAI_NEGA	2021.2.3	Win32	60.30635629	0	27	27	27	1
z	1	1.8895						DIPINTO	p	7	21	baseline	0	parola	1	ong	0	no	PR24M15	24	M	2021-12-15_23h05.54.568	THAI_NEGA	2021.2.3	Win32	60.30635629	0	28	28	28	1
	0							LEGUME	p	6	11	baseline	250	parola	1	ong	0	no	PR24M15	24	M	2021-12-15_23h05.54.568	THAI_NEGA	2021.2.3	Win32	60.30635629	0	29	29	29	1
m	1	0.8345						FEDINO	np	6	0	baseline	500	nonparola	2	ong	0	no	PR24M15	24	M	2021-12-15_23h05.54.568	THAI_NEGA	2021.2.3	Win32	60.30635629	0	30	30	30	1
	0							MENSOLA	p	7	7	baseline	0	parola	1	ong	0	no	PR24M15	24	M	2021-12-15_23h05.54.568	THAI_NEGA	2021.2.3	Win32	60.30635629	0	31	31	31	1
m	1	0.8687						ALCUME	np	6	0	baseline	500	nonparola	2	ong	0	no	PR24M15	24	M	2021-12-15_23h05.54.568	THAI_NEGA	2021.2.3	Win32	60.30635629	0	32	32	32	1
z	1	1.0357						INNESTO	p	6	13	baseline	0	parola	1	ong	0	no	PR24M15	24	M	2021-12-15_23h05.54.568	THAI_NEGA	2021.2.3	Win32	60.30635629	0	33	33	33	1
m	1	1.3197						LAVENDA	np	7	0	baseline	0	nonparola	2	ong	0	no	PR24M15	24	M	2021-12-15_23h05.54.568	THAI_NEGA	2021.2.3	Win32	60.30635629	0	34	34	34	1
m	0	0.9777						SLAVINA	p	7	5	baseline	500	parola	1	ong	0	no	PR24M15	24	M	2021-12-15_23h05.54.568	THAI_NEGA	2021.2.3	Win32	60.30635629	0	35	35	35	1
z	1	0.9354						ORMONE	p	6	6	baseline	500	parola	1	ong	0	no	PR24M15	24	M	2021-12-15_23h05.54.568	THAI_NEGA	2021.2.3	Win32	60.30635629	0	36	36	36	1
m	1	0.8197						UMIONE	np	6	0	baseline	0	nonparola	2	ong	0	no	PR24M15	24	M	2021-12-15_23h05.54.568	THAI_NEGA	2021.2.3	Win32	60.30635629	0	37	37	37	1
z	1	0.6919						SALAME	p	6	14	baseline	0	parola	1	ong	0	no	PR24M15	24	M	2021-12-15_23h05.54.568	THAI_NEGA	2021.2.3	Win32	60.30635629	0	38	38	38	1
m	1	1.8108						GANDOLA	np	7	0	baseline	500	nonparola	2	ong	0	no	PR24M15	24	M	2021-12-15_23h05.54.568	THAI_NEGA	2021.2.3	Win32	60.30635629	0	39	39	39	1
m	1	1.1889						DIGEGNO	np	7	0	baseline	500	nonparola	2	ong	0	no	PR24M15	24	M	2021-12-15_23h05.54.568	THAI_NEGA	2021.2.3	Win32	60.30635629	0	40	40	40	1
m	1	1.2792						BACRECA	np	7	0	baseline	0	nonparola	2	ong	0	no	PR24M15	24	M	2021-12-15_23h05.54.568	THAI_NEGA	2021.2.3	Win32	60.30635629	0	41	41	41	1
z	1	1.1184						RUDERE	p	6	8	baseline	250	parola	1	ong	0	no	PR24M15	24	M	2021-12-15_23h05.54.568	THAI_NEGA	2021.2.3	Win32	60.30635629	0	42	42	42	1
m	1	1.2847						OSCITE	np	6	0	baseline	250	nonparola	2	ong	0	no	PR24M15	24	M	2021-12-15_23h05.54.568	THAI_NEGA	2021.2.3	Win32	60.30635629	0	43	43	43	1
z	1	0.8241						NETTARE	p	7	14	baseline	500	parola	1	ong	0	no	PR24M15	24	M	2021-12-15_23h05.54.568	THAI_NEGA	2021.2.3	Win32	60.30635629	0	44	44	44	1
m	1	1.1855						PENTERA	np	7	0	baseline	0	nonparola	2	ong	0	no	PR24M15	24	M	2021-12-15_23h05.54.568	THAI_NEGA	2021.2.3	Win32	60.30635629	0	45	45	45	1
m	1	1.2533						NEBOZIO	np	7	0	baseline	250	nonparola	2	ong	0	no	PR24M15	24	M	2021-12-15_23h05.54.568	THAI_NEGA	2021.2.3	Win32	60.30635629	0	46	46	46	1
z	1	1.1322						ZATTERA	p	7	14	baseline	500	parola	1	ong	0	no	PR24M15	24	M	2021-12-15_23h05.54.568	THAI_NEGA	2021.2.3	Win32	60.30635629	0	47	47	47	1
z	1	1.3262						LAMIERA	p	7	11	baseline	500	parola	1	ong	0	no	PR24M15	24	M	2021-12-15_23h05.54.568	THAI_NEGA	2021.2.3	Win32	60.30635629	0	48	48	48	1
m	1	0.9979						CULINA	np	6	0	baseline	500	nonparola	2	ong	0	no	PR24M15	24	M	2021-12-15_23h05.54.568	THAI_NEGA	2021.2.3	Win32	60.30635629	0	49	49	49	1
z	1	1.4241						FALANGE	p	7	9	baseline	250	parola	1	ong	0	no	PR24M15	24	M	2021-12-15_23h05.54.568	THAI_NEGA	2021.2.3	Win32	60.30635629	0	50	50	50	1
z	1	1.4107						PEDALE	p	6	16	baseline	500	parola	1	ong	0	no	PR24M15	24	M	2021-12-15_23h05.54.568	THAI_NEGA	2021.2.3	Win32	60.30635629	0	51	51	51	1
m	1	1.5631						METARDO	np	7	0	baseline	500	nonparola	2	ong	0	no	PR24M15	24	M	2021-12-15_23h05.54.568	THAI_NEGA	2021.2.3	Win32	60.30635629	0	52	52	52	1
z	1	1.0962						EMPORIO	p	7	3	baseline	250	parola	1	ong	0	no	PR24M15	24	M	2021-12-15_23h05.54.568	THAI_NEGA	2021.2.3	Win32	60.30635629	0	53	53	53	1
m	1	1.6984						TAPORE	np	6	0	baseline	0	nonparola	2	ong	0	no	PR24M15	24	M	2021-12-15_23h05.54.568	THAI_NEGA	2021.2.3	Win32	60.30635629	0	54	54	54	1
m	1	1.9221						DENTIDE	np	7	0	baseline	250	nonparola	2	ong	0	no	PR24M15	24	M	2021-12-15_23h05.54.568	THAI_NEGA	2021.2.3	Win32	60.30635629	0	55	55	55	1
m	1	1.7079						SEPERTO	np	7	0	baseline	500	nonparola	2	ong	0	no	PR24M15	24	M	2021-12-15_23h05.54.568	THAI_NEGA	2021.2.3	Win32	60.30635629	0	56	56	56	1
z	1	1.0166						MUCOSA	p	6	6	baseline	500	parola	1	ong	0	no	PR24M15	24	M	2021-12-15_23h05.54.568	THAI_NEGA	2021.2.3	Win32	60.30635629	0	57	57	57	1
m	1	1.0623						BECULLA	np	7	0	baseline	250	nonparola	2	ong	0	no	PR24M15	24	M	2021-12-15_23h05.54.568	THAI_NEGA	2021.2.3	Win32	60.30635629	0	58	58	58	1
z	1	1.128						FUCINA	p	6	8	baseline	250	parola	1	ong	0	no	PR24M15	24	M	2021-12-15_23h05.54.568	THAI_NEGA	2021.2.3	Win32	60.30635629	0	59	59	59	1
z	1	1.16						ECLISSI	p	7	5	baseline	0	parola	1	ong	0	no	PR24M15	24	M	2021-12-15_23h05.54.568	THAI_NEGA	2021.2.3	Win32	60.30635629	0	60	60	60	1
z	1	1.1442						TROFEO	p	6	23	baseline	250	parola	1	ong	0	no	PR24M15	24	M	2021-12-15_23h05.54.568	THAI_NEGA	2021.2.3	Win32	60.30635629	0	61	61	61	1
z	1	0.7624						ROTTAME	p	7	7	baseline	0	parola	1	ong	0	no	PR24M15	24	M	2021-12-15_23h05.54.568	THAI_NEGA	2021.2.3	Win32	60.30635629	0	62	62	62	1
m	1	1.3127						MENDOLO	np	7	0	baseline	500	nonparola	2	ong	0	no	PR24M15	24	M	2021-12-15_23h05.54.568	THAI_NEGA	2021.2.3	Win32	60.30635629	0	63	63	63	1
m	1	1.0947						ARSINE	np	6	0	baseline	250	nonparola	2	ong	0	no	PR24M15	24	M	2021-12-15_23h05.54.568	THAI_NEGA	2021.2.3	Win32	60.30635629	0	64	64	64	1
z	1	0.8097						TISANA	p	6	7	baseline	0	parola	1	ong	0	no	PR24M15	24	M	2021-12-15_23h05.54.568	THAI_NEGA	2021.2.3	Win32	60.30635629	0	65	65	65	1
m	1	1.6954						ORLINO	np	6	0	baseline	0	nonparola	2	ong	0	no	PR24M15	24	M	2021-12-15_23h05.54.568	THAI_NEGA	2021.2.3	Win32	60.30635629	0	66	66	66	1
	0							ARINGA	p	6	9	baseline	500	parola	1	ong	0	no	PR24M15	24	M	2021-12-15_23h05.54.568	THAI_NEGA	2021.2.3	Win32	60.30635629	0	67	67	67	1
m	1	0.897						TENGINE	np	7	0	baseline	0	nonparola	2	ong	0	no	PR24M15	24	M	2021-12-15_23h05.54.568	THAI_NEGA	2021.2.3	Win32	60.30635629	0	68	68	68	1
z	1	0.6961						ATTICO	p	6	6	baseline	500	parola	1	ong	0	no	PR24M15	24	M	2021-12-15_23h05.54.568	THAI_NEGA	2021.2.3	Win32	60.30635629	0	69	69	69	1
m	1	0.8711						VENORE	np	6	0	baseline	250	nonparola	2	ong	0	no	PR24M15	24	M	2021-12-15_23h05.54.568	THAI_NEGA	2021.2.3	Win32	60.30635629	0	70	70	70	1
z	1	0.8012						DARSENA	p	7	9	baseline	0	parola	1	ong	0	no	PR24M15	24	M	2021-12-15_23h05.54.568	THAI_NEGA	2021.2.3	Win32	60.30635629	0	71	71	71	1
m	1	1.0951						ALCIERE	np	7	0	baseline	250	nonparola	2	ong	0	no	PR24M15	24	M	2021-12-15_23h05.54.568	THAI_NEGA	2021.2.3	Win32	60.30635629	0	72	72	72	1
m	1	1.3284						ENTIMO	np	6	0	baseline	0	nonparola	2	ong	0	no	PR24M15	24	M	2021-12-15_23h05.54.568	THAI_NEGA	2021.2.3	Win32	60.30635629	0	73	73	73	1
z	1	0.8452						LIVIDO	p	6	8	baseline	500	parola	1	ong	0	no	PR24M15	24	M	2021-12-15_23h05.54.568	THAI_NEGA	2021.2.3	Win32	60.30635629	0	74	74	74	1
z	1	1.0456						NAUSEA	p	6	15	baseline	0	parola	1	ong	0	no	PR24M15	24	M	2021-12-15_23h05.54.568	THAI_NEGA	2021.2.3	Win32	60.30635629	0	75	75	75	1
	0							VERCACE	np	7	0	baseline	500	nonparola	2	ong	0	no	PR24M15	24	M	2021-12-15_23h05.54.568	THAI_NEGA	2021.2.3	Win32	60.30635629	0	76	76	76	1
z	1	1.941						COFANO	p	6	9	baseline	0	parola	1	ong	0	no	PR24M15	24	M	2021-12-15_23h05.54.568	THAI_NEGA	2021.2.3	Win32	60.30635629	0	77	77	77	1
m	1	1.2517						USPICIO	np	7	0	baseline	250	nonparola	2	ong	0	no	PR24M15	24	M	2021-12-15_23h05.54.568	THAI_NEGA	2021.2.3	Win32	60.30635629	0	78	78	78	1
z	1	1.7853						IMBUTO	p	6	9	baseline	0	parola	1	ong	0	no	PR24M15	24	M	2021-12-15_23h05.54.568	THAI_NEGA	2021.2.3	Win32	60.30635629	0	79	79	79	1
m	1	0.7667						SADIVA	np	6	0	baseline	500	nonparola	2	ong	0	no	PR24M15	24	M	2021-12-15_23h05.54.568	THAI_NEGA	2021.2.3	Win32	60.30635629	0	80	80	80	1
z	1	1.0168						BOZZOLO	p	7	7	baseline	0	parola	1	ong	0	no	PR24M15	24	M	2021-12-15_23h05.54.568	THAI_NEGA	2021.2.3	Win32	60.30635629	0	81	81	81	1
m	1	0.9017						OMPICCIO	np	7	0	baseline	0	nonparola	2	ong	0	no	PR24M15	24	M	2021-12-15_23h05.54.568	THAI_NEGA	2021.2.3	Win32	60.30635629	0	82	82	82	1
m	1	1.0356						LIMPONE	np	7	0	baseline	500	nonparola	2	ong	0	no	PR24M15	24	M	2021-12-15_23h05.54.568	THAI_NEGA	2021.2.3	Win32	60.30635629	0	83	83	83	1
m	1	1.1011						NARCICO	np	7	0	baseline	250	nonparola	2	ong	0	no	PR24M15	24	M	2021-12-15_23h05.54.568	THAI_NEGA	2021.2.3	Win32	60.30635629	0	84	84	84	1
z	1	0.74						PASCOLO	p	7	7	baseline	0	parola	1	ong	0	no	PR24M15	24	M	2021-12-15_23h05.54.568	THAI_NEGA	2021.2.3	Win32	60.30635629	0	85	85	85	1
m	1	1.669						INSOGNA	np	7	0	baseline	250	nonparola	2	ong	0	no	PR24M15	24	M	2021-12-15_23h05.54.568	THAI_NEGA	2021.2.3	Win32	60.30635629	0	86	86	86	1
z	1	0.8205						PATINA	p	6	14	baseline	250	parola	1	ong	0	no	PR24M15	24	M	2021-12-15_23h05.54.568	THAI_NEGA	2021.2.3	Win32	60.30635629	0	87	87	87	1
m	1	1.2527						ADOLTO	np	7	0	baseline	0	nonparola	2	ong	0	no	PR24M15	24	M	2021-12-15_23h05.54.568	THAI_NEGA	2021.2.3	Win32	60.30635629	0	88	88	88	1
z	1	0.8357						UTENTE	p	6	34	baseline	0	parola	1	ong	0	no	PR24M15	24	M	2021-12-15_23h05.54.568	THAI_NEGA	2021.2.3	Win32	60.30635629	0	89	89	89	1
m	1	0.9014						CIPELLA	np	7	0	baseline	500	nonparola	2	ong	0	no	PR24M15	24	M	2021-12-15_23h05.54.568	THAI_NEGA	2021.2.3	Win32	60.30635629	0	90	90	90	1
z	1	1.0097						GINEPRO	p	7	10	baseline	0	parola	1	ong	0	no	PR24M15	24	M	2021-12-15_23h05.54.568	THAI_NEGA	2021.2.3	Win32	60.30635629	0	91	91	91	1
m	1	0.8106						NONATO	np	6	0	baseline	500	nonparola	2	ong	0	no	PR24M15	24	M	2021-12-15_23h05.54.568	THAI_NEGA	2021.2.3	Win32	60.30635629	0	92	92	92	1
z	1	1.4855						CALICE	p	6	10	baseline	0	parola	1	ong	0	no	PR24M15	24	M	2021-12-15_23h05.54.568	THAI_NEGA	2021.2.3	Win32	60.30635629	0	93	93	93	1
z	1	1.1481						TORACE	p	6	31	baseline	250	parola	1	ong	0	no	PR24M15	24	M	2021-12-15_23h05.54.568	THAI_NEGA	2021.2.3	Win32	60.30635629	0	94	94	94	1
	0							REDINE	p	6	8	baseline	500	parola	1	ong	0	no	PR24M15	24	M	2021-12-15_23h05.54.568	THAI_NEGA	2021.2.3	Win32	60.30635629	0	95	95	95	1
z	1	1.7364						GOMITO	p	6	35	baseline	0	parola	1	ong	0	no	PR24M15	24	M	2021-12-15_23h05.54.568	THAI_NEGA	2021.2.3	Win32	60.30635629	0	96	96	96	1
	0							INGENSO	np	7	0	baseline	500	nonparola	2	ong	0	no	PR24M15	24	M	2021-12-15_23h05.54.568	THAI_NEGA	2021.2.3	Win32	60.30635629	0	97	97	97	1
m	1	1.035						COVALLO	np	7	0	baseline	250	nonparola	2	ong	0	no	PR24M15	24	M	2021-12-15_23h05.54.568	THAI_NEGA	2021.2.3	Win32	60.30635629	0	98	98	98	1
z	1	1.2629						MONACO	p	6	24	baseline	250	parola	1	ong	0	no	PR24M15	24	M	2021-12-15_23h05.54.568	THAI_NEGA	2021.2.3	Win32	60.30635629	0	99	99	99	1
	0							DILUVIO	p	7	34	monitoring	0	parola	1	ong	0	no	PR24M15	24	M	2021-12-15_23h05.54.568	THAI_NEGA	2021.2.3	Win32	60.30635629						0	0	0	0	1
m	1	1.205						PADATO	np	6	0	monitoring	250	nonparola	2	ong	0	no	PR24M15	24	M	2021-12-15_23h05.54.568	THAI_NEGA	2021.2.3	Win32	60.30635629						0	1	1	1	1
z	1	1.7187						STIVALE	p	7	10	monitoring	0	parola	1	ong	0	no	PR24M15	24	M	2021-12-15_23h05.54.568	THAI_NEGA	2021.2.3	Win32	60.30635629						0	2	2	2	1
	0							BAMMINO	np	7	0	monitoring	0	nonparola	2	ong	0	no	PR24M15	24	M	2021-12-15_23h05.54.568	THAI_NEGA	2021.2.3	Win32	60.30635629						0	3	3	3	1
m	1	1.3328						NUDOLA	np	6	0	monitoring	250	nonparola	2	ong	0	no	PR24M15	24	M	2021-12-15_23h05.54.568	THAI_NEGA	2021.2.3	Win32	60.30635629						0	4	4	4	1
	0							ZAMPINO	p	7	6	monitoring	500	parola	1	ong	0	no	PR24M15	24	M	2021-12-15_23h05.54.568	THAI_NEGA	2021.2.3	Win32	60.30635629						0	5	5	5	1
z	1	0.9197						CALDAIA	p	7	12	monitoring	250	parola	1	ong	0	no	PR24M15	24	M	2021-12-15_23h05.54.568	THAI_NEGA	2021.2.3	Win32	60.30635629						0	6	6	6	1
	0							FULGINE	np	7	0	monitoring	0	nonparola	2	ong	0	no	PR24M15	24	M	2021-12-15_23h05.54.568	THAI_NEGA	2021.2.3	Win32	60.30635629						0	7	7	7	1
z	1	1.0052						URANIO	p	6	9	monitoring	250	parola	1	ong	0	no	PR24M15	24	M	2021-12-15_23h05.54.568	THAI_NEGA	2021.2.3	Win32	60.30635629						0	8	8	8	1
m	1	0.9351						APISSO	np	6	0	monitoring	500	nonparola	2	ong	0	no	PR24M15	24	M	2021-12-15_23h05.54.568	THAI_NEGA	2021.2.3	Win32	60.30635629						0	9	9	9	1
l	1	1.2739						CAGERMA	np	7	0	monitoring	0	l	2	pmcue	0	no	PR24M15	24	M	2021-12-15_23h05.54.568	THAI_NEGA	2021.2.3	Win32	60.30635629						0	10	10	10	1
z	1	1.8039						TAZZINA	p	7	10	monitoring	250	parola	1	ong	0	no	PR24M15	24	M	2021-12-15_23h05.54.568	THAI_NEGA	2021.2.3	Win32	60.30635629						0	11	11	11	1
z	1	1.8651						VAPORE	p	6	40	monitoring	0	parola	1	ong	0	no	PR24M15	24	M	2021-12-15_23h05.54.568	THAI_NEGA	2021.2.3	Win32	60.30635629						0	12	12	12	1
m	1	1.5869						FEDORE	np	6	0	monitoring	250	nonparola	2	ong	0	no	PR24M15	24	M	2021-12-15_23h05.54.568	THAI_NEGA	2021.2.3	Win32	60.30635629						0	13	13	13	1
	0							MONTONE	p	7	8	monitoring	250	parola	1	ong	0	no	PR24M15	24	M	2021-12-15_23h05.54.568	THAI_NEGA	2021.2.3	Win32	60.30635629						0	14	14	14	1
m	1	1.6536						CANEZZA	np	7	0	monitoring	0	nonparola	2	ong	0	no	PR24M15	24	M	2021-12-15_23h05.54.568	THAI_NEGA	2021.2.3	Win32	60.30635629						0	15	15	15	1
m	1	1.7838						RAGINA	np	6	0	monitoring	250	nonparola	2	ong	0	no	PR24M15	24	M	2021-12-15_23h05.54.568	THAI_NEGA	2021.2.3	Win32	60.30635629						0	16	16	16	1
z	1	1.2355						AGNELLO	p	7	17	monitoring	250	parola	1	ong	0	no	PR24M15	24	M	2021-12-15_23h05.54.568	THAI_NEGA	2021.2.3	Win32	60.30635629						0	17	17	17	1
m	1	1.6356						PINARIO	np	7	0	monitoring	250	nonparola	2	ong	0	no	PR24M15	24	M	2021-12-15_23h05.54.568	THAI_NEGA	2021.2.3	Win32	60.30635629						0	18	18	18	1
m	1	1.5333						INDANO	np	6	0	monitoring	500	nonparola	2	ong	0	no	PR24M15	24	M	2021-12-15_23h05.54.568	THAI_NEGA	2021.2.3	Win32	60.30635629						0	19	19	19	1
z	1	0.9213						BISTURI	p	7	8	monitoring	250	parola	1	ong	0	no	PR24M15	24	M	2021-12-15_23h05.54.568	THAI_NEGA	2021.2.3	Win32	60.30635629						0	20	20	20	1
m	1	1.202						SECONTO	np	7	0	monitoring	250	nonparola	2	ong	0	no	PR24M15	24	M	2021-12-15_23h05.54.568	THAI_NEGA	2021.2.3	Win32	60.30635629						0	21	21	21	1
l	1	0.9423						POMATA	p	6	0	monitoring	500	l	1	pmcue	0	no	PR24M15	24	M	2021-12-15_23h05.54.568	THAI_NEGA	2021.2.3	Win32	60.30635629						0	22	22	22	1
m	1	1.3803						UMETTA	np	6	0	monitoring	250	nonparola	2	ong	0	no	PR24M15	24	M	2021-12-15_23h05.54.568	THAI_NEGA	2021.2.3	Win32	60.30635629						0	23	23	23	1
z	1	1.4028						FRUSCIO	p	7	9	monitoring	0	parola	1	ong	0	no	PR24M15	24	M	2021-12-15_23h05.54.568	THAI_NEGA	2021.2.3	Win32	60.30635629						0	24	24	24	1
z	1	1.5683						ORDIGNO	p	7	15	monitoring	250	parola	1	ong	0	no	PR24M15	24	M	2021-12-15_23h05.54.568	THAI_NEGA	2021.2.3	Win32	60.30635629						0	25	25	25	1
	0							METALO	np	6	0	monitoring	0	nonparola	2	ong	0	no	PR24M15	24	M	2021-12-15_23h05.54.568	THAI_NEGA	2021.2.3	Win32	60.30635629						0	26	26	26	1
m	1	1.6376						GAVERA	np	6	0	monitoring	500	nonparola	2	ong	0	no	PR24M15	24	M	2021-12-15_23h05.54.568	THAI_NEGA	2021.2.3	Win32	60.30635629						0	27	27	27	1
z	1	1.2685						INSERTO	p	7	9	monitoring	0	parola	1	ong	0	no	PR24M15	24	M	2021-12-15_23h05.54.568	THAI_NEGA	2021.2.3	Win32	60.30635629						0	28	28	28	1
z	1	1.1427						VICARIO	p	7	9	monitoring	500	parola	1	ong	0	no	PR24M15	24	M	2021-12-15_23h05.54.568	THAI_NEGA	2021.2.3	Win32	60.30635629						0	29	29	29	1
m	1	0.8587						ACENDA	np	6	0	monitoring	0	nonparola	2	ong	0	no	PR24M15	24	M	2021-12-15_23h05.54.568	THAI_NEGA	2021.2.3	Win32	60.30635629						0	30	30	30	1
z	1	1.1778						DECADE	p	6	7	monitoring	0	parola	1	ong	0	no	PR24M15	24	M	2021-12-15_23h05.54.568	THAI_NEGA	2021.2.3	Win32	60.30635629						0	31	31	31	1
m	1	0.9968						PALETE	np	6	0	monitoring	500	nonparola	2	ong	0	no	PR24M15	24	M	2021-12-15_23h05.54.568	THAI_NEGA	2021.2.3	Win32	60.30635629						0	32	32	32	1
z	1	0.8862						SENAPE	p	6	17	monitoring	500	parola	1	ong	0	no	PR24M15	24	M	2021-12-15_23h05.54.568	THAI_NEGA	2021.2.3	Win32	60.30635629						0	33	33	33	1
m	1	1.2934						TENTONO	np	7	0	monitoring	0	nonparola	2	ong	0	no	PR24M15	24	M	2021-12-15_23h05.54.568	THAI_NEGA	2021.2.3	Win32	60.30635629						0	34	34	34	1
l	1	0.861						MANICO	p	6	12	monitoring	0	l	1	pmcue	0	no	PR24M15	24	M	2021-12-15_23h05.54.568	THAI_NEGA	2021.2.3	Win32	60.30635629						0	35	35	35	1
z	1	0.9942						GETTONE	p	7	5	monitoring	250	parola	1	ong	0	no	PR24M15	24	M	2021-12-15_23h05.54.568	THAI_NEGA	2021.2.3	Win32	60.30635629						0	36	36	36	1
m	1	1.027						CALERA	np	6	0	monitoring	500	nonparola	2	ong	0	no	PR24M15	24	M	2021-12-15_23h05.54.568	THAI_NEGA	2021.2.3	Win32	60.30635629						0	37	37	37	1
z	1	1.7448						USTIONE	p	7	20	monitoring	500	parola	1	ong	0	no	PR24M15	24	M	2021-12-15_23h05.54.568	THAI_NEGA	2021.2.3	Win32	60.30635629						0	38	38	38	1
z	1	0.9682						LEGNAME	p	7	7	monitoring	0	parola	1	ong	0	no	PR24M15	24	M	2021-12-15_23h05.54.568	THAI_NEGA	2021.2.3	Win32	60.30635629						0	39	39	39	1
m	1	1.1025						MODIVO	np	6	0	monitoring	0	nonparola	2	ong	0	no	PR24M15	24	M	2021-12-15_23h05.54.568	THAI_NEGA	2021.2.3	Win32	60.30635629						0	40	40	40	1
z	1	1.0347						RADURA	p	6	9	monitoring	0	parola	1	ong	0	no	PR24M15	24	M	2021-12-15_23h05.54.568	THAI_NEGA	2021.2.3	Win32	60.30635629						0	41	41	41	1
m	1	1.5858						TUANTO	np	6	0	monitoring	250	nonparola	2	ong	0	no	PR24M15	24	M	2021-12-15_23h05.54.568	THAI_NEGA	2021.2.3	Win32	60.30635629						0	42	42	42	1
z	1	0.9517						PICCONE	p	7	11	monitoring	0	parola	1	ong	0	no	PR24M15	24	M	2021-12-15_23h05.54.568	THAI_NEGA	2021.2.3	Win32	60.30635629						0	43	43	43	1
m	1	1.592						LACREME	np	7	0	monitoring	250	nonparola	2	ong	0	no	PR24M15	24	M	2021-12-15_23h05.54.568	THAI_NEGA	2021.2.3	Win32	60.30635629						0	44	44	44	1
	0							DILITTA	np	7	0	monitoring	500	nonparola	2	ong	0	no	PR24M15	24	M	2021-12-15_23h05.54.568	THAI_NEGA	2021.2.3	Win32	60.30635629						0	45	45	45	1
l	1	1.1887						TOMANTE	np	7	0	monitoring	0	l	2	pmcue	0	no	PR24M15	24	M	2021-12-15_23h05.54.568	THAI_NEGA	2021.2.3	Win32	60.30635629						0	46	46	46	1
z	1	0.9169						OTTONE	p	6	17	monitoring	500	parola	1	ong	0	no	PR24M15	24	M	2021-12-15_23h05.54.568	THAI_NEGA	2021.2.3	Win32	60.30635629						0	47	47	47	1
z	1	1.1682						GAZEBO	p	6	8	monitoring	0	parola	1	ong	0	no	PR24M15	24	M	2021-12-15_23h05.54.568	THAI_NEGA	2021.2.3	Win32	60.30635629						0	48	48	48	1
m	1	1.1544						NENICO	np	6	0	monitoring	250	nonparola	2	ong	0	no	PR24M15	24	M	2021-12-15_23h05.54.568	THAI_NEGA	2021.2.3	Win32	60.30635629						0	49	49	49	1
z	1	1.3145						ARPIONE	p	7	12	monitoring	250	parola	1	ong	0	no	PR24M15	24	M	2021-12-15_23h05.54.568	THAI_NEGA	2021.2.3	Win32	60.30635629						0	50	50	50	1
m	1	1.5017						VANIGIA	np	7	0	monitoring	500	nonparola	2	ong	0	no	PR24M15	24	M	2021-12-15_23h05.54.568	THAI_NEGA	2021.2.3	Win32	60.30635629						0	51	51	51	1
m	1	1.1517						EBLISSE	np	7	0	monitoring	0	nonparola	2	ong	0	no	PR24M15	24	M	2021-12-15_23h05.54.568	THAI_NEGA	2021.2.3	Win32	60.30635629						0	52	52	52	1
	0							CARTINA	p	7	13	monitoring	250	parola	1	ong	0	no	PR24M15	24	M	2021-12-15_23h05.54.568	THAI_NEGA	2021.2.3	Win32	60.30635629						0	53	53	53	1
m	1	1.0173						TECITA	np	6	0	monitoring	500	nonparola	2	ong	0	no	PR24M15	24	M	2021-12-15_23h05.54.568	THAI_NEGA	2021.2.3	Win32	60.30635629						0	54	54	54	1
z	1	0.9034						FELINO	p	6	9	monitoring	500	parola	1	ong	0	no	PR24M15	24	M	2021-12-15_23h05.54.568	THAI_NEGA	2021.2.3	Win32	60.30635629						0	55	55	55	1
	0							GINEVRO	np	7	0	monitoring	250	nonparola	2	ong	0	no	PR24M15	24	M	2021-12-15_23h05.54.568	THAI_NEGA	2021.2.3	Win32	60.30635629						0	56	56	56	1
m	1	1.4693						ELANCO	np	6	0	monitoring	250	nonparola	2	ong	0	no	PR24M15	24	M	2021-12-15_23h05.54.568	THAI_NEGA	2021.2.3	Win32	60.30635629						0	57	57	57	1
z	1	1.1731						BIDONE	p	6	13	monitoring	0	parola	1	ong	0	no	PR24M15	24	M	2021-12-15_23h05.54.568	THAI_NEGA	2021.2.3	Win32	60.30635629						0	58	58	58	1
z	1	1.4845						LEMURE	p	6	3	monitoring	500	parola	1	ong	0	no	PR24M15	24	M	2021-12-15_23h05.54.568	THAI_NEGA	2021.2.3	Win32	60.30635629						0	59	59	59	1
l	1	1.036						SAGOMA	p	6	0	monitoring	250	l	1	pmcue	0	no	PR24M15	24	M	2021-12-15_23h05.54.568	THAI_NEGA	2021.2.3	Win32	60.30635629						0	60	60	60	1
z	1	0.9524						REPERTO	p	7	7	monitoring	0	parola	1	ong	0	no	PR24M15	24	M	2021-12-15_23h05.54.568	THAI_NEGA	2021.2.3	Win32	60.30635629						0	61	61	61	1
m	1	1.6355						MIDULLO	np	7	0	monitoring	250	nonparola	2	ong	0	no	PR24M15	24	M	2021-12-15_23h05.54.568	THAI_NEGA	2021.2.3	Win32	60.30635629						0	62	62	62	1
m	1	1.5899						DANNOLA	np	7	0	monitoring	500	nonparola	2	ong	0	no	PR24M15	24	M	2021-12-15_23h05.54.568	THAI_NEGA	2021.2.3	Win32	60.30635629						0	63	63	63	1
z	1	1.7909						ORFANO	p	6	9	monitoring	500	parola	1	ong	0	no	PR24M15	24	M	2021-12-15_23h05.54.568	THAI_NEGA	2021.2.3	Win32	60.30635629						0	64	64	64	1
m	1	1.6491						BANENA	np	6	0	monitoring	250	nonparola	2	ong	0	no	PR24M15	24	M	2021-12-15_23h05.54.568	THAI_NEGA	2021.2.3	Win32	60.30635629						0	65	65	65	1
m	1	1.1406						FERPATA	np	7	0	monitoring	0	nonparola	2	ong	0	no	PR24M15	24	M	2021-12-15_23h05.54.568	THAI_NEGA	2021.2.3	Win32	60.30635629						0	66	66	66	1
z	1	1.2681						NEURONE	p	7	11	monitoring	250	parola	1	ong	0	no	PR24M15	24	M	2021-12-15_23h05.54.568	THAI_NEGA	2021.2.3	Win32	60.30635629						0	67	67	67	1
m	1	1.6672						LATTERA	np	7	0	monitoring	500	nonparola	2	ong	0	no	PR24M15	24	M	2021-12-15_23h05.54.568	THAI_NEGA	2021.2.3	Win32	60.30635629						0	68	68	68	1
m	1	1.3188						GESIONE	np	7	0	monitoring	500	nonparola	2	ong	0	no	PR24M15	24	M	2021-12-15_23h05.54.568	THAI_NEGA	2021.2.3	Win32	60.30635629						0	69	69	69	1
m	0	1.1689						PEDANA	p	6	18	monitoring	500	parola	1	ong	0	no	PR24M15	24	M	2021-12-15_23h05.54.568	THAI_NEGA	2021.2.3	Win32	60.30635629						0	70	70	70	1
l	1	1.3196						MACIATA	np	7	0	monitoring	500	l	2	pmcue	0	no	PR24M15	24	M	2021-12-15_23h05.54.568	THAI_NEGA	2021.2.3	Win32	60.30635629						0	71	71	71	1
m	1	1.4423						FIOLINO	np	7	0	monitoring	250	nonparola	2	ong	0	no	PR24M15	24	M	2021-12-15_23h05.54.568	THAI_NEGA	2021.2.3	Win32	60.30635629						0	72	72	72	1
z	1	0.7948						INGORGO	p	7	16	monitoring	0	parola	1	ong	0	no	PR24M15	24	M	2021-12-15_23h05.54.568	THAI_NEGA	2021.2.3	Win32	60.30635629						0	73	73	73	1
m	1	1.0102						IMPORO	np	6	0	monitoring	250	nonparola	2	ong	0	no	PR24M15	24	M	2021-12-15_23h05.54.568	THAI_NEGA	2021.2.3	Win32	60.30635629						0	74	74	74	1
z	1	1.1606						NOBILE	p	6	29	monitoring	500	parola	1	ong	0	no	PR24M15	24	M	2021-12-15_23h05.54.568	THAI_NEGA	2021.2.3	Win32	60.30635629						0	75	75	75	1
z	1	1.5274						MINIERA	p	7	19	monitoring	500	parola	1	ong	0	no	PR24M15	24	M	2021-12-15_23h05.54.568	THAI_NEGA	2021.2.3	Win32	60.30635629						0	76	76	76	1
m	1	1.8569						ALLARVE	np	7	0	monitoring	500	nonparola	2	ong	0	no	PR24M15	24	M	2021-12-15_23h05.54.568	THAI_NEGA	2021.2.3	Win32	60.30635629						0	77	77	77	1
m	1	1.596						DIBANO	np	6	0	monitoring	250	nonparola	2	ong	0	no	PR24M15	24	M	2021-12-15_23h05.54.568	THAI_NEGA	2021.2.3	Win32	60.30635629						0	78	78	78	1
z	1	0.9941						FAGOTTO	p	7	7	monitoring	0	parola	1	ong	0	no	PR24M15	24	M	2021-12-15_23h05.54.568	THAI_NEGA	2021.2.3	Win32	60.30635629						0	79	79	79	1
z	1	0.8443						PALUDE	p	6	13	monitoring	0	parola	1	ong	0	no	PR24M15	24	M	2021-12-15_23h05.54.568	THAI_NEGA	2021.2.3	Win32	60.30635629						0	80	80	80	1
m	1	1.9182						MUDINO	np	6	0	monitoring	500	nonparola	2	ong	0	no	PR24M15	24	M	2021-12-15_23h05.54.568	THAI_NEGA	2021.2.3	Win32	60.30635629						0	81	81	81	1
m	1	1.0375						ESTEBA	np	6	0	monitoring	500	nonparola	2	ong	0	no	PR24M15	24	M	2021-12-15_23h05.54.568	THAI_NEGA	2021.2.3	Win32	60.30635629						0	82	82	82	1
l	1	0.9736						MANTIDE	p	7	9	monitoring	250	l	1	pmcue	0	no	PR24M15	24	M	2021-12-15_23h05.54.568	THAI_NEGA	2021.2.3	Win32	60.30635629						0	83	83	83	1
z	1	1.0525						UVETTA	p	6	11	monitoring	500	parola	1	ong	0	no	PR24M15	24	M	2021-12-15_23h05.54.568	THAI_NEGA	2021.2.3	Win32	60.30635629						0	84	84	84	1
z	1	1.2379						ESILIO	p	6	41	monitoring	250	parola	1	ong	0	no	PR24M15	24	M	2021-12-15_23h05.54.568	THAI_NEGA	2021.2.3	Win32	60.30635629						0	85	85	85	1
m	1	1.3357						RECRUTA	np	7	0	monitoring	500	nonparola	2	ong	0	no	PR24M15	24	M	2021-12-15_23h05.54.568	THAI_NEGA	2021.2.3	Win32	60.30635629						0	86	86	86	1
z	1	1.1679						TIMONE	p	7	31	monitoring	250	parola	1	ong	0	no	PR24M15	24	M	2021-12-15_23h05.54.568	THAI_NEGA	2021.2.3	Win32	60.30635629						0	87	87	87	1
z	1	0.9708						CAVOLO	p	6	13	monitoring	0	parola	1	ong	0	no	PR24M15	24	M	2021-12-15_23h05.54.568	THAI_NEGA	2021.2.3	Win32	60.30635629						0	88	88	88	1
m	1	1.2182						NOTTARE	np	7	0	monitoring	500	nonparola	2	ong	0	no	PR24M15	24	M	2021-12-15_23h05.54.568	THAI_NEGA	2021.2.3	Win32	60.30635629						0	89	89	89	1
z	1	1.687						LICHENE	p	7	7	monitoring	0	parola	1	ong	0	no	PR24M15	24	M	2021-12-15_23h05.54.568	THAI_NEGA	2021.2.3	Win32	60.30635629						0	90	90	90	1
m	1	1.8838						PUSTINO	np	7	0	monitoring	500	nonparola	2	ong	0	no	PR24M15	24	M	2021-12-15_23h05.54.568	THAI_NEGA	2021.2.3	Win32	60.30635629						0	91	91	91	1
z	1	1.796						MULINO	p	6	7	monitoring	0	parola	1	ong	0	no	PR24M15	24	M	2021-12-15_23h05.54.568	THAI_NEGA	2021.2.3	Win32	60.30635629						0	92	92	92	1
m	1	1.6854						VAROLO	np	6	0	monitoring	0	nonparola	2	ong	0	no	PR24M15	24	M	2021-12-15_23h05.54.568	THAI_NEGA	2021.2.3	Win32	60.30635629						0	93	93	93	1
l	1	1.368						ENIGMA	p	6	9	monitoring	500	l	1	pmcue	0	no	PR24M15	24	M	2021-12-15_23h05.54.568	THAI_NEGA	2021.2.3	Win32	60.30635629						0	94	94	94	1
l	0	1.6519						NARICE	p	6	15	monitoring	250	parola	1	ong	0	no	PR24M15	24	M	2021-12-15_23h05.54.568	THAI_NEGA	2021.2.3	Win32	60.30635629						0	95	95	95	1
m	1	1.1271						CAVIDE	np	6	0	monitoring	500	nonparola	2	ong	0	no	PR24M15	24	M	2021-12-15_23h05.54.568	THAI_NEGA	2021.2.3	Win32	60.30635629						0	96	96	96	1
m	1	1.5465						VOLACE	np	6	0	monitoring	0	nonparola	2	ong	0	no	PR24M15	24	M	2021-12-15_23h05.54.568	THAI_NEGA	2021.2.3	Win32	60.30635629						0	97	97	97	1
m	1	1.8127						SADICE	np	6	0	monitoring	0	nonparola	2	ong	0	no	PR24M15	24	M	2021-12-15_23h05.54.568	THAI_NEGA	2021.2.3	Win32	60.30635629						0	98	98	98	1
z	1	1.4128						VORTICE	p	7	14	monitoring	250	parola	1	ong	0	no	PR24M15	24	M	2021-12-15_23h05.54.568	THAI_NEGA	2021.2.3	Win32	60.30635629						0	99	99	99	1
																			PR24M15	24	M	2021-12-15_23h05.54.568	THAI_NEGA	2021.2.3	Win32	60.30635629											n	1	12.5835	y	1	2.2618	n	1	8.4384
