# Supplementary material for: Thinking about it: the impact of COVID-19-related stimuli on prospective memory
Source: PeerJ. 2023 Nov 16;11:e16389. doi: 10.7717/peerj.16389 (PMC10657566; doi:10.7717/peerj.16389)
Supplement: Supplemental Information 4 — The raw data from both the task and the questionnaire. Both folders are divided in the three conditions (COV, DOC, and NEGA) depending on the presented video clip. [file peerj-11-16389-s004.zip › Data/RAW_Data_Task/NEGA_version/IM23F5_nega.csv]

trial_key.keys	trial_key.corr	trial_key.rt	trials_loop_practice.thisRepN	trials_loop_practice.thisTrialN	trials_loop_practice.thisN	trials_loop_practice.thisIndex	trials_loop_practice.ran	stimolo	parolanonparola	lunghezza	frequenza	blocco	jitter	rispcorr	StimTrig	stim_type	stimulus_after	underline	ID_Soggetto*	Età*	Sesso	date	expName	psychopyVersion	OS	frameRate	trials_loop_baseline.thisRepN	trials_loop_baseline.thisTrialN	trials_loop_baseline.thisN	trials_loop_baseline.thisIndex	trials_loop_baseline.ran	trials_loop_attention.thisRepN	trials_loop_attention.thisTrialN	trials_loop_attention.thisN	trials_loop_attention.thisIndex	trials_loop_attention.ran	emotional1_key.keys	emotional1_key.corr	emotional1_key.rt	emotional2_key.keys	emotional2_key.corr	emotional2_key.rt	emotional3_key.keys	emotional3_key.corr	emotional3_key.rt
m	1	1.0983	0	0	0	0	1	ARANCIA	p	7	31	practice	500	parola	1	ong	0	no	IM23F5	23	femmina	2021-11-05_16h48.19.526	THAI_NEGA	2021.2.3	Win32	49.980008
z	1	1.7964	0	1	1	1	1	RECINA	np	6	0	practice	500	nonparola	2	ong	0	no	IM23F5	23	femmina	2021-11-05_16h48.19.526	THAI_NEGA	2021.2.3	Win32	49.980008
z	1	1.475	0	2	2	2	1	TUCCANA	np	7	0	practice	250	nonparola	2	ong	0	no	IM23F5	23	femmina	2021-11-05_16h48.19.526	THAI_NEGA	2021.2.3	Win32	49.980008
m	1	1.2077	0	3	3	3	1	PETTINE	p	7	1	practice	0	parola	1	ong	0	no	IM23F5	23	femmina	2021-11-05_16h48.19.526	THAI_NEGA	2021.2.3	Win32	49.980008
	0		0	4	4	4	1	INFITO	np	6	0	practice	500	nonparola	2	ong	0	no	IM23F5	23	femmina	2021-11-05_16h48.19.526	THAI_NEGA	2021.2.3	Win32	49.980008
m	1	1.1527	0	5	5	5	1	GIUDICE	p	7	374	practice	500	parola	1	ong	0	no	IM23F5	23	femmina	2021-11-05_16h48.19.526	THAI_NEGA	2021.2.3	Win32	49.980008
m	1	0.8767	0	6	6	6	1	VOLANTE	p	7	89	practice	0	parola	1	ong	0	no	IM23F5	23	femmina	2021-11-05_16h48.19.526	THAI_NEGA	2021.2.3	Win32	49.980008
z	1	1.0027	0	7	7	7	1	CUBELA	np	6	0	practice	250	nonparola	2	ong	0	no	IM23F5	23	femmina	2021-11-05_16h48.19.526	THAI_NEGA	2021.2.3	Win32	49.980008
z	1	1.0303	0	8	8	8	1	LUGGINE	np	7	0	practice	0	nonparola	2	ong	0	no	IM23F5	23	femmina	2021-11-05_16h48.19.526	THAI_NEGA	2021.2.3	Win32	49.980008
m	1	0.7758	0	9	9	9	1	DISEGNO	p	7	201	practice	0	parola	1	ong	0	no	IM23F5	23	femmina	2021-11-05_16h48.19.526	THAI_NEGA	2021.2.3	Win32	49.980008
m	1	1.5629						RELITTO	p	7	8	baseline	500	parola	1	ong	0	no	IM23F5	23	femmina	2021-11-05_16h48.19.526	THAI_NEGA	2021.2.3	Win32	49.980008	0	0	0	0	1
m	1	1.3238						GERANIO	p	7	12	baseline	250	parola	1	ong	0	no	IM23F5	23	femmina	2021-11-05_16h48.19.526	THAI_NEGA	2021.2.3	Win32	49.980008	0	1	1	1	1
z	1	1.4454						VANANGA	np	7	0	baseline	0	nonparola	2	ong	0	no	IM23F5	23	femmina	2021-11-05_16h48.19.526	THAI_NEGA	2021.2.3	Win32	49.980008	0	2	2	2	1
m	1	1.0682						NATICA	p	6	5	baseline	250	parola	1	ong	0	no	IM23F5	23	femmina	2021-11-05_16h48.19.526	THAI_NEGA	2021.2.3	Win32	49.980008	0	3	3	3	1
z	1	1.954						USTELLO	np	7	0	baseline	500	nonparola	2	ong	0	no	IM23F5	23	femmina	2021-11-05_16h48.19.526	THAI_NEGA	2021.2.3	Win32	49.980008	0	4	4	4	1
m	1	0.7599						METANO	p	6	17	baseline	250	parola	1	ong	0	no	IM23F5	23	femmina	2021-11-05_16h48.19.526	THAI_NEGA	2021.2.3	Win32	49.980008	0	5	5	5	1
z	1	1.3053						FIURIA	np	6	0	baseline	500	nonparola	2	ong	0	no	IM23F5	23	femmina	2021-11-05_16h48.19.526	THAI_NEGA	2021.2.3	Win32	49.980008	0	6	6	6	1
m	1	0.9996						SUGHERO	p	7	5	baseline	250	parola	1	ong	0	no	IM23F5	23	femmina	2021-11-05_16h48.19.526	THAI_NEGA	2021.2.3	Win32	49.980008	0	7	7	7	1
z	1	0.9984						PIROTA	np	6	0	baseline	250	nonparola	2	ong	0	no	IM23F5	23	femmina	2021-11-05_16h48.19.526	THAI_NEGA	2021.2.3	Win32	49.980008	0	8	8	8	1
z	1	0.9189						BAMBORA	np	7	0	baseline	0	nonparola	2	ong	0	no	IM23F5	23	femmina	2021-11-05_16h48.19.526	THAI_NEGA	2021.2.3	Win32	49.980008	0	9	9	9	1
m	1	0.792						PETALO	p	6	27	baseline	250	parola	1	ong	0	no	IM23F5	23	femmina	2021-11-05_16h48.19.526	THAI_NEGA	2021.2.3	Win32	49.980008	0	10	10	10	1
m	1	0.9282						ELMETTO	p	7	5	baseline	0	parola	1	ong	0	no	IM23F5	23	femmina	2021-11-05_16h48.19.526	THAI_NEGA	2021.2.3	Win32	49.980008	0	11	11	11	1
z	1	0.9006						DOBILE	np	6	0	baseline	250	nonparola	2	ong	0	no	IM23F5	23	femmina	2021-11-05_16h48.19.526	THAI_NEGA	2021.2.3	Win32	49.980008	0	12	12	12	1
m	1	0.7695						BAVERO	p	6	7	baseline	0	parola	1	ong	0	no	IM23F5	23	femmina	2021-11-05_16h48.19.526	THAI_NEGA	2021.2.3	Win32	49.980008	0	13	13	13	1
m	1	1.0288						VALENZA	p	7	10	baseline	500	parola	1	ong	0	no	IM23F5	23	femmina	2021-11-05_16h48.19.526	THAI_NEGA	2021.2.3	Win32	49.980008	0	14	14	14	1
z	1	1.1896						ORDONE	np	6	0	baseline	250	nonparola	2	ong	0	no	IM23F5	23	femmina	2021-11-05_16h48.19.526	THAI_NEGA	2021.2.3	Win32	49.980008	0	15	15	15	1
z	1	1.0884						TERPONE	np	7	0	baseline	250	nonparola	2	ong	0	no	IM23F5	23	femmina	2021-11-05_16h48.19.526	THAI_NEGA	2021.2.3	Win32	49.980008	0	16	16	16	1
m	1	1.0175						INCHINO	p	7	10	baseline	250	parola	1	ong	0	no	IM23F5	23	femmina	2021-11-05_16h48.19.526	THAI_NEGA	2021.2.3	Win32	49.980008	0	17	17	17	1
m	1	0.796						ETTARO	p	6	31	baseline	0	parola	1	ong	0	no	IM23F5	23	femmina	2021-11-05_16h48.19.526	THAI_NEGA	2021.2.3	Win32	49.980008	0	18	18	18	1
z	1	0.7432						LUVACA	np	6	0	baseline	250	nonparola	2	ong	0	no	IM23F5	23	femmina	2021-11-05_16h48.19.526	THAI_NEGA	2021.2.3	Win32	49.980008	0	19	19	19	1
m	1	0.7887						DUETTO	p	6	23	baseline	500	parola	1	ong	0	no	IM23F5	23	femmina	2021-11-05_16h48.19.526	THAI_NEGA	2021.2.3	Win32	49.980008	0	20	20	20	1
z	1	1.165						PUPILE	np	6	0	baseline	250	nonparola	2	ong	0	no	IM23F5	23	femmina	2021-11-05_16h48.19.526	THAI_NEGA	2021.2.3	Win32	49.980008	0	21	21	21	1
z	1	1.0626						STOVACO	np	7	0	baseline	0	nonparola	2	ong	0	no	IM23F5	23	femmina	2021-11-05_16h48.19.526	THAI_NEGA	2021.2.3	Win32	49.980008	0	22	22	22	1
m	1	1.2329						BARILE	p	6	7	baseline	500	parola	1	ong	0	no	IM23F5	23	femmina	2021-11-05_16h48.19.526	THAI_NEGA	2021.2.3	Win32	49.980008	0	23	23	23	1
z	1	0.901						RANAIO	np	6	0	baseline	250	nonparola	2	ong	0	no	IM23F5	23	femmina	2021-11-05_16h48.19.526	THAI_NEGA	2021.2.3	Win32	49.980008	0	24	24	24	1
m	1	0.733						CAVERNA	p	7	14	baseline	250	parola	1	ong	0	no	IM23F5	23	femmina	2021-11-05_16h48.19.526	THAI_NEGA	2021.2.3	Win32	49.980008	0	25	25	25	1
z	1	0.7272						ROTOIA	np	7	0	baseline	500	nonparola	2	ong	0	no	IM23F5	23	femmina	2021-11-05_16h48.19.526	THAI_NEGA	2021.2.3	Win32	49.980008	0	26	26	26	1
z	0	0.8113						ALTURA	p	6	8	baseline	500	parola	1	ong	0	no	IM23F5	23	femmina	2021-11-05_16h48.19.526	THAI_NEGA	2021.2.3	Win32	49.980008	0	27	27	27	1
m	1	0.6535						DIPINTO	p	7	21	baseline	0	parola	1	ong	0	no	IM23F5	23	femmina	2021-11-05_16h48.19.526	THAI_NEGA	2021.2.3	Win32	49.980008	0	28	28	28	1
m	1	0.643						LEGUME	p	6	11	baseline	250	parola	1	ong	0	no	IM23F5	23	femmina	2021-11-05_16h48.19.526	THAI_NEGA	2021.2.3	Win32	49.980008	0	29	29	29	1
z	1	0.8748						FEDINO	np	6	0	baseline	500	nonparola	2	ong	0	no	IM23F5	23	femmina	2021-11-05_16h48.19.526	THAI_NEGA	2021.2.3	Win32	49.980008	0	30	30	30	1
m	1	0.665						MENSOLA	p	7	7	baseline	0	parola	1	ong	0	no	IM23F5	23	femmina	2021-11-05_16h48.19.526	THAI_NEGA	2021.2.3	Win32	49.980008	0	31	31	31	1
z	1	1.2313						ALCUME	np	6	0	baseline	500	nonparola	2	ong	0	no	IM23F5	23	femmina	2021-11-05_16h48.19.526	THAI_NEGA	2021.2.3	Win32	49.980008	0	32	32	32	1
m	1	0.8699						INNESTO	p	6	13	baseline	0	parola	1	ong	0	no	IM23F5	23	femmina	2021-11-05_16h48.19.526	THAI_NEGA	2021.2.3	Win32	49.980008	0	33	33	33	1
z	1	0.8626						LAVENDA	np	7	0	baseline	0	nonparola	2	ong	0	no	IM23F5	23	femmina	2021-11-05_16h48.19.526	THAI_NEGA	2021.2.3	Win32	49.980008	0	34	34	34	1
m	1	1.0078						SLAVINA	p	7	5	baseline	500	parola	1	ong	0	no	IM23F5	23	femmina	2021-11-05_16h48.19.526	THAI_NEGA	2021.2.3	Win32	49.980008	0	35	35	35	1
m	1	0.8216						ORMONE	p	6	6	baseline	500	parola	1	ong	0	no	IM23F5	23	femmina	2021-11-05_16h48.19.526	THAI_NEGA	2021.2.3	Win32	49.980008	0	36	36	36	1
z	1	1.0012						UMIONE	np	6	0	baseline	0	nonparola	2	ong	0	no	IM23F5	23	femmina	2021-11-05_16h48.19.526	THAI_NEGA	2021.2.3	Win32	49.980008	0	37	37	37	1
m	1	0.7011						SALAME	p	6	14	baseline	0	parola	1	ong	0	no	IM23F5	23	femmina	2021-11-05_16h48.19.526	THAI_NEGA	2021.2.3	Win32	49.980008	0	38	38	38	1
z	1	1.2074						GANDOLA	np	7	0	baseline	500	nonparola	2	ong	0	no	IM23F5	23	femmina	2021-11-05_16h48.19.526	THAI_NEGA	2021.2.3	Win32	49.980008	0	39	39	39	1
z	1	1.0361						DIGEGNO	np	7	0	baseline	500	nonparola	2	ong	0	no	IM23F5	23	femmina	2021-11-05_16h48.19.526	THAI_NEGA	2021.2.3	Win32	49.980008	0	40	40	40	1
z	1	1.0412						BACRECA	np	7	0	baseline	0	nonparola	2	ong	0	no	IM23F5	23	femmina	2021-11-05_16h48.19.526	THAI_NEGA	2021.2.3	Win32	49.980008	0	41	41	41	1
m	1	1.0472						RUDERE	p	6	8	baseline	250	parola	1	ong	0	no	IM23F5	23	femmina	2021-11-05_16h48.19.526	THAI_NEGA	2021.2.3	Win32	49.980008	0	42	42	42	1
z	1	1.0331						OSCITE	np	6	0	baseline	250	nonparola	2	ong	0	no	IM23F5	23	femmina	2021-11-05_16h48.19.526	THAI_NEGA	2021.2.3	Win32	49.980008	0	43	43	43	1
m	1	0.7285						NETTARE	p	7	14	baseline	500	parola	1	ong	0	no	IM23F5	23	femmina	2021-11-05_16h48.19.526	THAI_NEGA	2021.2.3	Win32	49.980008	0	44	44	44	1
m	0	0.7673						PENTERA	np	7	0	baseline	0	nonparola	2	ong	0	no	IM23F5	23	femmina	2021-11-05_16h48.19.526	THAI_NEGA	2021.2.3	Win32	49.980008	0	45	45	45	1
z	1	1.7619						NEBOZIO	np	7	0	baseline	250	nonparola	2	ong	0	no	IM23F5	23	femmina	2021-11-05_16h48.19.526	THAI_NEGA	2021.2.3	Win32	49.980008	0	46	46	46	1
m	1	0.7502						ZATTERA	p	7	14	baseline	500	parola	1	ong	0	no	IM23F5	23	femmina	2021-11-05_16h48.19.526	THAI_NEGA	2021.2.3	Win32	49.980008	0	47	47	47	1
m	1	0.8013						LAMIERA	p	7	11	baseline	500	parola	1	ong	0	no	IM23F5	23	femmina	2021-11-05_16h48.19.526	THAI_NEGA	2021.2.3	Win32	49.980008	0	48	48	48	1
z	1	0.8215						CULINA	np	6	0	baseline	500	nonparola	2	ong	0	no	IM23F5	23	femmina	2021-11-05_16h48.19.526	THAI_NEGA	2021.2.3	Win32	49.980008	0	49	49	49	1
m	1	1.1212						FALANGE	p	7	9	baseline	250	parola	1	ong	0	no	IM23F5	23	femmina	2021-11-05_16h48.19.526	THAI_NEGA	2021.2.3	Win32	49.980008	0	50	50	50	1
m	1	1.0624						PEDALE	p	6	16	baseline	500	parola	1	ong	0	no	IM23F5	23	femmina	2021-11-05_16h48.19.526	THAI_NEGA	2021.2.3	Win32	49.980008	0	51	51	51	1
z	1	1.0215						METARDO	np	7	0	baseline	500	nonparola	2	ong	0	no	IM23F5	23	femmina	2021-11-05_16h48.19.526	THAI_NEGA	2021.2.3	Win32	49.980008	0	52	52	52	1
m	1	0.8078						EMPORIO	p	7	3	baseline	250	parola	1	ong	0	no	IM23F5	23	femmina	2021-11-05_16h48.19.526	THAI_NEGA	2021.2.3	Win32	49.980008	0	53	53	53	1
z	1	1.0324						TAPORE	np	6	0	baseline	0	nonparola	2	ong	0	no	IM23F5	23	femmina	2021-11-05_16h48.19.526	THAI_NEGA	2021.2.3	Win32	49.980008	0	54	54	54	1
z	1	0.8412						DENTIDE	np	7	0	baseline	250	nonparola	2	ong	0	no	IM23F5	23	femmina	2021-11-05_16h48.19.526	THAI_NEGA	2021.2.3	Win32	49.980008	0	55	55	55	1
z	1	1.0008						SEPERTO	np	7	0	baseline	500	nonparola	2	ong	0	no	IM23F5	23	femmina	2021-11-05_16h48.19.526	THAI_NEGA	2021.2.3	Win32	49.980008	0	56	56	56	1
m	1	0.842						MUCOSA	p	6	6	baseline	500	parola	1	ong	0	no	IM23F5	23	femmina	2021-11-05_16h48.19.526	THAI_NEGA	2021.2.3	Win32	49.980008	0	57	57	57	1
z	1	0.8428						BECULLA	np	7	0	baseline	250	nonparola	2	ong	0	no	IM23F5	23	femmina	2021-11-05_16h48.19.526	THAI_NEGA	2021.2.3	Win32	49.980008	0	58	58	58	1
m	1	0.8236						FUCINA	p	6	8	baseline	250	parola	1	ong	0	no	IM23F5	23	femmina	2021-11-05_16h48.19.526	THAI_NEGA	2021.2.3	Win32	49.980008	0	59	59	59	1
m	1	0.8409						ECLISSI	p	7	5	baseline	0	parola	1	ong	0	no	IM23F5	23	femmina	2021-11-05_16h48.19.526	THAI_NEGA	2021.2.3	Win32	49.980008	0	60	60	60	1
m	1	0.7411						TROFEO	p	6	23	baseline	250	parola	1	ong	0	no	IM23F5	23	femmina	2021-11-05_16h48.19.526	THAI_NEGA	2021.2.3	Win32	49.980008	0	61	61	61	1
m	1	0.8608						ROTTAME	p	7	7	baseline	0	parola	1	ong	0	no	IM23F5	23	femmina	2021-11-05_16h48.19.526	THAI_NEGA	2021.2.3	Win32	49.980008	0	62	62	62	1
m	0	0.5606						MENDOLO	np	7	0	baseline	500	nonparola	2	ong	0	no	IM23F5	23	femmina	2021-11-05_16h48.19.526	THAI_NEGA	2021.2.3	Win32	49.980008	0	63	63	63	1
z	1	1.0479						ARSINE	np	6	0	baseline	250	nonparola	2	ong	0	no	IM23F5	23	femmina	2021-11-05_16h48.19.526	THAI_NEGA	2021.2.3	Win32	49.980008	0	64	64	64	1
m	1	0.8205						TISANA	p	6	7	baseline	0	parola	1	ong	0	no	IM23F5	23	femmina	2021-11-05_16h48.19.526	THAI_NEGA	2021.2.3	Win32	49.980008	0	65	65	65	1
z	1	0.8316						ORLINO	np	6	0	baseline	0	nonparola	2	ong	0	no	IM23F5	23	femmina	2021-11-05_16h48.19.526	THAI_NEGA	2021.2.3	Win32	49.980008	0	66	66	66	1
m	1	1.4681						ARINGA	p	6	9	baseline	500	parola	1	ong	0	no	IM23F5	23	femmina	2021-11-05_16h48.19.526	THAI_NEGA	2021.2.3	Win32	49.980008	0	67	67	67	1
z	1	0.9815						TENGINE	np	7	0	baseline	0	nonparola	2	ong	0	no	IM23F5	23	femmina	2021-11-05_16h48.19.526	THAI_NEGA	2021.2.3	Win32	49.980008	0	68	68	68	1
m	1	1.1164						ATTICO	p	6	6	baseline	500	parola	1	ong	0	no	IM23F5	23	femmina	2021-11-05_16h48.19.526	THAI_NEGA	2021.2.3	Win32	49.980008	0	69	69	69	1
z	1	0.9546						VENORE	np	6	0	baseline	250	nonparola	2	ong	0	no	IM23F5	23	femmina	2021-11-05_16h48.19.526	THAI_NEGA	2021.2.3	Win32	49.980008	0	70	70	70	1
z	0	1.345						DARSENA	p	7	9	baseline	0	parola	1	ong	0	no	IM23F5	23	femmina	2021-11-05_16h48.19.526	THAI_NEGA	2021.2.3	Win32	49.980008	0	71	71	71	1
z	1	0.9853						ALCIERE	np	7	0	baseline	250	nonparola	2	ong	0	no	IM23F5	23	femmina	2021-11-05_16h48.19.526	THAI_NEGA	2021.2.3	Win32	49.980008	0	72	72	72	1
z	1	1.4609						ENTIMO	np	6	0	baseline	0	nonparola	2	ong	0	no	IM23F5	23	femmina	2021-11-05_16h48.19.526	THAI_NEGA	2021.2.3	Win32	49.980008	0	73	73	73	1
m	1	1.0239						LIVIDO	p	6	8	baseline	500	parola	1	ong	0	no	IM23F5	23	femmina	2021-11-05_16h48.19.526	THAI_NEGA	2021.2.3	Win32	49.980008	0	74	74	74	1
m	1	1.0472						NAUSEA	p	6	15	baseline	0	parola	1	ong	0	no	IM23F5	23	femmina	2021-11-05_16h48.19.526	THAI_NEGA	2021.2.3	Win32	49.980008	0	75	75	75	1
z	1	1.3227						VERCACE	np	7	0	baseline	500	nonparola	2	ong	0	no	IM23F5	23	femmina	2021-11-05_16h48.19.526	THAI_NEGA	2021.2.3	Win32	49.980008	0	76	76	76	1
m	1	0.9211						COFANO	p	6	9	baseline	0	parola	1	ong	0	no	IM23F5	23	femmina	2021-11-05_16h48.19.526	THAI_NEGA	2021.2.3	Win32	49.980008	0	77	77	77	1
m	0	1.6437						USPICIO	np	7	0	baseline	250	nonparola	2	ong	0	no	IM23F5	23	femmina	2021-11-05_16h48.19.526	THAI_NEGA	2021.2.3	Win32	49.980008	0	78	78	78	1
m	1	1.1057						IMBUTO	p	6	9	baseline	0	parola	1	ong	0	no	IM23F5	23	femmina	2021-11-05_16h48.19.526	THAI_NEGA	2021.2.3	Win32	49.980008	0	79	79	79	1
z	1	1.4411						SADIVA	np	6	0	baseline	500	nonparola	2	ong	0	no	IM23F5	23	femmina	2021-11-05_16h48.19.526	THAI_NEGA	2021.2.3	Win32	49.980008	0	80	80	80	1
m	1	0.954						BOZZOLO	p	7	7	baseline	0	parola	1	ong	0	no	IM23F5	23	femmina	2021-11-05_16h48.19.526	THAI_NEGA	2021.2.3	Win32	49.980008	0	81	81	81	1
z	1	1.9436						OMPICCIO	np	7	0	baseline	0	nonparola	2	ong	0	no	IM23F5	23	femmina	2021-11-05_16h48.19.526	THAI_NEGA	2021.2.3	Win32	49.980008	0	82	82	82	1
z	1	1.3239						LIMPONE	np	7	0	baseline	500	nonparola	2	ong	0	no	IM23F5	23	femmina	2021-11-05_16h48.19.526	THAI_NEGA	2021.2.3	Win32	49.980008	0	83	83	83	1
z	1	1.8964						NARCICO	np	7	0	baseline	250	nonparola	2	ong	0	no	IM23F5	23	femmina	2021-11-05_16h48.19.526	THAI_NEGA	2021.2.3	Win32	49.980008	0	84	84	84	1
m	1	0.9206						PASCOLO	p	7	7	baseline	0	parola	1	ong	0	no	IM23F5	23	femmina	2021-11-05_16h48.19.526	THAI_NEGA	2021.2.3	Win32	49.980008	0	85	85	85	1
z	1	1.2681						INSOGNA	np	7	0	baseline	250	nonparola	2	ong	0	no	IM23F5	23	femmina	2021-11-05_16h48.19.526	THAI_NEGA	2021.2.3	Win32	49.980008	0	86	86	86	1
m	1	1.27						PATINA	p	6	14	baseline	250	parola	1	ong	0	no	IM23F5	23	femmina	2021-11-05_16h48.19.526	THAI_NEGA	2021.2.3	Win32	49.980008	0	87	87	87	1
z	1	0.8955						ADOLTO	np	7	0	baseline	0	nonparola	2	ong	0	no	IM23F5	23	femmina	2021-11-05_16h48.19.526	THAI_NEGA	2021.2.3	Win32	49.980008	0	88	88	88	1
m	1	1.5145						UTENTE	p	6	34	baseline	0	parola	1	ong	0	no	IM23F5	23	femmina	2021-11-05_16h48.19.526	THAI_NEGA	2021.2.3	Win32	49.980008	0	89	89	89	1
z	1	1.7923						CIPELLA	np	7	0	baseline	500	nonparola	2	ong	0	no	IM23F5	23	femmina	2021-11-05_16h48.19.526	THAI_NEGA	2021.2.3	Win32	49.980008	0	90	90	90	1
m	1	0.8845						GINEPRO	p	7	10	baseline	0	parola	1	ong	0	no	IM23F5	23	femmina	2021-11-05_16h48.19.526	THAI_NEGA	2021.2.3	Win32	49.980008	0	91	91	91	1
z	1	1.1867						NONATO	np	6	0	baseline	500	nonparola	2	ong	0	no	IM23F5	23	femmina	2021-11-05_16h48.19.526	THAI_NEGA	2021.2.3	Win32	49.980008	0	92	92	92	1
m	1	0.9238						CALICE	p	6	10	baseline	0	parola	1	ong	0	no	IM23F5	23	femmina	2021-11-05_16h48.19.526	THAI_NEGA	2021.2.3	Win32	49.980008	0	93	93	93	1
m	1	0.8425						TORACE	p	6	31	baseline	250	parola	1	ong	0	no	IM23F5	23	femmina	2021-11-05_16h48.19.526	THAI_NEGA	2021.2.3	Win32	49.980008	0	94	94	94	1
z	0	1.1046						REDINE	p	6	8	baseline	500	parola	1	ong	0	no	IM23F5	23	femmina	2021-11-05_16h48.19.526	THAI_NEGA	2021.2.3	Win32	49.980008	0	95	95	95	1
m	1	0.6838						GOMITO	p	6	35	baseline	0	parola	1	ong	0	no	IM23F5	23	femmina	2021-11-05_16h48.19.526	THAI_NEGA	2021.2.3	Win32	49.980008	0	96	96	96	1
z	1	0.8765						INGENSO	np	7	0	baseline	500	nonparola	2	ong	0	no	IM23F5	23	femmina	2021-11-05_16h48.19.526	THAI_NEGA	2021.2.3	Win32	49.980008	0	97	97	97	1
z	1	1.381						COVALLO	np	7	0	baseline	250	nonparola	2	ong	0	no	IM23F5	23	femmina	2021-11-05_16h48.19.526	THAI_NEGA	2021.2.3	Win32	49.980008	0	98	98	98	1
m	1	0.7564						MONACO	p	6	24	baseline	250	parola	1	ong	0	no	IM23F5	23	femmina	2021-11-05_16h48.19.526	THAI_NEGA	2021.2.3	Win32	49.980008	0	99	99	99	1
m	1	1.4302						DILUVIO	p	7	34	monitoring	0	parola	1	ong	0	no	IM23F5	23	femmina	2021-11-05_16h48.19.526	THAI_NEGA	2021.2.3	Win32	49.980008						0	0	0	0	1
z	1	1.2218						PADATO	np	6	0	monitoring	250	nonparola	2	ong	0	no	IM23F5	23	femmina	2021-11-05_16h48.19.526	THAI_NEGA	2021.2.3	Win32	49.980008						0	1	1	1	1
m	1	1.0049						STIVALE	p	7	10	monitoring	0	parola	1	ong	0	no	IM23F5	23	femmina	2021-11-05_16h48.19.526	THAI_NEGA	2021.2.3	Win32	49.980008						0	2	2	2	1
z	1	1.9315						BAMMINO	np	7	0	monitoring	0	nonparola	2	ong	0	no	IM23F5	23	femmina	2021-11-05_16h48.19.526	THAI_NEGA	2021.2.3	Win32	49.980008						0	3	3	3	1
z	1	1.2295						NUDOLA	np	6	0	monitoring	250	nonparola	2	ong	0	no	IM23F5	23	femmina	2021-11-05_16h48.19.526	THAI_NEGA	2021.2.3	Win32	49.980008						0	4	4	4	1
l	0	1.748						ZAMPINO	p	7	6	monitoring	500	parola	1	ong	0	no	IM23F5	23	femmina	2021-11-05_16h48.19.526	THAI_NEGA	2021.2.3	Win32	49.980008						0	5	5	5	1
m	1	1.1649						CALDAIA	p	7	12	monitoring	250	parola	1	ong	0	no	IM23F5	23	femmina	2021-11-05_16h48.19.526	THAI_NEGA	2021.2.3	Win32	49.980008						0	6	6	6	1
z	1	1.6136						FULGINE	np	7	0	monitoring	0	nonparola	2	ong	0	no	IM23F5	23	femmina	2021-11-05_16h48.19.526	THAI_NEGA	2021.2.3	Win32	49.980008						0	7	7	7	1
m	1	1.3805						URANIO	p	6	9	monitoring	250	parola	1	ong	0	no	IM23F5	23	femmina	2021-11-05_16h48.19.526	THAI_NEGA	2021.2.3	Win32	49.980008						0	8	8	8	1
z	1	1.1415						APISSO	np	6	0	monitoring	500	nonparola	2	ong	0	no	IM23F5	23	femmina	2021-11-05_16h48.19.526	THAI_NEGA	2021.2.3	Win32	49.980008						0	9	9	9	1
	0							CAGERMA	np	7	0	monitoring	0	l	2	pmcue	0	no	IM23F5	23	femmina	2021-11-05_16h48.19.526	THAI_NEGA	2021.2.3	Win32	49.980008						0	10	10	10	1
m	1	1.7009						TAZZINA	p	7	10	monitoring	250	parola	1	ong	0	no	IM23F5	23	femmina	2021-11-05_16h48.19.526	THAI_NEGA	2021.2.3	Win32	49.980008						0	11	11	11	1
m	1	1.1507						VAPORE	p	6	40	monitoring	0	parola	1	ong	0	no	IM23F5	23	femmina	2021-11-05_16h48.19.526	THAI_NEGA	2021.2.3	Win32	49.980008						0	12	12	12	1
z	1	1.381						FEDORE	np	6	0	monitoring	250	nonparola	2	ong	0	no	IM23F5	23	femmina	2021-11-05_16h48.19.526	THAI_NEGA	2021.2.3	Win32	49.980008						0	13	13	13	1
m	1	1.6624						MONTONE	p	7	8	monitoring	250	parola	1	ong	0	no	IM23F5	23	femmina	2021-11-05_16h48.19.526	THAI_NEGA	2021.2.3	Win32	49.980008						0	14	14	14	1
z	1	1.4472						CANEZZA	np	7	0	monitoring	0	nonparola	2	ong	0	no	IM23F5	23	femmina	2021-11-05_16h48.19.526	THAI_NEGA	2021.2.3	Win32	49.980008						0	15	15	15	1
m	0	1.0677						RAGINA	np	6	0	monitoring	250	nonparola	2	ong	0	no	IM23F5	23	femmina	2021-11-05_16h48.19.526	THAI_NEGA	2021.2.3	Win32	49.980008						0	16	16	16	1
m	1	1.2801						AGNELLO	p	7	17	monitoring	250	parola	1	ong	0	no	IM23F5	23	femmina	2021-11-05_16h48.19.526	THAI_NEGA	2021.2.3	Win32	49.980008						0	17	17	17	1
z	1	1.3518						PINARIO	np	7	0	monitoring	250	nonparola	2	ong	0	no	IM23F5	23	femmina	2021-11-05_16h48.19.526	THAI_NEGA	2021.2.3	Win32	49.980008						0	18	18	18	1
z	1	1.1611						INDANO	np	6	0	monitoring	500	nonparola	2	ong	0	no	IM23F5	23	femmina	2021-11-05_16h48.19.526	THAI_NEGA	2021.2.3	Win32	49.980008						0	19	19	19	1
m	1	1.0524						BISTURI	p	7	8	monitoring	250	parola	1	ong	0	no	IM23F5	23	femmina	2021-11-05_16h48.19.526	THAI_NEGA	2021.2.3	Win32	49.980008						0	20	20	20	1
z	1	0.9015						SECONTO	np	7	0	monitoring	250	nonparola	2	ong	0	no	IM23F5	23	femmina	2021-11-05_16h48.19.526	THAI_NEGA	2021.2.3	Win32	49.980008						0	21	21	21	1
l	1	0.8935						POMATA	p	6	0	monitoring	500	l	1	pmcue	0	no	IM23F5	23	femmina	2021-11-05_16h48.19.526	THAI_NEGA	2021.2.3	Win32	49.980008						0	22	22	22	1
z	1	1.5697						UMETTA	np	6	0	monitoring	250	nonparola	2	ong	0	no	IM23F5	23	femmina	2021-11-05_16h48.19.526	THAI_NEGA	2021.2.3	Win32	49.980008						0	23	23	23	1
m	1	1.0437						FRUSCIO	p	7	9	monitoring	0	parola	1	ong	0	no	IM23F5	23	femmina	2021-11-05_16h48.19.526	THAI_NEGA	2021.2.3	Win32	49.980008						0	24	24	24	1
m	1	1.05						ORDIGNO	p	7	15	monitoring	250	parola	1	ong	0	no	IM23F5	23	femmina	2021-11-05_16h48.19.526	THAI_NEGA	2021.2.3	Win32	49.980008						0	25	25	25	1
z	1	1.6349						METALO	np	6	0	monitoring	0	nonparola	2	ong	0	no	IM23F5	23	femmina	2021-11-05_16h48.19.526	THAI_NEGA	2021.2.3	Win32	49.980008						0	26	26	26	1
z	1	1.5559						GAVERA	np	6	0	monitoring	500	nonparola	2	ong	0	no	IM23F5	23	femmina	2021-11-05_16h48.19.526	THAI_NEGA	2021.2.3	Win32	49.980008						0	27	27	27	1
m	1	1.8412						INSERTO	p	7	9	monitoring	0	parola	1	ong	0	no	IM23F5	23	femmina	2021-11-05_16h48.19.526	THAI_NEGA	2021.2.3	Win32	49.980008						0	28	28	28	1
m	1	1.9023						VICARIO	p	7	9	monitoring	500	parola	1	ong	0	no	IM23F5	23	femmina	2021-11-05_16h48.19.526	THAI_NEGA	2021.2.3	Win32	49.980008						0	29	29	29	1
z	1	1.0813						ACENDA	np	6	0	monitoring	0	nonparola	2	ong	0	no	IM23F5	23	femmina	2021-11-05_16h48.19.526	THAI_NEGA	2021.2.3	Win32	49.980008						0	30	30	30	1
m	1	1.2914						DECADE	p	6	7	monitoring	0	parola	1	ong	0	no	IM23F5	23	femmina	2021-11-05_16h48.19.526	THAI_NEGA	2021.2.3	Win32	49.980008						0	31	31	31	1
z	1	1.2093						PALETE	np	6	0	monitoring	500	nonparola	2	ong	0	no	IM23F5	23	femmina	2021-11-05_16h48.19.526	THAI_NEGA	2021.2.3	Win32	49.980008						0	32	32	32	1
z	0	1.159						SENAPE	p	6	17	monitoring	500	parola	1	ong	0	no	IM23F5	23	femmina	2021-11-05_16h48.19.526	THAI_NEGA	2021.2.3	Win32	49.980008						0	33	33	33	1
z	1	1.4062						TENTONO	np	7	0	monitoring	0	nonparola	2	ong	0	no	IM23F5	23	femmina	2021-11-05_16h48.19.526	THAI_NEGA	2021.2.3	Win32	49.980008						0	34	34	34	1
l	1	1.0292						MANICO	p	6	12	monitoring	0	l	1	pmcue	0	no	IM23F5	23	femmina	2021-11-05_16h48.19.526	THAI_NEGA	2021.2.3	Win32	49.980008						0	35	35	35	1
m	1	1.2603						GETTONE	p	7	5	monitoring	250	parola	1	ong	0	no	IM23F5	23	femmina	2021-11-05_16h48.19.526	THAI_NEGA	2021.2.3	Win32	49.980008						0	36	36	36	1
z	1	1.141						CALERA	np	6	0	monitoring	500	nonparola	2	ong	0	no	IM23F5	23	femmina	2021-11-05_16h48.19.526	THAI_NEGA	2021.2.3	Win32	49.980008						0	37	37	37	1
m	1	1.7032						USTIONE	p	7	20	monitoring	500	parola	1	ong	0	no	IM23F5	23	femmina	2021-11-05_16h48.19.526	THAI_NEGA	2021.2.3	Win32	49.980008						0	38	38	38	1
m	1	1.5772						LEGNAME	p	7	7	monitoring	0	parola	1	ong	0	no	IM23F5	23	femmina	2021-11-05_16h48.19.526	THAI_NEGA	2021.2.3	Win32	49.980008						0	39	39	39	1
z	1	1.0834						MODIVO	np	6	0	monitoring	0	nonparola	2	ong	0	no	IM23F5	23	femmina	2021-11-05_16h48.19.526	THAI_NEGA	2021.2.3	Win32	49.980008						0	40	40	40	1
m	1	0.8571						RADURA	p	6	9	monitoring	0	parola	1	ong	0	no	IM23F5	23	femmina	2021-11-05_16h48.19.526	THAI_NEGA	2021.2.3	Win32	49.980008						0	41	41	41	1
z	1	0.9982						TUANTO	np	6	0	monitoring	250	nonparola	2	ong	0	no	IM23F5	23	femmina	2021-11-05_16h48.19.526	THAI_NEGA	2021.2.3	Win32	49.980008						0	42	42	42	1
m	1	1.3086						PICCONE	p	7	11	monitoring	0	parola	1	ong	0	no	IM23F5	23	femmina	2021-11-05_16h48.19.526	THAI_NEGA	2021.2.3	Win32	49.980008						0	43	43	43	1
z	1	1.4784						LACREME	np	7	0	monitoring	250	nonparola	2	ong	0	no	IM23F5	23	femmina	2021-11-05_16h48.19.526	THAI_NEGA	2021.2.3	Win32	49.980008						0	44	44	44	1
z	1	1.8005						DILITTA	np	7	0	monitoring	500	nonparola	2	ong	0	no	IM23F5	23	femmina	2021-11-05_16h48.19.526	THAI_NEGA	2021.2.3	Win32	49.980008						0	45	45	45	1
l	1	1.0238						TOMANTE	np	7	0	monitoring	0	l	2	pmcue	0	no	IM23F5	23	femmina	2021-11-05_16h48.19.526	THAI_NEGA	2021.2.3	Win32	49.980008						0	46	46	46	1
m	1	0.8795						OTTONE	p	6	17	monitoring	500	parola	1	ong	0	no	IM23F5	23	femmina	2021-11-05_16h48.19.526	THAI_NEGA	2021.2.3	Win32	49.980008						0	47	47	47	1
m	1	0.8242						GAZEBO	p	6	8	monitoring	0	parola	1	ong	0	no	IM23F5	23	femmina	2021-11-05_16h48.19.526	THAI_NEGA	2021.2.3	Win32	49.980008						0	48	48	48	1
z	1	1.1785						NENICO	np	6	0	monitoring	250	nonparola	2	ong	0	no	IM23F5	23	femmina	2021-11-05_16h48.19.526	THAI_NEGA	2021.2.3	Win32	49.980008						0	49	49	49	1
m	1	1.0335						ARPIONE	p	7	12	monitoring	250	parola	1	ong	0	no	IM23F5	23	femmina	2021-11-05_16h48.19.526	THAI_NEGA	2021.2.3	Win32	49.980008						0	50	50	50	1
m	0	1.2059						VANIGIA	np	7	0	monitoring	500	nonparola	2	ong	0	no	IM23F5	23	femmina	2021-11-05_16h48.19.526	THAI_NEGA	2021.2.3	Win32	49.980008						0	51	51	51	1
z	1	1.065						EBLISSE	np	7	0	monitoring	0	nonparola	2	ong	0	no	IM23F5	23	femmina	2021-11-05_16h48.19.526	THAI_NEGA	2021.2.3	Win32	49.980008						0	52	52	52	1
m	1	1.1778						CARTINA	p	7	13	monitoring	250	parola	1	ong	0	no	IM23F5	23	femmina	2021-11-05_16h48.19.526	THAI_NEGA	2021.2.3	Win32	49.980008						0	53	53	53	1
z	1	1.2975						TECITA	np	6	0	monitoring	500	nonparola	2	ong	0	no	IM23F5	23	femmina	2021-11-05_16h48.19.526	THAI_NEGA	2021.2.3	Win32	49.980008						0	54	54	54	1
m	1	1.5486						FELINO	p	6	9	monitoring	500	parola	1	ong	0	no	IM23F5	23	femmina	2021-11-05_16h48.19.526	THAI_NEGA	2021.2.3	Win32	49.980008						0	55	55	55	1
z	1	1.4056						GINEVRO	np	7	0	monitoring	250	nonparola	2	ong	0	no	IM23F5	23	femmina	2021-11-05_16h48.19.526	THAI_NEGA	2021.2.3	Win32	49.980008						0	56	56	56	1
z	1	1.2188						ELANCO	np	6	0	monitoring	250	nonparola	2	ong	0	no	IM23F5	23	femmina	2021-11-05_16h48.19.526	THAI_NEGA	2021.2.3	Win32	49.980008						0	57	57	57	1
m	1	0.8586						BIDONE	p	6	13	monitoring	0	parola	1	ong	0	no	IM23F5	23	femmina	2021-11-05_16h48.19.526	THAI_NEGA	2021.2.3	Win32	49.980008						0	58	58	58	1
m	1	1.0678						LEMURE	p	6	3	monitoring	500	parola	1	ong	0	no	IM23F5	23	femmina	2021-11-05_16h48.19.526	THAI_NEGA	2021.2.3	Win32	49.980008						0	59	59	59	1
l	1	0.777						SAGOMA	p	6	0	monitoring	250	l	1	pmcue	0	no	IM23F5	23	femmina	2021-11-05_16h48.19.526	THAI_NEGA	2021.2.3	Win32	49.980008						0	60	60	60	1
m	1	1.0041						REPERTO	p	7	7	monitoring	0	parola	1	ong	0	no	IM23F5	23	femmina	2021-11-05_16h48.19.526	THAI_NEGA	2021.2.3	Win32	49.980008						0	61	61	61	1
z	1	1.1979						MIDULLO	np	7	0	monitoring	250	nonparola	2	ong	0	no	IM23F5	23	femmina	2021-11-05_16h48.19.526	THAI_NEGA	2021.2.3	Win32	49.980008						0	62	62	62	1
z	1	1.2632						DANNOLA	np	7	0	monitoring	500	nonparola	2	ong	0	no	IM23F5	23	femmina	2021-11-05_16h48.19.526	THAI_NEGA	2021.2.3	Win32	49.980008						0	63	63	63	1
m	1	0.8371						ORFANO	p	6	9	monitoring	500	parola	1	ong	0	no	IM23F5	23	femmina	2021-11-05_16h48.19.526	THAI_NEGA	2021.2.3	Win32	49.980008						0	64	64	64	1
z	1	1.217						BANENA	np	6	0	monitoring	250	nonparola	2	ong	0	no	IM23F5	23	femmina	2021-11-05_16h48.19.526	THAI_NEGA	2021.2.3	Win32	49.980008						0	65	65	65	1
z	1	1.2417						FERPATA	np	7	0	monitoring	0	nonparola	2	ong	0	no	IM23F5	23	femmina	2021-11-05_16h48.19.526	THAI_NEGA	2021.2.3	Win32	49.980008						0	66	66	66	1
m	1	1.02						NEURONE	p	7	11	monitoring	250	parola	1	ong	0	no	IM23F5	23	femmina	2021-11-05_16h48.19.526	THAI_NEGA	2021.2.3	Win32	49.980008						0	67	67	67	1
z	1	1.4606						LATTERA	np	7	0	monitoring	500	nonparola	2	ong	0	no	IM23F5	23	femmina	2021-11-05_16h48.19.526	THAI_NEGA	2021.2.3	Win32	49.980008						0	68	68	68	1
z	1	1.4159						GESIONE	np	7	0	monitoring	500	nonparola	2	ong	0	no	IM23F5	23	femmina	2021-11-05_16h48.19.526	THAI_NEGA	2021.2.3	Win32	49.980008						0	69	69	69	1
m	1	1.1372						PEDANA	p	6	18	monitoring	500	parola	1	ong	0	no	IM23F5	23	femmina	2021-11-05_16h48.19.526	THAI_NEGA	2021.2.3	Win32	49.980008						0	70	70	70	1
l	1	0.8437						MACIATA	np	7	0	monitoring	500	l	2	pmcue	0	no	IM23F5	23	femmina	2021-11-05_16h48.19.526	THAI_NEGA	2021.2.3	Win32	49.980008						0	71	71	71	1
z	1	1.8999						FIOLINO	np	7	0	monitoring	250	nonparola	2	ong	0	no	IM23F5	23	femmina	2021-11-05_16h48.19.526	THAI_NEGA	2021.2.3	Win32	49.980008						0	72	72	72	1
m	1	0.8917						INGORGO	p	7	16	monitoring	0	parola	1	ong	0	no	IM23F5	23	femmina	2021-11-05_16h48.19.526	THAI_NEGA	2021.2.3	Win32	49.980008						0	73	73	73	1
z	1	1.1605						IMPORO	np	6	0	monitoring	250	nonparola	2	ong	0	no	IM23F5	23	femmina	2021-11-05_16h48.19.526	THAI_NEGA	2021.2.3	Win32	49.980008						0	74	74	74	1
m	1	0.8362						NOBILE	p	6	29	monitoring	500	parola	1	ong	0	no	IM23F5	23	femmina	2021-11-05_16h48.19.526	THAI_NEGA	2021.2.3	Win32	49.980008						0	75	75	75	1
m	1	1.082						MINIERA	p	7	19	monitoring	500	parola	1	ong	0	no	IM23F5	23	femmina	2021-11-05_16h48.19.526	THAI_NEGA	2021.2.3	Win32	49.980008						0	76	76	76	1
z	1	1.3771						ALLARVE	np	7	0	monitoring	500	nonparola	2	ong	0	no	IM23F5	23	femmina	2021-11-05_16h48.19.526	THAI_NEGA	2021.2.3	Win32	49.980008						0	77	77	77	1
m	0	1.4289						DIBANO	np	6	0	monitoring	250	nonparola	2	ong	0	no	IM23F5	23	femmina	2021-11-05_16h48.19.526	THAI_NEGA	2021.2.3	Win32	49.980008						0	78	78	78	1
m	1	0.8114						FAGOTTO	p	7	7	monitoring	0	parola	1	ong	0	no	IM23F5	23	femmina	2021-11-05_16h48.19.526	THAI_NEGA	2021.2.3	Win32	49.980008						0	79	79	79	1
z	0	1.422						PALUDE	p	6	13	monitoring	0	parola	1	ong	0	no	IM23F5	23	femmina	2021-11-05_16h48.19.526	THAI_NEGA	2021.2.3	Win32	49.980008						0	80	80	80	1
z	1	1.0109						MUDINO	np	6	0	monitoring	500	nonparola	2	ong	0	no	IM23F5	23	femmina	2021-11-05_16h48.19.526	THAI_NEGA	2021.2.3	Win32	49.980008						0	81	81	81	1
z	1	1.1784						ESTEBA	np	6	0	monitoring	500	nonparola	2	ong	0	no	IM23F5	23	femmina	2021-11-05_16h48.19.526	THAI_NEGA	2021.2.3	Win32	49.980008						0	82	82	82	1
l	1	0.7799						MANTIDE	p	7	9	monitoring	250	l	1	pmcue	0	no	IM23F5	23	femmina	2021-11-05_16h48.19.526	THAI_NEGA	2021.2.3	Win32	49.980008						0	83	83	83	1
m	1	1.1418						UVETTA	p	6	11	monitoring	500	parola	1	ong	0	no	IM23F5	23	femmina	2021-11-05_16h48.19.526	THAI_NEGA	2021.2.3	Win32	49.980008						0	84	84	84	1
m	1	0.7598						ESILIO	p	6	41	monitoring	250	parola	1	ong	0	no	IM23F5	23	femmina	2021-11-05_16h48.19.526	THAI_NEGA	2021.2.3	Win32	49.980008						0	85	85	85	1
z	1	1.3078						RECRUTA	np	7	0	monitoring	500	nonparola	2	ong	0	no	IM23F5	23	femmina	2021-11-05_16h48.19.526	THAI_NEGA	2021.2.3	Win32	49.980008						0	86	86	86	1
m	1	1.1993						TIMONE	p	7	31	monitoring	250	parola	1	ong	0	no	IM23F5	23	femmina	2021-11-05_16h48.19.526	THAI_NEGA	2021.2.3	Win32	49.980008						0	87	87	87	1
m	1	0.9007						CAVOLO	p	6	13	monitoring	0	parola	1	ong	0	no	IM23F5	23	femmina	2021-11-05_16h48.19.526	THAI_NEGA	2021.2.3	Win32	49.980008						0	88	88	88	1
z	1	1.2781						NOTTARE	np	7	0	monitoring	500	nonparola	2	ong	0	no	IM23F5	23	femmina	2021-11-05_16h48.19.526	THAI_NEGA	2021.2.3	Win32	49.980008						0	89	89	89	1
m	1	0.9836						LICHENE	p	7	7	monitoring	0	parola	1	ong	0	no	IM23F5	23	femmina	2021-11-05_16h48.19.526	THAI_NEGA	2021.2.3	Win32	49.980008						0	90	90	90	1
z	1	1.0387						PUSTINO	np	7	0	monitoring	500	nonparola	2	ong	0	no	IM23F5	23	femmina	2021-11-05_16h48.19.526	THAI_NEGA	2021.2.3	Win32	49.980008						0	91	91	91	1
m	1	1.0581						MULINO	p	6	7	monitoring	0	parola	1	ong	0	no	IM23F5	23	femmina	2021-11-05_16h48.19.526	THAI_NEGA	2021.2.3	Win32	49.980008						0	92	92	92	1
z	1	1.042						VAROLO	np	6	0	monitoring	0	nonparola	2	ong	0	no	IM23F5	23	femmina	2021-11-05_16h48.19.526	THAI_NEGA	2021.2.3	Win32	49.980008						0	93	93	93	1
l	1	0.9141						ENIGMA	p	6	9	monitoring	500	l	1	pmcue	0	no	IM23F5	23	femmina	2021-11-05_16h48.19.526	THAI_NEGA	2021.2.3	Win32	49.980008						0	94	94	94	1
m	1	1.409						NARICE	p	6	15	monitoring	250	parola	1	ong	0	no	IM23F5	23	femmina	2021-11-05_16h48.19.526	THAI_NEGA	2021.2.3	Win32	49.980008						0	95	95	95	1
z	1	1.0787						CAVIDE	np	6	0	monitoring	500	nonparola	2	ong	0	no	IM23F5	23	femmina	2021-11-05_16h48.19.526	THAI_NEGA	2021.2.3	Win32	49.980008						0	96	96	96	1
z	1	1.2578						VOLACE	np	6	0	monitoring	0	nonparola	2	ong	0	no	IM23F5	23	femmina	2021-11-05_16h48.19.526	THAI_NEGA	2021.2.3	Win32	49.980008						0	97	97	97	1
z	1	1.1276						SADICE	np	6	0	monitoring	0	nonparola	2	ong	0	no	IM23F5	23	femmina	2021-11-05_16h48.19.526	THAI_NEGA	2021.2.3	Win32	49.980008						0	98	98	98	1
m	1	0.8655						VORTICE	p	7	14	monitoring	250	parola	1	ong	0	no	IM23F5	23	femmina	2021-11-05_16h48.19.526	THAI_NEGA	2021.2.3	Win32	49.980008						0	99	99	99	1
																			IM23F5	23	femmina	2021-11-05_16h48.19.526	THAI_NEGA	2021.2.3	Win32	49.980008											n	1	11.3728	y	1	5.1577	n	1	5.4776
