# Supplementary material for: Thinking about it: the impact of COVID-19-related stimuli on prospective memory
Source: PeerJ. 2023 Nov 16;11:e16389. doi: 10.7717/peerj.16389 (PMC10657566; doi:10.7717/peerj.16389)
Supplement: Supplemental Information 4 — The raw data from both the task and the questionnaire. Both folders are divided in the three conditions (COV, DOC, and NEGA) depending on the presented video clip. [file peerj-11-16389-s004.zip › Data/RAW_Data_Task/NEGA_version/AS24F17_nega.csv]

trial_key.keys	trial_key.corr	trial_key.rt	trials_loop_practice.thisRepN	trials_loop_practice.thisTrialN	trials_loop_practice.thisN	trials_loop_practice.thisIndex	trials_loop_practice.ran	stimolo	parolanonparola	lunghezza	frequenza	blocco	jitter	rispcorr	StimTrig	stim_type	stimulus_after	underline	ID_Soggetto*	Età*	Sesso	date	expName	psychopyVersion	OS	frameRate	trials_loop_baseline.thisRepN	trials_loop_baseline.thisTrialN	trials_loop_baseline.thisN	trials_loop_baseline.thisIndex	trials_loop_baseline.ran	trials_loop_attention.thisRepN	trials_loop_attention.thisTrialN	trials_loop_attention.thisN	trials_loop_attention.thisIndex	trials_loop_attention.ran	emotional1_key.keys	emotional1_key.corr	emotional1_key.rt	emotional2_key.keys	emotional2_key.corr	emotional2_key.rt	emotional3_key.keys	emotional3_key.corr	emotional3_key.rt
z	1	0.562	0	0	0	0	1	ARANCIA	p	7	31	practice	500	parola	1	ong	0	no	AS24F17	24	F	2021-12-17_14h41.48.132	THAI_NEGA	2021.2.3	Win32	60.20107158
m	1	0.6398	0	1	1	1	1	RECINA	np	6	0	practice	500	nonparola	2	ong	0	no	AS24F17	24	F	2021-12-17_14h41.48.132	THAI_NEGA	2021.2.3	Win32	60.20107158
m	1	0.6524	0	2	2	2	1	TUCCANA	np	7	0	practice	250	nonparola	2	ong	0	no	AS24F17	24	F	2021-12-17_14h41.48.132	THAI_NEGA	2021.2.3	Win32	60.20107158
z	1	0.637	0	3	3	3	1	PETTINE	p	7	1	practice	0	parola	1	ong	0	no	AS24F17	24	F	2021-12-17_14h41.48.132	THAI_NEGA	2021.2.3	Win32	60.20107158
m	1	0.6786	0	4	4	4	1	INFITO	np	6	0	practice	500	nonparola	2	ong	0	no	AS24F17	24	F	2021-12-17_14h41.48.132	THAI_NEGA	2021.2.3	Win32	60.20107158
z	1	0.5831	0	5	5	5	1	GIUDICE	p	7	374	practice	500	parola	1	ong	0	no	AS24F17	24	F	2021-12-17_14h41.48.132	THAI_NEGA	2021.2.3	Win32	60.20107158
z	1	0.6032	0	6	6	6	1	VOLANTE	p	7	89	practice	0	parola	1	ong	0	no	AS24F17	24	F	2021-12-17_14h41.48.132	THAI_NEGA	2021.2.3	Win32	60.20107158
m	1	0.5127	0	7	7	7	1	CUBELA	np	6	0	practice	250	nonparola	2	ong	0	no	AS24F17	24	F	2021-12-17_14h41.48.132	THAI_NEGA	2021.2.3	Win32	60.20107158
m	1	0.5544	0	8	8	8	1	LUGGINE	np	7	0	practice	0	nonparola	2	ong	0	no	AS24F17	24	F	2021-12-17_14h41.48.132	THAI_NEGA	2021.2.3	Win32	60.20107158
z	1	0.5816	0	9	9	9	1	DISEGNO	p	7	201	practice	0	parola	1	ong	0	no	AS24F17	24	F	2021-12-17_14h41.48.132	THAI_NEGA	2021.2.3	Win32	60.20107158
z	1	0.5683						RELITTO	p	7	8	baseline	500	parola	1	ong	0	no	AS24F17	24	F	2021-12-17_14h41.48.132	THAI_NEGA	2021.2.3	Win32	60.20107158	0	0	0	0	1
m	0	0.6186						GERANIO	p	7	12	baseline	250	parola	1	ong	0	no	AS24F17	24	F	2021-12-17_14h41.48.132	THAI_NEGA	2021.2.3	Win32	60.20107158	0	1	1	1	1
m	1	0.8917						VANANGA	np	7	0	baseline	0	nonparola	2	ong	0	no	AS24F17	24	F	2021-12-17_14h41.48.132	THAI_NEGA	2021.2.3	Win32	60.20107158	0	2	2	2	1
z	1	0.734						NATICA	p	6	5	baseline	250	parola	1	ong	0	no	AS24F17	24	F	2021-12-17_14h41.48.132	THAI_NEGA	2021.2.3	Win32	60.20107158	0	3	3	3	1
m	1	0.6592						USTELLO	np	7	0	baseline	500	nonparola	2	ong	0	no	AS24F17	24	F	2021-12-17_14h41.48.132	THAI_NEGA	2021.2.3	Win32	60.20107158	0	4	4	4	1
z	1	0.7274						METANO	p	6	17	baseline	250	parola	1	ong	0	no	AS24F17	24	F	2021-12-17_14h41.48.132	THAI_NEGA	2021.2.3	Win32	60.20107158	0	5	5	5	1
m	1	0.7555						FIURIA	np	6	0	baseline	500	nonparola	2	ong	0	no	AS24F17	24	F	2021-12-17_14h41.48.132	THAI_NEGA	2021.2.3	Win32	60.20107158	0	6	6	6	1
z	1	0.6024						SUGHERO	p	7	5	baseline	250	parola	1	ong	0	no	AS24F17	24	F	2021-12-17_14h41.48.132	THAI_NEGA	2021.2.3	Win32	60.20107158	0	7	7	7	1
m	1	0.7035						PIROTA	np	6	0	baseline	250	nonparola	2	ong	0	no	AS24F17	24	F	2021-12-17_14h41.48.132	THAI_NEGA	2021.2.3	Win32	60.20107158	0	8	8	8	1
m	1	0.7357						BAMBORA	np	7	0	baseline	0	nonparola	2	ong	0	no	AS24F17	24	F	2021-12-17_14h41.48.132	THAI_NEGA	2021.2.3	Win32	60.20107158	0	9	9	9	1
z	1	0.5419						PETALO	p	6	27	baseline	250	parola	1	ong	0	no	AS24F17	24	F	2021-12-17_14h41.48.132	THAI_NEGA	2021.2.3	Win32	60.20107158	0	10	10	10	1
z	1	0.7048						ELMETTO	p	7	5	baseline	0	parola	1	ong	0	no	AS24F17	24	F	2021-12-17_14h41.48.132	THAI_NEGA	2021.2.3	Win32	60.20107158	0	11	11	11	1
m	1	0.5913						DOBILE	np	6	0	baseline	250	nonparola	2	ong	0	no	AS24F17	24	F	2021-12-17_14h41.48.132	THAI_NEGA	2021.2.3	Win32	60.20107158	0	12	12	12	1
m	0	0.5345						BAVERO	p	6	7	baseline	0	parola	1	ong	0	no	AS24F17	24	F	2021-12-17_14h41.48.132	THAI_NEGA	2021.2.3	Win32	60.20107158	0	13	13	13	1
z	1	0.6208						VALENZA	p	7	10	baseline	500	parola	1	ong	0	no	AS24F17	24	F	2021-12-17_14h41.48.132	THAI_NEGA	2021.2.3	Win32	60.20107158	0	14	14	14	1
m	1	0.7905						ORDONE	np	6	0	baseline	250	nonparola	2	ong	0	no	AS24F17	24	F	2021-12-17_14h41.48.132	THAI_NEGA	2021.2.3	Win32	60.20107158	0	15	15	15	1
m	1	0.636						TERPONE	np	7	0	baseline	250	nonparola	2	ong	0	no	AS24F17	24	F	2021-12-17_14h41.48.132	THAI_NEGA	2021.2.3	Win32	60.20107158	0	16	16	16	1
z	1	0.5096						INCHINO	p	7	10	baseline	250	parola	1	ong	0	no	AS24F17	24	F	2021-12-17_14h41.48.132	THAI_NEGA	2021.2.3	Win32	60.20107158	0	17	17	17	1
m	0	0.5867						ETTARO	p	6	31	baseline	0	parola	1	ong	0	no	AS24F17	24	F	2021-12-17_14h41.48.132	THAI_NEGA	2021.2.3	Win32	60.20107158	0	18	18	18	1
m	1	0.586						LUVACA	np	6	0	baseline	250	nonparola	2	ong	0	no	AS24F17	24	F	2021-12-17_14h41.48.132	THAI_NEGA	2021.2.3	Win32	60.20107158	0	19	19	19	1
z	1	0.6125						DUETTO	p	6	23	baseline	500	parola	1	ong	0	no	AS24F17	24	F	2021-12-17_14h41.48.132	THAI_NEGA	2021.2.3	Win32	60.20107158	0	20	20	20	1
m	1	0.7188						PUPILE	np	6	0	baseline	250	nonparola	2	ong	0	no	AS24F17	24	F	2021-12-17_14h41.48.132	THAI_NEGA	2021.2.3	Win32	60.20107158	0	21	21	21	1
m	1	0.7067						STOVACO	np	7	0	baseline	0	nonparola	2	ong	0	no	AS24F17	24	F	2021-12-17_14h41.48.132	THAI_NEGA	2021.2.3	Win32	60.20107158	0	22	22	22	1
z	1	0.6911						BARILE	p	6	7	baseline	500	parola	1	ong	0	no	AS24F17	24	F	2021-12-17_14h41.48.132	THAI_NEGA	2021.2.3	Win32	60.20107158	0	23	23	23	1
m	1	0.886						RANAIO	np	6	0	baseline	250	nonparola	2	ong	0	no	AS24F17	24	F	2021-12-17_14h41.48.132	THAI_NEGA	2021.2.3	Win32	60.20107158	0	24	24	24	1
z	1	0.5198						CAVERNA	p	7	14	baseline	250	parola	1	ong	0	no	AS24F17	24	F	2021-12-17_14h41.48.132	THAI_NEGA	2021.2.3	Win32	60.20107158	0	25	25	25	1
m	1	0.8221						ROTOIA	np	7	0	baseline	500	nonparola	2	ong	0	no	AS24F17	24	F	2021-12-17_14h41.48.132	THAI_NEGA	2021.2.3	Win32	60.20107158	0	26	26	26	1
z	1	0.5934						ALTURA	p	6	8	baseline	500	parola	1	ong	0	no	AS24F17	24	F	2021-12-17_14h41.48.132	THAI_NEGA	2021.2.3	Win32	60.20107158	0	27	27	27	1
z	1	0.5591						DIPINTO	p	7	21	baseline	0	parola	1	ong	0	no	AS24F17	24	F	2021-12-17_14h41.48.132	THAI_NEGA	2021.2.3	Win32	60.20107158	0	28	28	28	1
z	1	0.5425						LEGUME	p	6	11	baseline	250	parola	1	ong	0	no	AS24F17	24	F	2021-12-17_14h41.48.132	THAI_NEGA	2021.2.3	Win32	60.20107158	0	29	29	29	1
m	1	0.6713						FEDINO	np	6	0	baseline	500	nonparola	2	ong	0	no	AS24F17	24	F	2021-12-17_14h41.48.132	THAI_NEGA	2021.2.3	Win32	60.20107158	0	30	30	30	1
z	1	0.673						MENSOLA	p	7	7	baseline	0	parola	1	ong	0	no	AS24F17	24	F	2021-12-17_14h41.48.132	THAI_NEGA	2021.2.3	Win32	60.20107158	0	31	31	31	1
m	1	0.7512						ALCUME	np	6	0	baseline	500	nonparola	2	ong	0	no	AS24F17	24	F	2021-12-17_14h41.48.132	THAI_NEGA	2021.2.3	Win32	60.20107158	0	32	32	32	1
z	1	0.661						INNESTO	p	6	13	baseline	0	parola	1	ong	0	no	AS24F17	24	F	2021-12-17_14h41.48.132	THAI_NEGA	2021.2.3	Win32	60.20107158	0	33	33	33	1
m	1	0.7411						LAVENDA	np	7	0	baseline	0	nonparola	2	ong	0	no	AS24F17	24	F	2021-12-17_14h41.48.132	THAI_NEGA	2021.2.3	Win32	60.20107158	0	34	34	34	1
m	0	0.6865						SLAVINA	p	7	5	baseline	500	parola	1	ong	0	no	AS24F17	24	F	2021-12-17_14h41.48.132	THAI_NEGA	2021.2.3	Win32	60.20107158	0	35	35	35	1
z	1	0.5549						ORMONE	p	6	6	baseline	500	parola	1	ong	0	no	AS24F17	24	F	2021-12-17_14h41.48.132	THAI_NEGA	2021.2.3	Win32	60.20107158	0	36	36	36	1
m	1	0.6782						UMIONE	np	6	0	baseline	0	nonparola	2	ong	0	no	AS24F17	24	F	2021-12-17_14h41.48.132	THAI_NEGA	2021.2.3	Win32	60.20107158	0	37	37	37	1
z	1	0.5776						SALAME	p	6	14	baseline	0	parola	1	ong	0	no	AS24F17	24	F	2021-12-17_14h41.48.132	THAI_NEGA	2021.2.3	Win32	60.20107158	0	38	38	38	1
m	1	0.6197						GANDOLA	np	7	0	baseline	500	nonparola	2	ong	0	no	AS24F17	24	F	2021-12-17_14h41.48.132	THAI_NEGA	2021.2.3	Win32	60.20107158	0	39	39	39	1
m	1	0.7615						DIGEGNO	np	7	0	baseline	500	nonparola	2	ong	0	no	AS24F17	24	F	2021-12-17_14h41.48.132	THAI_NEGA	2021.2.3	Win32	60.20107158	0	40	40	40	1
m	1	0.6069						BACRECA	np	7	0	baseline	0	nonparola	2	ong	0	no	AS24F17	24	F	2021-12-17_14h41.48.132	THAI_NEGA	2021.2.3	Win32	60.20107158	0	41	41	41	1
z	1	0.6081						RUDERE	p	6	8	baseline	250	parola	1	ong	0	no	AS24F17	24	F	2021-12-17_14h41.48.132	THAI_NEGA	2021.2.3	Win32	60.20107158	0	42	42	42	1
m	1	0.5846						OSCITE	np	6	0	baseline	250	nonparola	2	ong	0	no	AS24F17	24	F	2021-12-17_14h41.48.132	THAI_NEGA	2021.2.3	Win32	60.20107158	0	43	43	43	1
z	1	0.5863						NETTARE	p	7	14	baseline	500	parola	1	ong	0	no	AS24F17	24	F	2021-12-17_14h41.48.132	THAI_NEGA	2021.2.3	Win32	60.20107158	0	44	44	44	1
m	1	0.7789						PENTERA	np	7	0	baseline	0	nonparola	2	ong	0	no	AS24F17	24	F	2021-12-17_14h41.48.132	THAI_NEGA	2021.2.3	Win32	60.20107158	0	45	45	45	1
m	1	0.7417						NEBOZIO	np	7	0	baseline	250	nonparola	2	ong	0	no	AS24F17	24	F	2021-12-17_14h41.48.132	THAI_NEGA	2021.2.3	Win32	60.20107158	0	46	46	46	1
z	1	0.6348						ZATTERA	p	7	14	baseline	500	parola	1	ong	0	no	AS24F17	24	F	2021-12-17_14h41.48.132	THAI_NEGA	2021.2.3	Win32	60.20107158	0	47	47	47	1
z	1	0.6823						LAMIERA	p	7	11	baseline	500	parola	1	ong	0	no	AS24F17	24	F	2021-12-17_14h41.48.132	THAI_NEGA	2021.2.3	Win32	60.20107158	0	48	48	48	1
m	1	0.6022						CULINA	np	6	0	baseline	500	nonparola	2	ong	0	no	AS24F17	24	F	2021-12-17_14h41.48.132	THAI_NEGA	2021.2.3	Win32	60.20107158	0	49	49	49	1
z	1	0.5893						FALANGE	p	7	9	baseline	250	parola	1	ong	0	no	AS24F17	24	F	2021-12-17_14h41.48.132	THAI_NEGA	2021.2.3	Win32	60.20107158	0	50	50	50	1
z	1	0.5954						PEDALE	p	6	16	baseline	500	parola	1	ong	0	no	AS24F17	24	F	2021-12-17_14h41.48.132	THAI_NEGA	2021.2.3	Win32	60.20107158	0	51	51	51	1
m	1	0.7201						METARDO	np	7	0	baseline	500	nonparola	2	ong	0	no	AS24F17	24	F	2021-12-17_14h41.48.132	THAI_NEGA	2021.2.3	Win32	60.20107158	0	52	52	52	1
z	1	0.7367						EMPORIO	p	7	3	baseline	250	parola	1	ong	0	no	AS24F17	24	F	2021-12-17_14h41.48.132	THAI_NEGA	2021.2.3	Win32	60.20107158	0	53	53	53	1
m	1	0.8518						TAPORE	np	6	0	baseline	0	nonparola	2	ong	0	no	AS24F17	24	F	2021-12-17_14h41.48.132	THAI_NEGA	2021.2.3	Win32	60.20107158	0	54	54	54	1
m	1	1.0874						DENTIDE	np	7	0	baseline	250	nonparola	2	ong	0	no	AS24F17	24	F	2021-12-17_14h41.48.132	THAI_NEGA	2021.2.3	Win32	60.20107158	0	55	55	55	1
m	1	0.7843						SEPERTO	np	7	0	baseline	500	nonparola	2	ong	0	no	AS24F17	24	F	2021-12-17_14h41.48.132	THAI_NEGA	2021.2.3	Win32	60.20107158	0	56	56	56	1
z	1	0.6232						MUCOSA	p	6	6	baseline	500	parola	1	ong	0	no	AS24F17	24	F	2021-12-17_14h41.48.132	THAI_NEGA	2021.2.3	Win32	60.20107158	0	57	57	57	1
m	1	0.8369						BECULLA	np	7	0	baseline	250	nonparola	2	ong	0	no	AS24F17	24	F	2021-12-17_14h41.48.132	THAI_NEGA	2021.2.3	Win32	60.20107158	0	58	58	58	1
z	1	0.6509						FUCINA	p	6	8	baseline	250	parola	1	ong	0	no	AS24F17	24	F	2021-12-17_14h41.48.132	THAI_NEGA	2021.2.3	Win32	60.20107158	0	59	59	59	1
z	1	0.5688						ECLISSI	p	7	5	baseline	0	parola	1	ong	0	no	AS24F17	24	F	2021-12-17_14h41.48.132	THAI_NEGA	2021.2.3	Win32	60.20107158	0	60	60	60	1
z	1	0.5457						TROFEO	p	6	23	baseline	250	parola	1	ong	0	no	AS24F17	24	F	2021-12-17_14h41.48.132	THAI_NEGA	2021.2.3	Win32	60.20107158	0	61	61	61	1
z	1	0.6083						ROTTAME	p	7	7	baseline	0	parola	1	ong	0	no	AS24F17	24	F	2021-12-17_14h41.48.132	THAI_NEGA	2021.2.3	Win32	60.20107158	0	62	62	62	1
m	1	0.6421						MENDOLO	np	7	0	baseline	500	nonparola	2	ong	0	no	AS24F17	24	F	2021-12-17_14h41.48.132	THAI_NEGA	2021.2.3	Win32	60.20107158	0	63	63	63	1
z	0	0.7418						ARSINE	np	6	0	baseline	250	nonparola	2	ong	0	no	AS24F17	24	F	2021-12-17_14h41.48.132	THAI_NEGA	2021.2.3	Win32	60.20107158	0	64	64	64	1
z	1	0.7118						TISANA	p	6	7	baseline	0	parola	1	ong	0	no	AS24F17	24	F	2021-12-17_14h41.48.132	THAI_NEGA	2021.2.3	Win32	60.20107158	0	65	65	65	1
m	1	0.6194						ORLINO	np	6	0	baseline	0	nonparola	2	ong	0	no	AS24F17	24	F	2021-12-17_14h41.48.132	THAI_NEGA	2021.2.3	Win32	60.20107158	0	66	66	66	1
m	0	0.9443						ARINGA	p	6	9	baseline	500	parola	1	ong	0	no	AS24F17	24	F	2021-12-17_14h41.48.132	THAI_NEGA	2021.2.3	Win32	60.20107158	0	67	67	67	1
m	1	1.2537						TENGINE	np	7	0	baseline	0	nonparola	2	ong	0	no	AS24F17	24	F	2021-12-17_14h41.48.132	THAI_NEGA	2021.2.3	Win32	60.20107158	0	68	68	68	1
z	1	0.6776						ATTICO	p	6	6	baseline	500	parola	1	ong	0	no	AS24F17	24	F	2021-12-17_14h41.48.132	THAI_NEGA	2021.2.3	Win32	60.20107158	0	69	69	69	1
m	1	0.6633						VENORE	np	6	0	baseline	250	nonparola	2	ong	0	no	AS24F17	24	F	2021-12-17_14h41.48.132	THAI_NEGA	2021.2.3	Win32	60.20107158	0	70	70	70	1
m	0	0.9696						DARSENA	p	7	9	baseline	0	parola	1	ong	0	no	AS24F17	24	F	2021-12-17_14h41.48.132	THAI_NEGA	2021.2.3	Win32	60.20107158	0	71	71	71	1
z	0	0.8844						ALCIERE	np	7	0	baseline	250	nonparola	2	ong	0	no	AS24F17	24	F	2021-12-17_14h41.48.132	THAI_NEGA	2021.2.3	Win32	60.20107158	0	72	72	72	1
m	1	0.9138						ENTIMO	np	6	0	baseline	0	nonparola	2	ong	0	no	AS24F17	24	F	2021-12-17_14h41.48.132	THAI_NEGA	2021.2.3	Win32	60.20107158	0	73	73	73	1
z	1	0.7367						LIVIDO	p	6	8	baseline	500	parola	1	ong	0	no	AS24F17	24	F	2021-12-17_14h41.48.132	THAI_NEGA	2021.2.3	Win32	60.20107158	0	74	74	74	1
z	1	0.6385						NAUSEA	p	6	15	baseline	0	parola	1	ong	0	no	AS24F17	24	F	2021-12-17_14h41.48.132	THAI_NEGA	2021.2.3	Win32	60.20107158	0	75	75	75	1
m	1	1.1027						VERCACE	np	7	0	baseline	500	nonparola	2	ong	0	no	AS24F17	24	F	2021-12-17_14h41.48.132	THAI_NEGA	2021.2.3	Win32	60.20107158	0	76	76	76	1
z	1	0.6173						COFANO	p	6	9	baseline	0	parola	1	ong	0	no	AS24F17	24	F	2021-12-17_14h41.48.132	THAI_NEGA	2021.2.3	Win32	60.20107158	0	77	77	77	1
m	1	0.6533						USPICIO	np	7	0	baseline	250	nonparola	2	ong	0	no	AS24F17	24	F	2021-12-17_14h41.48.132	THAI_NEGA	2021.2.3	Win32	60.20107158	0	78	78	78	1
z	1	0.6424						IMBUTO	p	6	9	baseline	0	parola	1	ong	0	no	AS24F17	24	F	2021-12-17_14h41.48.132	THAI_NEGA	2021.2.3	Win32	60.20107158	0	79	79	79	1
m	1	0.707						SADIVA	np	6	0	baseline	500	nonparola	2	ong	0	no	AS24F17	24	F	2021-12-17_14h41.48.132	THAI_NEGA	2021.2.3	Win32	60.20107158	0	80	80	80	1
z	1	0.9465						BOZZOLO	p	7	7	baseline	0	parola	1	ong	0	no	AS24F17	24	F	2021-12-17_14h41.48.132	THAI_NEGA	2021.2.3	Win32	60.20107158	0	81	81	81	1
m	1	0.6347						OMPICCIO	np	7	0	baseline	0	nonparola	2	ong	0	no	AS24F17	24	F	2021-12-17_14h41.48.132	THAI_NEGA	2021.2.3	Win32	60.20107158	0	82	82	82	1
m	1	1.0013						LIMPONE	np	7	0	baseline	500	nonparola	2	ong	0	no	AS24F17	24	F	2021-12-17_14h41.48.132	THAI_NEGA	2021.2.3	Win32	60.20107158	0	83	83	83	1
m	1	0.7026						NARCICO	np	7	0	baseline	250	nonparola	2	ong	0	no	AS24F17	24	F	2021-12-17_14h41.48.132	THAI_NEGA	2021.2.3	Win32	60.20107158	0	84	84	84	1
z	1	0.695						PASCOLO	p	7	7	baseline	0	parola	1	ong	0	no	AS24F17	24	F	2021-12-17_14h41.48.132	THAI_NEGA	2021.2.3	Win32	60.20107158	0	85	85	85	1
m	1	0.668						INSOGNA	np	7	0	baseline	250	nonparola	2	ong	0	no	AS24F17	24	F	2021-12-17_14h41.48.132	THAI_NEGA	2021.2.3	Win32	60.20107158	0	86	86	86	1
z	1	0.7364						PATINA	p	6	14	baseline	250	parola	1	ong	0	no	AS24F17	24	F	2021-12-17_14h41.48.132	THAI_NEGA	2021.2.3	Win32	60.20107158	0	87	87	87	1
m	1	0.7353						ADOLTO	np	7	0	baseline	0	nonparola	2	ong	0	no	AS24F17	24	F	2021-12-17_14h41.48.132	THAI_NEGA	2021.2.3	Win32	60.20107158	0	88	88	88	1
z	1	0.6195						UTENTE	p	6	34	baseline	0	parola	1	ong	0	no	AS24F17	24	F	2021-12-17_14h41.48.132	THAI_NEGA	2021.2.3	Win32	60.20107158	0	89	89	89	1
m	1	0.6284						CIPELLA	np	7	0	baseline	500	nonparola	2	ong	0	no	AS24F17	24	F	2021-12-17_14h41.48.132	THAI_NEGA	2021.2.3	Win32	60.20107158	0	90	90	90	1
z	1	0.6964						GINEPRO	p	7	10	baseline	0	parola	1	ong	0	no	AS24F17	24	F	2021-12-17_14h41.48.132	THAI_NEGA	2021.2.3	Win32	60.20107158	0	91	91	91	1
m	1	0.6458						NONATO	np	6	0	baseline	500	nonparola	2	ong	0	no	AS24F17	24	F	2021-12-17_14h41.48.132	THAI_NEGA	2021.2.3	Win32	60.20107158	0	92	92	92	1
z	1	0.6021						CALICE	p	6	10	baseline	0	parola	1	ong	0	no	AS24F17	24	F	2021-12-17_14h41.48.132	THAI_NEGA	2021.2.3	Win32	60.20107158	0	93	93	93	1
z	1	0.6211						TORACE	p	6	31	baseline	250	parola	1	ong	0	no	AS24F17	24	F	2021-12-17_14h41.48.132	THAI_NEGA	2021.2.3	Win32	60.20107158	0	94	94	94	1
z	1	0.6624						REDINE	p	6	8	baseline	500	parola	1	ong	0	no	AS24F17	24	F	2021-12-17_14h41.48.132	THAI_NEGA	2021.2.3	Win32	60.20107158	0	95	95	95	1
z	1	0.5744						GOMITO	p	6	35	baseline	0	parola	1	ong	0	no	AS24F17	24	F	2021-12-17_14h41.48.132	THAI_NEGA	2021.2.3	Win32	60.20107158	0	96	96	96	1
m	1	0.6538						INGENSO	np	7	0	baseline	500	nonparola	2	ong	0	no	AS24F17	24	F	2021-12-17_14h41.48.132	THAI_NEGA	2021.2.3	Win32	60.20107158	0	97	97	97	1
m	1	0.8365						COVALLO	np	7	0	baseline	250	nonparola	2	ong	0	no	AS24F17	24	F	2021-12-17_14h41.48.132	THAI_NEGA	2021.2.3	Win32	60.20107158	0	98	98	98	1
z	1	0.6228						MONACO	p	6	24	baseline	250	parola	1	ong	0	no	AS24F17	24	F	2021-12-17_14h41.48.132	THAI_NEGA	2021.2.3	Win32	60.20107158	0	99	99	99	1
m	0	1.2319						DILUVIO	p	7	34	monitoring	0	parola	1	ong	0	no	AS24F17	24	F	2021-12-17_14h41.48.132	THAI_NEGA	2021.2.3	Win32	60.20107158						0	0	0	0	1
m	1	0.7783						PADATO	np	6	0	monitoring	250	nonparola	2	ong	0	no	AS24F17	24	F	2021-12-17_14h41.48.132	THAI_NEGA	2021.2.3	Win32	60.20107158						0	1	1	1	1
z	1	0.6524						STIVALE	p	7	10	monitoring	0	parola	1	ong	0	no	AS24F17	24	F	2021-12-17_14h41.48.132	THAI_NEGA	2021.2.3	Win32	60.20107158						0	2	2	2	1
m	1	0.8643						BAMMINO	np	7	0	monitoring	0	nonparola	2	ong	0	no	AS24F17	24	F	2021-12-17_14h41.48.132	THAI_NEGA	2021.2.3	Win32	60.20107158						0	3	3	3	1
m	1	0.8107						NUDOLA	np	6	0	monitoring	250	nonparola	2	ong	0	no	AS24F17	24	F	2021-12-17_14h41.48.132	THAI_NEGA	2021.2.3	Win32	60.20107158						0	4	4	4	1
m	0	0.9197						ZAMPINO	p	7	6	monitoring	500	parola	1	ong	0	no	AS24F17	24	F	2021-12-17_14h41.48.132	THAI_NEGA	2021.2.3	Win32	60.20107158						0	5	5	5	1
m	0	0.6548						CALDAIA	p	7	12	monitoring	250	parola	1	ong	0	no	AS24F17	24	F	2021-12-17_14h41.48.132	THAI_NEGA	2021.2.3	Win32	60.20107158						0	6	6	6	1
m	1	0.8307						FULGINE	np	7	0	monitoring	0	nonparola	2	ong	0	no	AS24F17	24	F	2021-12-17_14h41.48.132	THAI_NEGA	2021.2.3	Win32	60.20107158						0	7	7	7	1
z	1	0.5639						URANIO	p	6	9	monitoring	250	parola	1	ong	0	no	AS24F17	24	F	2021-12-17_14h41.48.132	THAI_NEGA	2021.2.3	Win32	60.20107158						0	8	8	8	1
m	1	0.8297						APISSO	np	6	0	monitoring	500	nonparola	2	ong	0	no	AS24F17	24	F	2021-12-17_14h41.48.132	THAI_NEGA	2021.2.3	Win32	60.20107158						0	9	9	9	1
l	1	0.8516						CAGERMA	np	7	0	monitoring	0	l	2	pmcue	0	no	AS24F17	24	F	2021-12-17_14h41.48.132	THAI_NEGA	2021.2.3	Win32	60.20107158						0	10	10	10	1
z	1	0.9995						TAZZINA	p	7	10	monitoring	250	parola	1	ong	0	no	AS24F17	24	F	2021-12-17_14h41.48.132	THAI_NEGA	2021.2.3	Win32	60.20107158						0	11	11	11	1
z	1	0.8873						VAPORE	p	6	40	monitoring	0	parola	1	ong	0	no	AS24F17	24	F	2021-12-17_14h41.48.132	THAI_NEGA	2021.2.3	Win32	60.20107158						0	12	12	12	1
z	0	0.7175						FEDORE	np	6	0	monitoring	250	nonparola	2	ong	0	no	AS24F17	24	F	2021-12-17_14h41.48.132	THAI_NEGA	2021.2.3	Win32	60.20107158						0	13	13	13	1
z	1	0.9917						MONTONE	p	7	8	monitoring	250	parola	1	ong	0	no	AS24F17	24	F	2021-12-17_14h41.48.132	THAI_NEGA	2021.2.3	Win32	60.20107158						0	14	14	14	1
m	1	1.0501						CANEZZA	np	7	0	monitoring	0	nonparola	2	ong	0	no	AS24F17	24	F	2021-12-17_14h41.48.132	THAI_NEGA	2021.2.3	Win32	60.20107158						0	15	15	15	1
z	0	0.846						RAGINA	np	6	0	monitoring	250	nonparola	2	ong	0	no	AS24F17	24	F	2021-12-17_14h41.48.132	THAI_NEGA	2021.2.3	Win32	60.20107158						0	16	16	16	1
z	1	1.013						AGNELLO	p	7	17	monitoring	250	parola	1	ong	0	no	AS24F17	24	F	2021-12-17_14h41.48.132	THAI_NEGA	2021.2.3	Win32	60.20107158						0	17	17	17	1
m	1	0.7623						PINARIO	np	7	0	monitoring	250	nonparola	2	ong	0	no	AS24F17	24	F	2021-12-17_14h41.48.132	THAI_NEGA	2021.2.3	Win32	60.20107158						0	18	18	18	1
m	1	1.0147						INDANO	np	6	0	monitoring	500	nonparola	2	ong	0	no	AS24F17	24	F	2021-12-17_14h41.48.132	THAI_NEGA	2021.2.3	Win32	60.20107158						0	19	19	19	1
z	1	0.8815						BISTURI	p	7	8	monitoring	250	parola	1	ong	0	no	AS24F17	24	F	2021-12-17_14h41.48.132	THAI_NEGA	2021.2.3	Win32	60.20107158						0	20	20	20	1
m	1	1.0287						SECONTO	np	7	0	monitoring	250	nonparola	2	ong	0	no	AS24F17	24	F	2021-12-17_14h41.48.132	THAI_NEGA	2021.2.3	Win32	60.20107158						0	21	21	21	1
l	1	0.8032						POMATA	p	6	0	monitoring	500	l	1	pmcue	0	no	AS24F17	24	F	2021-12-17_14h41.48.132	THAI_NEGA	2021.2.3	Win32	60.20107158						0	22	22	22	1
z	0	1.3575						UMETTA	np	6	0	monitoring	250	nonparola	2	ong	0	no	AS24F17	24	F	2021-12-17_14h41.48.132	THAI_NEGA	2021.2.3	Win32	60.20107158						0	23	23	23	1
z	1	0.8379						FRUSCIO	p	7	9	monitoring	0	parola	1	ong	0	no	AS24F17	24	F	2021-12-17_14h41.48.132	THAI_NEGA	2021.2.3	Win32	60.20107158						0	24	24	24	1
z	1	1.0594						ORDIGNO	p	7	15	monitoring	250	parola	1	ong	0	no	AS24F17	24	F	2021-12-17_14h41.48.132	THAI_NEGA	2021.2.3	Win32	60.20107158						0	25	25	25	1
z	0	1.2867						METALO	np	6	0	monitoring	0	nonparola	2	ong	0	no	AS24F17	24	F	2021-12-17_14h41.48.132	THAI_NEGA	2021.2.3	Win32	60.20107158						0	26	26	26	1
m	1	0.6214						GAVERA	np	6	0	monitoring	500	nonparola	2	ong	0	no	AS24F17	24	F	2021-12-17_14h41.48.132	THAI_NEGA	2021.2.3	Win32	60.20107158						0	27	27	27	1
z	1	0.8048						INSERTO	p	7	9	monitoring	0	parola	1	ong	0	no	AS24F17	24	F	2021-12-17_14h41.48.132	THAI_NEGA	2021.2.3	Win32	60.20107158						0	28	28	28	1
z	1	0.8101						VICARIO	p	7	9	monitoring	500	parola	1	ong	0	no	AS24F17	24	F	2021-12-17_14h41.48.132	THAI_NEGA	2021.2.3	Win32	60.20107158						0	29	29	29	1
m	1	0.8624						ACENDA	np	6	0	monitoring	0	nonparola	2	ong	0	no	AS24F17	24	F	2021-12-17_14h41.48.132	THAI_NEGA	2021.2.3	Win32	60.20107158						0	30	30	30	1
z	1	0.9586						DECADE	p	6	7	monitoring	0	parola	1	ong	0	no	AS24F17	24	F	2021-12-17_14h41.48.132	THAI_NEGA	2021.2.3	Win32	60.20107158						0	31	31	31	1
m	1	1.1181						PALETE	np	6	0	monitoring	500	nonparola	2	ong	0	no	AS24F17	24	F	2021-12-17_14h41.48.132	THAI_NEGA	2021.2.3	Win32	60.20107158						0	32	32	32	1
z	1	1.2248						SENAPE	p	6	17	monitoring	500	parola	1	ong	0	no	AS24F17	24	F	2021-12-17_14h41.48.132	THAI_NEGA	2021.2.3	Win32	60.20107158						0	33	33	33	1
m	1	0.8203						TENTONO	np	7	0	monitoring	0	nonparola	2	ong	0	no	AS24F17	24	F	2021-12-17_14h41.48.132	THAI_NEGA	2021.2.3	Win32	60.20107158						0	34	34	34	1
l	1	0.6431						MANICO	p	6	12	monitoring	0	l	1	pmcue	0	no	AS24F17	24	F	2021-12-17_14h41.48.132	THAI_NEGA	2021.2.3	Win32	60.20107158						0	35	35	35	1
z	1	1.2248						GETTONE	p	7	5	monitoring	250	parola	1	ong	0	no	AS24F17	24	F	2021-12-17_14h41.48.132	THAI_NEGA	2021.2.3	Win32	60.20107158						0	36	36	36	1
m	1	0.8113						CALERA	np	6	0	monitoring	500	nonparola	2	ong	0	no	AS24F17	24	F	2021-12-17_14h41.48.132	THAI_NEGA	2021.2.3	Win32	60.20107158						0	37	37	37	1
z	1	0.7757						USTIONE	p	7	20	monitoring	500	parola	1	ong	0	no	AS24F17	24	F	2021-12-17_14h41.48.132	THAI_NEGA	2021.2.3	Win32	60.20107158						0	38	38	38	1
m	0	1.1754						LEGNAME	p	7	7	monitoring	0	parola	1	ong	0	no	AS24F17	24	F	2021-12-17_14h41.48.132	THAI_NEGA	2021.2.3	Win32	60.20107158						0	39	39	39	1
m	1	0.9275						MODIVO	np	6	0	monitoring	0	nonparola	2	ong	0	no	AS24F17	24	F	2021-12-17_14h41.48.132	THAI_NEGA	2021.2.3	Win32	60.20107158						0	40	40	40	1
z	1	1.0288						RADURA	p	6	9	monitoring	0	parola	1	ong	0	no	AS24F17	24	F	2021-12-17_14h41.48.132	THAI_NEGA	2021.2.3	Win32	60.20107158						0	41	41	41	1
m	1	0.6862						TUANTO	np	6	0	monitoring	250	nonparola	2	ong	0	no	AS24F17	24	F	2021-12-17_14h41.48.132	THAI_NEGA	2021.2.3	Win32	60.20107158						0	42	42	42	1
z	1	1.0556						PICCONE	p	7	11	monitoring	0	parola	1	ong	0	no	AS24F17	24	F	2021-12-17_14h41.48.132	THAI_NEGA	2021.2.3	Win32	60.20107158						0	43	43	43	1
m	1	0.72						LACREME	np	7	0	monitoring	250	nonparola	2	ong	0	no	AS24F17	24	F	2021-12-17_14h41.48.132	THAI_NEGA	2021.2.3	Win32	60.20107158						0	44	44	44	1
m	1	0.8716						DILITTA	np	7	0	monitoring	500	nonparola	2	ong	0	no	AS24F17	24	F	2021-12-17_14h41.48.132	THAI_NEGA	2021.2.3	Win32	60.20107158						0	45	45	45	1
l	1	1.0434						TOMANTE	np	7	0	monitoring	0	l	2	pmcue	0	no	AS24F17	24	F	2021-12-17_14h41.48.132	THAI_NEGA	2021.2.3	Win32	60.20107158						0	46	46	46	1
z	1	0.554						OTTONE	p	6	17	monitoring	500	parola	1	ong	0	no	AS24F17	24	F	2021-12-17_14h41.48.132	THAI_NEGA	2021.2.3	Win32	60.20107158						0	47	47	47	1
z	1	0.7702						GAZEBO	p	6	8	monitoring	0	parola	1	ong	0	no	AS24F17	24	F	2021-12-17_14h41.48.132	THAI_NEGA	2021.2.3	Win32	60.20107158						0	48	48	48	1
m	1	0.6546						NENICO	np	6	0	monitoring	250	nonparola	2	ong	0	no	AS24F17	24	F	2021-12-17_14h41.48.132	THAI_NEGA	2021.2.3	Win32	60.20107158						0	49	49	49	1
z	1	1.8565						ARPIONE	p	7	12	monitoring	250	parola	1	ong	0	no	AS24F17	24	F	2021-12-17_14h41.48.132	THAI_NEGA	2021.2.3	Win32	60.20107158						0	50	50	50	1
m	1	1.1143						VANIGIA	np	7	0	monitoring	500	nonparola	2	ong	0	no	AS24F17	24	F	2021-12-17_14h41.48.132	THAI_NEGA	2021.2.3	Win32	60.20107158						0	51	51	51	1
m	1	0.8549						EBLISSE	np	7	0	monitoring	0	nonparola	2	ong	0	no	AS24F17	24	F	2021-12-17_14h41.48.132	THAI_NEGA	2021.2.3	Win32	60.20107158						0	52	52	52	1
z	1	0.7551						CARTINA	p	7	13	monitoring	250	parola	1	ong	0	no	AS24F17	24	F	2021-12-17_14h41.48.132	THAI_NEGA	2021.2.3	Win32	60.20107158						0	53	53	53	1
m	1	0.8126						TECITA	np	6	0	monitoring	500	nonparola	2	ong	0	no	AS24F17	24	F	2021-12-17_14h41.48.132	THAI_NEGA	2021.2.3	Win32	60.20107158						0	54	54	54	1
z	1	0.6726						FELINO	p	6	9	monitoring	500	parola	1	ong	0	no	AS24F17	24	F	2021-12-17_14h41.48.132	THAI_NEGA	2021.2.3	Win32	60.20107158						0	55	55	55	1
m	1	0.8416						GINEVRO	np	7	0	monitoring	250	nonparola	2	ong	0	no	AS24F17	24	F	2021-12-17_14h41.48.132	THAI_NEGA	2021.2.3	Win32	60.20107158						0	56	56	56	1
m	1	0.8295						ELANCO	np	6	0	monitoring	250	nonparola	2	ong	0	no	AS24F17	24	F	2021-12-17_14h41.48.132	THAI_NEGA	2021.2.3	Win32	60.20107158						0	57	57	57	1
m	0	0.888						BIDONE	p	6	13	monitoring	0	parola	1	ong	0	no	AS24F17	24	F	2021-12-17_14h41.48.132	THAI_NEGA	2021.2.3	Win32	60.20107158						0	58	58	58	1
z	1	1.1379						LEMURE	p	6	3	monitoring	500	parola	1	ong	0	no	AS24F17	24	F	2021-12-17_14h41.48.132	THAI_NEGA	2021.2.3	Win32	60.20107158						0	59	59	59	1
l	1	1.0433						SAGOMA	p	6	0	monitoring	250	l	1	pmcue	0	no	AS24F17	24	F	2021-12-17_14h41.48.132	THAI_NEGA	2021.2.3	Win32	60.20107158						0	60	60	60	1
z	1	0.8206						REPERTO	p	7	7	monitoring	0	parola	1	ong	0	no	AS24F17	24	F	2021-12-17_14h41.48.132	THAI_NEGA	2021.2.3	Win32	60.20107158						0	61	61	61	1
m	1	0.8589						MIDULLO	np	7	0	monitoring	250	nonparola	2	ong	0	no	AS24F17	24	F	2021-12-17_14h41.48.132	THAI_NEGA	2021.2.3	Win32	60.20107158						0	62	62	62	1
m	1	1.541						DANNOLA	np	7	0	monitoring	500	nonparola	2	ong	0	no	AS24F17	24	F	2021-12-17_14h41.48.132	THAI_NEGA	2021.2.3	Win32	60.20107158						0	63	63	63	1
z	1	0.9196						ORFANO	p	6	9	monitoring	500	parola	1	ong	0	no	AS24F17	24	F	2021-12-17_14h41.48.132	THAI_NEGA	2021.2.3	Win32	60.20107158						0	64	64	64	1
l	0	0.7367						BANENA	np	6	0	monitoring	250	nonparola	2	ong	0	no	AS24F17	24	F	2021-12-17_14h41.48.132	THAI_NEGA	2021.2.3	Win32	60.20107158						0	65	65	65	1
m	1	1.0938						FERPATA	np	7	0	monitoring	0	nonparola	2	ong	0	no	AS24F17	24	F	2021-12-17_14h41.48.132	THAI_NEGA	2021.2.3	Win32	60.20107158						0	66	66	66	1
z	1	0.7554						NEURONE	p	7	11	monitoring	250	parola	1	ong	0	no	AS24F17	24	F	2021-12-17_14h41.48.132	THAI_NEGA	2021.2.3	Win32	60.20107158						0	67	67	67	1
m	1	0.7871						LATTERA	np	7	0	monitoring	500	nonparola	2	ong	0	no	AS24F17	24	F	2021-12-17_14h41.48.132	THAI_NEGA	2021.2.3	Win32	60.20107158						0	68	68	68	1
z	0	0.7925						GESIONE	np	7	0	monitoring	500	nonparola	2	ong	0	no	AS24F17	24	F	2021-12-17_14h41.48.132	THAI_NEGA	2021.2.3	Win32	60.20107158						0	69	69	69	1
z	1	0.8261						PEDANA	p	6	18	monitoring	500	parola	1	ong	0	no	AS24F17	24	F	2021-12-17_14h41.48.132	THAI_NEGA	2021.2.3	Win32	60.20107158						0	70	70	70	1
m	0	0.7634						MACIATA	np	7	0	monitoring	500	l	2	pmcue	0	no	AS24F17	24	F	2021-12-17_14h41.48.132	THAI_NEGA	2021.2.3	Win32	60.20107158						0	71	71	71	1
m	1	0.8398						FIOLINO	np	7	0	monitoring	250	nonparola	2	ong	0	no	AS24F17	24	F	2021-12-17_14h41.48.132	THAI_NEGA	2021.2.3	Win32	60.20107158						0	72	72	72	1
z	1	0.8716						INGORGO	p	7	16	monitoring	0	parola	1	ong	0	no	AS24F17	24	F	2021-12-17_14h41.48.132	THAI_NEGA	2021.2.3	Win32	60.20107158						0	73	73	73	1
m	1	0.6323						IMPORO	np	6	0	monitoring	250	nonparola	2	ong	0	no	AS24F17	24	F	2021-12-17_14h41.48.132	THAI_NEGA	2021.2.3	Win32	60.20107158						0	74	74	74	1
z	1	0.9194						NOBILE	p	6	29	monitoring	500	parola	1	ong	0	no	AS24F17	24	F	2021-12-17_14h41.48.132	THAI_NEGA	2021.2.3	Win32	60.20107158						0	75	75	75	1
	0							MINIERA	p	7	19	monitoring	500	parola	1	ong	0	no	AS24F17	24	F	2021-12-17_14h41.48.132	THAI_NEGA	2021.2.3	Win32	60.20107158						0	76	76	76	1
z	0	-2.2945						ALLARVE	np	7	0	monitoring	500	nonparola	2	ong	0	no	AS24F17	24	F	2021-12-17_14h41.48.132	THAI_NEGA	2021.2.3	Win32	60.20107158						0	77	77	77	1
m	1	0.7749						DIBANO	np	6	0	monitoring	250	nonparola	2	ong	0	no	AS24F17	24	F	2021-12-17_14h41.48.132	THAI_NEGA	2021.2.3	Win32	60.20107158						0	78	78	78	1
m	0	1.309						FAGOTTO	p	7	7	monitoring	0	parola	1	ong	0	no	AS24F17	24	F	2021-12-17_14h41.48.132	THAI_NEGA	2021.2.3	Win32	60.20107158						0	79	79	79	1
z	1	0.7329						PALUDE	p	6	13	monitoring	0	parola	1	ong	0	no	AS24F17	24	F	2021-12-17_14h41.48.132	THAI_NEGA	2021.2.3	Win32	60.20107158						0	80	80	80	1
m	1	0.6974						MUDINO	np	6	0	monitoring	500	nonparola	2	ong	0	no	AS24F17	24	F	2021-12-17_14h41.48.132	THAI_NEGA	2021.2.3	Win32	60.20107158						0	81	81	81	1
m	1	0.9183						ESTEBA	np	6	0	monitoring	500	nonparola	2	ong	0	no	AS24F17	24	F	2021-12-17_14h41.48.132	THAI_NEGA	2021.2.3	Win32	60.20107158						0	82	82	82	1
l	1	0.9049						MANTIDE	p	7	9	monitoring	250	l	1	pmcue	0	no	AS24F17	24	F	2021-12-17_14h41.48.132	THAI_NEGA	2021.2.3	Win32	60.20107158						0	83	83	83	1
z	1	0.9041						UVETTA	p	6	11	monitoring	500	parola	1	ong	0	no	AS24F17	24	F	2021-12-17_14h41.48.132	THAI_NEGA	2021.2.3	Win32	60.20107158						0	84	84	84	1
z	1	0.7676						ESILIO	p	6	41	monitoring	250	parola	1	ong	0	no	AS24F17	24	F	2021-12-17_14h41.48.132	THAI_NEGA	2021.2.3	Win32	60.20107158						0	85	85	85	1
m	1	0.801						RECRUTA	np	7	0	monitoring	500	nonparola	2	ong	0	no	AS24F17	24	F	2021-12-17_14h41.48.132	THAI_NEGA	2021.2.3	Win32	60.20107158						0	86	86	86	1
z	1	0.7381						TIMONE	p	7	31	monitoring	250	parola	1	ong	0	no	AS24F17	24	F	2021-12-17_14h41.48.132	THAI_NEGA	2021.2.3	Win32	60.20107158						0	87	87	87	1
z	1	0.7903						CAVOLO	p	6	13	monitoring	0	parola	1	ong	0	no	AS24F17	24	F	2021-12-17_14h41.48.132	THAI_NEGA	2021.2.3	Win32	60.20107158						0	88	88	88	1
m	1	0.7269						NOTTARE	np	7	0	monitoring	500	nonparola	2	ong	0	no	AS24F17	24	F	2021-12-17_14h41.48.132	THAI_NEGA	2021.2.3	Win32	60.20107158						0	89	89	89	1
z	1	0.7191						LICHENE	p	7	7	monitoring	0	parola	1	ong	0	no	AS24F17	24	F	2021-12-17_14h41.48.132	THAI_NEGA	2021.2.3	Win32	60.20107158						0	90	90	90	1
m	1	0.7024						PUSTINO	np	7	0	monitoring	500	nonparola	2	ong	0	no	AS24F17	24	F	2021-12-17_14h41.48.132	THAI_NEGA	2021.2.3	Win32	60.20107158						0	91	91	91	1
m	0	0.9454						MULINO	p	6	7	monitoring	0	parola	1	ong	0	no	AS24F17	24	F	2021-12-17_14h41.48.132	THAI_NEGA	2021.2.3	Win32	60.20107158						0	92	92	92	1
m	1	0.7871						VAROLO	np	6	0	monitoring	0	nonparola	2	ong	0	no	AS24F17	24	F	2021-12-17_14h41.48.132	THAI_NEGA	2021.2.3	Win32	60.20107158						0	93	93	93	1
z	0	0.5702						ENIGMA	p	6	9	monitoring	500	l	1	pmcue	0	no	AS24F17	24	F	2021-12-17_14h41.48.132	THAI_NEGA	2021.2.3	Win32	60.20107158						0	94	94	94	1
z	1	1.0952						NARICE	p	6	15	monitoring	250	parola	1	ong	0	no	AS24F17	24	F	2021-12-17_14h41.48.132	THAI_NEGA	2021.2.3	Win32	60.20107158						0	95	95	95	1
m	1	0.8728						CAVIDE	np	6	0	monitoring	500	nonparola	2	ong	0	no	AS24F17	24	F	2021-12-17_14h41.48.132	THAI_NEGA	2021.2.3	Win32	60.20107158						0	96	96	96	1
m	1	1.0811						VOLACE	np	6	0	monitoring	0	nonparola	2	ong	0	no	AS24F17	24	F	2021-12-17_14h41.48.132	THAI_NEGA	2021.2.3	Win32	60.20107158						0	97	97	97	1
m	1	0.9313						SADICE	np	6	0	monitoring	0	nonparola	2	ong	0	no	AS24F17	24	F	2021-12-17_14h41.48.132	THAI_NEGA	2021.2.3	Win32	60.20107158						0	98	98	98	1
z	1	0.6721						VORTICE	p	7	14	monitoring	250	parola	1	ong	0	no	AS24F17	24	F	2021-12-17_14h41.48.132	THAI_NEGA	2021.2.3	Win32	60.20107158						0	99	99	99	1
																			AS24F17	24	F	2021-12-17_14h41.48.132	THAI_NEGA	2021.2.3	Win32	60.20107158											n	1	3.9601	y	1	3.738	n	1	4.5483
