# Supplementary material for: Thinking about it: the impact of COVID-19-related stimuli on prospective memory
Source: PeerJ. 2023 Nov 16;11:e16389. doi: 10.7717/peerj.16389 (PMC10657566; doi:10.7717/peerj.16389)
Supplement: Supplemental Information 4 — The raw data from both the task and the questionnaire. Both folders are divided in the three conditions (COV, DOC, and NEGA) depending on the presented video clip. [file peerj-11-16389-s004.zip › Data/RAW_Data_Task/NEGA_version/GL20F18_nega.csv]

trial_key.keys	trial_key.corr	trials_loop_practice.thisRepN	trials_loop_practice.thisTrialN	trials_loop_practice.thisN	trials_loop_practice.thisIndex	trials_loop_practice.ran	stimolo	parolanonparola	lunghezza	frequenza	blocco	jitter	rispcorr	StimTrig	stim_type	stimulus_after	underline	ID_Soggetto*	Età*	Sesso	date	expName	psychopyVersion	OS	frameRate	trial_key.rt	trials_loop_baseline.thisRepN	trials_loop_baseline.thisTrialN	trials_loop_baseline.thisN	trials_loop_baseline.thisIndex	trials_loop_baseline.ran	trials_loop_attention.thisRepN	trials_loop_attention.thisTrialN	trials_loop_attention.thisN	trials_loop_attention.thisIndex	trials_loop_attention.ran	emotional1_key.keys	emotional1_key.corr	emotional1_key.rt	emotional2_key.keys	emotional2_key.corr	emotional2_key.rt	emotional3_key.keys	emotional3_key.corr	emotional3_key.rt
	0	0	0	0	0	1	ARANCIA	p	7	31	practice	500	parola	1	ong	0	no	GL20F18	20	FEMMINA	2022-01-18_16h50.04.656	THAI_NEGA	2021.2.3	MacIntel	60.0024001
	0	0	1	1	1	1	RECINA	np	6	0	practice	500	nonparola	2	ong	0	no	GL20F18	20	FEMMINA	2022-01-18_16h50.04.656	THAI_NEGA	2021.2.3	MacIntel	60.0024001
m	1	0	2	2	2	1	TUCCANA	np	7	0	practice	250	nonparola	2	ong	0	no	GL20F18	20	FEMMINA	2022-01-18_16h50.04.656	THAI_NEGA	2021.2.3	MacIntel	60.0024001	1.1991
z	1	0	3	3	3	1	PETTINE	p	7	1	practice	0	parola	1	ong	0	no	GL20F18	20	FEMMINA	2022-01-18_16h50.04.656	THAI_NEGA	2021.2.3	MacIntel	60.0024001	0.8023
m	1	0	4	4	4	1	INFITO	np	6	0	practice	500	nonparola	2	ong	0	no	GL20F18	20	FEMMINA	2022-01-18_16h50.04.656	THAI_NEGA	2021.2.3	MacIntel	60.0024001	1.3519
z	1	0	5	5	5	1	GIUDICE	p	7	374	practice	500	parola	1	ong	0	no	GL20F18	20	FEMMINA	2022-01-18_16h50.04.656	THAI_NEGA	2021.2.3	MacIntel	60.0024001	0.8849
z	1	0	6	6	6	1	VOLANTE	p	7	89	practice	0	parola	1	ong	0	no	GL20F18	20	FEMMINA	2022-01-18_16h50.04.656	THAI_NEGA	2021.2.3	MacIntel	60.0024001	0.6229
m	1	0	7	7	7	1	CUBELA	np	6	0	practice	250	nonparola	2	ong	0	no	GL20F18	20	FEMMINA	2022-01-18_16h50.04.656	THAI_NEGA	2021.2.3	MacIntel	60.0024001	0.9495
	0	0	8	8	8	1	LUGGINE	np	7	0	practice	0	nonparola	2	ong	0	no	GL20F18	20	FEMMINA	2022-01-18_16h50.04.656	THAI_NEGA	2021.2.3	MacIntel	60.0024001
z	1	0	9	9	9	1	DISEGNO	p	7	201	practice	0	parola	1	ong	0	no	GL20F18	20	FEMMINA	2022-01-18_16h50.04.656	THAI_NEGA	2021.2.3	MacIntel	60.0024001	0.6856
z	1						RELITTO	p	7	8	baseline	500	parola	1	ong	0	no	GL20F18	20	FEMMINA	2022-01-18_16h50.04.656	THAI_NEGA	2021.2.3	MacIntel	60.0024001	1.2667	0	0	0	0	1
z	1						GERANIO	p	7	12	baseline	250	parola	1	ong	0	no	GL20F18	20	FEMMINA	2022-01-18_16h50.04.656	THAI_NEGA	2021.2.3	MacIntel	60.0024001	0.789	0	1	1	1	1
m	1						VANANGA	np	7	0	baseline	0	nonparola	2	ong	0	no	GL20F18	20	FEMMINA	2022-01-18_16h50.04.656	THAI_NEGA	2021.2.3	MacIntel	60.0024001	1.1152	0	2	2	2	1
z	1						NATICA	p	6	5	baseline	250	parola	1	ong	0	no	GL20F18	20	FEMMINA	2022-01-18_16h50.04.656	THAI_NEGA	2021.2.3	MacIntel	60.0024001	1.0008	0	3	3	3	1
m	1						USTELLO	np	7	0	baseline	500	nonparola	2	ong	0	no	GL20F18	20	FEMMINA	2022-01-18_16h50.04.656	THAI_NEGA	2021.2.3	MacIntel	60.0024001	0.8456	0	4	4	4	1
z	1						METANO	p	6	17	baseline	250	parola	1	ong	0	no	GL20F18	20	FEMMINA	2022-01-18_16h50.04.656	THAI_NEGA	2021.2.3	MacIntel	60.0024001	0.6158	0	5	5	5	1
m	1						FIURIA	np	6	0	baseline	500	nonparola	2	ong	0	no	GL20F18	20	FEMMINA	2022-01-18_16h50.04.656	THAI_NEGA	2021.2.3	MacIntel	60.0024001	1.255	0	6	6	6	1
z	1						SUGHERO	p	7	5	baseline	250	parola	1	ong	0	no	GL20F18	20	FEMMINA	2022-01-18_16h50.04.656	THAI_NEGA	2021.2.3	MacIntel	60.0024001	1.1659	0	7	7	7	1
m	1						PIROTA	np	6	0	baseline	250	nonparola	2	ong	0	no	GL20F18	20	FEMMINA	2022-01-18_16h50.04.656	THAI_NEGA	2021.2.3	MacIntel	60.0024001	1.1832	0	8	8	8	1
m	1						BAMBORA	np	7	0	baseline	0	nonparola	2	ong	0	no	GL20F18	20	FEMMINA	2022-01-18_16h50.04.656	THAI_NEGA	2021.2.3	MacIntel	60.0024001	1.0157	0	9	9	9	1
z	1						PETALO	p	6	27	baseline	250	parola	1	ong	0	no	GL20F18	20	FEMMINA	2022-01-18_16h50.04.656	THAI_NEGA	2021.2.3	MacIntel	60.0024001	0.8347	0	10	10	10	1
z	1						ELMETTO	p	7	5	baseline	0	parola	1	ong	0	no	GL20F18	20	FEMMINA	2022-01-18_16h50.04.656	THAI_NEGA	2021.2.3	MacIntel	60.0024001	1.4329	0	11	11	11	1
m	1						DOBILE	np	6	0	baseline	250	nonparola	2	ong	0	no	GL20F18	20	FEMMINA	2022-01-18_16h50.04.656	THAI_NEGA	2021.2.3	MacIntel	60.0024001	0.801	0	12	12	12	1
z	1						BAVERO	p	6	7	baseline	0	parola	1	ong	0	no	GL20F18	20	FEMMINA	2022-01-18_16h50.04.656	THAI_NEGA	2021.2.3	MacIntel	60.0024001	0.6509	0	13	13	13	1
z	1						VALENZA	p	7	10	baseline	500	parola	1	ong	0	no	GL20F18	20	FEMMINA	2022-01-18_16h50.04.656	THAI_NEGA	2021.2.3	MacIntel	60.0024001	0.7528	0	14	14	14	1
m	1						ORDONE	np	6	0	baseline	250	nonparola	2	ong	0	no	GL20F18	20	FEMMINA	2022-01-18_16h50.04.656	THAI_NEGA	2021.2.3	MacIntel	60.0024001	0.7356	0	15	15	15	1
	0						TERPONE	np	7	0	baseline	250	nonparola	2	ong	0	no	GL20F18	20	FEMMINA	2022-01-18_16h50.04.656	THAI_NEGA	2021.2.3	MacIntel	60.0024001		0	16	16	16	1
z	1						INCHINO	p	7	10	baseline	250	parola	1	ong	0	no	GL20F18	20	FEMMINA	2022-01-18_16h50.04.656	THAI_NEGA	2021.2.3	MacIntel	60.0024001	0.8122	0	17	17	17	1
z	1						ETTARO	p	6	31	baseline	0	parola	1	ong	0	no	GL20F18	20	FEMMINA	2022-01-18_16h50.04.656	THAI_NEGA	2021.2.3	MacIntel	60.0024001	0.8994	0	18	18	18	1
m	1						LUVACA	np	6	0	baseline	250	nonparola	2	ong	0	no	GL20F18	20	FEMMINA	2022-01-18_16h50.04.656	THAI_NEGA	2021.2.3	MacIntel	60.0024001	0.9347	0	19	19	19	1
z	1						DUETTO	p	6	23	baseline	500	parola	1	ong	0	no	GL20F18	20	FEMMINA	2022-01-18_16h50.04.656	THAI_NEGA	2021.2.3	MacIntel	60.0024001	0.6842	0	20	20	20	1
m	1						PUPILE	np	6	0	baseline	250	nonparola	2	ong	0	no	GL20F18	20	FEMMINA	2022-01-18_16h50.04.656	THAI_NEGA	2021.2.3	MacIntel	60.0024001	1.2491	0	21	21	21	1
m	1						STOVACO	np	7	0	baseline	0	nonparola	2	ong	0	no	GL20F18	20	FEMMINA	2022-01-18_16h50.04.656	THAI_NEGA	2021.2.3	MacIntel	60.0024001	0.7838	0	22	22	22	1
z	1						BARILE	p	6	7	baseline	500	parola	1	ong	0	no	GL20F18	20	FEMMINA	2022-01-18_16h50.04.656	THAI_NEGA	2021.2.3	MacIntel	60.0024001	0.7519	0	23	23	23	1
m	1						RANAIO	np	6	0	baseline	250	nonparola	2	ong	0	no	GL20F18	20	FEMMINA	2022-01-18_16h50.04.656	THAI_NEGA	2021.2.3	MacIntel	60.0024001	1.0347	0	24	24	24	1
z	1						CAVERNA	p	7	14	baseline	250	parola	1	ong	0	no	GL20F18	20	FEMMINA	2022-01-18_16h50.04.656	THAI_NEGA	2021.2.3	MacIntel	60.0024001	0.8703	0	25	25	25	1
m	1						ROTOIA	np	7	0	baseline	500	nonparola	2	ong	0	no	GL20F18	20	FEMMINA	2022-01-18_16h50.04.656	THAI_NEGA	2021.2.3	MacIntel	60.0024001	1.5189	0	26	26	26	1
z	1						ALTURA	p	6	8	baseline	500	parola	1	ong	0	no	GL20F18	20	FEMMINA	2022-01-18_16h50.04.656	THAI_NEGA	2021.2.3	MacIntel	60.0024001	0.9305	0	27	27	27	1
z	1						DIPINTO	p	7	21	baseline	0	parola	1	ong	0	no	GL20F18	20	FEMMINA	2022-01-18_16h50.04.656	THAI_NEGA	2021.2.3	MacIntel	60.0024001	1.0159	0	28	28	28	1
z	1						LEGUME	p	6	11	baseline	250	parola	1	ong	0	no	GL20F18	20	FEMMINA	2022-01-18_16h50.04.656	THAI_NEGA	2021.2.3	MacIntel	60.0024001	1.4989	0	29	29	29	1
m	1						FEDINO	np	6	0	baseline	500	nonparola	2	ong	0	no	GL20F18	20	FEMMINA	2022-01-18_16h50.04.656	THAI_NEGA	2021.2.3	MacIntel	60.0024001	0.9013	0	30	30	30	1
z	1						MENSOLA	p	7	7	baseline	0	parola	1	ong	0	no	GL20F18	20	FEMMINA	2022-01-18_16h50.04.656	THAI_NEGA	2021.2.3	MacIntel	60.0024001	0.6009	0	31	31	31	1
	0						ALCUME	np	6	0	baseline	500	nonparola	2	ong	0	no	GL20F18	20	FEMMINA	2022-01-18_16h50.04.656	THAI_NEGA	2021.2.3	MacIntel	60.0024001		0	32	32	32	1
z	1						INNESTO	p	6	13	baseline	0	parola	1	ong	0	no	GL20F18	20	FEMMINA	2022-01-18_16h50.04.656	THAI_NEGA	2021.2.3	MacIntel	60.0024001	1.6966	0	33	33	33	1
m	1						LAVENDA	np	7	0	baseline	0	nonparola	2	ong	0	no	GL20F18	20	FEMMINA	2022-01-18_16h50.04.656	THAI_NEGA	2021.2.3	MacIntel	60.0024001	0.8021	0	34	34	34	1
z	1						SLAVINA	p	7	5	baseline	500	parola	1	ong	0	no	GL20F18	20	FEMMINA	2022-01-18_16h50.04.656	THAI_NEGA	2021.2.3	MacIntel	60.0024001	1.6185	0	35	35	35	1
z	1						ORMONE	p	6	6	baseline	500	parola	1	ong	0	no	GL20F18	20	FEMMINA	2022-01-18_16h50.04.656	THAI_NEGA	2021.2.3	MacIntel	60.0024001	0.536	0	36	36	36	1
m	1						UMIONE	np	6	0	baseline	0	nonparola	2	ong	0	no	GL20F18	20	FEMMINA	2022-01-18_16h50.04.656	THAI_NEGA	2021.2.3	MacIntel	60.0024001	0.7884	0	37	37	37	1
z	1						SALAME	p	6	14	baseline	0	parola	1	ong	0	no	GL20F18	20	FEMMINA	2022-01-18_16h50.04.656	THAI_NEGA	2021.2.3	MacIntel	60.0024001	0.5588	0	38	38	38	1
m	1						GANDOLA	np	7	0	baseline	500	nonparola	2	ong	0	no	GL20F18	20	FEMMINA	2022-01-18_16h50.04.656	THAI_NEGA	2021.2.3	MacIntel	60.0024001	0.8684	0	39	39	39	1
m	1						DIGEGNO	np	7	0	baseline	500	nonparola	2	ong	0	no	GL20F18	20	FEMMINA	2022-01-18_16h50.04.656	THAI_NEGA	2021.2.3	MacIntel	60.0024001	0.8692	0	40	40	40	1
m	1						BACRECA	np	7	0	baseline	0	nonparola	2	ong	0	no	GL20F18	20	FEMMINA	2022-01-18_16h50.04.656	THAI_NEGA	2021.2.3	MacIntel	60.0024001	1.0017	0	41	41	41	1
z	1						RUDERE	p	6	8	baseline	250	parola	1	ong	0	no	GL20F18	20	FEMMINA	2022-01-18_16h50.04.656	THAI_NEGA	2021.2.3	MacIntel	60.0024001	0.8338	0	42	42	42	1
m	1						OSCITE	np	6	0	baseline	250	nonparola	2	ong	0	no	GL20F18	20	FEMMINA	2022-01-18_16h50.04.656	THAI_NEGA	2021.2.3	MacIntel	60.0024001	0.7522	0	43	43	43	1
z	1						NETTARE	p	7	14	baseline	500	parola	1	ong	0	no	GL20F18	20	FEMMINA	2022-01-18_16h50.04.656	THAI_NEGA	2021.2.3	MacIntel	60.0024001	0.6016	0	44	44	44	1
m	1						PENTERA	np	7	0	baseline	0	nonparola	2	ong	0	no	GL20F18	20	FEMMINA	2022-01-18_16h50.04.656	THAI_NEGA	2021.2.3	MacIntel	60.0024001	0.8534	0	45	45	45	1
m	1						NEBOZIO	np	7	0	baseline	250	nonparola	2	ong	0	no	GL20F18	20	FEMMINA	2022-01-18_16h50.04.656	THAI_NEGA	2021.2.3	MacIntel	60.0024001	0.6868	0	46	46	46	1
z	1						ZATTERA	p	7	14	baseline	500	parola	1	ong	0	no	GL20F18	20	FEMMINA	2022-01-18_16h50.04.656	THAI_NEGA	2021.2.3	MacIntel	60.0024001	0.7177	0	47	47	47	1
z	1						LAMIERA	p	7	11	baseline	500	parola	1	ong	0	no	GL20F18	20	FEMMINA	2022-01-18_16h50.04.656	THAI_NEGA	2021.2.3	MacIntel	60.0024001	0.5502	0	48	48	48	1
z	0						CULINA	np	6	0	baseline	500	nonparola	2	ong	0	no	GL20F18	20	FEMMINA	2022-01-18_16h50.04.656	THAI_NEGA	2021.2.3	MacIntel	60.0024001	0.6021	0	49	49	49	1
z	1						FALANGE	p	7	9	baseline	250	parola	1	ong	0	no	GL20F18	20	FEMMINA	2022-01-18_16h50.04.656	THAI_NEGA	2021.2.3	MacIntel	60.0024001	0.6519	0	50	50	50	1
z	1						PEDALE	p	6	16	baseline	500	parola	1	ong	0	no	GL20F18	20	FEMMINA	2022-01-18_16h50.04.656	THAI_NEGA	2021.2.3	MacIntel	60.0024001	0.8843	0	51	51	51	1
m	1						METARDO	np	7	0	baseline	500	nonparola	2	ong	0	no	GL20F18	20	FEMMINA	2022-01-18_16h50.04.656	THAI_NEGA	2021.2.3	MacIntel	60.0024001	0.8547	0	52	52	52	1
z	1						EMPORIO	p	7	3	baseline	250	parola	1	ong	0	no	GL20F18	20	FEMMINA	2022-01-18_16h50.04.656	THAI_NEGA	2021.2.3	MacIntel	60.0024001	0.6204	0	53	53	53	1
m	1						TAPORE	np	6	0	baseline	0	nonparola	2	ong	0	no	GL20F18	20	FEMMINA	2022-01-18_16h50.04.656	THAI_NEGA	2021.2.3	MacIntel	60.0024001	1.1686	0	54	54	54	1
m	1						DENTIDE	np	7	0	baseline	250	nonparola	2	ong	0	no	GL20F18	20	FEMMINA	2022-01-18_16h50.04.656	THAI_NEGA	2021.2.3	MacIntel	60.0024001	1.7723	0	55	55	55	1
m	1						SEPERTO	np	7	0	baseline	500	nonparola	2	ong	0	no	GL20F18	20	FEMMINA	2022-01-18_16h50.04.656	THAI_NEGA	2021.2.3	MacIntel	60.0024001	0.968	0	56	56	56	1
z	1						MUCOSA	p	6	6	baseline	500	parola	1	ong	0	no	GL20F18	20	FEMMINA	2022-01-18_16h50.04.656	THAI_NEGA	2021.2.3	MacIntel	60.0024001	0.6497	0	57	57	57	1
m	1						BECULLA	np	7	0	baseline	250	nonparola	2	ong	0	no	GL20F18	20	FEMMINA	2022-01-18_16h50.04.656	THAI_NEGA	2021.2.3	MacIntel	60.0024001	0.6731	0	58	58	58	1
z	1						FUCINA	p	6	8	baseline	250	parola	1	ong	0	no	GL20F18	20	FEMMINA	2022-01-18_16h50.04.656	THAI_NEGA	2021.2.3	MacIntel	60.0024001	0.9338	0	59	59	59	1
z	1						ECLISSI	p	7	5	baseline	0	parola	1	ong	0	no	GL20F18	20	FEMMINA	2022-01-18_16h50.04.656	THAI_NEGA	2021.2.3	MacIntel	60.0024001	0.6841	0	60	60	60	1
z	1						TROFEO	p	6	23	baseline	250	parola	1	ong	0	no	GL20F18	20	FEMMINA	2022-01-18_16h50.04.656	THAI_NEGA	2021.2.3	MacIntel	60.0024001	0.7008	0	61	61	61	1
z	1						ROTTAME	p	7	7	baseline	0	parola	1	ong	0	no	GL20F18	20	FEMMINA	2022-01-18_16h50.04.656	THAI_NEGA	2021.2.3	MacIntel	60.0024001	0.6332	0	62	62	62	1
m	1						MENDOLO	np	7	0	baseline	500	nonparola	2	ong	0	no	GL20F18	20	FEMMINA	2022-01-18_16h50.04.656	THAI_NEGA	2021.2.3	MacIntel	60.0024001	0.7033	0	63	63	63	1
m	1						ARSINE	np	6	0	baseline	250	nonparola	2	ong	0	no	GL20F18	20	FEMMINA	2022-01-18_16h50.04.656	THAI_NEGA	2021.2.3	MacIntel	60.0024001	1.1501	0	64	64	64	1
z	1						TISANA	p	6	7	baseline	0	parola	1	ong	0	no	GL20F18	20	FEMMINA	2022-01-18_16h50.04.656	THAI_NEGA	2021.2.3	MacIntel	60.0024001	0.6308	0	65	65	65	1
z	0						ORLINO	np	6	0	baseline	0	nonparola	2	ong	0	no	GL20F18	20	FEMMINA	2022-01-18_16h50.04.656	THAI_NEGA	2021.2.3	MacIntel	60.0024001	1.4546	0	66	66	66	1
z	1						ARINGA	p	6	9	baseline	500	parola	1	ong	0	no	GL20F18	20	FEMMINA	2022-01-18_16h50.04.656	THAI_NEGA	2021.2.3	MacIntel	60.0024001	0.8505	0	67	67	67	1
m	1						TENGINE	np	7	0	baseline	0	nonparola	2	ong	0	no	GL20F18	20	FEMMINA	2022-01-18_16h50.04.656	THAI_NEGA	2021.2.3	MacIntel	60.0024001	0.8678	0	68	68	68	1
z	1						ATTICO	p	6	6	baseline	500	parola	1	ong	0	no	GL20F18	20	FEMMINA	2022-01-18_16h50.04.656	THAI_NEGA	2021.2.3	MacIntel	60.0024001	0.6851	0	69	69	69	1
m	1						VENORE	np	6	0	baseline	250	nonparola	2	ong	0	no	GL20F18	20	FEMMINA	2022-01-18_16h50.04.656	THAI_NEGA	2021.2.3	MacIntel	60.0024001	0.8016	0	70	70	70	1
m	0						DARSENA	p	7	9	baseline	0	parola	1	ong	0	no	GL20F18	20	FEMMINA	2022-01-18_16h50.04.656	THAI_NEGA	2021.2.3	MacIntel	60.0024001	1.0685	0	71	71	71	1
m	1						ALCIERE	np	7	0	baseline	250	nonparola	2	ong	0	no	GL20F18	20	FEMMINA	2022-01-18_16h50.04.656	THAI_NEGA	2021.2.3	MacIntel	60.0024001	1.7334	0	72	72	72	1
m	1						ENTIMO	np	6	0	baseline	0	nonparola	2	ong	0	no	GL20F18	20	FEMMINA	2022-01-18_16h50.04.656	THAI_NEGA	2021.2.3	MacIntel	60.0024001	1.2673	0	73	73	73	1
z	1						LIVIDO	p	6	8	baseline	500	parola	1	ong	0	no	GL20F18	20	FEMMINA	2022-01-18_16h50.04.656	THAI_NEGA	2021.2.3	MacIntel	60.0024001	0.5689	0	74	74	74	1
z	1						NAUSEA	p	6	15	baseline	0	parola	1	ong	0	no	GL20F18	20	FEMMINA	2022-01-18_16h50.04.656	THAI_NEGA	2021.2.3	MacIntel	60.0024001	0.5741	0	75	75	75	1
m	1						VERCACE	np	7	0	baseline	500	nonparola	2	ong	0	no	GL20F18	20	FEMMINA	2022-01-18_16h50.04.656	THAI_NEGA	2021.2.3	MacIntel	60.0024001	1.2182	0	76	76	76	1
z	1						COFANO	p	6	9	baseline	0	parola	1	ong	0	no	GL20F18	20	FEMMINA	2022-01-18_16h50.04.656	THAI_NEGA	2021.2.3	MacIntel	60.0024001	0.8009	0	77	77	77	1
m	1						USPICIO	np	7	0	baseline	250	nonparola	2	ong	0	no	GL20F18	20	FEMMINA	2022-01-18_16h50.04.656	THAI_NEGA	2021.2.3	MacIntel	60.0024001	1.7706	0	78	78	78	1
z	1						IMBUTO	p	6	9	baseline	0	parola	1	ong	0	no	GL20F18	20	FEMMINA	2022-01-18_16h50.04.656	THAI_NEGA	2021.2.3	MacIntel	60.0024001	0.6573	0	79	79	79	1
m	1						SADIVA	np	6	0	baseline	500	nonparola	2	ong	0	no	GL20F18	20	FEMMINA	2022-01-18_16h50.04.656	THAI_NEGA	2021.2.3	MacIntel	60.0024001	1.7657	0	80	80	80	1
z	1						BOZZOLO	p	7	7	baseline	0	parola	1	ong	0	no	GL20F18	20	FEMMINA	2022-01-18_16h50.04.656	THAI_NEGA	2021.2.3	MacIntel	60.0024001	0.6381	0	81	81	81	1
m	1						OMPICCIO	np	7	0	baseline	0	nonparola	2	ong	0	no	GL20F18	20	FEMMINA	2022-01-18_16h50.04.656	THAI_NEGA	2021.2.3	MacIntel	60.0024001	1.1179	0	82	82	82	1
m	1						LIMPONE	np	7	0	baseline	500	nonparola	2	ong	0	no	GL20F18	20	FEMMINA	2022-01-18_16h50.04.656	THAI_NEGA	2021.2.3	MacIntel	60.0024001	0.999	0	83	83	83	1
m	1						NARCICO	np	7	0	baseline	250	nonparola	2	ong	0	no	GL20F18	20	FEMMINA	2022-01-18_16h50.04.656	THAI_NEGA	2021.2.3	MacIntel	60.0024001	0.7827	0	84	84	84	1
z	1						PASCOLO	p	7	7	baseline	0	parola	1	ong	0	no	GL20F18	20	FEMMINA	2022-01-18_16h50.04.656	THAI_NEGA	2021.2.3	MacIntel	60.0024001	0.7402	0	85	85	85	1
z	0						INSOGNA	np	7	0	baseline	250	nonparola	2	ong	0	no	GL20F18	20	FEMMINA	2022-01-18_16h50.04.656	THAI_NEGA	2021.2.3	MacIntel	60.0024001	1.584	0	86	86	86	1
m	0						PATINA	p	6	14	baseline	250	parola	1	ong	0	no	GL20F18	20	FEMMINA	2022-01-18_16h50.04.656	THAI_NEGA	2021.2.3	MacIntel	60.0024001	0.9881	0	87	87	87	1
m	1						ADOLTO	np	7	0	baseline	0	nonparola	2	ong	0	no	GL20F18	20	FEMMINA	2022-01-18_16h50.04.656	THAI_NEGA	2021.2.3	MacIntel	60.0024001	0.9182	0	88	88	88	1
z	1						UTENTE	p	6	34	baseline	0	parola	1	ong	0	no	GL20F18	20	FEMMINA	2022-01-18_16h50.04.656	THAI_NEGA	2021.2.3	MacIntel	60.0024001	0.6542	0	89	89	89	1
m	1						CIPELLA	np	7	0	baseline	500	nonparola	2	ong	0	no	GL20F18	20	FEMMINA	2022-01-18_16h50.04.656	THAI_NEGA	2021.2.3	MacIntel	60.0024001	0.7177	0	90	90	90	1
z	1						GINEPRO	p	7	10	baseline	0	parola	1	ong	0	no	GL20F18	20	FEMMINA	2022-01-18_16h50.04.656	THAI_NEGA	2021.2.3	MacIntel	60.0024001	0.7681	0	91	91	91	1
m	1						NONATO	np	6	0	baseline	500	nonparola	2	ong	0	no	GL20F18	20	FEMMINA	2022-01-18_16h50.04.656	THAI_NEGA	2021.2.3	MacIntel	60.0024001	0.8528	0	92	92	92	1
z	1						CALICE	p	6	10	baseline	0	parola	1	ong	0	no	GL20F18	20	FEMMINA	2022-01-18_16h50.04.656	THAI_NEGA	2021.2.3	MacIntel	60.0024001	0.6173	0	93	93	93	1
z	1						TORACE	p	6	31	baseline	250	parola	1	ong	0	no	GL20F18	20	FEMMINA	2022-01-18_16h50.04.656	THAI_NEGA	2021.2.3	MacIntel	60.0024001	0.6677	0	94	94	94	1
m	0						REDINE	p	6	8	baseline	500	parola	1	ong	0	no	GL20F18	20	FEMMINA	2022-01-18_16h50.04.656	THAI_NEGA	2021.2.3	MacIntel	60.0024001	0.718	0	95	95	95	1
z	1						GOMITO	p	6	35	baseline	0	parola	1	ong	0	no	GL20F18	20	FEMMINA	2022-01-18_16h50.04.656	THAI_NEGA	2021.2.3	MacIntel	60.0024001	0.6009	0	96	96	96	1
m	1						INGENSO	np	7	0	baseline	500	nonparola	2	ong	0	no	GL20F18	20	FEMMINA	2022-01-18_16h50.04.656	THAI_NEGA	2021.2.3	MacIntel	60.0024001	1.0004	0	97	97	97	1
m	1						COVALLO	np	7	0	baseline	250	nonparola	2	ong	0	no	GL20F18	20	FEMMINA	2022-01-18_16h50.04.656	THAI_NEGA	2021.2.3	MacIntel	60.0024001	0.7169	0	98	98	98	1
z	1						MONACO	p	6	24	baseline	250	parola	1	ong	0	no	GL20F18	20	FEMMINA	2022-01-18_16h50.04.656	THAI_NEGA	2021.2.3	MacIntel	60.0024001	0.6473	0	99	99	99	1
z	1						DILUVIO	p	7	34	monitoring	0	parola	1	ong	0	no	GL20F18	20	FEMMINA	2022-01-18_16h50.04.656	THAI_NEGA	2021.2.3	MacIntel	60.0024001	1.3668						0	0	0	0	1
	0						PADATO	np	6	0	monitoring	250	nonparola	2	ong	0	no	GL20F18	20	FEMMINA	2022-01-18_16h50.04.656	THAI_NEGA	2021.2.3	MacIntel	60.0024001							0	1	1	1	1
z	1						STIVALE	p	7	10	monitoring	0	parola	1	ong	0	no	GL20F18	20	FEMMINA	2022-01-18_16h50.04.656	THAI_NEGA	2021.2.3	MacIntel	60.0024001	0.7672						0	2	2	2	1
z	0						BAMMINO	np	7	0	monitoring	0	nonparola	2	ong	0	no	GL20F18	20	FEMMINA	2022-01-18_16h50.04.656	THAI_NEGA	2021.2.3	MacIntel	60.0024001	1.4382						0	3	3	3	1
	0						NUDOLA	np	6	0	monitoring	250	nonparola	2	ong	0	no	GL20F18	20	FEMMINA	2022-01-18_16h50.04.656	THAI_NEGA	2021.2.3	MacIntel	60.0024001							0	4	4	4	1
z	1						ZAMPINO	p	7	6	monitoring	500	parola	1	ong	0	no	GL20F18	20	FEMMINA	2022-01-18_16h50.04.656	THAI_NEGA	2021.2.3	MacIntel	60.0024001	1.7008						0	5	5	5	1
z	1						CALDAIA	p	7	12	monitoring	250	parola	1	ong	0	no	GL20F18	20	FEMMINA	2022-01-18_16h50.04.656	THAI_NEGA	2021.2.3	MacIntel	60.0024001	0.8675						0	6	6	6	1
z	0						FULGINE	np	7	0	monitoring	0	nonparola	2	ong	0	no	GL20F18	20	FEMMINA	2022-01-18_16h50.04.656	THAI_NEGA	2021.2.3	MacIntel	60.0024001	0.6801						0	7	7	7	1
z	1						URANIO	p	6	9	monitoring	250	parola	1	ong	0	no	GL20F18	20	FEMMINA	2022-01-18_16h50.04.656	THAI_NEGA	2021.2.3	MacIntel	60.0024001	0.5882						0	8	8	8	1
	0						APISSO	np	6	0	monitoring	500	nonparola	2	ong	0	no	GL20F18	20	FEMMINA	2022-01-18_16h50.04.656	THAI_NEGA	2021.2.3	MacIntel	60.0024001							0	9	9	9	1
l	1						CAGERMA	np	7	0	monitoring	0	l	2	pmcue	0	no	GL20F18	20	FEMMINA	2022-01-18_16h50.04.656	THAI_NEGA	2021.2.3	MacIntel	60.0024001	1.5842						0	10	10	10	1
z	1						TAZZINA	p	7	10	monitoring	250	parola	1	ong	0	no	GL20F18	20	FEMMINA	2022-01-18_16h50.04.656	THAI_NEGA	2021.2.3	MacIntel	60.0024001	0.8176						0	11	11	11	1
z	1						VAPORE	p	6	40	monitoring	0	parola	1	ong	0	no	GL20F18	20	FEMMINA	2022-01-18_16h50.04.656	THAI_NEGA	2021.2.3	MacIntel	60.0024001	0.8837						0	12	12	12	1
z	0						FEDORE	np	6	0	monitoring	250	nonparola	2	ong	0	no	GL20F18	20	FEMMINA	2022-01-18_16h50.04.656	THAI_NEGA	2021.2.3	MacIntel	60.0024001	0.5724						0	13	13	13	1
z	1						MONTONE	p	7	8	monitoring	250	parola	1	ong	0	no	GL20F18	20	FEMMINA	2022-01-18_16h50.04.656	THAI_NEGA	2021.2.3	MacIntel	60.0024001	0.717						0	14	14	14	1
m	1						CANEZZA	np	7	0	monitoring	0	nonparola	2	ong	0	no	GL20F18	20	FEMMINA	2022-01-18_16h50.04.656	THAI_NEGA	2021.2.3	MacIntel	60.0024001	1.1175						0	15	15	15	1
m	1						RAGINA	np	6	0	monitoring	250	nonparola	2	ong	0	no	GL20F18	20	FEMMINA	2022-01-18_16h50.04.656	THAI_NEGA	2021.2.3	MacIntel	60.0024001	1.3951						0	16	16	16	1
z	1						AGNELLO	p	7	17	monitoring	250	parola	1	ong	0	no	GL20F18	20	FEMMINA	2022-01-18_16h50.04.656	THAI_NEGA	2021.2.3	MacIntel	60.0024001	0.8009						0	17	17	17	1
	0						PINARIO	np	7	0	monitoring	250	nonparola	2	ong	0	no	GL20F18	20	FEMMINA	2022-01-18_16h50.04.656	THAI_NEGA	2021.2.3	MacIntel	60.0024001							0	18	18	18	1
m	1						INDANO	np	6	0	monitoring	500	nonparola	2	ong	0	no	GL20F18	20	FEMMINA	2022-01-18_16h50.04.656	THAI_NEGA	2021.2.3	MacIntel	60.0024001	-2.2808						0	19	19	19	1
z	1						BISTURI	p	7	8	monitoring	250	parola	1	ong	0	no	GL20F18	20	FEMMINA	2022-01-18_16h50.04.656	THAI_NEGA	2021.2.3	MacIntel	60.0024001	0.6796						0	20	20	20	1
m	1						SECONTO	np	7	0	monitoring	250	nonparola	2	ong	0	no	GL20F18	20	FEMMINA	2022-01-18_16h50.04.656	THAI_NEGA	2021.2.3	MacIntel	60.0024001	1.3082						0	21	21	21	1
l	1						POMATA	p	6	0	monitoring	500	l	1	pmcue	0	no	GL20F18	20	FEMMINA	2022-01-18_16h50.04.656	THAI_NEGA	2021.2.3	MacIntel	60.0024001	0.7922						0	22	22	22	1
m	1						UMETTA	np	6	0	monitoring	250	nonparola	2	ong	0	no	GL20F18	20	FEMMINA	2022-01-18_16h50.04.656	THAI_NEGA	2021.2.3	MacIntel	60.0024001	1.419						0	23	23	23	1
z	1						FRUSCIO	p	7	9	monitoring	0	parola	1	ong	0	no	GL20F18	20	FEMMINA	2022-01-18_16h50.04.656	THAI_NEGA	2021.2.3	MacIntel	60.0024001	0.6191						0	24	24	24	1
z	1						ORDIGNO	p	7	15	monitoring	250	parola	1	ong	0	no	GL20F18	20	FEMMINA	2022-01-18_16h50.04.656	THAI_NEGA	2021.2.3	MacIntel	60.0024001	0.785						0	25	25	25	1
z	0						METALO	np	6	0	monitoring	0	nonparola	2	ong	0	no	GL20F18	20	FEMMINA	2022-01-18_16h50.04.656	THAI_NEGA	2021.2.3	MacIntel	60.0024001	1.2074						0	26	26	26	1
	0						GAVERA	np	6	0	monitoring	500	nonparola	2	ong	0	no	GL20F18	20	FEMMINA	2022-01-18_16h50.04.656	THAI_NEGA	2021.2.3	MacIntel	60.0024001							0	27	27	27	1
z	1						INSERTO	p	7	9	monitoring	0	parola	1	ong	0	no	GL20F18	20	FEMMINA	2022-01-18_16h50.04.656	THAI_NEGA	2021.2.3	MacIntel	60.0024001	0.7008						0	28	28	28	1
z	1						VICARIO	p	7	9	monitoring	500	parola	1	ong	0	no	GL20F18	20	FEMMINA	2022-01-18_16h50.04.656	THAI_NEGA	2021.2.3	MacIntel	60.0024001	0.7516						0	29	29	29	1
m	1						ACENDA	np	6	0	monitoring	0	nonparola	2	ong	0	no	GL20F18	20	FEMMINA	2022-01-18_16h50.04.656	THAI_NEGA	2021.2.3	MacIntel	60.0024001	0.7173						0	30	30	30	1
z	1						DECADE	p	6	7	monitoring	0	parola	1	ong	0	no	GL20F18	20	FEMMINA	2022-01-18_16h50.04.656	THAI_NEGA	2021.2.3	MacIntel	60.0024001	0.8519						0	31	31	31	1
m	1						PALETE	np	6	0	monitoring	500	nonparola	2	ong	0	no	GL20F18	20	FEMMINA	2022-01-18_16h50.04.656	THAI_NEGA	2021.2.3	MacIntel	60.0024001	0.8342						0	32	32	32	1
z	1						SENAPE	p	6	17	monitoring	500	parola	1	ong	0	no	GL20F18	20	FEMMINA	2022-01-18_16h50.04.656	THAI_NEGA	2021.2.3	MacIntel	60.0024001	1.035						0	33	33	33	1
m	1						TENTONO	np	7	0	monitoring	0	nonparola	2	ong	0	no	GL20F18	20	FEMMINA	2022-01-18_16h50.04.656	THAI_NEGA	2021.2.3	MacIntel	60.0024001	0.8301						0	34	34	34	1
l	1						MANICO	p	6	12	monitoring	0	l	1	pmcue	0	no	GL20F18	20	FEMMINA	2022-01-18_16h50.04.656	THAI_NEGA	2021.2.3	MacIntel	60.0024001	0.9049						0	35	35	35	1
z	1						GETTONE	p	7	5	monitoring	250	parola	1	ong	0	no	GL20F18	20	FEMMINA	2022-01-18_16h50.04.656	THAI_NEGA	2021.2.3	MacIntel	60.0024001	1.2241						0	36	36	36	1
m	1						CALERA	np	6	0	monitoring	500	nonparola	2	ong	0	no	GL20F18	20	FEMMINA	2022-01-18_16h50.04.656	THAI_NEGA	2021.2.3	MacIntel	60.0024001	1.9438						0	37	37	37	1
z	1						USTIONE	p	7	20	monitoring	500	parola	1	ong	0	no	GL20F18	20	FEMMINA	2022-01-18_16h50.04.656	THAI_NEGA	2021.2.3	MacIntel	60.0024001	0.569						0	38	38	38	1
z	1						LEGNAME	p	7	7	monitoring	0	parola	1	ong	0	no	GL20F18	20	FEMMINA	2022-01-18_16h50.04.656	THAI_NEGA	2021.2.3	MacIntel	60.0024001	1.3855						0	39	39	39	1
m	1						MODIVO	np	6	0	monitoring	0	nonparola	2	ong	0	no	GL20F18	20	FEMMINA	2022-01-18_16h50.04.656	THAI_NEGA	2021.2.3	MacIntel	60.0024001	0.8853						0	40	40	40	1
z	1						RADURA	p	6	9	monitoring	0	parola	1	ong	0	no	GL20F18	20	FEMMINA	2022-01-18_16h50.04.656	THAI_NEGA	2021.2.3	MacIntel	60.0024001	0.6924						0	41	41	41	1
m	1						TUANTO	np	6	0	monitoring	250	nonparola	2	ong	0	no	GL20F18	20	FEMMINA	2022-01-18_16h50.04.656	THAI_NEGA	2021.2.3	MacIntel	60.0024001	0.7005						0	42	42	42	1
z	1						PICCONE	p	7	11	monitoring	0	parola	1	ong	0	no	GL20F18	20	FEMMINA	2022-01-18_16h50.04.656	THAI_NEGA	2021.2.3	MacIntel	60.0024001	1.242						0	43	43	43	1
m	1						LACREME	np	7	0	monitoring	250	nonparola	2	ong	0	no	GL20F18	20	FEMMINA	2022-01-18_16h50.04.656	THAI_NEGA	2021.2.3	MacIntel	60.0024001	1.0394						0	44	44	44	1
z	0						DILITTA	np	7	0	monitoring	500	nonparola	2	ong	0	no	GL20F18	20	FEMMINA	2022-01-18_16h50.04.656	THAI_NEGA	2021.2.3	MacIntel	60.0024001	0.7672						0	45	45	45	1
l	1						TOMANTE	np	7	0	monitoring	0	l	2	pmcue	0	no	GL20F18	20	FEMMINA	2022-01-18_16h50.04.656	THAI_NEGA	2021.2.3	MacIntel	60.0024001	1.2851						0	46	46	46	1
z	1						OTTONE	p	6	17	monitoring	500	parola	1	ong	0	no	GL20F18	20	FEMMINA	2022-01-18_16h50.04.656	THAI_NEGA	2021.2.3	MacIntel	60.0024001	0.6666						0	47	47	47	1
	0						GAZEBO	p	6	8	monitoring	0	parola	1	ong	0	no	GL20F18	20	FEMMINA	2022-01-18_16h50.04.656	THAI_NEGA	2021.2.3	MacIntel	60.0024001							0	48	48	48	1
m	1						NENICO	np	6	0	monitoring	250	nonparola	2	ong	0	no	GL20F18	20	FEMMINA	2022-01-18_16h50.04.656	THAI_NEGA	2021.2.3	MacIntel	60.0024001	0.8323						0	49	49	49	1
z	1						ARPIONE	p	7	12	monitoring	250	parola	1	ong	0	no	GL20F18	20	FEMMINA	2022-01-18_16h50.04.656	THAI_NEGA	2021.2.3	MacIntel	60.0024001	0.734						0	50	50	50	1
m	1						VANIGIA	np	7	0	monitoring	500	nonparola	2	ong	0	no	GL20F18	20	FEMMINA	2022-01-18_16h50.04.656	THAI_NEGA	2021.2.3	MacIntel	60.0024001	0.9188						0	51	51	51	1
m	1						EBLISSE	np	7	0	monitoring	0	nonparola	2	ong	0	no	GL20F18	20	FEMMINA	2022-01-18_16h50.04.656	THAI_NEGA	2021.2.3	MacIntel	60.0024001	0.8347						0	52	52	52	1
z	1						CARTINA	p	7	13	monitoring	250	parola	1	ong	0	no	GL20F18	20	FEMMINA	2022-01-18_16h50.04.656	THAI_NEGA	2021.2.3	MacIntel	60.0024001	1.0189						0	53	53	53	1
m	1						TECITA	np	6	0	monitoring	500	nonparola	2	ong	0	no	GL20F18	20	FEMMINA	2022-01-18_16h50.04.656	THAI_NEGA	2021.2.3	MacIntel	60.0024001	0.6323						0	54	54	54	1
z	1						FELINO	p	6	9	monitoring	500	parola	1	ong	0	no	GL20F18	20	FEMMINA	2022-01-18_16h50.04.656	THAI_NEGA	2021.2.3	MacIntel	60.0024001	0.7532						0	55	55	55	1
m	1						GINEVRO	np	7	0	monitoring	250	nonparola	2	ong	0	no	GL20F18	20	FEMMINA	2022-01-18_16h50.04.656	THAI_NEGA	2021.2.3	MacIntel	60.0024001	0.7325						0	56	56	56	1
m	1						ELANCO	np	6	0	monitoring	250	nonparola	2	ong	0	no	GL20F18	20	FEMMINA	2022-01-18_16h50.04.656	THAI_NEGA	2021.2.3	MacIntel	60.0024001	1.4376						0	57	57	57	1
z	1						BIDONE	p	6	13	monitoring	0	parola	1	ong	0	no	GL20F18	20	FEMMINA	2022-01-18_16h50.04.656	THAI_NEGA	2021.2.3	MacIntel	60.0024001	0.9949						0	58	58	58	1
z	1						LEMURE	p	6	3	monitoring	500	parola	1	ong	0	no	GL20F18	20	FEMMINA	2022-01-18_16h50.04.656	THAI_NEGA	2021.2.3	MacIntel	60.0024001	1.5021						0	59	59	59	1
l	1						SAGOMA	p	6	0	monitoring	250	l	1	pmcue	0	no	GL20F18	20	FEMMINA	2022-01-18_16h50.04.656	THAI_NEGA	2021.2.3	MacIntel	60.0024001	0.8407						0	60	60	60	1
z	1						REPERTO	p	7	7	monitoring	0	parola	1	ong	0	no	GL20F18	20	FEMMINA	2022-01-18_16h50.04.656	THAI_NEGA	2021.2.3	MacIntel	60.0024001	0.7852						0	61	61	61	1
m	1						MIDULLO	np	7	0	monitoring	250	nonparola	2	ong	0	no	GL20F18	20	FEMMINA	2022-01-18_16h50.04.656	THAI_NEGA	2021.2.3	MacIntel	60.0024001	1.1035						0	62	62	62	1
m	1						DANNOLA	np	7	0	monitoring	500	nonparola	2	ong	0	no	GL20F18	20	FEMMINA	2022-01-18_16h50.04.656	THAI_NEGA	2021.2.3	MacIntel	60.0024001	1.2891						0	63	63	63	1
z	1						ORFANO	p	6	9	monitoring	500	parola	1	ong	0	no	GL20F18	20	FEMMINA	2022-01-18_16h50.04.656	THAI_NEGA	2021.2.3	MacIntel	60.0024001	0.8793						0	64	64	64	1
m	1						BANENA	np	6	0	monitoring	250	nonparola	2	ong	0	no	GL20F18	20	FEMMINA	2022-01-18_16h50.04.656	THAI_NEGA	2021.2.3	MacIntel	60.0024001	1.4693						0	65	65	65	1
m	1						FERPATA	np	7	0	monitoring	0	nonparola	2	ong	0	no	GL20F18	20	FEMMINA	2022-01-18_16h50.04.656	THAI_NEGA	2021.2.3	MacIntel	60.0024001	0.9034						0	66	66	66	1
z	1						NEURONE	p	7	11	monitoring	250	parola	1	ong	0	no	GL20F18	20	FEMMINA	2022-01-18_16h50.04.656	THAI_NEGA	2021.2.3	MacIntel	60.0024001	0.8141						0	67	67	67	1
m	1						LATTERA	np	7	0	monitoring	500	nonparola	2	ong	0	no	GL20F18	20	FEMMINA	2022-01-18_16h50.04.656	THAI_NEGA	2021.2.3	MacIntel	60.0024001	1.3522						0	68	68	68	1
m	1						GESIONE	np	7	0	monitoring	500	nonparola	2	ong	0	no	GL20F18	20	FEMMINA	2022-01-18_16h50.04.656	THAI_NEGA	2021.2.3	MacIntel	60.0024001	0.8233						0	69	69	69	1
z	1						PEDANA	p	6	18	monitoring	500	parola	1	ong	0	no	GL20F18	20	FEMMINA	2022-01-18_16h50.04.656	THAI_NEGA	2021.2.3	MacIntel	60.0024001	0.7846						0	70	70	70	1
	0						MACIATA	np	7	0	monitoring	500	l	2	pmcue	0	no	GL20F18	20	FEMMINA	2022-01-18_16h50.04.656	THAI_NEGA	2021.2.3	MacIntel	60.0024001							0	71	71	71	1
m	1						FIOLINO	np	7	0	monitoring	250	nonparola	2	ong	0	no	GL20F18	20	FEMMINA	2022-01-18_16h50.04.656	THAI_NEGA	2021.2.3	MacIntel	60.0024001	1.4356						0	72	72	72	1
z	1						INGORGO	p	7	16	monitoring	0	parola	1	ong	0	no	GL20F18	20	FEMMINA	2022-01-18_16h50.04.656	THAI_NEGA	2021.2.3	MacIntel	60.0024001	0.818						0	73	73	73	1
m	1						IMPORO	np	6	0	monitoring	250	nonparola	2	ong	0	no	GL20F18	20	FEMMINA	2022-01-18_16h50.04.656	THAI_NEGA	2021.2.3	MacIntel	60.0024001	0.9523						0	74	74	74	1
z	1						NOBILE	p	6	29	monitoring	500	parola	1	ong	0	no	GL20F18	20	FEMMINA	2022-01-18_16h50.04.656	THAI_NEGA	2021.2.3	MacIntel	60.0024001	0.7529						0	75	75	75	1
z	1						MINIERA	p	7	19	monitoring	500	parola	1	ong	0	no	GL20F18	20	FEMMINA	2022-01-18_16h50.04.656	THAI_NEGA	2021.2.3	MacIntel	60.0024001	1.1006						0	76	76	76	1
m	1						ALLARVE	np	7	0	monitoring	500	nonparola	2	ong	0	no	GL20F18	20	FEMMINA	2022-01-18_16h50.04.656	THAI_NEGA	2021.2.3	MacIntel	60.0024001	0.8667						0	77	77	77	1
z	0						DIBANO	np	6	0	monitoring	250	nonparola	2	ong	0	no	GL20F18	20	FEMMINA	2022-01-18_16h50.04.656	THAI_NEGA	2021.2.3	MacIntel	60.0024001	0.6505						0	78	78	78	1
z	1						FAGOTTO	p	7	7	monitoring	0	parola	1	ong	0	no	GL20F18	20	FEMMINA	2022-01-18_16h50.04.656	THAI_NEGA	2021.2.3	MacIntel	60.0024001	1.1886						0	79	79	79	1
m	0						PALUDE	p	6	13	monitoring	0	parola	1	ong	0	no	GL20F18	20	FEMMINA	2022-01-18_16h50.04.656	THAI_NEGA	2021.2.3	MacIntel	60.0024001	0.9021						0	80	80	80	1
m	1						MUDINO	np	6	0	monitoring	500	nonparola	2	ong	0	no	GL20F18	20	FEMMINA	2022-01-18_16h50.04.656	THAI_NEGA	2021.2.3	MacIntel	60.0024001	0.7005						0	81	81	81	1
m	1						ESTEBA	np	6	0	monitoring	500	nonparola	2	ong	0	no	GL20F18	20	FEMMINA	2022-01-18_16h50.04.656	THAI_NEGA	2021.2.3	MacIntel	60.0024001	0.6675						0	82	82	82	1
l	1						MANTIDE	p	7	9	monitoring	250	l	1	pmcue	0	no	GL20F18	20	FEMMINA	2022-01-18_16h50.04.656	THAI_NEGA	2021.2.3	MacIntel	60.0024001	0.8007						0	83	83	83	1
z	1						UVETTA	p	6	11	monitoring	500	parola	1	ong	0	no	GL20F18	20	FEMMINA	2022-01-18_16h50.04.656	THAI_NEGA	2021.2.3	MacIntel	60.0024001	1.4065						0	84	84	84	1
	0						ESILIO	p	6	41	monitoring	250	parola	1	ong	0	no	GL20F18	20	FEMMINA	2022-01-18_16h50.04.656	THAI_NEGA	2021.2.3	MacIntel	60.0024001							0	85	85	85	1
m	1						RECRUTA	np	7	0	monitoring	500	nonparola	2	ong	0	no	GL20F18	20	FEMMINA	2022-01-18_16h50.04.656	THAI_NEGA	2021.2.3	MacIntel	60.0024001	0.8185						0	86	86	86	1
z	1						TIMONE	p	7	31	monitoring	250	parola	1	ong	0	no	GL20F18	20	FEMMINA	2022-01-18_16h50.04.656	THAI_NEGA	2021.2.3	MacIntel	60.0024001	0.6662						0	87	87	87	1
z	1						CAVOLO	p	6	13	monitoring	0	parola	1	ong	0	no	GL20F18	20	FEMMINA	2022-01-18_16h50.04.656	THAI_NEGA	2021.2.3	MacIntel	60.0024001	0.792						0	88	88	88	1
m	1						NOTTARE	np	7	0	monitoring	500	nonparola	2	ong	0	no	GL20F18	20	FEMMINA	2022-01-18_16h50.04.656	THAI_NEGA	2021.2.3	MacIntel	60.0024001	0.7521						0	89	89	89	1
z	1						LICHENE	p	7	7	monitoring	0	parola	1	ong	0	no	GL20F18	20	FEMMINA	2022-01-18_16h50.04.656	THAI_NEGA	2021.2.3	MacIntel	60.0024001	0.8848						0	90	90	90	1
m	1						PUSTINO	np	7	0	monitoring	500	nonparola	2	ong	0	no	GL20F18	20	FEMMINA	2022-01-18_16h50.04.656	THAI_NEGA	2021.2.3	MacIntel	60.0024001	0.986						0	91	91	91	1
m	0						MULINO	p	6	7	monitoring	0	parola	1	ong	0	no	GL20F18	20	FEMMINA	2022-01-18_16h50.04.656	THAI_NEGA	2021.2.3	MacIntel	60.0024001	1.2751						0	92	92	92	1
m	1						VAROLO	np	6	0	monitoring	0	nonparola	2	ong	0	no	GL20F18	20	FEMMINA	2022-01-18_16h50.04.656	THAI_NEGA	2021.2.3	MacIntel	60.0024001	0.5818						0	93	93	93	1
z	0						ENIGMA	p	6	9	monitoring	500	l	1	pmcue	0	no	GL20F18	20	FEMMINA	2022-01-18_16h50.04.656	THAI_NEGA	2021.2.3	MacIntel	60.0024001	0.6183						0	94	94	94	1
z	1						NARICE	p	6	15	monitoring	250	parola	1	ong	0	no	GL20F18	20	FEMMINA	2022-01-18_16h50.04.656	THAI_NEGA	2021.2.3	MacIntel	60.0024001	0.7499						0	95	95	95	1
m	1						CAVIDE	np	6	0	monitoring	500	nonparola	2	ong	0	no	GL20F18	20	FEMMINA	2022-01-18_16h50.04.656	THAI_NEGA	2021.2.3	MacIntel	60.0024001	0.8167						0	96	96	96	1
m	1						VOLACE	np	6	0	monitoring	0	nonparola	2	ong	0	no	GL20F18	20	FEMMINA	2022-01-18_16h50.04.656	THAI_NEGA	2021.2.3	MacIntel	60.0024001	1.5883						0	97	97	97	1
m	1						SADICE	np	6	0	monitoring	0	nonparola	2	ong	0	no	GL20F18	20	FEMMINA	2022-01-18_16h50.04.656	THAI_NEGA	2021.2.3	MacIntel	60.0024001	1.0345						0	98	98	98	1
z	1						VORTICE	p	7	14	monitoring	250	parola	1	ong	0	no	GL20F18	20	FEMMINA	2022-01-18_16h50.04.656	THAI_NEGA	2021.2.3	MacIntel	60.0024001	0.6996						0	99	99	99	1
																		GL20F18	20	FEMMINA	2022-01-18_16h50.04.656	THAI_NEGA	2021.2.3	MacIntel	60.0024001												n	1	11.0632	y	1	5.1316	n	1	5.3158
