# Supplementary material for: Thinking about it: the impact of COVID-19-related stimuli on prospective memory
Source: PeerJ. 2023 Nov 16;11:e16389. doi: 10.7717/peerj.16389 (PMC10657566; doi:10.7717/peerj.16389)
Supplement: Supplemental Information 4 — The raw data from both the task and the questionnaire. Both folders are divided in the three conditions (COV, DOC, and NEGA) depending on the presented video clip. [file peerj-11-16389-s004.zip › Data/RAW_Data_Task/NEGA_version/MS23M5_nega.csv]

trial_key.keys	trial_key.corr	trial_key.rt	trials_loop_practice.thisRepN	trials_loop_practice.thisTrialN	trials_loop_practice.thisN	trials_loop_practice.thisIndex	trials_loop_practice.ran	stimolo	parolanonparola	lunghezza	frequenza	blocco	jitter	rispcorr	StimTrig	stim_type	stimulus_after	underline	ID_Soggetto*	Età*	Sesso	date	expName	psychopyVersion	OS	frameRate	trials_loop_baseline.thisRepN	trials_loop_baseline.thisTrialN	trials_loop_baseline.thisN	trials_loop_baseline.thisIndex	trials_loop_baseline.ran	trials_loop_attention.thisRepN	trials_loop_attention.thisTrialN	trials_loop_attention.thisN	trials_loop_attention.thisIndex	trials_loop_attention.ran	emotional1_key.keys	emotional1_key.corr	emotional1_key.rt	emotional2_key.keys	emotional2_key.corr	emotional2_key.rt	emotional3_key.keys	emotional3_key.corr	emotional3_key.rt
m	1	0.4981	0	0	0	0	1	ARANCIA	p	7	31	practice	500	parola	1	ong	0	no	MS23M5	23	M	2021-10-05_20h58.41.161	THAI_NEGA	2021.2.3	Win32	59.99160118
m	0	0.5788	0	1	1	1	1	RECINA	np	6	0	practice	500	nonparola	2	ong	0	no	MS23M5	23	M	2021-10-05_20h58.41.161	THAI_NEGA	2021.2.3	Win32	59.99160118
z	1	0.7493	0	2	2	2	1	TUCCANA	np	7	0	practice	250	nonparola	2	ong	0	no	MS23M5	23	M	2021-10-05_20h58.41.161	THAI_NEGA	2021.2.3	Win32	59.99160118
m	1	0.4835	0	3	3	3	1	PETTINE	p	7	1	practice	0	parola	1	ong	0	no	MS23M5	23	M	2021-10-05_20h58.41.161	THAI_NEGA	2021.2.3	Win32	59.99160118
m	0	0.5147	0	4	4	4	1	INFITO	np	6	0	practice	500	nonparola	2	ong	0	no	MS23M5	23	M	2021-10-05_20h58.41.161	THAI_NEGA	2021.2.3	Win32	59.99160118
z	0	0.4849	0	5	5	5	1	GIUDICE	p	7	374	practice	500	parola	1	ong	0	no	MS23M5	23	M	2021-10-05_20h58.41.161	THAI_NEGA	2021.2.3	Win32	59.99160118
m	1	0.4817	0	6	6	6	1	VOLANTE	p	7	89	practice	0	parola	1	ong	0	no	MS23M5	23	M	2021-10-05_20h58.41.161	THAI_NEGA	2021.2.3	Win32	59.99160118
z	1	0.5531	0	7	7	7	1	CUBELA	np	6	0	practice	250	nonparola	2	ong	0	no	MS23M5	23	M	2021-10-05_20h58.41.161	THAI_NEGA	2021.2.3	Win32	59.99160118
z	1	0.6556	0	8	8	8	1	LUGGINE	np	7	0	practice	0	nonparola	2	ong	0	no	MS23M5	23	M	2021-10-05_20h58.41.161	THAI_NEGA	2021.2.3	Win32	59.99160118
m	1	0.4742	0	9	9	9	1	DISEGNO	p	7	201	practice	0	parola	1	ong	0	no	MS23M5	23	M	2021-10-05_20h58.41.161	THAI_NEGA	2021.2.3	Win32	59.99160118
m	1	0.52						RELITTO	p	7	8	baseline	500	parola	1	ong	0	no	MS23M5	23	M	2021-10-05_20h58.41.161	THAI_NEGA	2021.2.3	Win32	59.99160118	0	0	0	0	1
m	1	0.7517						GERANIO	p	7	12	baseline	250	parola	1	ong	0	no	MS23M5	23	M	2021-10-05_20h58.41.161	THAI_NEGA	2021.2.3	Win32	59.99160118	0	1	1	1	1
z	1	0.8031						VANANGA	np	7	0	baseline	0	nonparola	2	ong	0	no	MS23M5	23	M	2021-10-05_20h58.41.161	THAI_NEGA	2021.2.3	Win32	59.99160118	0	2	2	2	1
m	1	0.5666						NATICA	p	6	5	baseline	250	parola	1	ong	0	no	MS23M5	23	M	2021-10-05_20h58.41.161	THAI_NEGA	2021.2.3	Win32	59.99160118	0	3	3	3	1
z	1	0.455						USTELLO	np	7	0	baseline	500	nonparola	2	ong	0	no	MS23M5	23	M	2021-10-05_20h58.41.161	THAI_NEGA	2021.2.3	Win32	59.99160118	0	4	4	4	1
m	1	0.5797						METANO	p	6	17	baseline	250	parola	1	ong	0	no	MS23M5	23	M	2021-10-05_20h58.41.161	THAI_NEGA	2021.2.3	Win32	59.99160118	0	5	5	5	1
z	1	0.7156						FIURIA	np	6	0	baseline	500	nonparola	2	ong	0	no	MS23M5	23	M	2021-10-05_20h58.41.161	THAI_NEGA	2021.2.3	Win32	59.99160118	0	6	6	6	1
m	1	0.5234						SUGHERO	p	7	5	baseline	250	parola	1	ong	0	no	MS23M5	23	M	2021-10-05_20h58.41.161	THAI_NEGA	2021.2.3	Win32	59.99160118	0	7	7	7	1
z	1	0.6364						PIROTA	np	6	0	baseline	250	nonparola	2	ong	0	no	MS23M5	23	M	2021-10-05_20h58.41.161	THAI_NEGA	2021.2.3	Win32	59.99160118	0	8	8	8	1
z	1	0.6409						BAMBORA	np	7	0	baseline	0	nonparola	2	ong	0	no	MS23M5	23	M	2021-10-05_20h58.41.161	THAI_NEGA	2021.2.3	Win32	59.99160118	0	9	9	9	1
m	1	0.663						PETALO	p	6	27	baseline	250	parola	1	ong	0	no	MS23M5	23	M	2021-10-05_20h58.41.161	THAI_NEGA	2021.2.3	Win32	59.99160118	0	10	10	10	1
m	1	0.5232						ELMETTO	p	7	5	baseline	0	parola	1	ong	0	no	MS23M5	23	M	2021-10-05_20h58.41.161	THAI_NEGA	2021.2.3	Win32	59.99160118	0	11	11	11	1
z	1	0.5527						DOBILE	np	6	0	baseline	250	nonparola	2	ong	0	no	MS23M5	23	M	2021-10-05_20h58.41.161	THAI_NEGA	2021.2.3	Win32	59.99160118	0	12	12	12	1
z	0	0.6338						BAVERO	p	6	7	baseline	0	parola	1	ong	0	no	MS23M5	23	M	2021-10-05_20h58.41.161	THAI_NEGA	2021.2.3	Win32	59.99160118	0	13	13	13	1
m	1	0.5338						VALENZA	p	7	10	baseline	500	parola	1	ong	0	no	MS23M5	23	M	2021-10-05_20h58.41.161	THAI_NEGA	2021.2.3	Win32	59.99160118	0	14	14	14	1
m	0	0.6158						ORDONE	np	6	0	baseline	250	nonparola	2	ong	0	no	MS23M5	23	M	2021-10-05_20h58.41.161	THAI_NEGA	2021.2.3	Win32	59.99160118	0	15	15	15	1
m	0	0.6053						TERPONE	np	7	0	baseline	250	nonparola	2	ong	0	no	MS23M5	23	M	2021-10-05_20h58.41.161	THAI_NEGA	2021.2.3	Win32	59.99160118	0	16	16	16	1
m	1	0.4904						INCHINO	p	7	10	baseline	250	parola	1	ong	0	no	MS23M5	23	M	2021-10-05_20h58.41.161	THAI_NEGA	2021.2.3	Win32	59.99160118	0	17	17	17	1
m	1	0.5299						ETTARO	p	6	31	baseline	0	parola	1	ong	0	no	MS23M5	23	M	2021-10-05_20h58.41.161	THAI_NEGA	2021.2.3	Win32	59.99160118	0	18	18	18	1
m	0	0.6811						LUVACA	np	6	0	baseline	250	nonparola	2	ong	0	no	MS23M5	23	M	2021-10-05_20h58.41.161	THAI_NEGA	2021.2.3	Win32	59.99160118	0	19	19	19	1
m	1	0.5635						DUETTO	p	6	23	baseline	500	parola	1	ong	0	no	MS23M5	23	M	2021-10-05_20h58.41.161	THAI_NEGA	2021.2.3	Win32	59.99160118	0	20	20	20	1
m	0	0.567						PUPILE	np	6	0	baseline	250	nonparola	2	ong	0	no	MS23M5	23	M	2021-10-05_20h58.41.161	THAI_NEGA	2021.2.3	Win32	59.99160118	0	21	21	21	1
z	1	0.6757						STOVACO	np	7	0	baseline	0	nonparola	2	ong	0	no	MS23M5	23	M	2021-10-05_20h58.41.161	THAI_NEGA	2021.2.3	Win32	59.99160118	0	22	22	22	1
z	0	0.4572						BARILE	p	6	7	baseline	500	parola	1	ong	0	no	MS23M5	23	M	2021-10-05_20h58.41.161	THAI_NEGA	2021.2.3	Win32	59.99160118	0	23	23	23	1
z	1	0.6091						RANAIO	np	6	0	baseline	250	nonparola	2	ong	0	no	MS23M5	23	M	2021-10-05_20h58.41.161	THAI_NEGA	2021.2.3	Win32	59.99160118	0	24	24	24	1
m	1	0.4152						CAVERNA	p	7	14	baseline	250	parola	1	ong	0	no	MS23M5	23	M	2021-10-05_20h58.41.161	THAI_NEGA	2021.2.3	Win32	59.99160118	0	25	25	25	1
z	1	0.4981						ROTOIA	np	7	0	baseline	500	nonparola	2	ong	0	no	MS23M5	23	M	2021-10-05_20h58.41.161	THAI_NEGA	2021.2.3	Win32	59.99160118	0	26	26	26	1
m	1	0.5371						ALTURA	p	6	8	baseline	500	parola	1	ong	0	no	MS23M5	23	M	2021-10-05_20h58.41.161	THAI_NEGA	2021.2.3	Win32	59.99160118	0	27	27	27	1
m	1	0.4973						DIPINTO	p	7	21	baseline	0	parola	1	ong	0	no	MS23M5	23	M	2021-10-05_20h58.41.161	THAI_NEGA	2021.2.3	Win32	59.99160118	0	28	28	28	1
m	1	0.5166						LEGUME	p	6	11	baseline	250	parola	1	ong	0	no	MS23M5	23	M	2021-10-05_20h58.41.161	THAI_NEGA	2021.2.3	Win32	59.99160118	0	29	29	29	1
z	1	0.7678						FEDINO	np	6	0	baseline	500	nonparola	2	ong	0	no	MS23M5	23	M	2021-10-05_20h58.41.161	THAI_NEGA	2021.2.3	Win32	59.99160118	0	30	30	30	1
m	1	0.5337						MENSOLA	p	7	7	baseline	0	parola	1	ong	0	no	MS23M5	23	M	2021-10-05_20h58.41.161	THAI_NEGA	2021.2.3	Win32	59.99160118	0	31	31	31	1
m	0	0.8225						ALCUME	np	6	0	baseline	500	nonparola	2	ong	0	no	MS23M5	23	M	2021-10-05_20h58.41.161	THAI_NEGA	2021.2.3	Win32	59.99160118	0	32	32	32	1
m	1	0.5963						INNESTO	p	6	13	baseline	0	parola	1	ong	0	no	MS23M5	23	M	2021-10-05_20h58.41.161	THAI_NEGA	2021.2.3	Win32	59.99160118	0	33	33	33	1
z	1	0.7247						LAVENDA	np	7	0	baseline	0	nonparola	2	ong	0	no	MS23M5	23	M	2021-10-05_20h58.41.161	THAI_NEGA	2021.2.3	Win32	59.99160118	0	34	34	34	1
m	1	0.7803						SLAVINA	p	7	5	baseline	500	parola	1	ong	0	no	MS23M5	23	M	2021-10-05_20h58.41.161	THAI_NEGA	2021.2.3	Win32	59.99160118	0	35	35	35	1
m	1	0.5166						ORMONE	p	6	6	baseline	500	parola	1	ong	0	no	MS23M5	23	M	2021-10-05_20h58.41.161	THAI_NEGA	2021.2.3	Win32	59.99160118	0	36	36	36	1
z	1	0.6898						UMIONE	np	6	0	baseline	0	nonparola	2	ong	0	no	MS23M5	23	M	2021-10-05_20h58.41.161	THAI_NEGA	2021.2.3	Win32	59.99160118	0	37	37	37	1
m	1	0.5974						SALAME	p	6	14	baseline	0	parola	1	ong	0	no	MS23M5	23	M	2021-10-05_20h58.41.161	THAI_NEGA	2021.2.3	Win32	59.99160118	0	38	38	38	1
z	1	0.721						GANDOLA	np	7	0	baseline	500	nonparola	2	ong	0	no	MS23M5	23	M	2021-10-05_20h58.41.161	THAI_NEGA	2021.2.3	Win32	59.99160118	0	39	39	39	1
m	0	0.7392						DIGEGNO	np	7	0	baseline	500	nonparola	2	ong	0	no	MS23M5	23	M	2021-10-05_20h58.41.161	THAI_NEGA	2021.2.3	Win32	59.99160118	0	40	40	40	1
z	1	0.6807						BACRECA	np	7	0	baseline	0	nonparola	2	ong	0	no	MS23M5	23	M	2021-10-05_20h58.41.161	THAI_NEGA	2021.2.3	Win32	59.99160118	0	41	41	41	1
m	1	0.5487						RUDERE	p	6	8	baseline	250	parola	1	ong	0	no	MS23M5	23	M	2021-10-05_20h58.41.161	THAI_NEGA	2021.2.3	Win32	59.99160118	0	42	42	42	1
z	1	0.6229						OSCITE	np	6	0	baseline	250	nonparola	2	ong	0	no	MS23M5	23	M	2021-10-05_20h58.41.161	THAI_NEGA	2021.2.3	Win32	59.99160118	0	43	43	43	1
m	1	0.5258						NETTARE	p	7	14	baseline	500	parola	1	ong	0	no	MS23M5	23	M	2021-10-05_20h58.41.161	THAI_NEGA	2021.2.3	Win32	59.99160118	0	44	44	44	1
m	0	0.618						PENTERA	np	7	0	baseline	0	nonparola	2	ong	0	no	MS23M5	23	M	2021-10-05_20h58.41.161	THAI_NEGA	2021.2.3	Win32	59.99160118	0	45	45	45	1
z	1	0.7985						NEBOZIO	np	7	0	baseline	250	nonparola	2	ong	0	no	MS23M5	23	M	2021-10-05_20h58.41.161	THAI_NEGA	2021.2.3	Win32	59.99160118	0	46	46	46	1
m	1	0.5413						ZATTERA	p	7	14	baseline	500	parola	1	ong	0	no	MS23M5	23	M	2021-10-05_20h58.41.161	THAI_NEGA	2021.2.3	Win32	59.99160118	0	47	47	47	1
z	0	0.5925						LAMIERA	p	7	11	baseline	500	parola	1	ong	0	no	MS23M5	23	M	2021-10-05_20h58.41.161	THAI_NEGA	2021.2.3	Win32	59.99160118	0	48	48	48	1
m	0	0.7674						CULINA	np	6	0	baseline	500	nonparola	2	ong	0	no	MS23M5	23	M	2021-10-05_20h58.41.161	THAI_NEGA	2021.2.3	Win32	59.99160118	0	49	49	49	1
m	1	0.7003						FALANGE	p	7	9	baseline	250	parola	1	ong	0	no	MS23M5	23	M	2021-10-05_20h58.41.161	THAI_NEGA	2021.2.3	Win32	59.99160118	0	50	50	50	1
m	1	0.5231						PEDALE	p	6	16	baseline	500	parola	1	ong	0	no	MS23M5	23	M	2021-10-05_20h58.41.161	THAI_NEGA	2021.2.3	Win32	59.99160118	0	51	51	51	1
z	1	0.7247						METARDO	np	7	0	baseline	500	nonparola	2	ong	0	no	MS23M5	23	M	2021-10-05_20h58.41.161	THAI_NEGA	2021.2.3	Win32	59.99160118	0	52	52	52	1
m	1	0.6825						EMPORIO	p	7	3	baseline	250	parola	1	ong	0	no	MS23M5	23	M	2021-10-05_20h58.41.161	THAI_NEGA	2021.2.3	Win32	59.99160118	0	53	53	53	1
z	1	0.7355						TAPORE	np	6	0	baseline	0	nonparola	2	ong	0	no	MS23M5	23	M	2021-10-05_20h58.41.161	THAI_NEGA	2021.2.3	Win32	59.99160118	0	54	54	54	1
m	0	0.9548						DENTIDE	np	7	0	baseline	250	nonparola	2	ong	0	no	MS23M5	23	M	2021-10-05_20h58.41.161	THAI_NEGA	2021.2.3	Win32	59.99160118	0	55	55	55	1
z	1	0.7573						SEPERTO	np	7	0	baseline	500	nonparola	2	ong	0	no	MS23M5	23	M	2021-10-05_20h58.41.161	THAI_NEGA	2021.2.3	Win32	59.99160118	0	56	56	56	1
m	1	0.7059						MUCOSA	p	6	6	baseline	500	parola	1	ong	0	no	MS23M5	23	M	2021-10-05_20h58.41.161	THAI_NEGA	2021.2.3	Win32	59.99160118	0	57	57	57	1
z	1	0.721						BECULLA	np	7	0	baseline	250	nonparola	2	ong	0	no	MS23M5	23	M	2021-10-05_20h58.41.161	THAI_NEGA	2021.2.3	Win32	59.99160118	0	58	58	58	1
m	1	0.8025						FUCINA	p	6	8	baseline	250	parola	1	ong	0	no	MS23M5	23	M	2021-10-05_20h58.41.161	THAI_NEGA	2021.2.3	Win32	59.99160118	0	59	59	59	1
m	1	0.6396						ECLISSI	p	7	5	baseline	0	parola	1	ong	0	no	MS23M5	23	M	2021-10-05_20h58.41.161	THAI_NEGA	2021.2.3	Win32	59.99160118	0	60	60	60	1
m	1	0.6218						TROFEO	p	6	23	baseline	250	parola	1	ong	0	no	MS23M5	23	M	2021-10-05_20h58.41.161	THAI_NEGA	2021.2.3	Win32	59.99160118	0	61	61	61	1
m	1	0.5523						ROTTAME	p	7	7	baseline	0	parola	1	ong	0	no	MS23M5	23	M	2021-10-05_20h58.41.161	THAI_NEGA	2021.2.3	Win32	59.99160118	0	62	62	62	1
m	0	0.5478						MENDOLO	np	7	0	baseline	500	nonparola	2	ong	0	no	MS23M5	23	M	2021-10-05_20h58.41.161	THAI_NEGA	2021.2.3	Win32	59.99160118	0	63	63	63	1
z	1	1.5858						ARSINE	np	6	0	baseline	250	nonparola	2	ong	0	no	MS23M5	23	M	2021-10-05_20h58.41.161	THAI_NEGA	2021.2.3	Win32	59.99160118	0	64	64	64	1
m	1	0.7332						TISANA	p	6	7	baseline	0	parola	1	ong	0	no	MS23M5	23	M	2021-10-05_20h58.41.161	THAI_NEGA	2021.2.3	Win32	59.99160118	0	65	65	65	1
z	1	0.7555						ORLINO	np	6	0	baseline	0	nonparola	2	ong	0	no	MS23M5	23	M	2021-10-05_20h58.41.161	THAI_NEGA	2021.2.3	Win32	59.99160118	0	66	66	66	1
m	1	0.5889						ARINGA	p	6	9	baseline	500	parola	1	ong	0	no	MS23M5	23	M	2021-10-05_20h58.41.161	THAI_NEGA	2021.2.3	Win32	59.99160118	0	67	67	67	1
z	1	0.9473						TENGINE	np	7	0	baseline	0	nonparola	2	ong	0	no	MS23M5	23	M	2021-10-05_20h58.41.161	THAI_NEGA	2021.2.3	Win32	59.99160118	0	68	68	68	1
m	1	0.6887						ATTICO	p	6	6	baseline	500	parola	1	ong	0	no	MS23M5	23	M	2021-10-05_20h58.41.161	THAI_NEGA	2021.2.3	Win32	59.99160118	0	69	69	69	1
z	1	0.9341						VENORE	np	6	0	baseline	250	nonparola	2	ong	0	no	MS23M5	23	M	2021-10-05_20h58.41.161	THAI_NEGA	2021.2.3	Win32	59.99160118	0	70	70	70	1
m	1	1.4175						DARSENA	p	7	9	baseline	0	parola	1	ong	0	no	MS23M5	23	M	2021-10-05_20h58.41.161	THAI_NEGA	2021.2.3	Win32	59.99160118	0	71	71	71	1
z	1	0.846						ALCIERE	np	7	0	baseline	250	nonparola	2	ong	0	no	MS23M5	23	M	2021-10-05_20h58.41.161	THAI_NEGA	2021.2.3	Win32	59.99160118	0	72	72	72	1
z	1	0.8013						ENTIMO	np	6	0	baseline	0	nonparola	2	ong	0	no	MS23M5	23	M	2021-10-05_20h58.41.161	THAI_NEGA	2021.2.3	Win32	59.99160118	0	73	73	73	1
m	1	0.6347						LIVIDO	p	6	8	baseline	500	parola	1	ong	0	no	MS23M5	23	M	2021-10-05_20h58.41.161	THAI_NEGA	2021.2.3	Win32	59.99160118	0	74	74	74	1
m	1	0.5386						NAUSEA	p	6	15	baseline	0	parola	1	ong	0	no	MS23M5	23	M	2021-10-05_20h58.41.161	THAI_NEGA	2021.2.3	Win32	59.99160118	0	75	75	75	1
z	1	0.6647						VERCACE	np	7	0	baseline	500	nonparola	2	ong	0	no	MS23M5	23	M	2021-10-05_20h58.41.161	THAI_NEGA	2021.2.3	Win32	59.99160118	0	76	76	76	1
m	1	0.5603						COFANO	p	6	9	baseline	0	parola	1	ong	0	no	MS23M5	23	M	2021-10-05_20h58.41.161	THAI_NEGA	2021.2.3	Win32	59.99160118	0	77	77	77	1
m	0	1.0057						USPICIO	np	7	0	baseline	250	nonparola	2	ong	0	no	MS23M5	23	M	2021-10-05_20h58.41.161	THAI_NEGA	2021.2.3	Win32	59.99160118	0	78	78	78	1
m	1	0.5987						IMBUTO	p	6	9	baseline	0	parola	1	ong	0	no	MS23M5	23	M	2021-10-05_20h58.41.161	THAI_NEGA	2021.2.3	Win32	59.99160118	0	79	79	79	1
z	1	0.6618						SADIVA	np	6	0	baseline	500	nonparola	2	ong	0	no	MS23M5	23	M	2021-10-05_20h58.41.161	THAI_NEGA	2021.2.3	Win32	59.99160118	0	80	80	80	1
m	1	0.6922						BOZZOLO	p	7	7	baseline	0	parola	1	ong	0	no	MS23M5	23	M	2021-10-05_20h58.41.161	THAI_NEGA	2021.2.3	Win32	59.99160118	0	81	81	81	1
z	1	0.7175						OMPICCIO	np	7	0	baseline	0	nonparola	2	ong	0	no	MS23M5	23	M	2021-10-05_20h58.41.161	THAI_NEGA	2021.2.3	Win32	59.99160118	0	82	82	82	1
z	1	0.9565						LIMPONE	np	7	0	baseline	500	nonparola	2	ong	0	no	MS23M5	23	M	2021-10-05_20h58.41.161	THAI_NEGA	2021.2.3	Win32	59.99160118	0	83	83	83	1
z	1	1.2865						NARCICO	np	7	0	baseline	250	nonparola	2	ong	0	no	MS23M5	23	M	2021-10-05_20h58.41.161	THAI_NEGA	2021.2.3	Win32	59.99160118	0	84	84	84	1
m	1	0.7544						PASCOLO	p	7	7	baseline	0	parola	1	ong	0	no	MS23M5	23	M	2021-10-05_20h58.41.161	THAI_NEGA	2021.2.3	Win32	59.99160118	0	85	85	85	1
z	1	0.6808						INSOGNA	np	7	0	baseline	250	nonparola	2	ong	0	no	MS23M5	23	M	2021-10-05_20h58.41.161	THAI_NEGA	2021.2.3	Win32	59.99160118	0	86	86	86	1
m	1	1.0483						PATINA	p	6	14	baseline	250	parola	1	ong	0	no	MS23M5	23	M	2021-10-05_20h58.41.161	THAI_NEGA	2021.2.3	Win32	59.99160118	0	87	87	87	1
z	1	0.8138						ADOLTO	np	7	0	baseline	0	nonparola	2	ong	0	no	MS23M5	23	M	2021-10-05_20h58.41.161	THAI_NEGA	2021.2.3	Win32	59.99160118	0	88	88	88	1
m	1	0.5248						UTENTE	p	6	34	baseline	0	parola	1	ong	0	no	MS23M5	23	M	2021-10-05_20h58.41.161	THAI_NEGA	2021.2.3	Win32	59.99160118	0	89	89	89	1
z	1	0.6817						CIPELLA	np	7	0	baseline	500	nonparola	2	ong	0	no	MS23M5	23	M	2021-10-05_20h58.41.161	THAI_NEGA	2021.2.3	Win32	59.99160118	0	90	90	90	1
m	1	0.6204						GINEPRO	p	7	10	baseline	0	parola	1	ong	0	no	MS23M5	23	M	2021-10-05_20h58.41.161	THAI_NEGA	2021.2.3	Win32	59.99160118	0	91	91	91	1
z	1	0.7832						NONATO	np	6	0	baseline	500	nonparola	2	ong	0	no	MS23M5	23	M	2021-10-05_20h58.41.161	THAI_NEGA	2021.2.3	Win32	59.99160118	0	92	92	92	1
m	1	0.5209						CALICE	p	6	10	baseline	0	parola	1	ong	0	no	MS23M5	23	M	2021-10-05_20h58.41.161	THAI_NEGA	2021.2.3	Win32	59.99160118	0	93	93	93	1
m	1	0.5126						TORACE	p	6	31	baseline	250	parola	1	ong	0	no	MS23M5	23	M	2021-10-05_20h58.41.161	THAI_NEGA	2021.2.3	Win32	59.99160118	0	94	94	94	1
z	0	0.5878						REDINE	p	6	8	baseline	500	parola	1	ong	0	no	MS23M5	23	M	2021-10-05_20h58.41.161	THAI_NEGA	2021.2.3	Win32	59.99160118	0	95	95	95	1
m	1	0.5475						GOMITO	p	6	35	baseline	0	parola	1	ong	0	no	MS23M5	23	M	2021-10-05_20h58.41.161	THAI_NEGA	2021.2.3	Win32	59.99160118	0	96	96	96	1
z	1	0.5704						INGENSO	np	7	0	baseline	500	nonparola	2	ong	0	no	MS23M5	23	M	2021-10-05_20h58.41.161	THAI_NEGA	2021.2.3	Win32	59.99160118	0	97	97	97	1
z	1	0.61						COVALLO	np	7	0	baseline	250	nonparola	2	ong	0	no	MS23M5	23	M	2021-10-05_20h58.41.161	THAI_NEGA	2021.2.3	Win32	59.99160118	0	98	98	98	1
m	1	0.5474						MONACO	p	6	24	baseline	250	parola	1	ong	0	no	MS23M5	23	M	2021-10-05_20h58.41.161	THAI_NEGA	2021.2.3	Win32	59.99160118	0	99	99	99	1
m	1	0.82						DILUVIO	p	7	34	monitoring	0	parola	1	ong	0	no	MS23M5	23	M	2021-10-05_20h58.41.161	THAI_NEGA	2021.2.3	Win32	59.99160118						0	0	0	0	1
z	1	0.6141						PADATO	np	6	0	monitoring	250	nonparola	2	ong	0	no	MS23M5	23	M	2021-10-05_20h58.41.161	THAI_NEGA	2021.2.3	Win32	59.99160118						0	1	1	1	1
m	1	0.5558						STIVALE	p	7	10	monitoring	0	parola	1	ong	0	no	MS23M5	23	M	2021-10-05_20h58.41.161	THAI_NEGA	2021.2.3	Win32	59.99160118						0	2	2	2	1
z	1	1.2296						BAMMINO	np	7	0	monitoring	0	nonparola	2	ong	0	no	MS23M5	23	M	2021-10-05_20h58.41.161	THAI_NEGA	2021.2.3	Win32	59.99160118						0	3	3	3	1
z	1	1.1664						NUDOLA	np	6	0	monitoring	250	nonparola	2	ong	0	no	MS23M5	23	M	2021-10-05_20h58.41.161	THAI_NEGA	2021.2.3	Win32	59.99160118						0	4	4	4	1
m	1	1.3167						ZAMPINO	p	7	6	monitoring	500	parola	1	ong	0	no	MS23M5	23	M	2021-10-05_20h58.41.161	THAI_NEGA	2021.2.3	Win32	59.99160118						0	5	5	5	1
m	1	0.9064						CALDAIA	p	7	12	monitoring	250	parola	1	ong	0	no	MS23M5	23	M	2021-10-05_20h58.41.161	THAI_NEGA	2021.2.3	Win32	59.99160118						0	6	6	6	1
z	1	1.021						FULGINE	np	7	0	monitoring	0	nonparola	2	ong	0	no	MS23M5	23	M	2021-10-05_20h58.41.161	THAI_NEGA	2021.2.3	Win32	59.99160118						0	7	7	7	1
m	1	0.6647						URANIO	p	6	9	monitoring	250	parola	1	ong	0	no	MS23M5	23	M	2021-10-05_20h58.41.161	THAI_NEGA	2021.2.3	Win32	59.99160118						0	8	8	8	1
z	1	0.8208						APISSO	np	6	0	monitoring	500	nonparola	2	ong	0	no	MS23M5	23	M	2021-10-05_20h58.41.161	THAI_NEGA	2021.2.3	Win32	59.99160118						0	9	9	9	1
l	1	0.7356						CAGERMA	np	7	0	monitoring	0	l	2	pmcue	0	no	MS23M5	23	M	2021-10-05_20h58.41.161	THAI_NEGA	2021.2.3	Win32	59.99160118						0	10	10	10	1
m	1	0.5523						TAZZINA	p	7	10	monitoring	250	parola	1	ong	0	no	MS23M5	23	M	2021-10-05_20h58.41.161	THAI_NEGA	2021.2.3	Win32	59.99160118						0	11	11	11	1
m	1	0.6156						VAPORE	p	6	40	monitoring	0	parola	1	ong	0	no	MS23M5	23	M	2021-10-05_20h58.41.161	THAI_NEGA	2021.2.3	Win32	59.99160118						0	12	12	12	1
z	1	1.0674						FEDORE	np	6	0	monitoring	250	nonparola	2	ong	0	no	MS23M5	23	M	2021-10-05_20h58.41.161	THAI_NEGA	2021.2.3	Win32	59.99160118						0	13	13	13	1
m	1	0.7384						MONTONE	p	7	8	monitoring	250	parola	1	ong	0	no	MS23M5	23	M	2021-10-05_20h58.41.161	THAI_NEGA	2021.2.3	Win32	59.99160118						0	14	14	14	1
z	1	1.0844						CANEZZA	np	7	0	monitoring	0	nonparola	2	ong	0	no	MS23M5	23	M	2021-10-05_20h58.41.161	THAI_NEGA	2021.2.3	Win32	59.99160118						0	15	15	15	1
z	1	0.8631						RAGINA	np	6	0	monitoring	250	nonparola	2	ong	0	no	MS23M5	23	M	2021-10-05_20h58.41.161	THAI_NEGA	2021.2.3	Win32	59.99160118						0	16	16	16	1
m	1	0.9466						AGNELLO	p	7	17	monitoring	250	parola	1	ong	0	no	MS23M5	23	M	2021-10-05_20h58.41.161	THAI_NEGA	2021.2.3	Win32	59.99160118						0	17	17	17	1
z	1	1.0192						PINARIO	np	7	0	monitoring	250	nonparola	2	ong	0	no	MS23M5	23	M	2021-10-05_20h58.41.161	THAI_NEGA	2021.2.3	Win32	59.99160118						0	18	18	18	1
z	1	1.2072						INDANO	np	6	0	monitoring	500	nonparola	2	ong	0	no	MS23M5	23	M	2021-10-05_20h58.41.161	THAI_NEGA	2021.2.3	Win32	59.99160118						0	19	19	19	1
m	1	0.672						BISTURI	p	7	8	monitoring	250	parola	1	ong	0	no	MS23M5	23	M	2021-10-05_20h58.41.161	THAI_NEGA	2021.2.3	Win32	59.99160118						0	20	20	20	1
z	1	0.7209						SECONTO	np	7	0	monitoring	250	nonparola	2	ong	0	no	MS23M5	23	M	2021-10-05_20h58.41.161	THAI_NEGA	2021.2.3	Win32	59.99160118						0	21	21	21	1
l	1	0.6128						POMATA	p	6	0	monitoring	500	l	1	pmcue	0	no	MS23M5	23	M	2021-10-05_20h58.41.161	THAI_NEGA	2021.2.3	Win32	59.99160118						0	22	22	22	1
z	1	0.7652						UMETTA	np	6	0	monitoring	250	nonparola	2	ong	0	no	MS23M5	23	M	2021-10-05_20h58.41.161	THAI_NEGA	2021.2.3	Win32	59.99160118						0	23	23	23	1
m	1	0.8244						FRUSCIO	p	7	9	monitoring	0	parola	1	ong	0	no	MS23M5	23	M	2021-10-05_20h58.41.161	THAI_NEGA	2021.2.3	Win32	59.99160118						0	24	24	24	1
m	1	0.707						ORDIGNO	p	7	15	monitoring	250	parola	1	ong	0	no	MS23M5	23	M	2021-10-05_20h58.41.161	THAI_NEGA	2021.2.3	Win32	59.99160118						0	25	25	25	1
z	1	1.2005						METALO	np	6	0	monitoring	0	nonparola	2	ong	0	no	MS23M5	23	M	2021-10-05_20h58.41.161	THAI_NEGA	2021.2.3	Win32	59.99160118						0	26	26	26	1
z	1	0.8383						GAVERA	np	6	0	monitoring	500	nonparola	2	ong	0	no	MS23M5	23	M	2021-10-05_20h58.41.161	THAI_NEGA	2021.2.3	Win32	59.99160118						0	27	27	27	1
m	1	0.553						INSERTO	p	7	9	monitoring	0	parola	1	ong	0	no	MS23M5	23	M	2021-10-05_20h58.41.161	THAI_NEGA	2021.2.3	Win32	59.99160118						0	28	28	28	1
m	1	0.6964						VICARIO	p	7	9	monitoring	500	parola	1	ong	0	no	MS23M5	23	M	2021-10-05_20h58.41.161	THAI_NEGA	2021.2.3	Win32	59.99160118						0	29	29	29	1
z	1	1.1302						ACENDA	np	6	0	monitoring	0	nonparola	2	ong	0	no	MS23M5	23	M	2021-10-05_20h58.41.161	THAI_NEGA	2021.2.3	Win32	59.99160118						0	30	30	30	1
m	1	0.7369						DECADE	p	6	7	monitoring	0	parola	1	ong	0	no	MS23M5	23	M	2021-10-05_20h58.41.161	THAI_NEGA	2021.2.3	Win32	59.99160118						0	31	31	31	1
z	1	0.524						PALETE	np	6	0	monitoring	500	nonparola	2	ong	0	no	MS23M5	23	M	2021-10-05_20h58.41.161	THAI_NEGA	2021.2.3	Win32	59.99160118						0	32	32	32	1
m	1	0.6746						SENAPE	p	6	17	monitoring	500	parola	1	ong	0	no	MS23M5	23	M	2021-10-05_20h58.41.161	THAI_NEGA	2021.2.3	Win32	59.99160118						0	33	33	33	1
z	1	0.7102						TENTONO	np	7	0	monitoring	0	nonparola	2	ong	0	no	MS23M5	23	M	2021-10-05_20h58.41.161	THAI_NEGA	2021.2.3	Win32	59.99160118						0	34	34	34	1
l	1	0.8152						MANICO	p	6	12	monitoring	0	l	1	pmcue	0	no	MS23M5	23	M	2021-10-05_20h58.41.161	THAI_NEGA	2021.2.3	Win32	59.99160118						0	35	35	35	1
m	1	0.6157						GETTONE	p	7	5	monitoring	250	parola	1	ong	0	no	MS23M5	23	M	2021-10-05_20h58.41.161	THAI_NEGA	2021.2.3	Win32	59.99160118						0	36	36	36	1
z	1	0.6569						CALERA	np	6	0	monitoring	500	nonparola	2	ong	0	no	MS23M5	23	M	2021-10-05_20h58.41.161	THAI_NEGA	2021.2.3	Win32	59.99160118						0	37	37	37	1
m	1	0.6098						USTIONE	p	7	20	monitoring	500	parola	1	ong	0	no	MS23M5	23	M	2021-10-05_20h58.41.161	THAI_NEGA	2021.2.3	Win32	59.99160118						0	38	38	38	1
l	0	1.3336						LEGNAME	p	7	7	monitoring	0	parola	1	ong	0	no	MS23M5	23	M	2021-10-05_20h58.41.161	THAI_NEGA	2021.2.3	Win32	59.99160118						0	39	39	39	1
z	1	0.989						MODIVO	np	6	0	monitoring	0	nonparola	2	ong	0	no	MS23M5	23	M	2021-10-05_20h58.41.161	THAI_NEGA	2021.2.3	Win32	59.99160118						0	40	40	40	1
m	1	0.8853						RADURA	p	6	9	monitoring	0	parola	1	ong	0	no	MS23M5	23	M	2021-10-05_20h58.41.161	THAI_NEGA	2021.2.3	Win32	59.99160118						0	41	41	41	1
z	1	0.7866						TUANTO	np	6	0	monitoring	250	nonparola	2	ong	0	no	MS23M5	23	M	2021-10-05_20h58.41.161	THAI_NEGA	2021.2.3	Win32	59.99160118						0	42	42	42	1
m	1	0.5962						PICCONE	p	7	11	monitoring	0	parola	1	ong	0	no	MS23M5	23	M	2021-10-05_20h58.41.161	THAI_NEGA	2021.2.3	Win32	59.99160118						0	43	43	43	1
z	1	0.6063						LACREME	np	7	0	monitoring	250	nonparola	2	ong	0	no	MS23M5	23	M	2021-10-05_20h58.41.161	THAI_NEGA	2021.2.3	Win32	59.99160118						0	44	44	44	1
z	1	1.0715						DILITTA	np	7	0	monitoring	500	nonparola	2	ong	0	no	MS23M5	23	M	2021-10-05_20h58.41.161	THAI_NEGA	2021.2.3	Win32	59.99160118						0	45	45	45	1
m	0	0.6977						TOMANTE	np	7	0	monitoring	0	l	2	pmcue	0	no	MS23M5	23	M	2021-10-05_20h58.41.161	THAI_NEGA	2021.2.3	Win32	59.99160118						0	46	46	46	1
m	1	0.6357						OTTONE	p	6	17	monitoring	500	parola	1	ong	0	no	MS23M5	23	M	2021-10-05_20h58.41.161	THAI_NEGA	2021.2.3	Win32	59.99160118						0	47	47	47	1
m	1	1.0758						GAZEBO	p	6	8	monitoring	0	parola	1	ong	0	no	MS23M5	23	M	2021-10-05_20h58.41.161	THAI_NEGA	2021.2.3	Win32	59.99160118						0	48	48	48	1
z	1	0.6886						NENICO	np	6	0	monitoring	250	nonparola	2	ong	0	no	MS23M5	23	M	2021-10-05_20h58.41.161	THAI_NEGA	2021.2.3	Win32	59.99160118						0	49	49	49	1
m	1	0.6163						ARPIONE	p	7	12	monitoring	250	parola	1	ong	0	no	MS23M5	23	M	2021-10-05_20h58.41.161	THAI_NEGA	2021.2.3	Win32	59.99160118						0	50	50	50	1
z	1	0.9753						VANIGIA	np	7	0	monitoring	500	nonparola	2	ong	0	no	MS23M5	23	M	2021-10-05_20h58.41.161	THAI_NEGA	2021.2.3	Win32	59.99160118						0	51	51	51	1
z	1	0.9467						EBLISSE	np	7	0	monitoring	0	nonparola	2	ong	0	no	MS23M5	23	M	2021-10-05_20h58.41.161	THAI_NEGA	2021.2.3	Win32	59.99160118						0	52	52	52	1
m	1	0.7508						CARTINA	p	7	13	monitoring	250	parola	1	ong	0	no	MS23M5	23	M	2021-10-05_20h58.41.161	THAI_NEGA	2021.2.3	Win32	59.99160118						0	53	53	53	1
z	1	0.7021						TECITA	np	6	0	monitoring	500	nonparola	2	ong	0	no	MS23M5	23	M	2021-10-05_20h58.41.161	THAI_NEGA	2021.2.3	Win32	59.99160118						0	54	54	54	1
m	1	0.6401						FELINO	p	6	9	monitoring	500	parola	1	ong	0	no	MS23M5	23	M	2021-10-05_20h58.41.161	THAI_NEGA	2021.2.3	Win32	59.99160118						0	55	55	55	1
z	1	0.8964						GINEVRO	np	7	0	monitoring	250	nonparola	2	ong	0	no	MS23M5	23	M	2021-10-05_20h58.41.161	THAI_NEGA	2021.2.3	Win32	59.99160118						0	56	56	56	1
z	1	0.6704						ELANCO	np	6	0	monitoring	250	nonparola	2	ong	0	no	MS23M5	23	M	2021-10-05_20h58.41.161	THAI_NEGA	2021.2.3	Win32	59.99160118						0	57	57	57	1
m	1	0.5917						BIDONE	p	6	13	monitoring	0	parola	1	ong	0	no	MS23M5	23	M	2021-10-05_20h58.41.161	THAI_NEGA	2021.2.3	Win32	59.99160118						0	58	58	58	1
z	0	0.8256						LEMURE	p	6	3	monitoring	500	parola	1	ong	0	no	MS23M5	23	M	2021-10-05_20h58.41.161	THAI_NEGA	2021.2.3	Win32	59.99160118						0	59	59	59	1
l	1	0.6889						SAGOMA	p	6	0	monitoring	250	l	1	pmcue	0	no	MS23M5	23	M	2021-10-05_20h58.41.161	THAI_NEGA	2021.2.3	Win32	59.99160118						0	60	60	60	1
m	1	0.5821						REPERTO	p	7	7	monitoring	0	parola	1	ong	0	no	MS23M5	23	M	2021-10-05_20h58.41.161	THAI_NEGA	2021.2.3	Win32	59.99160118						0	61	61	61	1
z	1	0.6345						MIDULLO	np	7	0	monitoring	250	nonparola	2	ong	0	no	MS23M5	23	M	2021-10-05_20h58.41.161	THAI_NEGA	2021.2.3	Win32	59.99160118						0	62	62	62	1
z	1	1.082						DANNOLA	np	7	0	monitoring	500	nonparola	2	ong	0	no	MS23M5	23	M	2021-10-05_20h58.41.161	THAI_NEGA	2021.2.3	Win32	59.99160118						0	63	63	63	1
m	1	0.7664						ORFANO	p	6	9	monitoring	500	parola	1	ong	0	no	MS23M5	23	M	2021-10-05_20h58.41.161	THAI_NEGA	2021.2.3	Win32	59.99160118						0	64	64	64	1
z	1	0.9478						BANENA	np	6	0	monitoring	250	nonparola	2	ong	0	no	MS23M5	23	M	2021-10-05_20h58.41.161	THAI_NEGA	2021.2.3	Win32	59.99160118						0	65	65	65	1
z	1	0.6848						FERPATA	np	7	0	monitoring	0	nonparola	2	ong	0	no	MS23M5	23	M	2021-10-05_20h58.41.161	THAI_NEGA	2021.2.3	Win32	59.99160118						0	66	66	66	1
m	1	0.5971						NEURONE	p	7	11	monitoring	250	parola	1	ong	0	no	MS23M5	23	M	2021-10-05_20h58.41.161	THAI_NEGA	2021.2.3	Win32	59.99160118						0	67	67	67	1
z	1	1.4267						LATTERA	np	7	0	monitoring	500	nonparola	2	ong	0	no	MS23M5	23	M	2021-10-05_20h58.41.161	THAI_NEGA	2021.2.3	Win32	59.99160118						0	68	68	68	1
z	1	0.6769						GESIONE	np	7	0	monitoring	500	nonparola	2	ong	0	no	MS23M5	23	M	2021-10-05_20h58.41.161	THAI_NEGA	2021.2.3	Win32	59.99160118						0	69	69	69	1
m	1	0.8358						PEDANA	p	6	18	monitoring	500	parola	1	ong	0	no	MS23M5	23	M	2021-10-05_20h58.41.161	THAI_NEGA	2021.2.3	Win32	59.99160118						0	70	70	70	1
l	1	0.6864						MACIATA	np	7	0	monitoring	500	l	2	pmcue	0	no	MS23M5	23	M	2021-10-05_20h58.41.161	THAI_NEGA	2021.2.3	Win32	59.99160118						0	71	71	71	1
z	1	0.6888						FIOLINO	np	7	0	monitoring	250	nonparola	2	ong	0	no	MS23M5	23	M	2021-10-05_20h58.41.161	THAI_NEGA	2021.2.3	Win32	59.99160118						0	72	72	72	1
m	1	0.6713						INGORGO	p	7	16	monitoring	0	parola	1	ong	0	no	MS23M5	23	M	2021-10-05_20h58.41.161	THAI_NEGA	2021.2.3	Win32	59.99160118						0	73	73	73	1
z	1	0.5898						IMPORO	np	6	0	monitoring	250	nonparola	2	ong	0	no	MS23M5	23	M	2021-10-05_20h58.41.161	THAI_NEGA	2021.2.3	Win32	59.99160118						0	74	74	74	1
m	1	0.5319						NOBILE	p	6	29	monitoring	500	parola	1	ong	0	no	MS23M5	23	M	2021-10-05_20h58.41.161	THAI_NEGA	2021.2.3	Win32	59.99160118						0	75	75	75	1
z	0	0.6913						MINIERA	p	7	19	monitoring	500	parola	1	ong	0	no	MS23M5	23	M	2021-10-05_20h58.41.161	THAI_NEGA	2021.2.3	Win32	59.99160118						0	76	76	76	1
z	1	0.6872						ALLARVE	np	7	0	monitoring	500	nonparola	2	ong	0	no	MS23M5	23	M	2021-10-05_20h58.41.161	THAI_NEGA	2021.2.3	Win32	59.99160118						0	77	77	77	1
z	1	0.6983						DIBANO	np	6	0	monitoring	250	nonparola	2	ong	0	no	MS23M5	23	M	2021-10-05_20h58.41.161	THAI_NEGA	2021.2.3	Win32	59.99160118						0	78	78	78	1
m	1	0.6004						FAGOTTO	p	7	7	monitoring	0	parola	1	ong	0	no	MS23M5	23	M	2021-10-05_20h58.41.161	THAI_NEGA	2021.2.3	Win32	59.99160118						0	79	79	79	1
m	1	0.6681						PALUDE	p	6	13	monitoring	0	parola	1	ong	0	no	MS23M5	23	M	2021-10-05_20h58.41.161	THAI_NEGA	2021.2.3	Win32	59.99160118						0	80	80	80	1
z	1	0.8844						MUDINO	np	6	0	monitoring	500	nonparola	2	ong	0	no	MS23M5	23	M	2021-10-05_20h58.41.161	THAI_NEGA	2021.2.3	Win32	59.99160118						0	81	81	81	1
z	1	0.6001						ESTEBA	np	6	0	monitoring	500	nonparola	2	ong	0	no	MS23M5	23	M	2021-10-05_20h58.41.161	THAI_NEGA	2021.2.3	Win32	59.99160118						0	82	82	82	1
m	0	0.5895						MANTIDE	p	7	9	monitoring	250	l	1	pmcue	0	no	MS23M5	23	M	2021-10-05_20h58.41.161	THAI_NEGA	2021.2.3	Win32	59.99160118						0	83	83	83	1
m	1	0.7967						UVETTA	p	6	11	monitoring	500	parola	1	ong	0	no	MS23M5	23	M	2021-10-05_20h58.41.161	THAI_NEGA	2021.2.3	Win32	59.99160118						0	84	84	84	1
m	1	0.5644						ESILIO	p	6	41	monitoring	250	parola	1	ong	0	no	MS23M5	23	M	2021-10-05_20h58.41.161	THAI_NEGA	2021.2.3	Win32	59.99160118						0	85	85	85	1
z	1	0.8592						RECRUTA	np	7	0	monitoring	500	nonparola	2	ong	0	no	MS23M5	23	M	2021-10-05_20h58.41.161	THAI_NEGA	2021.2.3	Win32	59.99160118						0	86	86	86	1
m	1	0.5812						TIMONE	p	7	31	monitoring	250	parola	1	ong	0	no	MS23M5	23	M	2021-10-05_20h58.41.161	THAI_NEGA	2021.2.3	Win32	59.99160118						0	87	87	87	1
m	1	0.699						CAVOLO	p	6	13	monitoring	0	parola	1	ong	0	no	MS23M5	23	M	2021-10-05_20h58.41.161	THAI_NEGA	2021.2.3	Win32	59.99160118						0	88	88	88	1
z	1	0.8658						NOTTARE	np	7	0	monitoring	500	nonparola	2	ong	0	no	MS23M5	23	M	2021-10-05_20h58.41.161	THAI_NEGA	2021.2.3	Win32	59.99160118						0	89	89	89	1
m	1	0.7412						LICHENE	p	7	7	monitoring	0	parola	1	ong	0	no	MS23M5	23	M	2021-10-05_20h58.41.161	THAI_NEGA	2021.2.3	Win32	59.99160118						0	90	90	90	1
z	1	1.2337						PUSTINO	np	7	0	monitoring	500	nonparola	2	ong	0	no	MS23M5	23	M	2021-10-05_20h58.41.161	THAI_NEGA	2021.2.3	Win32	59.99160118						0	91	91	91	1
m	1	0.5029						MULINO	p	6	7	monitoring	0	parola	1	ong	0	no	MS23M5	23	M	2021-10-05_20h58.41.161	THAI_NEGA	2021.2.3	Win32	59.99160118						0	92	92	92	1
z	1	0.7812						VAROLO	np	6	0	monitoring	0	nonparola	2	ong	0	no	MS23M5	23	M	2021-10-05_20h58.41.161	THAI_NEGA	2021.2.3	Win32	59.99160118						0	93	93	93	1
l	1	0.9669						ENIGMA	p	6	9	monitoring	500	l	1	pmcue	0	no	MS23M5	23	M	2021-10-05_20h58.41.161	THAI_NEGA	2021.2.3	Win32	59.99160118						0	94	94	94	1
m	1	0.7236						NARICE	p	6	15	monitoring	250	parola	1	ong	0	no	MS23M5	23	M	2021-10-05_20h58.41.161	THAI_NEGA	2021.2.3	Win32	59.99160118						0	95	95	95	1
z	1	0.8724						CAVIDE	np	6	0	monitoring	500	nonparola	2	ong	0	no	MS23M5	23	M	2021-10-05_20h58.41.161	THAI_NEGA	2021.2.3	Win32	59.99160118						0	96	96	96	1
z	1	0.8801						VOLACE	np	6	0	monitoring	0	nonparola	2	ong	0	no	MS23M5	23	M	2021-10-05_20h58.41.161	THAI_NEGA	2021.2.3	Win32	59.99160118						0	97	97	97	1
m	0	0.7728						SADICE	np	6	0	monitoring	0	nonparola	2	ong	0	no	MS23M5	23	M	2021-10-05_20h58.41.161	THAI_NEGA	2021.2.3	Win32	59.99160118						0	98	98	98	1
m	1	0.6064						VORTICE	p	7	14	monitoring	250	parola	1	ong	0	no	MS23M5	23	M	2021-10-05_20h58.41.161	THAI_NEGA	2021.2.3	Win32	59.99160118						0	99	99	99	1
																			MS23M5	23	M	2021-10-05_20h58.41.161	THAI_NEGA	2021.2.3	Win32	59.99160118											n	1	5.1201	y	1	3.2454	n	1	3.394
