# Supplementary material for: Thinking about it: the impact of COVID-19-related stimuli on prospective memory
Source: PeerJ. 2023 Nov 16;11:e16389. doi: 10.7717/peerj.16389 (PMC10657566; doi:10.7717/peerj.16389)
Supplement: Supplemental Information 4 — The raw data from both the task and the questionnaire. Both folders are divided in the three conditions (COV, DOC, and NEGA) depending on the presented video clip. [file peerj-11-16389-s004.zip › Data/RAW_Data_Task/NEGA_version/MM22F_nega.csv]

trial_key.keys	trial_key.corr	trial_key.rt	trials_loop_practice.thisRepN	trials_loop_practice.thisTrialN	trials_loop_practice.thisN	trials_loop_practice.thisIndex	trials_loop_practice.ran	stimolo	parolanonparola	lunghezza	frequenza	blocco	jitter	rispcorr	StimTrig	stim_type	stimulus_after	underline	ID_Soggetto*	Età*	Sesso	date	expName	psychopyVersion	OS	frameRate	trials_loop_baseline.thisRepN	trials_loop_baseline.thisTrialN	trials_loop_baseline.thisN	trials_loop_baseline.thisIndex	trials_loop_baseline.ran	trials_loop_attention.thisRepN	trials_loop_attention.thisTrialN	trials_loop_attention.thisN	trials_loop_attention.thisIndex	trials_loop_attention.ran	emotional1_key.keys	emotional1_key.corr	emotional1_key.rt	emotional2_key.keys	emotional2_key.corr	emotional2_key.rt	emotional3_key.keys	emotional3_key.corr	emotional3_key.rt
z	1	1.6402	0	0	0	0	1	ARANCIA	p	7	31	practice	500	parola	1	ong	0	no	MM22F	22	FEMMINA	2021-10-19_13h55.09.760	THAI_NEGA	2021.2.3	Win32	60.03121623
z	0	1.1465	0	1	1	1	1	RECINA	np	6	0	practice	500	nonparola	2	ong	0	no	MM22F	22	FEMMINA	2021-10-19_13h55.09.760	THAI_NEGA	2021.2.3	Win32	60.03121623
m	1	1.4122	0	2	2	2	1	TUCCANA	np	7	0	practice	250	nonparola	2	ong	0	no	MM22F	22	FEMMINA	2021-10-19_13h55.09.760	THAI_NEGA	2021.2.3	Win32	60.03121623
z	1	0.7147	0	3	3	3	1	PETTINE	p	7	1	practice	0	parola	1	ong	0	no	MM22F	22	FEMMINA	2021-10-19_13h55.09.760	THAI_NEGA	2021.2.3	Win32	60.03121623
m	1	1.0669	0	4	4	4	1	INFITO	np	6	0	practice	500	nonparola	2	ong	0	no	MM22F	22	FEMMINA	2021-10-19_13h55.09.760	THAI_NEGA	2021.2.3	Win32	60.03121623
z	1	0.8432	0	5	5	5	1	GIUDICE	p	7	374	practice	500	parola	1	ong	0	no	MM22F	22	FEMMINA	2021-10-19_13h55.09.760	THAI_NEGA	2021.2.3	Win32	60.03121623
z	1	0.6201	0	6	6	6	1	VOLANTE	p	7	89	practice	0	parola	1	ong	0	no	MM22F	22	FEMMINA	2021-10-19_13h55.09.760	THAI_NEGA	2021.2.3	Win32	60.03121623
z	0	1.0007	0	7	7	7	1	CUBELA	np	6	0	practice	250	nonparola	2	ong	0	no	MM22F	22	FEMMINA	2021-10-19_13h55.09.760	THAI_NEGA	2021.2.3	Win32	60.03121623
m	1	0.8969	0	8	8	8	1	LUGGINE	np	7	0	practice	0	nonparola	2	ong	0	no	MM22F	22	FEMMINA	2021-10-19_13h55.09.760	THAI_NEGA	2021.2.3	Win32	60.03121623
z	1	0.9023	0	9	9	9	1	DISEGNO	p	7	201	practice	0	parola	1	ong	0	no	MM22F	22	FEMMINA	2021-10-19_13h55.09.760	THAI_NEGA	2021.2.3	Win32	60.03121623
z	1	1.0284						RELITTO	p	7	8	baseline	500	parola	1	ong	0	no	MM22F	22	FEMMINA	2021-10-19_13h55.09.760	THAI_NEGA	2021.2.3	Win32	60.03121623	0	0	0	0	1
z	1	1.088						GERANIO	p	7	12	baseline	250	parola	1	ong	0	no	MM22F	22	FEMMINA	2021-10-19_13h55.09.760	THAI_NEGA	2021.2.3	Win32	60.03121623	0	1	1	1	1
m	1	1.0267						VANANGA	np	7	0	baseline	0	nonparola	2	ong	0	no	MM22F	22	FEMMINA	2021-10-19_13h55.09.760	THAI_NEGA	2021.2.3	Win32	60.03121623	0	2	2	2	1
m	0	1.4001						NATICA	p	6	5	baseline	250	parola	1	ong	0	no	MM22F	22	FEMMINA	2021-10-19_13h55.09.760	THAI_NEGA	2021.2.3	Win32	60.03121623	0	3	3	3	1
m	1	1.2464						USTELLO	np	7	0	baseline	500	nonparola	2	ong	0	no	MM22F	22	FEMMINA	2021-10-19_13h55.09.760	THAI_NEGA	2021.2.3	Win32	60.03121623	0	4	4	4	1
z	1	0.5769						METANO	p	6	17	baseline	250	parola	1	ong	0	no	MM22F	22	FEMMINA	2021-10-19_13h55.09.760	THAI_NEGA	2021.2.3	Win32	60.03121623	0	5	5	5	1
m	1	0.9946						FIURIA	np	6	0	baseline	500	nonparola	2	ong	0	no	MM22F	22	FEMMINA	2021-10-19_13h55.09.760	THAI_NEGA	2021.2.3	Win32	60.03121623	0	6	6	6	1
z	1	0.7967						SUGHERO	p	7	5	baseline	250	parola	1	ong	0	no	MM22F	22	FEMMINA	2021-10-19_13h55.09.760	THAI_NEGA	2021.2.3	Win32	60.03121623	0	7	7	7	1
m	1	1.0457						PIROTA	np	6	0	baseline	250	nonparola	2	ong	0	no	MM22F	22	FEMMINA	2021-10-19_13h55.09.760	THAI_NEGA	2021.2.3	Win32	60.03121623	0	8	8	8	1
m	1	1.0062						BAMBORA	np	7	0	baseline	0	nonparola	2	ong	0	no	MM22F	22	FEMMINA	2021-10-19_13h55.09.760	THAI_NEGA	2021.2.3	Win32	60.03121623	0	9	9	9	1
z	1	0.7662						PETALO	p	6	27	baseline	250	parola	1	ong	0	no	MM22F	22	FEMMINA	2021-10-19_13h55.09.760	THAI_NEGA	2021.2.3	Win32	60.03121623	0	10	10	10	1
z	1	1.2499						ELMETTO	p	7	5	baseline	0	parola	1	ong	0	no	MM22F	22	FEMMINA	2021-10-19_13h55.09.760	THAI_NEGA	2021.2.3	Win32	60.03121623	0	11	11	11	1
m	1	0.8842						DOBILE	np	6	0	baseline	250	nonparola	2	ong	0	no	MM22F	22	FEMMINA	2021-10-19_13h55.09.760	THAI_NEGA	2021.2.3	Win32	60.03121623	0	12	12	12	1
m	0	1.2336						BAVERO	p	6	7	baseline	0	parola	1	ong	0	no	MM22F	22	FEMMINA	2021-10-19_13h55.09.760	THAI_NEGA	2021.2.3	Win32	60.03121623	0	13	13	13	1
m	0	0.9033						VALENZA	p	7	10	baseline	500	parola	1	ong	0	no	MM22F	22	FEMMINA	2021-10-19_13h55.09.760	THAI_NEGA	2021.2.3	Win32	60.03121623	0	14	14	14	1
m	1	0.944						ORDONE	np	6	0	baseline	250	nonparola	2	ong	0	no	MM22F	22	FEMMINA	2021-10-19_13h55.09.760	THAI_NEGA	2021.2.3	Win32	60.03121623	0	15	15	15	1
m	1	1.1661						TERPONE	np	7	0	baseline	250	nonparola	2	ong	0	no	MM22F	22	FEMMINA	2021-10-19_13h55.09.760	THAI_NEGA	2021.2.3	Win32	60.03121623	0	16	16	16	1
z	1	0.8302						INCHINO	p	7	10	baseline	250	parola	1	ong	0	no	MM22F	22	FEMMINA	2021-10-19_13h55.09.760	THAI_NEGA	2021.2.3	Win32	60.03121623	0	17	17	17	1
z	1	0.663						ETTARO	p	6	31	baseline	0	parola	1	ong	0	no	MM22F	22	FEMMINA	2021-10-19_13h55.09.760	THAI_NEGA	2021.2.3	Win32	60.03121623	0	18	18	18	1
m	1	0.7656						LUVACA	np	6	0	baseline	250	nonparola	2	ong	0	no	MM22F	22	FEMMINA	2021-10-19_13h55.09.760	THAI_NEGA	2021.2.3	Win32	60.03121623	0	19	19	19	1
z	1	0.5995						DUETTO	p	6	23	baseline	500	parola	1	ong	0	no	MM22F	22	FEMMINA	2021-10-19_13h55.09.760	THAI_NEGA	2021.2.3	Win32	60.03121623	0	20	20	20	1
m	1	0.9952						PUPILE	np	6	0	baseline	250	nonparola	2	ong	0	no	MM22F	22	FEMMINA	2021-10-19_13h55.09.760	THAI_NEGA	2021.2.3	Win32	60.03121623	0	21	21	21	1
m	1	0.931						STOVACO	np	7	0	baseline	0	nonparola	2	ong	0	no	MM22F	22	FEMMINA	2021-10-19_13h55.09.760	THAI_NEGA	2021.2.3	Win32	60.03121623	0	22	22	22	1
z	1	0.6689						BARILE	p	6	7	baseline	500	parola	1	ong	0	no	MM22F	22	FEMMINA	2021-10-19_13h55.09.760	THAI_NEGA	2021.2.3	Win32	60.03121623	0	23	23	23	1
m	1	0.836						RANAIO	np	6	0	baseline	250	nonparola	2	ong	0	no	MM22F	22	FEMMINA	2021-10-19_13h55.09.760	THAI_NEGA	2021.2.3	Win32	60.03121623	0	24	24	24	1
z	1	1.2277						CAVERNA	p	7	14	baseline	250	parola	1	ong	0	no	MM22F	22	FEMMINA	2021-10-19_13h55.09.760	THAI_NEGA	2021.2.3	Win32	60.03121623	0	25	25	25	1
m	1	1.0336						ROTOIA	np	7	0	baseline	500	nonparola	2	ong	0	no	MM22F	22	FEMMINA	2021-10-19_13h55.09.760	THAI_NEGA	2021.2.3	Win32	60.03121623	0	26	26	26	1
z	1	0.6538						ALTURA	p	6	8	baseline	500	parola	1	ong	0	no	MM22F	22	FEMMINA	2021-10-19_13h55.09.760	THAI_NEGA	2021.2.3	Win32	60.03121623	0	27	27	27	1
z	1	0.6209						DIPINTO	p	7	21	baseline	0	parola	1	ong	0	no	MM22F	22	FEMMINA	2021-10-19_13h55.09.760	THAI_NEGA	2021.2.3	Win32	60.03121623	0	28	28	28	1
z	1	0.9667						LEGUME	p	6	11	baseline	250	parola	1	ong	0	no	MM22F	22	FEMMINA	2021-10-19_13h55.09.760	THAI_NEGA	2021.2.3	Win32	60.03121623	0	29	29	29	1
m	1	0.7451						FEDINO	np	6	0	baseline	500	nonparola	2	ong	0	no	MM22F	22	FEMMINA	2021-10-19_13h55.09.760	THAI_NEGA	2021.2.3	Win32	60.03121623	0	30	30	30	1
z	1	0.657						MENSOLA	p	7	7	baseline	0	parola	1	ong	0	no	MM22F	22	FEMMINA	2021-10-19_13h55.09.760	THAI_NEGA	2021.2.3	Win32	60.03121623	0	31	31	31	1
m	1	0.7691						ALCUME	np	6	0	baseline	500	nonparola	2	ong	0	no	MM22F	22	FEMMINA	2021-10-19_13h55.09.760	THAI_NEGA	2021.2.3	Win32	60.03121623	0	32	32	32	1
z	1	0.8635						INNESTO	p	6	13	baseline	0	parola	1	ong	0	no	MM22F	22	FEMMINA	2021-10-19_13h55.09.760	THAI_NEGA	2021.2.3	Win32	60.03121623	0	33	33	33	1
m	1	0.9276						LAVENDA	np	7	0	baseline	0	nonparola	2	ong	0	no	MM22F	22	FEMMINA	2021-10-19_13h55.09.760	THAI_NEGA	2021.2.3	Win32	60.03121623	0	34	34	34	1
z	1	1.2344						SLAVINA	p	7	5	baseline	500	parola	1	ong	0	no	MM22F	22	FEMMINA	2021-10-19_13h55.09.760	THAI_NEGA	2021.2.3	Win32	60.03121623	0	35	35	35	1
z	1	0.8134						ORMONE	p	6	6	baseline	500	parola	1	ong	0	no	MM22F	22	FEMMINA	2021-10-19_13h55.09.760	THAI_NEGA	2021.2.3	Win32	60.03121623	0	36	36	36	1
m	1	0.7178						UMIONE	np	6	0	baseline	0	nonparola	2	ong	0	no	MM22F	22	FEMMINA	2021-10-19_13h55.09.760	THAI_NEGA	2021.2.3	Win32	60.03121623	0	37	37	37	1
z	1	0.7779						SALAME	p	6	14	baseline	0	parola	1	ong	0	no	MM22F	22	FEMMINA	2021-10-19_13h55.09.760	THAI_NEGA	2021.2.3	Win32	60.03121623	0	38	38	38	1
m	1	0.8159						GANDOLA	np	7	0	baseline	500	nonparola	2	ong	0	no	MM22F	22	FEMMINA	2021-10-19_13h55.09.760	THAI_NEGA	2021.2.3	Win32	60.03121623	0	39	39	39	1
z	0	0.6162						DIGEGNO	np	7	0	baseline	500	nonparola	2	ong	0	no	MM22F	22	FEMMINA	2021-10-19_13h55.09.760	THAI_NEGA	2021.2.3	Win32	60.03121623	0	40	40	40	1
m	1	1.0448						BACRECA	np	7	0	baseline	0	nonparola	2	ong	0	no	MM22F	22	FEMMINA	2021-10-19_13h55.09.760	THAI_NEGA	2021.2.3	Win32	60.03121623	0	41	41	41	1
z	1	0.8525						RUDERE	p	6	8	baseline	250	parola	1	ong	0	no	MM22F	22	FEMMINA	2021-10-19_13h55.09.760	THAI_NEGA	2021.2.3	Win32	60.03121623	0	42	42	42	1
m	1	0.7956						OSCITE	np	6	0	baseline	250	nonparola	2	ong	0	no	MM22F	22	FEMMINA	2021-10-19_13h55.09.760	THAI_NEGA	2021.2.3	Win32	60.03121623	0	43	43	43	1
z	1	0.8062						NETTARE	p	7	14	baseline	500	parola	1	ong	0	no	MM22F	22	FEMMINA	2021-10-19_13h55.09.760	THAI_NEGA	2021.2.3	Win32	60.03121623	0	44	44	44	1
z	0	0.7444						PENTERA	np	7	0	baseline	0	nonparola	2	ong	0	no	MM22F	22	FEMMINA	2021-10-19_13h55.09.760	THAI_NEGA	2021.2.3	Win32	60.03121623	0	45	45	45	1
m	1	1.227						NEBOZIO	np	7	0	baseline	250	nonparola	2	ong	0	no	MM22F	22	FEMMINA	2021-10-19_13h55.09.760	THAI_NEGA	2021.2.3	Win32	60.03121623	0	46	46	46	1
z	1	1.1371						ZATTERA	p	7	14	baseline	500	parola	1	ong	0	no	MM22F	22	FEMMINA	2021-10-19_13h55.09.760	THAI_NEGA	2021.2.3	Win32	60.03121623	0	47	47	47	1
z	1	0.6675						LAMIERA	p	7	11	baseline	500	parola	1	ong	0	no	MM22F	22	FEMMINA	2021-10-19_13h55.09.760	THAI_NEGA	2021.2.3	Win32	60.03121623	0	48	48	48	1
m	1	0.9068						CULINA	np	6	0	baseline	500	nonparola	2	ong	0	no	MM22F	22	FEMMINA	2021-10-19_13h55.09.760	THAI_NEGA	2021.2.3	Win32	60.03121623	0	49	49	49	1
z	1	0.6678						FALANGE	p	7	9	baseline	250	parola	1	ong	0	no	MM22F	22	FEMMINA	2021-10-19_13h55.09.760	THAI_NEGA	2021.2.3	Win32	60.03121623	0	50	50	50	1
z	1	0.9028						PEDALE	p	6	16	baseline	500	parola	1	ong	0	no	MM22F	22	FEMMINA	2021-10-19_13h55.09.760	THAI_NEGA	2021.2.3	Win32	60.03121623	0	51	51	51	1
m	1	1.0512						METARDO	np	7	0	baseline	500	nonparola	2	ong	0	no	MM22F	22	FEMMINA	2021-10-19_13h55.09.760	THAI_NEGA	2021.2.3	Win32	60.03121623	0	52	52	52	1
z	1	1.0012						EMPORIO	p	7	3	baseline	250	parola	1	ong	0	no	MM22F	22	FEMMINA	2021-10-19_13h55.09.760	THAI_NEGA	2021.2.3	Win32	60.03121623	0	53	53	53	1
m	1	0.9888						TAPORE	np	6	0	baseline	0	nonparola	2	ong	0	no	MM22F	22	FEMMINA	2021-10-19_13h55.09.760	THAI_NEGA	2021.2.3	Win32	60.03121623	0	54	54	54	1
m	1	0.7674						DENTIDE	np	7	0	baseline	250	nonparola	2	ong	0	no	MM22F	22	FEMMINA	2021-10-19_13h55.09.760	THAI_NEGA	2021.2.3	Win32	60.03121623	0	55	55	55	1
z	0	0.7064						SEPERTO	np	7	0	baseline	500	nonparola	2	ong	0	no	MM22F	22	FEMMINA	2021-10-19_13h55.09.760	THAI_NEGA	2021.2.3	Win32	60.03121623	0	56	56	56	1
z	1	0.6216						MUCOSA	p	6	6	baseline	500	parola	1	ong	0	no	MM22F	22	FEMMINA	2021-10-19_13h55.09.760	THAI_NEGA	2021.2.3	Win32	60.03121623	0	57	57	57	1
m	1	0.7012						BECULLA	np	7	0	baseline	250	nonparola	2	ong	0	no	MM22F	22	FEMMINA	2021-10-19_13h55.09.760	THAI_NEGA	2021.2.3	Win32	60.03121623	0	58	58	58	1
m	0	0.8841						FUCINA	p	6	8	baseline	250	parola	1	ong	0	no	MM22F	22	FEMMINA	2021-10-19_13h55.09.760	THAI_NEGA	2021.2.3	Win32	60.03121623	0	59	59	59	1
z	1	0.636						ECLISSI	p	7	5	baseline	0	parola	1	ong	0	no	MM22F	22	FEMMINA	2021-10-19_13h55.09.760	THAI_NEGA	2021.2.3	Win32	60.03121623	0	60	60	60	1
z	1	0.6917						TROFEO	p	6	23	baseline	250	parola	1	ong	0	no	MM22F	22	FEMMINA	2021-10-19_13h55.09.760	THAI_NEGA	2021.2.3	Win32	60.03121623	0	61	61	61	1
z	1	0.6944						ROTTAME	p	7	7	baseline	0	parola	1	ong	0	no	MM22F	22	FEMMINA	2021-10-19_13h55.09.760	THAI_NEGA	2021.2.3	Win32	60.03121623	0	62	62	62	1
m	1	0.7559						MENDOLO	np	7	0	baseline	500	nonparola	2	ong	0	no	MM22F	22	FEMMINA	2021-10-19_13h55.09.760	THAI_NEGA	2021.2.3	Win32	60.03121623	0	63	63	63	1
m	1	0.6928						ARSINE	np	6	0	baseline	250	nonparola	2	ong	0	no	MM22F	22	FEMMINA	2021-10-19_13h55.09.760	THAI_NEGA	2021.2.3	Win32	60.03121623	0	64	64	64	1
z	1	0.5503						TISANA	p	6	7	baseline	0	parola	1	ong	0	no	MM22F	22	FEMMINA	2021-10-19_13h55.09.760	THAI_NEGA	2021.2.3	Win32	60.03121623	0	65	65	65	1
m	1	0.6504						ORLINO	np	6	0	baseline	0	nonparola	2	ong	0	no	MM22F	22	FEMMINA	2021-10-19_13h55.09.760	THAI_NEGA	2021.2.3	Win32	60.03121623	0	66	66	66	1
m	0	0.7881						ARINGA	p	6	9	baseline	500	parola	1	ong	0	no	MM22F	22	FEMMINA	2021-10-19_13h55.09.760	THAI_NEGA	2021.2.3	Win32	60.03121623	0	67	67	67	1
m	1	0.7422						TENGINE	np	7	0	baseline	0	nonparola	2	ong	0	no	MM22F	22	FEMMINA	2021-10-19_13h55.09.760	THAI_NEGA	2021.2.3	Win32	60.03121623	0	68	68	68	1
z	1	0.4845						ATTICO	p	6	6	baseline	500	parola	1	ong	0	no	MM22F	22	FEMMINA	2021-10-19_13h55.09.760	THAI_NEGA	2021.2.3	Win32	60.03121623	0	69	69	69	1
m	1	0.7201						VENORE	np	6	0	baseline	250	nonparola	2	ong	0	no	MM22F	22	FEMMINA	2021-10-19_13h55.09.760	THAI_NEGA	2021.2.3	Win32	60.03121623	0	70	70	70	1
m	0	0.667						DARSENA	p	7	9	baseline	0	parola	1	ong	0	no	MM22F	22	FEMMINA	2021-10-19_13h55.09.760	THAI_NEGA	2021.2.3	Win32	60.03121623	0	71	71	71	1
z	0	0.9511						ALCIERE	np	7	0	baseline	250	nonparola	2	ong	0	no	MM22F	22	FEMMINA	2021-10-19_13h55.09.760	THAI_NEGA	2021.2.3	Win32	60.03121623	0	72	72	72	1
m	1	0.7562						ENTIMO	np	6	0	baseline	0	nonparola	2	ong	0	no	MM22F	22	FEMMINA	2021-10-19_13h55.09.760	THAI_NEGA	2021.2.3	Win32	60.03121623	0	73	73	73	1
z	1	0.6258						LIVIDO	p	6	8	baseline	500	parola	1	ong	0	no	MM22F	22	FEMMINA	2021-10-19_13h55.09.760	THAI_NEGA	2021.2.3	Win32	60.03121623	0	74	74	74	1
z	1	0.8346						NAUSEA	p	6	15	baseline	0	parola	1	ong	0	no	MM22F	22	FEMMINA	2021-10-19_13h55.09.760	THAI_NEGA	2021.2.3	Win32	60.03121623	0	75	75	75	1
m	1	1.0192						VERCACE	np	7	0	baseline	500	nonparola	2	ong	0	no	MM22F	22	FEMMINA	2021-10-19_13h55.09.760	THAI_NEGA	2021.2.3	Win32	60.03121623	0	76	76	76	1
z	1	1.034						COFANO	p	6	9	baseline	0	parola	1	ong	0	no	MM22F	22	FEMMINA	2021-10-19_13h55.09.760	THAI_NEGA	2021.2.3	Win32	60.03121623	0	77	77	77	1
m	1	0.6903						USPICIO	np	7	0	baseline	250	nonparola	2	ong	0	no	MM22F	22	FEMMINA	2021-10-19_13h55.09.760	THAI_NEGA	2021.2.3	Win32	60.03121623	0	78	78	78	1
z	1	0.6249						IMBUTO	p	6	9	baseline	0	parola	1	ong	0	no	MM22F	22	FEMMINA	2021-10-19_13h55.09.760	THAI_NEGA	2021.2.3	Win32	60.03121623	0	79	79	79	1
m	1	0.9181						SADIVA	np	6	0	baseline	500	nonparola	2	ong	0	no	MM22F	22	FEMMINA	2021-10-19_13h55.09.760	THAI_NEGA	2021.2.3	Win32	60.03121623	0	80	80	80	1
z	1	1.0848						BOZZOLO	p	7	7	baseline	0	parola	1	ong	0	no	MM22F	22	FEMMINA	2021-10-19_13h55.09.760	THAI_NEGA	2021.2.3	Win32	60.03121623	0	81	81	81	1
z	0	1.4195						OMPICCIO	np	7	0	baseline	0	nonparola	2	ong	0	no	MM22F	22	FEMMINA	2021-10-19_13h55.09.760	THAI_NEGA	2021.2.3	Win32	60.03121623	0	82	82	82	1
m	1	1.5675						LIMPONE	np	7	0	baseline	500	nonparola	2	ong	0	no	MM22F	22	FEMMINA	2021-10-19_13h55.09.760	THAI_NEGA	2021.2.3	Win32	60.03121623	0	83	83	83	1
m	1	1.1351						NARCICO	np	7	0	baseline	250	nonparola	2	ong	0	no	MM22F	22	FEMMINA	2021-10-19_13h55.09.760	THAI_NEGA	2021.2.3	Win32	60.03121623	0	84	84	84	1
z	1	0.805						PASCOLO	p	7	7	baseline	0	parola	1	ong	0	no	MM22F	22	FEMMINA	2021-10-19_13h55.09.760	THAI_NEGA	2021.2.3	Win32	60.03121623	0	85	85	85	1
m	1	1.0045						INSOGNA	np	7	0	baseline	250	nonparola	2	ong	0	no	MM22F	22	FEMMINA	2021-10-19_13h55.09.760	THAI_NEGA	2021.2.3	Win32	60.03121623	0	86	86	86	1
m	0	1.3677						PATINA	p	6	14	baseline	250	parola	1	ong	0	no	MM22F	22	FEMMINA	2021-10-19_13h55.09.760	THAI_NEGA	2021.2.3	Win32	60.03121623	0	87	87	87	1
m	1	1.0502						ADOLTO	np	7	0	baseline	0	nonparola	2	ong	0	no	MM22F	22	FEMMINA	2021-10-19_13h55.09.760	THAI_NEGA	2021.2.3	Win32	60.03121623	0	88	88	88	1
z	1	0.7034						UTENTE	p	6	34	baseline	0	parola	1	ong	0	no	MM22F	22	FEMMINA	2021-10-19_13h55.09.760	THAI_NEGA	2021.2.3	Win32	60.03121623	0	89	89	89	1
m	1	0.8014						CIPELLA	np	7	0	baseline	500	nonparola	2	ong	0	no	MM22F	22	FEMMINA	2021-10-19_13h55.09.760	THAI_NEGA	2021.2.3	Win32	60.03121623	0	90	90	90	1
z	1	0.8087						GINEPRO	p	7	10	baseline	0	parola	1	ong	0	no	MM22F	22	FEMMINA	2021-10-19_13h55.09.760	THAI_NEGA	2021.2.3	Win32	60.03121623	0	91	91	91	1
m	1	0.8851						NONATO	np	6	0	baseline	500	nonparola	2	ong	0	no	MM22F	22	FEMMINA	2021-10-19_13h55.09.760	THAI_NEGA	2021.2.3	Win32	60.03121623	0	92	92	92	1
z	1	0.6538						CALICE	p	6	10	baseline	0	parola	1	ong	0	no	MM22F	22	FEMMINA	2021-10-19_13h55.09.760	THAI_NEGA	2021.2.3	Win32	60.03121623	0	93	93	93	1
z	1	1.0098						TORACE	p	6	31	baseline	250	parola	1	ong	0	no	MM22F	22	FEMMINA	2021-10-19_13h55.09.760	THAI_NEGA	2021.2.3	Win32	60.03121623	0	94	94	94	1
m	0	0.9416						REDINE	p	6	8	baseline	500	parola	1	ong	0	no	MM22F	22	FEMMINA	2021-10-19_13h55.09.760	THAI_NEGA	2021.2.3	Win32	60.03121623	0	95	95	95	1
z	1	1.2055						GOMITO	p	6	35	baseline	0	parola	1	ong	0	no	MM22F	22	FEMMINA	2021-10-19_13h55.09.760	THAI_NEGA	2021.2.3	Win32	60.03121623	0	96	96	96	1
m	1	1.0556						INGENSO	np	7	0	baseline	500	nonparola	2	ong	0	no	MM22F	22	FEMMINA	2021-10-19_13h55.09.760	THAI_NEGA	2021.2.3	Win32	60.03121623	0	97	97	97	1
m	1	1.1864						COVALLO	np	7	0	baseline	250	nonparola	2	ong	0	no	MM22F	22	FEMMINA	2021-10-19_13h55.09.760	THAI_NEGA	2021.2.3	Win32	60.03121623	0	98	98	98	1
z	1	1.7508						MONACO	p	6	24	baseline	250	parola	1	ong	0	no	MM22F	22	FEMMINA	2021-10-19_13h55.09.760	THAI_NEGA	2021.2.3	Win32	60.03121623	0	99	99	99	1
z	1	0.7838						DILUVIO	p	7	34	monitoring	0	parola	1	ong	0	no	MM22F	22	FEMMINA	2021-10-19_13h55.09.760	THAI_NEGA	2021.2.3	Win32	60.03121623						0	0	0	0	1
m	1	0.9543						PADATO	np	6	0	monitoring	250	nonparola	2	ong	0	no	MM22F	22	FEMMINA	2021-10-19_13h55.09.760	THAI_NEGA	2021.2.3	Win32	60.03121623						0	1	1	1	1
z	1	0.7399						STIVALE	p	7	10	monitoring	0	parola	1	ong	0	no	MM22F	22	FEMMINA	2021-10-19_13h55.09.760	THAI_NEGA	2021.2.3	Win32	60.03121623						0	2	2	2	1
m	1	1.6908						BAMMINO	np	7	0	monitoring	0	nonparola	2	ong	0	no	MM22F	22	FEMMINA	2021-10-19_13h55.09.760	THAI_NEGA	2021.2.3	Win32	60.03121623						0	3	3	3	1
m	1	1.1916						NUDOLA	np	6	0	monitoring	250	nonparola	2	ong	0	no	MM22F	22	FEMMINA	2021-10-19_13h55.09.760	THAI_NEGA	2021.2.3	Win32	60.03121623						0	4	4	4	1
z	1	1.0415						ZAMPINO	p	7	6	monitoring	500	parola	1	ong	0	no	MM22F	22	FEMMINA	2021-10-19_13h55.09.760	THAI_NEGA	2021.2.3	Win32	60.03121623						0	5	5	5	1
z	1	1.1527						CALDAIA	p	7	12	monitoring	250	parola	1	ong	0	no	MM22F	22	FEMMINA	2021-10-19_13h55.09.760	THAI_NEGA	2021.2.3	Win32	60.03121623						0	6	6	6	1
m	1	1.6843						FULGINE	np	7	0	monitoring	0	nonparola	2	ong	0	no	MM22F	22	FEMMINA	2021-10-19_13h55.09.760	THAI_NEGA	2021.2.3	Win32	60.03121623						0	7	7	7	1
z	1	0.9188						URANIO	p	6	9	monitoring	250	parola	1	ong	0	no	MM22F	22	FEMMINA	2021-10-19_13h55.09.760	THAI_NEGA	2021.2.3	Win32	60.03121623						0	8	8	8	1
m	1	1.1002						APISSO	np	6	0	monitoring	500	nonparola	2	ong	0	no	MM22F	22	FEMMINA	2021-10-19_13h55.09.760	THAI_NEGA	2021.2.3	Win32	60.03121623						0	9	9	9	1
l	1	1.1237						CAGERMA	np	7	0	monitoring	0	l	2	pmcue	0	no	MM22F	22	FEMMINA	2021-10-19_13h55.09.760	THAI_NEGA	2021.2.3	Win32	60.03121623						0	10	10	10	1
z	1	0.8865						TAZZINA	p	7	10	monitoring	250	parola	1	ong	0	no	MM22F	22	FEMMINA	2021-10-19_13h55.09.760	THAI_NEGA	2021.2.3	Win32	60.03121623						0	11	11	11	1
z	1	0.7162						VAPORE	p	6	40	monitoring	0	parola	1	ong	0	no	MM22F	22	FEMMINA	2021-10-19_13h55.09.760	THAI_NEGA	2021.2.3	Win32	60.03121623						0	12	12	12	1
m	1	0.8904						FEDORE	np	6	0	monitoring	250	nonparola	2	ong	0	no	MM22F	22	FEMMINA	2021-10-19_13h55.09.760	THAI_NEGA	2021.2.3	Win32	60.03121623						0	13	13	13	1
z	1	1.0062						MONTONE	p	7	8	monitoring	250	parola	1	ong	0	no	MM22F	22	FEMMINA	2021-10-19_13h55.09.760	THAI_NEGA	2021.2.3	Win32	60.03121623						0	14	14	14	1
m	1	0.7837						CANEZZA	np	7	0	monitoring	0	nonparola	2	ong	0	no	MM22F	22	FEMMINA	2021-10-19_13h55.09.760	THAI_NEGA	2021.2.3	Win32	60.03121623						0	15	15	15	1
z	0	0.8343						RAGINA	np	6	0	monitoring	250	nonparola	2	ong	0	no	MM22F	22	FEMMINA	2021-10-19_13h55.09.760	THAI_NEGA	2021.2.3	Win32	60.03121623						0	16	16	16	1
z	1	0.6668						AGNELLO	p	7	17	monitoring	250	parola	1	ong	0	no	MM22F	22	FEMMINA	2021-10-19_13h55.09.760	THAI_NEGA	2021.2.3	Win32	60.03121623						0	17	17	17	1
m	1	1.2235						PINARIO	np	7	0	monitoring	250	nonparola	2	ong	0	no	MM22F	22	FEMMINA	2021-10-19_13h55.09.760	THAI_NEGA	2021.2.3	Win32	60.03121623						0	18	18	18	1
m	1	1.0682						INDANO	np	6	0	monitoring	500	nonparola	2	ong	0	no	MM22F	22	FEMMINA	2021-10-19_13h55.09.760	THAI_NEGA	2021.2.3	Win32	60.03121623						0	19	19	19	1
z	1	0.9358						BISTURI	p	7	8	monitoring	250	parola	1	ong	0	no	MM22F	22	FEMMINA	2021-10-19_13h55.09.760	THAI_NEGA	2021.2.3	Win32	60.03121623						0	20	20	20	1
m	1	1.0507						SECONTO	np	7	0	monitoring	250	nonparola	2	ong	0	no	MM22F	22	FEMMINA	2021-10-19_13h55.09.760	THAI_NEGA	2021.2.3	Win32	60.03121623						0	21	21	21	1
z	0	0.8251						POMATA	p	6	0	monitoring	500	l	1	pmcue	0	no	MM22F	22	FEMMINA	2021-10-19_13h55.09.760	THAI_NEGA	2021.2.3	Win32	60.03121623						0	22	22	22	1
m	1	0.9235						UMETTA	np	6	0	monitoring	250	nonparola	2	ong	0	no	MM22F	22	FEMMINA	2021-10-19_13h55.09.760	THAI_NEGA	2021.2.3	Win32	60.03121623						0	23	23	23	1
z	1	0.8901						FRUSCIO	p	7	9	monitoring	0	parola	1	ong	0	no	MM22F	22	FEMMINA	2021-10-19_13h55.09.760	THAI_NEGA	2021.2.3	Win32	60.03121623						0	24	24	24	1
z	1	1.1901						ORDIGNO	p	7	15	monitoring	250	parola	1	ong	0	no	MM22F	22	FEMMINA	2021-10-19_13h55.09.760	THAI_NEGA	2021.2.3	Win32	60.03121623						0	25	25	25	1
m	1	1.4685						METALO	np	6	0	monitoring	0	nonparola	2	ong	0	no	MM22F	22	FEMMINA	2021-10-19_13h55.09.760	THAI_NEGA	2021.2.3	Win32	60.03121623						0	26	26	26	1
m	1	1.0507						GAVERA	np	6	0	monitoring	500	nonparola	2	ong	0	no	MM22F	22	FEMMINA	2021-10-19_13h55.09.760	THAI_NEGA	2021.2.3	Win32	60.03121623						0	27	27	27	1
m	0	1.101						INSERTO	p	7	9	monitoring	0	parola	1	ong	0	no	MM22F	22	FEMMINA	2021-10-19_13h55.09.760	THAI_NEGA	2021.2.3	Win32	60.03121623						0	28	28	28	1
z	1	1.1543						VICARIO	p	7	9	monitoring	500	parola	1	ong	0	no	MM22F	22	FEMMINA	2021-10-19_13h55.09.760	THAI_NEGA	2021.2.3	Win32	60.03121623						0	29	29	29	1
m	1	0.9677						ACENDA	np	6	0	monitoring	0	nonparola	2	ong	0	no	MM22F	22	FEMMINA	2021-10-19_13h55.09.760	THAI_NEGA	2021.2.3	Win32	60.03121623						0	30	30	30	1
z	1	1.0272						DECADE	p	6	7	monitoring	0	parola	1	ong	0	no	MM22F	22	FEMMINA	2021-10-19_13h55.09.760	THAI_NEGA	2021.2.3	Win32	60.03121623						0	31	31	31	1
m	1	1.1435						PALETE	np	6	0	monitoring	500	nonparola	2	ong	0	no	MM22F	22	FEMMINA	2021-10-19_13h55.09.760	THAI_NEGA	2021.2.3	Win32	60.03121623						0	32	32	32	1
z	1	0.9847						SENAPE	p	6	17	monitoring	500	parola	1	ong	0	no	MM22F	22	FEMMINA	2021-10-19_13h55.09.760	THAI_NEGA	2021.2.3	Win32	60.03121623						0	33	33	33	1
m	1	1.0499						TENTONO	np	7	0	monitoring	0	nonparola	2	ong	0	no	MM22F	22	FEMMINA	2021-10-19_13h55.09.760	THAI_NEGA	2021.2.3	Win32	60.03121623						0	34	34	34	1
l	1	0.6732						MANICO	p	6	12	monitoring	0	l	1	pmcue	0	no	MM22F	22	FEMMINA	2021-10-19_13h55.09.760	THAI_NEGA	2021.2.3	Win32	60.03121623						0	35	35	35	1
z	1	1.3876						GETTONE	p	7	5	monitoring	250	parola	1	ong	0	no	MM22F	22	FEMMINA	2021-10-19_13h55.09.760	THAI_NEGA	2021.2.3	Win32	60.03121623						0	36	36	36	1
m	1	0.8245						CALERA	np	6	0	monitoring	500	nonparola	2	ong	0	no	MM22F	22	FEMMINA	2021-10-19_13h55.09.760	THAI_NEGA	2021.2.3	Win32	60.03121623						0	37	37	37	1
z	1	0.7177						USTIONE	p	7	20	monitoring	500	parola	1	ong	0	no	MM22F	22	FEMMINA	2021-10-19_13h55.09.760	THAI_NEGA	2021.2.3	Win32	60.03121623						0	38	38	38	1
z	1	1.2411						LEGNAME	p	7	7	monitoring	0	parola	1	ong	0	no	MM22F	22	FEMMINA	2021-10-19_13h55.09.760	THAI_NEGA	2021.2.3	Win32	60.03121623						0	39	39	39	1
m	1	0.9217						MODIVO	np	6	0	monitoring	0	nonparola	2	ong	0	no	MM22F	22	FEMMINA	2021-10-19_13h55.09.760	THAI_NEGA	2021.2.3	Win32	60.03121623						0	40	40	40	1
z	1	1.0234						RADURA	p	6	9	monitoring	0	parola	1	ong	0	no	MM22F	22	FEMMINA	2021-10-19_13h55.09.760	THAI_NEGA	2021.2.3	Win32	60.03121623						0	41	41	41	1
m	1	0.9172						TUANTO	np	6	0	monitoring	250	nonparola	2	ong	0	no	MM22F	22	FEMMINA	2021-10-19_13h55.09.760	THAI_NEGA	2021.2.3	Win32	60.03121623						0	42	42	42	1
z	1	1.4718						PICCONE	p	7	11	monitoring	0	parola	1	ong	0	no	MM22F	22	FEMMINA	2021-10-19_13h55.09.760	THAI_NEGA	2021.2.3	Win32	60.03121623						0	43	43	43	1
m	1	1.4835						LACREME	np	7	0	monitoring	250	nonparola	2	ong	0	no	MM22F	22	FEMMINA	2021-10-19_13h55.09.760	THAI_NEGA	2021.2.3	Win32	60.03121623						0	44	44	44	1
m	1	1.1097						DILITTA	np	7	0	monitoring	500	nonparola	2	ong	0	no	MM22F	22	FEMMINA	2021-10-19_13h55.09.760	THAI_NEGA	2021.2.3	Win32	60.03121623						0	45	45	45	1
l	1	0.9888						TOMANTE	np	7	0	monitoring	0	l	2	pmcue	0	no	MM22F	22	FEMMINA	2021-10-19_13h55.09.760	THAI_NEGA	2021.2.3	Win32	60.03121623						0	46	46	46	1
z	1	0.868						OTTONE	p	6	17	monitoring	500	parola	1	ong	0	no	MM22F	22	FEMMINA	2021-10-19_13h55.09.760	THAI_NEGA	2021.2.3	Win32	60.03121623						0	47	47	47	1
z	1	1.1024						GAZEBO	p	6	8	monitoring	0	parola	1	ong	0	no	MM22F	22	FEMMINA	2021-10-19_13h55.09.760	THAI_NEGA	2021.2.3	Win32	60.03121623						0	48	48	48	1
m	1	1.1847						NENICO	np	6	0	monitoring	250	nonparola	2	ong	0	no	MM22F	22	FEMMINA	2021-10-19_13h55.09.760	THAI_NEGA	2021.2.3	Win32	60.03121623						0	49	49	49	1
z	1	1.0936						ARPIONE	p	7	12	monitoring	250	parola	1	ong	0	no	MM22F	22	FEMMINA	2021-10-19_13h55.09.760	THAI_NEGA	2021.2.3	Win32	60.03121623						0	50	50	50	1
m	1	1.4342						VANIGIA	np	7	0	monitoring	500	nonparola	2	ong	0	no	MM22F	22	FEMMINA	2021-10-19_13h55.09.760	THAI_NEGA	2021.2.3	Win32	60.03121623						0	51	51	51	1
m	1	0.8418						EBLISSE	np	7	0	monitoring	0	nonparola	2	ong	0	no	MM22F	22	FEMMINA	2021-10-19_13h55.09.760	THAI_NEGA	2021.2.3	Win32	60.03121623						0	52	52	52	1
z	1	0.752						CARTINA	p	7	13	monitoring	250	parola	1	ong	0	no	MM22F	22	FEMMINA	2021-10-19_13h55.09.760	THAI_NEGA	2021.2.3	Win32	60.03121623						0	53	53	53	1
m	1	1.118						TECITA	np	6	0	monitoring	500	nonparola	2	ong	0	no	MM22F	22	FEMMINA	2021-10-19_13h55.09.760	THAI_NEGA	2021.2.3	Win32	60.03121623						0	54	54	54	1
z	1	0.8107						FELINO	p	6	9	monitoring	500	parola	1	ong	0	no	MM22F	22	FEMMINA	2021-10-19_13h55.09.760	THAI_NEGA	2021.2.3	Win32	60.03121623						0	55	55	55	1
m	1	1.0499						GINEVRO	np	7	0	monitoring	250	nonparola	2	ong	0	no	MM22F	22	FEMMINA	2021-10-19_13h55.09.760	THAI_NEGA	2021.2.3	Win32	60.03121623						0	56	56	56	1
m	1	0.8054						ELANCO	np	6	0	monitoring	250	nonparola	2	ong	0	no	MM22F	22	FEMMINA	2021-10-19_13h55.09.760	THAI_NEGA	2021.2.3	Win32	60.03121623						0	57	57	57	1
m	0	0.9728						BIDONE	p	6	13	monitoring	0	parola	1	ong	0	no	MM22F	22	FEMMINA	2021-10-19_13h55.09.760	THAI_NEGA	2021.2.3	Win32	60.03121623						0	58	58	58	1
z	1	1.2031						LEMURE	p	6	3	monitoring	500	parola	1	ong	0	no	MM22F	22	FEMMINA	2021-10-19_13h55.09.760	THAI_NEGA	2021.2.3	Win32	60.03121623						0	59	59	59	1
l	1	0.9217						SAGOMA	p	6	0	monitoring	250	l	1	pmcue	0	no	MM22F	22	FEMMINA	2021-10-19_13h55.09.760	THAI_NEGA	2021.2.3	Win32	60.03121623						0	60	60	60	1
z	1	0.8777						REPERTO	p	7	7	monitoring	0	parola	1	ong	0	no	MM22F	22	FEMMINA	2021-10-19_13h55.09.760	THAI_NEGA	2021.2.3	Win32	60.03121623						0	61	61	61	1
m	1	0.7847						MIDULLO	np	7	0	monitoring	250	nonparola	2	ong	0	no	MM22F	22	FEMMINA	2021-10-19_13h55.09.760	THAI_NEGA	2021.2.3	Win32	60.03121623						0	62	62	62	1
m	1	1.1513						DANNOLA	np	7	0	monitoring	500	nonparola	2	ong	0	no	MM22F	22	FEMMINA	2021-10-19_13h55.09.760	THAI_NEGA	2021.2.3	Win32	60.03121623						0	63	63	63	1
z	1	0.6342						ORFANO	p	6	9	monitoring	500	parola	1	ong	0	no	MM22F	22	FEMMINA	2021-10-19_13h55.09.760	THAI_NEGA	2021.2.3	Win32	60.03121623						0	64	64	64	1
m	1	0.9677						BANENA	np	6	0	monitoring	250	nonparola	2	ong	0	no	MM22F	22	FEMMINA	2021-10-19_13h55.09.760	THAI_NEGA	2021.2.3	Win32	60.03121623						0	65	65	65	1
m	1	1.0676						FERPATA	np	7	0	monitoring	0	nonparola	2	ong	0	no	MM22F	22	FEMMINA	2021-10-19_13h55.09.760	THAI_NEGA	2021.2.3	Win32	60.03121623						0	66	66	66	1
z	1	0.8243						NEURONE	p	7	11	monitoring	250	parola	1	ong	0	no	MM22F	22	FEMMINA	2021-10-19_13h55.09.760	THAI_NEGA	2021.2.3	Win32	60.03121623						0	67	67	67	1
m	1	1.5437						LATTERA	np	7	0	monitoring	500	nonparola	2	ong	0	no	MM22F	22	FEMMINA	2021-10-19_13h55.09.760	THAI_NEGA	2021.2.3	Win32	60.03121623						0	68	68	68	1
z	0	0.9903						GESIONE	np	7	0	monitoring	500	nonparola	2	ong	0	no	MM22F	22	FEMMINA	2021-10-19_13h55.09.760	THAI_NEGA	2021.2.3	Win32	60.03121623						0	69	69	69	1
z	1	0.9061						PEDANA	p	6	18	monitoring	500	parola	1	ong	0	no	MM22F	22	FEMMINA	2021-10-19_13h55.09.760	THAI_NEGA	2021.2.3	Win32	60.03121623						0	70	70	70	1
l	1	0.7365						MACIATA	np	7	0	monitoring	500	l	2	pmcue	0	no	MM22F	22	FEMMINA	2021-10-19_13h55.09.760	THAI_NEGA	2021.2.3	Win32	60.03121623						0	71	71	71	1
m	1	0.905						FIOLINO	np	7	0	monitoring	250	nonparola	2	ong	0	no	MM22F	22	FEMMINA	2021-10-19_13h55.09.760	THAI_NEGA	2021.2.3	Win32	60.03121623						0	72	72	72	1
z	1	1.0519						INGORGO	p	7	16	monitoring	0	parola	1	ong	0	no	MM22F	22	FEMMINA	2021-10-19_13h55.09.760	THAI_NEGA	2021.2.3	Win32	60.03121623						0	73	73	73	1
m	1	1.1406						IMPORO	np	6	0	monitoring	250	nonparola	2	ong	0	no	MM22F	22	FEMMINA	2021-10-19_13h55.09.760	THAI_NEGA	2021.2.3	Win32	60.03121623						0	74	74	74	1
z	1	1.7178						NOBILE	p	6	29	monitoring	500	parola	1	ong	0	no	MM22F	22	FEMMINA	2021-10-19_13h55.09.760	THAI_NEGA	2021.2.3	Win32	60.03121623						0	75	75	75	1
z	1	1.1695						MINIERA	p	7	19	monitoring	500	parola	1	ong	0	no	MM22F	22	FEMMINA	2021-10-19_13h55.09.760	THAI_NEGA	2021.2.3	Win32	60.03121623						0	76	76	76	1
m	1	1.1346						ALLARVE	np	7	0	monitoring	500	nonparola	2	ong	0	no	MM22F	22	FEMMINA	2021-10-19_13h55.09.760	THAI_NEGA	2021.2.3	Win32	60.03121623						0	77	77	77	1
m	1	0.9902						DIBANO	np	6	0	monitoring	250	nonparola	2	ong	0	no	MM22F	22	FEMMINA	2021-10-19_13h55.09.760	THAI_NEGA	2021.2.3	Win32	60.03121623						0	78	78	78	1
z	1	0.6849						FAGOTTO	p	7	7	monitoring	0	parola	1	ong	0	no	MM22F	22	FEMMINA	2021-10-19_13h55.09.760	THAI_NEGA	2021.2.3	Win32	60.03121623						0	79	79	79	1
z	1	0.9768						PALUDE	p	6	13	monitoring	0	parola	1	ong	0	no	MM22F	22	FEMMINA	2021-10-19_13h55.09.760	THAI_NEGA	2021.2.3	Win32	60.03121623						0	80	80	80	1
m	1	0.8352						MUDINO	np	6	0	monitoring	500	nonparola	2	ong	0	no	MM22F	22	FEMMINA	2021-10-19_13h55.09.760	THAI_NEGA	2021.2.3	Win32	60.03121623						0	81	81	81	1
m	1	1.0022						ESTEBA	np	6	0	monitoring	500	nonparola	2	ong	0	no	MM22F	22	FEMMINA	2021-10-19_13h55.09.760	THAI_NEGA	2021.2.3	Win32	60.03121623						0	82	82	82	1
l	1	0.7336						MANTIDE	p	7	9	monitoring	250	l	1	pmcue	0	no	MM22F	22	FEMMINA	2021-10-19_13h55.09.760	THAI_NEGA	2021.2.3	Win32	60.03121623						0	83	83	83	1
	0							UVETTA	p	6	11	monitoring	500	parola	1	ong	0	no	MM22F	22	FEMMINA	2021-10-19_13h55.09.760	THAI_NEGA	2021.2.3	Win32	60.03121623						0	84	84	84	1
	0							ESILIO	p	6	41	monitoring	250	parola	1	ong	0	no	MM22F	22	FEMMINA	2021-10-19_13h55.09.760	THAI_NEGA	2021.2.3	Win32	60.03121623						0	85	85	85	1
m	1	0.8867						RECRUTA	np	7	0	monitoring	500	nonparola	2	ong	0	no	MM22F	22	FEMMINA	2021-10-19_13h55.09.760	THAI_NEGA	2021.2.3	Win32	60.03121623						0	86	86	86	1
z	1	1.1015						TIMONE	p	7	31	monitoring	250	parola	1	ong	0	no	MM22F	22	FEMMINA	2021-10-19_13h55.09.760	THAI_NEGA	2021.2.3	Win32	60.03121623						0	87	87	87	1
z	1	1.0707						CAVOLO	p	6	13	monitoring	0	parola	1	ong	0	no	MM22F	22	FEMMINA	2021-10-19_13h55.09.760	THAI_NEGA	2021.2.3	Win32	60.03121623						0	88	88	88	1
m	1	1.1585						NOTTARE	np	7	0	monitoring	500	nonparola	2	ong	0	no	MM22F	22	FEMMINA	2021-10-19_13h55.09.760	THAI_NEGA	2021.2.3	Win32	60.03121623						0	89	89	89	1
m	0	1.5005						LICHENE	p	7	7	monitoring	0	parola	1	ong	0	no	MM22F	22	FEMMINA	2021-10-19_13h55.09.760	THAI_NEGA	2021.2.3	Win32	60.03121623						0	90	90	90	1
m	1	0.9678						PUSTINO	np	7	0	monitoring	500	nonparola	2	ong	0	no	MM22F	22	FEMMINA	2021-10-19_13h55.09.760	THAI_NEGA	2021.2.3	Win32	60.03121623						0	91	91	91	1
m	0	1.3846						MULINO	p	6	7	monitoring	0	parola	1	ong	0	no	MM22F	22	FEMMINA	2021-10-19_13h55.09.760	THAI_NEGA	2021.2.3	Win32	60.03121623						0	92	92	92	1
m	1	0.7535						VAROLO	np	6	0	monitoring	0	nonparola	2	ong	0	no	MM22F	22	FEMMINA	2021-10-19_13h55.09.760	THAI_NEGA	2021.2.3	Win32	60.03121623						0	93	93	93	1
z	0	0.8846						ENIGMA	p	6	9	monitoring	500	l	1	pmcue	0	no	MM22F	22	FEMMINA	2021-10-19_13h55.09.760	THAI_NEGA	2021.2.3	Win32	60.03121623						0	94	94	94	1
z	1	0.8848						NARICE	p	6	15	monitoring	250	parola	1	ong	0	no	MM22F	22	FEMMINA	2021-10-19_13h55.09.760	THAI_NEGA	2021.2.3	Win32	60.03121623						0	95	95	95	1
m	1	0.789						CAVIDE	np	6	0	monitoring	500	nonparola	2	ong	0	no	MM22F	22	FEMMINA	2021-10-19_13h55.09.760	THAI_NEGA	2021.2.3	Win32	60.03121623						0	96	96	96	1
m	1	0.7187						VOLACE	np	6	0	monitoring	0	nonparola	2	ong	0	no	MM22F	22	FEMMINA	2021-10-19_13h55.09.760	THAI_NEGA	2021.2.3	Win32	60.03121623						0	97	97	97	1
m	1	0.6916						SADICE	np	6	0	monitoring	0	nonparola	2	ong	0	no	MM22F	22	FEMMINA	2021-10-19_13h55.09.760	THAI_NEGA	2021.2.3	Win32	60.03121623						0	98	98	98	1
z	1	0.7215						VORTICE	p	7	14	monitoring	250	parola	1	ong	0	no	MM22F	22	FEMMINA	2021-10-19_13h55.09.760	THAI_NEGA	2021.2.3	Win32	60.03121623						0	99	99	99	1
																			MM22F	22	FEMMINA	2021-10-19_13h55.09.760	THAI_NEGA	2021.2.3	Win32	60.03121623											n	1	7.0995	n	0	3.4104	n	1	3.6104
