# Supplementary material for: Thinking about it: the impact of COVID-19-related stimuli on prospective memory
Source: PeerJ. 2023 Nov 16;11:e16389. doi: 10.7717/peerj.16389 (PMC10657566; doi:10.7717/peerj.16389)
Supplement: Supplemental Information 4 — The raw data from both the task and the questionnaire. Both folders are divided in the three conditions (COV, DOC, and NEGA) depending on the presented video clip. [file peerj-11-16389-s004.zip › Data/RAW_Data_Task/NEGA_version/IA19F8_nega.csv]

trial_key.keys	trial_key.corr	trial_key.rt	trials_loop_practice.thisRepN	trials_loop_practice.thisTrialN	trials_loop_practice.thisN	trials_loop_practice.thisIndex	trials_loop_practice.ran	stimolo	parolanonparola	lunghezza	frequenza	blocco	jitter	rispcorr	StimTrig	stim_type	stimulus_after	underline	ID_Soggetto*	Età*	Sesso	date	expName	psychopyVersion	OS	frameRate	trials_loop_baseline.thisRepN	trials_loop_baseline.thisTrialN	trials_loop_baseline.thisN	trials_loop_baseline.thisIndex	trials_loop_baseline.ran	trials_loop_attention.thisRepN	trials_loop_attention.thisTrialN	trials_loop_attention.thisN	trials_loop_attention.thisIndex	trials_loop_attention.ran	emotional1_key.keys	emotional1_key.corr	emotional1_key.rt	emotional2_key.keys	emotional2_key.corr	emotional2_key.rt	emotional3_key.keys	emotional3_key.corr	emotional3_key.rt
m	1	0.7874	0	0	0	0	1	ARANCIA	p	7	31	practice	500	parola	1	ong	0	no	IA19F8	19	F	2021-12-08_12h30.00.797	THAI_NEGA	2021.2.3	Win32	59.65875194
z	1	1.0319	0	1	1	1	1	RECINA	np	6	0	practice	500	nonparola	2	ong	0	no	IA19F8	19	F	2021-12-08_12h30.00.797	THAI_NEGA	2021.2.3	Win32	59.65875194
z	1	0.967	0	2	2	2	1	TUCCANA	np	7	0	practice	250	nonparola	2	ong	0	no	IA19F8	19	F	2021-12-08_12h30.00.797	THAI_NEGA	2021.2.3	Win32	59.65875194
m	1	0.6355	0	3	3	3	1	PETTINE	p	7	1	practice	0	parola	1	ong	0	no	IA19F8	19	F	2021-12-08_12h30.00.797	THAI_NEGA	2021.2.3	Win32	59.65875194
z	1	0.7449	0	4	4	4	1	INFITO	np	6	0	practice	500	nonparola	2	ong	0	no	IA19F8	19	F	2021-12-08_12h30.00.797	THAI_NEGA	2021.2.3	Win32	59.65875194
m	1	0.5509	0	5	5	5	1	GIUDICE	p	7	374	practice	500	parola	1	ong	0	no	IA19F8	19	F	2021-12-08_12h30.00.797	THAI_NEGA	2021.2.3	Win32	59.65875194
m	1	0.4626	0	6	6	6	1	VOLANTE	p	7	89	practice	0	parola	1	ong	0	no	IA19F8	19	F	2021-12-08_12h30.00.797	THAI_NEGA	2021.2.3	Win32	59.65875194
z	1	0.4952	0	7	7	7	1	CUBELA	np	6	0	practice	250	nonparola	2	ong	0	no	IA19F8	19	F	2021-12-08_12h30.00.797	THAI_NEGA	2021.2.3	Win32	59.65875194
z	1	0.8794	0	8	8	8	1	LUGGINE	np	7	0	practice	0	nonparola	2	ong	0	no	IA19F8	19	F	2021-12-08_12h30.00.797	THAI_NEGA	2021.2.3	Win32	59.65875194
m	1	0.4817	0	9	9	9	1	DISEGNO	p	7	201	practice	0	parola	1	ong	0	no	IA19F8	19	F	2021-12-08_12h30.00.797	THAI_NEGA	2021.2.3	Win32	59.65875194
m	1	0.819						RELITTO	p	7	8	baseline	500	parola	1	ong	0	no	IA19F8	19	F	2021-12-08_12h30.00.797	THAI_NEGA	2021.2.3	Win32	59.65875194	0	0	0	0	1
m	1	0.9153						GERANIO	p	7	12	baseline	250	parola	1	ong	0	no	IA19F8	19	F	2021-12-08_12h30.00.797	THAI_NEGA	2021.2.3	Win32	59.65875194	0	1	1	1	1
z	1	0.7356						VANANGA	np	7	0	baseline	0	nonparola	2	ong	0	no	IA19F8	19	F	2021-12-08_12h30.00.797	THAI_NEGA	2021.2.3	Win32	59.65875194	0	2	2	2	1
m	1	0.8274						NATICA	p	6	5	baseline	250	parola	1	ong	0	no	IA19F8	19	F	2021-12-08_12h30.00.797	THAI_NEGA	2021.2.3	Win32	59.65875194	0	3	3	3	1
z	1	0.6839						USTELLO	np	7	0	baseline	500	nonparola	2	ong	0	no	IA19F8	19	F	2021-12-08_12h30.00.797	THAI_NEGA	2021.2.3	Win32	59.65875194	0	4	4	4	1
m	1	0.6535						METANO	p	6	17	baseline	250	parola	1	ong	0	no	IA19F8	19	F	2021-12-08_12h30.00.797	THAI_NEGA	2021.2.3	Win32	59.65875194	0	5	5	5	1
z	1	0.7718						FIURIA	np	6	0	baseline	500	nonparola	2	ong	0	no	IA19F8	19	F	2021-12-08_12h30.00.797	THAI_NEGA	2021.2.3	Win32	59.65875194	0	6	6	6	1
m	1	0.6707						SUGHERO	p	7	5	baseline	250	parola	1	ong	0	no	IA19F8	19	F	2021-12-08_12h30.00.797	THAI_NEGA	2021.2.3	Win32	59.65875194	0	7	7	7	1
z	1	0.7685						PIROTA	np	6	0	baseline	250	nonparola	2	ong	0	no	IA19F8	19	F	2021-12-08_12h30.00.797	THAI_NEGA	2021.2.3	Win32	59.65875194	0	8	8	8	1
z	1	0.8671						BAMBORA	np	7	0	baseline	0	nonparola	2	ong	0	no	IA19F8	19	F	2021-12-08_12h30.00.797	THAI_NEGA	2021.2.3	Win32	59.65875194	0	9	9	9	1
m	1	0.6668						PETALO	p	6	27	baseline	250	parola	1	ong	0	no	IA19F8	19	F	2021-12-08_12h30.00.797	THAI_NEGA	2021.2.3	Win32	59.65875194	0	10	10	10	1
m	1	0.6677						ELMETTO	p	7	5	baseline	0	parola	1	ong	0	no	IA19F8	19	F	2021-12-08_12h30.00.797	THAI_NEGA	2021.2.3	Win32	59.65875194	0	11	11	11	1
z	1	0.7403						DOBILE	np	6	0	baseline	250	nonparola	2	ong	0	no	IA19F8	19	F	2021-12-08_12h30.00.797	THAI_NEGA	2021.2.3	Win32	59.65875194	0	12	12	12	1
m	1	0.8772						BAVERO	p	6	7	baseline	0	parola	1	ong	0	no	IA19F8	19	F	2021-12-08_12h30.00.797	THAI_NEGA	2021.2.3	Win32	59.65875194	0	13	13	13	1
m	1	0.7336						VALENZA	p	7	10	baseline	500	parola	1	ong	0	no	IA19F8	19	F	2021-12-08_12h30.00.797	THAI_NEGA	2021.2.3	Win32	59.65875194	0	14	14	14	1
z	1	0.686						ORDONE	np	6	0	baseline	250	nonparola	2	ong	0	no	IA19F8	19	F	2021-12-08_12h30.00.797	THAI_NEGA	2021.2.3	Win32	59.65875194	0	15	15	15	1
z	1	0.836						TERPONE	np	7	0	baseline	250	nonparola	2	ong	0	no	IA19F8	19	F	2021-12-08_12h30.00.797	THAI_NEGA	2021.2.3	Win32	59.65875194	0	16	16	16	1
m	1	0.669						INCHINO	p	7	10	baseline	250	parola	1	ong	0	no	IA19F8	19	F	2021-12-08_12h30.00.797	THAI_NEGA	2021.2.3	Win32	59.65875194	0	17	17	17	1
m	1	0.7362						ETTARO	p	6	31	baseline	0	parola	1	ong	0	no	IA19F8	19	F	2021-12-08_12h30.00.797	THAI_NEGA	2021.2.3	Win32	59.65875194	0	18	18	18	1
z	1	0.7014						LUVACA	np	6	0	baseline	250	nonparola	2	ong	0	no	IA19F8	19	F	2021-12-08_12h30.00.797	THAI_NEGA	2021.2.3	Win32	59.65875194	0	19	19	19	1
m	1	0.585						DUETTO	p	6	23	baseline	500	parola	1	ong	0	no	IA19F8	19	F	2021-12-08_12h30.00.797	THAI_NEGA	2021.2.3	Win32	59.65875194	0	20	20	20	1
z	1	0.907						PUPILE	np	6	0	baseline	250	nonparola	2	ong	0	no	IA19F8	19	F	2021-12-08_12h30.00.797	THAI_NEGA	2021.2.3	Win32	59.65875194	0	21	21	21	1
z	1	0.8013						STOVACO	np	7	0	baseline	0	nonparola	2	ong	0	no	IA19F8	19	F	2021-12-08_12h30.00.797	THAI_NEGA	2021.2.3	Win32	59.65875194	0	22	22	22	1
m	1	0.6404						BARILE	p	6	7	baseline	500	parola	1	ong	0	no	IA19F8	19	F	2021-12-08_12h30.00.797	THAI_NEGA	2021.2.3	Win32	59.65875194	0	23	23	23	1
z	1	0.8131						RANAIO	np	6	0	baseline	250	nonparola	2	ong	0	no	IA19F8	19	F	2021-12-08_12h30.00.797	THAI_NEGA	2021.2.3	Win32	59.65875194	0	24	24	24	1
m	1	0.6858						CAVERNA	p	7	14	baseline	250	parola	1	ong	0	no	IA19F8	19	F	2021-12-08_12h30.00.797	THAI_NEGA	2021.2.3	Win32	59.65875194	0	25	25	25	1
z	1	0.8528						ROTOIA	np	7	0	baseline	500	nonparola	2	ong	0	no	IA19F8	19	F	2021-12-08_12h30.00.797	THAI_NEGA	2021.2.3	Win32	59.65875194	0	26	26	26	1
m	1	0.7185						ALTURA	p	6	8	baseline	500	parola	1	ong	0	no	IA19F8	19	F	2021-12-08_12h30.00.797	THAI_NEGA	2021.2.3	Win32	59.65875194	0	27	27	27	1
m	1	0.5741						DIPINTO	p	7	21	baseline	0	parola	1	ong	0	no	IA19F8	19	F	2021-12-08_12h30.00.797	THAI_NEGA	2021.2.3	Win32	59.65875194	0	28	28	28	1
m	1	0.639						LEGUME	p	6	11	baseline	250	parola	1	ong	0	no	IA19F8	19	F	2021-12-08_12h30.00.797	THAI_NEGA	2021.2.3	Win32	59.65875194	0	29	29	29	1
z	1	0.8858						FEDINO	np	6	0	baseline	500	nonparola	2	ong	0	no	IA19F8	19	F	2021-12-08_12h30.00.797	THAI_NEGA	2021.2.3	Win32	59.65875194	0	30	30	30	1
m	1	0.7169						MENSOLA	p	7	7	baseline	0	parola	1	ong	0	no	IA19F8	19	F	2021-12-08_12h30.00.797	THAI_NEGA	2021.2.3	Win32	59.65875194	0	31	31	31	1
z	1	1.4788						ALCUME	np	6	0	baseline	500	nonparola	2	ong	0	no	IA19F8	19	F	2021-12-08_12h30.00.797	THAI_NEGA	2021.2.3	Win32	59.65875194	0	32	32	32	1
m	1	0.8713						INNESTO	p	6	13	baseline	0	parola	1	ong	0	no	IA19F8	19	F	2021-12-08_12h30.00.797	THAI_NEGA	2021.2.3	Win32	59.65875194	0	33	33	33	1
z	1	0.8854						LAVENDA	np	7	0	baseline	0	nonparola	2	ong	0	no	IA19F8	19	F	2021-12-08_12h30.00.797	THAI_NEGA	2021.2.3	Win32	59.65875194	0	34	34	34	1
m	1	1.3025						SLAVINA	p	7	5	baseline	500	parola	1	ong	0	no	IA19F8	19	F	2021-12-08_12h30.00.797	THAI_NEGA	2021.2.3	Win32	59.65875194	0	35	35	35	1
m	1	0.7671						ORMONE	p	6	6	baseline	500	parola	1	ong	0	no	IA19F8	19	F	2021-12-08_12h30.00.797	THAI_NEGA	2021.2.3	Win32	59.65875194	0	36	36	36	1
z	1	0.8097						UMIONE	np	6	0	baseline	0	nonparola	2	ong	0	no	IA19F8	19	F	2021-12-08_12h30.00.797	THAI_NEGA	2021.2.3	Win32	59.65875194	0	37	37	37	1
m	1	0.7168						SALAME	p	6	14	baseline	0	parola	1	ong	0	no	IA19F8	19	F	2021-12-08_12h30.00.797	THAI_NEGA	2021.2.3	Win32	59.65875194	0	38	38	38	1
z	1	0.9525						GANDOLA	np	7	0	baseline	500	nonparola	2	ong	0	no	IA19F8	19	F	2021-12-08_12h30.00.797	THAI_NEGA	2021.2.3	Win32	59.65875194	0	39	39	39	1
m	0	0.568						DIGEGNO	np	7	0	baseline	500	nonparola	2	ong	0	no	IA19F8	19	F	2021-12-08_12h30.00.797	THAI_NEGA	2021.2.3	Win32	59.65875194	0	40	40	40	1
z	1	1.1016						BACRECA	np	7	0	baseline	0	nonparola	2	ong	0	no	IA19F8	19	F	2021-12-08_12h30.00.797	THAI_NEGA	2021.2.3	Win32	59.65875194	0	41	41	41	1
m	1	1.0015						RUDERE	p	6	8	baseline	250	parola	1	ong	0	no	IA19F8	19	F	2021-12-08_12h30.00.797	THAI_NEGA	2021.2.3	Win32	59.65875194	0	42	42	42	1
z	1	0.9352						OSCITE	np	6	0	baseline	250	nonparola	2	ong	0	no	IA19F8	19	F	2021-12-08_12h30.00.797	THAI_NEGA	2021.2.3	Win32	59.65875194	0	43	43	43	1
m	1	0.8403						NETTARE	p	7	14	baseline	500	parola	1	ong	0	no	IA19F8	19	F	2021-12-08_12h30.00.797	THAI_NEGA	2021.2.3	Win32	59.65875194	0	44	44	44	1
z	1	0.9752						PENTERA	np	7	0	baseline	0	nonparola	2	ong	0	no	IA19F8	19	F	2021-12-08_12h30.00.797	THAI_NEGA	2021.2.3	Win32	59.65875194	0	45	45	45	1
z	1	0.7868						NEBOZIO	np	7	0	baseline	250	nonparola	2	ong	0	no	IA19F8	19	F	2021-12-08_12h30.00.797	THAI_NEGA	2021.2.3	Win32	59.65875194	0	46	46	46	1
m	1	0.7246						ZATTERA	p	7	14	baseline	500	parola	1	ong	0	no	IA19F8	19	F	2021-12-08_12h30.00.797	THAI_NEGA	2021.2.3	Win32	59.65875194	0	47	47	47	1
m	1	0.9277						LAMIERA	p	7	11	baseline	500	parola	1	ong	0	no	IA19F8	19	F	2021-12-08_12h30.00.797	THAI_NEGA	2021.2.3	Win32	59.65875194	0	48	48	48	1
z	1	0.8684						CULINA	np	6	0	baseline	500	nonparola	2	ong	0	no	IA19F8	19	F	2021-12-08_12h30.00.797	THAI_NEGA	2021.2.3	Win32	59.65875194	0	49	49	49	1
m	1	0.8231						FALANGE	p	7	9	baseline	250	parola	1	ong	0	no	IA19F8	19	F	2021-12-08_12h30.00.797	THAI_NEGA	2021.2.3	Win32	59.65875194	0	50	50	50	1
m	1	0.6628						PEDALE	p	6	16	baseline	500	parola	1	ong	0	no	IA19F8	19	F	2021-12-08_12h30.00.797	THAI_NEGA	2021.2.3	Win32	59.65875194	0	51	51	51	1
z	1	0.919						METARDO	np	7	0	baseline	500	nonparola	2	ong	0	no	IA19F8	19	F	2021-12-08_12h30.00.797	THAI_NEGA	2021.2.3	Win32	59.65875194	0	52	52	52	1
m	1	0.7847						EMPORIO	p	7	3	baseline	250	parola	1	ong	0	no	IA19F8	19	F	2021-12-08_12h30.00.797	THAI_NEGA	2021.2.3	Win32	59.65875194	0	53	53	53	1
z	1	0.9024						TAPORE	np	6	0	baseline	0	nonparola	2	ong	0	no	IA19F8	19	F	2021-12-08_12h30.00.797	THAI_NEGA	2021.2.3	Win32	59.65875194	0	54	54	54	1
z	1	0.9017						DENTIDE	np	7	0	baseline	250	nonparola	2	ong	0	no	IA19F8	19	F	2021-12-08_12h30.00.797	THAI_NEGA	2021.2.3	Win32	59.65875194	0	55	55	55	1
z	1	0.7844						SEPERTO	np	7	0	baseline	500	nonparola	2	ong	0	no	IA19F8	19	F	2021-12-08_12h30.00.797	THAI_NEGA	2021.2.3	Win32	59.65875194	0	56	56	56	1
m	1	0.6923						MUCOSA	p	6	6	baseline	500	parola	1	ong	0	no	IA19F8	19	F	2021-12-08_12h30.00.797	THAI_NEGA	2021.2.3	Win32	59.65875194	0	57	57	57	1
z	1	0.9514						BECULLA	np	7	0	baseline	250	nonparola	2	ong	0	no	IA19F8	19	F	2021-12-08_12h30.00.797	THAI_NEGA	2021.2.3	Win32	59.65875194	0	58	58	58	1
m	1	1.2096						FUCINA	p	6	8	baseline	250	parola	1	ong	0	no	IA19F8	19	F	2021-12-08_12h30.00.797	THAI_NEGA	2021.2.3	Win32	59.65875194	0	59	59	59	1
m	1	0.6504						ECLISSI	p	7	5	baseline	0	parola	1	ong	0	no	IA19F8	19	F	2021-12-08_12h30.00.797	THAI_NEGA	2021.2.3	Win32	59.65875194	0	60	60	60	1
m	1	0.6684						TROFEO	p	6	23	baseline	250	parola	1	ong	0	no	IA19F8	19	F	2021-12-08_12h30.00.797	THAI_NEGA	2021.2.3	Win32	59.65875194	0	61	61	61	1
m	1	0.6242						ROTTAME	p	7	7	baseline	0	parola	1	ong	0	no	IA19F8	19	F	2021-12-08_12h30.00.797	THAI_NEGA	2021.2.3	Win32	59.65875194	0	62	62	62	1
z	1	0.8012						MENDOLO	np	7	0	baseline	500	nonparola	2	ong	0	no	IA19F8	19	F	2021-12-08_12h30.00.797	THAI_NEGA	2021.2.3	Win32	59.65875194	0	63	63	63	1
z	1	1.0756						ARSINE	np	6	0	baseline	250	nonparola	2	ong	0	no	IA19F8	19	F	2021-12-08_12h30.00.797	THAI_NEGA	2021.2.3	Win32	59.65875194	0	64	64	64	1
m	1	0.6847						TISANA	p	6	7	baseline	0	parola	1	ong	0	no	IA19F8	19	F	2021-12-08_12h30.00.797	THAI_NEGA	2021.2.3	Win32	59.65875194	0	65	65	65	1
z	1	1.07						ORLINO	np	6	0	baseline	0	nonparola	2	ong	0	no	IA19F8	19	F	2021-12-08_12h30.00.797	THAI_NEGA	2021.2.3	Win32	59.65875194	0	66	66	66	1
m	1	0.8398						ARINGA	p	6	9	baseline	500	parola	1	ong	0	no	IA19F8	19	F	2021-12-08_12h30.00.797	THAI_NEGA	2021.2.3	Win32	59.65875194	0	67	67	67	1
z	1	0.9343						TENGINE	np	7	0	baseline	0	nonparola	2	ong	0	no	IA19F8	19	F	2021-12-08_12h30.00.797	THAI_NEGA	2021.2.3	Win32	59.65875194	0	68	68	68	1
m	1	0.7362						ATTICO	p	6	6	baseline	500	parola	1	ong	0	no	IA19F8	19	F	2021-12-08_12h30.00.797	THAI_NEGA	2021.2.3	Win32	59.65875194	0	69	69	69	1
z	1	0.9331						VENORE	np	6	0	baseline	250	nonparola	2	ong	0	no	IA19F8	19	F	2021-12-08_12h30.00.797	THAI_NEGA	2021.2.3	Win32	59.65875194	0	70	70	70	1
z	0	1.1044						DARSENA	p	7	9	baseline	0	parola	1	ong	0	no	IA19F8	19	F	2021-12-08_12h30.00.797	THAI_NEGA	2021.2.3	Win32	59.65875194	0	71	71	71	1
m	0	0.791						ALCIERE	np	7	0	baseline	250	nonparola	2	ong	0	no	IA19F8	19	F	2021-12-08_12h30.00.797	THAI_NEGA	2021.2.3	Win32	59.65875194	0	72	72	72	1
z	1	1.1423						ENTIMO	np	6	0	baseline	0	nonparola	2	ong	0	no	IA19F8	19	F	2021-12-08_12h30.00.797	THAI_NEGA	2021.2.3	Win32	59.65875194	0	73	73	73	1
m	1	0.6553						LIVIDO	p	6	8	baseline	500	parola	1	ong	0	no	IA19F8	19	F	2021-12-08_12h30.00.797	THAI_NEGA	2021.2.3	Win32	59.65875194	0	74	74	74	1
m	1	0.6845						NAUSEA	p	6	15	baseline	0	parola	1	ong	0	no	IA19F8	19	F	2021-12-08_12h30.00.797	THAI_NEGA	2021.2.3	Win32	59.65875194	0	75	75	75	1
z	1	0.8366						VERCACE	np	7	0	baseline	500	nonparola	2	ong	0	no	IA19F8	19	F	2021-12-08_12h30.00.797	THAI_NEGA	2021.2.3	Win32	59.65875194	0	76	76	76	1
m	1	0.6502						COFANO	p	6	9	baseline	0	parola	1	ong	0	no	IA19F8	19	F	2021-12-08_12h30.00.797	THAI_NEGA	2021.2.3	Win32	59.65875194	0	77	77	77	1
	0							USPICIO	np	7	0	baseline	250	nonparola	2	ong	0	no	IA19F8	19	F	2021-12-08_12h30.00.797	THAI_NEGA	2021.2.3	Win32	59.65875194	0	78	78	78	1
m	1	0.5869						IMBUTO	p	6	9	baseline	0	parola	1	ong	0	no	IA19F8	19	F	2021-12-08_12h30.00.797	THAI_NEGA	2021.2.3	Win32	59.65875194	0	79	79	79	1
z	1	0.8551						SADIVA	np	6	0	baseline	500	nonparola	2	ong	0	no	IA19F8	19	F	2021-12-08_12h30.00.797	THAI_NEGA	2021.2.3	Win32	59.65875194	0	80	80	80	1
m	1	0.6122						BOZZOLO	p	7	7	baseline	0	parola	1	ong	0	no	IA19F8	19	F	2021-12-08_12h30.00.797	THAI_NEGA	2021.2.3	Win32	59.65875194	0	81	81	81	1
z	1	0.7764						OMPICCIO	np	7	0	baseline	0	nonparola	2	ong	0	no	IA19F8	19	F	2021-12-08_12h30.00.797	THAI_NEGA	2021.2.3	Win32	59.65875194	0	82	82	82	1
z	1	0.7875						LIMPONE	np	7	0	baseline	500	nonparola	2	ong	0	no	IA19F8	19	F	2021-12-08_12h30.00.797	THAI_NEGA	2021.2.3	Win32	59.65875194	0	83	83	83	1
z	1	0.8253						NARCICO	np	7	0	baseline	250	nonparola	2	ong	0	no	IA19F8	19	F	2021-12-08_12h30.00.797	THAI_NEGA	2021.2.3	Win32	59.65875194	0	84	84	84	1
m	1	0.8441						PASCOLO	p	7	7	baseline	0	parola	1	ong	0	no	IA19F8	19	F	2021-12-08_12h30.00.797	THAI_NEGA	2021.2.3	Win32	59.65875194	0	85	85	85	1
z	1	1.0856						INSOGNA	np	7	0	baseline	250	nonparola	2	ong	0	no	IA19F8	19	F	2021-12-08_12h30.00.797	THAI_NEGA	2021.2.3	Win32	59.65875194	0	86	86	86	1
m	1	0.9193						PATINA	p	6	14	baseline	250	parola	1	ong	0	no	IA19F8	19	F	2021-12-08_12h30.00.797	THAI_NEGA	2021.2.3	Win32	59.65875194	0	87	87	87	1
z	1	0.9339						ADOLTO	np	7	0	baseline	0	nonparola	2	ong	0	no	IA19F8	19	F	2021-12-08_12h30.00.797	THAI_NEGA	2021.2.3	Win32	59.65875194	0	88	88	88	1
m	1	0.9095						UTENTE	p	6	34	baseline	0	parola	1	ong	0	no	IA19F8	19	F	2021-12-08_12h30.00.797	THAI_NEGA	2021.2.3	Win32	59.65875194	0	89	89	89	1
z	1	0.8529						CIPELLA	np	7	0	baseline	500	nonparola	2	ong	0	no	IA19F8	19	F	2021-12-08_12h30.00.797	THAI_NEGA	2021.2.3	Win32	59.65875194	0	90	90	90	1
m	1	0.669						GINEPRO	p	7	10	baseline	0	parola	1	ong	0	no	IA19F8	19	F	2021-12-08_12h30.00.797	THAI_NEGA	2021.2.3	Win32	59.65875194	0	91	91	91	1
z	1	0.6683						NONATO	np	6	0	baseline	500	nonparola	2	ong	0	no	IA19F8	19	F	2021-12-08_12h30.00.797	THAI_NEGA	2021.2.3	Win32	59.65875194	0	92	92	92	1
m	1	0.6538						CALICE	p	6	10	baseline	0	parola	1	ong	0	no	IA19F8	19	F	2021-12-08_12h30.00.797	THAI_NEGA	2021.2.3	Win32	59.65875194	0	93	93	93	1
m	1	0.6024						TORACE	p	6	31	baseline	250	parola	1	ong	0	no	IA19F8	19	F	2021-12-08_12h30.00.797	THAI_NEGA	2021.2.3	Win32	59.65875194	0	94	94	94	1
m	1	0.5218						REDINE	p	6	8	baseline	500	parola	1	ong	0	no	IA19F8	19	F	2021-12-08_12h30.00.797	THAI_NEGA	2021.2.3	Win32	59.65875194	0	95	95	95	1
m	1	0.6247						GOMITO	p	6	35	baseline	0	parola	1	ong	0	no	IA19F8	19	F	2021-12-08_12h30.00.797	THAI_NEGA	2021.2.3	Win32	59.65875194	0	96	96	96	1
z	1	0.853						INGENSO	np	7	0	baseline	500	nonparola	2	ong	0	no	IA19F8	19	F	2021-12-08_12h30.00.797	THAI_NEGA	2021.2.3	Win32	59.65875194	0	97	97	97	1
z	1	0.7524						COVALLO	np	7	0	baseline	250	nonparola	2	ong	0	no	IA19F8	19	F	2021-12-08_12h30.00.797	THAI_NEGA	2021.2.3	Win32	59.65875194	0	98	98	98	1
m	1	0.718						MONACO	p	6	24	baseline	250	parola	1	ong	0	no	IA19F8	19	F	2021-12-08_12h30.00.797	THAI_NEGA	2021.2.3	Win32	59.65875194	0	99	99	99	1
m	1	0.9511						DILUVIO	p	7	34	monitoring	0	parola	1	ong	0	no	IA19F8	19	F	2021-12-08_12h30.00.797	THAI_NEGA	2021.2.3	Win32	59.65875194						0	0	0	0	1
z	1	1.1422						PADATO	np	6	0	monitoring	250	nonparola	2	ong	0	no	IA19F8	19	F	2021-12-08_12h30.00.797	THAI_NEGA	2021.2.3	Win32	59.65875194						0	1	1	1	1
m	1	0.6603						STIVALE	p	7	10	monitoring	0	parola	1	ong	0	no	IA19F8	19	F	2021-12-08_12h30.00.797	THAI_NEGA	2021.2.3	Win32	59.65875194						0	2	2	2	1
z	1	1.7189						BAMMINO	np	7	0	monitoring	0	nonparola	2	ong	0	no	IA19F8	19	F	2021-12-08_12h30.00.797	THAI_NEGA	2021.2.3	Win32	59.65875194						0	3	3	3	1
z	1	0.8352						NUDOLA	np	6	0	monitoring	250	nonparola	2	ong	0	no	IA19F8	19	F	2021-12-08_12h30.00.797	THAI_NEGA	2021.2.3	Win32	59.65875194						0	4	4	4	1
m	1	1.4912						ZAMPINO	p	7	6	monitoring	500	parola	1	ong	0	no	IA19F8	19	F	2021-12-08_12h30.00.797	THAI_NEGA	2021.2.3	Win32	59.65875194						0	5	5	5	1
m	1	0.6807						CALDAIA	p	7	12	monitoring	250	parola	1	ong	0	no	IA19F8	19	F	2021-12-08_12h30.00.797	THAI_NEGA	2021.2.3	Win32	59.65875194						0	6	6	6	1
m	0	0.7517						FULGINE	np	7	0	monitoring	0	nonparola	2	ong	0	no	IA19F8	19	F	2021-12-08_12h30.00.797	THAI_NEGA	2021.2.3	Win32	59.65875194						0	7	7	7	1
m	1	0.6496						URANIO	p	6	9	monitoring	250	parola	1	ong	0	no	IA19F8	19	F	2021-12-08_12h30.00.797	THAI_NEGA	2021.2.3	Win32	59.65875194						0	8	8	8	1
z	1	0.8108						APISSO	np	6	0	monitoring	500	nonparola	2	ong	0	no	IA19F8	19	F	2021-12-08_12h30.00.797	THAI_NEGA	2021.2.3	Win32	59.65875194						0	9	9	9	1
z	0	1.1698						CAGERMA	np	7	0	monitoring	0	l	2	pmcue	0	no	IA19F8	19	F	2021-12-08_12h30.00.797	THAI_NEGA	2021.2.3	Win32	59.65875194						0	10	10	10	1
m	1	1.8288						TAZZINA	p	7	10	monitoring	250	parola	1	ong	0	no	IA19F8	19	F	2021-12-08_12h30.00.797	THAI_NEGA	2021.2.3	Win32	59.65875194						0	11	11	11	1
m	1	0.8974						VAPORE	p	6	40	monitoring	0	parola	1	ong	0	no	IA19F8	19	F	2021-12-08_12h30.00.797	THAI_NEGA	2021.2.3	Win32	59.65875194						0	12	12	12	1
z	1	0.9512						FEDORE	np	6	0	monitoring	250	nonparola	2	ong	0	no	IA19F8	19	F	2021-12-08_12h30.00.797	THAI_NEGA	2021.2.3	Win32	59.65875194						0	13	13	13	1
m	1	1.0988						MONTONE	p	7	8	monitoring	250	parola	1	ong	0	no	IA19F8	19	F	2021-12-08_12h30.00.797	THAI_NEGA	2021.2.3	Win32	59.65875194						0	14	14	14	1
z	1	0.8957						CANEZZA	np	7	0	monitoring	0	nonparola	2	ong	0	no	IA19F8	19	F	2021-12-08_12h30.00.797	THAI_NEGA	2021.2.3	Win32	59.65875194						0	15	15	15	1
z	1	1.0623						RAGINA	np	6	0	monitoring	250	nonparola	2	ong	0	no	IA19F8	19	F	2021-12-08_12h30.00.797	THAI_NEGA	2021.2.3	Win32	59.65875194						0	16	16	16	1
m	1	0.8014						AGNELLO	p	7	17	monitoring	250	parola	1	ong	0	no	IA19F8	19	F	2021-12-08_12h30.00.797	THAI_NEGA	2021.2.3	Win32	59.65875194						0	17	17	17	1
z	1	0.7417						PINARIO	np	7	0	monitoring	250	nonparola	2	ong	0	no	IA19F8	19	F	2021-12-08_12h30.00.797	THAI_NEGA	2021.2.3	Win32	59.65875194						0	18	18	18	1
z	1	0.8474						INDANO	np	6	0	monitoring	500	nonparola	2	ong	0	no	IA19F8	19	F	2021-12-08_12h30.00.797	THAI_NEGA	2021.2.3	Win32	59.65875194						0	19	19	19	1
m	1	0.8054						BISTURI	p	7	8	monitoring	250	parola	1	ong	0	no	IA19F8	19	F	2021-12-08_12h30.00.797	THAI_NEGA	2021.2.3	Win32	59.65875194						0	20	20	20	1
z	1	0.8521						SECONTO	np	7	0	monitoring	250	nonparola	2	ong	0	no	IA19F8	19	F	2021-12-08_12h30.00.797	THAI_NEGA	2021.2.3	Win32	59.65875194						0	21	21	21	1
l	1	0.758						POMATA	p	6	0	monitoring	500	l	1	pmcue	0	no	IA19F8	19	F	2021-12-08_12h30.00.797	THAI_NEGA	2021.2.3	Win32	59.65875194						0	22	22	22	1
z	1	0.9043						UMETTA	np	6	0	monitoring	250	nonparola	2	ong	0	no	IA19F8	19	F	2021-12-08_12h30.00.797	THAI_NEGA	2021.2.3	Win32	59.65875194						0	23	23	23	1
m	1	0.7201						FRUSCIO	p	7	9	monitoring	0	parola	1	ong	0	no	IA19F8	19	F	2021-12-08_12h30.00.797	THAI_NEGA	2021.2.3	Win32	59.65875194						0	24	24	24	1
m	1	0.7898						ORDIGNO	p	7	15	monitoring	250	parola	1	ong	0	no	IA19F8	19	F	2021-12-08_12h30.00.797	THAI_NEGA	2021.2.3	Win32	59.65875194						0	25	25	25	1
z	1	1.0766						METALO	np	6	0	monitoring	0	nonparola	2	ong	0	no	IA19F8	19	F	2021-12-08_12h30.00.797	THAI_NEGA	2021.2.3	Win32	59.65875194						0	26	26	26	1
z	1	0.7852						GAVERA	np	6	0	monitoring	500	nonparola	2	ong	0	no	IA19F8	19	F	2021-12-08_12h30.00.797	THAI_NEGA	2021.2.3	Win32	59.65875194						0	27	27	27	1
m	1	0.9015						INSERTO	p	7	9	monitoring	0	parola	1	ong	0	no	IA19F8	19	F	2021-12-08_12h30.00.797	THAI_NEGA	2021.2.3	Win32	59.65875194						0	28	28	28	1
m	1	0.773						VICARIO	p	7	9	monitoring	500	parola	1	ong	0	no	IA19F8	19	F	2021-12-08_12h30.00.797	THAI_NEGA	2021.2.3	Win32	59.65875194						0	29	29	29	1
z	1	0.802						ACENDA	np	6	0	monitoring	0	nonparola	2	ong	0	no	IA19F8	19	F	2021-12-08_12h30.00.797	THAI_NEGA	2021.2.3	Win32	59.65875194						0	30	30	30	1
m	1	1.251						DECADE	p	6	7	monitoring	0	parola	1	ong	0	no	IA19F8	19	F	2021-12-08_12h30.00.797	THAI_NEGA	2021.2.3	Win32	59.65875194						0	31	31	31	1
z	1	0.9903						PALETE	np	6	0	monitoring	500	nonparola	2	ong	0	no	IA19F8	19	F	2021-12-08_12h30.00.797	THAI_NEGA	2021.2.3	Win32	59.65875194						0	32	32	32	1
m	1	0.6841						SENAPE	p	6	17	monitoring	500	parola	1	ong	0	no	IA19F8	19	F	2021-12-08_12h30.00.797	THAI_NEGA	2021.2.3	Win32	59.65875194						0	33	33	33	1
z	1	0.7659						TENTONO	np	7	0	monitoring	0	nonparola	2	ong	0	no	IA19F8	19	F	2021-12-08_12h30.00.797	THAI_NEGA	2021.2.3	Win32	59.65875194						0	34	34	34	1
l	1	0.9422						MANICO	p	6	12	monitoring	0	l	1	pmcue	0	no	IA19F8	19	F	2021-12-08_12h30.00.797	THAI_NEGA	2021.2.3	Win32	59.65875194						0	35	35	35	1
m	1	0.9529						GETTONE	p	7	5	monitoring	250	parola	1	ong	0	no	IA19F8	19	F	2021-12-08_12h30.00.797	THAI_NEGA	2021.2.3	Win32	59.65875194						0	36	36	36	1
z	1	0.7821						CALERA	np	6	0	monitoring	500	nonparola	2	ong	0	no	IA19F8	19	F	2021-12-08_12h30.00.797	THAI_NEGA	2021.2.3	Win32	59.65875194						0	37	37	37	1
m	1	0.7098						USTIONE	p	7	20	monitoring	500	parola	1	ong	0	no	IA19F8	19	F	2021-12-08_12h30.00.797	THAI_NEGA	2021.2.3	Win32	59.65875194						0	38	38	38	1
m	1	0.9432						LEGNAME	p	7	7	monitoring	0	parola	1	ong	0	no	IA19F8	19	F	2021-12-08_12h30.00.797	THAI_NEGA	2021.2.3	Win32	59.65875194						0	39	39	39	1
z	1	0.7015						MODIVO	np	6	0	monitoring	0	nonparola	2	ong	0	no	IA19F8	19	F	2021-12-08_12h30.00.797	THAI_NEGA	2021.2.3	Win32	59.65875194						0	40	40	40	1
m	1	0.6194						RADURA	p	6	9	monitoring	0	parola	1	ong	0	no	IA19F8	19	F	2021-12-08_12h30.00.797	THAI_NEGA	2021.2.3	Win32	59.65875194						0	41	41	41	1
z	1	0.7283						TUANTO	np	6	0	monitoring	250	nonparola	2	ong	0	no	IA19F8	19	F	2021-12-08_12h30.00.797	THAI_NEGA	2021.2.3	Win32	59.65875194						0	42	42	42	1
m	1	0.8606						PICCONE	p	7	11	monitoring	0	parola	1	ong	0	no	IA19F8	19	F	2021-12-08_12h30.00.797	THAI_NEGA	2021.2.3	Win32	59.65875194						0	43	43	43	1
z	1	1.0353						LACREME	np	7	0	monitoring	250	nonparola	2	ong	0	no	IA19F8	19	F	2021-12-08_12h30.00.797	THAI_NEGA	2021.2.3	Win32	59.65875194						0	44	44	44	1
z	1	0.9111						DILITTA	np	7	0	monitoring	500	nonparola	2	ong	0	no	IA19F8	19	F	2021-12-08_12h30.00.797	THAI_NEGA	2021.2.3	Win32	59.65875194						0	45	45	45	1
l	1	0.7625						TOMANTE	np	7	0	monitoring	0	l	2	pmcue	0	no	IA19F8	19	F	2021-12-08_12h30.00.797	THAI_NEGA	2021.2.3	Win32	59.65875194						0	46	46	46	1
m	1	0.5752						OTTONE	p	6	17	monitoring	500	parola	1	ong	0	no	IA19F8	19	F	2021-12-08_12h30.00.797	THAI_NEGA	2021.2.3	Win32	59.65875194						0	47	47	47	1
m	1	0.7326						GAZEBO	p	6	8	monitoring	0	parola	1	ong	0	no	IA19F8	19	F	2021-12-08_12h30.00.797	THAI_NEGA	2021.2.3	Win32	59.65875194						0	48	48	48	1
z	1	0.7759						NENICO	np	6	0	monitoring	250	nonparola	2	ong	0	no	IA19F8	19	F	2021-12-08_12h30.00.797	THAI_NEGA	2021.2.3	Win32	59.65875194						0	49	49	49	1
m	1	0.8085						ARPIONE	p	7	12	monitoring	250	parola	1	ong	0	no	IA19F8	19	F	2021-12-08_12h30.00.797	THAI_NEGA	2021.2.3	Win32	59.65875194						0	50	50	50	1
z	1	0.9776						VANIGIA	np	7	0	monitoring	500	nonparola	2	ong	0	no	IA19F8	19	F	2021-12-08_12h30.00.797	THAI_NEGA	2021.2.3	Win32	59.65875194						0	51	51	51	1
z	1	0.7944						EBLISSE	np	7	0	monitoring	0	nonparola	2	ong	0	no	IA19F8	19	F	2021-12-08_12h30.00.797	THAI_NEGA	2021.2.3	Win32	59.65875194						0	52	52	52	1
m	1	0.7271						CARTINA	p	7	13	monitoring	250	parola	1	ong	0	no	IA19F8	19	F	2021-12-08_12h30.00.797	THAI_NEGA	2021.2.3	Win32	59.65875194						0	53	53	53	1
z	1	0.7617						TECITA	np	6	0	monitoring	500	nonparola	2	ong	0	no	IA19F8	19	F	2021-12-08_12h30.00.797	THAI_NEGA	2021.2.3	Win32	59.65875194						0	54	54	54	1
m	1	0.5779						FELINO	p	6	9	monitoring	500	parola	1	ong	0	no	IA19F8	19	F	2021-12-08_12h30.00.797	THAI_NEGA	2021.2.3	Win32	59.65875194						0	55	55	55	1
z	1	0.7782						GINEVRO	np	7	0	monitoring	250	nonparola	2	ong	0	no	IA19F8	19	F	2021-12-08_12h30.00.797	THAI_NEGA	2021.2.3	Win32	59.65875194						0	56	56	56	1
z	1	1.0132						ELANCO	np	6	0	monitoring	250	nonparola	2	ong	0	no	IA19F8	19	F	2021-12-08_12h30.00.797	THAI_NEGA	2021.2.3	Win32	59.65875194						0	57	57	57	1
m	1	0.6857						BIDONE	p	6	13	monitoring	0	parola	1	ong	0	no	IA19F8	19	F	2021-12-08_12h30.00.797	THAI_NEGA	2021.2.3	Win32	59.65875194						0	58	58	58	1
m	1	0.7536						LEMURE	p	6	3	monitoring	500	parola	1	ong	0	no	IA19F8	19	F	2021-12-08_12h30.00.797	THAI_NEGA	2021.2.3	Win32	59.65875194						0	59	59	59	1
l	1	0.6789						SAGOMA	p	6	0	monitoring	250	l	1	pmcue	0	no	IA19F8	19	F	2021-12-08_12h30.00.797	THAI_NEGA	2021.2.3	Win32	59.65875194						0	60	60	60	1
m	1	0.6917						REPERTO	p	7	7	monitoring	0	parola	1	ong	0	no	IA19F8	19	F	2021-12-08_12h30.00.797	THAI_NEGA	2021.2.3	Win32	59.65875194						0	61	61	61	1
z	1	0.6182						MIDULLO	np	7	0	monitoring	250	nonparola	2	ong	0	no	IA19F8	19	F	2021-12-08_12h30.00.797	THAI_NEGA	2021.2.3	Win32	59.65875194						0	62	62	62	1
m	0	0.9145						DANNOLA	np	7	0	monitoring	500	nonparola	2	ong	0	no	IA19F8	19	F	2021-12-08_12h30.00.797	THAI_NEGA	2021.2.3	Win32	59.65875194						0	63	63	63	1
m	1	0.6525						ORFANO	p	6	9	monitoring	500	parola	1	ong	0	no	IA19F8	19	F	2021-12-08_12h30.00.797	THAI_NEGA	2021.2.3	Win32	59.65875194						0	64	64	64	1
z	1	1.5439						BANENA	np	6	0	monitoring	250	nonparola	2	ong	0	no	IA19F8	19	F	2021-12-08_12h30.00.797	THAI_NEGA	2021.2.3	Win32	59.65875194						0	65	65	65	1
z	1	0.8284						FERPATA	np	7	0	monitoring	0	nonparola	2	ong	0	no	IA19F8	19	F	2021-12-08_12h30.00.797	THAI_NEGA	2021.2.3	Win32	59.65875194						0	66	66	66	1
m	1	0.7637						NEURONE	p	7	11	monitoring	250	parola	1	ong	0	no	IA19F8	19	F	2021-12-08_12h30.00.797	THAI_NEGA	2021.2.3	Win32	59.65875194						0	67	67	67	1
z	1	1.0488						LATTERA	np	7	0	monitoring	500	nonparola	2	ong	0	no	IA19F8	19	F	2021-12-08_12h30.00.797	THAI_NEGA	2021.2.3	Win32	59.65875194						0	68	68	68	1
z	1	0.8129						GESIONE	np	7	0	monitoring	500	nonparola	2	ong	0	no	IA19F8	19	F	2021-12-08_12h30.00.797	THAI_NEGA	2021.2.3	Win32	59.65875194						0	69	69	69	1
m	1	1.098						PEDANA	p	6	18	monitoring	500	parola	1	ong	0	no	IA19F8	19	F	2021-12-08_12h30.00.797	THAI_NEGA	2021.2.3	Win32	59.65875194						0	70	70	70	1
l	1	0.9655						MACIATA	np	7	0	monitoring	500	l	2	pmcue	0	no	IA19F8	19	F	2021-12-08_12h30.00.797	THAI_NEGA	2021.2.3	Win32	59.65875194						0	71	71	71	1
z	1	0.7891						FIOLINO	np	7	0	monitoring	250	nonparola	2	ong	0	no	IA19F8	19	F	2021-12-08_12h30.00.797	THAI_NEGA	2021.2.3	Win32	59.65875194						0	72	72	72	1
m	1	0.8472						INGORGO	p	7	16	monitoring	0	parola	1	ong	0	no	IA19F8	19	F	2021-12-08_12h30.00.797	THAI_NEGA	2021.2.3	Win32	59.65875194						0	73	73	73	1
z	1	0.8026						IMPORO	np	6	0	monitoring	250	nonparola	2	ong	0	no	IA19F8	19	F	2021-12-08_12h30.00.797	THAI_NEGA	2021.2.3	Win32	59.65875194						0	74	74	74	1
m	1	0.6545						NOBILE	p	6	29	monitoring	500	parola	1	ong	0	no	IA19F8	19	F	2021-12-08_12h30.00.797	THAI_NEGA	2021.2.3	Win32	59.65875194						0	75	75	75	1
z	0	0.9133						MINIERA	p	7	19	monitoring	500	parola	1	ong	0	no	IA19F8	19	F	2021-12-08_12h30.00.797	THAI_NEGA	2021.2.3	Win32	59.65875194						0	76	76	76	1
z	1	0.8186						ALLARVE	np	7	0	monitoring	500	nonparola	2	ong	0	no	IA19F8	19	F	2021-12-08_12h30.00.797	THAI_NEGA	2021.2.3	Win32	59.65875194						0	77	77	77	1
z	1	0.9251						DIBANO	np	6	0	monitoring	250	nonparola	2	ong	0	no	IA19F8	19	F	2021-12-08_12h30.00.797	THAI_NEGA	2021.2.3	Win32	59.65875194						0	78	78	78	1
m	1	0.6842						FAGOTTO	p	7	7	monitoring	0	parola	1	ong	0	no	IA19F8	19	F	2021-12-08_12h30.00.797	THAI_NEGA	2021.2.3	Win32	59.65875194						0	79	79	79	1
m	1	0.7359						PALUDE	p	6	13	monitoring	0	parola	1	ong	0	no	IA19F8	19	F	2021-12-08_12h30.00.797	THAI_NEGA	2021.2.3	Win32	59.65875194						0	80	80	80	1
z	1	0.8718						MUDINO	np	6	0	monitoring	500	nonparola	2	ong	0	no	IA19F8	19	F	2021-12-08_12h30.00.797	THAI_NEGA	2021.2.3	Win32	59.65875194						0	81	81	81	1
z	1	0.7871						ESTEBA	np	6	0	monitoring	500	nonparola	2	ong	0	no	IA19F8	19	F	2021-12-08_12h30.00.797	THAI_NEGA	2021.2.3	Win32	59.65875194						0	82	82	82	1
l	1	0.9052						MANTIDE	p	7	9	monitoring	250	l	1	pmcue	0	no	IA19F8	19	F	2021-12-08_12h30.00.797	THAI_NEGA	2021.2.3	Win32	59.65875194						0	83	83	83	1
m	1	0.6468						UVETTA	p	6	11	monitoring	500	parola	1	ong	0	no	IA19F8	19	F	2021-12-08_12h30.00.797	THAI_NEGA	2021.2.3	Win32	59.65875194						0	84	84	84	1
m	1	0.6707						ESILIO	p	6	41	monitoring	250	parola	1	ong	0	no	IA19F8	19	F	2021-12-08_12h30.00.797	THAI_NEGA	2021.2.3	Win32	59.65875194						0	85	85	85	1
m	0	0.7193						RECRUTA	np	7	0	monitoring	500	nonparola	2	ong	0	no	IA19F8	19	F	2021-12-08_12h30.00.797	THAI_NEGA	2021.2.3	Win32	59.65875194						0	86	86	86	1
m	1	0.9269						TIMONE	p	7	31	monitoring	250	parola	1	ong	0	no	IA19F8	19	F	2021-12-08_12h30.00.797	THAI_NEGA	2021.2.3	Win32	59.65875194						0	87	87	87	1
m	1	0.5942						CAVOLO	p	6	13	monitoring	0	parola	1	ong	0	no	IA19F8	19	F	2021-12-08_12h30.00.797	THAI_NEGA	2021.2.3	Win32	59.65875194						0	88	88	88	1
z	1	1.0854						NOTTARE	np	7	0	monitoring	500	nonparola	2	ong	0	no	IA19F8	19	F	2021-12-08_12h30.00.797	THAI_NEGA	2021.2.3	Win32	59.65875194						0	89	89	89	1
m	1	0.7756						LICHENE	p	7	7	monitoring	0	parola	1	ong	0	no	IA19F8	19	F	2021-12-08_12h30.00.797	THAI_NEGA	2021.2.3	Win32	59.65875194						0	90	90	90	1
z	1	0.7759						PUSTINO	np	7	0	monitoring	500	nonparola	2	ong	0	no	IA19F8	19	F	2021-12-08_12h30.00.797	THAI_NEGA	2021.2.3	Win32	59.65875194						0	91	91	91	1
m	1	0.8503						MULINO	p	6	7	monitoring	0	parola	1	ong	0	no	IA19F8	19	F	2021-12-08_12h30.00.797	THAI_NEGA	2021.2.3	Win32	59.65875194						0	92	92	92	1
z	1	0.966						VAROLO	np	6	0	monitoring	0	nonparola	2	ong	0	no	IA19F8	19	F	2021-12-08_12h30.00.797	THAI_NEGA	2021.2.3	Win32	59.65875194						0	93	93	93	1
m	0	0.6031						ENIGMA	p	6	9	monitoring	500	l	1	pmcue	0	no	IA19F8	19	F	2021-12-08_12h30.00.797	THAI_NEGA	2021.2.3	Win32	59.65875194						0	94	94	94	1
m	1	0.8005						NARICE	p	6	15	monitoring	250	parola	1	ong	0	no	IA19F8	19	F	2021-12-08_12h30.00.797	THAI_NEGA	2021.2.3	Win32	59.65875194						0	95	95	95	1
z	1	0.8348						CAVIDE	np	6	0	monitoring	500	nonparola	2	ong	0	no	IA19F8	19	F	2021-12-08_12h30.00.797	THAI_NEGA	2021.2.3	Win32	59.65875194						0	96	96	96	1
z	1	1.119						VOLACE	np	6	0	monitoring	0	nonparola	2	ong	0	no	IA19F8	19	F	2021-12-08_12h30.00.797	THAI_NEGA	2021.2.3	Win32	59.65875194						0	97	97	97	1
z	1	1.5037						SADICE	np	6	0	monitoring	0	nonparola	2	ong	0	no	IA19F8	19	F	2021-12-08_12h30.00.797	THAI_NEGA	2021.2.3	Win32	59.65875194						0	98	98	98	1
m	1	0.7913						VORTICE	p	7	14	monitoring	250	parola	1	ong	0	no	IA19F8	19	F	2021-12-08_12h30.00.797	THAI_NEGA	2021.2.3	Win32	59.65875194						0	99	99	99	1
																			IA19F8	19	F	2021-12-08_12h30.00.797	THAI_NEGA	2021.2.3	Win32	59.65875194											n	1	5.1597	y	1	4.7986	n	1	4.3944
