# Supplementary material for: Thinking about it: the impact of COVID-19-related stimuli on prospective memory
Source: PeerJ. 2023 Nov 16;11:e16389. doi: 10.7717/peerj.16389 (PMC10657566; doi:10.7717/peerj.16389)
Supplement: Supplemental Information 4 — The raw data from both the task and the questionnaire. Both folders are divided in the three conditions (COV, DOC, and NEGA) depending on the presented video clip. [file peerj-11-16389-s004.zip › Data/RAW_Data_Task/NEGA_version/GL24M15_nega.csv]

trial_key.keys	trial_key.corr	trial_key.rt	trials_loop_practice.thisRepN	trials_loop_practice.thisTrialN	trials_loop_practice.thisN	trials_loop_practice.thisIndex	trials_loop_practice.ran	stimolo	parolanonparola	lunghezza	frequenza	blocco	jitter	rispcorr	StimTrig	stim_type	stimulus_after	underline	ID_Soggetto*	Età*	Sesso	date	expName	psychopyVersion	OS	frameRate	trials_loop_baseline.thisRepN	trials_loop_baseline.thisTrialN	trials_loop_baseline.thisN	trials_loop_baseline.thisIndex	trials_loop_baseline.ran	trials_loop_attention.thisRepN	trials_loop_attention.thisTrialN	trials_loop_attention.thisN	trials_loop_attention.thisIndex	trials_loop_attention.ran	emotional1_key.keys	emotional1_key.corr	emotional1_key.rt	emotional2_key.keys	emotional2_key.corr	emotional2_key.rt	emotional3_key.keys	emotional3_key.corr	emotional3_key.rt
z	1	0.9276	0	0	0	0	1	ARANCIA	p	7	31	practice	500	parola	1	ong	0	no	GL24M15	24	M	2021-10-15_08h24.35.360	THAI_NEGA	2021.2.3	Win32	60.0276127
m	1	1.4015	0	1	1	1	1	RECINA	np	6	0	practice	500	nonparola	2	ong	0	no	GL24M15	24	M	2021-10-15_08h24.35.360	THAI_NEGA	2021.2.3	Win32	60.0276127
m	1	0.9656	0	2	2	2	1	TUCCANA	np	7	0	practice	250	nonparola	2	ong	0	no	GL24M15	24	M	2021-10-15_08h24.35.360	THAI_NEGA	2021.2.3	Win32	60.0276127
z	1	0.9278	0	3	3	3	1	PETTINE	p	7	1	practice	0	parola	1	ong	0	no	GL24M15	24	M	2021-10-15_08h24.35.360	THAI_NEGA	2021.2.3	Win32	60.0276127
m	1	0.9803	0	4	4	4	1	INFITO	np	6	0	practice	500	nonparola	2	ong	0	no	GL24M15	24	M	2021-10-15_08h24.35.360	THAI_NEGA	2021.2.3	Win32	60.0276127
z	1	0.6928	0	5	5	5	1	GIUDICE	p	7	374	practice	500	parola	1	ong	0	no	GL24M15	24	M	2021-10-15_08h24.35.360	THAI_NEGA	2021.2.3	Win32	60.0276127
z	1	0.6339	0	6	6	6	1	VOLANTE	p	7	89	practice	0	parola	1	ong	0	no	GL24M15	24	M	2021-10-15_08h24.35.360	THAI_NEGA	2021.2.3	Win32	60.0276127
m	1	0.7584	0	7	7	7	1	CUBELA	np	6	0	practice	250	nonparola	2	ong	0	no	GL24M15	24	M	2021-10-15_08h24.35.360	THAI_NEGA	2021.2.3	Win32	60.0276127
m	1	1.1436	0	8	8	8	1	LUGGINE	np	7	0	practice	0	nonparola	2	ong	0	no	GL24M15	24	M	2021-10-15_08h24.35.360	THAI_NEGA	2021.2.3	Win32	60.0276127
z	1	0.6466	0	9	9	9	1	DISEGNO	p	7	201	practice	0	parola	1	ong	0	no	GL24M15	24	M	2021-10-15_08h24.35.360	THAI_NEGA	2021.2.3	Win32	60.0276127
z	1	0.7516						RELITTO	p	7	8	baseline	500	parola	1	ong	0	no	GL24M15	24	M	2021-10-15_08h24.35.360	THAI_NEGA	2021.2.3	Win32	60.0276127	0	0	0	0	1
m	0	0.9204						GERANIO	p	7	12	baseline	250	parola	1	ong	0	no	GL24M15	24	M	2021-10-15_08h24.35.360	THAI_NEGA	2021.2.3	Win32	60.0276127	0	1	1	1	1
m	1	0.942						VANANGA	np	7	0	baseline	0	nonparola	2	ong	0	no	GL24M15	24	M	2021-10-15_08h24.35.360	THAI_NEGA	2021.2.3	Win32	60.0276127	0	2	2	2	1
z	1	0.86						NATICA	p	6	5	baseline	250	parola	1	ong	0	no	GL24M15	24	M	2021-10-15_08h24.35.360	THAI_NEGA	2021.2.3	Win32	60.0276127	0	3	3	3	1
m	1	0.9846						USTELLO	np	7	0	baseline	500	nonparola	2	ong	0	no	GL24M15	24	M	2021-10-15_08h24.35.360	THAI_NEGA	2021.2.3	Win32	60.0276127	0	4	4	4	1
z	1	0.6686						METANO	p	6	17	baseline	250	parola	1	ong	0	no	GL24M15	24	M	2021-10-15_08h24.35.360	THAI_NEGA	2021.2.3	Win32	60.0276127	0	5	5	5	1
m	1	0.9174						FIURIA	np	6	0	baseline	500	nonparola	2	ong	0	no	GL24M15	24	M	2021-10-15_08h24.35.360	THAI_NEGA	2021.2.3	Win32	60.0276127	0	6	6	6	1
z	1	0.6758						SUGHERO	p	7	5	baseline	250	parola	1	ong	0	no	GL24M15	24	M	2021-10-15_08h24.35.360	THAI_NEGA	2021.2.3	Win32	60.0276127	0	7	7	7	1
m	1	0.7871						PIROTA	np	6	0	baseline	250	nonparola	2	ong	0	no	GL24M15	24	M	2021-10-15_08h24.35.360	THAI_NEGA	2021.2.3	Win32	60.0276127	0	8	8	8	1
m	1	1.1184						BAMBORA	np	7	0	baseline	0	nonparola	2	ong	0	no	GL24M15	24	M	2021-10-15_08h24.35.360	THAI_NEGA	2021.2.3	Win32	60.0276127	0	9	9	9	1
z	1	0.6265						PETALO	p	6	27	baseline	250	parola	1	ong	0	no	GL24M15	24	M	2021-10-15_08h24.35.360	THAI_NEGA	2021.2.3	Win32	60.0276127	0	10	10	10	1
z	1	0.9677						ELMETTO	p	7	5	baseline	0	parola	1	ong	0	no	GL24M15	24	M	2021-10-15_08h24.35.360	THAI_NEGA	2021.2.3	Win32	60.0276127	0	11	11	11	1
m	1	0.8513						DOBILE	np	6	0	baseline	250	nonparola	2	ong	0	no	GL24M15	24	M	2021-10-15_08h24.35.360	THAI_NEGA	2021.2.3	Win32	60.0276127	0	12	12	12	1
z	1	0.8944						BAVERO	p	6	7	baseline	0	parola	1	ong	0	no	GL24M15	24	M	2021-10-15_08h24.35.360	THAI_NEGA	2021.2.3	Win32	60.0276127	0	13	13	13	1
z	1	0.8373						VALENZA	p	7	10	baseline	500	parola	1	ong	0	no	GL24M15	24	M	2021-10-15_08h24.35.360	THAI_NEGA	2021.2.3	Win32	60.0276127	0	14	14	14	1
m	1	0.78						ORDONE	np	6	0	baseline	250	nonparola	2	ong	0	no	GL24M15	24	M	2021-10-15_08h24.35.360	THAI_NEGA	2021.2.3	Win32	60.0276127	0	15	15	15	1
m	1	0.8616						TERPONE	np	7	0	baseline	250	nonparola	2	ong	0	no	GL24M15	24	M	2021-10-15_08h24.35.360	THAI_NEGA	2021.2.3	Win32	60.0276127	0	16	16	16	1
z	1	0.8175						INCHINO	p	7	10	baseline	250	parola	1	ong	0	no	GL24M15	24	M	2021-10-15_08h24.35.360	THAI_NEGA	2021.2.3	Win32	60.0276127	0	17	17	17	1
z	1	0.7577						ETTARO	p	6	31	baseline	0	parola	1	ong	0	no	GL24M15	24	M	2021-10-15_08h24.35.360	THAI_NEGA	2021.2.3	Win32	60.0276127	0	18	18	18	1
m	1	0.8112						LUVACA	np	6	0	baseline	250	nonparola	2	ong	0	no	GL24M15	24	M	2021-10-15_08h24.35.360	THAI_NEGA	2021.2.3	Win32	60.0276127	0	19	19	19	1
z	1	0.6854						DUETTO	p	6	23	baseline	500	parola	1	ong	0	no	GL24M15	24	M	2021-10-15_08h24.35.360	THAI_NEGA	2021.2.3	Win32	60.0276127	0	20	20	20	1
m	1	0.969						PUPILE	np	6	0	baseline	250	nonparola	2	ong	0	no	GL24M15	24	M	2021-10-15_08h24.35.360	THAI_NEGA	2021.2.3	Win32	60.0276127	0	21	21	21	1
m	1	0.751						STOVACO	np	7	0	baseline	0	nonparola	2	ong	0	no	GL24M15	24	M	2021-10-15_08h24.35.360	THAI_NEGA	2021.2.3	Win32	60.0276127	0	22	22	22	1
z	1	0.851						BARILE	p	6	7	baseline	500	parola	1	ong	0	no	GL24M15	24	M	2021-10-15_08h24.35.360	THAI_NEGA	2021.2.3	Win32	60.0276127	0	23	23	23	1
m	1	1.2023						RANAIO	np	6	0	baseline	250	nonparola	2	ong	0	no	GL24M15	24	M	2021-10-15_08h24.35.360	THAI_NEGA	2021.2.3	Win32	60.0276127	0	24	24	24	1
z	1	0.7753						CAVERNA	p	7	14	baseline	250	parola	1	ong	0	no	GL24M15	24	M	2021-10-15_08h24.35.360	THAI_NEGA	2021.2.3	Win32	60.0276127	0	25	25	25	1
m	1	1.3517						ROTOIA	np	7	0	baseline	500	nonparola	2	ong	0	no	GL24M15	24	M	2021-10-15_08h24.35.360	THAI_NEGA	2021.2.3	Win32	60.0276127	0	26	26	26	1
z	1	1.4127						ALTURA	p	6	8	baseline	500	parola	1	ong	0	no	GL24M15	24	M	2021-10-15_08h24.35.360	THAI_NEGA	2021.2.3	Win32	60.0276127	0	27	27	27	1
z	1	0.7428						DIPINTO	p	7	21	baseline	0	parola	1	ong	0	no	GL24M15	24	M	2021-10-15_08h24.35.360	THAI_NEGA	2021.2.3	Win32	60.0276127	0	28	28	28	1
z	1	0.9092						LEGUME	p	6	11	baseline	250	parola	1	ong	0	no	GL24M15	24	M	2021-10-15_08h24.35.360	THAI_NEGA	2021.2.3	Win32	60.0276127	0	29	29	29	1
m	1	0.7788						FEDINO	np	6	0	baseline	500	nonparola	2	ong	0	no	GL24M15	24	M	2021-10-15_08h24.35.360	THAI_NEGA	2021.2.3	Win32	60.0276127	0	30	30	30	1
z	1	0.7057						MENSOLA	p	7	7	baseline	0	parola	1	ong	0	no	GL24M15	24	M	2021-10-15_08h24.35.360	THAI_NEGA	2021.2.3	Win32	60.0276127	0	31	31	31	1
m	1	0.8023						ALCUME	np	6	0	baseline	500	nonparola	2	ong	0	no	GL24M15	24	M	2021-10-15_08h24.35.360	THAI_NEGA	2021.2.3	Win32	60.0276127	0	32	32	32	1
z	1	0.7858						INNESTO	p	6	13	baseline	0	parola	1	ong	0	no	GL24M15	24	M	2021-10-15_08h24.35.360	THAI_NEGA	2021.2.3	Win32	60.0276127	0	33	33	33	1
m	1	1.0347						LAVENDA	np	7	0	baseline	0	nonparola	2	ong	0	no	GL24M15	24	M	2021-10-15_08h24.35.360	THAI_NEGA	2021.2.3	Win32	60.0276127	0	34	34	34	1
z	1	0.9525						SLAVINA	p	7	5	baseline	500	parola	1	ong	0	no	GL24M15	24	M	2021-10-15_08h24.35.360	THAI_NEGA	2021.2.3	Win32	60.0276127	0	35	35	35	1
z	1	0.9284						ORMONE	p	6	6	baseline	500	parola	1	ong	0	no	GL24M15	24	M	2021-10-15_08h24.35.360	THAI_NEGA	2021.2.3	Win32	60.0276127	0	36	36	36	1
m	1	0.9027						UMIONE	np	6	0	baseline	0	nonparola	2	ong	0	no	GL24M15	24	M	2021-10-15_08h24.35.360	THAI_NEGA	2021.2.3	Win32	60.0276127	0	37	37	37	1
z	1	0.7282						SALAME	p	6	14	baseline	0	parola	1	ong	0	no	GL24M15	24	M	2021-10-15_08h24.35.360	THAI_NEGA	2021.2.3	Win32	60.0276127	0	38	38	38	1
m	1	0.9846						GANDOLA	np	7	0	baseline	500	nonparola	2	ong	0	no	GL24M15	24	M	2021-10-15_08h24.35.360	THAI_NEGA	2021.2.3	Win32	60.0276127	0	39	39	39	1
z	0	0.5897						DIGEGNO	np	7	0	baseline	500	nonparola	2	ong	0	no	GL24M15	24	M	2021-10-15_08h24.35.360	THAI_NEGA	2021.2.3	Win32	60.0276127	0	40	40	40	1
m	1	1.1366						BACRECA	np	7	0	baseline	0	nonparola	2	ong	0	no	GL24M15	24	M	2021-10-15_08h24.35.360	THAI_NEGA	2021.2.3	Win32	60.0276127	0	41	41	41	1
z	1	0.735						RUDERE	p	6	8	baseline	250	parola	1	ong	0	no	GL24M15	24	M	2021-10-15_08h24.35.360	THAI_NEGA	2021.2.3	Win32	60.0276127	0	42	42	42	1
m	1	0.8191						OSCITE	np	6	0	baseline	250	nonparola	2	ong	0	no	GL24M15	24	M	2021-10-15_08h24.35.360	THAI_NEGA	2021.2.3	Win32	60.0276127	0	43	43	43	1
z	1	0.7862						NETTARE	p	7	14	baseline	500	parola	1	ong	0	no	GL24M15	24	M	2021-10-15_08h24.35.360	THAI_NEGA	2021.2.3	Win32	60.0276127	0	44	44	44	1
m	1	1.0701						PENTERA	np	7	0	baseline	0	nonparola	2	ong	0	no	GL24M15	24	M	2021-10-15_08h24.35.360	THAI_NEGA	2021.2.3	Win32	60.0276127	0	45	45	45	1
m	1	0.8345						NEBOZIO	np	7	0	baseline	250	nonparola	2	ong	0	no	GL24M15	24	M	2021-10-15_08h24.35.360	THAI_NEGA	2021.2.3	Win32	60.0276127	0	46	46	46	1
z	1	0.8386						ZATTERA	p	7	14	baseline	500	parola	1	ong	0	no	GL24M15	24	M	2021-10-15_08h24.35.360	THAI_NEGA	2021.2.3	Win32	60.0276127	0	47	47	47	1
z	1	0.9188						LAMIERA	p	7	11	baseline	500	parola	1	ong	0	no	GL24M15	24	M	2021-10-15_08h24.35.360	THAI_NEGA	2021.2.3	Win32	60.0276127	0	48	48	48	1
m	1	0.9517						CULINA	np	6	0	baseline	500	nonparola	2	ong	0	no	GL24M15	24	M	2021-10-15_08h24.35.360	THAI_NEGA	2021.2.3	Win32	60.0276127	0	49	49	49	1
z	1	0.7687						FALANGE	p	7	9	baseline	250	parola	1	ong	0	no	GL24M15	24	M	2021-10-15_08h24.35.360	THAI_NEGA	2021.2.3	Win32	60.0276127	0	50	50	50	1
z	1	0.8034						PEDALE	p	6	16	baseline	500	parola	1	ong	0	no	GL24M15	24	M	2021-10-15_08h24.35.360	THAI_NEGA	2021.2.3	Win32	60.0276127	0	51	51	51	1
m	1	0.8514						METARDO	np	7	0	baseline	500	nonparola	2	ong	0	no	GL24M15	24	M	2021-10-15_08h24.35.360	THAI_NEGA	2021.2.3	Win32	60.0276127	0	52	52	52	1
z	1	0.686						EMPORIO	p	7	3	baseline	250	parola	1	ong	0	no	GL24M15	24	M	2021-10-15_08h24.35.360	THAI_NEGA	2021.2.3	Win32	60.0276127	0	53	53	53	1
m	1	0.9684						TAPORE	np	6	0	baseline	0	nonparola	2	ong	0	no	GL24M15	24	M	2021-10-15_08h24.35.360	THAI_NEGA	2021.2.3	Win32	60.0276127	0	54	54	54	1
m	1	1.8707						DENTIDE	np	7	0	baseline	250	nonparola	2	ong	0	no	GL24M15	24	M	2021-10-15_08h24.35.360	THAI_NEGA	2021.2.3	Win32	60.0276127	0	55	55	55	1
m	1	0.973						SEPERTO	np	7	0	baseline	500	nonparola	2	ong	0	no	GL24M15	24	M	2021-10-15_08h24.35.360	THAI_NEGA	2021.2.3	Win32	60.0276127	0	56	56	56	1
z	1	0.7847						MUCOSA	p	6	6	baseline	500	parola	1	ong	0	no	GL24M15	24	M	2021-10-15_08h24.35.360	THAI_NEGA	2021.2.3	Win32	60.0276127	0	57	57	57	1
m	1	1.0073						BECULLA	np	7	0	baseline	250	nonparola	2	ong	0	no	GL24M15	24	M	2021-10-15_08h24.35.360	THAI_NEGA	2021.2.3	Win32	60.0276127	0	58	58	58	1
m	0	0.8198						FUCINA	p	6	8	baseline	250	parola	1	ong	0	no	GL24M15	24	M	2021-10-15_08h24.35.360	THAI_NEGA	2021.2.3	Win32	60.0276127	0	59	59	59	1
z	1	0.7794						ECLISSI	p	7	5	baseline	0	parola	1	ong	0	no	GL24M15	24	M	2021-10-15_08h24.35.360	THAI_NEGA	2021.2.3	Win32	60.0276127	0	60	60	60	1
z	1	0.9599						TROFEO	p	6	23	baseline	250	parola	1	ong	0	no	GL24M15	24	M	2021-10-15_08h24.35.360	THAI_NEGA	2021.2.3	Win32	60.0276127	0	61	61	61	1
z	1	0.9362						ROTTAME	p	7	7	baseline	0	parola	1	ong	0	no	GL24M15	24	M	2021-10-15_08h24.35.360	THAI_NEGA	2021.2.3	Win32	60.0276127	0	62	62	62	1
m	1	1.046						MENDOLO	np	7	0	baseline	500	nonparola	2	ong	0	no	GL24M15	24	M	2021-10-15_08h24.35.360	THAI_NEGA	2021.2.3	Win32	60.0276127	0	63	63	63	1
m	1	1.2706						ARSINE	np	6	0	baseline	250	nonparola	2	ong	0	no	GL24M15	24	M	2021-10-15_08h24.35.360	THAI_NEGA	2021.2.3	Win32	60.0276127	0	64	64	64	1
z	1	0.8742						TISANA	p	6	7	baseline	0	parola	1	ong	0	no	GL24M15	24	M	2021-10-15_08h24.35.360	THAI_NEGA	2021.2.3	Win32	60.0276127	0	65	65	65	1
m	1	1.7204						ORLINO	np	6	0	baseline	0	nonparola	2	ong	0	no	GL24M15	24	M	2021-10-15_08h24.35.360	THAI_NEGA	2021.2.3	Win32	60.0276127	0	66	66	66	1
z	1	0.768						ARINGA	p	6	9	baseline	500	parola	1	ong	0	no	GL24M15	24	M	2021-10-15_08h24.35.360	THAI_NEGA	2021.2.3	Win32	60.0276127	0	67	67	67	1
m	1	0.8775						TENGINE	np	7	0	baseline	0	nonparola	2	ong	0	no	GL24M15	24	M	2021-10-15_08h24.35.360	THAI_NEGA	2021.2.3	Win32	60.0276127	0	68	68	68	1
z	1	0.829						ATTICO	p	6	6	baseline	500	parola	1	ong	0	no	GL24M15	24	M	2021-10-15_08h24.35.360	THAI_NEGA	2021.2.3	Win32	60.0276127	0	69	69	69	1
m	1	0.8606						VENORE	np	6	0	baseline	250	nonparola	2	ong	0	no	GL24M15	24	M	2021-10-15_08h24.35.360	THAI_NEGA	2021.2.3	Win32	60.0276127	0	70	70	70	1
z	1	0.8428						DARSENA	p	7	9	baseline	0	parola	1	ong	0	no	GL24M15	24	M	2021-10-15_08h24.35.360	THAI_NEGA	2021.2.3	Win32	60.0276127	0	71	71	71	1
m	1	1.5066						ALCIERE	np	7	0	baseline	250	nonparola	2	ong	0	no	GL24M15	24	M	2021-10-15_08h24.35.360	THAI_NEGA	2021.2.3	Win32	60.0276127	0	72	72	72	1
m	1	0.9184						ENTIMO	np	6	0	baseline	0	nonparola	2	ong	0	no	GL24M15	24	M	2021-10-15_08h24.35.360	THAI_NEGA	2021.2.3	Win32	60.0276127	0	73	73	73	1
z	1	0.8041						LIVIDO	p	6	8	baseline	500	parola	1	ong	0	no	GL24M15	24	M	2021-10-15_08h24.35.360	THAI_NEGA	2021.2.3	Win32	60.0276127	0	74	74	74	1
z	1	0.6836						NAUSEA	p	6	15	baseline	0	parola	1	ong	0	no	GL24M15	24	M	2021-10-15_08h24.35.360	THAI_NEGA	2021.2.3	Win32	60.0276127	0	75	75	75	1
m	1	1.2169						VERCACE	np	7	0	baseline	500	nonparola	2	ong	0	no	GL24M15	24	M	2021-10-15_08h24.35.360	THAI_NEGA	2021.2.3	Win32	60.0276127	0	76	76	76	1
z	1	0.7671						COFANO	p	6	9	baseline	0	parola	1	ong	0	no	GL24M15	24	M	2021-10-15_08h24.35.360	THAI_NEGA	2021.2.3	Win32	60.0276127	0	77	77	77	1
z	0	1.1841						USPICIO	np	7	0	baseline	250	nonparola	2	ong	0	no	GL24M15	24	M	2021-10-15_08h24.35.360	THAI_NEGA	2021.2.3	Win32	60.0276127	0	78	78	78	1
z	1	0.7806						IMBUTO	p	6	9	baseline	0	parola	1	ong	0	no	GL24M15	24	M	2021-10-15_08h24.35.360	THAI_NEGA	2021.2.3	Win32	60.0276127	0	79	79	79	1
m	1	1.1672						SADIVA	np	6	0	baseline	500	nonparola	2	ong	0	no	GL24M15	24	M	2021-10-15_08h24.35.360	THAI_NEGA	2021.2.3	Win32	60.0276127	0	80	80	80	1
z	1	0.9735						BOZZOLO	p	7	7	baseline	0	parola	1	ong	0	no	GL24M15	24	M	2021-10-15_08h24.35.360	THAI_NEGA	2021.2.3	Win32	60.0276127	0	81	81	81	1
m	1	1.1013						OMPICCIO	np	7	0	baseline	0	nonparola	2	ong	0	no	GL24M15	24	M	2021-10-15_08h24.35.360	THAI_NEGA	2021.2.3	Win32	60.0276127	0	82	82	82	1
m	1	1.2856						LIMPONE	np	7	0	baseline	500	nonparola	2	ong	0	no	GL24M15	24	M	2021-10-15_08h24.35.360	THAI_NEGA	2021.2.3	Win32	60.0276127	0	83	83	83	1
m	1	1.9554						NARCICO	np	7	0	baseline	250	nonparola	2	ong	0	no	GL24M15	24	M	2021-10-15_08h24.35.360	THAI_NEGA	2021.2.3	Win32	60.0276127	0	84	84	84	1
z	1	0.8852						PASCOLO	p	7	7	baseline	0	parola	1	ong	0	no	GL24M15	24	M	2021-10-15_08h24.35.360	THAI_NEGA	2021.2.3	Win32	60.0276127	0	85	85	85	1
m	1	1.3845						INSOGNA	np	7	0	baseline	250	nonparola	2	ong	0	no	GL24M15	24	M	2021-10-15_08h24.35.360	THAI_NEGA	2021.2.3	Win32	60.0276127	0	86	86	86	1
z	1	0.87						PATINA	p	6	14	baseline	250	parola	1	ong	0	no	GL24M15	24	M	2021-10-15_08h24.35.360	THAI_NEGA	2021.2.3	Win32	60.0276127	0	87	87	87	1
m	1	0.952						ADOLTO	np	7	0	baseline	0	nonparola	2	ong	0	no	GL24M15	24	M	2021-10-15_08h24.35.360	THAI_NEGA	2021.2.3	Win32	60.0276127	0	88	88	88	1
z	1	0.8195						UTENTE	p	6	34	baseline	0	parola	1	ong	0	no	GL24M15	24	M	2021-10-15_08h24.35.360	THAI_NEGA	2021.2.3	Win32	60.0276127	0	89	89	89	1
m	1	0.9195						CIPELLA	np	7	0	baseline	500	nonparola	2	ong	0	no	GL24M15	24	M	2021-10-15_08h24.35.360	THAI_NEGA	2021.2.3	Win32	60.0276127	0	90	90	90	1
z	1	0.7262						GINEPRO	p	7	10	baseline	0	parola	1	ong	0	no	GL24M15	24	M	2021-10-15_08h24.35.360	THAI_NEGA	2021.2.3	Win32	60.0276127	0	91	91	91	1
m	1	1.2252						NONATO	np	6	0	baseline	500	nonparola	2	ong	0	no	GL24M15	24	M	2021-10-15_08h24.35.360	THAI_NEGA	2021.2.3	Win32	60.0276127	0	92	92	92	1
z	1	0.9255						CALICE	p	6	10	baseline	0	parola	1	ong	0	no	GL24M15	24	M	2021-10-15_08h24.35.360	THAI_NEGA	2021.2.3	Win32	60.0276127	0	93	93	93	1
z	1	0.7587						TORACE	p	6	31	baseline	250	parola	1	ong	0	no	GL24M15	24	M	2021-10-15_08h24.35.360	THAI_NEGA	2021.2.3	Win32	60.0276127	0	94	94	94	1
m	0	0.8933						REDINE	p	6	8	baseline	500	parola	1	ong	0	no	GL24M15	24	M	2021-10-15_08h24.35.360	THAI_NEGA	2021.2.3	Win32	60.0276127	0	95	95	95	1
z	1	0.7679						GOMITO	p	6	35	baseline	0	parola	1	ong	0	no	GL24M15	24	M	2021-10-15_08h24.35.360	THAI_NEGA	2021.2.3	Win32	60.0276127	0	96	96	96	1
m	1	1.0463						INGENSO	np	7	0	baseline	500	nonparola	2	ong	0	no	GL24M15	24	M	2021-10-15_08h24.35.360	THAI_NEGA	2021.2.3	Win32	60.0276127	0	97	97	97	1
m	1	0.8211						COVALLO	np	7	0	baseline	250	nonparola	2	ong	0	no	GL24M15	24	M	2021-10-15_08h24.35.360	THAI_NEGA	2021.2.3	Win32	60.0276127	0	98	98	98	1
z	1	0.7871						MONACO	p	6	24	baseline	250	parola	1	ong	0	no	GL24M15	24	M	2021-10-15_08h24.35.360	THAI_NEGA	2021.2.3	Win32	60.0276127	0	99	99	99	1
z	1	1.5682						DILUVIO	p	7	34	monitoring	0	parola	1	ong	0	no	GL24M15	24	M	2021-10-15_08h24.35.360	THAI_NEGA	2021.2.3	Win32	60.0276127						0	0	0	0	1
m	1	1.2595						PADATO	np	6	0	monitoring	250	nonparola	2	ong	0	no	GL24M15	24	M	2021-10-15_08h24.35.360	THAI_NEGA	2021.2.3	Win32	60.0276127						0	1	1	1	1
z	1	0.7675						STIVALE	p	7	10	monitoring	0	parola	1	ong	0	no	GL24M15	24	M	2021-10-15_08h24.35.360	THAI_NEGA	2021.2.3	Win32	60.0276127						0	2	2	2	1
	0							BAMMINO	np	7	0	monitoring	0	nonparola	2	ong	0	no	GL24M15	24	M	2021-10-15_08h24.35.360	THAI_NEGA	2021.2.3	Win32	60.0276127						0	3	3	3	1
m	1	1.1964						NUDOLA	np	6	0	monitoring	250	nonparola	2	ong	0	no	GL24M15	24	M	2021-10-15_08h24.35.360	THAI_NEGA	2021.2.3	Win32	60.0276127						0	4	4	4	1
	0							ZAMPINO	p	7	6	monitoring	500	parola	1	ong	0	no	GL24M15	24	M	2021-10-15_08h24.35.360	THAI_NEGA	2021.2.3	Win32	60.0276127						0	5	5	5	1
m	0	-2.0533						CALDAIA	p	7	12	monitoring	250	parola	1	ong	0	no	GL24M15	24	M	2021-10-15_08h24.35.360	THAI_NEGA	2021.2.3	Win32	60.0276127						0	6	6	6	1
m	1	1.8312						FULGINE	np	7	0	monitoring	0	nonparola	2	ong	0	no	GL24M15	24	M	2021-10-15_08h24.35.360	THAI_NEGA	2021.2.3	Win32	60.0276127						0	7	7	7	1
z	1	0.818						URANIO	p	6	9	monitoring	250	parola	1	ong	0	no	GL24M15	24	M	2021-10-15_08h24.35.360	THAI_NEGA	2021.2.3	Win32	60.0276127						0	8	8	8	1
m	1	1.0639						APISSO	np	6	0	monitoring	500	nonparola	2	ong	0	no	GL24M15	24	M	2021-10-15_08h24.35.360	THAI_NEGA	2021.2.3	Win32	60.0276127						0	9	9	9	1
l	1	0.9972						CAGERMA	np	7	0	monitoring	0	l	2	pmcue	0	no	GL24M15	24	M	2021-10-15_08h24.35.360	THAI_NEGA	2021.2.3	Win32	60.0276127						0	10	10	10	1
z	1	0.9475						TAZZINA	p	7	10	monitoring	250	parola	1	ong	0	no	GL24M15	24	M	2021-10-15_08h24.35.360	THAI_NEGA	2021.2.3	Win32	60.0276127						0	11	11	11	1
z	1	0.829						VAPORE	p	6	40	monitoring	0	parola	1	ong	0	no	GL24M15	24	M	2021-10-15_08h24.35.360	THAI_NEGA	2021.2.3	Win32	60.0276127						0	12	12	12	1
m	1	1.1154						FEDORE	np	6	0	monitoring	250	nonparola	2	ong	0	no	GL24M15	24	M	2021-10-15_08h24.35.360	THAI_NEGA	2021.2.3	Win32	60.0276127						0	13	13	13	1
z	1	0.9795						MONTONE	p	7	8	monitoring	250	parola	1	ong	0	no	GL24M15	24	M	2021-10-15_08h24.35.360	THAI_NEGA	2021.2.3	Win32	60.0276127						0	14	14	14	1
m	1	0.9861						CANEZZA	np	7	0	monitoring	0	nonparola	2	ong	0	no	GL24M15	24	M	2021-10-15_08h24.35.360	THAI_NEGA	2021.2.3	Win32	60.0276127						0	15	15	15	1
m	1	0.9795						RAGINA	np	6	0	monitoring	250	nonparola	2	ong	0	no	GL24M15	24	M	2021-10-15_08h24.35.360	THAI_NEGA	2021.2.3	Win32	60.0276127						0	16	16	16	1
z	1	0.7809						AGNELLO	p	7	17	monitoring	250	parola	1	ong	0	no	GL24M15	24	M	2021-10-15_08h24.35.360	THAI_NEGA	2021.2.3	Win32	60.0276127						0	17	17	17	1
m	1	0.9789						PINARIO	np	7	0	monitoring	250	nonparola	2	ong	0	no	GL24M15	24	M	2021-10-15_08h24.35.360	THAI_NEGA	2021.2.3	Win32	60.0276127						0	18	18	18	1
m	1	0.9968						INDANO	np	6	0	monitoring	500	nonparola	2	ong	0	no	GL24M15	24	M	2021-10-15_08h24.35.360	THAI_NEGA	2021.2.3	Win32	60.0276127						0	19	19	19	1
z	1	0.7631						BISTURI	p	7	8	monitoring	250	parola	1	ong	0	no	GL24M15	24	M	2021-10-15_08h24.35.360	THAI_NEGA	2021.2.3	Win32	60.0276127						0	20	20	20	1
m	1	0.916						SECONTO	np	7	0	monitoring	250	nonparola	2	ong	0	no	GL24M15	24	M	2021-10-15_08h24.35.360	THAI_NEGA	2021.2.3	Win32	60.0276127						0	21	21	21	1
l	1	0.8317						POMATA	p	6	0	monitoring	500	l	1	pmcue	0	no	GL24M15	24	M	2021-10-15_08h24.35.360	THAI_NEGA	2021.2.3	Win32	60.0276127						0	22	22	22	1
m	1	1.3822						UMETTA	np	6	0	monitoring	250	nonparola	2	ong	0	no	GL24M15	24	M	2021-10-15_08h24.35.360	THAI_NEGA	2021.2.3	Win32	60.0276127						0	23	23	23	1
z	1	0.697						FRUSCIO	p	7	9	monitoring	0	parola	1	ong	0	no	GL24M15	24	M	2021-10-15_08h24.35.360	THAI_NEGA	2021.2.3	Win32	60.0276127						0	24	24	24	1
z	1	1.0841						ORDIGNO	p	7	15	monitoring	250	parola	1	ong	0	no	GL24M15	24	M	2021-10-15_08h24.35.360	THAI_NEGA	2021.2.3	Win32	60.0276127						0	25	25	25	1
z	0	1.0792						METALO	np	6	0	monitoring	0	nonparola	2	ong	0	no	GL24M15	24	M	2021-10-15_08h24.35.360	THAI_NEGA	2021.2.3	Win32	60.0276127						0	26	26	26	1
m	1	1.1346						GAVERA	np	6	0	monitoring	500	nonparola	2	ong	0	no	GL24M15	24	M	2021-10-15_08h24.35.360	THAI_NEGA	2021.2.3	Win32	60.0276127						0	27	27	27	1
z	1	1.0303						INSERTO	p	7	9	monitoring	0	parola	1	ong	0	no	GL24M15	24	M	2021-10-15_08h24.35.360	THAI_NEGA	2021.2.3	Win32	60.0276127						0	28	28	28	1
z	1	0.8799						VICARIO	p	7	9	monitoring	500	parola	1	ong	0	no	GL24M15	24	M	2021-10-15_08h24.35.360	THAI_NEGA	2021.2.3	Win32	60.0276127						0	29	29	29	1
m	1	0.9148						ACENDA	np	6	0	monitoring	0	nonparola	2	ong	0	no	GL24M15	24	M	2021-10-15_08h24.35.360	THAI_NEGA	2021.2.3	Win32	60.0276127						0	30	30	30	1
z	1	0.8482						DECADE	p	6	7	monitoring	0	parola	1	ong	0	no	GL24M15	24	M	2021-10-15_08h24.35.360	THAI_NEGA	2021.2.3	Win32	60.0276127						0	31	31	31	1
m	1	1.7651						PALETE	np	6	0	monitoring	500	nonparola	2	ong	0	no	GL24M15	24	M	2021-10-15_08h24.35.360	THAI_NEGA	2021.2.3	Win32	60.0276127						0	32	32	32	1
z	1	0.7644						SENAPE	p	6	17	monitoring	500	parola	1	ong	0	no	GL24M15	24	M	2021-10-15_08h24.35.360	THAI_NEGA	2021.2.3	Win32	60.0276127						0	33	33	33	1
m	1	1.1125						TENTONO	np	7	0	monitoring	0	nonparola	2	ong	0	no	GL24M15	24	M	2021-10-15_08h24.35.360	THAI_NEGA	2021.2.3	Win32	60.0276127						0	34	34	34	1
l	1	1.114						MANICO	p	6	12	monitoring	0	l	1	pmcue	0	no	GL24M15	24	M	2021-10-15_08h24.35.360	THAI_NEGA	2021.2.3	Win32	60.0276127						0	35	35	35	1
z	1	0.8289						GETTONE	p	7	5	monitoring	250	parola	1	ong	0	no	GL24M15	24	M	2021-10-15_08h24.35.360	THAI_NEGA	2021.2.3	Win32	60.0276127						0	36	36	36	1
m	1	0.9359						CALERA	np	6	0	monitoring	500	nonparola	2	ong	0	no	GL24M15	24	M	2021-10-15_08h24.35.360	THAI_NEGA	2021.2.3	Win32	60.0276127						0	37	37	37	1
z	1	0.8805						USTIONE	p	7	20	monitoring	500	parola	1	ong	0	no	GL24M15	24	M	2021-10-15_08h24.35.360	THAI_NEGA	2021.2.3	Win32	60.0276127						0	38	38	38	1
z	1	1.2981						LEGNAME	p	7	7	monitoring	0	parola	1	ong	0	no	GL24M15	24	M	2021-10-15_08h24.35.360	THAI_NEGA	2021.2.3	Win32	60.0276127						0	39	39	39	1
m	1	1.0618						MODIVO	np	6	0	monitoring	0	nonparola	2	ong	0	no	GL24M15	24	M	2021-10-15_08h24.35.360	THAI_NEGA	2021.2.3	Win32	60.0276127						0	40	40	40	1
z	1	0.8823						RADURA	p	6	9	monitoring	0	parola	1	ong	0	no	GL24M15	24	M	2021-10-15_08h24.35.360	THAI_NEGA	2021.2.3	Win32	60.0276127						0	41	41	41	1
m	1	0.8177						TUANTO	np	6	0	monitoring	250	nonparola	2	ong	0	no	GL24M15	24	M	2021-10-15_08h24.35.360	THAI_NEGA	2021.2.3	Win32	60.0276127						0	42	42	42	1
z	1	0.6981						PICCONE	p	7	11	monitoring	0	parola	1	ong	0	no	GL24M15	24	M	2021-10-15_08h24.35.360	THAI_NEGA	2021.2.3	Win32	60.0276127						0	43	43	43	1
m	1	0.8491						LACREME	np	7	0	monitoring	250	nonparola	2	ong	0	no	GL24M15	24	M	2021-10-15_08h24.35.360	THAI_NEGA	2021.2.3	Win32	60.0276127						0	44	44	44	1
m	1	1.7826						DILITTA	np	7	0	monitoring	500	nonparola	2	ong	0	no	GL24M15	24	M	2021-10-15_08h24.35.360	THAI_NEGA	2021.2.3	Win32	60.0276127						0	45	45	45	1
l	1	0.8222						TOMANTE	np	7	0	monitoring	0	l	2	pmcue	0	no	GL24M15	24	M	2021-10-15_08h24.35.360	THAI_NEGA	2021.2.3	Win32	60.0276127						0	46	46	46	1
z	1	0.7303						OTTONE	p	6	17	monitoring	500	parola	1	ong	0	no	GL24M15	24	M	2021-10-15_08h24.35.360	THAI_NEGA	2021.2.3	Win32	60.0276127						0	47	47	47	1
z	1	0.8129						GAZEBO	p	6	8	monitoring	0	parola	1	ong	0	no	GL24M15	24	M	2021-10-15_08h24.35.360	THAI_NEGA	2021.2.3	Win32	60.0276127						0	48	48	48	1
m	1	1.0539						NENICO	np	6	0	monitoring	250	nonparola	2	ong	0	no	GL24M15	24	M	2021-10-15_08h24.35.360	THAI_NEGA	2021.2.3	Win32	60.0276127						0	49	49	49	1
z	1	0.8125						ARPIONE	p	7	12	monitoring	250	parola	1	ong	0	no	GL24M15	24	M	2021-10-15_08h24.35.360	THAI_NEGA	2021.2.3	Win32	60.0276127						0	50	50	50	1
m	1	1.0979						VANIGIA	np	7	0	monitoring	500	nonparola	2	ong	0	no	GL24M15	24	M	2021-10-15_08h24.35.360	THAI_NEGA	2021.2.3	Win32	60.0276127						0	51	51	51	1
m	1	1.0306						EBLISSE	np	7	0	monitoring	0	nonparola	2	ong	0	no	GL24M15	24	M	2021-10-15_08h24.35.360	THAI_NEGA	2021.2.3	Win32	60.0276127						0	52	52	52	1
z	1	0.9283						CARTINA	p	7	13	monitoring	250	parola	1	ong	0	no	GL24M15	24	M	2021-10-15_08h24.35.360	THAI_NEGA	2021.2.3	Win32	60.0276127						0	53	53	53	1
m	1	0.7991						TECITA	np	6	0	monitoring	500	nonparola	2	ong	0	no	GL24M15	24	M	2021-10-15_08h24.35.360	THAI_NEGA	2021.2.3	Win32	60.0276127						0	54	54	54	1
z	1	0.7481						FELINO	p	6	9	monitoring	500	parola	1	ong	0	no	GL24M15	24	M	2021-10-15_08h24.35.360	THAI_NEGA	2021.2.3	Win32	60.0276127						0	55	55	55	1
m	1	1.4386						GINEVRO	np	7	0	monitoring	250	nonparola	2	ong	0	no	GL24M15	24	M	2021-10-15_08h24.35.360	THAI_NEGA	2021.2.3	Win32	60.0276127						0	56	56	56	1
m	1	1.1445						ELANCO	np	6	0	monitoring	250	nonparola	2	ong	0	no	GL24M15	24	M	2021-10-15_08h24.35.360	THAI_NEGA	2021.2.3	Win32	60.0276127						0	57	57	57	1
z	1	0.6953						BIDONE	p	6	13	monitoring	0	parola	1	ong	0	no	GL24M15	24	M	2021-10-15_08h24.35.360	THAI_NEGA	2021.2.3	Win32	60.0276127						0	58	58	58	1
z	1	1.0488						LEMURE	p	6	3	monitoring	500	parola	1	ong	0	no	GL24M15	24	M	2021-10-15_08h24.35.360	THAI_NEGA	2021.2.3	Win32	60.0276127						0	59	59	59	1
l	1	0.7067						SAGOMA	p	6	0	monitoring	250	l	1	pmcue	0	no	GL24M15	24	M	2021-10-15_08h24.35.360	THAI_NEGA	2021.2.3	Win32	60.0276127						0	60	60	60	1
z	1	0.7567						REPERTO	p	7	7	monitoring	0	parola	1	ong	0	no	GL24M15	24	M	2021-10-15_08h24.35.360	THAI_NEGA	2021.2.3	Win32	60.0276127						0	61	61	61	1
m	1	0.9225						MIDULLO	np	7	0	monitoring	250	nonparola	2	ong	0	no	GL24M15	24	M	2021-10-15_08h24.35.360	THAI_NEGA	2021.2.3	Win32	60.0276127						0	62	62	62	1
m	1	1.0807						DANNOLA	np	7	0	monitoring	500	nonparola	2	ong	0	no	GL24M15	24	M	2021-10-15_08h24.35.360	THAI_NEGA	2021.2.3	Win32	60.0276127						0	63	63	63	1
z	1	0.9929						ORFANO	p	6	9	monitoring	500	parola	1	ong	0	no	GL24M15	24	M	2021-10-15_08h24.35.360	THAI_NEGA	2021.2.3	Win32	60.0276127						0	64	64	64	1
m	1	1.2138						BANENA	np	6	0	monitoring	250	nonparola	2	ong	0	no	GL24M15	24	M	2021-10-15_08h24.35.360	THAI_NEGA	2021.2.3	Win32	60.0276127						0	65	65	65	1
m	1	1.0524						FERPATA	np	7	0	monitoring	0	nonparola	2	ong	0	no	GL24M15	24	M	2021-10-15_08h24.35.360	THAI_NEGA	2021.2.3	Win32	60.0276127						0	66	66	66	1
z	1	0.7332						NEURONE	p	7	11	monitoring	250	parola	1	ong	0	no	GL24M15	24	M	2021-10-15_08h24.35.360	THAI_NEGA	2021.2.3	Win32	60.0276127						0	67	67	67	1
m	1	1.1338						LATTERA	np	7	0	monitoring	500	nonparola	2	ong	0	no	GL24M15	24	M	2021-10-15_08h24.35.360	THAI_NEGA	2021.2.3	Win32	60.0276127						0	68	68	68	1
m	1	1.1898						GESIONE	np	7	0	monitoring	500	nonparola	2	ong	0	no	GL24M15	24	M	2021-10-15_08h24.35.360	THAI_NEGA	2021.2.3	Win32	60.0276127						0	69	69	69	1
z	1	0.8483						PEDANA	p	6	18	monitoring	500	parola	1	ong	0	no	GL24M15	24	M	2021-10-15_08h24.35.360	THAI_NEGA	2021.2.3	Win32	60.0276127						0	70	70	70	1
l	1	0.6868						MACIATA	np	7	0	monitoring	500	l	2	pmcue	0	no	GL24M15	24	M	2021-10-15_08h24.35.360	THAI_NEGA	2021.2.3	Win32	60.0276127						0	71	71	71	1
m	1	0.8946						FIOLINO	np	7	0	monitoring	250	nonparola	2	ong	0	no	GL24M15	24	M	2021-10-15_08h24.35.360	THAI_NEGA	2021.2.3	Win32	60.0276127						0	72	72	72	1
z	1	0.8831						INGORGO	p	7	16	monitoring	0	parola	1	ong	0	no	GL24M15	24	M	2021-10-15_08h24.35.360	THAI_NEGA	2021.2.3	Win32	60.0276127						0	73	73	73	1
m	1	1.3346						IMPORO	np	6	0	monitoring	250	nonparola	2	ong	0	no	GL24M15	24	M	2021-10-15_08h24.35.360	THAI_NEGA	2021.2.3	Win32	60.0276127						0	74	74	74	1
z	1	0.9814						NOBILE	p	6	29	monitoring	500	parola	1	ong	0	no	GL24M15	24	M	2021-10-15_08h24.35.360	THAI_NEGA	2021.2.3	Win32	60.0276127						0	75	75	75	1
z	1	0.9973						MINIERA	p	7	19	monitoring	500	parola	1	ong	0	no	GL24M15	24	M	2021-10-15_08h24.35.360	THAI_NEGA	2021.2.3	Win32	60.0276127						0	76	76	76	1
m	1	0.8317						ALLARVE	np	7	0	monitoring	500	nonparola	2	ong	0	no	GL24M15	24	M	2021-10-15_08h24.35.360	THAI_NEGA	2021.2.3	Win32	60.0276127						0	77	77	77	1
m	1	0.8138						DIBANO	np	6	0	monitoring	250	nonparola	2	ong	0	no	GL24M15	24	M	2021-10-15_08h24.35.360	THAI_NEGA	2021.2.3	Win32	60.0276127						0	78	78	78	1
z	1	0.7001						FAGOTTO	p	7	7	monitoring	0	parola	1	ong	0	no	GL24M15	24	M	2021-10-15_08h24.35.360	THAI_NEGA	2021.2.3	Win32	60.0276127						0	79	79	79	1
z	1	0.6892						PALUDE	p	6	13	monitoring	0	parola	1	ong	0	no	GL24M15	24	M	2021-10-15_08h24.35.360	THAI_NEGA	2021.2.3	Win32	60.0276127						0	80	80	80	1
m	1	1.074						MUDINO	np	6	0	monitoring	500	nonparola	2	ong	0	no	GL24M15	24	M	2021-10-15_08h24.35.360	THAI_NEGA	2021.2.3	Win32	60.0276127						0	81	81	81	1
m	1	0.862						ESTEBA	np	6	0	monitoring	500	nonparola	2	ong	0	no	GL24M15	24	M	2021-10-15_08h24.35.360	THAI_NEGA	2021.2.3	Win32	60.0276127						0	82	82	82	1
l	1	0.6899						MANTIDE	p	7	9	monitoring	250	l	1	pmcue	0	no	GL24M15	24	M	2021-10-15_08h24.35.360	THAI_NEGA	2021.2.3	Win32	60.0276127						0	83	83	83	1
z	1	1.0129						UVETTA	p	6	11	monitoring	500	parola	1	ong	0	no	GL24M15	24	M	2021-10-15_08h24.35.360	THAI_NEGA	2021.2.3	Win32	60.0276127						0	84	84	84	1
z	1	0.8648						ESILIO	p	6	41	monitoring	250	parola	1	ong	0	no	GL24M15	24	M	2021-10-15_08h24.35.360	THAI_NEGA	2021.2.3	Win32	60.0276127						0	85	85	85	1
m	1	1.2566						RECRUTA	np	7	0	monitoring	500	nonparola	2	ong	0	no	GL24M15	24	M	2021-10-15_08h24.35.360	THAI_NEGA	2021.2.3	Win32	60.0276127						0	86	86	86	1
z	1	0.7814						TIMONE	p	7	31	monitoring	250	parola	1	ong	0	no	GL24M15	24	M	2021-10-15_08h24.35.360	THAI_NEGA	2021.2.3	Win32	60.0276127						0	87	87	87	1
z	1	0.6997						CAVOLO	p	6	13	monitoring	0	parola	1	ong	0	no	GL24M15	24	M	2021-10-15_08h24.35.360	THAI_NEGA	2021.2.3	Win32	60.0276127						0	88	88	88	1
m	1	0.9149						NOTTARE	np	7	0	monitoring	500	nonparola	2	ong	0	no	GL24M15	24	M	2021-10-15_08h24.35.360	THAI_NEGA	2021.2.3	Win32	60.0276127						0	89	89	89	1
z	1	0.8657						LICHENE	p	7	7	monitoring	0	parola	1	ong	0	no	GL24M15	24	M	2021-10-15_08h24.35.360	THAI_NEGA	2021.2.3	Win32	60.0276127						0	90	90	90	1
m	1	0.7877						PUSTINO	np	7	0	monitoring	500	nonparola	2	ong	0	no	GL24M15	24	M	2021-10-15_08h24.35.360	THAI_NEGA	2021.2.3	Win32	60.0276127						0	91	91	91	1
z	1	0.9124						MULINO	p	6	7	monitoring	0	parola	1	ong	0	no	GL24M15	24	M	2021-10-15_08h24.35.360	THAI_NEGA	2021.2.3	Win32	60.0276127						0	92	92	92	1
m	1	0.7636						VAROLO	np	6	0	monitoring	0	nonparola	2	ong	0	no	GL24M15	24	M	2021-10-15_08h24.35.360	THAI_NEGA	2021.2.3	Win32	60.0276127						0	93	93	93	1
l	1	0.9946						ENIGMA	p	6	9	monitoring	500	l	1	pmcue	0	no	GL24M15	24	M	2021-10-15_08h24.35.360	THAI_NEGA	2021.2.3	Win32	60.0276127						0	94	94	94	1
z	1	1.4505						NARICE	p	6	15	monitoring	250	parola	1	ong	0	no	GL24M15	24	M	2021-10-15_08h24.35.360	THAI_NEGA	2021.2.3	Win32	60.0276127						0	95	95	95	1
m	1	0.7636						CAVIDE	np	6	0	monitoring	500	nonparola	2	ong	0	no	GL24M15	24	M	2021-10-15_08h24.35.360	THAI_NEGA	2021.2.3	Win32	60.0276127						0	96	96	96	1
m	1	0.8678						VOLACE	np	6	0	monitoring	0	nonparola	2	ong	0	no	GL24M15	24	M	2021-10-15_08h24.35.360	THAI_NEGA	2021.2.3	Win32	60.0276127						0	97	97	97	1
m	1	1.1309						SADICE	np	6	0	monitoring	0	nonparola	2	ong	0	no	GL24M15	24	M	2021-10-15_08h24.35.360	THAI_NEGA	2021.2.3	Win32	60.0276127						0	98	98	98	1
z	1	0.9541						VORTICE	p	7	14	monitoring	250	parola	1	ong	0	no	GL24M15	24	M	2021-10-15_08h24.35.360	THAI_NEGA	2021.2.3	Win32	60.0276127						0	99	99	99	1
																			GL24M15	24	M	2021-10-15_08h24.35.360	THAI_NEGA	2021.2.3	Win32	60.0276127											n	1	6.1476	y	1	5.3139	n	1	2.8722
