# Supplementary material for: Thinking about it: the impact of COVID-19-related stimuli on prospective memory
Source: PeerJ. 2023 Nov 16;11:e16389. doi: 10.7717/peerj.16389 (PMC10657566; doi:10.7717/peerj.16389)
Supplement: Supplemental Information 4 — The raw data from both the task and the questionnaire. Both folders are divided in the three conditions (COV, DOC, and NEGA) depending on the presented video clip. [file peerj-11-16389-s004.zip › Data/RAW_Data_Task/NEGA_version/SD23F5_nega.csv]

trial_key.keys	trial_key.corr	trial_key.rt	trials_loop_practice.thisRepN	trials_loop_practice.thisTrialN	trials_loop_practice.thisN	trials_loop_practice.thisIndex	trials_loop_practice.ran	stimolo	parolanonparola	lunghezza	frequenza	blocco	jitter	rispcorr	StimTrig	stim_type	stimulus_after	underline	ID_Soggetto*	Età*	Sesso	date	expName	psychopyVersion	OS	frameRate	trials_loop_baseline.thisRepN	trials_loop_baseline.thisTrialN	trials_loop_baseline.thisN	trials_loop_baseline.thisIndex	trials_loop_baseline.ran	trials_loop_attention.thisRepN	trials_loop_attention.thisTrialN	trials_loop_attention.thisN	trials_loop_attention.thisIndex	trials_loop_attention.ran	emotional1_key.keys	emotional1_key.corr	emotional1_key.rt	emotional2_key.keys	emotional2_key.corr	emotional2_key.rt	emotional3_key.keys	emotional3_key.corr	emotional3_key.rt
m	1	0.6994	0	0	0	0	1	ARANCIA	p	7	31	practice	500	parola	1	ong	0	no	SD23F5	23	Femmina	2021-11-05_20h48.21.162	THAI_NEGA	2021.2.3	MacIntel	60.0024001
m	0	0.5339	0	1	1	1	1	RECINA	np	6	0	practice	500	nonparola	2	ong	0	no	SD23F5	23	Femmina	2021-11-05_20h48.21.162	THAI_NEGA	2021.2.3	MacIntel	60.0024001
z	1	0.9532	0	2	2	2	1	TUCCANA	np	7	0	practice	250	nonparola	2	ong	0	no	SD23F5	23	Femmina	2021-11-05_20h48.21.162	THAI_NEGA	2021.2.3	MacIntel	60.0024001
m	1	0.7174	0	3	3	3	1	PETTINE	p	7	1	practice	0	parola	1	ong	0	no	SD23F5	23	Femmina	2021-11-05_20h48.21.162	THAI_NEGA	2021.2.3	MacIntel	60.0024001
z	1	0.9942	0	4	4	4	1	INFITO	np	6	0	practice	500	nonparola	2	ong	0	no	SD23F5	23	Femmina	2021-11-05_20h48.21.162	THAI_NEGA	2021.2.3	MacIntel	60.0024001
m	1	0.6346	0	5	5	5	1	GIUDICE	p	7	374	practice	500	parola	1	ong	0	no	SD23F5	23	Femmina	2021-11-05_20h48.21.162	THAI_NEGA	2021.2.3	MacIntel	60.0024001
m	1	0.6326	0	6	6	6	1	VOLANTE	p	7	89	practice	0	parola	1	ong	0	no	SD23F5	23	Femmina	2021-11-05_20h48.21.162	THAI_NEGA	2021.2.3	MacIntel	60.0024001
z	1	0.7286	0	7	7	7	1	CUBELA	np	6	0	practice	250	nonparola	2	ong	0	no	SD23F5	23	Femmina	2021-11-05_20h48.21.162	THAI_NEGA	2021.2.3	MacIntel	60.0024001
z	1	1.6162	0	8	8	8	1	LUGGINE	np	7	0	practice	0	nonparola	2	ong	0	no	SD23F5	23	Femmina	2021-11-05_20h48.21.162	THAI_NEGA	2021.2.3	MacIntel	60.0024001
m	1	0.6493	0	9	9	9	1	DISEGNO	p	7	201	practice	0	parola	1	ong	0	no	SD23F5	23	Femmina	2021-11-05_20h48.21.162	THAI_NEGA	2021.2.3	MacIntel	60.0024001
m	1	0.7431						RELITTO	p	7	8	baseline	500	parola	1	ong	0	no	SD23F5	23	Femmina	2021-11-05_20h48.21.162	THAI_NEGA	2021.2.3	MacIntel	60.0024001	0	0	0	0	1
m	1	0.8777						GERANIO	p	7	12	baseline	250	parola	1	ong	0	no	SD23F5	23	Femmina	2021-11-05_20h48.21.162	THAI_NEGA	2021.2.3	MacIntel	60.0024001	0	1	1	1	1
z	1	0.9249						VANANGA	np	7	0	baseline	0	nonparola	2	ong	0	no	SD23F5	23	Femmina	2021-11-05_20h48.21.162	THAI_NEGA	2021.2.3	MacIntel	60.0024001	0	2	2	2	1
m	1	0.6835						NATICA	p	6	5	baseline	250	parola	1	ong	0	no	SD23F5	23	Femmina	2021-11-05_20h48.21.162	THAI_NEGA	2021.2.3	MacIntel	60.0024001	0	3	3	3	1
z	1	0.8595						USTELLO	np	7	0	baseline	500	nonparola	2	ong	0	no	SD23F5	23	Femmina	2021-11-05_20h48.21.162	THAI_NEGA	2021.2.3	MacIntel	60.0024001	0	4	4	4	1
m	1	0.5524						METANO	p	6	17	baseline	250	parola	1	ong	0	no	SD23F5	23	Femmina	2021-11-05_20h48.21.162	THAI_NEGA	2021.2.3	MacIntel	60.0024001	0	5	5	5	1
z	1	0.9167						FIURIA	np	6	0	baseline	500	nonparola	2	ong	0	no	SD23F5	23	Femmina	2021-11-05_20h48.21.162	THAI_NEGA	2021.2.3	MacIntel	60.0024001	0	6	6	6	1
m	1	0.5284						SUGHERO	p	7	5	baseline	250	parola	1	ong	0	no	SD23F5	23	Femmina	2021-11-05_20h48.21.162	THAI_NEGA	2021.2.3	MacIntel	60.0024001	0	7	7	7	1
z	1	0.9827						PIROTA	np	6	0	baseline	250	nonparola	2	ong	0	no	SD23F5	23	Femmina	2021-11-05_20h48.21.162	THAI_NEGA	2021.2.3	MacIntel	60.0024001	0	8	8	8	1
z	1	1.5428						BAMBORA	np	7	0	baseline	0	nonparola	2	ong	0	no	SD23F5	23	Femmina	2021-11-05_20h48.21.162	THAI_NEGA	2021.2.3	MacIntel	60.0024001	0	9	9	9	1
m	1	0.6527						PETALO	p	6	27	baseline	250	parola	1	ong	0	no	SD23F5	23	Femmina	2021-11-05_20h48.21.162	THAI_NEGA	2021.2.3	MacIntel	60.0024001	0	10	10	10	1
m	1	0.7332						ELMETTO	p	7	5	baseline	0	parola	1	ong	0	no	SD23F5	23	Femmina	2021-11-05_20h48.21.162	THAI_NEGA	2021.2.3	MacIntel	60.0024001	0	11	11	11	1
z	1	0.8034						DOBILE	np	6	0	baseline	250	nonparola	2	ong	0	no	SD23F5	23	Femmina	2021-11-05_20h48.21.162	THAI_NEGA	2021.2.3	MacIntel	60.0024001	0	12	12	12	1
m	1	0.9676						BAVERO	p	6	7	baseline	0	parola	1	ong	0	no	SD23F5	23	Femmina	2021-11-05_20h48.21.162	THAI_NEGA	2021.2.3	MacIntel	60.0024001	0	13	13	13	1
m	1	0.6159						VALENZA	p	7	10	baseline	500	parola	1	ong	0	no	SD23F5	23	Femmina	2021-11-05_20h48.21.162	THAI_NEGA	2021.2.3	MacIntel	60.0024001	0	14	14	14	1
z	1	1.0351						ORDONE	np	6	0	baseline	250	nonparola	2	ong	0	no	SD23F5	23	Femmina	2021-11-05_20h48.21.162	THAI_NEGA	2021.2.3	MacIntel	60.0024001	0	15	15	15	1
m	0	1.0673						TERPONE	np	7	0	baseline	250	nonparola	2	ong	0	no	SD23F5	23	Femmina	2021-11-05_20h48.21.162	THAI_NEGA	2021.2.3	MacIntel	60.0024001	0	16	16	16	1
m	1	0.8504						INCHINO	p	7	10	baseline	250	parola	1	ong	0	no	SD23F5	23	Femmina	2021-11-05_20h48.21.162	THAI_NEGA	2021.2.3	MacIntel	60.0024001	0	17	17	17	1
m	1	0.6849						ETTARO	p	6	31	baseline	0	parola	1	ong	0	no	SD23F5	23	Femmina	2021-11-05_20h48.21.162	THAI_NEGA	2021.2.3	MacIntel	60.0024001	0	18	18	18	1
z	1	0.951						LUVACA	np	6	0	baseline	250	nonparola	2	ong	0	no	SD23F5	23	Femmina	2021-11-05_20h48.21.162	THAI_NEGA	2021.2.3	MacIntel	60.0024001	0	19	19	19	1
m	1	0.7672						DUETTO	p	6	23	baseline	500	parola	1	ong	0	no	SD23F5	23	Femmina	2021-11-05_20h48.21.162	THAI_NEGA	2021.2.3	MacIntel	60.0024001	0	20	20	20	1
z	1	1.0859						PUPILE	np	6	0	baseline	250	nonparola	2	ong	0	no	SD23F5	23	Femmina	2021-11-05_20h48.21.162	THAI_NEGA	2021.2.3	MacIntel	60.0024001	0	21	21	21	1
z	1	0.9435						STOVACO	np	7	0	baseline	0	nonparola	2	ong	0	no	SD23F5	23	Femmina	2021-11-05_20h48.21.162	THAI_NEGA	2021.2.3	MacIntel	60.0024001	0	22	22	22	1
m	1	0.9121						BARILE	p	6	7	baseline	500	parola	1	ong	0	no	SD23F5	23	Femmina	2021-11-05_20h48.21.162	THAI_NEGA	2021.2.3	MacIntel	60.0024001	0	23	23	23	1
	0							RANAIO	np	6	0	baseline	250	nonparola	2	ong	0	no	SD23F5	23	Femmina	2021-11-05_20h48.21.162	THAI_NEGA	2021.2.3	MacIntel	60.0024001	0	24	24	24	1
m	1	0.7661						CAVERNA	p	7	14	baseline	250	parola	1	ong	0	no	SD23F5	23	Femmina	2021-11-05_20h48.21.162	THAI_NEGA	2021.2.3	MacIntel	60.0024001	0	25	25	25	1
	0							ROTOIA	np	7	0	baseline	500	nonparola	2	ong	0	no	SD23F5	23	Femmina	2021-11-05_20h48.21.162	THAI_NEGA	2021.2.3	MacIntel	60.0024001	0	26	26	26	1
m	1	0.9164						ALTURA	p	6	8	baseline	500	parola	1	ong	0	no	SD23F5	23	Femmina	2021-11-05_20h48.21.162	THAI_NEGA	2021.2.3	MacIntel	60.0024001	0	27	27	27	1
m	1	0.5668						DIPINTO	p	7	21	baseline	0	parola	1	ong	0	no	SD23F5	23	Femmina	2021-11-05_20h48.21.162	THAI_NEGA	2021.2.3	MacIntel	60.0024001	0	28	28	28	1
m	1	0.5281						LEGUME	p	6	11	baseline	250	parola	1	ong	0	no	SD23F5	23	Femmina	2021-11-05_20h48.21.162	THAI_NEGA	2021.2.3	MacIntel	60.0024001	0	29	29	29	1
z	1	1.1006						FEDINO	np	6	0	baseline	500	nonparola	2	ong	0	no	SD23F5	23	Femmina	2021-11-05_20h48.21.162	THAI_NEGA	2021.2.3	MacIntel	60.0024001	0	30	30	30	1
m	1	0.568						MENSOLA	p	7	7	baseline	0	parola	1	ong	0	no	SD23F5	23	Femmina	2021-11-05_20h48.21.162	THAI_NEGA	2021.2.3	MacIntel	60.0024001	0	31	31	31	1
z	1	0.9831						ALCUME	np	6	0	baseline	500	nonparola	2	ong	0	no	SD23F5	23	Femmina	2021-11-05_20h48.21.162	THAI_NEGA	2021.2.3	MacIntel	60.0024001	0	32	32	32	1
m	1	0.9267						INNESTO	p	6	13	baseline	0	parola	1	ong	0	no	SD23F5	23	Femmina	2021-11-05_20h48.21.162	THAI_NEGA	2021.2.3	MacIntel	60.0024001	0	33	33	33	1
z	1	0.7498						LAVENDA	np	7	0	baseline	0	nonparola	2	ong	0	no	SD23F5	23	Femmina	2021-11-05_20h48.21.162	THAI_NEGA	2021.2.3	MacIntel	60.0024001	0	34	34	34	1
m	1	0.7663						SLAVINA	p	7	5	baseline	500	parola	1	ong	0	no	SD23F5	23	Femmina	2021-11-05_20h48.21.162	THAI_NEGA	2021.2.3	MacIntel	60.0024001	0	35	35	35	1
m	1	0.5167						ORMONE	p	6	6	baseline	500	parola	1	ong	0	no	SD23F5	23	Femmina	2021-11-05_20h48.21.162	THAI_NEGA	2021.2.3	MacIntel	60.0024001	0	36	36	36	1
z	1	0.9444						UMIONE	np	6	0	baseline	0	nonparola	2	ong	0	no	SD23F5	23	Femmina	2021-11-05_20h48.21.162	THAI_NEGA	2021.2.3	MacIntel	60.0024001	0	37	37	37	1
m	1	0.5024						SALAME	p	6	14	baseline	0	parola	1	ong	0	no	SD23F5	23	Femmina	2021-11-05_20h48.21.162	THAI_NEGA	2021.2.3	MacIntel	60.0024001	0	38	38	38	1
z	1	1.0011						GANDOLA	np	7	0	baseline	500	nonparola	2	ong	0	no	SD23F5	23	Femmina	2021-11-05_20h48.21.162	THAI_NEGA	2021.2.3	MacIntel	60.0024001	0	39	39	39	1
m	0	0.501						DIGEGNO	np	7	0	baseline	500	nonparola	2	ong	0	no	SD23F5	23	Femmina	2021-11-05_20h48.21.162	THAI_NEGA	2021.2.3	MacIntel	60.0024001	0	40	40	40	1
z	1	0.7665						BACRECA	np	7	0	baseline	0	nonparola	2	ong	0	no	SD23F5	23	Femmina	2021-11-05_20h48.21.162	THAI_NEGA	2021.2.3	MacIntel	60.0024001	0	41	41	41	1
m	1	0.6354						RUDERE	p	6	8	baseline	250	parola	1	ong	0	no	SD23F5	23	Femmina	2021-11-05_20h48.21.162	THAI_NEGA	2021.2.3	MacIntel	60.0024001	0	42	42	42	1
z	1	0.9173						OSCITE	np	6	0	baseline	250	nonparola	2	ong	0	no	SD23F5	23	Femmina	2021-11-05_20h48.21.162	THAI_NEGA	2021.2.3	MacIntel	60.0024001	0	43	43	43	1
m	1	0.6778						NETTARE	p	7	14	baseline	500	parola	1	ong	0	no	SD23F5	23	Femmina	2021-11-05_20h48.21.162	THAI_NEGA	2021.2.3	MacIntel	60.0024001	0	44	44	44	1
z	1	0.9159						PENTERA	np	7	0	baseline	0	nonparola	2	ong	0	no	SD23F5	23	Femmina	2021-11-05_20h48.21.162	THAI_NEGA	2021.2.3	MacIntel	60.0024001	0	45	45	45	1
z	1	0.8654						NEBOZIO	np	7	0	baseline	250	nonparola	2	ong	0	no	SD23F5	23	Femmina	2021-11-05_20h48.21.162	THAI_NEGA	2021.2.3	MacIntel	60.0024001	0	46	46	46	1
m	1	0.6171						ZATTERA	p	7	14	baseline	500	parola	1	ong	0	no	SD23F5	23	Femmina	2021-11-05_20h48.21.162	THAI_NEGA	2021.2.3	MacIntel	60.0024001	0	47	47	47	1
m	1	0.8842						LAMIERA	p	7	11	baseline	500	parola	1	ong	0	no	SD23F5	23	Femmina	2021-11-05_20h48.21.162	THAI_NEGA	2021.2.3	MacIntel	60.0024001	0	48	48	48	1
z	1	0.9658						CULINA	np	6	0	baseline	500	nonparola	2	ong	0	no	SD23F5	23	Femmina	2021-11-05_20h48.21.162	THAI_NEGA	2021.2.3	MacIntel	60.0024001	0	49	49	49	1
z	0	1.0846						FALANGE	p	7	9	baseline	250	parola	1	ong	0	no	SD23F5	23	Femmina	2021-11-05_20h48.21.162	THAI_NEGA	2021.2.3	MacIntel	60.0024001	0	50	50	50	1
m	1	0.5273						PEDALE	p	6	16	baseline	500	parola	1	ong	0	no	SD23F5	23	Femmina	2021-11-05_20h48.21.162	THAI_NEGA	2021.2.3	MacIntel	60.0024001	0	51	51	51	1
z	1	0.7677						METARDO	np	7	0	baseline	500	nonparola	2	ong	0	no	SD23F5	23	Femmina	2021-11-05_20h48.21.162	THAI_NEGA	2021.2.3	MacIntel	60.0024001	0	52	52	52	1
m	1	0.6267						EMPORIO	p	7	3	baseline	250	parola	1	ong	0	no	SD23F5	23	Femmina	2021-11-05_20h48.21.162	THAI_NEGA	2021.2.3	MacIntel	60.0024001	0	53	53	53	1
z	1	1.233						TAPORE	np	6	0	baseline	0	nonparola	2	ong	0	no	SD23F5	23	Femmina	2021-11-05_20h48.21.162	THAI_NEGA	2021.2.3	MacIntel	60.0024001	0	54	54	54	1
z	1	1.4107						DENTIDE	np	7	0	baseline	250	nonparola	2	ong	0	no	SD23F5	23	Femmina	2021-11-05_20h48.21.162	THAI_NEGA	2021.2.3	MacIntel	60.0024001	0	55	55	55	1
z	1	1.1446						SEPERTO	np	7	0	baseline	500	nonparola	2	ong	0	no	SD23F5	23	Femmina	2021-11-05_20h48.21.162	THAI_NEGA	2021.2.3	MacIntel	60.0024001	0	56	56	56	1
m	1	0.6669						MUCOSA	p	6	6	baseline	500	parola	1	ong	0	no	SD23F5	23	Femmina	2021-11-05_20h48.21.162	THAI_NEGA	2021.2.3	MacIntel	60.0024001	0	57	57	57	1
z	1	1.3995						BECULLA	np	7	0	baseline	250	nonparola	2	ong	0	no	SD23F5	23	Femmina	2021-11-05_20h48.21.162	THAI_NEGA	2021.2.3	MacIntel	60.0024001	0	58	58	58	1
m	1	0.7112						FUCINA	p	6	8	baseline	250	parola	1	ong	0	no	SD23F5	23	Femmina	2021-11-05_20h48.21.162	THAI_NEGA	2021.2.3	MacIntel	60.0024001	0	59	59	59	1
m	1	0.6497						ECLISSI	p	7	5	baseline	0	parola	1	ong	0	no	SD23F5	23	Femmina	2021-11-05_20h48.21.162	THAI_NEGA	2021.2.3	MacIntel	60.0024001	0	60	60	60	1
m	1	1.0438						TROFEO	p	6	23	baseline	250	parola	1	ong	0	no	SD23F5	23	Femmina	2021-11-05_20h48.21.162	THAI_NEGA	2021.2.3	MacIntel	60.0024001	0	61	61	61	1
m	1	0.5174						ROTTAME	p	7	7	baseline	0	parola	1	ong	0	no	SD23F5	23	Femmina	2021-11-05_20h48.21.162	THAI_NEGA	2021.2.3	MacIntel	60.0024001	0	62	62	62	1
z	1	0.984						MENDOLO	np	7	0	baseline	500	nonparola	2	ong	0	no	SD23F5	23	Femmina	2021-11-05_20h48.21.162	THAI_NEGA	2021.2.3	MacIntel	60.0024001	0	63	63	63	1
z	1	0.9675						ARSINE	np	6	0	baseline	250	nonparola	2	ong	0	no	SD23F5	23	Femmina	2021-11-05_20h48.21.162	THAI_NEGA	2021.2.3	MacIntel	60.0024001	0	64	64	64	1
m	1	0.6186						TISANA	p	6	7	baseline	0	parola	1	ong	0	no	SD23F5	23	Femmina	2021-11-05_20h48.21.162	THAI_NEGA	2021.2.3	MacIntel	60.0024001	0	65	65	65	1
m	0	1.6131						ORLINO	np	6	0	baseline	0	nonparola	2	ong	0	no	SD23F5	23	Femmina	2021-11-05_20h48.21.162	THAI_NEGA	2021.2.3	MacIntel	60.0024001	0	66	66	66	1
m	1	0.6334						ARINGA	p	6	9	baseline	500	parola	1	ong	0	no	SD23F5	23	Femmina	2021-11-05_20h48.21.162	THAI_NEGA	2021.2.3	MacIntel	60.0024001	0	67	67	67	1
z	1	0.9011						TENGINE	np	7	0	baseline	0	nonparola	2	ong	0	no	SD23F5	23	Femmina	2021-11-05_20h48.21.162	THAI_NEGA	2021.2.3	MacIntel	60.0024001	0	68	68	68	1
m	1	0.5989						ATTICO	p	6	6	baseline	500	parola	1	ong	0	no	SD23F5	23	Femmina	2021-11-05_20h48.21.162	THAI_NEGA	2021.2.3	MacIntel	60.0024001	0	69	69	69	1
z	1	0.9509						VENORE	np	6	0	baseline	250	nonparola	2	ong	0	no	SD23F5	23	Femmina	2021-11-05_20h48.21.162	THAI_NEGA	2021.2.3	MacIntel	60.0024001	0	70	70	70	1
m	1	0.7496						DARSENA	p	7	9	baseline	0	parola	1	ong	0	no	SD23F5	23	Femmina	2021-11-05_20h48.21.162	THAI_NEGA	2021.2.3	MacIntel	60.0024001	0	71	71	71	1
m	0	1.586						ALCIERE	np	7	0	baseline	250	nonparola	2	ong	0	no	SD23F5	23	Femmina	2021-11-05_20h48.21.162	THAI_NEGA	2021.2.3	MacIntel	60.0024001	0	72	72	72	1
z	1	0.9004						ENTIMO	np	6	0	baseline	0	nonparola	2	ong	0	no	SD23F5	23	Femmina	2021-11-05_20h48.21.162	THAI_NEGA	2021.2.3	MacIntel	60.0024001	0	73	73	73	1
m	1	0.5515						LIVIDO	p	6	8	baseline	500	parola	1	ong	0	no	SD23F5	23	Femmina	2021-11-05_20h48.21.162	THAI_NEGA	2021.2.3	MacIntel	60.0024001	0	74	74	74	1
m	1	0.5344						NAUSEA	p	6	15	baseline	0	parola	1	ong	0	no	SD23F5	23	Femmina	2021-11-05_20h48.21.162	THAI_NEGA	2021.2.3	MacIntel	60.0024001	0	75	75	75	1
z	1	1.1268						VERCACE	np	7	0	baseline	500	nonparola	2	ong	0	no	SD23F5	23	Femmina	2021-11-05_20h48.21.162	THAI_NEGA	2021.2.3	MacIntel	60.0024001	0	76	76	76	1
m	1	0.6497						COFANO	p	6	9	baseline	0	parola	1	ong	0	no	SD23F5	23	Femmina	2021-11-05_20h48.21.162	THAI_NEGA	2021.2.3	MacIntel	60.0024001	0	77	77	77	1
m	0	1.5174						USPICIO	np	7	0	baseline	250	nonparola	2	ong	0	no	SD23F5	23	Femmina	2021-11-05_20h48.21.162	THAI_NEGA	2021.2.3	MacIntel	60.0024001	0	78	78	78	1
m	1	0.5853						IMBUTO	p	6	9	baseline	0	parola	1	ong	0	no	SD23F5	23	Femmina	2021-11-05_20h48.21.162	THAI_NEGA	2021.2.3	MacIntel	60.0024001	0	79	79	79	1
z	1	0.766						SADIVA	np	6	0	baseline	500	nonparola	2	ong	0	no	SD23F5	23	Femmina	2021-11-05_20h48.21.162	THAI_NEGA	2021.2.3	MacIntel	60.0024001	0	80	80	80	1
m	1	0.9505						BOZZOLO	p	7	7	baseline	0	parola	1	ong	0	no	SD23F5	23	Femmina	2021-11-05_20h48.21.162	THAI_NEGA	2021.2.3	MacIntel	60.0024001	0	81	81	81	1
z	1	0.7692						OMPICCIO	np	7	0	baseline	0	nonparola	2	ong	0	no	SD23F5	23	Femmina	2021-11-05_20h48.21.162	THAI_NEGA	2021.2.3	MacIntel	60.0024001	0	82	82	82	1
z	1	0.9818						LIMPONE	np	7	0	baseline	500	nonparola	2	ong	0	no	SD23F5	23	Femmina	2021-11-05_20h48.21.162	THAI_NEGA	2021.2.3	MacIntel	60.0024001	0	83	83	83	1
z	1	1.0181						NARCICO	np	7	0	baseline	250	nonparola	2	ong	0	no	SD23F5	23	Femmina	2021-11-05_20h48.21.162	THAI_NEGA	2021.2.3	MacIntel	60.0024001	0	84	84	84	1
m	1	0.7365						PASCOLO	p	7	7	baseline	0	parola	1	ong	0	no	SD23F5	23	Femmina	2021-11-05_20h48.21.162	THAI_NEGA	2021.2.3	MacIntel	60.0024001	0	85	85	85	1
z	1	1.7351						INSOGNA	np	7	0	baseline	250	nonparola	2	ong	0	no	SD23F5	23	Femmina	2021-11-05_20h48.21.162	THAI_NEGA	2021.2.3	MacIntel	60.0024001	0	86	86	86	1
m	1	0.7						PATINA	p	6	14	baseline	250	parola	1	ong	0	no	SD23F5	23	Femmina	2021-11-05_20h48.21.162	THAI_NEGA	2021.2.3	MacIntel	60.0024001	0	87	87	87	1
z	1	0.8004						ADOLTO	np	7	0	baseline	0	nonparola	2	ong	0	no	SD23F5	23	Femmina	2021-11-05_20h48.21.162	THAI_NEGA	2021.2.3	MacIntel	60.0024001	0	88	88	88	1
m	1	0.732						UTENTE	p	6	34	baseline	0	parola	1	ong	0	no	SD23F5	23	Femmina	2021-11-05_20h48.21.162	THAI_NEGA	2021.2.3	MacIntel	60.0024001	0	89	89	89	1
z	1	0.8784						CIPELLA	np	7	0	baseline	500	nonparola	2	ong	0	no	SD23F5	23	Femmina	2021-11-05_20h48.21.162	THAI_NEGA	2021.2.3	MacIntel	60.0024001	0	90	90	90	1
m	1	0.6502						GINEPRO	p	7	10	baseline	0	parola	1	ong	0	no	SD23F5	23	Femmina	2021-11-05_20h48.21.162	THAI_NEGA	2021.2.3	MacIntel	60.0024001	0	91	91	91	1
z	1	0.6934						NONATO	np	6	0	baseline	500	nonparola	2	ong	0	no	SD23F5	23	Femmina	2021-11-05_20h48.21.162	THAI_NEGA	2021.2.3	MacIntel	60.0024001	0	92	92	92	1
m	1	0.5498						CALICE	p	6	10	baseline	0	parola	1	ong	0	no	SD23F5	23	Femmina	2021-11-05_20h48.21.162	THAI_NEGA	2021.2.3	MacIntel	60.0024001	0	93	93	93	1
m	1	0.6343						TORACE	p	6	31	baseline	250	parola	1	ong	0	no	SD23F5	23	Femmina	2021-11-05_20h48.21.162	THAI_NEGA	2021.2.3	MacIntel	60.0024001	0	94	94	94	1
m	1	1.2658						REDINE	p	6	8	baseline	500	parola	1	ong	0	no	SD23F5	23	Femmina	2021-11-05_20h48.21.162	THAI_NEGA	2021.2.3	MacIntel	60.0024001	0	95	95	95	1
m	1	0.5674						GOMITO	p	6	35	baseline	0	parola	1	ong	0	no	SD23F5	23	Femmina	2021-11-05_20h48.21.162	THAI_NEGA	2021.2.3	MacIntel	60.0024001	0	96	96	96	1
z	1	0.9604						INGENSO	np	7	0	baseline	500	nonparola	2	ong	0	no	SD23F5	23	Femmina	2021-11-05_20h48.21.162	THAI_NEGA	2021.2.3	MacIntel	60.0024001	0	97	97	97	1
z	1	0.9193						COVALLO	np	7	0	baseline	250	nonparola	2	ong	0	no	SD23F5	23	Femmina	2021-11-05_20h48.21.162	THAI_NEGA	2021.2.3	MacIntel	60.0024001	0	98	98	98	1
m	1	0.6112						MONACO	p	6	24	baseline	250	parola	1	ong	0	no	SD23F5	23	Femmina	2021-11-05_20h48.21.162	THAI_NEGA	2021.2.3	MacIntel	60.0024001	0	99	99	99	1
m	1	1.4417						DILUVIO	p	7	34	monitoring	0	parola	1	ong	0	no	SD23F5	23	Femmina	2021-11-05_20h48.21.162	THAI_NEGA	2021.2.3	MacIntel	60.0024001						0	0	0	0	1
z	1	1.0593						PADATO	np	6	0	monitoring	250	nonparola	2	ong	0	no	SD23F5	23	Femmina	2021-11-05_20h48.21.162	THAI_NEGA	2021.2.3	MacIntel	60.0024001						0	1	1	1	1
m	1	1.16						STIVALE	p	7	10	monitoring	0	parola	1	ong	0	no	SD23F5	23	Femmina	2021-11-05_20h48.21.162	THAI_NEGA	2021.2.3	MacIntel	60.0024001						0	2	2	2	1
	0							BAMMINO	np	7	0	monitoring	0	nonparola	2	ong	0	no	SD23F5	23	Femmina	2021-11-05_20h48.21.162	THAI_NEGA	2021.2.3	MacIntel	60.0024001						0	3	3	3	1
m	0	1.0094						NUDOLA	np	6	0	monitoring	250	nonparola	2	ong	0	no	SD23F5	23	Femmina	2021-11-05_20h48.21.162	THAI_NEGA	2021.2.3	MacIntel	60.0024001						0	4	4	4	1
m	1	1.4498						ZAMPINO	p	7	6	monitoring	500	parola	1	ong	0	no	SD23F5	23	Femmina	2021-11-05_20h48.21.162	THAI_NEGA	2021.2.3	MacIntel	60.0024001						0	5	5	5	1
m	1	0.9669						CALDAIA	p	7	12	monitoring	250	parola	1	ong	0	no	SD23F5	23	Femmina	2021-11-05_20h48.21.162	THAI_NEGA	2021.2.3	MacIntel	60.0024001						0	6	6	6	1
m	0	0.9013						FULGINE	np	7	0	monitoring	0	nonparola	2	ong	0	no	SD23F5	23	Femmina	2021-11-05_20h48.21.162	THAI_NEGA	2021.2.3	MacIntel	60.0024001						0	7	7	7	1
m	1	0.6829						URANIO	p	6	9	monitoring	250	parola	1	ong	0	no	SD23F5	23	Femmina	2021-11-05_20h48.21.162	THAI_NEGA	2021.2.3	MacIntel	60.0024001						0	8	8	8	1
z	1	0.9999						APISSO	np	6	0	monitoring	500	nonparola	2	ong	0	no	SD23F5	23	Femmina	2021-11-05_20h48.21.162	THAI_NEGA	2021.2.3	MacIntel	60.0024001						0	9	9	9	1
z	0	1.5833						CAGERMA	np	7	0	monitoring	0	l	2	pmcue	0	no	SD23F5	23	Femmina	2021-11-05_20h48.21.162	THAI_NEGA	2021.2.3	MacIntel	60.0024001						0	10	10	10	1
m	1	1.2673						TAZZINA	p	7	10	monitoring	250	parola	1	ong	0	no	SD23F5	23	Femmina	2021-11-05_20h48.21.162	THAI_NEGA	2021.2.3	MacIntel	60.0024001						0	11	11	11	1
m	1	1.2829						VAPORE	p	6	40	monitoring	0	parola	1	ong	0	no	SD23F5	23	Femmina	2021-11-05_20h48.21.162	THAI_NEGA	2021.2.3	MacIntel	60.0024001						0	12	12	12	1
m	0	1.2168						FEDORE	np	6	0	monitoring	250	nonparola	2	ong	0	no	SD23F5	23	Femmina	2021-11-05_20h48.21.162	THAI_NEGA	2021.2.3	MacIntel	60.0024001						0	13	13	13	1
m	1	1.4667						MONTONE	p	7	8	monitoring	250	parola	1	ong	0	no	SD23F5	23	Femmina	2021-11-05_20h48.21.162	THAI_NEGA	2021.2.3	MacIntel	60.0024001						0	14	14	14	1
z	1	1.8003						CANEZZA	np	7	0	monitoring	0	nonparola	2	ong	0	no	SD23F5	23	Femmina	2021-11-05_20h48.21.162	THAI_NEGA	2021.2.3	MacIntel	60.0024001						0	15	15	15	1
z	1	0.8998						RAGINA	np	6	0	monitoring	250	nonparola	2	ong	0	no	SD23F5	23	Femmina	2021-11-05_20h48.21.162	THAI_NEGA	2021.2.3	MacIntel	60.0024001						0	16	16	16	1
m	1	0.8667						AGNELLO	p	7	17	monitoring	250	parola	1	ong	0	no	SD23F5	23	Femmina	2021-11-05_20h48.21.162	THAI_NEGA	2021.2.3	MacIntel	60.0024001						0	17	17	17	1
z	1	1.7506						PINARIO	np	7	0	monitoring	250	nonparola	2	ong	0	no	SD23F5	23	Femmina	2021-11-05_20h48.21.162	THAI_NEGA	2021.2.3	MacIntel	60.0024001						0	18	18	18	1
z	1	0.7113						INDANO	np	6	0	monitoring	500	nonparola	2	ong	0	no	SD23F5	23	Femmina	2021-11-05_20h48.21.162	THAI_NEGA	2021.2.3	MacIntel	60.0024001						0	19	19	19	1
z	0	1.8342						BISTURI	p	7	8	monitoring	250	parola	1	ong	0	no	SD23F5	23	Femmina	2021-11-05_20h48.21.162	THAI_NEGA	2021.2.3	MacIntel	60.0024001						0	20	20	20	1
z	1	1.1347						SECONTO	np	7	0	monitoring	250	nonparola	2	ong	0	no	SD23F5	23	Femmina	2021-11-05_20h48.21.162	THAI_NEGA	2021.2.3	MacIntel	60.0024001						0	21	21	21	1
l	1	0.9954						POMATA	p	6	0	monitoring	500	l	1	pmcue	0	no	SD23F5	23	Femmina	2021-11-05_20h48.21.162	THAI_NEGA	2021.2.3	MacIntel	60.0024001						0	22	22	22	1
	0							UMETTA	np	6	0	monitoring	250	nonparola	2	ong	0	no	SD23F5	23	Femmina	2021-11-05_20h48.21.162	THAI_NEGA	2021.2.3	MacIntel	60.0024001						0	23	23	23	1
m	1	1.4111						FRUSCIO	p	7	9	monitoring	0	parola	1	ong	0	no	SD23F5	23	Femmina	2021-11-05_20h48.21.162	THAI_NEGA	2021.2.3	MacIntel	60.0024001						0	24	24	24	1
z	0	1.3354						ORDIGNO	p	7	15	monitoring	250	parola	1	ong	0	no	SD23F5	23	Femmina	2021-11-05_20h48.21.162	THAI_NEGA	2021.2.3	MacIntel	60.0024001						0	25	25	25	1
z	1	1.466						METALO	np	6	0	monitoring	0	nonparola	2	ong	0	no	SD23F5	23	Femmina	2021-11-05_20h48.21.162	THAI_NEGA	2021.2.3	MacIntel	60.0024001						0	26	26	26	1
z	1	1.3085						GAVERA	np	6	0	monitoring	500	nonparola	2	ong	0	no	SD23F5	23	Femmina	2021-11-05_20h48.21.162	THAI_NEGA	2021.2.3	MacIntel	60.0024001						0	27	27	27	1
m	1	1.6491						INSERTO	p	7	9	monitoring	0	parola	1	ong	0	no	SD23F5	23	Femmina	2021-11-05_20h48.21.162	THAI_NEGA	2021.2.3	MacIntel	60.0024001						0	28	28	28	1
m	1	1.7028						VICARIO	p	7	9	monitoring	500	parola	1	ong	0	no	SD23F5	23	Femmina	2021-11-05_20h48.21.162	THAI_NEGA	2021.2.3	MacIntel	60.0024001						0	29	29	29	1
z	1	1.6648						ACENDA	np	6	0	monitoring	0	nonparola	2	ong	0	no	SD23F5	23	Femmina	2021-11-05_20h48.21.162	THAI_NEGA	2021.2.3	MacIntel	60.0024001						0	30	30	30	1
m	1	1.043						DECADE	p	6	7	monitoring	0	parola	1	ong	0	no	SD23F5	23	Femmina	2021-11-05_20h48.21.162	THAI_NEGA	2021.2.3	MacIntel	60.0024001						0	31	31	31	1
z	1	1.3452						PALETE	np	6	0	monitoring	500	nonparola	2	ong	0	no	SD23F5	23	Femmina	2021-11-05_20h48.21.162	THAI_NEGA	2021.2.3	MacIntel	60.0024001						0	32	32	32	1
m	1	1.9663						SENAPE	p	6	17	monitoring	500	parola	1	ong	0	no	SD23F5	23	Femmina	2021-11-05_20h48.21.162	THAI_NEGA	2021.2.3	MacIntel	60.0024001						0	33	33	33	1
z	1	1.0159						TENTONO	np	7	0	monitoring	0	nonparola	2	ong	0	no	SD23F5	23	Femmina	2021-11-05_20h48.21.162	THAI_NEGA	2021.2.3	MacIntel	60.0024001						0	34	34	34	1
l	1	1.4687						MANICO	p	6	12	monitoring	0	l	1	pmcue	0	no	SD23F5	23	Femmina	2021-11-05_20h48.21.162	THAI_NEGA	2021.2.3	MacIntel	60.0024001						0	35	35	35	1
m	1	1.4427						GETTONE	p	7	5	monitoring	250	parola	1	ong	0	no	SD23F5	23	Femmina	2021-11-05_20h48.21.162	THAI_NEGA	2021.2.3	MacIntel	60.0024001						0	36	36	36	1
z	1	1.5361						CALERA	np	6	0	monitoring	500	nonparola	2	ong	0	no	SD23F5	23	Femmina	2021-11-05_20h48.21.162	THAI_NEGA	2021.2.3	MacIntel	60.0024001						0	37	37	37	1
m	1	0.9151						USTIONE	p	7	20	monitoring	500	parola	1	ong	0	no	SD23F5	23	Femmina	2021-11-05_20h48.21.162	THAI_NEGA	2021.2.3	MacIntel	60.0024001						0	38	38	38	1
m	1	1.4667						LEGNAME	p	7	7	monitoring	0	parola	1	ong	0	no	SD23F5	23	Femmina	2021-11-05_20h48.21.162	THAI_NEGA	2021.2.3	MacIntel	60.0024001						0	39	39	39	1
z	1	1.1134						MODIVO	np	6	0	monitoring	0	nonparola	2	ong	0	no	SD23F5	23	Femmina	2021-11-05_20h48.21.162	THAI_NEGA	2021.2.3	MacIntel	60.0024001						0	40	40	40	1
m	1	1.2781						RADURA	p	6	9	monitoring	0	parola	1	ong	0	no	SD23F5	23	Femmina	2021-11-05_20h48.21.162	THAI_NEGA	2021.2.3	MacIntel	60.0024001						0	41	41	41	1
z	1	1.1288						TUANTO	np	6	0	monitoring	250	nonparola	2	ong	0	no	SD23F5	23	Femmina	2021-11-05_20h48.21.162	THAI_NEGA	2021.2.3	MacIntel	60.0024001						0	42	42	42	1
m	1	0.8601						PICCONE	p	7	11	monitoring	0	parola	1	ong	0	no	SD23F5	23	Femmina	2021-11-05_20h48.21.162	THAI_NEGA	2021.2.3	MacIntel	60.0024001						0	43	43	43	1
z	1	1.867						LACREME	np	7	0	monitoring	250	nonparola	2	ong	0	no	SD23F5	23	Femmina	2021-11-05_20h48.21.162	THAI_NEGA	2021.2.3	MacIntel	60.0024001						0	44	44	44	1
z	1	1.8095						DILITTA	np	7	0	monitoring	500	nonparola	2	ong	0	no	SD23F5	23	Femmina	2021-11-05_20h48.21.162	THAI_NEGA	2021.2.3	MacIntel	60.0024001						0	45	45	45	1
l	1	1.1796						TOMANTE	np	7	0	monitoring	0	l	2	pmcue	0	no	SD23F5	23	Femmina	2021-11-05_20h48.21.162	THAI_NEGA	2021.2.3	MacIntel	60.0024001						0	46	46	46	1
z	0	0.9912						OTTONE	p	6	17	monitoring	500	parola	1	ong	0	no	SD23F5	23	Femmina	2021-11-05_20h48.21.162	THAI_NEGA	2021.2.3	MacIntel	60.0024001						0	47	47	47	1
m	1	1.1502						GAZEBO	p	6	8	monitoring	0	parola	1	ong	0	no	SD23F5	23	Femmina	2021-11-05_20h48.21.162	THAI_NEGA	2021.2.3	MacIntel	60.0024001						0	48	48	48	1
z	1	0.9323						NENICO	np	6	0	monitoring	250	nonparola	2	ong	0	no	SD23F5	23	Femmina	2021-11-05_20h48.21.162	THAI_NEGA	2021.2.3	MacIntel	60.0024001						0	49	49	49	1
m	1	1.4783						ARPIONE	p	7	12	monitoring	250	parola	1	ong	0	no	SD23F5	23	Femmina	2021-11-05_20h48.21.162	THAI_NEGA	2021.2.3	MacIntel	60.0024001						0	50	50	50	1
z	1	1.1815						VANIGIA	np	7	0	monitoring	500	nonparola	2	ong	0	no	SD23F5	23	Femmina	2021-11-05_20h48.21.162	THAI_NEGA	2021.2.3	MacIntel	60.0024001						0	51	51	51	1
z	1	0.9932						EBLISSE	np	7	0	monitoring	0	nonparola	2	ong	0	no	SD23F5	23	Femmina	2021-11-05_20h48.21.162	THAI_NEGA	2021.2.3	MacIntel	60.0024001						0	52	52	52	1
m	1	1.1178						CARTINA	p	7	13	monitoring	250	parola	1	ong	0	no	SD23F5	23	Femmina	2021-11-05_20h48.21.162	THAI_NEGA	2021.2.3	MacIntel	60.0024001						0	53	53	53	1
z	1	0.984						TECITA	np	6	0	monitoring	500	nonparola	2	ong	0	no	SD23F5	23	Femmina	2021-11-05_20h48.21.162	THAI_NEGA	2021.2.3	MacIntel	60.0024001						0	54	54	54	1
m	1	1.3447						FELINO	p	6	9	monitoring	500	parola	1	ong	0	no	SD23F5	23	Femmina	2021-11-05_20h48.21.162	THAI_NEGA	2021.2.3	MacIntel	60.0024001						0	55	55	55	1
z	1	1.7591						GINEVRO	np	7	0	monitoring	250	nonparola	2	ong	0	no	SD23F5	23	Femmina	2021-11-05_20h48.21.162	THAI_NEGA	2021.2.3	MacIntel	60.0024001						0	56	56	56	1
z	1	1.11						ELANCO	np	6	0	monitoring	250	nonparola	2	ong	0	no	SD23F5	23	Femmina	2021-11-05_20h48.21.162	THAI_NEGA	2021.2.3	MacIntel	60.0024001						0	57	57	57	1
m	1	0.8998						BIDONE	p	6	13	monitoring	0	parola	1	ong	0	no	SD23F5	23	Femmina	2021-11-05_20h48.21.162	THAI_NEGA	2021.2.3	MacIntel	60.0024001						0	58	58	58	1
m	1	1.0984						LEMURE	p	6	3	monitoring	500	parola	1	ong	0	no	SD23F5	23	Femmina	2021-11-05_20h48.21.162	THAI_NEGA	2021.2.3	MacIntel	60.0024001						0	59	59	59	1
l	1	0.8989						SAGOMA	p	6	0	monitoring	250	l	1	pmcue	0	no	SD23F5	23	Femmina	2021-11-05_20h48.21.162	THAI_NEGA	2021.2.3	MacIntel	60.0024001						0	60	60	60	1
m	1	1.1335						REPERTO	p	7	7	monitoring	0	parola	1	ong	0	no	SD23F5	23	Femmina	2021-11-05_20h48.21.162	THAI_NEGA	2021.2.3	MacIntel	60.0024001						0	61	61	61	1
z	1	1.434						MIDULLO	np	7	0	monitoring	250	nonparola	2	ong	0	no	SD23F5	23	Femmina	2021-11-05_20h48.21.162	THAI_NEGA	2021.2.3	MacIntel	60.0024001						0	62	62	62	1
z	1	1.9698						DANNOLA	np	7	0	monitoring	500	nonparola	2	ong	0	no	SD23F5	23	Femmina	2021-11-05_20h48.21.162	THAI_NEGA	2021.2.3	MacIntel	60.0024001						0	63	63	63	1
m	1	0.8334						ORFANO	p	6	9	monitoring	500	parola	1	ong	0	no	SD23F5	23	Femmina	2021-11-05_20h48.21.162	THAI_NEGA	2021.2.3	MacIntel	60.0024001						0	64	64	64	1
z	1	1.2834						BANENA	np	6	0	monitoring	250	nonparola	2	ong	0	no	SD23F5	23	Femmina	2021-11-05_20h48.21.162	THAI_NEGA	2021.2.3	MacIntel	60.0024001						0	65	65	65	1
z	1	1.0096						FERPATA	np	7	0	monitoring	0	nonparola	2	ong	0	no	SD23F5	23	Femmina	2021-11-05_20h48.21.162	THAI_NEGA	2021.2.3	MacIntel	60.0024001						0	66	66	66	1
z	0	0.6446						NEURONE	p	7	11	monitoring	250	parola	1	ong	0	no	SD23F5	23	Femmina	2021-11-05_20h48.21.162	THAI_NEGA	2021.2.3	MacIntel	60.0024001						0	67	67	67	1
z	1	1.5167						LATTERA	np	7	0	monitoring	500	nonparola	2	ong	0	no	SD23F5	23	Femmina	2021-11-05_20h48.21.162	THAI_NEGA	2021.2.3	MacIntel	60.0024001						0	68	68	68	1
z	1	0.915						GESIONE	np	7	0	monitoring	500	nonparola	2	ong	0	no	SD23F5	23	Femmina	2021-11-05_20h48.21.162	THAI_NEGA	2021.2.3	MacIntel	60.0024001						0	69	69	69	1
m	1	1.2837						PEDANA	p	6	18	monitoring	500	parola	1	ong	0	no	SD23F5	23	Femmina	2021-11-05_20h48.21.162	THAI_NEGA	2021.2.3	MacIntel	60.0024001						0	70	70	70	1
l	1	1.0764						MACIATA	np	7	0	monitoring	500	l	2	pmcue	0	no	SD23F5	23	Femmina	2021-11-05_20h48.21.162	THAI_NEGA	2021.2.3	MacIntel	60.0024001						0	71	71	71	1
z	1	0.8832						FIOLINO	np	7	0	monitoring	250	nonparola	2	ong	0	no	SD23F5	23	Femmina	2021-11-05_20h48.21.162	THAI_NEGA	2021.2.3	MacIntel	60.0024001						0	72	72	72	1
m	1	0.777						INGORGO	p	7	16	monitoring	0	parola	1	ong	0	no	SD23F5	23	Femmina	2021-11-05_20h48.21.162	THAI_NEGA	2021.2.3	MacIntel	60.0024001						0	73	73	73	1
z	1	0.8843						IMPORO	np	6	0	monitoring	250	nonparola	2	ong	0	no	SD23F5	23	Femmina	2021-11-05_20h48.21.162	THAI_NEGA	2021.2.3	MacIntel	60.0024001						0	74	74	74	1
m	1	0.6177						NOBILE	p	6	29	monitoring	500	parola	1	ong	0	no	SD23F5	23	Femmina	2021-11-05_20h48.21.162	THAI_NEGA	2021.2.3	MacIntel	60.0024001						0	75	75	75	1
m	1	1.0362						MINIERA	p	7	19	monitoring	500	parola	1	ong	0	no	SD23F5	23	Femmina	2021-11-05_20h48.21.162	THAI_NEGA	2021.2.3	MacIntel	60.0024001						0	76	76	76	1
z	1	1.0166						ALLARVE	np	7	0	monitoring	500	nonparola	2	ong	0	no	SD23F5	23	Femmina	2021-11-05_20h48.21.162	THAI_NEGA	2021.2.3	MacIntel	60.0024001						0	77	77	77	1
z	1	0.9329						DIBANO	np	6	0	monitoring	250	nonparola	2	ong	0	no	SD23F5	23	Femmina	2021-11-05_20h48.21.162	THAI_NEGA	2021.2.3	MacIntel	60.0024001						0	78	78	78	1
m	1	0.9662						FAGOTTO	p	7	7	monitoring	0	parola	1	ong	0	no	SD23F5	23	Femmina	2021-11-05_20h48.21.162	THAI_NEGA	2021.2.3	MacIntel	60.0024001						0	79	79	79	1
m	1	0.9532						PALUDE	p	6	13	monitoring	0	parola	1	ong	0	no	SD23F5	23	Femmina	2021-11-05_20h48.21.162	THAI_NEGA	2021.2.3	MacIntel	60.0024001						0	80	80	80	1
z	1	0.9843						MUDINO	np	6	0	monitoring	500	nonparola	2	ong	0	no	SD23F5	23	Femmina	2021-11-05_20h48.21.162	THAI_NEGA	2021.2.3	MacIntel	60.0024001						0	81	81	81	1
z	1	0.8173						ESTEBA	np	6	0	monitoring	500	nonparola	2	ong	0	no	SD23F5	23	Femmina	2021-11-05_20h48.21.162	THAI_NEGA	2021.2.3	MacIntel	60.0024001						0	82	82	82	1
m	0	1.0335						MANTIDE	p	7	9	monitoring	250	l	1	pmcue	0	no	SD23F5	23	Femmina	2021-11-05_20h48.21.162	THAI_NEGA	2021.2.3	MacIntel	60.0024001						0	83	83	83	1
m	1	1.2094						UVETTA	p	6	11	monitoring	500	parola	1	ong	0	no	SD23F5	23	Femmina	2021-11-05_20h48.21.162	THAI_NEGA	2021.2.3	MacIntel	60.0024001						0	84	84	84	1
m	1	0.9429						ESILIO	p	6	41	monitoring	250	parola	1	ong	0	no	SD23F5	23	Femmina	2021-11-05_20h48.21.162	THAI_NEGA	2021.2.3	MacIntel	60.0024001						0	85	85	85	1
m	0	1.0857						RECRUTA	np	7	0	monitoring	500	nonparola	2	ong	0	no	SD23F5	23	Femmina	2021-11-05_20h48.21.162	THAI_NEGA	2021.2.3	MacIntel	60.0024001						0	86	86	86	1
m	1	0.6609						TIMONE	p	7	31	monitoring	250	parola	1	ong	0	no	SD23F5	23	Femmina	2021-11-05_20h48.21.162	THAI_NEGA	2021.2.3	MacIntel	60.0024001						0	87	87	87	1
m	1	0.75						CAVOLO	p	6	13	monitoring	0	parola	1	ong	0	no	SD23F5	23	Femmina	2021-11-05_20h48.21.162	THAI_NEGA	2021.2.3	MacIntel	60.0024001						0	88	88	88	1
z	1	1.0604						NOTTARE	np	7	0	monitoring	500	nonparola	2	ong	0	no	SD23F5	23	Femmina	2021-11-05_20h48.21.162	THAI_NEGA	2021.2.3	MacIntel	60.0024001						0	89	89	89	1
m	1	0.983						LICHENE	p	7	7	monitoring	0	parola	1	ong	0	no	SD23F5	23	Femmina	2021-11-05_20h48.21.162	THAI_NEGA	2021.2.3	MacIntel	60.0024001						0	90	90	90	1
z	1	0.9168						PUSTINO	np	7	0	monitoring	500	nonparola	2	ong	0	no	SD23F5	23	Femmina	2021-11-05_20h48.21.162	THAI_NEGA	2021.2.3	MacIntel	60.0024001						0	91	91	91	1
m	1	0.7481						MULINO	p	6	7	monitoring	0	parola	1	ong	0	no	SD23F5	23	Femmina	2021-11-05_20h48.21.162	THAI_NEGA	2021.2.3	MacIntel	60.0024001						0	92	92	92	1
	0							VAROLO	np	6	0	monitoring	0	nonparola	2	ong	0	no	SD23F5	23	Femmina	2021-11-05_20h48.21.162	THAI_NEGA	2021.2.3	MacIntel	60.0024001						0	93	93	93	1
l	1	1.2532						ENIGMA	p	6	9	monitoring	500	l	1	pmcue	0	no	SD23F5	23	Femmina	2021-11-05_20h48.21.162	THAI_NEGA	2021.2.3	MacIntel	60.0024001						0	94	94	94	1
m	1	1.0432						NARICE	p	6	15	monitoring	250	parola	1	ong	0	no	SD23F5	23	Femmina	2021-11-05_20h48.21.162	THAI_NEGA	2021.2.3	MacIntel	60.0024001						0	95	95	95	1
z	1	1.3504						CAVIDE	np	6	0	monitoring	500	nonparola	2	ong	0	no	SD23F5	23	Femmina	2021-11-05_20h48.21.162	THAI_NEGA	2021.2.3	MacIntel	60.0024001						0	96	96	96	1
z	1	1.793						VOLACE	np	6	0	monitoring	0	nonparola	2	ong	0	no	SD23F5	23	Femmina	2021-11-05_20h48.21.162	THAI_NEGA	2021.2.3	MacIntel	60.0024001						0	97	97	97	1
z	1	0.7677						SADICE	np	6	0	monitoring	0	nonparola	2	ong	0	no	SD23F5	23	Femmina	2021-11-05_20h48.21.162	THAI_NEGA	2021.2.3	MacIntel	60.0024001						0	98	98	98	1
m	1	1.1115						VORTICE	p	7	14	monitoring	250	parola	1	ong	0	no	SD23F5	23	Femmina	2021-11-05_20h48.21.162	THAI_NEGA	2021.2.3	MacIntel	60.0024001						0	99	99	99	1
																			SD23F5	23	Femmina	2021-11-05_20h48.21.162	THAI_NEGA	2021.2.3	MacIntel	60.0024001											n	1	8.5947	y	1	6.5264	n	1	2.9321
