# Supplementary material for: Thinking about it: the impact of COVID-19-related stimuli on prospective memory
Source: PeerJ. 2023 Nov 16;11:e16389. doi: 10.7717/peerj.16389 (PMC10657566; doi:10.7717/peerj.16389)
Supplement: Supplemental Information 4 — The raw data from both the task and the questionnaire. Both folders are divided in the three conditions (COV, DOC, and NEGA) depending on the presented video clip. [file peerj-11-16389-s004.zip › Data/RAW_Data_Task/NEGA_version/CD22F19_nega.csv]

trial_key.keys	trial_key.corr	trial_key.rt	trials_loop_practice.thisRepN	trials_loop_practice.thisTrialN	trials_loop_practice.thisN	trials_loop_practice.thisIndex	trials_loop_practice.ran	stimolo	parolanonparola	lunghezza	frequenza	blocco	jitter	rispcorr	StimTrig	stim_type	stimulus_after	underline	ID_Soggetto*	Età*	Sesso	date	expName	psychopyVersion	OS	frameRate	trials_loop_baseline.thisRepN	trials_loop_baseline.thisTrialN	trials_loop_baseline.thisN	trials_loop_baseline.thisIndex	trials_loop_baseline.ran	trials_loop_attention.thisRepN	trials_loop_attention.thisTrialN	trials_loop_attention.thisN	trials_loop_attention.thisIndex	trials_loop_attention.ran	emotional1_key.keys	emotional1_key.corr	emotional1_key.rt	emotional2_key.keys	emotional2_key.corr	emotional2_key.rt	emotional3_key.keys	emotional3_key.corr	emotional3_key.rt
m	0	0.0591	0	0	0	0	1	ARANCIA	p	7	31	practice	500	parola	1	ong	0	no	CD22F19	22	F	2021-10-22_12h22.48.879	THAI_NEGA	2021.2.3	Win32	60.78288354
	0		0	1	1	1	1	RECINA	np	6	0	practice	500	nonparola	2	ong	0	no	CD22F19	22	F	2021-10-22_12h22.48.879	THAI_NEGA	2021.2.3	Win32	60.78288354
z	0	1.1923	0	2	2	2	1	TUCCANA	np	7	0	practice	250	nonparola	2	ong	0	no	CD22F19	22	F	2021-10-22_12h22.48.879	THAI_NEGA	2021.2.3	Win32	60.78288354
z	1	0.9627	0	3	3	3	1	PETTINE	p	7	1	practice	0	parola	1	ong	0	no	CD22F19	22	F	2021-10-22_12h22.48.879	THAI_NEGA	2021.2.3	Win32	60.78288354
m	1	1.244	0	4	4	4	1	INFITO	np	6	0	practice	500	nonparola	2	ong	0	no	CD22F19	22	F	2021-10-22_12h22.48.879	THAI_NEGA	2021.2.3	Win32	60.78288354
z	1	0.826	0	5	5	5	1	GIUDICE	p	7	374	practice	500	parola	1	ong	0	no	CD22F19	22	F	2021-10-22_12h22.48.879	THAI_NEGA	2021.2.3	Win32	60.78288354
z	1	0.9084	0	6	6	6	1	VOLANTE	p	7	89	practice	0	parola	1	ong	0	no	CD22F19	22	F	2021-10-22_12h22.48.879	THAI_NEGA	2021.2.3	Win32	60.78288354
m	1	0.7913	0	7	7	7	1	CUBELA	np	6	0	practice	250	nonparola	2	ong	0	no	CD22F19	22	F	2021-10-22_12h22.48.879	THAI_NEGA	2021.2.3	Win32	60.78288354
m	1	0.8871	0	8	8	8	1	LUGGINE	np	7	0	practice	0	nonparola	2	ong	0	no	CD22F19	22	F	2021-10-22_12h22.48.879	THAI_NEGA	2021.2.3	Win32	60.78288354
z	1	0.5362	0	9	9	9	1	DISEGNO	p	7	201	practice	0	parola	1	ong	0	no	CD22F19	22	F	2021-10-22_12h22.48.879	THAI_NEGA	2021.2.3	Win32	60.78288354
z	1	0.9675						RELITTO	p	7	8	baseline	500	parola	1	ong	0	no	CD22F19	22	F	2021-10-22_12h22.48.879	THAI_NEGA	2021.2.3	Win32	60.78288354	0	0	0	0	1
z	1	0.9759						GERANIO	p	7	12	baseline	250	parola	1	ong	0	no	CD22F19	22	F	2021-10-22_12h22.48.879	THAI_NEGA	2021.2.3	Win32	60.78288354	0	1	1	1	1
m	1	0.9351						VANANGA	np	7	0	baseline	0	nonparola	2	ong	0	no	CD22F19	22	F	2021-10-22_12h22.48.879	THAI_NEGA	2021.2.3	Win32	60.78288354	0	2	2	2	1
z	1	0.7202						NATICA	p	6	5	baseline	250	parola	1	ong	0	no	CD22F19	22	F	2021-10-22_12h22.48.879	THAI_NEGA	2021.2.3	Win32	60.78288354	0	3	3	3	1
m	1	1.1123						USTELLO	np	7	0	baseline	500	nonparola	2	ong	0	no	CD22F19	22	F	2021-10-22_12h22.48.879	THAI_NEGA	2021.2.3	Win32	60.78288354	0	4	4	4	1
z	1	0.6017						METANO	p	6	17	baseline	250	parola	1	ong	0	no	CD22F19	22	F	2021-10-22_12h22.48.879	THAI_NEGA	2021.2.3	Win32	60.78288354	0	5	5	5	1
m	1	0.6755						FIURIA	np	6	0	baseline	500	nonparola	2	ong	0	no	CD22F19	22	F	2021-10-22_12h22.48.879	THAI_NEGA	2021.2.3	Win32	60.78288354	0	6	6	6	1
z	1	0.6523						SUGHERO	p	7	5	baseline	250	parola	1	ong	0	no	CD22F19	22	F	2021-10-22_12h22.48.879	THAI_NEGA	2021.2.3	Win32	60.78288354	0	7	7	7	1
m	1	0.8378						PIROTA	np	6	0	baseline	250	nonparola	2	ong	0	no	CD22F19	22	F	2021-10-22_12h22.48.879	THAI_NEGA	2021.2.3	Win32	60.78288354	0	8	8	8	1
m	1	0.8604						BAMBORA	np	7	0	baseline	0	nonparola	2	ong	0	no	CD22F19	22	F	2021-10-22_12h22.48.879	THAI_NEGA	2021.2.3	Win32	60.78288354	0	9	9	9	1
z	1	1.0556						PETALO	p	6	27	baseline	250	parola	1	ong	0	no	CD22F19	22	F	2021-10-22_12h22.48.879	THAI_NEGA	2021.2.3	Win32	60.78288354	0	10	10	10	1
z	1	0.6252						ELMETTO	p	7	5	baseline	0	parola	1	ong	0	no	CD22F19	22	F	2021-10-22_12h22.48.879	THAI_NEGA	2021.2.3	Win32	60.78288354	0	11	11	11	1
m	1	0.875						DOBILE	np	6	0	baseline	250	nonparola	2	ong	0	no	CD22F19	22	F	2021-10-22_12h22.48.879	THAI_NEGA	2021.2.3	Win32	60.78288354	0	12	12	12	1
z	1	1.0412						BAVERO	p	6	7	baseline	0	parola	1	ong	0	no	CD22F19	22	F	2021-10-22_12h22.48.879	THAI_NEGA	2021.2.3	Win32	60.78288354	0	13	13	13	1
z	1	0.9381						VALENZA	p	7	10	baseline	500	parola	1	ong	0	no	CD22F19	22	F	2021-10-22_12h22.48.879	THAI_NEGA	2021.2.3	Win32	60.78288354	0	14	14	14	1
m	1	0.5821						ORDONE	np	6	0	baseline	250	nonparola	2	ong	0	no	CD22F19	22	F	2021-10-22_12h22.48.879	THAI_NEGA	2021.2.3	Win32	60.78288354	0	15	15	15	1
m	1	0.8863						TERPONE	np	7	0	baseline	250	nonparola	2	ong	0	no	CD22F19	22	F	2021-10-22_12h22.48.879	THAI_NEGA	2021.2.3	Win32	60.78288354	0	16	16	16	1
z	1	0.5818						INCHINO	p	7	10	baseline	250	parola	1	ong	0	no	CD22F19	22	F	2021-10-22_12h22.48.879	THAI_NEGA	2021.2.3	Win32	60.78288354	0	17	17	17	1
z	1	0.6937						ETTARO	p	6	31	baseline	0	parola	1	ong	0	no	CD22F19	22	F	2021-10-22_12h22.48.879	THAI_NEGA	2021.2.3	Win32	60.78288354	0	18	18	18	1
m	1	0.8021						LUVACA	np	6	0	baseline	250	nonparola	2	ong	0	no	CD22F19	22	F	2021-10-22_12h22.48.879	THAI_NEGA	2021.2.3	Win32	60.78288354	0	19	19	19	1
z	1	0.5458						DUETTO	p	6	23	baseline	500	parola	1	ong	0	no	CD22F19	22	F	2021-10-22_12h22.48.879	THAI_NEGA	2021.2.3	Win32	60.78288354	0	20	20	20	1
m	1	1.386						PUPILE	np	6	0	baseline	250	nonparola	2	ong	0	no	CD22F19	22	F	2021-10-22_12h22.48.879	THAI_NEGA	2021.2.3	Win32	60.78288354	0	21	21	21	1
z	0	0.6518						STOVACO	np	7	0	baseline	0	nonparola	2	ong	0	no	CD22F19	22	F	2021-10-22_12h22.48.879	THAI_NEGA	2021.2.3	Win32	60.78288354	0	22	22	22	1
z	1	0.6446						BARILE	p	6	7	baseline	500	parola	1	ong	0	no	CD22F19	22	F	2021-10-22_12h22.48.879	THAI_NEGA	2021.2.3	Win32	60.78288354	0	23	23	23	1
m	1	0.7554						RANAIO	np	6	0	baseline	250	nonparola	2	ong	0	no	CD22F19	22	F	2021-10-22_12h22.48.879	THAI_NEGA	2021.2.3	Win32	60.78288354	0	24	24	24	1
z	1	0.5968						CAVERNA	p	7	14	baseline	250	parola	1	ong	0	no	CD22F19	22	F	2021-10-22_12h22.48.879	THAI_NEGA	2021.2.3	Win32	60.78288354	0	25	25	25	1
m	1	0.8224						ROTOIA	np	7	0	baseline	500	nonparola	2	ong	0	no	CD22F19	22	F	2021-10-22_12h22.48.879	THAI_NEGA	2021.2.3	Win32	60.78288354	0	26	26	26	1
z	1	0.6933						ALTURA	p	6	8	baseline	500	parola	1	ong	0	no	CD22F19	22	F	2021-10-22_12h22.48.879	THAI_NEGA	2021.2.3	Win32	60.78288354	0	27	27	27	1
z	1	0.5208						DIPINTO	p	7	21	baseline	0	parola	1	ong	0	no	CD22F19	22	F	2021-10-22_12h22.48.879	THAI_NEGA	2021.2.3	Win32	60.78288354	0	28	28	28	1
z	1	0.5279						LEGUME	p	6	11	baseline	250	parola	1	ong	0	no	CD22F19	22	F	2021-10-22_12h22.48.879	THAI_NEGA	2021.2.3	Win32	60.78288354	0	29	29	29	1
m	1	0.7682						FEDINO	np	6	0	baseline	500	nonparola	2	ong	0	no	CD22F19	22	F	2021-10-22_12h22.48.879	THAI_NEGA	2021.2.3	Win32	60.78288354	0	30	30	30	1
z	1	0.7923						MENSOLA	p	7	7	baseline	0	parola	1	ong	0	no	CD22F19	22	F	2021-10-22_12h22.48.879	THAI_NEGA	2021.2.3	Win32	60.78288354	0	31	31	31	1
m	1	0.6682						ALCUME	np	6	0	baseline	500	nonparola	2	ong	0	no	CD22F19	22	F	2021-10-22_12h22.48.879	THAI_NEGA	2021.2.3	Win32	60.78288354	0	32	32	32	1
z	1	0.6558						INNESTO	p	6	13	baseline	0	parola	1	ong	0	no	CD22F19	22	F	2021-10-22_12h22.48.879	THAI_NEGA	2021.2.3	Win32	60.78288354	0	33	33	33	1
m	1	1.8887						LAVENDA	np	7	0	baseline	0	nonparola	2	ong	0	no	CD22F19	22	F	2021-10-22_12h22.48.879	THAI_NEGA	2021.2.3	Win32	60.78288354	0	34	34	34	1
m	0	0.844						SLAVINA	p	7	5	baseline	500	parola	1	ong	0	no	CD22F19	22	F	2021-10-22_12h22.48.879	THAI_NEGA	2021.2.3	Win32	60.78288354	0	35	35	35	1
z	1	0.5705						ORMONE	p	6	6	baseline	500	parola	1	ong	0	no	CD22F19	22	F	2021-10-22_12h22.48.879	THAI_NEGA	2021.2.3	Win32	60.78288354	0	36	36	36	1
m	1	0.6336						UMIONE	np	6	0	baseline	0	nonparola	2	ong	0	no	CD22F19	22	F	2021-10-22_12h22.48.879	THAI_NEGA	2021.2.3	Win32	60.78288354	0	37	37	37	1
z	1	1.0688						SALAME	p	6	14	baseline	0	parola	1	ong	0	no	CD22F19	22	F	2021-10-22_12h22.48.879	THAI_NEGA	2021.2.3	Win32	60.78288354	0	38	38	38	1
m	1	0.9214						GANDOLA	np	7	0	baseline	500	nonparola	2	ong	0	no	CD22F19	22	F	2021-10-22_12h22.48.879	THAI_NEGA	2021.2.3	Win32	60.78288354	0	39	39	39	1
m	1	0.7066						DIGEGNO	np	7	0	baseline	500	nonparola	2	ong	0	no	CD22F19	22	F	2021-10-22_12h22.48.879	THAI_NEGA	2021.2.3	Win32	60.78288354	0	40	40	40	1
m	1	0.7194						BACRECA	np	7	0	baseline	0	nonparola	2	ong	0	no	CD22F19	22	F	2021-10-22_12h22.48.879	THAI_NEGA	2021.2.3	Win32	60.78288354	0	41	41	41	1
m	0	0.6122						RUDERE	p	6	8	baseline	250	parola	1	ong	0	no	CD22F19	22	F	2021-10-22_12h22.48.879	THAI_NEGA	2021.2.3	Win32	60.78288354	0	42	42	42	1
m	1	0.7379						OSCITE	np	6	0	baseline	250	nonparola	2	ong	0	no	CD22F19	22	F	2021-10-22_12h22.48.879	THAI_NEGA	2021.2.3	Win32	60.78288354	0	43	43	43	1
z	1	0.679						NETTARE	p	7	14	baseline	500	parola	1	ong	0	no	CD22F19	22	F	2021-10-22_12h22.48.879	THAI_NEGA	2021.2.3	Win32	60.78288354	0	44	44	44	1
m	1	1.2192						PENTERA	np	7	0	baseline	0	nonparola	2	ong	0	no	CD22F19	22	F	2021-10-22_12h22.48.879	THAI_NEGA	2021.2.3	Win32	60.78288354	0	45	45	45	1
m	1	0.5788						NEBOZIO	np	7	0	baseline	250	nonparola	2	ong	0	no	CD22F19	22	F	2021-10-22_12h22.48.879	THAI_NEGA	2021.2.3	Win32	60.78288354	0	46	46	46	1
z	1	0.6467						ZATTERA	p	7	14	baseline	500	parola	1	ong	0	no	CD22F19	22	F	2021-10-22_12h22.48.879	THAI_NEGA	2021.2.3	Win32	60.78288354	0	47	47	47	1
z	1	0.5962						LAMIERA	p	7	11	baseline	500	parola	1	ong	0	no	CD22F19	22	F	2021-10-22_12h22.48.879	THAI_NEGA	2021.2.3	Win32	60.78288354	0	48	48	48	1
m	1	0.5553						CULINA	np	6	0	baseline	500	nonparola	2	ong	0	no	CD22F19	22	F	2021-10-22_12h22.48.879	THAI_NEGA	2021.2.3	Win32	60.78288354	0	49	49	49	1
z	1	0.4937						FALANGE	p	7	9	baseline	250	parola	1	ong	0	no	CD22F19	22	F	2021-10-22_12h22.48.879	THAI_NEGA	2021.2.3	Win32	60.78288354	0	50	50	50	1
z	1	0.8831						PEDALE	p	6	16	baseline	500	parola	1	ong	0	no	CD22F19	22	F	2021-10-22_12h22.48.879	THAI_NEGA	2021.2.3	Win32	60.78288354	0	51	51	51	1
m	1	0.7961						METARDO	np	7	0	baseline	500	nonparola	2	ong	0	no	CD22F19	22	F	2021-10-22_12h22.48.879	THAI_NEGA	2021.2.3	Win32	60.78288354	0	52	52	52	1
z	1	0.6288						EMPORIO	p	7	3	baseline	250	parola	1	ong	0	no	CD22F19	22	F	2021-10-22_12h22.48.879	THAI_NEGA	2021.2.3	Win32	60.78288354	0	53	53	53	1
m	1	0.9621						TAPORE	np	6	0	baseline	0	nonparola	2	ong	0	no	CD22F19	22	F	2021-10-22_12h22.48.879	THAI_NEGA	2021.2.3	Win32	60.78288354	0	54	54	54	1
m	1	0.7124						DENTIDE	np	7	0	baseline	250	nonparola	2	ong	0	no	CD22F19	22	F	2021-10-22_12h22.48.879	THAI_NEGA	2021.2.3	Win32	60.78288354	0	55	55	55	1
m	1	0.9998						SEPERTO	np	7	0	baseline	500	nonparola	2	ong	0	no	CD22F19	22	F	2021-10-22_12h22.48.879	THAI_NEGA	2021.2.3	Win32	60.78288354	0	56	56	56	1
z	1	0.6664						MUCOSA	p	6	6	baseline	500	parola	1	ong	0	no	CD22F19	22	F	2021-10-22_12h22.48.879	THAI_NEGA	2021.2.3	Win32	60.78288354	0	57	57	57	1
m	1	0.6866						BECULLA	np	7	0	baseline	250	nonparola	2	ong	0	no	CD22F19	22	F	2021-10-22_12h22.48.879	THAI_NEGA	2021.2.3	Win32	60.78288354	0	58	58	58	1
z	1	1.0835						FUCINA	p	6	8	baseline	250	parola	1	ong	0	no	CD22F19	22	F	2021-10-22_12h22.48.879	THAI_NEGA	2021.2.3	Win32	60.78288354	0	59	59	59	1
z	1	0.5947						ECLISSI	p	7	5	baseline	0	parola	1	ong	0	no	CD22F19	22	F	2021-10-22_12h22.48.879	THAI_NEGA	2021.2.3	Win32	60.78288354	0	60	60	60	1
z	1	0.4856						TROFEO	p	6	23	baseline	250	parola	1	ong	0	no	CD22F19	22	F	2021-10-22_12h22.48.879	THAI_NEGA	2021.2.3	Win32	60.78288354	0	61	61	61	1
z	1	0.4795						ROTTAME	p	7	7	baseline	0	parola	1	ong	0	no	CD22F19	22	F	2021-10-22_12h22.48.879	THAI_NEGA	2021.2.3	Win32	60.78288354	0	62	62	62	1
m	1	0.6352						MENDOLO	np	7	0	baseline	500	nonparola	2	ong	0	no	CD22F19	22	F	2021-10-22_12h22.48.879	THAI_NEGA	2021.2.3	Win32	60.78288354	0	63	63	63	1
m	1	1.2018						ARSINE	np	6	0	baseline	250	nonparola	2	ong	0	no	CD22F19	22	F	2021-10-22_12h22.48.879	THAI_NEGA	2021.2.3	Win32	60.78288354	0	64	64	64	1
z	1	0.6209						TISANA	p	6	7	baseline	0	parola	1	ong	0	no	CD22F19	22	F	2021-10-22_12h22.48.879	THAI_NEGA	2021.2.3	Win32	60.78288354	0	65	65	65	1
z	0	1.7817						ORLINO	np	6	0	baseline	0	nonparola	2	ong	0	no	CD22F19	22	F	2021-10-22_12h22.48.879	THAI_NEGA	2021.2.3	Win32	60.78288354	0	66	66	66	1
m	0	0.8503						ARINGA	p	6	9	baseline	500	parola	1	ong	0	no	CD22F19	22	F	2021-10-22_12h22.48.879	THAI_NEGA	2021.2.3	Win32	60.78288354	0	67	67	67	1
m	1	0.84						TENGINE	np	7	0	baseline	0	nonparola	2	ong	0	no	CD22F19	22	F	2021-10-22_12h22.48.879	THAI_NEGA	2021.2.3	Win32	60.78288354	0	68	68	68	1
m	0	0.8682						ATTICO	p	6	6	baseline	500	parola	1	ong	0	no	CD22F19	22	F	2021-10-22_12h22.48.879	THAI_NEGA	2021.2.3	Win32	60.78288354	0	69	69	69	1
m	1	0.6628						VENORE	np	6	0	baseline	250	nonparola	2	ong	0	no	CD22F19	22	F	2021-10-22_12h22.48.879	THAI_NEGA	2021.2.3	Win32	60.78288354	0	70	70	70	1
m	0	0.9014						DARSENA	p	7	9	baseline	0	parola	1	ong	0	no	CD22F19	22	F	2021-10-22_12h22.48.879	THAI_NEGA	2021.2.3	Win32	60.78288354	0	71	71	71	1
z	0	1.469						ALCIERE	np	7	0	baseline	250	nonparola	2	ong	0	no	CD22F19	22	F	2021-10-22_12h22.48.879	THAI_NEGA	2021.2.3	Win32	60.78288354	0	72	72	72	1
z	0	0.9687						ENTIMO	np	6	0	baseline	0	nonparola	2	ong	0	no	CD22F19	22	F	2021-10-22_12h22.48.879	THAI_NEGA	2021.2.3	Win32	60.78288354	0	73	73	73	1
z	1	0.5282						LIVIDO	p	6	8	baseline	500	parola	1	ong	0	no	CD22F19	22	F	2021-10-22_12h22.48.879	THAI_NEGA	2021.2.3	Win32	60.78288354	0	74	74	74	1
z	1	0.5351						NAUSEA	p	6	15	baseline	0	parola	1	ong	0	no	CD22F19	22	F	2021-10-22_12h22.48.879	THAI_NEGA	2021.2.3	Win32	60.78288354	0	75	75	75	1
m	1	0.9517						VERCACE	np	7	0	baseline	500	nonparola	2	ong	0	no	CD22F19	22	F	2021-10-22_12h22.48.879	THAI_NEGA	2021.2.3	Win32	60.78288354	0	76	76	76	1
z	1	0.768						COFANO	p	6	9	baseline	0	parola	1	ong	0	no	CD22F19	22	F	2021-10-22_12h22.48.879	THAI_NEGA	2021.2.3	Win32	60.78288354	0	77	77	77	1
m	1	1.1034						USPICIO	np	7	0	baseline	250	nonparola	2	ong	0	no	CD22F19	22	F	2021-10-22_12h22.48.879	THAI_NEGA	2021.2.3	Win32	60.78288354	0	78	78	78	1
z	1	1.6884						IMBUTO	p	6	9	baseline	0	parola	1	ong	0	no	CD22F19	22	F	2021-10-22_12h22.48.879	THAI_NEGA	2021.2.3	Win32	60.78288354	0	79	79	79	1
m	1	0.5955						SADIVA	np	6	0	baseline	500	nonparola	2	ong	0	no	CD22F19	22	F	2021-10-22_12h22.48.879	THAI_NEGA	2021.2.3	Win32	60.78288354	0	80	80	80	1
z	1	0.5724						BOZZOLO	p	7	7	baseline	0	parola	1	ong	0	no	CD22F19	22	F	2021-10-22_12h22.48.879	THAI_NEGA	2021.2.3	Win32	60.78288354	0	81	81	81	1
m	1	0.7173						OMPICCIO	np	7	0	baseline	0	nonparola	2	ong	0	no	CD22F19	22	F	2021-10-22_12h22.48.879	THAI_NEGA	2021.2.3	Win32	60.78288354	0	82	82	82	1
m	1	0.7198						LIMPONE	np	7	0	baseline	500	nonparola	2	ong	0	no	CD22F19	22	F	2021-10-22_12h22.48.879	THAI_NEGA	2021.2.3	Win32	60.78288354	0	83	83	83	1
m	1	0.8852						NARCICO	np	7	0	baseline	250	nonparola	2	ong	0	no	CD22F19	22	F	2021-10-22_12h22.48.879	THAI_NEGA	2021.2.3	Win32	60.78288354	0	84	84	84	1
z	1	0.6183						PASCOLO	p	7	7	baseline	0	parola	1	ong	0	no	CD22F19	22	F	2021-10-22_12h22.48.879	THAI_NEGA	2021.2.3	Win32	60.78288354	0	85	85	85	1
m	1	1.2918						INSOGNA	np	7	0	baseline	250	nonparola	2	ong	0	no	CD22F19	22	F	2021-10-22_12h22.48.879	THAI_NEGA	2021.2.3	Win32	60.78288354	0	86	86	86	1
z	1	0.5966						PATINA	p	6	14	baseline	250	parola	1	ong	0	no	CD22F19	22	F	2021-10-22_12h22.48.879	THAI_NEGA	2021.2.3	Win32	60.78288354	0	87	87	87	1
m	1	0.7558						ADOLTO	np	7	0	baseline	0	nonparola	2	ong	0	no	CD22F19	22	F	2021-10-22_12h22.48.879	THAI_NEGA	2021.2.3	Win32	60.78288354	0	88	88	88	1
z	1	0.6415						UTENTE	p	6	34	baseline	0	parola	1	ong	0	no	CD22F19	22	F	2021-10-22_12h22.48.879	THAI_NEGA	2021.2.3	Win32	60.78288354	0	89	89	89	1
m	1	0.7183						CIPELLA	np	7	0	baseline	500	nonparola	2	ong	0	no	CD22F19	22	F	2021-10-22_12h22.48.879	THAI_NEGA	2021.2.3	Win32	60.78288354	0	90	90	90	1
z	1	0.5256						GINEPRO	p	7	10	baseline	0	parola	1	ong	0	no	CD22F19	22	F	2021-10-22_12h22.48.879	THAI_NEGA	2021.2.3	Win32	60.78288354	0	91	91	91	1
z	0	0.6257						NONATO	np	6	0	baseline	500	nonparola	2	ong	0	no	CD22F19	22	F	2021-10-22_12h22.48.879	THAI_NEGA	2021.2.3	Win32	60.78288354	0	92	92	92	1
z	1	1.0471						CALICE	p	6	10	baseline	0	parola	1	ong	0	no	CD22F19	22	F	2021-10-22_12h22.48.879	THAI_NEGA	2021.2.3	Win32	60.78288354	0	93	93	93	1
z	1	0.5763						TORACE	p	6	31	baseline	250	parola	1	ong	0	no	CD22F19	22	F	2021-10-22_12h22.48.879	THAI_NEGA	2021.2.3	Win32	60.78288354	0	94	94	94	1
m	0	0.9517						REDINE	p	6	8	baseline	500	parola	1	ong	0	no	CD22F19	22	F	2021-10-22_12h22.48.879	THAI_NEGA	2021.2.3	Win32	60.78288354	0	95	95	95	1
z	1	0.5022						GOMITO	p	6	35	baseline	0	parola	1	ong	0	no	CD22F19	22	F	2021-10-22_12h22.48.879	THAI_NEGA	2021.2.3	Win32	60.78288354	0	96	96	96	1
m	1	0.6863						INGENSO	np	7	0	baseline	500	nonparola	2	ong	0	no	CD22F19	22	F	2021-10-22_12h22.48.879	THAI_NEGA	2021.2.3	Win32	60.78288354	0	97	97	97	1
m	1	0.6682						COVALLO	np	7	0	baseline	250	nonparola	2	ong	0	no	CD22F19	22	F	2021-10-22_12h22.48.879	THAI_NEGA	2021.2.3	Win32	60.78288354	0	98	98	98	1
z	1	1.2502						MONACO	p	6	24	baseline	250	parola	1	ong	0	no	CD22F19	22	F	2021-10-22_12h22.48.879	THAI_NEGA	2021.2.3	Win32	60.78288354	0	99	99	99	1
z	1	1.4528						DILUVIO	p	7	34	monitoring	0	parola	1	ong	0	no	CD22F19	22	F	2021-10-22_12h22.48.879	THAI_NEGA	2021.2.3	Win32	60.78288354						0	0	0	0	1
m	1	0.7172						PADATO	np	6	0	monitoring	250	nonparola	2	ong	0	no	CD22F19	22	F	2021-10-22_12h22.48.879	THAI_NEGA	2021.2.3	Win32	60.78288354						0	1	1	1	1
z	1	0.7812						STIVALE	p	7	10	monitoring	0	parola	1	ong	0	no	CD22F19	22	F	2021-10-22_12h22.48.879	THAI_NEGA	2021.2.3	Win32	60.78288354						0	2	2	2	1
m	1	1.861						BAMMINO	np	7	0	monitoring	0	nonparola	2	ong	0	no	CD22F19	22	F	2021-10-22_12h22.48.879	THAI_NEGA	2021.2.3	Win32	60.78288354						0	3	3	3	1
m	1	1.294						NUDOLA	np	6	0	monitoring	250	nonparola	2	ong	0	no	CD22F19	22	F	2021-10-22_12h22.48.879	THAI_NEGA	2021.2.3	Win32	60.78288354						0	4	4	4	1
z	1	1.9432						ZAMPINO	p	7	6	monitoring	500	parola	1	ong	0	no	CD22F19	22	F	2021-10-22_12h22.48.879	THAI_NEGA	2021.2.3	Win32	60.78288354						0	5	5	5	1
z	1	0.7765						CALDAIA	p	7	12	monitoring	250	parola	1	ong	0	no	CD22F19	22	F	2021-10-22_12h22.48.879	THAI_NEGA	2021.2.3	Win32	60.78288354						0	6	6	6	1
z	0	0.7109						FULGINE	np	7	0	monitoring	0	nonparola	2	ong	0	no	CD22F19	22	F	2021-10-22_12h22.48.879	THAI_NEGA	2021.2.3	Win32	60.78288354						0	7	7	7	1
z	1	0.6629						URANIO	p	6	9	monitoring	250	parola	1	ong	0	no	CD22F19	22	F	2021-10-22_12h22.48.879	THAI_NEGA	2021.2.3	Win32	60.78288354						0	8	8	8	1
m	1	1.2303						APISSO	np	6	0	monitoring	500	nonparola	2	ong	0	no	CD22F19	22	F	2021-10-22_12h22.48.879	THAI_NEGA	2021.2.3	Win32	60.78288354						0	9	9	9	1
l	1	1.0275						CAGERMA	np	7	0	monitoring	0	l	2	pmcue	0	no	CD22F19	22	F	2021-10-22_12h22.48.879	THAI_NEGA	2021.2.3	Win32	60.78288354						0	10	10	10	1
z	1	0.9781						TAZZINA	p	7	10	monitoring	250	parola	1	ong	0	no	CD22F19	22	F	2021-10-22_12h22.48.879	THAI_NEGA	2021.2.3	Win32	60.78288354						0	11	11	11	1
z	1	0.687						VAPORE	p	6	40	monitoring	0	parola	1	ong	0	no	CD22F19	22	F	2021-10-22_12h22.48.879	THAI_NEGA	2021.2.3	Win32	60.78288354						0	12	12	12	1
m	1	0.8182						FEDORE	np	6	0	monitoring	250	nonparola	2	ong	0	no	CD22F19	22	F	2021-10-22_12h22.48.879	THAI_NEGA	2021.2.3	Win32	60.78288354						0	13	13	13	1
z	1	1.1773						MONTONE	p	7	8	monitoring	250	parola	1	ong	0	no	CD22F19	22	F	2021-10-22_12h22.48.879	THAI_NEGA	2021.2.3	Win32	60.78288354						0	14	14	14	1
m	1	1.0188						CANEZZA	np	7	0	monitoring	0	nonparola	2	ong	0	no	CD22F19	22	F	2021-10-22_12h22.48.879	THAI_NEGA	2021.2.3	Win32	60.78288354						0	15	15	15	1
m	1	1.394						RAGINA	np	6	0	monitoring	250	nonparola	2	ong	0	no	CD22F19	22	F	2021-10-22_12h22.48.879	THAI_NEGA	2021.2.3	Win32	60.78288354						0	16	16	16	1
z	1	0.7695						AGNELLO	p	7	17	monitoring	250	parola	1	ong	0	no	CD22F19	22	F	2021-10-22_12h22.48.879	THAI_NEGA	2021.2.3	Win32	60.78288354						0	17	17	17	1
m	1	0.8685						PINARIO	np	7	0	monitoring	250	nonparola	2	ong	0	no	CD22F19	22	F	2021-10-22_12h22.48.879	THAI_NEGA	2021.2.3	Win32	60.78288354						0	18	18	18	1
m	1	1.0633						INDANO	np	6	0	monitoring	500	nonparola	2	ong	0	no	CD22F19	22	F	2021-10-22_12h22.48.879	THAI_NEGA	2021.2.3	Win32	60.78288354						0	19	19	19	1
z	1	0.8138						BISTURI	p	7	8	monitoring	250	parola	1	ong	0	no	CD22F19	22	F	2021-10-22_12h22.48.879	THAI_NEGA	2021.2.3	Win32	60.78288354						0	20	20	20	1
m	1	0.8294						SECONTO	np	7	0	monitoring	250	nonparola	2	ong	0	no	CD22F19	22	F	2021-10-22_12h22.48.879	THAI_NEGA	2021.2.3	Win32	60.78288354						0	21	21	21	1
l	1	0.7378						POMATA	p	6	0	monitoring	500	l	1	pmcue	0	no	CD22F19	22	F	2021-10-22_12h22.48.879	THAI_NEGA	2021.2.3	Win32	60.78288354						0	22	22	22	1
m	1	1.6693						UMETTA	np	6	0	monitoring	250	nonparola	2	ong	0	no	CD22F19	22	F	2021-10-22_12h22.48.879	THAI_NEGA	2021.2.3	Win32	60.78288354						0	23	23	23	1
z	1	0.7085						FRUSCIO	p	7	9	monitoring	0	parola	1	ong	0	no	CD22F19	22	F	2021-10-22_12h22.48.879	THAI_NEGA	2021.2.3	Win32	60.78288354						0	24	24	24	1
z	1	1.0243						ORDIGNO	p	7	15	monitoring	250	parola	1	ong	0	no	CD22F19	22	F	2021-10-22_12h22.48.879	THAI_NEGA	2021.2.3	Win32	60.78288354						0	25	25	25	1
m	1	1.418						METALO	np	6	0	monitoring	0	nonparola	2	ong	0	no	CD22F19	22	F	2021-10-22_12h22.48.879	THAI_NEGA	2021.2.3	Win32	60.78288354						0	26	26	26	1
m	1	0.952						GAVERA	np	6	0	monitoring	500	nonparola	2	ong	0	no	CD22F19	22	F	2021-10-22_12h22.48.879	THAI_NEGA	2021.2.3	Win32	60.78288354						0	27	27	27	1
z	1	1.0182						INSERTO	p	7	9	monitoring	0	parola	1	ong	0	no	CD22F19	22	F	2021-10-22_12h22.48.879	THAI_NEGA	2021.2.3	Win32	60.78288354						0	28	28	28	1
z	1	0.8019						VICARIO	p	7	9	monitoring	500	parola	1	ong	0	no	CD22F19	22	F	2021-10-22_12h22.48.879	THAI_NEGA	2021.2.3	Win32	60.78288354						0	29	29	29	1
m	1	0.8552						ACENDA	np	6	0	monitoring	0	nonparola	2	ong	0	no	CD22F19	22	F	2021-10-22_12h22.48.879	THAI_NEGA	2021.2.3	Win32	60.78288354						0	30	30	30	1
z	1	0.8643						DECADE	p	6	7	monitoring	0	parola	1	ong	0	no	CD22F19	22	F	2021-10-22_12h22.48.879	THAI_NEGA	2021.2.3	Win32	60.78288354						0	31	31	31	1
m	1	0.9011						PALETE	np	6	0	monitoring	500	nonparola	2	ong	0	no	CD22F19	22	F	2021-10-22_12h22.48.879	THAI_NEGA	2021.2.3	Win32	60.78288354						0	32	32	32	1
z	1	0.7188						SENAPE	p	6	17	monitoring	500	parola	1	ong	0	no	CD22F19	22	F	2021-10-22_12h22.48.879	THAI_NEGA	2021.2.3	Win32	60.78288354						0	33	33	33	1
m	1	0.7854						TENTONO	np	7	0	monitoring	0	nonparola	2	ong	0	no	CD22F19	22	F	2021-10-22_12h22.48.879	THAI_NEGA	2021.2.3	Win32	60.78288354						0	34	34	34	1
l	1	0.7383						MANICO	p	6	12	monitoring	0	l	1	pmcue	0	no	CD22F19	22	F	2021-10-22_12h22.48.879	THAI_NEGA	2021.2.3	Win32	60.78288354						0	35	35	35	1
z	1	1.052						GETTONE	p	7	5	monitoring	250	parola	1	ong	0	no	CD22F19	22	F	2021-10-22_12h22.48.879	THAI_NEGA	2021.2.3	Win32	60.78288354						0	36	36	36	1
m	1	0.7515						CALERA	np	6	0	monitoring	500	nonparola	2	ong	0	no	CD22F19	22	F	2021-10-22_12h22.48.879	THAI_NEGA	2021.2.3	Win32	60.78288354						0	37	37	37	1
z	1	0.7688						USTIONE	p	7	20	monitoring	500	parola	1	ong	0	no	CD22F19	22	F	2021-10-22_12h22.48.879	THAI_NEGA	2021.2.3	Win32	60.78288354						0	38	38	38	1
l	0	0.8019						LEGNAME	p	7	7	monitoring	0	parola	1	ong	0	no	CD22F19	22	F	2021-10-22_12h22.48.879	THAI_NEGA	2021.2.3	Win32	60.78288354						0	39	39	39	1
m	1	1.2518						MODIVO	np	6	0	monitoring	0	nonparola	2	ong	0	no	CD22F19	22	F	2021-10-22_12h22.48.879	THAI_NEGA	2021.2.3	Win32	60.78288354						0	40	40	40	1
z	1	0.8855						RADURA	p	6	9	monitoring	0	parola	1	ong	0	no	CD22F19	22	F	2021-10-22_12h22.48.879	THAI_NEGA	2021.2.3	Win32	60.78288354						0	41	41	41	1
m	1	0.6185						TUANTO	np	6	0	monitoring	250	nonparola	2	ong	0	no	CD22F19	22	F	2021-10-22_12h22.48.879	THAI_NEGA	2021.2.3	Win32	60.78288354						0	42	42	42	1
m	0	0.885						PICCONE	p	7	11	monitoring	0	parola	1	ong	0	no	CD22F19	22	F	2021-10-22_12h22.48.879	THAI_NEGA	2021.2.3	Win32	60.78288354						0	43	43	43	1
m	1	1.9549						LACREME	np	7	0	monitoring	250	nonparola	2	ong	0	no	CD22F19	22	F	2021-10-22_12h22.48.879	THAI_NEGA	2021.2.3	Win32	60.78288354						0	44	44	44	1
m	1	0.9428						DILITTA	np	7	0	monitoring	500	nonparola	2	ong	0	no	CD22F19	22	F	2021-10-22_12h22.48.879	THAI_NEGA	2021.2.3	Win32	60.78288354						0	45	45	45	1
m	0	0.7054						TOMANTE	np	7	0	monitoring	0	l	2	pmcue	0	no	CD22F19	22	F	2021-10-22_12h22.48.879	THAI_NEGA	2021.2.3	Win32	60.78288354						0	46	46	46	1
	0							OTTONE	p	6	17	monitoring	500	parola	1	ong	0	no	CD22F19	22	F	2021-10-22_12h22.48.879	THAI_NEGA	2021.2.3	Win32	60.78288354						0	47	47	47	1
z	1	1.457						GAZEBO	p	6	8	monitoring	0	parola	1	ong	0	no	CD22F19	22	F	2021-10-22_12h22.48.879	THAI_NEGA	2021.2.3	Win32	60.78288354						0	48	48	48	1
m	1	0.6436						NENICO	np	6	0	monitoring	250	nonparola	2	ong	0	no	CD22F19	22	F	2021-10-22_12h22.48.879	THAI_NEGA	2021.2.3	Win32	60.78288354						0	49	49	49	1
m	0	0.8686						ARPIONE	p	7	12	monitoring	250	parola	1	ong	0	no	CD22F19	22	F	2021-10-22_12h22.48.879	THAI_NEGA	2021.2.3	Win32	60.78288354						0	50	50	50	1
m	1	1.0354						VANIGIA	np	7	0	monitoring	500	nonparola	2	ong	0	no	CD22F19	22	F	2021-10-22_12h22.48.879	THAI_NEGA	2021.2.3	Win32	60.78288354						0	51	51	51	1
m	1	0.5518						EBLISSE	np	7	0	monitoring	0	nonparola	2	ong	0	no	CD22F19	22	F	2021-10-22_12h22.48.879	THAI_NEGA	2021.2.3	Win32	60.78288354						0	52	52	52	1
z	1	0.7791						CARTINA	p	7	13	monitoring	250	parola	1	ong	0	no	CD22F19	22	F	2021-10-22_12h22.48.879	THAI_NEGA	2021.2.3	Win32	60.78288354						0	53	53	53	1
m	1	0.785						TECITA	np	6	0	monitoring	500	nonparola	2	ong	0	no	CD22F19	22	F	2021-10-22_12h22.48.879	THAI_NEGA	2021.2.3	Win32	60.78288354						0	54	54	54	1
z	1	0.9848						FELINO	p	6	9	monitoring	500	parola	1	ong	0	no	CD22F19	22	F	2021-10-22_12h22.48.879	THAI_NEGA	2021.2.3	Win32	60.78288354						0	55	55	55	1
z	0	1.2752						GINEVRO	np	7	0	monitoring	250	nonparola	2	ong	0	no	CD22F19	22	F	2021-10-22_12h22.48.879	THAI_NEGA	2021.2.3	Win32	60.78288354						0	56	56	56	1
m	1	0.9584						ELANCO	np	6	0	monitoring	250	nonparola	2	ong	0	no	CD22F19	22	F	2021-10-22_12h22.48.879	THAI_NEGA	2021.2.3	Win32	60.78288354						0	57	57	57	1
z	1	0.8183						BIDONE	p	6	13	monitoring	0	parola	1	ong	0	no	CD22F19	22	F	2021-10-22_12h22.48.879	THAI_NEGA	2021.2.3	Win32	60.78288354						0	58	58	58	1
z	1	0.9423						LEMURE	p	6	3	monitoring	500	parola	1	ong	0	no	CD22F19	22	F	2021-10-22_12h22.48.879	THAI_NEGA	2021.2.3	Win32	60.78288354						0	59	59	59	1
l	1	1.1948						SAGOMA	p	6	0	monitoring	250	l	1	pmcue	0	no	CD22F19	22	F	2021-10-22_12h22.48.879	THAI_NEGA	2021.2.3	Win32	60.78288354						0	60	60	60	1
z	1	0.6691						REPERTO	p	7	7	monitoring	0	parola	1	ong	0	no	CD22F19	22	F	2021-10-22_12h22.48.879	THAI_NEGA	2021.2.3	Win32	60.78288354						0	61	61	61	1
m	1	0.9518						MIDULLO	np	7	0	monitoring	250	nonparola	2	ong	0	no	CD22F19	22	F	2021-10-22_12h22.48.879	THAI_NEGA	2021.2.3	Win32	60.78288354						0	62	62	62	1
m	1	1.1713						DANNOLA	np	7	0	monitoring	500	nonparola	2	ong	0	no	CD22F19	22	F	2021-10-22_12h22.48.879	THAI_NEGA	2021.2.3	Win32	60.78288354						0	63	63	63	1
z	1	0.7348						ORFANO	p	6	9	monitoring	500	parola	1	ong	0	no	CD22F19	22	F	2021-10-22_12h22.48.879	THAI_NEGA	2021.2.3	Win32	60.78288354						0	64	64	64	1
m	1	0.7362						BANENA	np	6	0	monitoring	250	nonparola	2	ong	0	no	CD22F19	22	F	2021-10-22_12h22.48.879	THAI_NEGA	2021.2.3	Win32	60.78288354						0	65	65	65	1
m	1	1.2517						FERPATA	np	7	0	monitoring	0	nonparola	2	ong	0	no	CD22F19	22	F	2021-10-22_12h22.48.879	THAI_NEGA	2021.2.3	Win32	60.78288354						0	66	66	66	1
z	1	1.1685						NEURONE	p	7	11	monitoring	250	parola	1	ong	0	no	CD22F19	22	F	2021-10-22_12h22.48.879	THAI_NEGA	2021.2.3	Win32	60.78288354						0	67	67	67	1
	0							LATTERA	np	7	0	monitoring	500	nonparola	2	ong	0	no	CD22F19	22	F	2021-10-22_12h22.48.879	THAI_NEGA	2021.2.3	Win32	60.78288354						0	68	68	68	1
m	1	1.5408						GESIONE	np	7	0	monitoring	500	nonparola	2	ong	0	no	CD22F19	22	F	2021-10-22_12h22.48.879	THAI_NEGA	2021.2.3	Win32	60.78288354						0	69	69	69	1
z	1	1.0506						PEDANA	p	6	18	monitoring	500	parola	1	ong	0	no	CD22F19	22	F	2021-10-22_12h22.48.879	THAI_NEGA	2021.2.3	Win32	60.78288354						0	70	70	70	1
m	0	0.8911						MACIATA	np	7	0	monitoring	500	l	2	pmcue	0	no	CD22F19	22	F	2021-10-22_12h22.48.879	THAI_NEGA	2021.2.3	Win32	60.78288354						0	71	71	71	1
m	1	0.8673						FIOLINO	np	7	0	monitoring	250	nonparola	2	ong	0	no	CD22F19	22	F	2021-10-22_12h22.48.879	THAI_NEGA	2021.2.3	Win32	60.78288354						0	72	72	72	1
z	1	0.6877						INGORGO	p	7	16	monitoring	0	parola	1	ong	0	no	CD22F19	22	F	2021-10-22_12h22.48.879	THAI_NEGA	2021.2.3	Win32	60.78288354						0	73	73	73	1
m	1	1.0068						IMPORO	np	6	0	monitoring	250	nonparola	2	ong	0	no	CD22F19	22	F	2021-10-22_12h22.48.879	THAI_NEGA	2021.2.3	Win32	60.78288354						0	74	74	74	1
z	1	0.7352						NOBILE	p	6	29	monitoring	500	parola	1	ong	0	no	CD22F19	22	F	2021-10-22_12h22.48.879	THAI_NEGA	2021.2.3	Win32	60.78288354						0	75	75	75	1
z	1	1.3288						MINIERA	p	7	19	monitoring	500	parola	1	ong	0	no	CD22F19	22	F	2021-10-22_12h22.48.879	THAI_NEGA	2021.2.3	Win32	60.78288354						0	76	76	76	1
m	1	0.8173						ALLARVE	np	7	0	monitoring	500	nonparola	2	ong	0	no	CD22F19	22	F	2021-10-22_12h22.48.879	THAI_NEGA	2021.2.3	Win32	60.78288354						0	77	77	77	1
m	1	0.5344						DIBANO	np	6	0	monitoring	250	nonparola	2	ong	0	no	CD22F19	22	F	2021-10-22_12h22.48.879	THAI_NEGA	2021.2.3	Win32	60.78288354						0	78	78	78	1
m	0	0.5682						FAGOTTO	p	7	7	monitoring	0	parola	1	ong	0	no	CD22F19	22	F	2021-10-22_12h22.48.879	THAI_NEGA	2021.2.3	Win32	60.78288354						0	79	79	79	1
z	1	0.6929						PALUDE	p	6	13	monitoring	0	parola	1	ong	0	no	CD22F19	22	F	2021-10-22_12h22.48.879	THAI_NEGA	2021.2.3	Win32	60.78288354						0	80	80	80	1
m	1	1.4315						MUDINO	np	6	0	monitoring	500	nonparola	2	ong	0	no	CD22F19	22	F	2021-10-22_12h22.48.879	THAI_NEGA	2021.2.3	Win32	60.78288354						0	81	81	81	1
m	1	0.6844						ESTEBA	np	6	0	monitoring	500	nonparola	2	ong	0	no	CD22F19	22	F	2021-10-22_12h22.48.879	THAI_NEGA	2021.2.3	Win32	60.78288354						0	82	82	82	1
l	1	0.6179						MANTIDE	p	7	9	monitoring	250	l	1	pmcue	0	no	CD22F19	22	F	2021-10-22_12h22.48.879	THAI_NEGA	2021.2.3	Win32	60.78288354						0	83	83	83	1
z	1	0.7338						UVETTA	p	6	11	monitoring	500	parola	1	ong	0	no	CD22F19	22	F	2021-10-22_12h22.48.879	THAI_NEGA	2021.2.3	Win32	60.78288354						0	84	84	84	1
z	1	0.8508						ESILIO	p	6	41	monitoring	250	parola	1	ong	0	no	CD22F19	22	F	2021-10-22_12h22.48.879	THAI_NEGA	2021.2.3	Win32	60.78288354						0	85	85	85	1
z	0	1.9178						RECRUTA	np	7	0	monitoring	500	nonparola	2	ong	0	no	CD22F19	22	F	2021-10-22_12h22.48.879	THAI_NEGA	2021.2.3	Win32	60.78288354						0	86	86	86	1
z	1	0.6196						TIMONE	p	7	31	monitoring	250	parola	1	ong	0	no	CD22F19	22	F	2021-10-22_12h22.48.879	THAI_NEGA	2021.2.3	Win32	60.78288354						0	87	87	87	1
z	1	0.5436						CAVOLO	p	6	13	monitoring	0	parola	1	ong	0	no	CD22F19	22	F	2021-10-22_12h22.48.879	THAI_NEGA	2021.2.3	Win32	60.78288354						0	88	88	88	1
m	1	0.6431						NOTTARE	np	7	0	monitoring	500	nonparola	2	ong	0	no	CD22F19	22	F	2021-10-22_12h22.48.879	THAI_NEGA	2021.2.3	Win32	60.78288354						0	89	89	89	1
m	0	1.0178						LICHENE	p	7	7	monitoring	0	parola	1	ong	0	no	CD22F19	22	F	2021-10-22_12h22.48.879	THAI_NEGA	2021.2.3	Win32	60.78288354						0	90	90	90	1
m	1	0.8673						PUSTINO	np	7	0	monitoring	500	nonparola	2	ong	0	no	CD22F19	22	F	2021-10-22_12h22.48.879	THAI_NEGA	2021.2.3	Win32	60.78288354						0	91	91	91	1
z	1	0.7855						MULINO	p	6	7	monitoring	0	parola	1	ong	0	no	CD22F19	22	F	2021-10-22_12h22.48.879	THAI_NEGA	2021.2.3	Win32	60.78288354						0	92	92	92	1
m	1	0.6523						VAROLO	np	6	0	monitoring	0	nonparola	2	ong	0	no	CD22F19	22	F	2021-10-22_12h22.48.879	THAI_NEGA	2021.2.3	Win32	60.78288354						0	93	93	93	1
l	1	0.8516						ENIGMA	p	6	9	monitoring	500	l	1	pmcue	0	no	CD22F19	22	F	2021-10-22_12h22.48.879	THAI_NEGA	2021.2.3	Win32	60.78288354						0	94	94	94	1
z	1	0.8003						NARICE	p	6	15	monitoring	250	parola	1	ong	0	no	CD22F19	22	F	2021-10-22_12h22.48.879	THAI_NEGA	2021.2.3	Win32	60.78288354						0	95	95	95	1
m	1	0.8685						CAVIDE	np	6	0	monitoring	500	nonparola	2	ong	0	no	CD22F19	22	F	2021-10-22_12h22.48.879	THAI_NEGA	2021.2.3	Win32	60.78288354						0	96	96	96	1
m	1	0.8183						VOLACE	np	6	0	monitoring	0	nonparola	2	ong	0	no	CD22F19	22	F	2021-10-22_12h22.48.879	THAI_NEGA	2021.2.3	Win32	60.78288354						0	97	97	97	1
m	1	1.0186						SADICE	np	6	0	monitoring	0	nonparola	2	ong	0	no	CD22F19	22	F	2021-10-22_12h22.48.879	THAI_NEGA	2021.2.3	Win32	60.78288354						0	98	98	98	1
m	0	0.5854						VORTICE	p	7	14	monitoring	250	parola	1	ong	0	no	CD22F19	22	F	2021-10-22_12h22.48.879	THAI_NEGA	2021.2.3	Win32	60.78288354						0	99	99	99	1
																			CD22F19	22	F	2021-10-22_12h22.48.879	THAI_NEGA	2021.2.3	Win32	60.78288354											n	1	7.3406	y	1	5.0038	n	1	6.2347
