# Supplementary material for: Thinking about it: the impact of COVID-19-related stimuli on prospective memory
Source: PeerJ. 2023 Nov 16;11:e16389. doi: 10.7717/peerj.16389 (PMC10657566; doi:10.7717/peerj.16389)
Supplement: Supplemental Information 4 — The raw data from both the task and the questionnaire. Both folders are divided in the three conditions (COV, DOC, and NEGA) depending on the presented video clip. [file peerj-11-16389-s004.zip › Data/RAW_Data_Task/NEGA_version/IDN24F18_nega.csv]

trial_key.keys	trial_key.corr	trial_key.rt	trials_loop_practice.thisRepN	trials_loop_practice.thisTrialN	trials_loop_practice.thisN	trials_loop_practice.thisIndex	trials_loop_practice.ran	stimolo	parolanonparola	lunghezza	frequenza	blocco	jitter	rispcorr	StimTrig	stim_type	stimulus_after	underline	ID_Soggetto*	Età*	Sesso	date	expName	psychopyVersion	OS	frameRate	trials_loop_baseline.thisRepN	trials_loop_baseline.thisTrialN	trials_loop_baseline.thisN	trials_loop_baseline.thisIndex	trials_loop_baseline.ran	trials_loop_attention.thisRepN	trials_loop_attention.thisTrialN	trials_loop_attention.thisN	trials_loop_attention.thisIndex	trials_loop_attention.ran	emotional1_key.keys	emotional1_key.corr	emotional1_key.rt	emotional2_key.keys	emotional2_key.corr	emotional2_key.rt	emotional3_key.keys	emotional3_key.corr	emotional3_key.rt
z	1	0.847	0	0	0	0	1	ARANCIA	p	7	31	practice	500	parola	1	ong	0	no	IDN24F18	24	F	2021-10-18_13h22.16.600	THAI_NEGA	2021.2.3	Win32	60.09976561
m	1	1.2142	0	1	1	1	1	RECINA	np	6	0	practice	500	nonparola	2	ong	0	no	IDN24F18	24	F	2021-10-18_13h22.16.600	THAI_NEGA	2021.2.3	Win32	60.09976561
m	1	0.678	0	2	2	2	1	TUCCANA	np	7	0	practice	250	nonparola	2	ong	0	no	IDN24F18	24	F	2021-10-18_13h22.16.600	THAI_NEGA	2021.2.3	Win32	60.09976561
z	1	0.6905	0	3	3	3	1	PETTINE	p	7	1	practice	0	parola	1	ong	0	no	IDN24F18	24	F	2021-10-18_13h22.16.600	THAI_NEGA	2021.2.3	Win32	60.09976561
m	1	0.9859	0	4	4	4	1	INFITO	np	6	0	practice	500	nonparola	2	ong	0	no	IDN24F18	24	F	2021-10-18_13h22.16.600	THAI_NEGA	2021.2.3	Win32	60.09976561
z	1	0.802	0	5	5	5	1	GIUDICE	p	7	374	practice	500	parola	1	ong	0	no	IDN24F18	24	F	2021-10-18_13h22.16.600	THAI_NEGA	2021.2.3	Win32	60.09976561
z	1	0.669	0	6	6	6	1	VOLANTE	p	7	89	practice	0	parola	1	ong	0	no	IDN24F18	24	F	2021-10-18_13h22.16.600	THAI_NEGA	2021.2.3	Win32	60.09976561
m	1	0.6805	0	7	7	7	1	CUBELA	np	6	0	practice	250	nonparola	2	ong	0	no	IDN24F18	24	F	2021-10-18_13h22.16.600	THAI_NEGA	2021.2.3	Win32	60.09976561
m	1	0.6484	0	8	8	8	1	LUGGINE	np	7	0	practice	0	nonparola	2	ong	0	no	IDN24F18	24	F	2021-10-18_13h22.16.600	THAI_NEGA	2021.2.3	Win32	60.09976561
z	1	0.6231	0	9	9	9	1	DISEGNO	p	7	201	practice	0	parola	1	ong	0	no	IDN24F18	24	F	2021-10-18_13h22.16.600	THAI_NEGA	2021.2.3	Win32	60.09976561
z	1	0.8977						RELITTO	p	7	8	baseline	500	parola	1	ong	0	no	IDN24F18	24	F	2021-10-18_13h22.16.600	THAI_NEGA	2021.2.3	Win32	60.09976561	0	0	0	0	1
z	1	1.0137						GERANIO	p	7	12	baseline	250	parola	1	ong	0	no	IDN24F18	24	F	2021-10-18_13h22.16.600	THAI_NEGA	2021.2.3	Win32	60.09976561	0	1	1	1	1
m	1	0.8317						VANANGA	np	7	0	baseline	0	nonparola	2	ong	0	no	IDN24F18	24	F	2021-10-18_13h22.16.600	THAI_NEGA	2021.2.3	Win32	60.09976561	0	2	2	2	1
z	1	0.865						NATICA	p	6	5	baseline	250	parola	1	ong	0	no	IDN24F18	24	F	2021-10-18_13h22.16.600	THAI_NEGA	2021.2.3	Win32	60.09976561	0	3	3	3	1
m	1	0.7488						USTELLO	np	7	0	baseline	500	nonparola	2	ong	0	no	IDN24F18	24	F	2021-10-18_13h22.16.600	THAI_NEGA	2021.2.3	Win32	60.09976561	0	4	4	4	1
z	1	0.6993						METANO	p	6	17	baseline	250	parola	1	ong	0	no	IDN24F18	24	F	2021-10-18_13h22.16.600	THAI_NEGA	2021.2.3	Win32	60.09976561	0	5	5	5	1
m	1	0.8181						FIURIA	np	6	0	baseline	500	nonparola	2	ong	0	no	IDN24F18	24	F	2021-10-18_13h22.16.600	THAI_NEGA	2021.2.3	Win32	60.09976561	0	6	6	6	1
z	1	0.8812						SUGHERO	p	7	5	baseline	250	parola	1	ong	0	no	IDN24F18	24	F	2021-10-18_13h22.16.600	THAI_NEGA	2021.2.3	Win32	60.09976561	0	7	7	7	1
m	1	0.9809						PIROTA	np	6	0	baseline	250	nonparola	2	ong	0	no	IDN24F18	24	F	2021-10-18_13h22.16.600	THAI_NEGA	2021.2.3	Win32	60.09976561	0	8	8	8	1
m	1	0.6988						BAMBORA	np	7	0	baseline	0	nonparola	2	ong	0	no	IDN24F18	24	F	2021-10-18_13h22.16.600	THAI_NEGA	2021.2.3	Win32	60.09976561	0	9	9	9	1
z	1	0.9517						PETALO	p	6	27	baseline	250	parola	1	ong	0	no	IDN24F18	24	F	2021-10-18_13h22.16.600	THAI_NEGA	2021.2.3	Win32	60.09976561	0	10	10	10	1
z	1	0.8646						ELMETTO	p	7	5	baseline	0	parola	1	ong	0	no	IDN24F18	24	F	2021-10-18_13h22.16.600	THAI_NEGA	2021.2.3	Win32	60.09976561	0	11	11	11	1
m	1	0.6875						DOBILE	np	6	0	baseline	250	nonparola	2	ong	0	no	IDN24F18	24	F	2021-10-18_13h22.16.600	THAI_NEGA	2021.2.3	Win32	60.09976561	0	12	12	12	1
m	0	0.6535						BAVERO	p	6	7	baseline	0	parola	1	ong	0	no	IDN24F18	24	F	2021-10-18_13h22.16.600	THAI_NEGA	2021.2.3	Win32	60.09976561	0	13	13	13	1
z	1	0.699						VALENZA	p	7	10	baseline	500	parola	1	ong	0	no	IDN24F18	24	F	2021-10-18_13h22.16.600	THAI_NEGA	2021.2.3	Win32	60.09976561	0	14	14	14	1
m	1	0.651						ORDONE	np	6	0	baseline	250	nonparola	2	ong	0	no	IDN24F18	24	F	2021-10-18_13h22.16.600	THAI_NEGA	2021.2.3	Win32	60.09976561	0	15	15	15	1
m	1	0.7023						TERPONE	np	7	0	baseline	250	nonparola	2	ong	0	no	IDN24F18	24	F	2021-10-18_13h22.16.600	THAI_NEGA	2021.2.3	Win32	60.09976561	0	16	16	16	1
z	1	0.713						INCHINO	p	7	10	baseline	250	parola	1	ong	0	no	IDN24F18	24	F	2021-10-18_13h22.16.600	THAI_NEGA	2021.2.3	Win32	60.09976561	0	17	17	17	1
z	1	1.0908						ETTARO	p	6	31	baseline	0	parola	1	ong	0	no	IDN24F18	24	F	2021-10-18_13h22.16.600	THAI_NEGA	2021.2.3	Win32	60.09976561	0	18	18	18	1
m	1	0.6538						LUVACA	np	6	0	baseline	250	nonparola	2	ong	0	no	IDN24F18	24	F	2021-10-18_13h22.16.600	THAI_NEGA	2021.2.3	Win32	60.09976561	0	19	19	19	1
z	1	0.8148						DUETTO	p	6	23	baseline	500	parola	1	ong	0	no	IDN24F18	24	F	2021-10-18_13h22.16.600	THAI_NEGA	2021.2.3	Win32	60.09976561	0	20	20	20	1
m	1	0.688						PUPILE	np	6	0	baseline	250	nonparola	2	ong	0	no	IDN24F18	24	F	2021-10-18_13h22.16.600	THAI_NEGA	2021.2.3	Win32	60.09976561	0	21	21	21	1
m	1	0.6886						STOVACO	np	7	0	baseline	0	nonparola	2	ong	0	no	IDN24F18	24	F	2021-10-18_13h22.16.600	THAI_NEGA	2021.2.3	Win32	60.09976561	0	22	22	22	1
z	1	0.7365						BARILE	p	6	7	baseline	500	parola	1	ong	0	no	IDN24F18	24	F	2021-10-18_13h22.16.600	THAI_NEGA	2021.2.3	Win32	60.09976561	0	23	23	23	1
m	1	0.6984						RANAIO	np	6	0	baseline	250	nonparola	2	ong	0	no	IDN24F18	24	F	2021-10-18_13h22.16.600	THAI_NEGA	2021.2.3	Win32	60.09976561	0	24	24	24	1
z	1	0.8062						CAVERNA	p	7	14	baseline	250	parola	1	ong	0	no	IDN24F18	24	F	2021-10-18_13h22.16.600	THAI_NEGA	2021.2.3	Win32	60.09976561	0	25	25	25	1
m	1	0.656						ROTOIA	np	7	0	baseline	500	nonparola	2	ong	0	no	IDN24F18	24	F	2021-10-18_13h22.16.600	THAI_NEGA	2021.2.3	Win32	60.09976561	0	26	26	26	1
z	1	0.767						ALTURA	p	6	8	baseline	500	parola	1	ong	0	no	IDN24F18	24	F	2021-10-18_13h22.16.600	THAI_NEGA	2021.2.3	Win32	60.09976561	0	27	27	27	1
z	1	0.6824						DIPINTO	p	7	21	baseline	0	parola	1	ong	0	no	IDN24F18	24	F	2021-10-18_13h22.16.600	THAI_NEGA	2021.2.3	Win32	60.09976561	0	28	28	28	1
z	1	0.6379						LEGUME	p	6	11	baseline	250	parola	1	ong	0	no	IDN24F18	24	F	2021-10-18_13h22.16.600	THAI_NEGA	2021.2.3	Win32	60.09976561	0	29	29	29	1
m	1	0.7291						FEDINO	np	6	0	baseline	500	nonparola	2	ong	0	no	IDN24F18	24	F	2021-10-18_13h22.16.600	THAI_NEGA	2021.2.3	Win32	60.09976561	0	30	30	30	1
z	1	0.6						MENSOLA	p	7	7	baseline	0	parola	1	ong	0	no	IDN24F18	24	F	2021-10-18_13h22.16.600	THAI_NEGA	2021.2.3	Win32	60.09976561	0	31	31	31	1
m	1	0.8365						ALCUME	np	6	0	baseline	500	nonparola	2	ong	0	no	IDN24F18	24	F	2021-10-18_13h22.16.600	THAI_NEGA	2021.2.3	Win32	60.09976561	0	32	32	32	1
z	1	0.6484						INNESTO	p	6	13	baseline	0	parola	1	ong	0	no	IDN24F18	24	F	2021-10-18_13h22.16.600	THAI_NEGA	2021.2.3	Win32	60.09976561	0	33	33	33	1
m	1	0.6185						LAVENDA	np	7	0	baseline	0	nonparola	2	ong	0	no	IDN24F18	24	F	2021-10-18_13h22.16.600	THAI_NEGA	2021.2.3	Win32	60.09976561	0	34	34	34	1
m	0	0.6804						SLAVINA	p	7	5	baseline	500	parola	1	ong	0	no	IDN24F18	24	F	2021-10-18_13h22.16.600	THAI_NEGA	2021.2.3	Win32	60.09976561	0	35	35	35	1
z	1	0.6993						ORMONE	p	6	6	baseline	500	parola	1	ong	0	no	IDN24F18	24	F	2021-10-18_13h22.16.600	THAI_NEGA	2021.2.3	Win32	60.09976561	0	36	36	36	1
m	1	0.6897						UMIONE	np	6	0	baseline	0	nonparola	2	ong	0	no	IDN24F18	24	F	2021-10-18_13h22.16.600	THAI_NEGA	2021.2.3	Win32	60.09976561	0	37	37	37	1
z	1	0.6151						SALAME	p	6	14	baseline	0	parola	1	ong	0	no	IDN24F18	24	F	2021-10-18_13h22.16.600	THAI_NEGA	2021.2.3	Win32	60.09976561	0	38	38	38	1
m	1	0.7469						GANDOLA	np	7	0	baseline	500	nonparola	2	ong	0	no	IDN24F18	24	F	2021-10-18_13h22.16.600	THAI_NEGA	2021.2.3	Win32	60.09976561	0	39	39	39	1
m	1	0.7964						DIGEGNO	np	7	0	baseline	500	nonparola	2	ong	0	no	IDN24F18	24	F	2021-10-18_13h22.16.600	THAI_NEGA	2021.2.3	Win32	60.09976561	0	40	40	40	1
m	1	0.5382						BACRECA	np	7	0	baseline	0	nonparola	2	ong	0	no	IDN24F18	24	F	2021-10-18_13h22.16.600	THAI_NEGA	2021.2.3	Win32	60.09976561	0	41	41	41	1
z	1	0.7157						RUDERE	p	6	8	baseline	250	parola	1	ong	0	no	IDN24F18	24	F	2021-10-18_13h22.16.600	THAI_NEGA	2021.2.3	Win32	60.09976561	0	42	42	42	1
m	1	0.6035						OSCITE	np	6	0	baseline	250	nonparola	2	ong	0	no	IDN24F18	24	F	2021-10-18_13h22.16.600	THAI_NEGA	2021.2.3	Win32	60.09976561	0	43	43	43	1
z	1	0.6894						NETTARE	p	7	14	baseline	500	parola	1	ong	0	no	IDN24F18	24	F	2021-10-18_13h22.16.600	THAI_NEGA	2021.2.3	Win32	60.09976561	0	44	44	44	1
m	1	0.849						PENTERA	np	7	0	baseline	0	nonparola	2	ong	0	no	IDN24F18	24	F	2021-10-18_13h22.16.600	THAI_NEGA	2021.2.3	Win32	60.09976561	0	45	45	45	1
m	1	0.7023						NEBOZIO	np	7	0	baseline	250	nonparola	2	ong	0	no	IDN24F18	24	F	2021-10-18_13h22.16.600	THAI_NEGA	2021.2.3	Win32	60.09976561	0	46	46	46	1
z	1	0.695						ZATTERA	p	7	14	baseline	500	parola	1	ong	0	no	IDN24F18	24	F	2021-10-18_13h22.16.600	THAI_NEGA	2021.2.3	Win32	60.09976561	0	47	47	47	1
z	1	0.8043						LAMIERA	p	7	11	baseline	500	parola	1	ong	0	no	IDN24F18	24	F	2021-10-18_13h22.16.600	THAI_NEGA	2021.2.3	Win32	60.09976561	0	48	48	48	1
m	1	0.6671						CULINA	np	6	0	baseline	500	nonparola	2	ong	0	no	IDN24F18	24	F	2021-10-18_13h22.16.600	THAI_NEGA	2021.2.3	Win32	60.09976561	0	49	49	49	1
z	1	0.8472						FALANGE	p	7	9	baseline	250	parola	1	ong	0	no	IDN24F18	24	F	2021-10-18_13h22.16.600	THAI_NEGA	2021.2.3	Win32	60.09976561	0	50	50	50	1
z	1	0.7782						PEDALE	p	6	16	baseline	500	parola	1	ong	0	no	IDN24F18	24	F	2021-10-18_13h22.16.600	THAI_NEGA	2021.2.3	Win32	60.09976561	0	51	51	51	1
m	1	1.0956						METARDO	np	7	0	baseline	500	nonparola	2	ong	0	no	IDN24F18	24	F	2021-10-18_13h22.16.600	THAI_NEGA	2021.2.3	Win32	60.09976561	0	52	52	52	1
z	1	0.7657						EMPORIO	p	7	3	baseline	250	parola	1	ong	0	no	IDN24F18	24	F	2021-10-18_13h22.16.600	THAI_NEGA	2021.2.3	Win32	60.09976561	0	53	53	53	1
m	1	0.7835						TAPORE	np	6	0	baseline	0	nonparola	2	ong	0	no	IDN24F18	24	F	2021-10-18_13h22.16.600	THAI_NEGA	2021.2.3	Win32	60.09976561	0	54	54	54	1
m	1	0.6688						DENTIDE	np	7	0	baseline	250	nonparola	2	ong	0	no	IDN24F18	24	F	2021-10-18_13h22.16.600	THAI_NEGA	2021.2.3	Win32	60.09976561	0	55	55	55	1
m	1	0.6161						SEPERTO	np	7	0	baseline	500	nonparola	2	ong	0	no	IDN24F18	24	F	2021-10-18_13h22.16.600	THAI_NEGA	2021.2.3	Win32	60.09976561	0	56	56	56	1
z	1	0.8367						MUCOSA	p	6	6	baseline	500	parola	1	ong	0	no	IDN24F18	24	F	2021-10-18_13h22.16.600	THAI_NEGA	2021.2.3	Win32	60.09976561	0	57	57	57	1
m	1	0.6701						BECULLA	np	7	0	baseline	250	nonparola	2	ong	0	no	IDN24F18	24	F	2021-10-18_13h22.16.600	THAI_NEGA	2021.2.3	Win32	60.09976561	0	58	58	58	1
m	0	0.7294						FUCINA	p	6	8	baseline	250	parola	1	ong	0	no	IDN24F18	24	F	2021-10-18_13h22.16.600	THAI_NEGA	2021.2.3	Win32	60.09976561	0	59	59	59	1
z	1	0.7233						ECLISSI	p	7	5	baseline	0	parola	1	ong	0	no	IDN24F18	24	F	2021-10-18_13h22.16.600	THAI_NEGA	2021.2.3	Win32	60.09976561	0	60	60	60	1
z	1	0.8563						TROFEO	p	6	23	baseline	250	parola	1	ong	0	no	IDN24F18	24	F	2021-10-18_13h22.16.600	THAI_NEGA	2021.2.3	Win32	60.09976561	0	61	61	61	1
z	1	0.7778						ROTTAME	p	7	7	baseline	0	parola	1	ong	0	no	IDN24F18	24	F	2021-10-18_13h22.16.600	THAI_NEGA	2021.2.3	Win32	60.09976561	0	62	62	62	1
m	1	0.7505						MENDOLO	np	7	0	baseline	500	nonparola	2	ong	0	no	IDN24F18	24	F	2021-10-18_13h22.16.600	THAI_NEGA	2021.2.3	Win32	60.09976561	0	63	63	63	1
m	1	0.5221						ARSINE	np	6	0	baseline	250	nonparola	2	ong	0	no	IDN24F18	24	F	2021-10-18_13h22.16.600	THAI_NEGA	2021.2.3	Win32	60.09976561	0	64	64	64	1
z	1	0.6568						TISANA	p	6	7	baseline	0	parola	1	ong	0	no	IDN24F18	24	F	2021-10-18_13h22.16.600	THAI_NEGA	2021.2.3	Win32	60.09976561	0	65	65	65	1
m	1	0.6009						ORLINO	np	6	0	baseline	0	nonparola	2	ong	0	no	IDN24F18	24	F	2021-10-18_13h22.16.600	THAI_NEGA	2021.2.3	Win32	60.09976561	0	66	66	66	1
m	0	0.9049						ARINGA	p	6	9	baseline	500	parola	1	ong	0	no	IDN24F18	24	F	2021-10-18_13h22.16.600	THAI_NEGA	2021.2.3	Win32	60.09976561	0	67	67	67	1
m	1	0.8146						TENGINE	np	7	0	baseline	0	nonparola	2	ong	0	no	IDN24F18	24	F	2021-10-18_13h22.16.600	THAI_NEGA	2021.2.3	Win32	60.09976561	0	68	68	68	1
z	1	0.7139						ATTICO	p	6	6	baseline	500	parola	1	ong	0	no	IDN24F18	24	F	2021-10-18_13h22.16.600	THAI_NEGA	2021.2.3	Win32	60.09976561	0	69	69	69	1
m	1	0.6833						VENORE	np	6	0	baseline	250	nonparola	2	ong	0	no	IDN24F18	24	F	2021-10-18_13h22.16.600	THAI_NEGA	2021.2.3	Win32	60.09976561	0	70	70	70	1
m	0	0.7908						DARSENA	p	7	9	baseline	0	parola	1	ong	0	no	IDN24F18	24	F	2021-10-18_13h22.16.600	THAI_NEGA	2021.2.3	Win32	60.09976561	0	71	71	71	1
m	1	0.8514						ALCIERE	np	7	0	baseline	250	nonparola	2	ong	0	no	IDN24F18	24	F	2021-10-18_13h22.16.600	THAI_NEGA	2021.2.3	Win32	60.09976561	0	72	72	72	1
m	1	0.6814						ENTIMO	np	6	0	baseline	0	nonparola	2	ong	0	no	IDN24F18	24	F	2021-10-18_13h22.16.600	THAI_NEGA	2021.2.3	Win32	60.09976561	0	73	73	73	1
z	1	0.8976						LIVIDO	p	6	8	baseline	500	parola	1	ong	0	no	IDN24F18	24	F	2021-10-18_13h22.16.600	THAI_NEGA	2021.2.3	Win32	60.09976561	0	74	74	74	1
z	1	0.5971						NAUSEA	p	6	15	baseline	0	parola	1	ong	0	no	IDN24F18	24	F	2021-10-18_13h22.16.600	THAI_NEGA	2021.2.3	Win32	60.09976561	0	75	75	75	1
m	1	0.7656						VERCACE	np	7	0	baseline	500	nonparola	2	ong	0	no	IDN24F18	24	F	2021-10-18_13h22.16.600	THAI_NEGA	2021.2.3	Win32	60.09976561	0	76	76	76	1
z	1	0.5883						COFANO	p	6	9	baseline	0	parola	1	ong	0	no	IDN24F18	24	F	2021-10-18_13h22.16.600	THAI_NEGA	2021.2.3	Win32	60.09976561	0	77	77	77	1
z	0	0.866						USPICIO	np	7	0	baseline	250	nonparola	2	ong	0	no	IDN24F18	24	F	2021-10-18_13h22.16.600	THAI_NEGA	2021.2.3	Win32	60.09976561	0	78	78	78	1
z	1	0.5822						IMBUTO	p	6	9	baseline	0	parola	1	ong	0	no	IDN24F18	24	F	2021-10-18_13h22.16.600	THAI_NEGA	2021.2.3	Win32	60.09976561	0	79	79	79	1
m	1	0.7315						SADIVA	np	6	0	baseline	500	nonparola	2	ong	0	no	IDN24F18	24	F	2021-10-18_13h22.16.600	THAI_NEGA	2021.2.3	Win32	60.09976561	0	80	80	80	1
z	1	0.8011						BOZZOLO	p	7	7	baseline	0	parola	1	ong	0	no	IDN24F18	24	F	2021-10-18_13h22.16.600	THAI_NEGA	2021.2.3	Win32	60.09976561	0	81	81	81	1
m	1	0.9814						OMPICCIO	np	7	0	baseline	0	nonparola	2	ong	0	no	IDN24F18	24	F	2021-10-18_13h22.16.600	THAI_NEGA	2021.2.3	Win32	60.09976561	0	82	82	82	1
m	1	0.6816						LIMPONE	np	7	0	baseline	500	nonparola	2	ong	0	no	IDN24F18	24	F	2021-10-18_13h22.16.600	THAI_NEGA	2021.2.3	Win32	60.09976561	0	83	83	83	1
m	1	0.8836						NARCICO	np	7	0	baseline	250	nonparola	2	ong	0	no	IDN24F18	24	F	2021-10-18_13h22.16.600	THAI_NEGA	2021.2.3	Win32	60.09976561	0	84	84	84	1
z	1	0.9811						PASCOLO	p	7	7	baseline	0	parola	1	ong	0	no	IDN24F18	24	F	2021-10-18_13h22.16.600	THAI_NEGA	2021.2.3	Win32	60.09976561	0	85	85	85	1
m	1	0.835						INSOGNA	np	7	0	baseline	250	nonparola	2	ong	0	no	IDN24F18	24	F	2021-10-18_13h22.16.600	THAI_NEGA	2021.2.3	Win32	60.09976561	0	86	86	86	1
m	0	0.6812						PATINA	p	6	14	baseline	250	parola	1	ong	0	no	IDN24F18	24	F	2021-10-18_13h22.16.600	THAI_NEGA	2021.2.3	Win32	60.09976561	0	87	87	87	1
m	1	0.7476						ADOLTO	np	7	0	baseline	0	nonparola	2	ong	0	no	IDN24F18	24	F	2021-10-18_13h22.16.600	THAI_NEGA	2021.2.3	Win32	60.09976561	0	88	88	88	1
z	1	0.665						UTENTE	p	6	34	baseline	0	parola	1	ong	0	no	IDN24F18	24	F	2021-10-18_13h22.16.600	THAI_NEGA	2021.2.3	Win32	60.09976561	0	89	89	89	1
m	1	0.6476						CIPELLA	np	7	0	baseline	500	nonparola	2	ong	0	no	IDN24F18	24	F	2021-10-18_13h22.16.600	THAI_NEGA	2021.2.3	Win32	60.09976561	0	90	90	90	1
m	0	0.608						GINEPRO	p	7	10	baseline	0	parola	1	ong	0	no	IDN24F18	24	F	2021-10-18_13h22.16.600	THAI_NEGA	2021.2.3	Win32	60.09976561	0	91	91	91	1
m	1	0.5978						NONATO	np	6	0	baseline	500	nonparola	2	ong	0	no	IDN24F18	24	F	2021-10-18_13h22.16.600	THAI_NEGA	2021.2.3	Win32	60.09976561	0	92	92	92	1
z	1	0.5638						CALICE	p	6	10	baseline	0	parola	1	ong	0	no	IDN24F18	24	F	2021-10-18_13h22.16.600	THAI_NEGA	2021.2.3	Win32	60.09976561	0	93	93	93	1
z	1	0.7146						TORACE	p	6	31	baseline	250	parola	1	ong	0	no	IDN24F18	24	F	2021-10-18_13h22.16.600	THAI_NEGA	2021.2.3	Win32	60.09976561	0	94	94	94	1
m	0	0.8179						REDINE	p	6	8	baseline	500	parola	1	ong	0	no	IDN24F18	24	F	2021-10-18_13h22.16.600	THAI_NEGA	2021.2.3	Win32	60.09976561	0	95	95	95	1
z	1	0.6006						GOMITO	p	6	35	baseline	0	parola	1	ong	0	no	IDN24F18	24	F	2021-10-18_13h22.16.600	THAI_NEGA	2021.2.3	Win32	60.09976561	0	96	96	96	1
m	1	0.616						INGENSO	np	7	0	baseline	500	nonparola	2	ong	0	no	IDN24F18	24	F	2021-10-18_13h22.16.600	THAI_NEGA	2021.2.3	Win32	60.09976561	0	97	97	97	1
m	1	0.5982						COVALLO	np	7	0	baseline	250	nonparola	2	ong	0	no	IDN24F18	24	F	2021-10-18_13h22.16.600	THAI_NEGA	2021.2.3	Win32	60.09976561	0	98	98	98	1
z	1	0.6469						MONACO	p	6	24	baseline	250	parola	1	ong	0	no	IDN24F18	24	F	2021-10-18_13h22.16.600	THAI_NEGA	2021.2.3	Win32	60.09976561	0	99	99	99	1
	0							DILUVIO	p	7	34	monitoring	0	parola	1	ong	0	no	IDN24F18	24	F	2021-10-18_13h22.16.600	THAI_NEGA	2021.2.3	Win32	60.09976561						0	0	0	0	1
m	1	1.2446						PADATO	np	6	0	monitoring	250	nonparola	2	ong	0	no	IDN24F18	24	F	2021-10-18_13h22.16.600	THAI_NEGA	2021.2.3	Win32	60.09976561						0	1	1	1	1
z	1	0.7994						STIVALE	p	7	10	monitoring	0	parola	1	ong	0	no	IDN24F18	24	F	2021-10-18_13h22.16.600	THAI_NEGA	2021.2.3	Win32	60.09976561						0	2	2	2	1
m	1	1.0787						BAMMINO	np	7	0	monitoring	0	nonparola	2	ong	0	no	IDN24F18	24	F	2021-10-18_13h22.16.600	THAI_NEGA	2021.2.3	Win32	60.09976561						0	3	3	3	1
m	1	0.7793						NUDOLA	np	6	0	monitoring	250	nonparola	2	ong	0	no	IDN24F18	24	F	2021-10-18_13h22.16.600	THAI_NEGA	2021.2.3	Win32	60.09976561						0	4	4	4	1
z	1	0.9846						ZAMPINO	p	7	6	monitoring	500	parola	1	ong	0	no	IDN24F18	24	F	2021-10-18_13h22.16.600	THAI_NEGA	2021.2.3	Win32	60.09976561						0	5	5	5	1
z	1	0.6971						CALDAIA	p	7	12	monitoring	250	parola	1	ong	0	no	IDN24F18	24	F	2021-10-18_13h22.16.600	THAI_NEGA	2021.2.3	Win32	60.09976561						0	6	6	6	1
z	0	0.941						FULGINE	np	7	0	monitoring	0	nonparola	2	ong	0	no	IDN24F18	24	F	2021-10-18_13h22.16.600	THAI_NEGA	2021.2.3	Win32	60.09976561						0	7	7	7	1
z	1	1.1542						URANIO	p	6	9	monitoring	250	parola	1	ong	0	no	IDN24F18	24	F	2021-10-18_13h22.16.600	THAI_NEGA	2021.2.3	Win32	60.09976561						0	8	8	8	1
m	1	0.8369						APISSO	np	6	0	monitoring	500	nonparola	2	ong	0	no	IDN24F18	24	F	2021-10-18_13h22.16.600	THAI_NEGA	2021.2.3	Win32	60.09976561						0	9	9	9	1
l	1	1.1336						CAGERMA	np	7	0	monitoring	0	l	2	pmcue	0	no	IDN24F18	24	F	2021-10-18_13h22.16.600	THAI_NEGA	2021.2.3	Win32	60.09976561						0	10	10	10	1
z	1	0.8312						TAZZINA	p	7	10	monitoring	250	parola	1	ong	0	no	IDN24F18	24	F	2021-10-18_13h22.16.600	THAI_NEGA	2021.2.3	Win32	60.09976561						0	11	11	11	1
m	0	1.1968						VAPORE	p	6	40	monitoring	0	parola	1	ong	0	no	IDN24F18	24	F	2021-10-18_13h22.16.600	THAI_NEGA	2021.2.3	Win32	60.09976561						0	12	12	12	1
m	1	1.3302						FEDORE	np	6	0	monitoring	250	nonparola	2	ong	0	no	IDN24F18	24	F	2021-10-18_13h22.16.600	THAI_NEGA	2021.2.3	Win32	60.09976561						0	13	13	13	1
z	1	0.9491						MONTONE	p	7	8	monitoring	250	parola	1	ong	0	no	IDN24F18	24	F	2021-10-18_13h22.16.600	THAI_NEGA	2021.2.3	Win32	60.09976561						0	14	14	14	1
m	1	0.7135						CANEZZA	np	7	0	monitoring	0	nonparola	2	ong	0	no	IDN24F18	24	F	2021-10-18_13h22.16.600	THAI_NEGA	2021.2.3	Win32	60.09976561						0	15	15	15	1
m	1	0.8572						RAGINA	np	6	0	monitoring	250	nonparola	2	ong	0	no	IDN24F18	24	F	2021-10-18_13h22.16.600	THAI_NEGA	2021.2.3	Win32	60.09976561						0	16	16	16	1
z	1	0.7184						AGNELLO	p	7	17	monitoring	250	parola	1	ong	0	no	IDN24F18	24	F	2021-10-18_13h22.16.600	THAI_NEGA	2021.2.3	Win32	60.09976561						0	17	17	17	1
m	1	0.9181						PINARIO	np	7	0	monitoring	250	nonparola	2	ong	0	no	IDN24F18	24	F	2021-10-18_13h22.16.600	THAI_NEGA	2021.2.3	Win32	60.09976561						0	18	18	18	1
m	1	0.6478						INDANO	np	6	0	monitoring	500	nonparola	2	ong	0	no	IDN24F18	24	F	2021-10-18_13h22.16.600	THAI_NEGA	2021.2.3	Win32	60.09976561						0	19	19	19	1
z	1	0.665						BISTURI	p	7	8	monitoring	250	parola	1	ong	0	no	IDN24F18	24	F	2021-10-18_13h22.16.600	THAI_NEGA	2021.2.3	Win32	60.09976561						0	20	20	20	1
m	1	0.6743						SECONTO	np	7	0	monitoring	250	nonparola	2	ong	0	no	IDN24F18	24	F	2021-10-18_13h22.16.600	THAI_NEGA	2021.2.3	Win32	60.09976561						0	21	21	21	1
l	1	0.7306						POMATA	p	6	0	monitoring	500	l	1	pmcue	0	no	IDN24F18	24	F	2021-10-18_13h22.16.600	THAI_NEGA	2021.2.3	Win32	60.09976561						0	22	22	22	1
m	1	0.6323						UMETTA	np	6	0	monitoring	250	nonparola	2	ong	0	no	IDN24F18	24	F	2021-10-18_13h22.16.600	THAI_NEGA	2021.2.3	Win32	60.09976561						0	23	23	23	1
z	1	0.6528						FRUSCIO	p	7	9	monitoring	0	parola	1	ong	0	no	IDN24F18	24	F	2021-10-18_13h22.16.600	THAI_NEGA	2021.2.3	Win32	60.09976561						0	24	24	24	1
z	1	0.8682						ORDIGNO	p	7	15	monitoring	250	parola	1	ong	0	no	IDN24F18	24	F	2021-10-18_13h22.16.600	THAI_NEGA	2021.2.3	Win32	60.09976561						0	25	25	25	1
m	1	0.6841						METALO	np	6	0	monitoring	0	nonparola	2	ong	0	no	IDN24F18	24	F	2021-10-18_13h22.16.600	THAI_NEGA	2021.2.3	Win32	60.09976561						0	26	26	26	1
z	0	0.6974						GAVERA	np	6	0	monitoring	500	nonparola	2	ong	0	no	IDN24F18	24	F	2021-10-18_13h22.16.600	THAI_NEGA	2021.2.3	Win32	60.09976561						0	27	27	27	1
z	1	1.0799						INSERTO	p	7	9	monitoring	0	parola	1	ong	0	no	IDN24F18	24	F	2021-10-18_13h22.16.600	THAI_NEGA	2021.2.3	Win32	60.09976561						0	28	28	28	1
z	1	0.8162						VICARIO	p	7	9	monitoring	500	parola	1	ong	0	no	IDN24F18	24	F	2021-10-18_13h22.16.600	THAI_NEGA	2021.2.3	Win32	60.09976561						0	29	29	29	1
m	1	0.6782						ACENDA	np	6	0	monitoring	0	nonparola	2	ong	0	no	IDN24F18	24	F	2021-10-18_13h22.16.600	THAI_NEGA	2021.2.3	Win32	60.09976561						0	30	30	30	1
z	1	1.4704						DECADE	p	6	7	monitoring	0	parola	1	ong	0	no	IDN24F18	24	F	2021-10-18_13h22.16.600	THAI_NEGA	2021.2.3	Win32	60.09976561						0	31	31	31	1
m	1	0.7872						PALETE	np	6	0	monitoring	500	nonparola	2	ong	0	no	IDN24F18	24	F	2021-10-18_13h22.16.600	THAI_NEGA	2021.2.3	Win32	60.09976561						0	32	32	32	1
z	1	0.7987						SENAPE	p	6	17	monitoring	500	parola	1	ong	0	no	IDN24F18	24	F	2021-10-18_13h22.16.600	THAI_NEGA	2021.2.3	Win32	60.09976561						0	33	33	33	1
m	1	0.794						TENTONO	np	7	0	monitoring	0	nonparola	2	ong	0	no	IDN24F18	24	F	2021-10-18_13h22.16.600	THAI_NEGA	2021.2.3	Win32	60.09976561						0	34	34	34	1
l	1	0.7662						MANICO	p	6	12	monitoring	0	l	1	pmcue	0	no	IDN24F18	24	F	2021-10-18_13h22.16.600	THAI_NEGA	2021.2.3	Win32	60.09976561						0	35	35	35	1
z	1	0.7644						GETTONE	p	7	5	monitoring	250	parola	1	ong	0	no	IDN24F18	24	F	2021-10-18_13h22.16.600	THAI_NEGA	2021.2.3	Win32	60.09976561						0	36	36	36	1
m	1	0.987						CALERA	np	6	0	monitoring	500	nonparola	2	ong	0	no	IDN24F18	24	F	2021-10-18_13h22.16.600	THAI_NEGA	2021.2.3	Win32	60.09976561						0	37	37	37	1
z	1	0.8314						USTIONE	p	7	20	monitoring	500	parola	1	ong	0	no	IDN24F18	24	F	2021-10-18_13h22.16.600	THAI_NEGA	2021.2.3	Win32	60.09976561						0	38	38	38	1
l	0	0.7078						LEGNAME	p	7	7	monitoring	0	parola	1	ong	0	no	IDN24F18	24	F	2021-10-18_13h22.16.600	THAI_NEGA	2021.2.3	Win32	60.09976561						0	39	39	39	1
m	1	0.7134						MODIVO	np	6	0	monitoring	0	nonparola	2	ong	0	no	IDN24F18	24	F	2021-10-18_13h22.16.600	THAI_NEGA	2021.2.3	Win32	60.09976561						0	40	40	40	1
z	1	0.883						RADURA	p	6	9	monitoring	0	parola	1	ong	0	no	IDN24F18	24	F	2021-10-18_13h22.16.600	THAI_NEGA	2021.2.3	Win32	60.09976561						0	41	41	41	1
m	1	0.6979						TUANTO	np	6	0	monitoring	250	nonparola	2	ong	0	no	IDN24F18	24	F	2021-10-18_13h22.16.600	THAI_NEGA	2021.2.3	Win32	60.09976561						0	42	42	42	1
z	1	0.7647						PICCONE	p	7	11	monitoring	0	parola	1	ong	0	no	IDN24F18	24	F	2021-10-18_13h22.16.600	THAI_NEGA	2021.2.3	Win32	60.09976561						0	43	43	43	1
m	1	0.7656						LACREME	np	7	0	monitoring	250	nonparola	2	ong	0	no	IDN24F18	24	F	2021-10-18_13h22.16.600	THAI_NEGA	2021.2.3	Win32	60.09976561						0	44	44	44	1
m	1	0.8478						DILITTA	np	7	0	monitoring	500	nonparola	2	ong	0	no	IDN24F18	24	F	2021-10-18_13h22.16.600	THAI_NEGA	2021.2.3	Win32	60.09976561						0	45	45	45	1
m	0	0.7066						TOMANTE	np	7	0	monitoring	0	l	2	pmcue	0	no	IDN24F18	24	F	2021-10-18_13h22.16.600	THAI_NEGA	2021.2.3	Win32	60.09976561						0	46	46	46	1
z	1	0.9816						OTTONE	p	6	17	monitoring	500	parola	1	ong	0	no	IDN24F18	24	F	2021-10-18_13h22.16.600	THAI_NEGA	2021.2.3	Win32	60.09976561						0	47	47	47	1
z	1	0.7568						GAZEBO	p	6	8	monitoring	0	parola	1	ong	0	no	IDN24F18	24	F	2021-10-18_13h22.16.600	THAI_NEGA	2021.2.3	Win32	60.09976561						0	48	48	48	1
m	1	0.8181						NENICO	np	6	0	monitoring	250	nonparola	2	ong	0	no	IDN24F18	24	F	2021-10-18_13h22.16.600	THAI_NEGA	2021.2.3	Win32	60.09976561						0	49	49	49	1
z	1	0.7318						ARPIONE	p	7	12	monitoring	250	parola	1	ong	0	no	IDN24F18	24	F	2021-10-18_13h22.16.600	THAI_NEGA	2021.2.3	Win32	60.09976561						0	50	50	50	1
m	1	0.8209						VANIGIA	np	7	0	monitoring	500	nonparola	2	ong	0	no	IDN24F18	24	F	2021-10-18_13h22.16.600	THAI_NEGA	2021.2.3	Win32	60.09976561						0	51	51	51	1
m	1	1.0303						EBLISSE	np	7	0	monitoring	0	nonparola	2	ong	0	no	IDN24F18	24	F	2021-10-18_13h22.16.600	THAI_NEGA	2021.2.3	Win32	60.09976561						0	52	52	52	1
z	1	0.7085						CARTINA	p	7	13	monitoring	250	parola	1	ong	0	no	IDN24F18	24	F	2021-10-18_13h22.16.600	THAI_NEGA	2021.2.3	Win32	60.09976561						0	53	53	53	1
m	1	0.6133						TECITA	np	6	0	monitoring	500	nonparola	2	ong	0	no	IDN24F18	24	F	2021-10-18_13h22.16.600	THAI_NEGA	2021.2.3	Win32	60.09976561						0	54	54	54	1
z	1	0.7633						FELINO	p	6	9	monitoring	500	parola	1	ong	0	no	IDN24F18	24	F	2021-10-18_13h22.16.600	THAI_NEGA	2021.2.3	Win32	60.09976561						0	55	55	55	1
m	1	0.6777						GINEVRO	np	7	0	monitoring	250	nonparola	2	ong	0	no	IDN24F18	24	F	2021-10-18_13h22.16.600	THAI_NEGA	2021.2.3	Win32	60.09976561						0	56	56	56	1
m	1	0.5802						ELANCO	np	6	0	monitoring	250	nonparola	2	ong	0	no	IDN24F18	24	F	2021-10-18_13h22.16.600	THAI_NEGA	2021.2.3	Win32	60.09976561						0	57	57	57	1
z	1	0.6352						BIDONE	p	6	13	monitoring	0	parola	1	ong	0	no	IDN24F18	24	F	2021-10-18_13h22.16.600	THAI_NEGA	2021.2.3	Win32	60.09976561						0	58	58	58	1
m	0	0.8797						LEMURE	p	6	3	monitoring	500	parola	1	ong	0	no	IDN24F18	24	F	2021-10-18_13h22.16.600	THAI_NEGA	2021.2.3	Win32	60.09976561						0	59	59	59	1
z	0	0.7139						SAGOMA	p	6	0	monitoring	250	l	1	pmcue	0	no	IDN24F18	24	F	2021-10-18_13h22.16.600	THAI_NEGA	2021.2.3	Win32	60.09976561						0	60	60	60	1
z	1	0.7704						REPERTO	p	7	7	monitoring	0	parola	1	ong	0	no	IDN24F18	24	F	2021-10-18_13h22.16.600	THAI_NEGA	2021.2.3	Win32	60.09976561						0	61	61	61	1
m	1	0.8048						MIDULLO	np	7	0	monitoring	250	nonparola	2	ong	0	no	IDN24F18	24	F	2021-10-18_13h22.16.600	THAI_NEGA	2021.2.3	Win32	60.09976561						0	62	62	62	1
m	1	0.9313						DANNOLA	np	7	0	monitoring	500	nonparola	2	ong	0	no	IDN24F18	24	F	2021-10-18_13h22.16.600	THAI_NEGA	2021.2.3	Win32	60.09976561						0	63	63	63	1
z	1	0.647						ORFANO	p	6	9	monitoring	500	parola	1	ong	0	no	IDN24F18	24	F	2021-10-18_13h22.16.600	THAI_NEGA	2021.2.3	Win32	60.09976561						0	64	64	64	1
m	1	0.8471						BANENA	np	6	0	monitoring	250	nonparola	2	ong	0	no	IDN24F18	24	F	2021-10-18_13h22.16.600	THAI_NEGA	2021.2.3	Win32	60.09976561						0	65	65	65	1
m	1	0.7331						FERPATA	np	7	0	monitoring	0	nonparola	2	ong	0	no	IDN24F18	24	F	2021-10-18_13h22.16.600	THAI_NEGA	2021.2.3	Win32	60.09976561						0	66	66	66	1
z	1	0.6709						NEURONE	p	7	11	monitoring	250	parola	1	ong	0	no	IDN24F18	24	F	2021-10-18_13h22.16.600	THAI_NEGA	2021.2.3	Win32	60.09976561						0	67	67	67	1
m	1	0.8657						LATTERA	np	7	0	monitoring	500	nonparola	2	ong	0	no	IDN24F18	24	F	2021-10-18_13h22.16.600	THAI_NEGA	2021.2.3	Win32	60.09976561						0	68	68	68	1
z	0	0.704						GESIONE	np	7	0	monitoring	500	nonparola	2	ong	0	no	IDN24F18	24	F	2021-10-18_13h22.16.600	THAI_NEGA	2021.2.3	Win32	60.09976561						0	69	69	69	1
z	1	0.6298						PEDANA	p	6	18	monitoring	500	parola	1	ong	0	no	IDN24F18	24	F	2021-10-18_13h22.16.600	THAI_NEGA	2021.2.3	Win32	60.09976561						0	70	70	70	1
m	0	0.8514						MACIATA	np	7	0	monitoring	500	l	2	pmcue	0	no	IDN24F18	24	F	2021-10-18_13h22.16.600	THAI_NEGA	2021.2.3	Win32	60.09976561						0	71	71	71	1
m	1	0.8977						FIOLINO	np	7	0	monitoring	250	nonparola	2	ong	0	no	IDN24F18	24	F	2021-10-18_13h22.16.600	THAI_NEGA	2021.2.3	Win32	60.09976561						0	72	72	72	1
z	1	0.7512						INGORGO	p	7	16	monitoring	0	parola	1	ong	0	no	IDN24F18	24	F	2021-10-18_13h22.16.600	THAI_NEGA	2021.2.3	Win32	60.09976561						0	73	73	73	1
m	1	0.7469						IMPORO	np	6	0	monitoring	250	nonparola	2	ong	0	no	IDN24F18	24	F	2021-10-18_13h22.16.600	THAI_NEGA	2021.2.3	Win32	60.09976561						0	74	74	74	1
z	1	0.7392						NOBILE	p	6	29	monitoring	500	parola	1	ong	0	no	IDN24F18	24	F	2021-10-18_13h22.16.600	THAI_NEGA	2021.2.3	Win32	60.09976561						0	75	75	75	1
z	1	1.1226						MINIERA	p	7	19	monitoring	500	parola	1	ong	0	no	IDN24F18	24	F	2021-10-18_13h22.16.600	THAI_NEGA	2021.2.3	Win32	60.09976561						0	76	76	76	1
m	1	0.665						ALLARVE	np	7	0	monitoring	500	nonparola	2	ong	0	no	IDN24F18	24	F	2021-10-18_13h22.16.600	THAI_NEGA	2021.2.3	Win32	60.09976561						0	77	77	77	1
m	1	0.5883						DIBANO	np	6	0	monitoring	250	nonparola	2	ong	0	no	IDN24F18	24	F	2021-10-18_13h22.16.600	THAI_NEGA	2021.2.3	Win32	60.09976561						0	78	78	78	1
z	1	0.5814						FAGOTTO	p	7	7	monitoring	0	parola	1	ong	0	no	IDN24F18	24	F	2021-10-18_13h22.16.600	THAI_NEGA	2021.2.3	Win32	60.09976561						0	79	79	79	1
z	1	0.7678						PALUDE	p	6	13	monitoring	0	parola	1	ong	0	no	IDN24F18	24	F	2021-10-18_13h22.16.600	THAI_NEGA	2021.2.3	Win32	60.09976561						0	80	80	80	1
m	1	0.6987						MUDINO	np	6	0	monitoring	500	nonparola	2	ong	0	no	IDN24F18	24	F	2021-10-18_13h22.16.600	THAI_NEGA	2021.2.3	Win32	60.09976561						0	81	81	81	1
m	1	0.7334						ESTEBA	np	6	0	monitoring	500	nonparola	2	ong	0	no	IDN24F18	24	F	2021-10-18_13h22.16.600	THAI_NEGA	2021.2.3	Win32	60.09976561						0	82	82	82	1
z	0	0.5945						MANTIDE	p	7	9	monitoring	250	l	1	pmcue	0	no	IDN24F18	24	F	2021-10-18_13h22.16.600	THAI_NEGA	2021.2.3	Win32	60.09976561						0	83	83	83	1
z	1	0.6706						UVETTA	p	6	11	monitoring	500	parola	1	ong	0	no	IDN24F18	24	F	2021-10-18_13h22.16.600	THAI_NEGA	2021.2.3	Win32	60.09976561						0	84	84	84	1
z	1	0.7145						ESILIO	p	6	41	monitoring	250	parola	1	ong	0	no	IDN24F18	24	F	2021-10-18_13h22.16.600	THAI_NEGA	2021.2.3	Win32	60.09976561						0	85	85	85	1
z	0	0.6313						RECRUTA	np	7	0	monitoring	500	nonparola	2	ong	0	no	IDN24F18	24	F	2021-10-18_13h22.16.600	THAI_NEGA	2021.2.3	Win32	60.09976561						0	86	86	86	1
z	1	0.9319						TIMONE	p	7	31	monitoring	250	parola	1	ong	0	no	IDN24F18	24	F	2021-10-18_13h22.16.600	THAI_NEGA	2021.2.3	Win32	60.09976561						0	87	87	87	1
z	1	0.6511						CAVOLO	p	6	13	monitoring	0	parola	1	ong	0	no	IDN24F18	24	F	2021-10-18_13h22.16.600	THAI_NEGA	2021.2.3	Win32	60.09976561						0	88	88	88	1
m	1	0.9291						NOTTARE	np	7	0	monitoring	500	nonparola	2	ong	0	no	IDN24F18	24	F	2021-10-18_13h22.16.600	THAI_NEGA	2021.2.3	Win32	60.09976561						0	89	89	89	1
z	1	0.9307						LICHENE	p	7	7	monitoring	0	parola	1	ong	0	no	IDN24F18	24	F	2021-10-18_13h22.16.600	THAI_NEGA	2021.2.3	Win32	60.09976561						0	90	90	90	1
m	1	0.8493						PUSTINO	np	7	0	monitoring	500	nonparola	2	ong	0	no	IDN24F18	24	F	2021-10-18_13h22.16.600	THAI_NEGA	2021.2.3	Win32	60.09976561						0	91	91	91	1
z	1	0.688						MULINO	p	6	7	monitoring	0	parola	1	ong	0	no	IDN24F18	24	F	2021-10-18_13h22.16.600	THAI_NEGA	2021.2.3	Win32	60.09976561						0	92	92	92	1
m	1	0.5987						VAROLO	np	6	0	monitoring	0	nonparola	2	ong	0	no	IDN24F18	24	F	2021-10-18_13h22.16.600	THAI_NEGA	2021.2.3	Win32	60.09976561						0	93	93	93	1
z	0	0.6362						ENIGMA	p	6	9	monitoring	500	l	1	pmcue	0	no	IDN24F18	24	F	2021-10-18_13h22.16.600	THAI_NEGA	2021.2.3	Win32	60.09976561						0	94	94	94	1
z	1	0.8655						NARICE	p	6	15	monitoring	250	parola	1	ong	0	no	IDN24F18	24	F	2021-10-18_13h22.16.600	THAI_NEGA	2021.2.3	Win32	60.09976561						0	95	95	95	1
m	1	0.6671						CAVIDE	np	6	0	monitoring	500	nonparola	2	ong	0	no	IDN24F18	24	F	2021-10-18_13h22.16.600	THAI_NEGA	2021.2.3	Win32	60.09976561						0	96	96	96	1
m	1	0.6989						VOLACE	np	6	0	monitoring	0	nonparola	2	ong	0	no	IDN24F18	24	F	2021-10-18_13h22.16.600	THAI_NEGA	2021.2.3	Win32	60.09976561						0	97	97	97	1
z	0	0.6026						SADICE	np	6	0	monitoring	0	nonparola	2	ong	0	no	IDN24F18	24	F	2021-10-18_13h22.16.600	THAI_NEGA	2021.2.3	Win32	60.09976561						0	98	98	98	1
z	1	0.7514						VORTICE	p	7	14	monitoring	250	parola	1	ong	0	no	IDN24F18	24	F	2021-10-18_13h22.16.600	THAI_NEGA	2021.2.3	Win32	60.09976561						0	99	99	99	1
																			IDN24F18	24	F	2021-10-18_13h22.16.600	THAI_NEGA	2021.2.3	Win32	60.09976561											n	1	5.3111	y	1	4.2763	n	1	3.181
