# Supplementary material for: Thinking about it: the impact of COVID-19-related stimuli on prospective memory
Source: PeerJ. 2023 Nov 16;11:e16389. doi: 10.7717/peerj.16389 (PMC10657566; doi:10.7717/peerj.16389)
Supplement: Supplemental Information 4 — The raw data from both the task and the questionnaire. Both folders are divided in the three conditions (COV, DOC, and NEGA) depending on the presented video clip. [file peerj-11-16389-s004.zip › Data/RAW_Data_Task/NEGA_version/MP34F5_nega.csv]

trial_key.keys	trial_key.corr	trials_loop_practice.thisRepN	trials_loop_practice.thisTrialN	trials_loop_practice.thisN	trials_loop_practice.thisIndex	trials_loop_practice.ran	stimolo	parolanonparola	lunghezza	frequenza	blocco	jitter	rispcorr	StimTrig	stim_type	stimulus_after	underline	ID_Soggetto*	Età*	Sesso	date	expName	psychopyVersion	OS	frameRate	trial_key.rt	trials_loop_baseline.thisRepN	trials_loop_baseline.thisTrialN	trials_loop_baseline.thisN	trials_loop_baseline.thisIndex	trials_loop_baseline.ran	trials_loop_attention.thisRepN	trials_loop_attention.thisTrialN	trials_loop_attention.thisN	trials_loop_attention.thisIndex	trials_loop_attention.ran	emotional1_key.keys	emotional1_key.corr	emotional1_key.rt	emotional2_key.keys	emotional2_key.corr	emotional2_key.rt	emotional3_key.keys	emotional3_key.corr	emotional3_key.rt
	0	0	0	0	0	1	ARANCIA	p	7	31	practice	500	parola	1	ong	0	no	MP34F5	35	F	2021-10-27_10h57.18.944	THAI_NEGA	2021.2.3	Win32	59.80503558
z	1	0	1	1	1	1	RECINA	np	6	0	practice	500	nonparola	2	ong	0	no	MP34F5	35	F	2021-10-27_10h57.18.944	THAI_NEGA	2021.2.3	Win32	59.80503558	1.2368
m	0	0	2	2	2	1	TUCCANA	np	7	0	practice	250	nonparola	2	ong	0	no	MP34F5	35	F	2021-10-27_10h57.18.944	THAI_NEGA	2021.2.3	Win32	59.80503558	0.5263
m	1	0	3	3	3	1	PETTINE	p	7	1	practice	0	parola	1	ong	0	no	MP34F5	35	F	2021-10-27_10h57.18.944	THAI_NEGA	2021.2.3	Win32	59.80503558	0.6614
z	1	0	4	4	4	1	INFITO	np	6	0	practice	500	nonparola	2	ong	0	no	MP34F5	35	F	2021-10-27_10h57.18.944	THAI_NEGA	2021.2.3	Win32	59.80503558	0.8832
m	1	0	5	5	5	1	GIUDICE	p	7	374	practice	500	parola	1	ong	0	no	MP34F5	35	F	2021-10-27_10h57.18.944	THAI_NEGA	2021.2.3	Win32	59.80503558	0.6931
m	1	0	6	6	6	1	VOLANTE	p	7	89	practice	0	parola	1	ong	0	no	MP34F5	35	F	2021-10-27_10h57.18.944	THAI_NEGA	2021.2.3	Win32	59.80503558	0.6884
z	1	0	7	7	7	1	CUBELA	np	6	0	practice	250	nonparola	2	ong	0	no	MP34F5	35	F	2021-10-27_10h57.18.944	THAI_NEGA	2021.2.3	Win32	59.80503558	0.638
z	1	0	8	8	8	1	LUGGINE	np	7	0	practice	0	nonparola	2	ong	0	no	MP34F5	35	F	2021-10-27_10h57.18.944	THAI_NEGA	2021.2.3	Win32	59.80503558	0.7562
m	1	0	9	9	9	1	DISEGNO	p	7	201	practice	0	parola	1	ong	0	no	MP34F5	35	F	2021-10-27_10h57.18.944	THAI_NEGA	2021.2.3	Win32	59.80503558	0.805
m	1						RELITTO	p	7	8	baseline	500	parola	1	ong	0	no	MP34F5	35	F	2021-10-27_10h57.18.944	THAI_NEGA	2021.2.3	Win32	59.80503558	0.7668	0	0	0	0	1
z	0						GERANIO	p	7	12	baseline	250	parola	1	ong	0	no	MP34F5	35	F	2021-10-27_10h57.18.944	THAI_NEGA	2021.2.3	Win32	59.80503558	0.6168	0	1	1	1	1
z	1						VANANGA	np	7	0	baseline	0	nonparola	2	ong	0	no	MP34F5	35	F	2021-10-27_10h57.18.944	THAI_NEGA	2021.2.3	Win32	59.80503558	0.7446	0	2	2	2	1
m	1						NATICA	p	6	5	baseline	250	parola	1	ong	0	no	MP34F5	35	F	2021-10-27_10h57.18.944	THAI_NEGA	2021.2.3	Win32	59.80503558	0.676	0	3	3	3	1
z	1						USTELLO	np	7	0	baseline	500	nonparola	2	ong	0	no	MP34F5	35	F	2021-10-27_10h57.18.944	THAI_NEGA	2021.2.3	Win32	59.80503558	0.6835	0	4	4	4	1
m	1						METANO	p	6	17	baseline	250	parola	1	ong	0	no	MP34F5	35	F	2021-10-27_10h57.18.944	THAI_NEGA	2021.2.3	Win32	59.80503558	0.5588	0	5	5	5	1
z	1						FIURIA	np	6	0	baseline	500	nonparola	2	ong	0	no	MP34F5	35	F	2021-10-27_10h57.18.944	THAI_NEGA	2021.2.3	Win32	59.80503558	0.7255	0	6	6	6	1
m	1						SUGHERO	p	7	5	baseline	250	parola	1	ong	0	no	MP34F5	35	F	2021-10-27_10h57.18.944	THAI_NEGA	2021.2.3	Win32	59.80503558	0.6103	0	7	7	7	1
z	1						PIROTA	np	6	0	baseline	250	nonparola	2	ong	0	no	MP34F5	35	F	2021-10-27_10h57.18.944	THAI_NEGA	2021.2.3	Win32	59.80503558	0.7002	0	8	8	8	1
z	1						BAMBORA	np	7	0	baseline	0	nonparola	2	ong	0	no	MP34F5	35	F	2021-10-27_10h57.18.944	THAI_NEGA	2021.2.3	Win32	59.80503558	0.8058	0	9	9	9	1
m	1						PETALO	p	6	27	baseline	250	parola	1	ong	0	no	MP34F5	35	F	2021-10-27_10h57.18.944	THAI_NEGA	2021.2.3	Win32	59.80503558	0.6064	0	10	10	10	1
m	1						ELMETTO	p	7	5	baseline	0	parola	1	ong	0	no	MP34F5	35	F	2021-10-27_10h57.18.944	THAI_NEGA	2021.2.3	Win32	59.80503558	0.7223	0	11	11	11	1
z	1						DOBILE	np	6	0	baseline	250	nonparola	2	ong	0	no	MP34F5	35	F	2021-10-27_10h57.18.944	THAI_NEGA	2021.2.3	Win32	59.80503558	0.761	0	12	12	12	1
m	1						BAVERO	p	6	7	baseline	0	parola	1	ong	0	no	MP34F5	35	F	2021-10-27_10h57.18.944	THAI_NEGA	2021.2.3	Win32	59.80503558	0.7193	0	13	13	13	1
m	1						VALENZA	p	7	10	baseline	500	parola	1	ong	0	no	MP34F5	35	F	2021-10-27_10h57.18.944	THAI_NEGA	2021.2.3	Win32	59.80503558	0.741	0	14	14	14	1
z	1						ORDONE	np	6	0	baseline	250	nonparola	2	ong	0	no	MP34F5	35	F	2021-10-27_10h57.18.944	THAI_NEGA	2021.2.3	Win32	59.80503558	0.7394	0	15	15	15	1
z	1						TERPONE	np	7	0	baseline	250	nonparola	2	ong	0	no	MP34F5	35	F	2021-10-27_10h57.18.944	THAI_NEGA	2021.2.3	Win32	59.80503558	0.7834	0	16	16	16	1
m	1						INCHINO	p	7	10	baseline	250	parola	1	ong	0	no	MP34F5	35	F	2021-10-27_10h57.18.944	THAI_NEGA	2021.2.3	Win32	59.80503558	0.645	0	17	17	17	1
m	1						ETTARO	p	6	31	baseline	0	parola	1	ong	0	no	MP34F5	35	F	2021-10-27_10h57.18.944	THAI_NEGA	2021.2.3	Win32	59.80503558	0.7168	0	18	18	18	1
z	1						LUVACA	np	6	0	baseline	250	nonparola	2	ong	0	no	MP34F5	35	F	2021-10-27_10h57.18.944	THAI_NEGA	2021.2.3	Win32	59.80503558	0.6255	0	19	19	19	1
m	1						DUETTO	p	6	23	baseline	500	parola	1	ong	0	no	MP34F5	35	F	2021-10-27_10h57.18.944	THAI_NEGA	2021.2.3	Win32	59.80503558	0.6568	0	20	20	20	1
z	1						PUPILE	np	6	0	baseline	250	nonparola	2	ong	0	no	MP34F5	35	F	2021-10-27_10h57.18.944	THAI_NEGA	2021.2.3	Win32	59.80503558	0.9896	0	21	21	21	1
z	1						STOVACO	np	7	0	baseline	0	nonparola	2	ong	0	no	MP34F5	35	F	2021-10-27_10h57.18.944	THAI_NEGA	2021.2.3	Win32	59.80503558	0.8169	0	22	22	22	1
m	1						BARILE	p	6	7	baseline	500	parola	1	ong	0	no	MP34F5	35	F	2021-10-27_10h57.18.944	THAI_NEGA	2021.2.3	Win32	59.80503558	0.6169	0	23	23	23	1
z	1						RANAIO	np	6	0	baseline	250	nonparola	2	ong	0	no	MP34F5	35	F	2021-10-27_10h57.18.944	THAI_NEGA	2021.2.3	Win32	59.80503558	0.6669	0	24	24	24	1
m	1						CAVERNA	p	7	14	baseline	250	parola	1	ong	0	no	MP34F5	35	F	2021-10-27_10h57.18.944	THAI_NEGA	2021.2.3	Win32	59.80503558	0.6499	0	25	25	25	1
z	1						ROTOIA	np	7	0	baseline	500	nonparola	2	ong	0	no	MP34F5	35	F	2021-10-27_10h57.18.944	THAI_NEGA	2021.2.3	Win32	59.80503558	0.6863	0	26	26	26	1
z	0						ALTURA	p	6	8	baseline	500	parola	1	ong	0	no	MP34F5	35	F	2021-10-27_10h57.18.944	THAI_NEGA	2021.2.3	Win32	59.80503558	0.7427	0	27	27	27	1
z	0						DIPINTO	p	7	21	baseline	0	parola	1	ong	0	no	MP34F5	35	F	2021-10-27_10h57.18.944	THAI_NEGA	2021.2.3	Win32	59.80503558	0.8255	0	28	28	28	1
m	1						LEGUME	p	6	11	baseline	250	parola	1	ong	0	no	MP34F5	35	F	2021-10-27_10h57.18.944	THAI_NEGA	2021.2.3	Win32	59.80503558	0.7276	0	29	29	29	1
z	1						FEDINO	np	6	0	baseline	500	nonparola	2	ong	0	no	MP34F5	35	F	2021-10-27_10h57.18.944	THAI_NEGA	2021.2.3	Win32	59.80503558	0.767	0	30	30	30	1
m	1						MENSOLA	p	7	7	baseline	0	parola	1	ong	0	no	MP34F5	35	F	2021-10-27_10h57.18.944	THAI_NEGA	2021.2.3	Win32	59.80503558	0.5878	0	31	31	31	1
z	1						ALCUME	np	6	0	baseline	500	nonparola	2	ong	0	no	MP34F5	35	F	2021-10-27_10h57.18.944	THAI_NEGA	2021.2.3	Win32	59.80503558	0.8055	0	32	32	32	1
m	1						INNESTO	p	6	13	baseline	0	parola	1	ong	0	no	MP34F5	35	F	2021-10-27_10h57.18.944	THAI_NEGA	2021.2.3	Win32	59.80503558	0.9592	0	33	33	33	1
z	1						LAVENDA	np	7	0	baseline	0	nonparola	2	ong	0	no	MP34F5	35	F	2021-10-27_10h57.18.944	THAI_NEGA	2021.2.3	Win32	59.80503558	0.634	0	34	34	34	1
z	0						SLAVINA	p	7	5	baseline	500	parola	1	ong	0	no	MP34F5	35	F	2021-10-27_10h57.18.944	THAI_NEGA	2021.2.3	Win32	59.80503558	0.7701	0	35	35	35	1
m	1						ORMONE	p	6	6	baseline	500	parola	1	ong	0	no	MP34F5	35	F	2021-10-27_10h57.18.944	THAI_NEGA	2021.2.3	Win32	59.80503558	0.5836	0	36	36	36	1
z	1						UMIONE	np	6	0	baseline	0	nonparola	2	ong	0	no	MP34F5	35	F	2021-10-27_10h57.18.944	THAI_NEGA	2021.2.3	Win32	59.80503558	0.7026	0	37	37	37	1
m	1						SALAME	p	6	14	baseline	0	parola	1	ong	0	no	MP34F5	35	F	2021-10-27_10h57.18.944	THAI_NEGA	2021.2.3	Win32	59.80503558	0.5836	0	38	38	38	1
z	1						GANDOLA	np	7	0	baseline	500	nonparola	2	ong	0	no	MP34F5	35	F	2021-10-27_10h57.18.944	THAI_NEGA	2021.2.3	Win32	59.80503558	0.6842	0	39	39	39	1
m	0						DIGEGNO	np	7	0	baseline	500	nonparola	2	ong	0	no	MP34F5	35	F	2021-10-27_10h57.18.944	THAI_NEGA	2021.2.3	Win32	59.80503558	0.6264	0	40	40	40	1
z	1						BACRECA	np	7	0	baseline	0	nonparola	2	ong	0	no	MP34F5	35	F	2021-10-27_10h57.18.944	THAI_NEGA	2021.2.3	Win32	59.80503558	0.8336	0	41	41	41	1
m	1						RUDERE	p	6	8	baseline	250	parola	1	ong	0	no	MP34F5	35	F	2021-10-27_10h57.18.944	THAI_NEGA	2021.2.3	Win32	59.80503558	0.6336	0	42	42	42	1
z	1						OSCITE	np	6	0	baseline	250	nonparola	2	ong	0	no	MP34F5	35	F	2021-10-27_10h57.18.944	THAI_NEGA	2021.2.3	Win32	59.80503558	0.6668	0	43	43	43	1
m	1						NETTARE	p	7	14	baseline	500	parola	1	ong	0	no	MP34F5	35	F	2021-10-27_10h57.18.944	THAI_NEGA	2021.2.3	Win32	59.80503558	0.7332	0	44	44	44	1
z	1						PENTERA	np	7	0	baseline	0	nonparola	2	ong	0	no	MP34F5	35	F	2021-10-27_10h57.18.944	THAI_NEGA	2021.2.3	Win32	59.80503558	0.6926	0	45	45	45	1
z	1						NEBOZIO	np	7	0	baseline	250	nonparola	2	ong	0	no	MP34F5	35	F	2021-10-27_10h57.18.944	THAI_NEGA	2021.2.3	Win32	59.80503558	0.9574	0	46	46	46	1
m	1						ZATTERA	p	7	14	baseline	500	parola	1	ong	0	no	MP34F5	35	F	2021-10-27_10h57.18.944	THAI_NEGA	2021.2.3	Win32	59.80503558	0.6543	0	47	47	47	1
m	1						LAMIERA	p	7	11	baseline	500	parola	1	ong	0	no	MP34F5	35	F	2021-10-27_10h57.18.944	THAI_NEGA	2021.2.3	Win32	59.80503558	0.7211	0	48	48	48	1
z	1						CULINA	np	6	0	baseline	500	nonparola	2	ong	0	no	MP34F5	35	F	2021-10-27_10h57.18.944	THAI_NEGA	2021.2.3	Win32	59.80503558	0.6948	0	49	49	49	1
m	1						FALANGE	p	7	9	baseline	250	parola	1	ong	0	no	MP34F5	35	F	2021-10-27_10h57.18.944	THAI_NEGA	2021.2.3	Win32	59.80503558	0.7501	0	50	50	50	1
m	1						PEDALE	p	6	16	baseline	500	parola	1	ong	0	no	MP34F5	35	F	2021-10-27_10h57.18.944	THAI_NEGA	2021.2.3	Win32	59.80503558	0.6835	0	51	51	51	1
z	1						METARDO	np	7	0	baseline	500	nonparola	2	ong	0	no	MP34F5	35	F	2021-10-27_10h57.18.944	THAI_NEGA	2021.2.3	Win32	59.80503558	1.0003	0	52	52	52	1
	0						EMPORIO	p	7	3	baseline	250	parola	1	ong	0	no	MP34F5	35	F	2021-10-27_10h57.18.944	THAI_NEGA	2021.2.3	Win32	59.80503558		0	53	53	53	1
z	1						TAPORE	np	6	0	baseline	0	nonparola	2	ong	0	no	MP34F5	35	F	2021-10-27_10h57.18.944	THAI_NEGA	2021.2.3	Win32	59.80503558	0.8595	0	54	54	54	1
z	1						DENTIDE	np	7	0	baseline	250	nonparola	2	ong	0	no	MP34F5	35	F	2021-10-27_10h57.18.944	THAI_NEGA	2021.2.3	Win32	59.80503558	0.8555	0	55	55	55	1
z	1						SEPERTO	np	7	0	baseline	500	nonparola	2	ong	0	no	MP34F5	35	F	2021-10-27_10h57.18.944	THAI_NEGA	2021.2.3	Win32	59.80503558	1.0166	0	56	56	56	1
m	1						MUCOSA	p	6	6	baseline	500	parola	1	ong	0	no	MP34F5	35	F	2021-10-27_10h57.18.944	THAI_NEGA	2021.2.3	Win32	59.80503558	0.8001	0	57	57	57	1
z	1						BECULLA	np	7	0	baseline	250	nonparola	2	ong	0	no	MP34F5	35	F	2021-10-27_10h57.18.944	THAI_NEGA	2021.2.3	Win32	59.80503558	0.6835	0	58	58	58	1
m	1						FUCINA	p	6	8	baseline	250	parola	1	ong	0	no	MP34F5	35	F	2021-10-27_10h57.18.944	THAI_NEGA	2021.2.3	Win32	59.80503558	0.7762	0	59	59	59	1
m	1						ECLISSI	p	7	5	baseline	0	parola	1	ong	0	no	MP34F5	35	F	2021-10-27_10h57.18.944	THAI_NEGA	2021.2.3	Win32	59.80503558	0.7532	0	60	60	60	1
m	1						TROFEO	p	6	23	baseline	250	parola	1	ong	0	no	MP34F5	35	F	2021-10-27_10h57.18.944	THAI_NEGA	2021.2.3	Win32	59.80503558	0.7535	0	61	61	61	1
m	1						ROTTAME	p	7	7	baseline	0	parola	1	ong	0	no	MP34F5	35	F	2021-10-27_10h57.18.944	THAI_NEGA	2021.2.3	Win32	59.80503558	0.65	0	62	62	62	1
z	1						MENDOLO	np	7	0	baseline	500	nonparola	2	ong	0	no	MP34F5	35	F	2021-10-27_10h57.18.944	THAI_NEGA	2021.2.3	Win32	59.80503558	0.8501	0	63	63	63	1
z	1						ARSINE	np	6	0	baseline	250	nonparola	2	ong	0	no	MP34F5	35	F	2021-10-27_10h57.18.944	THAI_NEGA	2021.2.3	Win32	59.80503558	0.8168	0	64	64	64	1
m	1						TISANA	p	6	7	baseline	0	parola	1	ong	0	no	MP34F5	35	F	2021-10-27_10h57.18.944	THAI_NEGA	2021.2.3	Win32	59.80503558	0.7387	0	65	65	65	1
z	1						ORLINO	np	6	0	baseline	0	nonparola	2	ong	0	no	MP34F5	35	F	2021-10-27_10h57.18.944	THAI_NEGA	2021.2.3	Win32	59.80503558	0.6393	0	66	66	66	1
m	1						ARINGA	p	6	9	baseline	500	parola	1	ong	0	no	MP34F5	35	F	2021-10-27_10h57.18.944	THAI_NEGA	2021.2.3	Win32	59.80503558	0.9941	0	67	67	67	1
z	1						TENGINE	np	7	0	baseline	0	nonparola	2	ong	0	no	MP34F5	35	F	2021-10-27_10h57.18.944	THAI_NEGA	2021.2.3	Win32	59.80503558	0.8499	0	68	68	68	1
m	1						ATTICO	p	6	6	baseline	500	parola	1	ong	0	no	MP34F5	35	F	2021-10-27_10h57.18.944	THAI_NEGA	2021.2.3	Win32	59.80503558	0.6427	0	69	69	69	1
z	1						VENORE	np	6	0	baseline	250	nonparola	2	ong	0	no	MP34F5	35	F	2021-10-27_10h57.18.944	THAI_NEGA	2021.2.3	Win32	59.80503558	0.6183	0	70	70	70	1
m	1						DARSENA	p	7	9	baseline	0	parola	1	ong	0	no	MP34F5	35	F	2021-10-27_10h57.18.944	THAI_NEGA	2021.2.3	Win32	59.80503558	0.7	0	71	71	71	1
z	1						ALCIERE	np	7	0	baseline	250	nonparola	2	ong	0	no	MP34F5	35	F	2021-10-27_10h57.18.944	THAI_NEGA	2021.2.3	Win32	59.80503558	0.7915	0	72	72	72	1
z	1						ENTIMO	np	6	0	baseline	0	nonparola	2	ong	0	no	MP34F5	35	F	2021-10-27_10h57.18.944	THAI_NEGA	2021.2.3	Win32	59.80503558	0.8253	0	73	73	73	1
m	1						LIVIDO	p	6	8	baseline	500	parola	1	ong	0	no	MP34F5	35	F	2021-10-27_10h57.18.944	THAI_NEGA	2021.2.3	Win32	59.80503558	1.3332	0	74	74	74	1
z	0						NAUSEA	p	6	15	baseline	0	parola	1	ong	0	no	MP34F5	35	F	2021-10-27_10h57.18.944	THAI_NEGA	2021.2.3	Win32	59.80503558	0.5623	0	75	75	75	1
z	1						VERCACE	np	7	0	baseline	500	nonparola	2	ong	0	no	MP34F5	35	F	2021-10-27_10h57.18.944	THAI_NEGA	2021.2.3	Win32	59.80503558	1.2427	0	76	76	76	1
m	1						COFANO	p	6	9	baseline	0	parola	1	ong	0	no	MP34F5	35	F	2021-10-27_10h57.18.944	THAI_NEGA	2021.2.3	Win32	59.80503558	0.81	0	77	77	77	1
m	0						USPICIO	np	7	0	baseline	250	nonparola	2	ong	0	no	MP34F5	35	F	2021-10-27_10h57.18.944	THAI_NEGA	2021.2.3	Win32	59.80503558	0.8411	0	78	78	78	1
m	1						IMBUTO	p	6	9	baseline	0	parola	1	ong	0	no	MP34F5	35	F	2021-10-27_10h57.18.944	THAI_NEGA	2021.2.3	Win32	59.80503558	0.7668	0	79	79	79	1
z	1						SADIVA	np	6	0	baseline	500	nonparola	2	ong	0	no	MP34F5	35	F	2021-10-27_10h57.18.944	THAI_NEGA	2021.2.3	Win32	59.80503558	0.7669	0	80	80	80	1
m	1						BOZZOLO	p	7	7	baseline	0	parola	1	ong	0	no	MP34F5	35	F	2021-10-27_10h57.18.944	THAI_NEGA	2021.2.3	Win32	59.80503558	0.8453	0	81	81	81	1
z	1						OMPICCIO	np	7	0	baseline	0	nonparola	2	ong	0	no	MP34F5	35	F	2021-10-27_10h57.18.944	THAI_NEGA	2021.2.3	Win32	59.80503558	0.851	0	82	82	82	1
z	1						LIMPONE	np	7	0	baseline	500	nonparola	2	ong	0	no	MP34F5	35	F	2021-10-27_10h57.18.944	THAI_NEGA	2021.2.3	Win32	59.80503558	0.9835	0	83	83	83	1
z	1						NARCICO	np	7	0	baseline	250	nonparola	2	ong	0	no	MP34F5	35	F	2021-10-27_10h57.18.944	THAI_NEGA	2021.2.3	Win32	59.80503558	0.9353	0	84	84	84	1
m	1						PASCOLO	p	7	7	baseline	0	parola	1	ong	0	no	MP34F5	35	F	2021-10-27_10h57.18.944	THAI_NEGA	2021.2.3	Win32	59.80503558	0.7001	0	85	85	85	1
z	1						INSOGNA	np	7	0	baseline	250	nonparola	2	ong	0	no	MP34F5	35	F	2021-10-27_10h57.18.944	THAI_NEGA	2021.2.3	Win32	59.80503558	0.7834	0	86	86	86	1
z	0						PATINA	p	6	14	baseline	250	parola	1	ong	0	no	MP34F5	35	F	2021-10-27_10h57.18.944	THAI_NEGA	2021.2.3	Win32	59.80503558	1.3702	0	87	87	87	1
z	1						ADOLTO	np	7	0	baseline	0	nonparola	2	ong	0	no	MP34F5	35	F	2021-10-27_10h57.18.944	THAI_NEGA	2021.2.3	Win32	59.80503558	0.8835	0	88	88	88	1
m	1						UTENTE	p	6	34	baseline	0	parola	1	ong	0	no	MP34F5	35	F	2021-10-27_10h57.18.944	THAI_NEGA	2021.2.3	Win32	59.80503558	1.0022	0	89	89	89	1
z	1						CIPELLA	np	7	0	baseline	500	nonparola	2	ong	0	no	MP34F5	35	F	2021-10-27_10h57.18.944	THAI_NEGA	2021.2.3	Win32	59.80503558	0.7087	0	90	90	90	1
m	1						GINEPRO	p	7	10	baseline	0	parola	1	ong	0	no	MP34F5	35	F	2021-10-27_10h57.18.944	THAI_NEGA	2021.2.3	Win32	59.80503558	0.7706	0	91	91	91	1
z	1						NONATO	np	6	0	baseline	500	nonparola	2	ong	0	no	MP34F5	35	F	2021-10-27_10h57.18.944	THAI_NEGA	2021.2.3	Win32	59.80503558	1.0865	0	92	92	92	1
m	1						CALICE	p	6	10	baseline	0	parola	1	ong	0	no	MP34F5	35	F	2021-10-27_10h57.18.944	THAI_NEGA	2021.2.3	Win32	59.80503558	0.7335	0	93	93	93	1
m	1						TORACE	p	6	31	baseline	250	parola	1	ong	0	no	MP34F5	35	F	2021-10-27_10h57.18.944	THAI_NEGA	2021.2.3	Win32	59.80503558	0.6774	0	94	94	94	1
m	1						REDINE	p	6	8	baseline	500	parola	1	ong	0	no	MP34F5	35	F	2021-10-27_10h57.18.944	THAI_NEGA	2021.2.3	Win32	59.80503558	0.7338	0	95	95	95	1
m	1						GOMITO	p	6	35	baseline	0	parola	1	ong	0	no	MP34F5	35	F	2021-10-27_10h57.18.944	THAI_NEGA	2021.2.3	Win32	59.80503558	1.0848	0	96	96	96	1
z	1						INGENSO	np	7	0	baseline	500	nonparola	2	ong	0	no	MP34F5	35	F	2021-10-27_10h57.18.944	THAI_NEGA	2021.2.3	Win32	59.80503558	1.5409	0	97	97	97	1
z	1						COVALLO	np	7	0	baseline	250	nonparola	2	ong	0	no	MP34F5	35	F	2021-10-27_10h57.18.944	THAI_NEGA	2021.2.3	Win32	59.80503558	0.7546	0	98	98	98	1
m	1						MONACO	p	6	24	baseline	250	parola	1	ong	0	no	MP34F5	35	F	2021-10-27_10h57.18.944	THAI_NEGA	2021.2.3	Win32	59.80503558	0.5592	0	99	99	99	1
z	0						DILUVIO	p	7	34	monitoring	0	parola	1	ong	0	no	MP34F5	35	F	2021-10-27_10h57.18.944	THAI_NEGA	2021.2.3	Win32	59.80503558	1.6621						0	0	0	0	1
z	1						PADATO	np	6	0	monitoring	250	nonparola	2	ong	0	no	MP34F5	35	F	2021-10-27_10h57.18.944	THAI_NEGA	2021.2.3	Win32	59.80503558	0.7537						0	1	1	1	1
m	1						STIVALE	p	7	10	monitoring	0	parola	1	ong	0	no	MP34F5	35	F	2021-10-27_10h57.18.944	THAI_NEGA	2021.2.3	Win32	59.80503558	1.0983						0	2	2	2	1
z	1						BAMMINO	np	7	0	monitoring	0	nonparola	2	ong	0	no	MP34F5	35	F	2021-10-27_10h57.18.944	THAI_NEGA	2021.2.3	Win32	59.80503558	0.9498						0	3	3	3	1
z	1						NUDOLA	np	6	0	monitoring	250	nonparola	2	ong	0	no	MP34F5	35	F	2021-10-27_10h57.18.944	THAI_NEGA	2021.2.3	Win32	59.80503558	0.8414						0	4	4	4	1
l	0						ZAMPINO	p	7	6	monitoring	500	parola	1	ong	0	no	MP34F5	35	F	2021-10-27_10h57.18.944	THAI_NEGA	2021.2.3	Win32	59.80503558	1.3024						0	5	5	5	1
z	0						CALDAIA	p	7	12	monitoring	250	parola	1	ong	0	no	MP34F5	35	F	2021-10-27_10h57.18.944	THAI_NEGA	2021.2.3	Win32	59.80503558	0.9677						0	6	6	6	1
z	1						FULGINE	np	7	0	monitoring	0	nonparola	2	ong	0	no	MP34F5	35	F	2021-10-27_10h57.18.944	THAI_NEGA	2021.2.3	Win32	59.80503558	1.3037						0	7	7	7	1
m	1						URANIO	p	6	9	monitoring	250	parola	1	ong	0	no	MP34F5	35	F	2021-10-27_10h57.18.944	THAI_NEGA	2021.2.3	Win32	59.80503558	0.9629						0	8	8	8	1
z	1						APISSO	np	6	0	monitoring	500	nonparola	2	ong	0	no	MP34F5	35	F	2021-10-27_10h57.18.944	THAI_NEGA	2021.2.3	Win32	59.80503558	1.1388						0	9	9	9	1
l	1						CAGERMA	np	7	0	monitoring	0	l	2	pmcue	0	no	MP34F5	35	F	2021-10-27_10h57.18.944	THAI_NEGA	2021.2.3	Win32	59.80503558	1.0677						0	10	10	10	1
m	1						TAZZINA	p	7	10	monitoring	250	parola	1	ong	0	no	MP34F5	35	F	2021-10-27_10h57.18.944	THAI_NEGA	2021.2.3	Win32	59.80503558	1.0352						0	11	11	11	1
m	1						VAPORE	p	6	40	monitoring	0	parola	1	ong	0	no	MP34F5	35	F	2021-10-27_10h57.18.944	THAI_NEGA	2021.2.3	Win32	59.80503558	1.0725						0	12	12	12	1
z	1						FEDORE	np	6	0	monitoring	250	nonparola	2	ong	0	no	MP34F5	35	F	2021-10-27_10h57.18.944	THAI_NEGA	2021.2.3	Win32	59.80503558	0.993						0	13	13	13	1
m	1						MONTONE	p	7	8	monitoring	250	parola	1	ong	0	no	MP34F5	35	F	2021-10-27_10h57.18.944	THAI_NEGA	2021.2.3	Win32	59.80503558	1.4542						0	14	14	14	1
z	1						CANEZZA	np	7	0	monitoring	0	nonparola	2	ong	0	no	MP34F5	35	F	2021-10-27_10h57.18.944	THAI_NEGA	2021.2.3	Win32	59.80503558	1.0418						0	15	15	15	1
z	1						RAGINA	np	6	0	monitoring	250	nonparola	2	ong	0	no	MP34F5	35	F	2021-10-27_10h57.18.944	THAI_NEGA	2021.2.3	Win32	59.80503558	1.5473						0	16	16	16	1
m	1						AGNELLO	p	7	17	monitoring	250	parola	1	ong	0	no	MP34F5	35	F	2021-10-27_10h57.18.944	THAI_NEGA	2021.2.3	Win32	59.80503558	1.7681						0	17	17	17	1
z	1						PINARIO	np	7	0	monitoring	250	nonparola	2	ong	0	no	MP34F5	35	F	2021-10-27_10h57.18.944	THAI_NEGA	2021.2.3	Win32	59.80503558	0.9694						0	18	18	18	1
z	1						INDANO	np	6	0	monitoring	500	nonparola	2	ong	0	no	MP34F5	35	F	2021-10-27_10h57.18.944	THAI_NEGA	2021.2.3	Win32	59.80503558	1.0634						0	19	19	19	1
m	1						BISTURI	p	7	8	monitoring	250	parola	1	ong	0	no	MP34F5	35	F	2021-10-27_10h57.18.944	THAI_NEGA	2021.2.3	Win32	59.80503558	0.9666						0	20	20	20	1
z	1						SECONTO	np	7	0	monitoring	250	nonparola	2	ong	0	no	MP34F5	35	F	2021-10-27_10h57.18.944	THAI_NEGA	2021.2.3	Win32	59.80503558	1.0558						0	21	21	21	1
l	1						POMATA	p	6	0	monitoring	500	l	1	pmcue	0	no	MP34F5	35	F	2021-10-27_10h57.18.944	THAI_NEGA	2021.2.3	Win32	59.80503558	0.9257						0	22	22	22	1
z	1						UMETTA	np	6	0	monitoring	250	nonparola	2	ong	0	no	MP34F5	35	F	2021-10-27_10h57.18.944	THAI_NEGA	2021.2.3	Win32	59.80503558	1.9381						0	23	23	23	1
m	1						FRUSCIO	p	7	9	monitoring	0	parola	1	ong	0	no	MP34F5	35	F	2021-10-27_10h57.18.944	THAI_NEGA	2021.2.3	Win32	59.80503558	0.85						0	24	24	24	1
m	1						ORDIGNO	p	7	15	monitoring	250	parola	1	ong	0	no	MP34F5	35	F	2021-10-27_10h57.18.944	THAI_NEGA	2021.2.3	Win32	59.80503558	0.9794						0	25	25	25	1
z	1						METALO	np	6	0	monitoring	0	nonparola	2	ong	0	no	MP34F5	35	F	2021-10-27_10h57.18.944	THAI_NEGA	2021.2.3	Win32	59.80503558	1.5262						0	26	26	26	1
z	1						GAVERA	np	6	0	monitoring	500	nonparola	2	ong	0	no	MP34F5	35	F	2021-10-27_10h57.18.944	THAI_NEGA	2021.2.3	Win32	59.80503558	0.9013						0	27	27	27	1
m	1						INSERTO	p	7	9	monitoring	0	parola	1	ong	0	no	MP34F5	35	F	2021-10-27_10h57.18.944	THAI_NEGA	2021.2.3	Win32	59.80503558	0.8493						0	28	28	28	1
m	1						VICARIO	p	7	9	monitoring	500	parola	1	ong	0	no	MP34F5	35	F	2021-10-27_10h57.18.944	THAI_NEGA	2021.2.3	Win32	59.80503558	0.9263						0	29	29	29	1
z	1						ACENDA	np	6	0	monitoring	0	nonparola	2	ong	0	no	MP34F5	35	F	2021-10-27_10h57.18.944	THAI_NEGA	2021.2.3	Win32	59.80503558	0.9085						0	30	30	30	1
z	0						DECADE	p	6	7	monitoring	0	parola	1	ong	0	no	MP34F5	35	F	2021-10-27_10h57.18.944	THAI_NEGA	2021.2.3	Win32	59.80503558	1.0123						0	31	31	31	1
z	1						PALETE	np	6	0	monitoring	500	nonparola	2	ong	0	no	MP34F5	35	F	2021-10-27_10h57.18.944	THAI_NEGA	2021.2.3	Win32	59.80503558	1.1724						0	32	32	32	1
m	1						SENAPE	p	6	17	monitoring	500	parola	1	ong	0	no	MP34F5	35	F	2021-10-27_10h57.18.944	THAI_NEGA	2021.2.3	Win32	59.80503558	0.9036						0	33	33	33	1
z	1						TENTONO	np	7	0	monitoring	0	nonparola	2	ong	0	no	MP34F5	35	F	2021-10-27_10h57.18.944	THAI_NEGA	2021.2.3	Win32	59.80503558	1.3671						0	34	34	34	1
l	1						MANICO	p	6	12	monitoring	0	l	1	pmcue	0	no	MP34F5	35	F	2021-10-27_10h57.18.944	THAI_NEGA	2021.2.3	Win32	59.80503558	0.6724						0	35	35	35	1
m	1						GETTONE	p	7	5	monitoring	250	parola	1	ong	0	no	MP34F5	35	F	2021-10-27_10h57.18.944	THAI_NEGA	2021.2.3	Win32	59.80503558	0.8731						0	36	36	36	1
z	1						CALERA	np	6	0	monitoring	500	nonparola	2	ong	0	no	MP34F5	35	F	2021-10-27_10h57.18.944	THAI_NEGA	2021.2.3	Win32	59.80503558	0.7486						0	37	37	37	1
m	1						USTIONE	p	7	20	monitoring	500	parola	1	ong	0	no	MP34F5	35	F	2021-10-27_10h57.18.944	THAI_NEGA	2021.2.3	Win32	59.80503558	0.6987						0	38	38	38	1
l	0						LEGNAME	p	7	7	monitoring	0	parola	1	ong	0	no	MP34F5	35	F	2021-10-27_10h57.18.944	THAI_NEGA	2021.2.3	Win32	59.80503558	1.114						0	39	39	39	1
z	1						MODIVO	np	6	0	monitoring	0	nonparola	2	ong	0	no	MP34F5	35	F	2021-10-27_10h57.18.944	THAI_NEGA	2021.2.3	Win32	59.80503558	0.8971						0	40	40	40	1
m	1						RADURA	p	6	9	monitoring	0	parola	1	ong	0	no	MP34F5	35	F	2021-10-27_10h57.18.944	THAI_NEGA	2021.2.3	Win32	59.80503558	0.7924						0	41	41	41	1
z	1						TUANTO	np	6	0	monitoring	250	nonparola	2	ong	0	no	MP34F5	35	F	2021-10-27_10h57.18.944	THAI_NEGA	2021.2.3	Win32	59.80503558	0.831						0	42	42	42	1
m	1						PICCONE	p	7	11	monitoring	0	parola	1	ong	0	no	MP34F5	35	F	2021-10-27_10h57.18.944	THAI_NEGA	2021.2.3	Win32	59.80503558	1.0376						0	43	43	43	1
z	1						LACREME	np	7	0	monitoring	250	nonparola	2	ong	0	no	MP34F5	35	F	2021-10-27_10h57.18.944	THAI_NEGA	2021.2.3	Win32	59.80503558	0.8264						0	44	44	44	1
z	1						DILITTA	np	7	0	monitoring	500	nonparola	2	ong	0	no	MP34F5	35	F	2021-10-27_10h57.18.944	THAI_NEGA	2021.2.3	Win32	59.80503558	1.2021						0	45	45	45	1
l	1						TOMANTE	np	7	0	monitoring	0	l	2	pmcue	0	no	MP34F5	35	F	2021-10-27_10h57.18.944	THAI_NEGA	2021.2.3	Win32	59.80503558	0.9162						0	46	46	46	1
m	1						OTTONE	p	6	17	monitoring	500	parola	1	ong	0	no	MP34F5	35	F	2021-10-27_10h57.18.944	THAI_NEGA	2021.2.3	Win32	59.80503558	0.8506						0	47	47	47	1
m	1						GAZEBO	p	6	8	monitoring	0	parola	1	ong	0	no	MP34F5	35	F	2021-10-27_10h57.18.944	THAI_NEGA	2021.2.3	Win32	59.80503558	1.1367						0	48	48	48	1
z	1						NENICO	np	6	0	monitoring	250	nonparola	2	ong	0	no	MP34F5	35	F	2021-10-27_10h57.18.944	THAI_NEGA	2021.2.3	Win32	59.80503558	0.868						0	49	49	49	1
m	1						ARPIONE	p	7	12	monitoring	250	parola	1	ong	0	no	MP34F5	35	F	2021-10-27_10h57.18.944	THAI_NEGA	2021.2.3	Win32	59.80503558	0.9421						0	50	50	50	1
z	1						VANIGIA	np	7	0	monitoring	500	nonparola	2	ong	0	no	MP34F5	35	F	2021-10-27_10h57.18.944	THAI_NEGA	2021.2.3	Win32	59.80503558	0.9294						0	51	51	51	1
z	1						EBLISSE	np	7	0	monitoring	0	nonparola	2	ong	0	no	MP34F5	35	F	2021-10-27_10h57.18.944	THAI_NEGA	2021.2.3	Win32	59.80503558	0.7048						0	52	52	52	1
z	0						CARTINA	p	7	13	monitoring	250	parola	1	ong	0	no	MP34F5	35	F	2021-10-27_10h57.18.944	THAI_NEGA	2021.2.3	Win32	59.80503558	0.8643						0	53	53	53	1
z	1						TECITA	np	6	0	monitoring	500	nonparola	2	ong	0	no	MP34F5	35	F	2021-10-27_10h57.18.944	THAI_NEGA	2021.2.3	Win32	59.80503558	0.8901						0	54	54	54	1
m	1						FELINO	p	6	9	monitoring	500	parola	1	ong	0	no	MP34F5	35	F	2021-10-27_10h57.18.944	THAI_NEGA	2021.2.3	Win32	59.80503558	0.8091						0	55	55	55	1
z	1						GINEVRO	np	7	0	monitoring	250	nonparola	2	ong	0	no	MP34F5	35	F	2021-10-27_10h57.18.944	THAI_NEGA	2021.2.3	Win32	59.80503558	0.8735						0	56	56	56	1
z	1						ELANCO	np	6	0	monitoring	250	nonparola	2	ong	0	no	MP34F5	35	F	2021-10-27_10h57.18.944	THAI_NEGA	2021.2.3	Win32	59.80503558	1.1827						0	57	57	57	1
m	1						BIDONE	p	6	13	monitoring	0	parola	1	ong	0	no	MP34F5	35	F	2021-10-27_10h57.18.944	THAI_NEGA	2021.2.3	Win32	59.80503558	0.6632						0	58	58	58	1
m	1						LEMURE	p	6	3	monitoring	500	parola	1	ong	0	no	MP34F5	35	F	2021-10-27_10h57.18.944	THAI_NEGA	2021.2.3	Win32	59.80503558	1.1493						0	59	59	59	1
m	0						SAGOMA	p	6	0	monitoring	250	l	1	pmcue	0	no	MP34F5	35	F	2021-10-27_10h57.18.944	THAI_NEGA	2021.2.3	Win32	59.80503558	0.7187						0	60	60	60	1
m	1						REPERTO	p	7	7	monitoring	0	parola	1	ong	0	no	MP34F5	35	F	2021-10-27_10h57.18.944	THAI_NEGA	2021.2.3	Win32	59.80503558	0.8732						0	61	61	61	1
z	1						MIDULLO	np	7	0	monitoring	250	nonparola	2	ong	0	no	MP34F5	35	F	2021-10-27_10h57.18.944	THAI_NEGA	2021.2.3	Win32	59.80503558	0.9401						0	62	62	62	1
m	0						DANNOLA	np	7	0	monitoring	500	nonparola	2	ong	0	no	MP34F5	35	F	2021-10-27_10h57.18.944	THAI_NEGA	2021.2.3	Win32	59.80503558	1.4233						0	63	63	63	1
m	1						ORFANO	p	6	9	monitoring	500	parola	1	ong	0	no	MP34F5	35	F	2021-10-27_10h57.18.944	THAI_NEGA	2021.2.3	Win32	59.80503558	0.6311						0	64	64	64	1
z	1						BANENA	np	6	0	monitoring	250	nonparola	2	ong	0	no	MP34F5	35	F	2021-10-27_10h57.18.944	THAI_NEGA	2021.2.3	Win32	59.80503558	1.5394						0	65	65	65	1
z	1						FERPATA	np	7	0	monitoring	0	nonparola	2	ong	0	no	MP34F5	35	F	2021-10-27_10h57.18.944	THAI_NEGA	2021.2.3	Win32	59.80503558	1.2917						0	66	66	66	1
m	1						NEURONE	p	7	11	monitoring	250	parola	1	ong	0	no	MP34F5	35	F	2021-10-27_10h57.18.944	THAI_NEGA	2021.2.3	Win32	59.80503558	0.7358						0	67	67	67	1
z	1						LATTERA	np	7	0	monitoring	500	nonparola	2	ong	0	no	MP34F5	35	F	2021-10-27_10h57.18.944	THAI_NEGA	2021.2.3	Win32	59.80503558	0.784						0	68	68	68	1
z	1						GESIONE	np	7	0	monitoring	500	nonparola	2	ong	0	no	MP34F5	35	F	2021-10-27_10h57.18.944	THAI_NEGA	2021.2.3	Win32	59.80503558	1.4796						0	69	69	69	1
m	1						PEDANA	p	6	18	monitoring	500	parola	1	ong	0	no	MP34F5	35	F	2021-10-27_10h57.18.944	THAI_NEGA	2021.2.3	Win32	59.80503558	1.0667						0	70	70	70	1
l	1						MACIATA	np	7	0	monitoring	500	l	2	pmcue	0	no	MP34F5	35	F	2021-10-27_10h57.18.944	THAI_NEGA	2021.2.3	Win32	59.80503558	0.9634						0	71	71	71	1
z	1						FIOLINO	np	7	0	monitoring	250	nonparola	2	ong	0	no	MP34F5	35	F	2021-10-27_10h57.18.944	THAI_NEGA	2021.2.3	Win32	59.80503558	0.9731						0	72	72	72	1
m	1						INGORGO	p	7	16	monitoring	0	parola	1	ong	0	no	MP34F5	35	F	2021-10-27_10h57.18.944	THAI_NEGA	2021.2.3	Win32	59.80503558	0.9153						0	73	73	73	1
z	1						IMPORO	np	6	0	monitoring	250	nonparola	2	ong	0	no	MP34F5	35	F	2021-10-27_10h57.18.944	THAI_NEGA	2021.2.3	Win32	59.80503558	1.051						0	74	74	74	1
m	1						NOBILE	p	6	29	monitoring	500	parola	1	ong	0	no	MP34F5	35	F	2021-10-27_10h57.18.944	THAI_NEGA	2021.2.3	Win32	59.80503558	0.7351						0	75	75	75	1
m	1						MINIERA	p	7	19	monitoring	500	parola	1	ong	0	no	MP34F5	35	F	2021-10-27_10h57.18.944	THAI_NEGA	2021.2.3	Win32	59.80503558	1.0967						0	76	76	76	1
z	1						ALLARVE	np	7	0	monitoring	500	nonparola	2	ong	0	no	MP34F5	35	F	2021-10-27_10h57.18.944	THAI_NEGA	2021.2.3	Win32	59.80503558	1						0	77	77	77	1
z	1						DIBANO	np	6	0	monitoring	250	nonparola	2	ong	0	no	MP34F5	35	F	2021-10-27_10h57.18.944	THAI_NEGA	2021.2.3	Win32	59.80503558	0.8169						0	78	78	78	1
m	1						FAGOTTO	p	7	7	monitoring	0	parola	1	ong	0	no	MP34F5	35	F	2021-10-27_10h57.18.944	THAI_NEGA	2021.2.3	Win32	59.80503558	0.906						0	79	79	79	1
m	1						PALUDE	p	6	13	monitoring	0	parola	1	ong	0	no	MP34F5	35	F	2021-10-27_10h57.18.944	THAI_NEGA	2021.2.3	Win32	59.80503558	0.7862						0	80	80	80	1
z	1						MUDINO	np	6	0	monitoring	500	nonparola	2	ong	0	no	MP34F5	35	F	2021-10-27_10h57.18.944	THAI_NEGA	2021.2.3	Win32	59.80503558	1.1177						0	81	81	81	1
z	1						ESTEBA	np	6	0	monitoring	500	nonparola	2	ong	0	no	MP34F5	35	F	2021-10-27_10h57.18.944	THAI_NEGA	2021.2.3	Win32	59.80503558	1.1633						0	82	82	82	1
	0						MANTIDE	p	7	9	monitoring	250	l	1	pmcue	0	no	MP34F5	35	F	2021-10-27_10h57.18.944	THAI_NEGA	2021.2.3	Win32	59.80503558							0	83	83	83	1
m	1						UVETTA	p	6	11	monitoring	500	parola	1	ong	0	no	MP34F5	35	F	2021-10-27_10h57.18.944	THAI_NEGA	2021.2.3	Win32	59.80503558	0.9058						0	84	84	84	1
m	1						ESILIO	p	6	41	monitoring	250	parola	1	ong	0	no	MP34F5	35	F	2021-10-27_10h57.18.944	THAI_NEGA	2021.2.3	Win32	59.80503558	0.8698						0	85	85	85	1
z	1						RECRUTA	np	7	0	monitoring	500	nonparola	2	ong	0	no	MP34F5	35	F	2021-10-27_10h57.18.944	THAI_NEGA	2021.2.3	Win32	59.80503558	1.9046						0	86	86	86	1
m	1						TIMONE	p	7	31	monitoring	250	parola	1	ong	0	no	MP34F5	35	F	2021-10-27_10h57.18.944	THAI_NEGA	2021.2.3	Win32	59.80503558	0.7002						0	87	87	87	1
m	1						CAVOLO	p	6	13	monitoring	0	parola	1	ong	0	no	MP34F5	35	F	2021-10-27_10h57.18.944	THAI_NEGA	2021.2.3	Win32	59.80503558	0.6868						0	88	88	88	1
z	1						NOTTARE	np	7	0	monitoring	500	nonparola	2	ong	0	no	MP34F5	35	F	2021-10-27_10h57.18.944	THAI_NEGA	2021.2.3	Win32	59.80503558	0.8998						0	89	89	89	1
z	0						LICHENE	p	7	7	monitoring	0	parola	1	ong	0	no	MP34F5	35	F	2021-10-27_10h57.18.944	THAI_NEGA	2021.2.3	Win32	59.80503558	0.7899						0	90	90	90	1
z	1						PUSTINO	np	7	0	monitoring	500	nonparola	2	ong	0	no	MP34F5	35	F	2021-10-27_10h57.18.944	THAI_NEGA	2021.2.3	Win32	59.80503558	0.7266						0	91	91	91	1
m	1						MULINO	p	6	7	monitoring	0	parola	1	ong	0	no	MP34F5	35	F	2021-10-27_10h57.18.944	THAI_NEGA	2021.2.3	Win32	59.80503558	0.7569						0	92	92	92	1
z	1						VAROLO	np	6	0	monitoring	0	nonparola	2	ong	0	no	MP34F5	35	F	2021-10-27_10h57.18.944	THAI_NEGA	2021.2.3	Win32	59.80503558	0.7163						0	93	93	93	1
l	1						ENIGMA	p	6	9	monitoring	500	l	1	pmcue	0	no	MP34F5	35	F	2021-10-27_10h57.18.944	THAI_NEGA	2021.2.3	Win32	59.80503558	1.0429						0	94	94	94	1
m	1						NARICE	p	6	15	monitoring	250	parola	1	ong	0	no	MP34F5	35	F	2021-10-27_10h57.18.944	THAI_NEGA	2021.2.3	Win32	59.80503558	0.9103						0	95	95	95	1
z	1						CAVIDE	np	6	0	monitoring	500	nonparola	2	ong	0	no	MP34F5	35	F	2021-10-27_10h57.18.944	THAI_NEGA	2021.2.3	Win32	59.80503558	0.6834						0	96	96	96	1
z	1						VOLACE	np	6	0	monitoring	0	nonparola	2	ong	0	no	MP34F5	35	F	2021-10-27_10h57.18.944	THAI_NEGA	2021.2.3	Win32	59.80503558	1.267						0	97	97	97	1
z	1						SADICE	np	6	0	monitoring	0	nonparola	2	ong	0	no	MP34F5	35	F	2021-10-27_10h57.18.944	THAI_NEGA	2021.2.3	Win32	59.80503558	0.8286						0	98	98	98	1
m	1						VORTICE	p	7	14	monitoring	250	parola	1	ong	0	no	MP34F5	35	F	2021-10-27_10h57.18.944	THAI_NEGA	2021.2.3	Win32	59.80503558	1.0002						0	99	99	99	1
																		MP34F5	35	F	2021-10-27_10h57.18.944	THAI_NEGA	2021.2.3	Win32	59.80503558												n	1	9.405	y	1	5.3979	n	1	6.2677
