# Supplementary material for: Thinking about it: the impact of COVID-19-related stimuli on prospective memory
Source: PeerJ. 2023 Nov 16;11:e16389. doi: 10.7717/peerj.16389 (PMC10657566; doi:10.7717/peerj.16389)
Supplement: Supplemental Information 4 — The raw data from both the task and the questionnaire. Both folders are divided in the three conditions (COV, DOC, and NEGA) depending on the presented video clip. [file peerj-11-16389-s004.zip › Data/RAW_Data_Task/NEGA_version/VDG29F7_nega.csv]

trial_key.keys	trial_key.corr	trials_loop_practice.thisRepN	trials_loop_practice.thisTrialN	trials_loop_practice.thisN	trials_loop_practice.thisIndex	trials_loop_practice.ran	stimolo	parolanonparola	lunghezza	frequenza	blocco	jitter	rispcorr	StimTrig	stim_type	stimulus_after	underline	ID_Soggetto*	Età*	Sesso	date	expName	psychopyVersion	OS	frameRate	trial_key.rt	trials_loop_baseline.thisRepN	trials_loop_baseline.thisTrialN	trials_loop_baseline.thisN	trials_loop_baseline.thisIndex	trials_loop_baseline.ran	trials_loop_attention.thisRepN	trials_loop_attention.thisTrialN	trials_loop_attention.thisN	trials_loop_attention.thisIndex	trials_loop_attention.ran	emotional1_key.keys	emotional1_key.corr	emotional1_key.rt	emotional2_key.keys	emotional2_key.corr	emotional2_key.rt	emotional3_key.keys	emotional3_key.corr	emotional3_key.rt
	0	0	0	0	0	1	ARANCIA	p	7	31	practice	500	parola	1	ong	0	no	VDG29F7	29	F	2021-10-07_16h22.56.220	THAI_NEGA	2021.2.3	Win32	30.02642325
z	1	0	1	1	1	1	RECINA	np	6	0	practice	500	nonparola	2	ong	0	no	VDG29F7	29	F	2021-10-07_16h22.56.220	THAI_NEGA	2021.2.3	Win32	30.02642325	1.8864
z	1	0	2	2	2	1	TUCCANA	np	7	0	practice	250	nonparola	2	ong	0	no	VDG29F7	29	F	2021-10-07_16h22.56.220	THAI_NEGA	2021.2.3	Win32	30.02642325	1.3332
m	1	0	3	3	3	1	PETTINE	p	7	1	practice	0	parola	1	ong	0	no	VDG29F7	29	F	2021-10-07_16h22.56.220	THAI_NEGA	2021.2.3	Win32	30.02642325	0.8949
z	1	0	4	4	4	1	INFITO	np	6	0	practice	500	nonparola	2	ong	0	no	VDG29F7	29	F	2021-10-07_16h22.56.220	THAI_NEGA	2021.2.3	Win32	30.02642325	1.3541
m	1	0	5	5	5	1	GIUDICE	p	7	374	practice	500	parola	1	ong	0	no	VDG29F7	29	F	2021-10-07_16h22.56.220	THAI_NEGA	2021.2.3	Win32	30.02642325	1.8741
m	1	0	6	6	6	1	VOLANTE	p	7	89	practice	0	parola	1	ong	0	no	VDG29F7	29	F	2021-10-07_16h22.56.220	THAI_NEGA	2021.2.3	Win32	30.02642325	1.2511
z	1	0	7	7	7	1	CUBELA	np	6	0	practice	250	nonparola	2	ong	0	no	VDG29F7	29	F	2021-10-07_16h22.56.220	THAI_NEGA	2021.2.3	Win32	30.02642325	0.9858
z	1	0	8	8	8	1	LUGGINE	np	7	0	practice	0	nonparola	2	ong	0	no	VDG29F7	29	F	2021-10-07_16h22.56.220	THAI_NEGA	2021.2.3	Win32	30.02642325	1.3143
m	1	0	9	9	9	1	DISEGNO	p	7	201	practice	0	parola	1	ong	0	no	VDG29F7	29	F	2021-10-07_16h22.56.220	THAI_NEGA	2021.2.3	Win32	30.02642325	0.9221
m	1						RELITTO	p	7	8	baseline	500	parola	1	ong	0	no	VDG29F7	29	F	2021-10-07_16h22.56.220	THAI_NEGA	2021.2.3	Win32	30.02642325	1.1215	0	0	0	0	1
m	1						GERANIO	p	7	12	baseline	250	parola	1	ong	0	no	VDG29F7	29	F	2021-10-07_16h22.56.220	THAI_NEGA	2021.2.3	Win32	30.02642325	1.6897	0	1	1	1	1
z	1						VANANGA	np	7	0	baseline	0	nonparola	2	ong	0	no	VDG29F7	29	F	2021-10-07_16h22.56.220	THAI_NEGA	2021.2.3	Win32	30.02642325	1.0546	0	2	2	2	1
z	0						NATICA	p	6	5	baseline	250	parola	1	ong	0	no	VDG29F7	29	F	2021-10-07_16h22.56.220	THAI_NEGA	2021.2.3	Win32	30.02642325	1.0538	0	3	3	3	1
z	1						USTELLO	np	7	0	baseline	500	nonparola	2	ong	0	no	VDG29F7	29	F	2021-10-07_16h22.56.220	THAI_NEGA	2021.2.3	Win32	30.02642325	1.1521	0	4	4	4	1
m	1						METANO	p	6	17	baseline	250	parola	1	ong	0	no	VDG29F7	29	F	2021-10-07_16h22.56.220	THAI_NEGA	2021.2.3	Win32	30.02642325	1.0528	0	5	5	5	1
z	1						FIURIA	np	6	0	baseline	500	nonparola	2	ong	0	no	VDG29F7	29	F	2021-10-07_16h22.56.220	THAI_NEGA	2021.2.3	Win32	30.02642325	1.4091	0	6	6	6	1
m	1						SUGHERO	p	7	5	baseline	250	parola	1	ong	0	no	VDG29F7	29	F	2021-10-07_16h22.56.220	THAI_NEGA	2021.2.3	Win32	30.02642325	1.1889	0	7	7	7	1
z	1						PIROTA	np	6	0	baseline	250	nonparola	2	ong	0	no	VDG29F7	29	F	2021-10-07_16h22.56.220	THAI_NEGA	2021.2.3	Win32	30.02642325	0.8446	0	8	8	8	1
z	1						BAMBORA	np	7	0	baseline	0	nonparola	2	ong	0	no	VDG29F7	29	F	2021-10-07_16h22.56.220	THAI_NEGA	2021.2.3	Win32	30.02642325	1.5639	0	9	9	9	1
m	1						PETALO	p	6	27	baseline	250	parola	1	ong	0	no	VDG29F7	29	F	2021-10-07_16h22.56.220	THAI_NEGA	2021.2.3	Win32	30.02642325	0.8981	0	10	10	10	1
z	0						ELMETTO	p	7	5	baseline	0	parola	1	ong	0	no	VDG29F7	29	F	2021-10-07_16h22.56.220	THAI_NEGA	2021.2.3	Win32	30.02642325	1.1335	0	11	11	11	1
z	1						DOBILE	np	6	0	baseline	250	nonparola	2	ong	0	no	VDG29F7	29	F	2021-10-07_16h22.56.220	THAI_NEGA	2021.2.3	Win32	30.02642325	1.1899	0	12	12	12	1
m	1						BAVERO	p	6	7	baseline	0	parola	1	ong	0	no	VDG29F7	29	F	2021-10-07_16h22.56.220	THAI_NEGA	2021.2.3	Win32	30.02642325	1.2357	0	13	13	13	1
m	1						VALENZA	p	7	10	baseline	500	parola	1	ong	0	no	VDG29F7	29	F	2021-10-07_16h22.56.220	THAI_NEGA	2021.2.3	Win32	30.02642325	1.1981	0	14	14	14	1
z	1						ORDONE	np	6	0	baseline	250	nonparola	2	ong	0	no	VDG29F7	29	F	2021-10-07_16h22.56.220	THAI_NEGA	2021.2.3	Win32	30.02642325	1.0548	0	15	15	15	1
z	1						TERPONE	np	7	0	baseline	250	nonparola	2	ong	0	no	VDG29F7	29	F	2021-10-07_16h22.56.220	THAI_NEGA	2021.2.3	Win32	30.02642325	1.6003	0	16	16	16	1
m	1						INCHINO	p	7	10	baseline	250	parola	1	ong	0	no	VDG29F7	29	F	2021-10-07_16h22.56.220	THAI_NEGA	2021.2.3	Win32	30.02642325	1.4647	0	17	17	17	1
m	1						ETTARO	p	6	31	baseline	0	parola	1	ong	0	no	VDG29F7	29	F	2021-10-07_16h22.56.220	THAI_NEGA	2021.2.3	Win32	30.02642325	1.2592	0	18	18	18	1
z	1						LUVACA	np	6	0	baseline	250	nonparola	2	ong	0	no	VDG29F7	29	F	2021-10-07_16h22.56.220	THAI_NEGA	2021.2.3	Win32	30.02642325	0.9656	0	19	19	19	1
m	1						DUETTO	p	6	23	baseline	500	parola	1	ong	0	no	VDG29F7	29	F	2021-10-07_16h22.56.220	THAI_NEGA	2021.2.3	Win32	30.02642325	1.0324	0	20	20	20	1
z	1						PUPILE	np	6	0	baseline	250	nonparola	2	ong	0	no	VDG29F7	29	F	2021-10-07_16h22.56.220	THAI_NEGA	2021.2.3	Win32	30.02642325	1.4672	0	21	21	21	1
z	1						STOVACO	np	7	0	baseline	0	nonparola	2	ong	0	no	VDG29F7	29	F	2021-10-07_16h22.56.220	THAI_NEGA	2021.2.3	Win32	30.02642325	0.9516	0	22	22	22	1
m	1						BARILE	p	6	7	baseline	500	parola	1	ong	0	no	VDG29F7	29	F	2021-10-07_16h22.56.220	THAI_NEGA	2021.2.3	Win32	30.02642325	1.0279	0	23	23	23	1
z	1						RANAIO	np	6	0	baseline	250	nonparola	2	ong	0	no	VDG29F7	29	F	2021-10-07_16h22.56.220	THAI_NEGA	2021.2.3	Win32	30.02642325	1.2287	0	24	24	24	1
z	0						CAVERNA	p	7	14	baseline	250	parola	1	ong	0	no	VDG29F7	29	F	2021-10-07_16h22.56.220	THAI_NEGA	2021.2.3	Win32	30.02642325	1.3634	0	25	25	25	1
z	1						ROTOIA	np	7	0	baseline	500	nonparola	2	ong	0	no	VDG29F7	29	F	2021-10-07_16h22.56.220	THAI_NEGA	2021.2.3	Win32	30.02642325	0.8943	0	26	26	26	1
m	1						ALTURA	p	6	8	baseline	500	parola	1	ong	0	no	VDG29F7	29	F	2021-10-07_16h22.56.220	THAI_NEGA	2021.2.3	Win32	30.02642325	1.0826	0	27	27	27	1
m	1						DIPINTO	p	7	21	baseline	0	parola	1	ong	0	no	VDG29F7	29	F	2021-10-07_16h22.56.220	THAI_NEGA	2021.2.3	Win32	30.02642325	1.1234	0	28	28	28	1
m	1						LEGUME	p	6	11	baseline	250	parola	1	ong	0	no	VDG29F7	29	F	2021-10-07_16h22.56.220	THAI_NEGA	2021.2.3	Win32	30.02642325	1.0757	0	29	29	29	1
z	1						FEDINO	np	6	0	baseline	500	nonparola	2	ong	0	no	VDG29F7	29	F	2021-10-07_16h22.56.220	THAI_NEGA	2021.2.3	Win32	30.02642325	0.8974	0	30	30	30	1
m	1						MENSOLA	p	7	7	baseline	0	parola	1	ong	0	no	VDG29F7	29	F	2021-10-07_16h22.56.220	THAI_NEGA	2021.2.3	Win32	30.02642325	1.0362	0	31	31	31	1
z	1						ALCUME	np	6	0	baseline	500	nonparola	2	ong	0	no	VDG29F7	29	F	2021-10-07_16h22.56.220	THAI_NEGA	2021.2.3	Win32	30.02642325	1.0086	0	32	32	32	1
m	1						INNESTO	p	6	13	baseline	0	parola	1	ong	0	no	VDG29F7	29	F	2021-10-07_16h22.56.220	THAI_NEGA	2021.2.3	Win32	30.02642325	1.1262	0	33	33	33	1
z	1						LAVENDA	np	7	0	baseline	0	nonparola	2	ong	0	no	VDG29F7	29	F	2021-10-07_16h22.56.220	THAI_NEGA	2021.2.3	Win32	30.02642325	1.0894	0	34	34	34	1
m	1						SLAVINA	p	7	5	baseline	500	parola	1	ong	0	no	VDG29F7	29	F	2021-10-07_16h22.56.220	THAI_NEGA	2021.2.3	Win32	30.02642325	1.1287	0	35	35	35	1
m	1						ORMONE	p	6	6	baseline	500	parola	1	ong	0	no	VDG29F7	29	F	2021-10-07_16h22.56.220	THAI_NEGA	2021.2.3	Win32	30.02642325	0.9597	0	36	36	36	1
z	1						UMIONE	np	6	0	baseline	0	nonparola	2	ong	0	no	VDG29F7	29	F	2021-10-07_16h22.56.220	THAI_NEGA	2021.2.3	Win32	30.02642325	1.057	0	37	37	37	1
m	1						SALAME	p	6	14	baseline	0	parola	1	ong	0	no	VDG29F7	29	F	2021-10-07_16h22.56.220	THAI_NEGA	2021.2.3	Win32	30.02642325	0.8252	0	38	38	38	1
z	1						GANDOLA	np	7	0	baseline	500	nonparola	2	ong	0	no	VDG29F7	29	F	2021-10-07_16h22.56.220	THAI_NEGA	2021.2.3	Win32	30.02642325	1.086	0	39	39	39	1
m	0						DIGEGNO	np	7	0	baseline	500	nonparola	2	ong	0	no	VDG29F7	29	F	2021-10-07_16h22.56.220	THAI_NEGA	2021.2.3	Win32	30.02642325	0.6331	0	40	40	40	1
z	1						BACRECA	np	7	0	baseline	0	nonparola	2	ong	0	no	VDG29F7	29	F	2021-10-07_16h22.56.220	THAI_NEGA	2021.2.3	Win32	30.02642325	0.9707	0	41	41	41	1
m	1						RUDERE	p	6	8	baseline	250	parola	1	ong	0	no	VDG29F7	29	F	2021-10-07_16h22.56.220	THAI_NEGA	2021.2.3	Win32	30.02642325	0.8384	0	42	42	42	1
z	1						OSCITE	np	6	0	baseline	250	nonparola	2	ong	0	no	VDG29F7	29	F	2021-10-07_16h22.56.220	THAI_NEGA	2021.2.3	Win32	30.02642325	1.0344	0	43	43	43	1
m	1						NETTARE	p	7	14	baseline	500	parola	1	ong	0	no	VDG29F7	29	F	2021-10-07_16h22.56.220	THAI_NEGA	2021.2.3	Win32	30.02642325	1.05	0	44	44	44	1
z	1						PENTERA	np	7	0	baseline	0	nonparola	2	ong	0	no	VDG29F7	29	F	2021-10-07_16h22.56.220	THAI_NEGA	2021.2.3	Win32	30.02642325	1.1805	0	45	45	45	1
z	1						NEBOZIO	np	7	0	baseline	250	nonparola	2	ong	0	no	VDG29F7	29	F	2021-10-07_16h22.56.220	THAI_NEGA	2021.2.3	Win32	30.02642325	1.0414	0	46	46	46	1
m	1						ZATTERA	p	7	14	baseline	500	parola	1	ong	0	no	VDG29F7	29	F	2021-10-07_16h22.56.220	THAI_NEGA	2021.2.3	Win32	30.02642325	0.9672	0	47	47	47	1
m	1						LAMIERA	p	7	11	baseline	500	parola	1	ong	0	no	VDG29F7	29	F	2021-10-07_16h22.56.220	THAI_NEGA	2021.2.3	Win32	30.02642325	1.0398	0	48	48	48	1
z	1						CULINA	np	6	0	baseline	500	nonparola	2	ong	0	no	VDG29F7	29	F	2021-10-07_16h22.56.220	THAI_NEGA	2021.2.3	Win32	30.02642325	0.8577	0	49	49	49	1
m	1						FALANGE	p	7	9	baseline	250	parola	1	ong	0	no	VDG29F7	29	F	2021-10-07_16h22.56.220	THAI_NEGA	2021.2.3	Win32	30.02642325	1.0827	0	50	50	50	1
m	1						PEDALE	p	6	16	baseline	500	parola	1	ong	0	no	VDG29F7	29	F	2021-10-07_16h22.56.220	THAI_NEGA	2021.2.3	Win32	30.02642325	0.9513	0	51	51	51	1
z	1						METARDO	np	7	0	baseline	500	nonparola	2	ong	0	no	VDG29F7	29	F	2021-10-07_16h22.56.220	THAI_NEGA	2021.2.3	Win32	30.02642325	1.0839	0	52	52	52	1
m	1						EMPORIO	p	7	3	baseline	250	parola	1	ong	0	no	VDG29F7	29	F	2021-10-07_16h22.56.220	THAI_NEGA	2021.2.3	Win32	30.02642325	0.7502	0	53	53	53	1
z	1						TAPORE	np	6	0	baseline	0	nonparola	2	ong	0	no	VDG29F7	29	F	2021-10-07_16h22.56.220	THAI_NEGA	2021.2.3	Win32	30.02642325	0.9642	0	54	54	54	1
z	1						DENTIDE	np	7	0	baseline	250	nonparola	2	ong	0	no	VDG29F7	29	F	2021-10-07_16h22.56.220	THAI_NEGA	2021.2.3	Win32	30.02642325	1.2842	0	55	55	55	1
m	0						SEPERTO	np	7	0	baseline	500	nonparola	2	ong	0	no	VDG29F7	29	F	2021-10-07_16h22.56.220	THAI_NEGA	2021.2.3	Win32	30.02642325	1.1196	0	56	56	56	1
m	1						MUCOSA	p	6	6	baseline	500	parola	1	ong	0	no	VDG29F7	29	F	2021-10-07_16h22.56.220	THAI_NEGA	2021.2.3	Win32	30.02642325	0.9506	0	57	57	57	1
z	1						BECULLA	np	7	0	baseline	250	nonparola	2	ong	0	no	VDG29F7	29	F	2021-10-07_16h22.56.220	THAI_NEGA	2021.2.3	Win32	30.02642325	0.9821	0	58	58	58	1
m	1						FUCINA	p	6	8	baseline	250	parola	1	ong	0	no	VDG29F7	29	F	2021-10-07_16h22.56.220	THAI_NEGA	2021.2.3	Win32	30.02642325	1.0219	0	59	59	59	1
m	1						ECLISSI	p	7	5	baseline	0	parola	1	ong	0	no	VDG29F7	29	F	2021-10-07_16h22.56.220	THAI_NEGA	2021.2.3	Win32	30.02642325	1.1522	0	60	60	60	1
m	1						TROFEO	p	6	23	baseline	250	parola	1	ong	0	no	VDG29F7	29	F	2021-10-07_16h22.56.220	THAI_NEGA	2021.2.3	Win32	30.02642325	1.149	0	61	61	61	1
m	1						ROTTAME	p	7	7	baseline	0	parola	1	ong	0	no	VDG29F7	29	F	2021-10-07_16h22.56.220	THAI_NEGA	2021.2.3	Win32	30.02642325	0.9238	0	62	62	62	1
z	1						MENDOLO	np	7	0	baseline	500	nonparola	2	ong	0	no	VDG29F7	29	F	2021-10-07_16h22.56.220	THAI_NEGA	2021.2.3	Win32	30.02642325	1.0552	0	63	63	63	1
z	1						ARSINE	np	6	0	baseline	250	nonparola	2	ong	0	no	VDG29F7	29	F	2021-10-07_16h22.56.220	THAI_NEGA	2021.2.3	Win32	30.02642325	1.2828	0	64	64	64	1
m	1						TISANA	p	6	7	baseline	0	parola	1	ong	0	no	VDG29F7	29	F	2021-10-07_16h22.56.220	THAI_NEGA	2021.2.3	Win32	30.02642325	0.8553	0	65	65	65	1
z	1						ORLINO	np	6	0	baseline	0	nonparola	2	ong	0	no	VDG29F7	29	F	2021-10-07_16h22.56.220	THAI_NEGA	2021.2.3	Win32	30.02642325	0.924	0	66	66	66	1
z	0						ARINGA	p	6	9	baseline	500	parola	1	ong	0	no	VDG29F7	29	F	2021-10-07_16h22.56.220	THAI_NEGA	2021.2.3	Win32	30.02642325	0.9536	0	67	67	67	1
z	1						TENGINE	np	7	0	baseline	0	nonparola	2	ong	0	no	VDG29F7	29	F	2021-10-07_16h22.56.220	THAI_NEGA	2021.2.3	Win32	30.02642325	1.2547	0	68	68	68	1
m	1						ATTICO	p	6	6	baseline	500	parola	1	ong	0	no	VDG29F7	29	F	2021-10-07_16h22.56.220	THAI_NEGA	2021.2.3	Win32	30.02642325	0.9864	0	69	69	69	1
z	1						VENORE	np	6	0	baseline	250	nonparola	2	ong	0	no	VDG29F7	29	F	2021-10-07_16h22.56.220	THAI_NEGA	2021.2.3	Win32	30.02642325	1.2163	0	70	70	70	1
z	0						DARSENA	p	7	9	baseline	0	parola	1	ong	0	no	VDG29F7	29	F	2021-10-07_16h22.56.220	THAI_NEGA	2021.2.3	Win32	30.02642325	1.0195	0	71	71	71	1
z	1						ALCIERE	np	7	0	baseline	250	nonparola	2	ong	0	no	VDG29F7	29	F	2021-10-07_16h22.56.220	THAI_NEGA	2021.2.3	Win32	30.02642325	1.0846	0	72	72	72	1
z	1						ENTIMO	np	6	0	baseline	0	nonparola	2	ong	0	no	VDG29F7	29	F	2021-10-07_16h22.56.220	THAI_NEGA	2021.2.3	Win32	30.02642325	1.0865	0	73	73	73	1
m	1						LIVIDO	p	6	8	baseline	500	parola	1	ong	0	no	VDG29F7	29	F	2021-10-07_16h22.56.220	THAI_NEGA	2021.2.3	Win32	30.02642325	1.0895	0	74	74	74	1
m	1						NAUSEA	p	6	15	baseline	0	parola	1	ong	0	no	VDG29F7	29	F	2021-10-07_16h22.56.220	THAI_NEGA	2021.2.3	Win32	30.02642325	1.4537	0	75	75	75	1
z	1						VERCACE	np	7	0	baseline	500	nonparola	2	ong	0	no	VDG29F7	29	F	2021-10-07_16h22.56.220	THAI_NEGA	2021.2.3	Win32	30.02642325	1.3178	0	76	76	76	1
m	1						COFANO	p	6	9	baseline	0	parola	1	ong	0	no	VDG29F7	29	F	2021-10-07_16h22.56.220	THAI_NEGA	2021.2.3	Win32	30.02642325	1.1888	0	77	77	77	1
z	1						USPICIO	np	7	0	baseline	250	nonparola	2	ong	0	no	VDG29F7	29	F	2021-10-07_16h22.56.220	THAI_NEGA	2021.2.3	Win32	30.02642325	0.9536	0	78	78	78	1
m	1						IMBUTO	p	6	9	baseline	0	parola	1	ong	0	no	VDG29F7	29	F	2021-10-07_16h22.56.220	THAI_NEGA	2021.2.3	Win32	30.02642325	1.1205	0	79	79	79	1
z	1						SADIVA	np	6	0	baseline	500	nonparola	2	ong	0	no	VDG29F7	29	F	2021-10-07_16h22.56.220	THAI_NEGA	2021.2.3	Win32	30.02642325	0.949	0	80	80	80	1
z	0						BOZZOLO	p	7	7	baseline	0	parola	1	ong	0	no	VDG29F7	29	F	2021-10-07_16h22.56.220	THAI_NEGA	2021.2.3	Win32	30.02642325	1.4372	0	81	81	81	1
z	1						OMPICCIO	np	7	0	baseline	0	nonparola	2	ong	0	no	VDG29F7	29	F	2021-10-07_16h22.56.220	THAI_NEGA	2021.2.3	Win32	30.02642325	1.3588	0	82	82	82	1
m	0						LIMPONE	np	7	0	baseline	500	nonparola	2	ong	0	no	VDG29F7	29	F	2021-10-07_16h22.56.220	THAI_NEGA	2021.2.3	Win32	30.02642325	1.035	0	83	83	83	1
z	1						NARCICO	np	7	0	baseline	250	nonparola	2	ong	0	no	VDG29F7	29	F	2021-10-07_16h22.56.220	THAI_NEGA	2021.2.3	Win32	30.02642325	1.5302	0	84	84	84	1
z	0						PASCOLO	p	7	7	baseline	0	parola	1	ong	0	no	VDG29F7	29	F	2021-10-07_16h22.56.220	THAI_NEGA	2021.2.3	Win32	30.02642325	1.2505	0	85	85	85	1
m	0						INSOGNA	np	7	0	baseline	250	nonparola	2	ong	0	no	VDG29F7	29	F	2021-10-07_16h22.56.220	THAI_NEGA	2021.2.3	Win32	30.02642325	1.0284	0	86	86	86	1
z	0						PATINA	p	6	14	baseline	250	parola	1	ong	0	no	VDG29F7	29	F	2021-10-07_16h22.56.220	THAI_NEGA	2021.2.3	Win32	30.02642325	1.3924	0	87	87	87	1
z	1						ADOLTO	np	7	0	baseline	0	nonparola	2	ong	0	no	VDG29F7	29	F	2021-10-07_16h22.56.220	THAI_NEGA	2021.2.3	Win32	30.02642325	1.3531	0	88	88	88	1
m	1						UTENTE	p	6	34	baseline	0	parola	1	ong	0	no	VDG29F7	29	F	2021-10-07_16h22.56.220	THAI_NEGA	2021.2.3	Win32	30.02642325	0.806	0	89	89	89	1
z	1						CIPELLA	np	7	0	baseline	500	nonparola	2	ong	0	no	VDG29F7	29	F	2021-10-07_16h22.56.220	THAI_NEGA	2021.2.3	Win32	30.02642325	0.9046	0	90	90	90	1
m	1						GINEPRO	p	7	10	baseline	0	parola	1	ong	0	no	VDG29F7	29	F	2021-10-07_16h22.56.220	THAI_NEGA	2021.2.3	Win32	30.02642325	1.0942	0	91	91	91	1
z	1						NONATO	np	6	0	baseline	500	nonparola	2	ong	0	no	VDG29F7	29	F	2021-10-07_16h22.56.220	THAI_NEGA	2021.2.3	Win32	30.02642325	1.0937	0	92	92	92	1
m	1						CALICE	p	6	10	baseline	0	parola	1	ong	0	no	VDG29F7	29	F	2021-10-07_16h22.56.220	THAI_NEGA	2021.2.3	Win32	30.02642325	0.9042	0	93	93	93	1
m	1						TORACE	p	6	31	baseline	250	parola	1	ong	0	no	VDG29F7	29	F	2021-10-07_16h22.56.220	THAI_NEGA	2021.2.3	Win32	30.02642325	0.7921	0	94	94	94	1
m	1						REDINE	p	6	8	baseline	500	parola	1	ong	0	no	VDG29F7	29	F	2021-10-07_16h22.56.220	THAI_NEGA	2021.2.3	Win32	30.02642325	1.1352	0	95	95	95	1
m	1						GOMITO	p	6	35	baseline	0	parola	1	ong	0	no	VDG29F7	29	F	2021-10-07_16h22.56.220	THAI_NEGA	2021.2.3	Win32	30.02642325	0.8381	0	96	96	96	1
z	1						INGENSO	np	7	0	baseline	500	nonparola	2	ong	0	no	VDG29F7	29	F	2021-10-07_16h22.56.220	THAI_NEGA	2021.2.3	Win32	30.02642325	1.1939	0	97	97	97	1
m	0						COVALLO	np	7	0	baseline	250	nonparola	2	ong	0	no	VDG29F7	29	F	2021-10-07_16h22.56.220	THAI_NEGA	2021.2.3	Win32	30.02642325	1.105	0	98	98	98	1
m	1						MONACO	p	6	24	baseline	250	parola	1	ong	0	no	VDG29F7	29	F	2021-10-07_16h22.56.220	THAI_NEGA	2021.2.3	Win32	30.02642325	1.1559	0	99	99	99	1
m	1						DILUVIO	p	7	34	monitoring	0	parola	1	ong	0	no	VDG29F7	29	F	2021-10-07_16h22.56.220	THAI_NEGA	2021.2.3	Win32	30.02642325	1.2633						0	0	0	0	1
z	1						PADATO	np	6	0	monitoring	250	nonparola	2	ong	0	no	VDG29F7	29	F	2021-10-07_16h22.56.220	THAI_NEGA	2021.2.3	Win32	30.02642325	0.9182						0	1	1	1	1
m	1						STIVALE	p	7	10	monitoring	0	parola	1	ong	0	no	VDG29F7	29	F	2021-10-07_16h22.56.220	THAI_NEGA	2021.2.3	Win32	30.02642325	0.8605						0	2	2	2	1
z	1						BAMMINO	np	7	0	monitoring	0	nonparola	2	ong	0	no	VDG29F7	29	F	2021-10-07_16h22.56.220	THAI_NEGA	2021.2.3	Win32	30.02642325	1.144						0	3	3	3	1
z	1						NUDOLA	np	6	0	monitoring	250	nonparola	2	ong	0	no	VDG29F7	29	F	2021-10-07_16h22.56.220	THAI_NEGA	2021.2.3	Win32	30.02642325	1.6479						0	4	4	4	1
	0						ZAMPINO	p	7	6	monitoring	500	parola	1	ong	0	no	VDG29F7	29	F	2021-10-07_16h22.56.220	THAI_NEGA	2021.2.3	Win32	30.02642325							0	5	5	5	1
m	1						CALDAIA	p	7	12	monitoring	250	parola	1	ong	0	no	VDG29F7	29	F	2021-10-07_16h22.56.220	THAI_NEGA	2021.2.3	Win32	30.02642325	1.5042						0	6	6	6	1
z	1						FULGINE	np	7	0	monitoring	0	nonparola	2	ong	0	no	VDG29F7	29	F	2021-10-07_16h22.56.220	THAI_NEGA	2021.2.3	Win32	30.02642325	1.3102						0	7	7	7	1
m	1						URANIO	p	6	9	monitoring	250	parola	1	ong	0	no	VDG29F7	29	F	2021-10-07_16h22.56.220	THAI_NEGA	2021.2.3	Win32	30.02642325	1.68						0	8	8	8	1
z	1						APISSO	np	6	0	monitoring	500	nonparola	2	ong	0	no	VDG29F7	29	F	2021-10-07_16h22.56.220	THAI_NEGA	2021.2.3	Win32	30.02642325	1.1723						0	9	9	9	1
l	1						CAGERMA	np	7	0	monitoring	0	l	2	pmcue	0	no	VDG29F7	29	F	2021-10-07_16h22.56.220	THAI_NEGA	2021.2.3	Win32	30.02642325	1.7987						0	10	10	10	1
m	1						TAZZINA	p	7	10	monitoring	250	parola	1	ong	0	no	VDG29F7	29	F	2021-10-07_16h22.56.220	THAI_NEGA	2021.2.3	Win32	30.02642325	1.6841						0	11	11	11	1
z	0						VAPORE	p	6	40	monitoring	0	parola	1	ong	0	no	VDG29F7	29	F	2021-10-07_16h22.56.220	THAI_NEGA	2021.2.3	Win32	30.02642325	1.0041						0	12	12	12	1
z	1						FEDORE	np	6	0	monitoring	250	nonparola	2	ong	0	no	VDG29F7	29	F	2021-10-07_16h22.56.220	THAI_NEGA	2021.2.3	Win32	30.02642325	1.5728						0	13	13	13	1
m	1						MONTONE	p	7	8	monitoring	250	parola	1	ong	0	no	VDG29F7	29	F	2021-10-07_16h22.56.220	THAI_NEGA	2021.2.3	Win32	30.02642325	1.9325						0	14	14	14	1
z	1						CANEZZA	np	7	0	monitoring	0	nonparola	2	ong	0	no	VDG29F7	29	F	2021-10-07_16h22.56.220	THAI_NEGA	2021.2.3	Win32	30.02642325	1.6869						0	15	15	15	1
m	0						RAGINA	np	6	0	monitoring	250	nonparola	2	ong	0	no	VDG29F7	29	F	2021-10-07_16h22.56.220	THAI_NEGA	2021.2.3	Win32	30.02642325	1.519						0	16	16	16	1
m	1						AGNELLO	p	7	17	monitoring	250	parola	1	ong	0	no	VDG29F7	29	F	2021-10-07_16h22.56.220	THAI_NEGA	2021.2.3	Win32	30.02642325	1.4866						0	17	17	17	1
z	1						PINARIO	np	7	0	monitoring	250	nonparola	2	ong	0	no	VDG29F7	29	F	2021-10-07_16h22.56.220	THAI_NEGA	2021.2.3	Win32	30.02642325	1.5235						0	18	18	18	1
m	0						INDANO	np	6	0	monitoring	500	nonparola	2	ong	0	no	VDG29F7	29	F	2021-10-07_16h22.56.220	THAI_NEGA	2021.2.3	Win32	30.02642325	1.4268						0	19	19	19	1
m	1						BISTURI	p	7	8	monitoring	250	parola	1	ong	0	no	VDG29F7	29	F	2021-10-07_16h22.56.220	THAI_NEGA	2021.2.3	Win32	30.02642325	1.3489						0	20	20	20	1
z	1						SECONTO	np	7	0	monitoring	250	nonparola	2	ong	0	no	VDG29F7	29	F	2021-10-07_16h22.56.220	THAI_NEGA	2021.2.3	Win32	30.02642325	1.6518						0	21	21	21	1
l	1						POMATA	p	6	0	monitoring	500	l	1	pmcue	0	no	VDG29F7	29	F	2021-10-07_16h22.56.220	THAI_NEGA	2021.2.3	Win32	30.02642325	1.1528						0	22	22	22	1
z	1						UMETTA	np	6	0	monitoring	250	nonparola	2	ong	0	no	VDG29F7	29	F	2021-10-07_16h22.56.220	THAI_NEGA	2021.2.3	Win32	30.02642325	1.9149						0	23	23	23	1
m	1						FRUSCIO	p	7	9	monitoring	0	parola	1	ong	0	no	VDG29F7	29	F	2021-10-07_16h22.56.220	THAI_NEGA	2021.2.3	Win32	30.02642325	1.3219						0	24	24	24	1
z	0						ORDIGNO	p	7	15	monitoring	250	parola	1	ong	0	no	VDG29F7	29	F	2021-10-07_16h22.56.220	THAI_NEGA	2021.2.3	Win32	30.02642325	1.3505						0	25	25	25	1
	0						METALO	np	6	0	monitoring	0	nonparola	2	ong	0	no	VDG29F7	29	F	2021-10-07_16h22.56.220	THAI_NEGA	2021.2.3	Win32	30.02642325							0	26	26	26	1
z	1						GAVERA	np	6	0	monitoring	500	nonparola	2	ong	0	no	VDG29F7	29	F	2021-10-07_16h22.56.220	THAI_NEGA	2021.2.3	Win32	30.02642325	1.653						0	27	27	27	1
m	1						INSERTO	p	7	9	monitoring	0	parola	1	ong	0	no	VDG29F7	29	F	2021-10-07_16h22.56.220	THAI_NEGA	2021.2.3	Win32	30.02642325	1.4843						0	28	28	28	1
m	1						VICARIO	p	7	9	monitoring	500	parola	1	ong	0	no	VDG29F7	29	F	2021-10-07_16h22.56.220	THAI_NEGA	2021.2.3	Win32	30.02642325	1.6176						0	29	29	29	1
z	1						ACENDA	np	6	0	monitoring	0	nonparola	2	ong	0	no	VDG29F7	29	F	2021-10-07_16h22.56.220	THAI_NEGA	2021.2.3	Win32	30.02642325	1.483						0	30	30	30	1
m	1						DECADE	p	6	7	monitoring	0	parola	1	ong	0	no	VDG29F7	29	F	2021-10-07_16h22.56.220	THAI_NEGA	2021.2.3	Win32	30.02642325	1.6001						0	31	31	31	1
z	1						PALETE	np	6	0	monitoring	500	nonparola	2	ong	0	no	VDG29F7	29	F	2021-10-07_16h22.56.220	THAI_NEGA	2021.2.3	Win32	30.02642325	1.2308						0	32	32	32	1
m	1						SENAPE	p	6	17	monitoring	500	parola	1	ong	0	no	VDG29F7	29	F	2021-10-07_16h22.56.220	THAI_NEGA	2021.2.3	Win32	30.02642325	1.4969						0	33	33	33	1
z	1						TENTONO	np	7	0	monitoring	0	nonparola	2	ong	0	no	VDG29F7	29	F	2021-10-07_16h22.56.220	THAI_NEGA	2021.2.3	Win32	30.02642325	1.7065						0	34	34	34	1
l	1						MANICO	p	6	12	monitoring	0	l	1	pmcue	0	no	VDG29F7	29	F	2021-10-07_16h22.56.220	THAI_NEGA	2021.2.3	Win32	30.02642325	1.2417						0	35	35	35	1
m	1						GETTONE	p	7	5	monitoring	250	parola	1	ong	0	no	VDG29F7	29	F	2021-10-07_16h22.56.220	THAI_NEGA	2021.2.3	Win32	30.02642325	1.4704						0	36	36	36	1
z	1						CALERA	np	6	0	monitoring	500	nonparola	2	ong	0	no	VDG29F7	29	F	2021-10-07_16h22.56.220	THAI_NEGA	2021.2.3	Win32	30.02642325	0.8813						0	37	37	37	1
m	1						USTIONE	p	7	20	monitoring	500	parola	1	ong	0	no	VDG29F7	29	F	2021-10-07_16h22.56.220	THAI_NEGA	2021.2.3	Win32	30.02642325	1.119						0	38	38	38	1
m	1						LEGNAME	p	7	7	monitoring	0	parola	1	ong	0	no	VDG29F7	29	F	2021-10-07_16h22.56.220	THAI_NEGA	2021.2.3	Win32	30.02642325	1.3847						0	39	39	39	1
z	1						MODIVO	np	6	0	monitoring	0	nonparola	2	ong	0	no	VDG29F7	29	F	2021-10-07_16h22.56.220	THAI_NEGA	2021.2.3	Win32	30.02642325	1.6152						0	40	40	40	1
m	1						RADURA	p	6	9	monitoring	0	parola	1	ong	0	no	VDG29F7	29	F	2021-10-07_16h22.56.220	THAI_NEGA	2021.2.3	Win32	30.02642325	1.5364						0	41	41	41	1
z	1						TUANTO	np	6	0	monitoring	250	nonparola	2	ong	0	no	VDG29F7	29	F	2021-10-07_16h22.56.220	THAI_NEGA	2021.2.3	Win32	30.02642325	1.4567						0	42	42	42	1
m	1						PICCONE	p	7	11	monitoring	0	parola	1	ong	0	no	VDG29F7	29	F	2021-10-07_16h22.56.220	THAI_NEGA	2021.2.3	Win32	30.02642325	1.4551						0	43	43	43	1
z	1						LACREME	np	7	0	monitoring	250	nonparola	2	ong	0	no	VDG29F7	29	F	2021-10-07_16h22.56.220	THAI_NEGA	2021.2.3	Win32	30.02642325	1.8061						0	44	44	44	1
	0						DILITTA	np	7	0	monitoring	500	nonparola	2	ong	0	no	VDG29F7	29	F	2021-10-07_16h22.56.220	THAI_NEGA	2021.2.3	Win32	30.02642325							0	45	45	45	1
l	1						TOMANTE	np	7	0	monitoring	0	l	2	pmcue	0	no	VDG29F7	29	F	2021-10-07_16h22.56.220	THAI_NEGA	2021.2.3	Win32	30.02642325	1.7791						0	46	46	46	1
m	1						OTTONE	p	6	17	monitoring	500	parola	1	ong	0	no	VDG29F7	29	F	2021-10-07_16h22.56.220	THAI_NEGA	2021.2.3	Win32	30.02642325	1.1163						0	47	47	47	1
z	0						GAZEBO	p	6	8	monitoring	0	parola	1	ong	0	no	VDG29F7	29	F	2021-10-07_16h22.56.220	THAI_NEGA	2021.2.3	Win32	30.02642325	0.8436						0	48	48	48	1
	0						NENICO	np	6	0	monitoring	250	nonparola	2	ong	0	no	VDG29F7	29	F	2021-10-07_16h22.56.220	THAI_NEGA	2021.2.3	Win32	30.02642325							0	49	49	49	1
z	0						ARPIONE	p	7	12	monitoring	250	parola	1	ong	0	no	VDG29F7	29	F	2021-10-07_16h22.56.220	THAI_NEGA	2021.2.3	Win32	30.02642325	-2.0254						0	50	50	50	1
	0						VANIGIA	np	7	0	monitoring	500	nonparola	2	ong	0	no	VDG29F7	29	F	2021-10-07_16h22.56.220	THAI_NEGA	2021.2.3	Win32	30.02642325							0	51	51	51	1
	0						EBLISSE	np	7	0	monitoring	0	nonparola	2	ong	0	no	VDG29F7	29	F	2021-10-07_16h22.56.220	THAI_NEGA	2021.2.3	Win32	30.02642325							0	52	52	52	1
m	1						CARTINA	p	7	13	monitoring	250	parola	1	ong	0	no	VDG29F7	29	F	2021-10-07_16h22.56.220	THAI_NEGA	2021.2.3	Win32	30.02642325	1.6189						0	53	53	53	1
z	1						TECITA	np	6	0	monitoring	500	nonparola	2	ong	0	no	VDG29F7	29	F	2021-10-07_16h22.56.220	THAI_NEGA	2021.2.3	Win32	30.02642325	1.4045						0	54	54	54	1
m	1						FELINO	p	6	9	monitoring	500	parola	1	ong	0	no	VDG29F7	29	F	2021-10-07_16h22.56.220	THAI_NEGA	2021.2.3	Win32	30.02642325	1.3745						0	55	55	55	1
z	1						GINEVRO	np	7	0	monitoring	250	nonparola	2	ong	0	no	VDG29F7	29	F	2021-10-07_16h22.56.220	THAI_NEGA	2021.2.3	Win32	30.02642325	1.2451						0	56	56	56	1
z	1						ELANCO	np	6	0	monitoring	250	nonparola	2	ong	0	no	VDG29F7	29	F	2021-10-07_16h22.56.220	THAI_NEGA	2021.2.3	Win32	30.02642325	1.584						0	57	57	57	1
m	1						BIDONE	p	6	13	monitoring	0	parola	1	ong	0	no	VDG29F7	29	F	2021-10-07_16h22.56.220	THAI_NEGA	2021.2.3	Win32	30.02642325	1.4861						0	58	58	58	1
z	0						LEMURE	p	6	3	monitoring	500	parola	1	ong	0	no	VDG29F7	29	F	2021-10-07_16h22.56.220	THAI_NEGA	2021.2.3	Win32	30.02642325	1.6834						0	59	59	59	1
m	0						SAGOMA	p	6	0	monitoring	250	l	1	pmcue	0	no	VDG29F7	29	F	2021-10-07_16h22.56.220	THAI_NEGA	2021.2.3	Win32	30.02642325	0.9509						0	60	60	60	1
m	1						REPERTO	p	7	7	monitoring	0	parola	1	ong	0	no	VDG29F7	29	F	2021-10-07_16h22.56.220	THAI_NEGA	2021.2.3	Win32	30.02642325	1.8195						0	61	61	61	1
z	1						MIDULLO	np	7	0	monitoring	250	nonparola	2	ong	0	no	VDG29F7	29	F	2021-10-07_16h22.56.220	THAI_NEGA	2021.2.3	Win32	30.02642325	1.3481						0	62	62	62	1
z	1						DANNOLA	np	7	0	monitoring	500	nonparola	2	ong	0	no	VDG29F7	29	F	2021-10-07_16h22.56.220	THAI_NEGA	2021.2.3	Win32	30.02642325	1.4551						0	63	63	63	1
m	1						ORFANO	p	6	9	monitoring	500	parola	1	ong	0	no	VDG29F7	29	F	2021-10-07_16h22.56.220	THAI_NEGA	2021.2.3	Win32	30.02642325	1.759						0	64	64	64	1
z	1						BANENA	np	6	0	monitoring	250	nonparola	2	ong	0	no	VDG29F7	29	F	2021-10-07_16h22.56.220	THAI_NEGA	2021.2.3	Win32	30.02642325	1.6518						0	65	65	65	1
	0						FERPATA	np	7	0	monitoring	0	nonparola	2	ong	0	no	VDG29F7	29	F	2021-10-07_16h22.56.220	THAI_NEGA	2021.2.3	Win32	30.02642325							0	66	66	66	1
m	1						NEURONE	p	7	11	monitoring	250	parola	1	ong	0	no	VDG29F7	29	F	2021-10-07_16h22.56.220	THAI_NEGA	2021.2.3	Win32	30.02642325	1.352						0	67	67	67	1
m	0						LATTERA	np	7	0	monitoring	500	nonparola	2	ong	0	no	VDG29F7	29	F	2021-10-07_16h22.56.220	THAI_NEGA	2021.2.3	Win32	30.02642325	1.4547						0	68	68	68	1
z	1						GESIONE	np	7	0	monitoring	500	nonparola	2	ong	0	no	VDG29F7	29	F	2021-10-07_16h22.56.220	THAI_NEGA	2021.2.3	Win32	30.02642325	1.9521						0	69	69	69	1
	0						PEDANA	p	6	18	monitoring	500	parola	1	ong	0	no	VDG29F7	29	F	2021-10-07_16h22.56.220	THAI_NEGA	2021.2.3	Win32	30.02642325							0	70	70	70	1
l	1						MACIATA	np	7	0	monitoring	500	l	2	pmcue	0	no	VDG29F7	29	F	2021-10-07_16h22.56.220	THAI_NEGA	2021.2.3	Win32	30.02642325	1.088						0	71	71	71	1
z	1						FIOLINO	np	7	0	monitoring	250	nonparola	2	ong	0	no	VDG29F7	29	F	2021-10-07_16h22.56.220	THAI_NEGA	2021.2.3	Win32	30.02642325	1.656						0	72	72	72	1
m	1						INGORGO	p	7	16	monitoring	0	parola	1	ong	0	no	VDG29F7	29	F	2021-10-07_16h22.56.220	THAI_NEGA	2021.2.3	Win32	30.02642325	1.8853						0	73	73	73	1
z	1						IMPORO	np	6	0	monitoring	250	nonparola	2	ong	0	no	VDG29F7	29	F	2021-10-07_16h22.56.220	THAI_NEGA	2021.2.3	Win32	30.02642325	1.3229						0	74	74	74	1
m	1						NOBILE	p	6	29	monitoring	500	parola	1	ong	0	no	VDG29F7	29	F	2021-10-07_16h22.56.220	THAI_NEGA	2021.2.3	Win32	30.02642325	1.8189						0	75	75	75	1
z	0						MINIERA	p	7	19	monitoring	500	parola	1	ong	0	no	VDG29F7	29	F	2021-10-07_16h22.56.220	THAI_NEGA	2021.2.3	Win32	30.02642325	1.4228						0	76	76	76	1
z	1						ALLARVE	np	7	0	monitoring	500	nonparola	2	ong	0	no	VDG29F7	29	F	2021-10-07_16h22.56.220	THAI_NEGA	2021.2.3	Win32	30.02642325	1.2544						0	77	77	77	1
z	1						DIBANO	np	6	0	monitoring	250	nonparola	2	ong	0	no	VDG29F7	29	F	2021-10-07_16h22.56.220	THAI_NEGA	2021.2.3	Win32	30.02642325	1.0552						0	78	78	78	1
m	1						FAGOTTO	p	7	7	monitoring	0	parola	1	ong	0	no	VDG29F7	29	F	2021-10-07_16h22.56.220	THAI_NEGA	2021.2.3	Win32	30.02642325	1.519						0	79	79	79	1
m	1						PALUDE	p	6	13	monitoring	0	parola	1	ong	0	no	VDG29F7	29	F	2021-10-07_16h22.56.220	THAI_NEGA	2021.2.3	Win32	30.02642325	1.5252						0	80	80	80	1
z	1						MUDINO	np	6	0	monitoring	500	nonparola	2	ong	0	no	VDG29F7	29	F	2021-10-07_16h22.56.220	THAI_NEGA	2021.2.3	Win32	30.02642325	1.1725						0	81	81	81	1
z	1						ESTEBA	np	6	0	monitoring	500	nonparola	2	ong	0	no	VDG29F7	29	F	2021-10-07_16h22.56.220	THAI_NEGA	2021.2.3	Win32	30.02642325	1.7382						0	82	82	82	1
l	1						MANTIDE	p	7	9	monitoring	250	l	1	pmcue	0	no	VDG29F7	29	F	2021-10-07_16h22.56.220	THAI_NEGA	2021.2.3	Win32	30.02642325	1.248						0	83	83	83	1
m	1						UVETTA	p	6	11	monitoring	500	parola	1	ong	0	no	VDG29F7	29	F	2021-10-07_16h22.56.220	THAI_NEGA	2021.2.3	Win32	30.02642325	1.3913						0	84	84	84	1
	0						ESILIO	p	6	41	monitoring	250	parola	1	ong	0	no	VDG29F7	29	F	2021-10-07_16h22.56.220	THAI_NEGA	2021.2.3	Win32	30.02642325							0	85	85	85	1
z	1						RECRUTA	np	7	0	monitoring	500	nonparola	2	ong	0	no	VDG29F7	29	F	2021-10-07_16h22.56.220	THAI_NEGA	2021.2.3	Win32	30.02642325	1.6702						0	86	86	86	1
m	1						TIMONE	p	7	31	monitoring	250	parola	1	ong	0	no	VDG29F7	29	F	2021-10-07_16h22.56.220	THAI_NEGA	2021.2.3	Win32	30.02642325	1.7579						0	87	87	87	1
m	1						CAVOLO	p	6	13	monitoring	0	parola	1	ong	0	no	VDG29F7	29	F	2021-10-07_16h22.56.220	THAI_NEGA	2021.2.3	Win32	30.02642325	1.848						0	88	88	88	1
z	1						NOTTARE	np	7	0	monitoring	500	nonparola	2	ong	0	no	VDG29F7	29	F	2021-10-07_16h22.56.220	THAI_NEGA	2021.2.3	Win32	30.02642325	1.6172						0	89	89	89	1
m	1						LICHENE	p	7	7	monitoring	0	parola	1	ong	0	no	VDG29F7	29	F	2021-10-07_16h22.56.220	THAI_NEGA	2021.2.3	Win32	30.02642325	1.5608						0	90	90	90	1
z	1						PUSTINO	np	7	0	monitoring	500	nonparola	2	ong	0	no	VDG29F7	29	F	2021-10-07_16h22.56.220	THAI_NEGA	2021.2.3	Win32	30.02642325	1.2229						0	91	91	91	1
m	1						MULINO	p	6	7	monitoring	0	parola	1	ong	0	no	VDG29F7	29	F	2021-10-07_16h22.56.220	THAI_NEGA	2021.2.3	Win32	30.02642325	1.4309						0	92	92	92	1
z	1						VAROLO	np	6	0	monitoring	0	nonparola	2	ong	0	no	VDG29F7	29	F	2021-10-07_16h22.56.220	THAI_NEGA	2021.2.3	Win32	30.02642325	1.4623						0	93	93	93	1
m	0						ENIGMA	p	6	9	monitoring	500	l	1	pmcue	0	no	VDG29F7	29	F	2021-10-07_16h22.56.220	THAI_NEGA	2021.2.3	Win32	30.02642325	1.5722						0	94	94	94	1
m	1						NARICE	p	6	15	monitoring	250	parola	1	ong	0	no	VDG29F7	29	F	2021-10-07_16h22.56.220	THAI_NEGA	2021.2.3	Win32	30.02642325	1.7245						0	95	95	95	1
z	1						CAVIDE	np	6	0	monitoring	500	nonparola	2	ong	0	no	VDG29F7	29	F	2021-10-07_16h22.56.220	THAI_NEGA	2021.2.3	Win32	30.02642325	1.4144						0	96	96	96	1
	0						VOLACE	np	6	0	monitoring	0	nonparola	2	ong	0	no	VDG29F7	29	F	2021-10-07_16h22.56.220	THAI_NEGA	2021.2.3	Win32	30.02642325							0	97	97	97	1
	0						SADICE	np	6	0	monitoring	0	nonparola	2	ong	0	no	VDG29F7	29	F	2021-10-07_16h22.56.220	THAI_NEGA	2021.2.3	Win32	30.02642325							0	98	98	98	1
m	1						VORTICE	p	7	14	monitoring	250	parola	1	ong	0	no	VDG29F7	29	F	2021-10-07_16h22.56.220	THAI_NEGA	2021.2.3	Win32	30.02642325	0.1611						0	99	99	99	1
																		VDG29F7	29	F	2021-10-07_16h22.56.220	THAI_NEGA	2021.2.3	Win32	30.02642325												n	1	24.7841	y	1	10.4419	n	1	7.9775
