# Supplementary material for: Thinking about it: the impact of COVID-19-related stimuli on prospective memory
Source: PeerJ. 2023 Nov 16;11:e16389. doi: 10.7717/peerj.16389 (PMC10657566; doi:10.7717/peerj.16389)
Supplement: Supplemental Information 4 — The raw data from both the task and the questionnaire. Both folders are divided in the three conditions (COV, DOC, and NEGA) depending on the presented video clip. [file peerj-11-16389-s004.zip › Data/RAW_Data_Task/NEGA_version/MS33F15_nega.csv]

trial_key.keys	trial_key.corr	trial_key.rt	trials_loop_practice.thisRepN	trials_loop_practice.thisTrialN	trials_loop_practice.thisN	trials_loop_practice.thisIndex	trials_loop_practice.ran	stimolo	parolanonparola	lunghezza	frequenza	blocco	jitter	rispcorr	StimTrig	stim_type	stimulus_after	underline	ID_Soggetto*	Età*	Sesso	date	expName	psychopyVersion	OS	frameRate	trials_loop_baseline.thisRepN	trials_loop_baseline.thisTrialN	trials_loop_baseline.thisN	trials_loop_baseline.thisIndex	trials_loop_baseline.ran	trials_loop_attention.thisRepN	trials_loop_attention.thisTrialN	trials_loop_attention.thisN	trials_loop_attention.thisIndex	trials_loop_attention.ran	emotional1_key.keys	emotional1_key.corr	emotional1_key.rt	emotional2_key.keys	emotional2_key.corr	emotional2_key.rt	emotional3_key.keys	emotional3_key.corr	emotional3_key.rt
m	1	1.8774	0	0	0	0	1	ARANCIA	p	7	31	practice	500	parola	1	ong	0	no	MS33F15	33	F	2021-10-15_11h39.06.948	THAI_NEGA	2021.2.3	Win32	29.92936669
	0		0	1	1	1	1	RECINA	np	6	0	practice	500	nonparola	2	ong	0	no	MS33F15	33	F	2021-10-15_11h39.06.948	THAI_NEGA	2021.2.3	Win32	29.92936669
z	1	1.6365	0	2	2	2	1	TUCCANA	np	7	0	practice	250	nonparola	2	ong	0	no	MS33F15	33	F	2021-10-15_11h39.06.948	THAI_NEGA	2021.2.3	Win32	29.92936669
m	1	1.3495	0	3	3	3	1	PETTINE	p	7	1	practice	0	parola	1	ong	0	no	MS33F15	33	F	2021-10-15_11h39.06.948	THAI_NEGA	2021.2.3	Win32	29.92936669
z	1	1.8722	0	4	4	4	1	INFITO	np	6	0	practice	500	nonparola	2	ong	0	no	MS33F15	33	F	2021-10-15_11h39.06.948	THAI_NEGA	2021.2.3	Win32	29.92936669
m	1	1.6439	0	5	5	5	1	GIUDICE	p	7	374	practice	500	parola	1	ong	0	no	MS33F15	33	F	2021-10-15_11h39.06.948	THAI_NEGA	2021.2.3	Win32	29.92936669
m	1	1.378	0	6	6	6	1	VOLANTE	p	7	89	practice	0	parola	1	ong	0	no	MS33F15	33	F	2021-10-15_11h39.06.948	THAI_NEGA	2021.2.3	Win32	29.92936669
z	1	0.9955	0	7	7	7	1	CUBELA	np	6	0	practice	250	nonparola	2	ong	0	no	MS33F15	33	F	2021-10-15_11h39.06.948	THAI_NEGA	2021.2.3	Win32	29.92936669
z	1	1.1555	0	8	8	8	1	LUGGINE	np	7	0	practice	0	nonparola	2	ong	0	no	MS33F15	33	F	2021-10-15_11h39.06.948	THAI_NEGA	2021.2.3	Win32	29.92936669
m	1	0.7412	0	9	9	9	1	DISEGNO	p	7	201	practice	0	parola	1	ong	0	no	MS33F15	33	F	2021-10-15_11h39.06.948	THAI_NEGA	2021.2.3	Win32	29.92936669
m	1	0.9653						RELITTO	p	7	8	baseline	500	parola	1	ong	0	no	MS33F15	33	F	2021-10-15_11h39.06.948	THAI_NEGA	2021.2.3	Win32	29.92936669	0	0	0	0	1
m	1	1.5113						GERANIO	p	7	12	baseline	250	parola	1	ong	0	no	MS33F15	33	F	2021-10-15_11h39.06.948	THAI_NEGA	2021.2.3	Win32	29.92936669	0	1	1	1	1
z	1	1.3472						VANANGA	np	7	0	baseline	0	nonparola	2	ong	0	no	MS33F15	33	F	2021-10-15_11h39.06.948	THAI_NEGA	2021.2.3	Win32	29.92936669	0	2	2	2	1
m	1	1.442						NATICA	p	6	5	baseline	250	parola	1	ong	0	no	MS33F15	33	F	2021-10-15_11h39.06.948	THAI_NEGA	2021.2.3	Win32	29.92936669	0	3	3	3	1
z	1	1.5083						USTELLO	np	7	0	baseline	500	nonparola	2	ong	0	no	MS33F15	33	F	2021-10-15_11h39.06.948	THAI_NEGA	2021.2.3	Win32	29.92936669	0	4	4	4	1
m	1	0.7076						METANO	p	6	17	baseline	250	parola	1	ong	0	no	MS33F15	33	F	2021-10-15_11h39.06.948	THAI_NEGA	2021.2.3	Win32	29.92936669	0	5	5	5	1
z	1	1.8612						FIURIA	np	6	0	baseline	500	nonparola	2	ong	0	no	MS33F15	33	F	2021-10-15_11h39.06.948	THAI_NEGA	2021.2.3	Win32	29.92936669	0	6	6	6	1
m	1	1.1871						SUGHERO	p	7	5	baseline	250	parola	1	ong	0	no	MS33F15	33	F	2021-10-15_11h39.06.948	THAI_NEGA	2021.2.3	Win32	29.92936669	0	7	7	7	1
z	1	1.8584						PIROTA	np	6	0	baseline	250	nonparola	2	ong	0	no	MS33F15	33	F	2021-10-15_11h39.06.948	THAI_NEGA	2021.2.3	Win32	29.92936669	0	8	8	8	1
	0							BAMBORA	np	7	0	baseline	0	nonparola	2	ong	0	no	MS33F15	33	F	2021-10-15_11h39.06.948	THAI_NEGA	2021.2.3	Win32	29.92936669	0	9	9	9	1
m	1	1.0589						PETALO	p	6	27	baseline	250	parola	1	ong	0	no	MS33F15	33	F	2021-10-15_11h39.06.948	THAI_NEGA	2021.2.3	Win32	29.92936669	0	10	10	10	1
m	1	1.0261						ELMETTO	p	7	5	baseline	0	parola	1	ong	0	no	MS33F15	33	F	2021-10-15_11h39.06.948	THAI_NEGA	2021.2.3	Win32	29.92936669	0	11	11	11	1
z	1	0.9945						DOBILE	np	6	0	baseline	250	nonparola	2	ong	0	no	MS33F15	33	F	2021-10-15_11h39.06.948	THAI_NEGA	2021.2.3	Win32	29.92936669	0	12	12	12	1
m	1	0.9613						BAVERO	p	6	7	baseline	0	parola	1	ong	0	no	MS33F15	33	F	2021-10-15_11h39.06.948	THAI_NEGA	2021.2.3	Win32	29.92936669	0	13	13	13	1
m	1	1.4833						VALENZA	p	7	10	baseline	500	parola	1	ong	0	no	MS33F15	33	F	2021-10-15_11h39.06.948	THAI_NEGA	2021.2.3	Win32	29.92936669	0	14	14	14	1
z	1	1.1863						ORDONE	np	6	0	baseline	250	nonparola	2	ong	0	no	MS33F15	33	F	2021-10-15_11h39.06.948	THAI_NEGA	2021.2.3	Win32	29.92936669	0	15	15	15	1
z	1	1.509						TERPONE	np	7	0	baseline	250	nonparola	2	ong	0	no	MS33F15	33	F	2021-10-15_11h39.06.948	THAI_NEGA	2021.2.3	Win32	29.92936669	0	16	16	16	1
m	1	0.9964						INCHINO	p	7	10	baseline	250	parola	1	ong	0	no	MS33F15	33	F	2021-10-15_11h39.06.948	THAI_NEGA	2021.2.3	Win32	29.92936669	0	17	17	17	1
m	1	1.1206						ETTARO	p	6	31	baseline	0	parola	1	ong	0	no	MS33F15	33	F	2021-10-15_11h39.06.948	THAI_NEGA	2021.2.3	Win32	29.92936669	0	18	18	18	1
z	1	0.8091						LUVACA	np	6	0	baseline	250	nonparola	2	ong	0	no	MS33F15	33	F	2021-10-15_11h39.06.948	THAI_NEGA	2021.2.3	Win32	29.92936669	0	19	19	19	1
m	1	0.8657						DUETTO	p	6	23	baseline	500	parola	1	ong	0	no	MS33F15	33	F	2021-10-15_11h39.06.948	THAI_NEGA	2021.2.3	Win32	29.92936669	0	20	20	20	1
z	1	1.0882						PUPILE	np	6	0	baseline	250	nonparola	2	ong	0	no	MS33F15	33	F	2021-10-15_11h39.06.948	THAI_NEGA	2021.2.3	Win32	29.92936669	0	21	21	21	1
z	1	1.0884						STOVACO	np	7	0	baseline	0	nonparola	2	ong	0	no	MS33F15	33	F	2021-10-15_11h39.06.948	THAI_NEGA	2021.2.3	Win32	29.92936669	0	22	22	22	1
m	1	0.8355						BARILE	p	6	7	baseline	500	parola	1	ong	0	no	MS33F15	33	F	2021-10-15_11h39.06.948	THAI_NEGA	2021.2.3	Win32	29.92936669	0	23	23	23	1
z	1	1.3493						RANAIO	np	6	0	baseline	250	nonparola	2	ong	0	no	MS33F15	33	F	2021-10-15_11h39.06.948	THAI_NEGA	2021.2.3	Win32	29.92936669	0	24	24	24	1
m	1	1.1841						CAVERNA	p	7	14	baseline	250	parola	1	ong	0	no	MS33F15	33	F	2021-10-15_11h39.06.948	THAI_NEGA	2021.2.3	Win32	29.92936669	0	25	25	25	1
z	1	0.9921						ROTOIA	np	7	0	baseline	500	nonparola	2	ong	0	no	MS33F15	33	F	2021-10-15_11h39.06.948	THAI_NEGA	2021.2.3	Win32	29.92936669	0	26	26	26	1
m	1	1.0253						ALTURA	p	6	8	baseline	500	parola	1	ong	0	no	MS33F15	33	F	2021-10-15_11h39.06.948	THAI_NEGA	2021.2.3	Win32	29.92936669	0	27	27	27	1
m	1	1.2521						DIPINTO	p	7	21	baseline	0	parola	1	ong	0	no	MS33F15	33	F	2021-10-15_11h39.06.948	THAI_NEGA	2021.2.3	Win32	29.92936669	0	28	28	28	1
m	1	1.315						LEGUME	p	6	11	baseline	250	parola	1	ong	0	no	MS33F15	33	F	2021-10-15_11h39.06.948	THAI_NEGA	2021.2.3	Win32	29.92936669	0	29	29	29	1
z	1	1.0579						FEDINO	np	6	0	baseline	500	nonparola	2	ong	0	no	MS33F15	33	F	2021-10-15_11h39.06.948	THAI_NEGA	2021.2.3	Win32	29.92936669	0	30	30	30	1
m	1	0.7378						MENSOLA	p	7	7	baseline	0	parola	1	ong	0	no	MS33F15	33	F	2021-10-15_11h39.06.948	THAI_NEGA	2021.2.3	Win32	29.92936669	0	31	31	31	1
z	1	1.2162						ALCUME	np	6	0	baseline	500	nonparola	2	ong	0	no	MS33F15	33	F	2021-10-15_11h39.06.948	THAI_NEGA	2021.2.3	Win32	29.92936669	0	32	32	32	1
m	1	0.8701						INNESTO	p	6	13	baseline	0	parola	1	ong	0	no	MS33F15	33	F	2021-10-15_11h39.06.948	THAI_NEGA	2021.2.3	Win32	29.92936669	0	33	33	33	1
z	1	1.4103						LAVENDA	np	7	0	baseline	0	nonparola	2	ong	0	no	MS33F15	33	F	2021-10-15_11h39.06.948	THAI_NEGA	2021.2.3	Win32	29.92936669	0	34	34	34	1
m	1	1.1218						SLAVINA	p	7	5	baseline	500	parola	1	ong	0	no	MS33F15	33	F	2021-10-15_11h39.06.948	THAI_NEGA	2021.2.3	Win32	29.92936669	0	35	35	35	1
m	1	0.7714						ORMONE	p	6	6	baseline	500	parola	1	ong	0	no	MS33F15	33	F	2021-10-15_11h39.06.948	THAI_NEGA	2021.2.3	Win32	29.92936669	0	36	36	36	1
z	1	1.1229						UMIONE	np	6	0	baseline	0	nonparola	2	ong	0	no	MS33F15	33	F	2021-10-15_11h39.06.948	THAI_NEGA	2021.2.3	Win32	29.92936669	0	37	37	37	1
m	1	0.7046						SALAME	p	6	14	baseline	0	parola	1	ong	0	no	MS33F15	33	F	2021-10-15_11h39.06.948	THAI_NEGA	2021.2.3	Win32	29.92936669	0	38	38	38	1
z	1	1.0773						GANDOLA	np	7	0	baseline	500	nonparola	2	ong	0	no	MS33F15	33	F	2021-10-15_11h39.06.948	THAI_NEGA	2021.2.3	Win32	29.92936669	0	39	39	39	1
z	1	1.2024						DIGEGNO	np	7	0	baseline	500	nonparola	2	ong	0	no	MS33F15	33	F	2021-10-15_11h39.06.948	THAI_NEGA	2021.2.3	Win32	29.92936669	0	40	40	40	1
z	1	1.4425						BACRECA	np	7	0	baseline	0	nonparola	2	ong	0	no	MS33F15	33	F	2021-10-15_11h39.06.948	THAI_NEGA	2021.2.3	Win32	29.92936669	0	41	41	41	1
m	1	1.3159						RUDERE	p	6	8	baseline	250	parola	1	ong	0	no	MS33F15	33	F	2021-10-15_11h39.06.948	THAI_NEGA	2021.2.3	Win32	29.92936669	0	42	42	42	1
z	1	1.2496						OSCITE	np	6	0	baseline	250	nonparola	2	ong	0	no	MS33F15	33	F	2021-10-15_11h39.06.948	THAI_NEGA	2021.2.3	Win32	29.92936669	0	43	43	43	1
m	1	0.8689						NETTARE	p	7	14	baseline	500	parola	1	ong	0	no	MS33F15	33	F	2021-10-15_11h39.06.948	THAI_NEGA	2021.2.3	Win32	29.92936669	0	44	44	44	1
z	1	1.0582						PENTERA	np	7	0	baseline	0	nonparola	2	ong	0	no	MS33F15	33	F	2021-10-15_11h39.06.948	THAI_NEGA	2021.2.3	Win32	29.92936669	0	45	45	45	1
z	1	1.19						NEBOZIO	np	7	0	baseline	250	nonparola	2	ong	0	no	MS33F15	33	F	2021-10-15_11h39.06.948	THAI_NEGA	2021.2.3	Win32	29.92936669	0	46	46	46	1
m	1	0.771						ZATTERA	p	7	14	baseline	500	parola	1	ong	0	no	MS33F15	33	F	2021-10-15_11h39.06.948	THAI_NEGA	2021.2.3	Win32	29.92936669	0	47	47	47	1
m	1	0.9291						LAMIERA	p	7	11	baseline	500	parola	1	ong	0	no	MS33F15	33	F	2021-10-15_11h39.06.948	THAI_NEGA	2021.2.3	Win32	29.92936669	0	48	48	48	1
z	1	0.8343						CULINA	np	6	0	baseline	500	nonparola	2	ong	0	no	MS33F15	33	F	2021-10-15_11h39.06.948	THAI_NEGA	2021.2.3	Win32	29.92936669	0	49	49	49	1
m	1	1.0261						FALANGE	p	7	9	baseline	250	parola	1	ong	0	no	MS33F15	33	F	2021-10-15_11h39.06.948	THAI_NEGA	2021.2.3	Win32	29.92936669	0	50	50	50	1
m	1	0.9319						PEDALE	p	6	16	baseline	500	parola	1	ong	0	no	MS33F15	33	F	2021-10-15_11h39.06.948	THAI_NEGA	2021.2.3	Win32	29.92936669	0	51	51	51	1
z	1	1.0641						METARDO	np	7	0	baseline	500	nonparola	2	ong	0	no	MS33F15	33	F	2021-10-15_11h39.06.948	THAI_NEGA	2021.2.3	Win32	29.92936669	0	52	52	52	1
m	1	0.7462						EMPORIO	p	7	3	baseline	250	parola	1	ong	0	no	MS33F15	33	F	2021-10-15_11h39.06.948	THAI_NEGA	2021.2.3	Win32	29.92936669	0	53	53	53	1
z	1	1.0091						TAPORE	np	6	0	baseline	0	nonparola	2	ong	0	no	MS33F15	33	F	2021-10-15_11h39.06.948	THAI_NEGA	2021.2.3	Win32	29.92936669	0	54	54	54	1
z	1	1.1085						DENTIDE	np	7	0	baseline	250	nonparola	2	ong	0	no	MS33F15	33	F	2021-10-15_11h39.06.948	THAI_NEGA	2021.2.3	Win32	29.92936669	0	55	55	55	1
z	1	1.11						SEPERTO	np	7	0	baseline	500	nonparola	2	ong	0	no	MS33F15	33	F	2021-10-15_11h39.06.948	THAI_NEGA	2021.2.3	Win32	29.92936669	0	56	56	56	1
m	1	0.8968						MUCOSA	p	6	6	baseline	500	parola	1	ong	0	no	MS33F15	33	F	2021-10-15_11h39.06.948	THAI_NEGA	2021.2.3	Win32	29.92936669	0	57	57	57	1
z	1	1.187						BECULLA	np	7	0	baseline	250	nonparola	2	ong	0	no	MS33F15	33	F	2021-10-15_11h39.06.948	THAI_NEGA	2021.2.3	Win32	29.92936669	0	58	58	58	1
z	0	1.0249						FUCINA	p	6	8	baseline	250	parola	1	ong	0	no	MS33F15	33	F	2021-10-15_11h39.06.948	THAI_NEGA	2021.2.3	Win32	29.92936669	0	59	59	59	1
m	1	0.8656						ECLISSI	p	7	5	baseline	0	parola	1	ong	0	no	MS33F15	33	F	2021-10-15_11h39.06.948	THAI_NEGA	2021.2.3	Win32	29.92936669	0	60	60	60	1
m	1	0.9312						TROFEO	p	6	23	baseline	250	parola	1	ong	0	no	MS33F15	33	F	2021-10-15_11h39.06.948	THAI_NEGA	2021.2.3	Win32	29.92936669	0	61	61	61	1
m	1	0.7705						ROTTAME	p	7	7	baseline	0	parola	1	ong	0	no	MS33F15	33	F	2021-10-15_11h39.06.948	THAI_NEGA	2021.2.3	Win32	29.92936669	0	62	62	62	1
z	1	0.965						MENDOLO	np	7	0	baseline	500	nonparola	2	ong	0	no	MS33F15	33	F	2021-10-15_11h39.06.948	THAI_NEGA	2021.2.3	Win32	29.92936669	0	63	63	63	1
z	1	1.1878						ARSINE	np	6	0	baseline	250	nonparola	2	ong	0	no	MS33F15	33	F	2021-10-15_11h39.06.948	THAI_NEGA	2021.2.3	Win32	29.92936669	0	64	64	64	1
m	1	0.6425						TISANA	p	6	7	baseline	0	parola	1	ong	0	no	MS33F15	33	F	2021-10-15_11h39.06.948	THAI_NEGA	2021.2.3	Win32	29.92936669	0	65	65	65	1
z	1	0.8037						ORLINO	np	6	0	baseline	0	nonparola	2	ong	0	no	MS33F15	33	F	2021-10-15_11h39.06.948	THAI_NEGA	2021.2.3	Win32	29.92936669	0	66	66	66	1
m	1	1.0899						ARINGA	p	6	9	baseline	500	parola	1	ong	0	no	MS33F15	33	F	2021-10-15_11h39.06.948	THAI_NEGA	2021.2.3	Win32	29.92936669	0	67	67	67	1
z	1	1.1888						TENGINE	np	7	0	baseline	0	nonparola	2	ong	0	no	MS33F15	33	F	2021-10-15_11h39.06.948	THAI_NEGA	2021.2.3	Win32	29.92936669	0	68	68	68	1
m	1	0.8654						ATTICO	p	6	6	baseline	500	parola	1	ong	0	no	MS33F15	33	F	2021-10-15_11h39.06.948	THAI_NEGA	2021.2.3	Win32	29.92936669	0	69	69	69	1
z	1	0.9411						VENORE	np	6	0	baseline	250	nonparola	2	ong	0	no	MS33F15	33	F	2021-10-15_11h39.06.948	THAI_NEGA	2021.2.3	Win32	29.92936669	0	70	70	70	1
z	0	1.1538						DARSENA	p	7	9	baseline	0	parola	1	ong	0	no	MS33F15	33	F	2021-10-15_11h39.06.948	THAI_NEGA	2021.2.3	Win32	29.92936669	0	71	71	71	1
m	0	1.0279						ALCIERE	np	7	0	baseline	250	nonparola	2	ong	0	no	MS33F15	33	F	2021-10-15_11h39.06.948	THAI_NEGA	2021.2.3	Win32	29.92936669	0	72	72	72	1
z	1	1.0916						ENTIMO	np	6	0	baseline	0	nonparola	2	ong	0	no	MS33F15	33	F	2021-10-15_11h39.06.948	THAI_NEGA	2021.2.3	Win32	29.92936669	0	73	73	73	1
m	1	0.7057						LIVIDO	p	6	8	baseline	500	parola	1	ong	0	no	MS33F15	33	F	2021-10-15_11h39.06.948	THAI_NEGA	2021.2.3	Win32	29.92936669	0	74	74	74	1
m	1	0.6762						NAUSEA	p	6	15	baseline	0	parola	1	ong	0	no	MS33F15	33	F	2021-10-15_11h39.06.948	THAI_NEGA	2021.2.3	Win32	29.92936669	0	75	75	75	1
z	1	1.2829						VERCACE	np	7	0	baseline	500	nonparola	2	ong	0	no	MS33F15	33	F	2021-10-15_11h39.06.948	THAI_NEGA	2021.2.3	Win32	29.92936669	0	76	76	76	1
m	1	0.7715						COFANO	p	6	9	baseline	0	parola	1	ong	0	no	MS33F15	33	F	2021-10-15_11h39.06.948	THAI_NEGA	2021.2.3	Win32	29.92936669	0	77	77	77	1
z	1	0.9764						USPICIO	np	7	0	baseline	250	nonparola	2	ong	0	no	MS33F15	33	F	2021-10-15_11h39.06.948	THAI_NEGA	2021.2.3	Win32	29.92936669	0	78	78	78	1
m	1	0.6744						IMBUTO	p	6	9	baseline	0	parola	1	ong	0	no	MS33F15	33	F	2021-10-15_11h39.06.948	THAI_NEGA	2021.2.3	Win32	29.92936669	0	79	79	79	1
z	1	0.9628						SADIVA	np	6	0	baseline	500	nonparola	2	ong	0	no	MS33F15	33	F	2021-10-15_11h39.06.948	THAI_NEGA	2021.2.3	Win32	29.92936669	0	80	80	80	1
m	1	0.7401						BOZZOLO	p	7	7	baseline	0	parola	1	ong	0	no	MS33F15	33	F	2021-10-15_11h39.06.948	THAI_NEGA	2021.2.3	Win32	29.92936669	0	81	81	81	1
z	1	0.8995						OMPICCIO	np	7	0	baseline	0	nonparola	2	ong	0	no	MS33F15	33	F	2021-10-15_11h39.06.948	THAI_NEGA	2021.2.3	Win32	29.92936669	0	82	82	82	1
z	1	0.9731						LIMPONE	np	7	0	baseline	500	nonparola	2	ong	0	no	MS33F15	33	F	2021-10-15_11h39.06.948	THAI_NEGA	2021.2.3	Win32	29.92936669	0	83	83	83	1
m	0	0.9771						NARCICO	np	7	0	baseline	250	nonparola	2	ong	0	no	MS33F15	33	F	2021-10-15_11h39.06.948	THAI_NEGA	2021.2.3	Win32	29.92936669	0	84	84	84	1
m	1	0.7718						PASCOLO	p	7	7	baseline	0	parola	1	ong	0	no	MS33F15	33	F	2021-10-15_11h39.06.948	THAI_NEGA	2021.2.3	Win32	29.92936669	0	85	85	85	1
m	0	1.0735						INSOGNA	np	7	0	baseline	250	nonparola	2	ong	0	no	MS33F15	33	F	2021-10-15_11h39.06.948	THAI_NEGA	2021.2.3	Win32	29.92936669	0	86	86	86	1
m	1	1.1553						PATINA	p	6	14	baseline	250	parola	1	ong	0	no	MS33F15	33	F	2021-10-15_11h39.06.948	THAI_NEGA	2021.2.3	Win32	29.92936669	0	87	87	87	1
z	1	0.9684						ADOLTO	np	7	0	baseline	0	nonparola	2	ong	0	no	MS33F15	33	F	2021-10-15_11h39.06.948	THAI_NEGA	2021.2.3	Win32	29.92936669	0	88	88	88	1
m	1	0.8999						UTENTE	p	6	34	baseline	0	parola	1	ong	0	no	MS33F15	33	F	2021-10-15_11h39.06.948	THAI_NEGA	2021.2.3	Win32	29.92936669	0	89	89	89	1
z	1	0.9954						CIPELLA	np	7	0	baseline	500	nonparola	2	ong	0	no	MS33F15	33	F	2021-10-15_11h39.06.948	THAI_NEGA	2021.2.3	Win32	29.92936669	0	90	90	90	1
m	1	0.9623						GINEPRO	p	7	10	baseline	0	parola	1	ong	0	no	MS33F15	33	F	2021-10-15_11h39.06.948	THAI_NEGA	2021.2.3	Win32	29.92936669	0	91	91	91	1
z	1	1.0597						NONATO	np	6	0	baseline	500	nonparola	2	ong	0	no	MS33F15	33	F	2021-10-15_11h39.06.948	THAI_NEGA	2021.2.3	Win32	29.92936669	0	92	92	92	1
m	1	0.8016						CALICE	p	6	10	baseline	0	parola	1	ong	0	no	MS33F15	33	F	2021-10-15_11h39.06.948	THAI_NEGA	2021.2.3	Win32	29.92936669	0	93	93	93	1
m	1	1.3767						TORACE	p	6	31	baseline	250	parola	1	ong	0	no	MS33F15	33	F	2021-10-15_11h39.06.948	THAI_NEGA	2021.2.3	Win32	29.92936669	0	94	94	94	1
m	1	1.1221						REDINE	p	6	8	baseline	500	parola	1	ong	0	no	MS33F15	33	F	2021-10-15_11h39.06.948	THAI_NEGA	2021.2.3	Win32	29.92936669	0	95	95	95	1
m	1	0.6423						GOMITO	p	6	35	baseline	0	parola	1	ong	0	no	MS33F15	33	F	2021-10-15_11h39.06.948	THAI_NEGA	2021.2.3	Win32	29.92936669	0	96	96	96	1
z	1	1.0917						INGENSO	np	7	0	baseline	500	nonparola	2	ong	0	no	MS33F15	33	F	2021-10-15_11h39.06.948	THAI_NEGA	2021.2.3	Win32	29.92936669	0	97	97	97	1
z	1	0.9951						COVALLO	np	7	0	baseline	250	nonparola	2	ong	0	no	MS33F15	33	F	2021-10-15_11h39.06.948	THAI_NEGA	2021.2.3	Win32	29.92936669	0	98	98	98	1
m	1	1.0576						MONACO	p	6	24	baseline	250	parola	1	ong	0	no	MS33F15	33	F	2021-10-15_11h39.06.948	THAI_NEGA	2021.2.3	Win32	29.92936669	0	99	99	99	1
	0							DILUVIO	p	7	34	monitoring	0	parola	1	ong	0	no	MS33F15	33	F	2021-10-15_11h39.06.948	THAI_NEGA	2021.2.3	Win32	29.92936669						0	0	0	0	1
z	1	1.8074						PADATO	np	6	0	monitoring	250	nonparola	2	ong	0	no	MS33F15	33	F	2021-10-15_11h39.06.948	THAI_NEGA	2021.2.3	Win32	29.92936669						0	1	1	1	1
	0							STIVALE	p	7	10	monitoring	0	parola	1	ong	0	no	MS33F15	33	F	2021-10-15_11h39.06.948	THAI_NEGA	2021.2.3	Win32	29.92936669						0	2	2	2	1
	0							BAMMINO	np	7	0	monitoring	0	nonparola	2	ong	0	no	MS33F15	33	F	2021-10-15_11h39.06.948	THAI_NEGA	2021.2.3	Win32	29.92936669						0	3	3	3	1
m	0	1.6388						NUDOLA	np	6	0	monitoring	250	nonparola	2	ong	0	no	MS33F15	33	F	2021-10-15_11h39.06.948	THAI_NEGA	2021.2.3	Win32	29.92936669						0	4	4	4	1
	0							ZAMPINO	p	7	6	monitoring	500	parola	1	ong	0	no	MS33F15	33	F	2021-10-15_11h39.06.948	THAI_NEGA	2021.2.3	Win32	29.92936669						0	5	5	5	1
m	1	1.6039						CALDAIA	p	7	12	monitoring	250	parola	1	ong	0	no	MS33F15	33	F	2021-10-15_11h39.06.948	THAI_NEGA	2021.2.3	Win32	29.92936669						0	6	6	6	1
z	1	1.2828						FULGINE	np	7	0	monitoring	0	nonparola	2	ong	0	no	MS33F15	33	F	2021-10-15_11h39.06.948	THAI_NEGA	2021.2.3	Win32	29.92936669						0	7	7	7	1
m	1	1.0286						URANIO	p	6	9	monitoring	250	parola	1	ong	0	no	MS33F15	33	F	2021-10-15_11h39.06.948	THAI_NEGA	2021.2.3	Win32	29.92936669						0	8	8	8	1
z	1	1.1561						APISSO	np	6	0	monitoring	500	nonparola	2	ong	0	no	MS33F15	33	F	2021-10-15_11h39.06.948	THAI_NEGA	2021.2.3	Win32	29.92936669						0	9	9	9	1
l	1	0.909						CAGERMA	np	7	0	monitoring	0	l	2	pmcue	0	no	MS33F15	33	F	2021-10-15_11h39.06.948	THAI_NEGA	2021.2.3	Win32	29.92936669						0	10	10	10	1
m	1	1.0343						TAZZINA	p	7	10	monitoring	250	parola	1	ong	0	no	MS33F15	33	F	2021-10-15_11h39.06.948	THAI_NEGA	2021.2.3	Win32	29.92936669						0	11	11	11	1
m	1	1.2513						VAPORE	p	6	40	monitoring	0	parola	1	ong	0	no	MS33F15	33	F	2021-10-15_11h39.06.948	THAI_NEGA	2021.2.3	Win32	29.92936669						0	12	12	12	1
z	1	0.9299						FEDORE	np	6	0	monitoring	250	nonparola	2	ong	0	no	MS33F15	33	F	2021-10-15_11h39.06.948	THAI_NEGA	2021.2.3	Win32	29.92936669						0	13	13	13	1
m	1	1.058						MONTONE	p	7	8	monitoring	250	parola	1	ong	0	no	MS33F15	33	F	2021-10-15_11h39.06.948	THAI_NEGA	2021.2.3	Win32	29.92936669						0	14	14	14	1
z	1	1.4766						CANEZZA	np	7	0	monitoring	0	nonparola	2	ong	0	no	MS33F15	33	F	2021-10-15_11h39.06.948	THAI_NEGA	2021.2.3	Win32	29.92936669						0	15	15	15	1
z	1	1.5281						RAGINA	np	6	0	monitoring	250	nonparola	2	ong	0	no	MS33F15	33	F	2021-10-15_11h39.06.948	THAI_NEGA	2021.2.3	Win32	29.92936669						0	16	16	16	1
m	1	1.1841						AGNELLO	p	7	17	monitoring	250	parola	1	ong	0	no	MS33F15	33	F	2021-10-15_11h39.06.948	THAI_NEGA	2021.2.3	Win32	29.92936669						0	17	17	17	1
z	1	1.5114						PINARIO	np	7	0	monitoring	250	nonparola	2	ong	0	no	MS33F15	33	F	2021-10-15_11h39.06.948	THAI_NEGA	2021.2.3	Win32	29.92936669						0	18	18	18	1
z	1	1.3148						INDANO	np	6	0	monitoring	500	nonparola	2	ong	0	no	MS33F15	33	F	2021-10-15_11h39.06.948	THAI_NEGA	2021.2.3	Win32	29.92936669						0	19	19	19	1
m	1	1.0566						BISTURI	p	7	8	monitoring	250	parola	1	ong	0	no	MS33F15	33	F	2021-10-15_11h39.06.948	THAI_NEGA	2021.2.3	Win32	29.92936669						0	20	20	20	1
z	1	1.369						SECONTO	np	7	0	monitoring	250	nonparola	2	ong	0	no	MS33F15	33	F	2021-10-15_11h39.06.948	THAI_NEGA	2021.2.3	Win32	29.92936669						0	21	21	21	1
l	1	0.7679						POMATA	p	6	0	monitoring	500	l	1	pmcue	0	no	MS33F15	33	F	2021-10-15_11h39.06.948	THAI_NEGA	2021.2.3	Win32	29.92936669						0	22	22	22	1
z	1	0.9944						UMETTA	np	6	0	monitoring	250	nonparola	2	ong	0	no	MS33F15	33	F	2021-10-15_11h39.06.948	THAI_NEGA	2021.2.3	Win32	29.92936669						0	23	23	23	1
m	1	0.9667						FRUSCIO	p	7	9	monitoring	0	parola	1	ong	0	no	MS33F15	33	F	2021-10-15_11h39.06.948	THAI_NEGA	2021.2.3	Win32	29.92936669						0	24	24	24	1
m	1	0.9953						ORDIGNO	p	7	15	monitoring	250	parola	1	ong	0	no	MS33F15	33	F	2021-10-15_11h39.06.948	THAI_NEGA	2021.2.3	Win32	29.92936669						0	25	25	25	1
z	1	1.4738						METALO	np	6	0	monitoring	0	nonparola	2	ong	0	no	MS33F15	33	F	2021-10-15_11h39.06.948	THAI_NEGA	2021.2.3	Win32	29.92936669						0	26	26	26	1
z	1	1.3177						GAVERA	np	6	0	monitoring	500	nonparola	2	ong	0	no	MS33F15	33	F	2021-10-15_11h39.06.948	THAI_NEGA	2021.2.3	Win32	29.92936669						0	27	27	27	1
m	1	1.0553						INSERTO	p	7	9	monitoring	0	parola	1	ong	0	no	MS33F15	33	F	2021-10-15_11h39.06.948	THAI_NEGA	2021.2.3	Win32	29.92936669						0	28	28	28	1
m	1	1.3472						VICARIO	p	7	9	monitoring	500	parola	1	ong	0	no	MS33F15	33	F	2021-10-15_11h39.06.948	THAI_NEGA	2021.2.3	Win32	29.92936669						0	29	29	29	1
z	1	0.9641						ACENDA	np	6	0	monitoring	0	nonparola	2	ong	0	no	MS33F15	33	F	2021-10-15_11h39.06.948	THAI_NEGA	2021.2.3	Win32	29.92936669						0	30	30	30	1
m	1	1.2513						DECADE	p	6	7	monitoring	0	parola	1	ong	0	no	MS33F15	33	F	2021-10-15_11h39.06.948	THAI_NEGA	2021.2.3	Win32	29.92936669						0	31	31	31	1
z	1	1.1568						PALETE	np	6	0	monitoring	500	nonparola	2	ong	0	no	MS33F15	33	F	2021-10-15_11h39.06.948	THAI_NEGA	2021.2.3	Win32	29.92936669						0	32	32	32	1
m	1	1.1573						SENAPE	p	6	17	monitoring	500	parola	1	ong	0	no	MS33F15	33	F	2021-10-15_11h39.06.948	THAI_NEGA	2021.2.3	Win32	29.92936669						0	33	33	33	1
z	1	1.4746						TENTONO	np	7	0	monitoring	0	nonparola	2	ong	0	no	MS33F15	33	F	2021-10-15_11h39.06.948	THAI_NEGA	2021.2.3	Win32	29.92936669						0	34	34	34	1
m	0	0.8345						MANICO	p	6	12	monitoring	0	l	1	pmcue	0	no	MS33F15	33	F	2021-10-15_11h39.06.948	THAI_NEGA	2021.2.3	Win32	29.92936669						0	35	35	35	1
m	1	0.9603						GETTONE	p	7	5	monitoring	250	parola	1	ong	0	no	MS33F15	33	F	2021-10-15_11h39.06.948	THAI_NEGA	2021.2.3	Win32	29.92936669						0	36	36	36	1
z	1	1.1554						CALERA	np	6	0	monitoring	500	nonparola	2	ong	0	no	MS33F15	33	F	2021-10-15_11h39.06.948	THAI_NEGA	2021.2.3	Win32	29.92936669						0	37	37	37	1
m	1	0.8991						USTIONE	p	7	20	monitoring	500	parola	1	ong	0	no	MS33F15	33	F	2021-10-15_11h39.06.948	THAI_NEGA	2021.2.3	Win32	29.92936669						0	38	38	38	1
m	1	1.7965						LEGNAME	p	7	7	monitoring	0	parola	1	ong	0	no	MS33F15	33	F	2021-10-15_11h39.06.948	THAI_NEGA	2021.2.3	Win32	29.92936669						0	39	39	39	1
z	1	0.9933						MODIVO	np	6	0	monitoring	0	nonparola	2	ong	0	no	MS33F15	33	F	2021-10-15_11h39.06.948	THAI_NEGA	2021.2.3	Win32	29.92936669						0	40	40	40	1
m	1	1.2287						RADURA	p	6	9	monitoring	0	parola	1	ong	0	no	MS33F15	33	F	2021-10-15_11h39.06.948	THAI_NEGA	2021.2.3	Win32	29.92936669						0	41	41	41	1
z	1	1.1547						TUANTO	np	6	0	monitoring	250	nonparola	2	ong	0	no	MS33F15	33	F	2021-10-15_11h39.06.948	THAI_NEGA	2021.2.3	Win32	29.92936669						0	42	42	42	1
m	1	0.9629						PICCONE	p	7	11	monitoring	0	parola	1	ong	0	no	MS33F15	33	F	2021-10-15_11h39.06.948	THAI_NEGA	2021.2.3	Win32	29.92936669						0	43	43	43	1
z	1	1.0927						LACREME	np	7	0	monitoring	250	nonparola	2	ong	0	no	MS33F15	33	F	2021-10-15_11h39.06.948	THAI_NEGA	2021.2.3	Win32	29.92936669						0	44	44	44	1
z	1	1.4444						DILITTA	np	7	0	monitoring	500	nonparola	2	ong	0	no	MS33F15	33	F	2021-10-15_11h39.06.948	THAI_NEGA	2021.2.3	Win32	29.92936669						0	45	45	45	1
l	1	0.994						TOMANTE	np	7	0	monitoring	0	l	2	pmcue	0	no	MS33F15	33	F	2021-10-15_11h39.06.948	THAI_NEGA	2021.2.3	Win32	29.92936669						0	46	46	46	1
m	1	0.8662						OTTONE	p	6	17	monitoring	500	parola	1	ong	0	no	MS33F15	33	F	2021-10-15_11h39.06.948	THAI_NEGA	2021.2.3	Win32	29.92936669						0	47	47	47	1
m	1	1.542						GAZEBO	p	6	8	monitoring	0	parola	1	ong	0	no	MS33F15	33	F	2021-10-15_11h39.06.948	THAI_NEGA	2021.2.3	Win32	29.92936669						0	48	48	48	1
z	1	0.9276						NENICO	np	6	0	monitoring	250	nonparola	2	ong	0	no	MS33F15	33	F	2021-10-15_11h39.06.948	THAI_NEGA	2021.2.3	Win32	29.92936669						0	49	49	49	1
l	0	1.2491						ARPIONE	p	7	12	monitoring	250	parola	1	ong	0	no	MS33F15	33	F	2021-10-15_11h39.06.948	THAI_NEGA	2021.2.3	Win32	29.92936669						0	50	50	50	1
z	1	1.0559						VANIGIA	np	7	0	monitoring	500	nonparola	2	ong	0	no	MS33F15	33	F	2021-10-15_11h39.06.948	THAI_NEGA	2021.2.3	Win32	29.92936669						0	51	51	51	1
z	1	0.9984						EBLISSE	np	7	0	monitoring	0	nonparola	2	ong	0	no	MS33F15	33	F	2021-10-15_11h39.06.948	THAI_NEGA	2021.2.3	Win32	29.92936669						0	52	52	52	1
m	1	1.0625						CARTINA	p	7	13	monitoring	250	parola	1	ong	0	no	MS33F15	33	F	2021-10-15_11h39.06.948	THAI_NEGA	2021.2.3	Win32	29.92936669						0	53	53	53	1
z	1	0.9908						TECITA	np	6	0	monitoring	500	nonparola	2	ong	0	no	MS33F15	33	F	2021-10-15_11h39.06.948	THAI_NEGA	2021.2.3	Win32	29.92936669						0	54	54	54	1
m	1	0.8342						FELINO	p	6	9	monitoring	500	parola	1	ong	0	no	MS33F15	33	F	2021-10-15_11h39.06.948	THAI_NEGA	2021.2.3	Win32	29.92936669						0	55	55	55	1
m	0	1.1285						GINEVRO	np	7	0	monitoring	250	nonparola	2	ong	0	no	MS33F15	33	F	2021-10-15_11h39.06.948	THAI_NEGA	2021.2.3	Win32	29.92936669						0	56	56	56	1
z	1	1.0251						ELANCO	np	6	0	monitoring	250	nonparola	2	ong	0	no	MS33F15	33	F	2021-10-15_11h39.06.948	THAI_NEGA	2021.2.3	Win32	29.92936669						0	57	57	57	1
m	1	0.93						BIDONE	p	6	13	monitoring	0	parola	1	ong	0	no	MS33F15	33	F	2021-10-15_11h39.06.948	THAI_NEGA	2021.2.3	Win32	29.92936669						0	58	58	58	1
z	0	1.2843						LEMURE	p	6	3	monitoring	500	parola	1	ong	0	no	MS33F15	33	F	2021-10-15_11h39.06.948	THAI_NEGA	2021.2.3	Win32	29.92936669						0	59	59	59	1
l	1	1.0597						SAGOMA	p	6	0	monitoring	250	l	1	pmcue	0	no	MS33F15	33	F	2021-10-15_11h39.06.948	THAI_NEGA	2021.2.3	Win32	29.92936669						0	60	60	60	1
m	1	0.994						REPERTO	p	7	7	monitoring	0	parola	1	ong	0	no	MS33F15	33	F	2021-10-15_11h39.06.948	THAI_NEGA	2021.2.3	Win32	29.92936669						0	61	61	61	1
z	1	1.0373						MIDULLO	np	7	0	monitoring	250	nonparola	2	ong	0	no	MS33F15	33	F	2021-10-15_11h39.06.948	THAI_NEGA	2021.2.3	Win32	29.92936669						0	62	62	62	1
z	1	1.0259						DANNOLA	np	7	0	monitoring	500	nonparola	2	ong	0	no	MS33F15	33	F	2021-10-15_11h39.06.948	THAI_NEGA	2021.2.3	Win32	29.92936669						0	63	63	63	1
m	1	1.2483						ORFANO	p	6	9	monitoring	500	parola	1	ong	0	no	MS33F15	33	F	2021-10-15_11h39.06.948	THAI_NEGA	2021.2.3	Win32	29.92936669						0	64	64	64	1
z	1	1.2505						BANENA	np	6	0	monitoring	250	nonparola	2	ong	0	no	MS33F15	33	F	2021-10-15_11h39.06.948	THAI_NEGA	2021.2.3	Win32	29.92936669						0	65	65	65	1
z	1	1.0901						FERPATA	np	7	0	monitoring	0	nonparola	2	ong	0	no	MS33F15	33	F	2021-10-15_11h39.06.948	THAI_NEGA	2021.2.3	Win32	29.92936669						0	66	66	66	1
m	1	1.064						NEURONE	p	7	11	monitoring	250	parola	1	ong	0	no	MS33F15	33	F	2021-10-15_11h39.06.948	THAI_NEGA	2021.2.3	Win32	29.92936669						0	67	67	67	1
z	1	1.1536						LATTERA	np	7	0	monitoring	500	nonparola	2	ong	0	no	MS33F15	33	F	2021-10-15_11h39.06.948	THAI_NEGA	2021.2.3	Win32	29.92936669						0	68	68	68	1
z	1	1.2174						GESIONE	np	7	0	monitoring	500	nonparola	2	ong	0	no	MS33F15	33	F	2021-10-15_11h39.06.948	THAI_NEGA	2021.2.3	Win32	29.92936669						0	69	69	69	1
m	1	1.3435						PEDANA	p	6	18	monitoring	500	parola	1	ong	0	no	MS33F15	33	F	2021-10-15_11h39.06.948	THAI_NEGA	2021.2.3	Win32	29.92936669						0	70	70	70	1
l	1	0.9611						MACIATA	np	7	0	monitoring	500	l	2	pmcue	0	no	MS33F15	33	F	2021-10-15_11h39.06.948	THAI_NEGA	2021.2.3	Win32	29.92936669						0	71	71	71	1
z	1	1.1534						FIOLINO	np	7	0	monitoring	250	nonparola	2	ong	0	no	MS33F15	33	F	2021-10-15_11h39.06.948	THAI_NEGA	2021.2.3	Win32	29.92936669						0	72	72	72	1
m	1	1.0909						INGORGO	p	7	16	monitoring	0	parola	1	ong	0	no	MS33F15	33	F	2021-10-15_11h39.06.948	THAI_NEGA	2021.2.3	Win32	29.92936669						0	73	73	73	1
z	1	1.1883						IMPORO	np	6	0	monitoring	250	nonparola	2	ong	0	no	MS33F15	33	F	2021-10-15_11h39.06.948	THAI_NEGA	2021.2.3	Win32	29.92936669						0	74	74	74	1
m	1	0.9936						NOBILE	p	6	29	monitoring	500	parola	1	ong	0	no	MS33F15	33	F	2021-10-15_11h39.06.948	THAI_NEGA	2021.2.3	Win32	29.92936669						0	75	75	75	1
m	1	1.0614						MINIERA	p	7	19	monitoring	500	parola	1	ong	0	no	MS33F15	33	F	2021-10-15_11h39.06.948	THAI_NEGA	2021.2.3	Win32	29.92936669						0	76	76	76	1
z	1	1.0569						ALLARVE	np	7	0	monitoring	500	nonparola	2	ong	0	no	MS33F15	33	F	2021-10-15_11h39.06.948	THAI_NEGA	2021.2.3	Win32	29.92936669						0	77	77	77	1
z	1	1.2193						DIBANO	np	6	0	monitoring	250	nonparola	2	ong	0	no	MS33F15	33	F	2021-10-15_11h39.06.948	THAI_NEGA	2021.2.3	Win32	29.92936669						0	78	78	78	1
m	1	1.2165						FAGOTTO	p	7	7	monitoring	0	parola	1	ong	0	no	MS33F15	33	F	2021-10-15_11h39.06.948	THAI_NEGA	2021.2.3	Win32	29.92936669						0	79	79	79	1
m	1	1.1861						PALUDE	p	6	13	monitoring	0	parola	1	ong	0	no	MS33F15	33	F	2021-10-15_11h39.06.948	THAI_NEGA	2021.2.3	Win32	29.92936669						0	80	80	80	1
z	1	0.9954						MUDINO	np	6	0	monitoring	500	nonparola	2	ong	0	no	MS33F15	33	F	2021-10-15_11h39.06.948	THAI_NEGA	2021.2.3	Win32	29.92936669						0	81	81	81	1
z	1	0.8356						ESTEBA	np	6	0	monitoring	500	nonparola	2	ong	0	no	MS33F15	33	F	2021-10-15_11h39.06.948	THAI_NEGA	2021.2.3	Win32	29.92936669						0	82	82	82	1
l	1	0.9622						MANTIDE	p	7	9	monitoring	250	l	1	pmcue	0	no	MS33F15	33	F	2021-10-15_11h39.06.948	THAI_NEGA	2021.2.3	Win32	29.92936669						0	83	83	83	1
z	0	1.0252						UVETTA	p	6	11	monitoring	500	parola	1	ong	0	no	MS33F15	33	F	2021-10-15_11h39.06.948	THAI_NEGA	2021.2.3	Win32	29.92936669						0	84	84	84	1
m	1	1.0652						ESILIO	p	6	41	monitoring	250	parola	1	ong	0	no	MS33F15	33	F	2021-10-15_11h39.06.948	THAI_NEGA	2021.2.3	Win32	29.92936669						0	85	85	85	1
m	0	1.1244						RECRUTA	np	7	0	monitoring	500	nonparola	2	ong	0	no	MS33F15	33	F	2021-10-15_11h39.06.948	THAI_NEGA	2021.2.3	Win32	29.92936669						0	86	86	86	1
m	1	1.1686						TIMONE	p	7	31	monitoring	250	parola	1	ong	0	no	MS33F15	33	F	2021-10-15_11h39.06.948	THAI_NEGA	2021.2.3	Win32	29.92936669						0	87	87	87	1
m	1	0.8014						CAVOLO	p	6	13	monitoring	0	parola	1	ong	0	no	MS33F15	33	F	2021-10-15_11h39.06.948	THAI_NEGA	2021.2.3	Win32	29.92936669						0	88	88	88	1
z	1	0.9964						NOTTARE	np	7	0	monitoring	500	nonparola	2	ong	0	no	MS33F15	33	F	2021-10-15_11h39.06.948	THAI_NEGA	2021.2.3	Win32	29.92936669						0	89	89	89	1
m	1	1.1516						LICHENE	p	7	7	monitoring	0	parola	1	ong	0	no	MS33F15	33	F	2021-10-15_11h39.06.948	THAI_NEGA	2021.2.3	Win32	29.92936669						0	90	90	90	1
z	1	1.1001						PUSTINO	np	7	0	monitoring	500	nonparola	2	ong	0	no	MS33F15	33	F	2021-10-15_11h39.06.948	THAI_NEGA	2021.2.3	Win32	29.92936669						0	91	91	91	1
m	1	0.9967						MULINO	p	6	7	monitoring	0	parola	1	ong	0	no	MS33F15	33	F	2021-10-15_11h39.06.948	THAI_NEGA	2021.2.3	Win32	29.92936669						0	92	92	92	1
z	1	1.5682						VAROLO	np	6	0	monitoring	0	nonparola	2	ong	0	no	MS33F15	33	F	2021-10-15_11h39.06.948	THAI_NEGA	2021.2.3	Win32	29.92936669						0	93	93	93	1
l	1	1.5047						ENIGMA	p	6	9	monitoring	500	l	1	pmcue	0	no	MS33F15	33	F	2021-10-15_11h39.06.948	THAI_NEGA	2021.2.3	Win32	29.92936669						0	94	94	94	1
m	1	0.9607						NARICE	p	6	15	monitoring	250	parola	1	ong	0	no	MS33F15	33	F	2021-10-15_11h39.06.948	THAI_NEGA	2021.2.3	Win32	29.92936669						0	95	95	95	1
z	1	0.9603						CAVIDE	np	6	0	monitoring	500	nonparola	2	ong	0	no	MS33F15	33	F	2021-10-15_11h39.06.948	THAI_NEGA	2021.2.3	Win32	29.92936669						0	96	96	96	1
z	1	1.4427						VOLACE	np	6	0	monitoring	0	nonparola	2	ong	0	no	MS33F15	33	F	2021-10-15_11h39.06.948	THAI_NEGA	2021.2.3	Win32	29.92936669						0	97	97	97	1
m	0	1.4778						SADICE	np	6	0	monitoring	0	nonparola	2	ong	0	no	MS33F15	33	F	2021-10-15_11h39.06.948	THAI_NEGA	2021.2.3	Win32	29.92936669						0	98	98	98	1
m	1	0.961						VORTICE	p	7	14	monitoring	250	parola	1	ong	0	no	MS33F15	33	F	2021-10-15_11h39.06.948	THAI_NEGA	2021.2.3	Win32	29.92936669						0	99	99	99	1
																			MS33F15	33	F	2021-10-15_11h39.06.948	THAI_NEGA	2021.2.3	Win32	29.92936669											n	1	10.4137	n	0	3.3757	n	1	4.6499
