# Supplementary material for: Thinking about it: the impact of COVID-19-related stimuli on prospective memory
Source: PeerJ. 2023 Nov 16;11:e16389. doi: 10.7717/peerj.16389 (PMC10657566; doi:10.7717/peerj.16389)
Supplement: Supplemental Information 4 — The raw data from both the task and the questionnaire. Both folders are divided in the three conditions (COV, DOC, and NEGA) depending on the presented video clip. [file peerj-11-16389-s004.zip › Data/RAW_Data_Task/NEGA_version/GR21M22_nega.csv]

trial_key.keys	trial_key.corr	trial_key.rt	trials_loop_practice.thisRepN	trials_loop_practice.thisTrialN	trials_loop_practice.thisN	trials_loop_practice.thisIndex	trials_loop_practice.ran	stimolo	parolanonparola	lunghezza	frequenza	blocco	jitter	rispcorr	StimTrig	stim_type	stimulus_after	underline	ID_Soggetto*	Età*	Sesso	date	expName	psychopyVersion	OS	frameRate	trials_loop_baseline.thisRepN	trials_loop_baseline.thisTrialN	trials_loop_baseline.thisN	trials_loop_baseline.thisIndex	trials_loop_baseline.ran	trials_loop_attention.thisRepN	trials_loop_attention.thisTrialN	trials_loop_attention.thisN	trials_loop_attention.thisIndex	trials_loop_attention.ran	emotional1_key.keys	emotional1_key.corr	emotional1_key.rt	emotional2_key.keys	emotional2_key.corr	emotional2_key.rt	emotional3_key.keys	emotional3_key.corr	emotional3_key.rt
m	1	1.0366	0	0	0	0	1	ARANCIA	p	7	31	practice	500	parola	1	ong	0	no	GR21M22	21	maschio	2021-10-22_16h37.39.402	THAI_NEGA	2021.2.3	Win32	143.4308663
z	1	1.6139	0	1	1	1	1	RECINA	np	6	0	practice	500	nonparola	2	ong	0	no	GR21M22	21	maschio	2021-10-22_16h37.39.402	THAI_NEGA	2021.2.3	Win32	143.4308663
z	1	1.1731	0	2	2	2	1	TUCCANA	np	7	0	practice	250	nonparola	2	ong	0	no	GR21M22	21	maschio	2021-10-22_16h37.39.402	THAI_NEGA	2021.2.3	Win32	143.4308663
m	1	1.0162	0	3	3	3	1	PETTINE	p	7	1	practice	0	parola	1	ong	0	no	GR21M22	21	maschio	2021-10-22_16h37.39.402	THAI_NEGA	2021.2.3	Win32	143.4308663
z	1	1.6604	0	4	4	4	1	INFITO	np	6	0	practice	500	nonparola	2	ong	0	no	GR21M22	21	maschio	2021-10-22_16h37.39.402	THAI_NEGA	2021.2.3	Win32	143.4308663
	0		0	5	5	5	1	GIUDICE	p	7	374	practice	500	parola	1	ong	0	no	GR21M22	21	maschio	2021-10-22_16h37.39.402	THAI_NEGA	2021.2.3	Win32	143.4308663
m	1	0.8842	0	6	6	6	1	VOLANTE	p	7	89	practice	0	parola	1	ong	0	no	GR21M22	21	maschio	2021-10-22_16h37.39.402	THAI_NEGA	2021.2.3	Win32	143.4308663
z	1	0.7727	0	7	7	7	1	CUBELA	np	6	0	practice	250	nonparola	2	ong	0	no	GR21M22	21	maschio	2021-10-22_16h37.39.402	THAI_NEGA	2021.2.3	Win32	143.4308663
m	0	1.4112	0	8	8	8	1	LUGGINE	np	7	0	practice	0	nonparola	2	ong	0	no	GR21M22	21	maschio	2021-10-22_16h37.39.402	THAI_NEGA	2021.2.3	Win32	143.4308663
m	1	1.2996	0	9	9	9	1	DISEGNO	p	7	201	practice	0	parola	1	ong	0	no	GR21M22	21	maschio	2021-10-22_16h37.39.402	THAI_NEGA	2021.2.3	Win32	143.4308663
m	1	0.9736						RELITTO	p	7	8	baseline	500	parola	1	ong	0	no	GR21M22	21	maschio	2021-10-22_16h37.39.402	THAI_NEGA	2021.2.3	Win32	143.4308663	0	0	0	0	1
	0							GERANIO	p	7	12	baseline	250	parola	1	ong	0	no	GR21M22	21	maschio	2021-10-22_16h37.39.402	THAI_NEGA	2021.2.3	Win32	143.4308663	0	1	1	1	1
z	1	1.529						VANANGA	np	7	0	baseline	0	nonparola	2	ong	0	no	GR21M22	21	maschio	2021-10-22_16h37.39.402	THAI_NEGA	2021.2.3	Win32	143.4308663	0	2	2	2	1
m	1	0.9663						NATICA	p	6	5	baseline	250	parola	1	ong	0	no	GR21M22	21	maschio	2021-10-22_16h37.39.402	THAI_NEGA	2021.2.3	Win32	143.4308663	0	3	3	3	1
z	1	1.2607						USTELLO	np	7	0	baseline	500	nonparola	2	ong	0	no	GR21M22	21	maschio	2021-10-22_16h37.39.402	THAI_NEGA	2021.2.3	Win32	143.4308663	0	4	4	4	1
m	1	0.7218						METANO	p	6	17	baseline	250	parola	1	ong	0	no	GR21M22	21	maschio	2021-10-22_16h37.39.402	THAI_NEGA	2021.2.3	Win32	143.4308663	0	5	5	5	1
z	1	1.7366						FIURIA	np	6	0	baseline	500	nonparola	2	ong	0	no	GR21M22	21	maschio	2021-10-22_16h37.39.402	THAI_NEGA	2021.2.3	Win32	143.4308663	0	6	6	6	1
m	1	1.0103						SUGHERO	p	7	5	baseline	250	parola	1	ong	0	no	GR21M22	21	maschio	2021-10-22_16h37.39.402	THAI_NEGA	2021.2.3	Win32	143.4308663	0	7	7	7	1
z	1	0.994						PIROTA	np	6	0	baseline	250	nonparola	2	ong	0	no	GR21M22	21	maschio	2021-10-22_16h37.39.402	THAI_NEGA	2021.2.3	Win32	143.4308663	0	8	8	8	1
z	1	1.223						BAMBORA	np	7	0	baseline	0	nonparola	2	ong	0	no	GR21M22	21	maschio	2021-10-22_16h37.39.402	THAI_NEGA	2021.2.3	Win32	143.4308663	0	9	9	9	1
m	1	0.8408						PETALO	p	6	27	baseline	250	parola	1	ong	0	no	GR21M22	21	maschio	2021-10-22_16h37.39.402	THAI_NEGA	2021.2.3	Win32	143.4308663	0	10	10	10	1
m	1	0.8272						ELMETTO	p	7	5	baseline	0	parola	1	ong	0	no	GR21M22	21	maschio	2021-10-22_16h37.39.402	THAI_NEGA	2021.2.3	Win32	143.4308663	0	11	11	11	1
z	1	1.0631						DOBILE	np	6	0	baseline	250	nonparola	2	ong	0	no	GR21M22	21	maschio	2021-10-22_16h37.39.402	THAI_NEGA	2021.2.3	Win32	143.4308663	0	12	12	12	1
	0							BAVERO	p	6	7	baseline	0	parola	1	ong	0	no	GR21M22	21	maschio	2021-10-22_16h37.39.402	THAI_NEGA	2021.2.3	Win32	143.4308663	0	13	13	13	1
m	1	1.8963						VALENZA	p	7	10	baseline	500	parola	1	ong	0	no	GR21M22	21	maschio	2021-10-22_16h37.39.402	THAI_NEGA	2021.2.3	Win32	143.4308663	0	14	14	14	1
z	1	1.5966						ORDONE	np	6	0	baseline	250	nonparola	2	ong	0	no	GR21M22	21	maschio	2021-10-22_16h37.39.402	THAI_NEGA	2021.2.3	Win32	143.4308663	0	15	15	15	1
z	1	1.6472						TERPONE	np	7	0	baseline	250	nonparola	2	ong	0	no	GR21M22	21	maschio	2021-10-22_16h37.39.402	THAI_NEGA	2021.2.3	Win32	143.4308663	0	16	16	16	1
m	1	0.9925						INCHINO	p	7	10	baseline	250	parola	1	ong	0	no	GR21M22	21	maschio	2021-10-22_16h37.39.402	THAI_NEGA	2021.2.3	Win32	143.4308663	0	17	17	17	1
m	1	1.5212						ETTARO	p	6	31	baseline	0	parola	1	ong	0	no	GR21M22	21	maschio	2021-10-22_16h37.39.402	THAI_NEGA	2021.2.3	Win32	143.4308663	0	18	18	18	1
z	1	1.3895						LUVACA	np	6	0	baseline	250	nonparola	2	ong	0	no	GR21M22	21	maschio	2021-10-22_16h37.39.402	THAI_NEGA	2021.2.3	Win32	143.4308663	0	19	19	19	1
m	1	0.847						DUETTO	p	6	23	baseline	500	parola	1	ong	0	no	GR21M22	21	maschio	2021-10-22_16h37.39.402	THAI_NEGA	2021.2.3	Win32	143.4308663	0	20	20	20	1
z	1	1.4617						PUPILE	np	6	0	baseline	250	nonparola	2	ong	0	no	GR21M22	21	maschio	2021-10-22_16h37.39.402	THAI_NEGA	2021.2.3	Win32	143.4308663	0	21	21	21	1
z	1	1.1601						STOVACO	np	7	0	baseline	0	nonparola	2	ong	0	no	GR21M22	21	maschio	2021-10-22_16h37.39.402	THAI_NEGA	2021.2.3	Win32	143.4308663	0	22	22	22	1
m	1	0.8987						BARILE	p	6	7	baseline	500	parola	1	ong	0	no	GR21M22	21	maschio	2021-10-22_16h37.39.402	THAI_NEGA	2021.2.3	Win32	143.4308663	0	23	23	23	1
z	1	1.7298						RANAIO	np	6	0	baseline	250	nonparola	2	ong	0	no	GR21M22	21	maschio	2021-10-22_16h37.39.402	THAI_NEGA	2021.2.3	Win32	143.4308663	0	24	24	24	1
m	1	0.6186						CAVERNA	p	7	14	baseline	250	parola	1	ong	0	no	GR21M22	21	maschio	2021-10-22_16h37.39.402	THAI_NEGA	2021.2.3	Win32	143.4308663	0	25	25	25	1
z	1	1.1864						ROTOIA	np	7	0	baseline	500	nonparola	2	ong	0	no	GR21M22	21	maschio	2021-10-22_16h37.39.402	THAI_NEGA	2021.2.3	Win32	143.4308663	0	26	26	26	1
m	1	1.2077						ALTURA	p	6	8	baseline	500	parola	1	ong	0	no	GR21M22	21	maschio	2021-10-22_16h37.39.402	THAI_NEGA	2021.2.3	Win32	143.4308663	0	27	27	27	1
m	1	0.9206						DIPINTO	p	7	21	baseline	0	parola	1	ong	0	no	GR21M22	21	maschio	2021-10-22_16h37.39.402	THAI_NEGA	2021.2.3	Win32	143.4308663	0	28	28	28	1
m	1	1.1462						LEGUME	p	6	11	baseline	250	parola	1	ong	0	no	GR21M22	21	maschio	2021-10-22_16h37.39.402	THAI_NEGA	2021.2.3	Win32	143.4308663	0	29	29	29	1
z	1	1.0027						FEDINO	np	6	0	baseline	500	nonparola	2	ong	0	no	GR21M22	21	maschio	2021-10-22_16h37.39.402	THAI_NEGA	2021.2.3	Win32	143.4308663	0	30	30	30	1
m	1	0.7217						MENSOLA	p	7	7	baseline	0	parola	1	ong	0	no	GR21M22	21	maschio	2021-10-22_16h37.39.402	THAI_NEGA	2021.2.3	Win32	143.4308663	0	31	31	31	1
	0							ALCUME	np	6	0	baseline	500	nonparola	2	ong	0	no	GR21M22	21	maschio	2021-10-22_16h37.39.402	THAI_NEGA	2021.2.3	Win32	143.4308663	0	32	32	32	1
m	1	0.6734						INNESTO	p	6	13	baseline	0	parola	1	ong	0	no	GR21M22	21	maschio	2021-10-22_16h37.39.402	THAI_NEGA	2021.2.3	Win32	143.4308663	0	33	33	33	1
z	1	0.9792						LAVENDA	np	7	0	baseline	0	nonparola	2	ong	0	no	GR21M22	21	maschio	2021-10-22_16h37.39.402	THAI_NEGA	2021.2.3	Win32	143.4308663	0	34	34	34	1
m	1	0.7715						SLAVINA	p	7	5	baseline	500	parola	1	ong	0	no	GR21M22	21	maschio	2021-10-22_16h37.39.402	THAI_NEGA	2021.2.3	Win32	143.4308663	0	35	35	35	1
m	1	0.5833						ORMONE	p	6	6	baseline	500	parola	1	ong	0	no	GR21M22	21	maschio	2021-10-22_16h37.39.402	THAI_NEGA	2021.2.3	Win32	143.4308663	0	36	36	36	1
z	1	0.8894						UMIONE	np	6	0	baseline	0	nonparola	2	ong	0	no	GR21M22	21	maschio	2021-10-22_16h37.39.402	THAI_NEGA	2021.2.3	Win32	143.4308663	0	37	37	37	1
m	1	0.5224						SALAME	p	6	14	baseline	0	parola	1	ong	0	no	GR21M22	21	maschio	2021-10-22_16h37.39.402	THAI_NEGA	2021.2.3	Win32	143.4308663	0	38	38	38	1
z	1	0.7993						GANDOLA	np	7	0	baseline	500	nonparola	2	ong	0	no	GR21M22	21	maschio	2021-10-22_16h37.39.402	THAI_NEGA	2021.2.3	Win32	143.4308663	0	39	39	39	1
z	1	0.8675						DIGEGNO	np	7	0	baseline	500	nonparola	2	ong	0	no	GR21M22	21	maschio	2021-10-22_16h37.39.402	THAI_NEGA	2021.2.3	Win32	143.4308663	0	40	40	40	1
z	1	0.9313						BACRECA	np	7	0	baseline	0	nonparola	2	ong	0	no	GR21M22	21	maschio	2021-10-22_16h37.39.402	THAI_NEGA	2021.2.3	Win32	143.4308663	0	41	41	41	1
m	1	0.9749						RUDERE	p	6	8	baseline	250	parola	1	ong	0	no	GR21M22	21	maschio	2021-10-22_16h37.39.402	THAI_NEGA	2021.2.3	Win32	143.4308663	0	42	42	42	1
m	0	1.321						OSCITE	np	6	0	baseline	250	nonparola	2	ong	0	no	GR21M22	21	maschio	2021-10-22_16h37.39.402	THAI_NEGA	2021.2.3	Win32	143.4308663	0	43	43	43	1
m	1	0.9445						NETTARE	p	7	14	baseline	500	parola	1	ong	0	no	GR21M22	21	maschio	2021-10-22_16h37.39.402	THAI_NEGA	2021.2.3	Win32	143.4308663	0	44	44	44	1
z	1	0.9937						PENTERA	np	7	0	baseline	0	nonparola	2	ong	0	no	GR21M22	21	maschio	2021-10-22_16h37.39.402	THAI_NEGA	2021.2.3	Win32	143.4308663	0	45	45	45	1
z	1	0.807						NEBOZIO	np	7	0	baseline	250	nonparola	2	ong	0	no	GR21M22	21	maschio	2021-10-22_16h37.39.402	THAI_NEGA	2021.2.3	Win32	143.4308663	0	46	46	46	1
m	1	0.8271						ZATTERA	p	7	14	baseline	500	parola	1	ong	0	no	GR21M22	21	maschio	2021-10-22_16h37.39.402	THAI_NEGA	2021.2.3	Win32	143.4308663	0	47	47	47	1
m	1	0.682						LAMIERA	p	7	11	baseline	500	parola	1	ong	0	no	GR21M22	21	maschio	2021-10-22_16h37.39.402	THAI_NEGA	2021.2.3	Win32	143.4308663	0	48	48	48	1
z	1	0.862						CULINA	np	6	0	baseline	500	nonparola	2	ong	0	no	GR21M22	21	maschio	2021-10-22_16h37.39.402	THAI_NEGA	2021.2.3	Win32	143.4308663	0	49	49	49	1
m	1	1.0218						FALANGE	p	7	9	baseline	250	parola	1	ong	0	no	GR21M22	21	maschio	2021-10-22_16h37.39.402	THAI_NEGA	2021.2.3	Win32	143.4308663	0	50	50	50	1
m	1	0.9175						PEDALE	p	6	16	baseline	500	parola	1	ong	0	no	GR21M22	21	maschio	2021-10-22_16h37.39.402	THAI_NEGA	2021.2.3	Win32	143.4308663	0	51	51	51	1
z	1	1.1475						METARDO	np	7	0	baseline	500	nonparola	2	ong	0	no	GR21M22	21	maschio	2021-10-22_16h37.39.402	THAI_NEGA	2021.2.3	Win32	143.4308663	0	52	52	52	1
m	1	1.0226						EMPORIO	p	7	3	baseline	250	parola	1	ong	0	no	GR21M22	21	maschio	2021-10-22_16h37.39.402	THAI_NEGA	2021.2.3	Win32	143.4308663	0	53	53	53	1
z	1	0.8339						TAPORE	np	6	0	baseline	0	nonparola	2	ong	0	no	GR21M22	21	maschio	2021-10-22_16h37.39.402	THAI_NEGA	2021.2.3	Win32	143.4308663	0	54	54	54	1
z	1	0.869						DENTIDE	np	7	0	baseline	250	nonparola	2	ong	0	no	GR21M22	21	maschio	2021-10-22_16h37.39.402	THAI_NEGA	2021.2.3	Win32	143.4308663	0	55	55	55	1
z	1	1.3407						SEPERTO	np	7	0	baseline	500	nonparola	2	ong	0	no	GR21M22	21	maschio	2021-10-22_16h37.39.402	THAI_NEGA	2021.2.3	Win32	143.4308663	0	56	56	56	1
m	1	0.8229						MUCOSA	p	6	6	baseline	500	parola	1	ong	0	no	GR21M22	21	maschio	2021-10-22_16h37.39.402	THAI_NEGA	2021.2.3	Win32	143.4308663	0	57	57	57	1
z	1	0.8902						BECULLA	np	7	0	baseline	250	nonparola	2	ong	0	no	GR21M22	21	maschio	2021-10-22_16h37.39.402	THAI_NEGA	2021.2.3	Win32	143.4308663	0	58	58	58	1
m	1	0.6952						FUCINA	p	6	8	baseline	250	parola	1	ong	0	no	GR21M22	21	maschio	2021-10-22_16h37.39.402	THAI_NEGA	2021.2.3	Win32	143.4308663	0	59	59	59	1
m	1	0.8911						ECLISSI	p	7	5	baseline	0	parola	1	ong	0	no	GR21M22	21	maschio	2021-10-22_16h37.39.402	THAI_NEGA	2021.2.3	Win32	143.4308663	0	60	60	60	1
m	1	0.6395						TROFEO	p	6	23	baseline	250	parola	1	ong	0	no	GR21M22	21	maschio	2021-10-22_16h37.39.402	THAI_NEGA	2021.2.3	Win32	143.4308663	0	61	61	61	1
m	1	0.7162						ROTTAME	p	7	7	baseline	0	parola	1	ong	0	no	GR21M22	21	maschio	2021-10-22_16h37.39.402	THAI_NEGA	2021.2.3	Win32	143.4308663	0	62	62	62	1
z	1	1.3141						MENDOLO	np	7	0	baseline	500	nonparola	2	ong	0	no	GR21M22	21	maschio	2021-10-22_16h37.39.402	THAI_NEGA	2021.2.3	Win32	143.4308663	0	63	63	63	1
z	1	1.5209						ARSINE	np	6	0	baseline	250	nonparola	2	ong	0	no	GR21M22	21	maschio	2021-10-22_16h37.39.402	THAI_NEGA	2021.2.3	Win32	143.4308663	0	64	64	64	1
m	1	1.3686						TISANA	p	6	7	baseline	0	parola	1	ong	0	no	GR21M22	21	maschio	2021-10-22_16h37.39.402	THAI_NEGA	2021.2.3	Win32	143.4308663	0	65	65	65	1
z	1	0.8744						ORLINO	np	6	0	baseline	0	nonparola	2	ong	0	no	GR21M22	21	maschio	2021-10-22_16h37.39.402	THAI_NEGA	2021.2.3	Win32	143.4308663	0	66	66	66	1
m	1	0.8554						ARINGA	p	6	9	baseline	500	parola	1	ong	0	no	GR21M22	21	maschio	2021-10-22_16h37.39.402	THAI_NEGA	2021.2.3	Win32	143.4308663	0	67	67	67	1
z	1	0.7721						TENGINE	np	7	0	baseline	0	nonparola	2	ong	0	no	GR21M22	21	maschio	2021-10-22_16h37.39.402	THAI_NEGA	2021.2.3	Win32	143.4308663	0	68	68	68	1
m	1	0.8973						ATTICO	p	6	6	baseline	500	parola	1	ong	0	no	GR21M22	21	maschio	2021-10-22_16h37.39.402	THAI_NEGA	2021.2.3	Win32	143.4308663	0	69	69	69	1
z	1	1.4852						VENORE	np	6	0	baseline	250	nonparola	2	ong	0	no	GR21M22	21	maschio	2021-10-22_16h37.39.402	THAI_NEGA	2021.2.3	Win32	143.4308663	0	70	70	70	1
m	1	0.7431						DARSENA	p	7	9	baseline	0	parola	1	ong	0	no	GR21M22	21	maschio	2021-10-22_16h37.39.402	THAI_NEGA	2021.2.3	Win32	143.4308663	0	71	71	71	1
z	1	1.4875						ALCIERE	np	7	0	baseline	250	nonparola	2	ong	0	no	GR21M22	21	maschio	2021-10-22_16h37.39.402	THAI_NEGA	2021.2.3	Win32	143.4308663	0	72	72	72	1
z	1	1.2785						ENTIMO	np	6	0	baseline	0	nonparola	2	ong	0	no	GR21M22	21	maschio	2021-10-22_16h37.39.402	THAI_NEGA	2021.2.3	Win32	143.4308663	0	73	73	73	1
m	1	0.8403						LIVIDO	p	6	8	baseline	500	parola	1	ong	0	no	GR21M22	21	maschio	2021-10-22_16h37.39.402	THAI_NEGA	2021.2.3	Win32	143.4308663	0	74	74	74	1
m	1	0.758						NAUSEA	p	6	15	baseline	0	parola	1	ong	0	no	GR21M22	21	maschio	2021-10-22_16h37.39.402	THAI_NEGA	2021.2.3	Win32	143.4308663	0	75	75	75	1
z	1	1.4117						VERCACE	np	7	0	baseline	500	nonparola	2	ong	0	no	GR21M22	21	maschio	2021-10-22_16h37.39.402	THAI_NEGA	2021.2.3	Win32	143.4308663	0	76	76	76	1
m	1	0.6363						COFANO	p	6	9	baseline	0	parola	1	ong	0	no	GR21M22	21	maschio	2021-10-22_16h37.39.402	THAI_NEGA	2021.2.3	Win32	143.4308663	0	77	77	77	1
z	1	1.306						USPICIO	np	7	0	baseline	250	nonparola	2	ong	0	no	GR21M22	21	maschio	2021-10-22_16h37.39.402	THAI_NEGA	2021.2.3	Win32	143.4308663	0	78	78	78	1
m	1	0.9451						IMBUTO	p	6	9	baseline	0	parola	1	ong	0	no	GR21M22	21	maschio	2021-10-22_16h37.39.402	THAI_NEGA	2021.2.3	Win32	143.4308663	0	79	79	79	1
z	1	1.1273						SADIVA	np	6	0	baseline	500	nonparola	2	ong	0	no	GR21M22	21	maschio	2021-10-22_16h37.39.402	THAI_NEGA	2021.2.3	Win32	143.4308663	0	80	80	80	1
m	1	0.6535						BOZZOLO	p	7	7	baseline	0	parola	1	ong	0	no	GR21M22	21	maschio	2021-10-22_16h37.39.402	THAI_NEGA	2021.2.3	Win32	143.4308663	0	81	81	81	1
z	1	0.8063						OMPICCIO	np	7	0	baseline	0	nonparola	2	ong	0	no	GR21M22	21	maschio	2021-10-22_16h37.39.402	THAI_NEGA	2021.2.3	Win32	143.4308663	0	82	82	82	1
z	1	1.3559						LIMPONE	np	7	0	baseline	500	nonparola	2	ong	0	no	GR21M22	21	maschio	2021-10-22_16h37.39.402	THAI_NEGA	2021.2.3	Win32	143.4308663	0	83	83	83	1
z	1	1.4395						NARCICO	np	7	0	baseline	250	nonparola	2	ong	0	no	GR21M22	21	maschio	2021-10-22_16h37.39.402	THAI_NEGA	2021.2.3	Win32	143.4308663	0	84	84	84	1
m	1	0.7508						PASCOLO	p	7	7	baseline	0	parola	1	ong	0	no	GR21M22	21	maschio	2021-10-22_16h37.39.402	THAI_NEGA	2021.2.3	Win32	143.4308663	0	85	85	85	1
z	1	1.2729						INSOGNA	np	7	0	baseline	250	nonparola	2	ong	0	no	GR21M22	21	maschio	2021-10-22_16h37.39.402	THAI_NEGA	2021.2.3	Win32	143.4308663	0	86	86	86	1
m	1	1.629						PATINA	p	6	14	baseline	250	parola	1	ong	0	no	GR21M22	21	maschio	2021-10-22_16h37.39.402	THAI_NEGA	2021.2.3	Win32	143.4308663	0	87	87	87	1
z	1	0.9732						ADOLTO	np	7	0	baseline	0	nonparola	2	ong	0	no	GR21M22	21	maschio	2021-10-22_16h37.39.402	THAI_NEGA	2021.2.3	Win32	143.4308663	0	88	88	88	1
m	1	1.6116						UTENTE	p	6	34	baseline	0	parola	1	ong	0	no	GR21M22	21	maschio	2021-10-22_16h37.39.402	THAI_NEGA	2021.2.3	Win32	143.4308663	0	89	89	89	1
z	1	1.6063						CIPELLA	np	7	0	baseline	500	nonparola	2	ong	0	no	GR21M22	21	maschio	2021-10-22_16h37.39.402	THAI_NEGA	2021.2.3	Win32	143.4308663	0	90	90	90	1
m	1	0.9945						GINEPRO	p	7	10	baseline	0	parola	1	ong	0	no	GR21M22	21	maschio	2021-10-22_16h37.39.402	THAI_NEGA	2021.2.3	Win32	143.4308663	0	91	91	91	1
z	1	1.1117						NONATO	np	6	0	baseline	500	nonparola	2	ong	0	no	GR21M22	21	maschio	2021-10-22_16h37.39.402	THAI_NEGA	2021.2.3	Win32	143.4308663	0	92	92	92	1
m	1	0.6206						CALICE	p	6	10	baseline	0	parola	1	ong	0	no	GR21M22	21	maschio	2021-10-22_16h37.39.402	THAI_NEGA	2021.2.3	Win32	143.4308663	0	93	93	93	1
m	1	0.3689						TORACE	p	6	31	baseline	250	parola	1	ong	0	no	GR21M22	21	maschio	2021-10-22_16h37.39.402	THAI_NEGA	2021.2.3	Win32	143.4308663	0	94	94	94	1
m	1	1.118						REDINE	p	6	8	baseline	500	parola	1	ong	0	no	GR21M22	21	maschio	2021-10-22_16h37.39.402	THAI_NEGA	2021.2.3	Win32	143.4308663	0	95	95	95	1
m	1	0.8173						GOMITO	p	6	35	baseline	0	parola	1	ong	0	no	GR21M22	21	maschio	2021-10-22_16h37.39.402	THAI_NEGA	2021.2.3	Win32	143.4308663	0	96	96	96	1
z	1	1.0053						INGENSO	np	7	0	baseline	500	nonparola	2	ong	0	no	GR21M22	21	maschio	2021-10-22_16h37.39.402	THAI_NEGA	2021.2.3	Win32	143.4308663	0	97	97	97	1
z	1	1.3113						COVALLO	np	7	0	baseline	250	nonparola	2	ong	0	no	GR21M22	21	maschio	2021-10-22_16h37.39.402	THAI_NEGA	2021.2.3	Win32	143.4308663	0	98	98	98	1
m	1	0.6766						MONACO	p	6	24	baseline	250	parola	1	ong	0	no	GR21M22	21	maschio	2021-10-22_16h37.39.402	THAI_NEGA	2021.2.3	Win32	143.4308663	0	99	99	99	1
m	1	1.6944						DILUVIO	p	7	34	monitoring	0	parola	1	ong	0	no	GR21M22	21	maschio	2021-10-22_16h37.39.402	THAI_NEGA	2021.2.3	Win32	143.4308663						0	0	0	0	1
m	0	1.1608						PADATO	np	6	0	monitoring	250	nonparola	2	ong	0	no	GR21M22	21	maschio	2021-10-22_16h37.39.402	THAI_NEGA	2021.2.3	Win32	143.4308663						0	1	1	1	1
m	1	1.82						STIVALE	p	7	10	monitoring	0	parola	1	ong	0	no	GR21M22	21	maschio	2021-10-22_16h37.39.402	THAI_NEGA	2021.2.3	Win32	143.4308663						0	2	2	2	1
	0							BAMMINO	np	7	0	monitoring	0	nonparola	2	ong	0	no	GR21M22	21	maschio	2021-10-22_16h37.39.402	THAI_NEGA	2021.2.3	Win32	143.4308663						0	3	3	3	1
z	1	1.4242						NUDOLA	np	6	0	monitoring	250	nonparola	2	ong	0	no	GR21M22	21	maschio	2021-10-22_16h37.39.402	THAI_NEGA	2021.2.3	Win32	143.4308663						0	4	4	4	1
m	1	1.389						ZAMPINO	p	7	6	monitoring	500	parola	1	ong	0	no	GR21M22	21	maschio	2021-10-22_16h37.39.402	THAI_NEGA	2021.2.3	Win32	143.4308663						0	5	5	5	1
m	1	1.5356						CALDAIA	p	7	12	monitoring	250	parola	1	ong	0	no	GR21M22	21	maschio	2021-10-22_16h37.39.402	THAI_NEGA	2021.2.3	Win32	143.4308663						0	6	6	6	1
z	1	1.5631						FULGINE	np	7	0	monitoring	0	nonparola	2	ong	0	no	GR21M22	21	maschio	2021-10-22_16h37.39.402	THAI_NEGA	2021.2.3	Win32	143.4308663						0	7	7	7	1
m	1	0.753						URANIO	p	6	9	monitoring	250	parola	1	ong	0	no	GR21M22	21	maschio	2021-10-22_16h37.39.402	THAI_NEGA	2021.2.3	Win32	143.4308663						0	8	8	8	1
z	1	1.279						APISSO	np	6	0	monitoring	500	nonparola	2	ong	0	no	GR21M22	21	maschio	2021-10-22_16h37.39.402	THAI_NEGA	2021.2.3	Win32	143.4308663						0	9	9	9	1
l	1	1.5278						CAGERMA	np	7	0	monitoring	0	l	2	pmcue	0	no	GR21M22	21	maschio	2021-10-22_16h37.39.402	THAI_NEGA	2021.2.3	Win32	143.4308663						0	10	10	10	1
m	1	1.2228						TAZZINA	p	7	10	monitoring	250	parola	1	ong	0	no	GR21M22	21	maschio	2021-10-22_16h37.39.402	THAI_NEGA	2021.2.3	Win32	143.4308663						0	11	11	11	1
m	1	0.9253						VAPORE	p	6	40	monitoring	0	parola	1	ong	0	no	GR21M22	21	maschio	2021-10-22_16h37.39.402	THAI_NEGA	2021.2.3	Win32	143.4308663						0	12	12	12	1
z	1	1.1262						FEDORE	np	6	0	monitoring	250	nonparola	2	ong	0	no	GR21M22	21	maschio	2021-10-22_16h37.39.402	THAI_NEGA	2021.2.3	Win32	143.4308663						0	13	13	13	1
m	1	1.584						MONTONE	p	7	8	monitoring	250	parola	1	ong	0	no	GR21M22	21	maschio	2021-10-22_16h37.39.402	THAI_NEGA	2021.2.3	Win32	143.4308663						0	14	14	14	1
z	1	1.6603						CANEZZA	np	7	0	monitoring	0	nonparola	2	ong	0	no	GR21M22	21	maschio	2021-10-22_16h37.39.402	THAI_NEGA	2021.2.3	Win32	143.4308663						0	15	15	15	1
z	1	1.9038						RAGINA	np	6	0	monitoring	250	nonparola	2	ong	0	no	GR21M22	21	maschio	2021-10-22_16h37.39.402	THAI_NEGA	2021.2.3	Win32	143.4308663						0	16	16	16	1
m	1	1.362						AGNELLO	p	7	17	monitoring	250	parola	1	ong	0	no	GR21M22	21	maschio	2021-10-22_16h37.39.402	THAI_NEGA	2021.2.3	Win32	143.4308663						0	17	17	17	1
z	1	1.7645						PINARIO	np	7	0	monitoring	250	nonparola	2	ong	0	no	GR21M22	21	maschio	2021-10-22_16h37.39.402	THAI_NEGA	2021.2.3	Win32	143.4308663						0	18	18	18	1
z	1	1.813						INDANO	np	6	0	monitoring	500	nonparola	2	ong	0	no	GR21M22	21	maschio	2021-10-22_16h37.39.402	THAI_NEGA	2021.2.3	Win32	143.4308663						0	19	19	19	1
m	1	1.1395						BISTURI	p	7	8	monitoring	250	parola	1	ong	0	no	GR21M22	21	maschio	2021-10-22_16h37.39.402	THAI_NEGA	2021.2.3	Win32	143.4308663						0	20	20	20	1
z	1	1.6346						SECONTO	np	7	0	monitoring	250	nonparola	2	ong	0	no	GR21M22	21	maschio	2021-10-22_16h37.39.402	THAI_NEGA	2021.2.3	Win32	143.4308663						0	21	21	21	1
l	1	0.8757						POMATA	p	6	0	monitoring	500	l	1	pmcue	0	no	GR21M22	21	maschio	2021-10-22_16h37.39.402	THAI_NEGA	2021.2.3	Win32	143.4308663						0	22	22	22	1
z	1	1.64						UMETTA	np	6	0	monitoring	250	nonparola	2	ong	0	no	GR21M22	21	maschio	2021-10-22_16h37.39.402	THAI_NEGA	2021.2.3	Win32	143.4308663						0	23	23	23	1
m	1	1.1887						FRUSCIO	p	7	9	monitoring	0	parola	1	ong	0	no	GR21M22	21	maschio	2021-10-22_16h37.39.402	THAI_NEGA	2021.2.3	Win32	143.4308663						0	24	24	24	1
m	1	1.4102						ORDIGNO	p	7	15	monitoring	250	parola	1	ong	0	no	GR21M22	21	maschio	2021-10-22_16h37.39.402	THAI_NEGA	2021.2.3	Win32	143.4308663						0	25	25	25	1
z	1	1.7507						METALO	np	6	0	monitoring	0	nonparola	2	ong	0	no	GR21M22	21	maschio	2021-10-22_16h37.39.402	THAI_NEGA	2021.2.3	Win32	143.4308663						0	26	26	26	1
z	1	1.6326						GAVERA	np	6	0	monitoring	500	nonparola	2	ong	0	no	GR21M22	21	maschio	2021-10-22_16h37.39.402	THAI_NEGA	2021.2.3	Win32	143.4308663						0	27	27	27	1
m	1	1.2021						INSERTO	p	7	9	monitoring	0	parola	1	ong	0	no	GR21M22	21	maschio	2021-10-22_16h37.39.402	THAI_NEGA	2021.2.3	Win32	143.4308663						0	28	28	28	1
	0							VICARIO	p	7	9	monitoring	500	parola	1	ong	0	no	GR21M22	21	maschio	2021-10-22_16h37.39.402	THAI_NEGA	2021.2.3	Win32	143.4308663						0	29	29	29	1
z	1	1.661						ACENDA	np	6	0	monitoring	0	nonparola	2	ong	0	no	GR21M22	21	maschio	2021-10-22_16h37.39.402	THAI_NEGA	2021.2.3	Win32	143.4308663						0	30	30	30	1
m	1	1.2982						DECADE	p	6	7	monitoring	0	parola	1	ong	0	no	GR21M22	21	maschio	2021-10-22_16h37.39.402	THAI_NEGA	2021.2.3	Win32	143.4308663						0	31	31	31	1
z	1	1.1041						PALETE	np	6	0	monitoring	500	nonparola	2	ong	0	no	GR21M22	21	maschio	2021-10-22_16h37.39.402	THAI_NEGA	2021.2.3	Win32	143.4308663						0	32	32	32	1
m	1	1.2094						SENAPE	p	6	17	monitoring	500	parola	1	ong	0	no	GR21M22	21	maschio	2021-10-22_16h37.39.402	THAI_NEGA	2021.2.3	Win32	143.4308663						0	33	33	33	1
z	1	1.6532						TENTONO	np	7	0	monitoring	0	nonparola	2	ong	0	no	GR21M22	21	maschio	2021-10-22_16h37.39.402	THAI_NEGA	2021.2.3	Win32	143.4308663						0	34	34	34	1
l	1	1.8257						MANICO	p	6	12	monitoring	0	l	1	pmcue	0	no	GR21M22	21	maschio	2021-10-22_16h37.39.402	THAI_NEGA	2021.2.3	Win32	143.4308663						0	35	35	35	1
m	1	1.5771						GETTONE	p	7	5	monitoring	250	parola	1	ong	0	no	GR21M22	21	maschio	2021-10-22_16h37.39.402	THAI_NEGA	2021.2.3	Win32	143.4308663						0	36	36	36	1
z	1	1.1871						CALERA	np	6	0	monitoring	500	nonparola	2	ong	0	no	GR21M22	21	maschio	2021-10-22_16h37.39.402	THAI_NEGA	2021.2.3	Win32	143.4308663						0	37	37	37	1
m	1	0.9509						USTIONE	p	7	20	monitoring	500	parola	1	ong	0	no	GR21M22	21	maschio	2021-10-22_16h37.39.402	THAI_NEGA	2021.2.3	Win32	143.4308663						0	38	38	38	1
m	1	1.6744						LEGNAME	p	7	7	monitoring	0	parola	1	ong	0	no	GR21M22	21	maschio	2021-10-22_16h37.39.402	THAI_NEGA	2021.2.3	Win32	143.4308663						0	39	39	39	1
z	1	1.1339						MODIVO	np	6	0	monitoring	0	nonparola	2	ong	0	no	GR21M22	21	maschio	2021-10-22_16h37.39.402	THAI_NEGA	2021.2.3	Win32	143.4308663						0	40	40	40	1
m	1	1.6742						RADURA	p	6	9	monitoring	0	parola	1	ong	0	no	GR21M22	21	maschio	2021-10-22_16h37.39.402	THAI_NEGA	2021.2.3	Win32	143.4308663						0	41	41	41	1
	0							TUANTO	np	6	0	monitoring	250	nonparola	2	ong	0	no	GR21M22	21	maschio	2021-10-22_16h37.39.402	THAI_NEGA	2021.2.3	Win32	143.4308663						0	42	42	42	1
m	1	1.4649						PICCONE	p	7	11	monitoring	0	parola	1	ong	0	no	GR21M22	21	maschio	2021-10-22_16h37.39.402	THAI_NEGA	2021.2.3	Win32	143.4308663						0	43	43	43	1
z	1	1.465						LACREME	np	7	0	monitoring	250	nonparola	2	ong	0	no	GR21M22	21	maschio	2021-10-22_16h37.39.402	THAI_NEGA	2021.2.3	Win32	143.4308663						0	44	44	44	1
z	1	1.7159						DILITTA	np	7	0	monitoring	500	nonparola	2	ong	0	no	GR21M22	21	maschio	2021-10-22_16h37.39.402	THAI_NEGA	2021.2.3	Win32	143.4308663						0	45	45	45	1
l	1	0.8697						TOMANTE	np	7	0	monitoring	0	l	2	pmcue	0	no	GR21M22	21	maschio	2021-10-22_16h37.39.402	THAI_NEGA	2021.2.3	Win32	143.4308663						0	46	46	46	1
m	1	1.2029						OTTONE	p	6	17	monitoring	500	parola	1	ong	0	no	GR21M22	21	maschio	2021-10-22_16h37.39.402	THAI_NEGA	2021.2.3	Win32	143.4308663						0	47	47	47	1
m	1	1.5862						GAZEBO	p	6	8	monitoring	0	parola	1	ong	0	no	GR21M22	21	maschio	2021-10-22_16h37.39.402	THAI_NEGA	2021.2.3	Win32	143.4308663						0	48	48	48	1
z	1	1.5276						NENICO	np	6	0	monitoring	250	nonparola	2	ong	0	no	GR21M22	21	maschio	2021-10-22_16h37.39.402	THAI_NEGA	2021.2.3	Win32	143.4308663						0	49	49	49	1
m	1	1.6741						ARPIONE	p	7	12	monitoring	250	parola	1	ong	0	no	GR21M22	21	maschio	2021-10-22_16h37.39.402	THAI_NEGA	2021.2.3	Win32	143.4308663						0	50	50	50	1
z	1	1.3549						VANIGIA	np	7	0	monitoring	500	nonparola	2	ong	0	no	GR21M22	21	maschio	2021-10-22_16h37.39.402	THAI_NEGA	2021.2.3	Win32	143.4308663						0	51	51	51	1
z	1	1.6603						EBLISSE	np	7	0	monitoring	0	nonparola	2	ong	0	no	GR21M22	21	maschio	2021-10-22_16h37.39.402	THAI_NEGA	2021.2.3	Win32	143.4308663						0	52	52	52	1
m	1	1.3408						CARTINA	p	7	13	monitoring	250	parola	1	ong	0	no	GR21M22	21	maschio	2021-10-22_16h37.39.402	THAI_NEGA	2021.2.3	Win32	143.4308663						0	53	53	53	1
z	1	1.4105						TECITA	np	6	0	monitoring	500	nonparola	2	ong	0	no	GR21M22	21	maschio	2021-10-22_16h37.39.402	THAI_NEGA	2021.2.3	Win32	143.4308663						0	54	54	54	1
m	1	1.799						FELINO	p	6	9	monitoring	500	parola	1	ong	0	no	GR21M22	21	maschio	2021-10-22_16h37.39.402	THAI_NEGA	2021.2.3	Win32	143.4308663						0	55	55	55	1
z	1	1.6322						GINEVRO	np	7	0	monitoring	250	nonparola	2	ong	0	no	GR21M22	21	maschio	2021-10-22_16h37.39.402	THAI_NEGA	2021.2.3	Win32	143.4308663						0	56	56	56	1
z	1	1.4398						ELANCO	np	6	0	monitoring	250	nonparola	2	ong	0	no	GR21M22	21	maschio	2021-10-22_16h37.39.402	THAI_NEGA	2021.2.3	Win32	143.4308663						0	57	57	57	1
m	1	1.1352						BIDONE	p	6	13	monitoring	0	parola	1	ong	0	no	GR21M22	21	maschio	2021-10-22_16h37.39.402	THAI_NEGA	2021.2.3	Win32	143.4308663						0	58	58	58	1
	0							LEMURE	p	6	3	monitoring	500	parola	1	ong	0	no	GR21M22	21	maschio	2021-10-22_16h37.39.402	THAI_NEGA	2021.2.3	Win32	143.4308663						0	59	59	59	1
l	1	1.3403						SAGOMA	p	6	0	monitoring	250	l	1	pmcue	0	no	GR21M22	21	maschio	2021-10-22_16h37.39.402	THAI_NEGA	2021.2.3	Win32	143.4308663						0	60	60	60	1
m	1	1.2636						REPERTO	p	7	7	monitoring	0	parola	1	ong	0	no	GR21M22	21	maschio	2021-10-22_16h37.39.402	THAI_NEGA	2021.2.3	Win32	143.4308663						0	61	61	61	1
z	1	1.0582						MIDULLO	np	7	0	monitoring	250	nonparola	2	ong	0	no	GR21M22	21	maschio	2021-10-22_16h37.39.402	THAI_NEGA	2021.2.3	Win32	143.4308663						0	62	62	62	1
z	1	1.9533						DANNOLA	np	7	0	monitoring	500	nonparola	2	ong	0	no	GR21M22	21	maschio	2021-10-22_16h37.39.402	THAI_NEGA	2021.2.3	Win32	143.4308663						0	63	63	63	1
m	1	1.6116						ORFANO	p	6	9	monitoring	500	parola	1	ong	0	no	GR21M22	21	maschio	2021-10-22_16h37.39.402	THAI_NEGA	2021.2.3	Win32	143.4308663						0	64	64	64	1
	0							BANENA	np	6	0	monitoring	250	nonparola	2	ong	0	no	GR21M22	21	maschio	2021-10-22_16h37.39.402	THAI_NEGA	2021.2.3	Win32	143.4308663						0	65	65	65	1
m	0	1.4929						FERPATA	np	7	0	monitoring	0	nonparola	2	ong	0	no	GR21M22	21	maschio	2021-10-22_16h37.39.402	THAI_NEGA	2021.2.3	Win32	143.4308663						0	66	66	66	1
m	1	1.1534						NEURONE	p	7	11	monitoring	250	parola	1	ong	0	no	GR21M22	21	maschio	2021-10-22_16h37.39.402	THAI_NEGA	2021.2.3	Win32	143.4308663						0	67	67	67	1
z	1	1.661						LATTERA	np	7	0	monitoring	500	nonparola	2	ong	0	no	GR21M22	21	maschio	2021-10-22_16h37.39.402	THAI_NEGA	2021.2.3	Win32	143.4308663						0	68	68	68	1
z	1	1.9741						GESIONE	np	7	0	monitoring	500	nonparola	2	ong	0	no	GR21M22	21	maschio	2021-10-22_16h37.39.402	THAI_NEGA	2021.2.3	Win32	143.4308663						0	69	69	69	1
z	0	1.8268						PEDANA	p	6	18	monitoring	500	parola	1	ong	0	no	GR21M22	21	maschio	2021-10-22_16h37.39.402	THAI_NEGA	2021.2.3	Win32	143.4308663						0	70	70	70	1
l	1	1.2439						MACIATA	np	7	0	monitoring	500	l	2	pmcue	0	no	GR21M22	21	maschio	2021-10-22_16h37.39.402	THAI_NEGA	2021.2.3	Win32	143.4308663						0	71	71	71	1
z	1	1.0421						FIOLINO	np	7	0	monitoring	250	nonparola	2	ong	0	no	GR21M22	21	maschio	2021-10-22_16h37.39.402	THAI_NEGA	2021.2.3	Win32	143.4308663						0	72	72	72	1
m	1	1.0287						INGORGO	p	7	16	monitoring	0	parola	1	ong	0	no	GR21M22	21	maschio	2021-10-22_16h37.39.402	THAI_NEGA	2021.2.3	Win32	143.4308663						0	73	73	73	1
z	1	1.3149						IMPORO	np	6	0	monitoring	250	nonparola	2	ong	0	no	GR21M22	21	maschio	2021-10-22_16h37.39.402	THAI_NEGA	2021.2.3	Win32	143.4308663						0	74	74	74	1
m	1	1.0354						NOBILE	p	6	29	monitoring	500	parola	1	ong	0	no	GR21M22	21	maschio	2021-10-22_16h37.39.402	THAI_NEGA	2021.2.3	Win32	143.4308663						0	75	75	75	1
m	1	1.6257						MINIERA	p	7	19	monitoring	500	parola	1	ong	0	no	GR21M22	21	maschio	2021-10-22_16h37.39.402	THAI_NEGA	2021.2.3	Win32	143.4308663						0	76	76	76	1
z	1	1.0289						ALLARVE	np	7	0	monitoring	500	nonparola	2	ong	0	no	GR21M22	21	maschio	2021-10-22_16h37.39.402	THAI_NEGA	2021.2.3	Win32	143.4308663						0	77	77	77	1
z	1	1.1139						DIBANO	np	6	0	monitoring	250	nonparola	2	ong	0	no	GR21M22	21	maschio	2021-10-22_16h37.39.402	THAI_NEGA	2021.2.3	Win32	143.4308663						0	78	78	78	1
m	1	0.9106						FAGOTTO	p	7	7	monitoring	0	parola	1	ong	0	no	GR21M22	21	maschio	2021-10-22_16h37.39.402	THAI_NEGA	2021.2.3	Win32	143.4308663						0	79	79	79	1
m	1	0.8422						PALUDE	p	6	13	monitoring	0	parola	1	ong	0	no	GR21M22	21	maschio	2021-10-22_16h37.39.402	THAI_NEGA	2021.2.3	Win32	143.4308663						0	80	80	80	1
z	1	1.1678						MUDINO	np	6	0	monitoring	500	nonparola	2	ong	0	no	GR21M22	21	maschio	2021-10-22_16h37.39.402	THAI_NEGA	2021.2.3	Win32	143.4308663						0	81	81	81	1
z	1	1.6598						ESTEBA	np	6	0	monitoring	500	nonparola	2	ong	0	no	GR21M22	21	maschio	2021-10-22_16h37.39.402	THAI_NEGA	2021.2.3	Win32	143.4308663						0	82	82	82	1
l	1	0.9998						MANTIDE	p	7	9	monitoring	250	l	1	pmcue	0	no	GR21M22	21	maschio	2021-10-22_16h37.39.402	THAI_NEGA	2021.2.3	Win32	143.4308663						0	83	83	83	1
m	1	1.6195						UVETTA	p	6	11	monitoring	500	parola	1	ong	0	no	GR21M22	21	maschio	2021-10-22_16h37.39.402	THAI_NEGA	2021.2.3	Win32	143.4308663						0	84	84	84	1
m	1	1.2853						ESILIO	p	6	41	monitoring	250	parola	1	ong	0	no	GR21M22	21	maschio	2021-10-22_16h37.39.402	THAI_NEGA	2021.2.3	Win32	143.4308663						0	85	85	85	1
	0							RECRUTA	np	7	0	monitoring	500	nonparola	2	ong	0	no	GR21M22	21	maschio	2021-10-22_16h37.39.402	THAI_NEGA	2021.2.3	Win32	143.4308663						0	86	86	86	1
m	1	1.1807						TIMONE	p	7	31	monitoring	250	parola	1	ong	0	no	GR21M22	21	maschio	2021-10-22_16h37.39.402	THAI_NEGA	2021.2.3	Win32	143.4308663						0	87	87	87	1
m	1	0.6384						CAVOLO	p	6	13	monitoring	0	parola	1	ong	0	no	GR21M22	21	maschio	2021-10-22_16h37.39.402	THAI_NEGA	2021.2.3	Win32	143.4308663						0	88	88	88	1
	0							NOTTARE	np	7	0	monitoring	500	nonparola	2	ong	0	no	GR21M22	21	maschio	2021-10-22_16h37.39.402	THAI_NEGA	2021.2.3	Win32	143.4308663						0	89	89	89	1
m	1	1.6673						LICHENE	p	7	7	monitoring	0	parola	1	ong	0	no	GR21M22	21	maschio	2021-10-22_16h37.39.402	THAI_NEGA	2021.2.3	Win32	143.4308663						0	90	90	90	1
z	1	1.3336						PUSTINO	np	7	0	monitoring	500	nonparola	2	ong	0	no	GR21M22	21	maschio	2021-10-22_16h37.39.402	THAI_NEGA	2021.2.3	Win32	143.4308663						0	91	91	91	1
m	1	1.0573						MULINO	p	6	7	monitoring	0	parola	1	ong	0	no	GR21M22	21	maschio	2021-10-22_16h37.39.402	THAI_NEGA	2021.2.3	Win32	143.4308663						0	92	92	92	1
z	1	1.9458						VAROLO	np	6	0	monitoring	0	nonparola	2	ong	0	no	GR21M22	21	maschio	2021-10-22_16h37.39.402	THAI_NEGA	2021.2.3	Win32	143.4308663						0	93	93	93	1
l	1	1.215						ENIGMA	p	6	9	monitoring	500	l	1	pmcue	0	no	GR21M22	21	maschio	2021-10-22_16h37.39.402	THAI_NEGA	2021.2.3	Win32	143.4308663						0	94	94	94	1
m	1	0.8429						NARICE	p	6	15	monitoring	250	parola	1	ong	0	no	GR21M22	21	maschio	2021-10-22_16h37.39.402	THAI_NEGA	2021.2.3	Win32	143.4308663						0	95	95	95	1
z	1	1.3622						CAVIDE	np	6	0	monitoring	500	nonparola	2	ong	0	no	GR21M22	21	maschio	2021-10-22_16h37.39.402	THAI_NEGA	2021.2.3	Win32	143.4308663						0	96	96	96	1
	0							VOLACE	np	6	0	monitoring	0	nonparola	2	ong	0	no	GR21M22	21	maschio	2021-10-22_16h37.39.402	THAI_NEGA	2021.2.3	Win32	143.4308663						0	97	97	97	1
z	1	-1.7903						SADICE	np	6	0	monitoring	0	nonparola	2	ong	0	no	GR21M22	21	maschio	2021-10-22_16h37.39.402	THAI_NEGA	2021.2.3	Win32	143.4308663						0	98	98	98	1
m	1	1.5849						VORTICE	p	7	14	monitoring	250	parola	1	ong	0	no	GR21M22	21	maschio	2021-10-22_16h37.39.402	THAI_NEGA	2021.2.3	Win32	143.4308663						0	99	99	99	1
																			GR21M22	21	maschio	2021-10-22_16h37.39.402	THAI_NEGA	2021.2.3	Win32	143.4308663											n	1	8.8403	y	1	5.6039	n	1	7.0215
