# Supplementary material for: Thinking about it: the impact of COVID-19-related stimuli on prospective memory
Source: PeerJ. 2023 Nov 16;11:e16389. doi: 10.7717/peerj.16389 (PMC10657566; doi:10.7717/peerj.16389)
Supplement: Supplemental Information 4 — The raw data from both the task and the questionnaire. Both folders are divided in the three conditions (COV, DOC, and NEGA) depending on the presented video clip. [file peerj-11-16389-s004.zip › Data/RAW_Data_Task/NEGA_version/TB21F27_nega.csv]

trial_key.keys	trial_key.corr	trial_key.rt	trials_loop_practice.thisRepN	trials_loop_practice.thisTrialN	trials_loop_practice.thisN	trials_loop_practice.thisIndex	trials_loop_practice.ran	stimolo	parolanonparola	lunghezza	frequenza	blocco	jitter	rispcorr	StimTrig	stim_type	stimulus_after	underline	ID_Soggetto*	Età*	Sesso	date	expName	psychopyVersion	OS	frameRate	trials_loop_baseline.thisRepN	trials_loop_baseline.thisTrialN	trials_loop_baseline.thisN	trials_loop_baseline.thisIndex	trials_loop_baseline.ran	trials_loop_attention.thisRepN	trials_loop_attention.thisTrialN	trials_loop_attention.thisN	trials_loop_attention.thisIndex	trials_loop_attention.ran	emotional1_key.keys	emotional1_key.corr	emotional1_key.rt	emotional2_key.keys	emotional2_key.corr	emotional2_key.rt	emotional3_key.keys	emotional3_key.corr	emotional3_key.rt
m	1	0.6271	0	0	0	0	1	ARANCIA	p	7	31	practice	500	parola	1	ong	0	no	TB21F27	21	FEMMINA	2021-10-27_15h02.33.722	THAI_NEGA	2021.2.3	Win32	59.83366242
m	0	1.3471	0	1	1	1	1	RECINA	np	6	0	practice	500	nonparola	2	ong	0	no	TB21F27	21	FEMMINA	2021-10-27_15h02.33.722	THAI_NEGA	2021.2.3	Win32	59.83366242
z	1	0.7497	0	2	2	2	1	TUCCANA	np	7	0	practice	250	nonparola	2	ong	0	no	TB21F27	21	FEMMINA	2021-10-27_15h02.33.722	THAI_NEGA	2021.2.3	Win32	59.83366242
m	1	0.6763	0	3	3	3	1	PETTINE	p	7	1	practice	0	parola	1	ong	0	no	TB21F27	21	FEMMINA	2021-10-27_15h02.33.722	THAI_NEGA	2021.2.3	Win32	59.83366242
z	1	1.0429	0	4	4	4	1	INFITO	np	6	0	practice	500	nonparola	2	ong	0	no	TB21F27	21	FEMMINA	2021-10-27_15h02.33.722	THAI_NEGA	2021.2.3	Win32	59.83366242
m	1	0.6582	0	5	5	5	1	GIUDICE	p	7	374	practice	500	parola	1	ong	0	no	TB21F27	21	FEMMINA	2021-10-27_15h02.33.722	THAI_NEGA	2021.2.3	Win32	59.83366242
m	1	0.5945	0	6	6	6	1	VOLANTE	p	7	89	practice	0	parola	1	ong	0	no	TB21F27	21	FEMMINA	2021-10-27_15h02.33.722	THAI_NEGA	2021.2.3	Win32	59.83366242
z	1	0.7912	0	7	7	7	1	CUBELA	np	6	0	practice	250	nonparola	2	ong	0	no	TB21F27	21	FEMMINA	2021-10-27_15h02.33.722	THAI_NEGA	2021.2.3	Win32	59.83366242
z	1	1.0594	0	8	8	8	1	LUGGINE	np	7	0	practice	0	nonparola	2	ong	0	no	TB21F27	21	FEMMINA	2021-10-27_15h02.33.722	THAI_NEGA	2021.2.3	Win32	59.83366242
m	1	0.6447	0	9	9	9	1	DISEGNO	p	7	201	practice	0	parola	1	ong	0	no	TB21F27	21	FEMMINA	2021-10-27_15h02.33.722	THAI_NEGA	2021.2.3	Win32	59.83366242
m	1	0.889						RELITTO	p	7	8	baseline	500	parola	1	ong	0	no	TB21F27	21	FEMMINA	2021-10-27_15h02.33.722	THAI_NEGA	2021.2.3	Win32	59.83366242	0	0	0	0	1
m	1	1.0575						GERANIO	p	7	12	baseline	250	parola	1	ong	0	no	TB21F27	21	FEMMINA	2021-10-27_15h02.33.722	THAI_NEGA	2021.2.3	Win32	59.83366242	0	1	1	1	1
z	1	1.0679						VANANGA	np	7	0	baseline	0	nonparola	2	ong	0	no	TB21F27	21	FEMMINA	2021-10-27_15h02.33.722	THAI_NEGA	2021.2.3	Win32	59.83366242	0	2	2	2	1
m	1	0.9546						NATICA	p	6	5	baseline	250	parola	1	ong	0	no	TB21F27	21	FEMMINA	2021-10-27_15h02.33.722	THAI_NEGA	2021.2.3	Win32	59.83366242	0	3	3	3	1
z	1	0.7354						USTELLO	np	7	0	baseline	500	nonparola	2	ong	0	no	TB21F27	21	FEMMINA	2021-10-27_15h02.33.722	THAI_NEGA	2021.2.3	Win32	59.83366242	0	4	4	4	1
m	1	0.884						METANO	p	6	17	baseline	250	parola	1	ong	0	no	TB21F27	21	FEMMINA	2021-10-27_15h02.33.722	THAI_NEGA	2021.2.3	Win32	59.83366242	0	5	5	5	1
z	1	1.0369						FIURIA	np	6	0	baseline	500	nonparola	2	ong	0	no	TB21F27	21	FEMMINA	2021-10-27_15h02.33.722	THAI_NEGA	2021.2.3	Win32	59.83366242	0	6	6	6	1
m	1	0.6207						SUGHERO	p	7	5	baseline	250	parola	1	ong	0	no	TB21F27	21	FEMMINA	2021-10-27_15h02.33.722	THAI_NEGA	2021.2.3	Win32	59.83366242	0	7	7	7	1
m	0	0.5878						PIROTA	np	6	0	baseline	250	nonparola	2	ong	0	no	TB21F27	21	FEMMINA	2021-10-27_15h02.33.722	THAI_NEGA	2021.2.3	Win32	59.83366242	0	8	8	8	1
z	1	0.8393						BAMBORA	np	7	0	baseline	0	nonparola	2	ong	0	no	TB21F27	21	FEMMINA	2021-10-27_15h02.33.722	THAI_NEGA	2021.2.3	Win32	59.83366242	0	9	9	9	1
m	1	0.7178						PETALO	p	6	27	baseline	250	parola	1	ong	0	no	TB21F27	21	FEMMINA	2021-10-27_15h02.33.722	THAI_NEGA	2021.2.3	Win32	59.83366242	0	10	10	10	1
m	1	1.187						ELMETTO	p	7	5	baseline	0	parola	1	ong	0	no	TB21F27	21	FEMMINA	2021-10-27_15h02.33.722	THAI_NEGA	2021.2.3	Win32	59.83366242	0	11	11	11	1
z	1	0.8049						DOBILE	np	6	0	baseline	250	nonparola	2	ong	0	no	TB21F27	21	FEMMINA	2021-10-27_15h02.33.722	THAI_NEGA	2021.2.3	Win32	59.83366242	0	12	12	12	1
z	0	0.8913						BAVERO	p	6	7	baseline	0	parola	1	ong	0	no	TB21F27	21	FEMMINA	2021-10-27_15h02.33.722	THAI_NEGA	2021.2.3	Win32	59.83366242	0	13	13	13	1
z	0	1.0875						VALENZA	p	7	10	baseline	500	parola	1	ong	0	no	TB21F27	21	FEMMINA	2021-10-27_15h02.33.722	THAI_NEGA	2021.2.3	Win32	59.83366242	0	14	14	14	1
z	1	1.0027						ORDONE	np	6	0	baseline	250	nonparola	2	ong	0	no	TB21F27	21	FEMMINA	2021-10-27_15h02.33.722	THAI_NEGA	2021.2.3	Win32	59.83366242	0	15	15	15	1
z	1	1.0972						TERPONE	np	7	0	baseline	250	nonparola	2	ong	0	no	TB21F27	21	FEMMINA	2021-10-27_15h02.33.722	THAI_NEGA	2021.2.3	Win32	59.83366242	0	16	16	16	1
m	1	0.6547						INCHINO	p	7	10	baseline	250	parola	1	ong	0	no	TB21F27	21	FEMMINA	2021-10-27_15h02.33.722	THAI_NEGA	2021.2.3	Win32	59.83366242	0	17	17	17	1
m	1	0.6741						ETTARO	p	6	31	baseline	0	parola	1	ong	0	no	TB21F27	21	FEMMINA	2021-10-27_15h02.33.722	THAI_NEGA	2021.2.3	Win32	59.83366242	0	18	18	18	1
z	1	0.8879						LUVACA	np	6	0	baseline	250	nonparola	2	ong	0	no	TB21F27	21	FEMMINA	2021-10-27_15h02.33.722	THAI_NEGA	2021.2.3	Win32	59.83366242	0	19	19	19	1
m	1	0.6213						DUETTO	p	6	23	baseline	500	parola	1	ong	0	no	TB21F27	21	FEMMINA	2021-10-27_15h02.33.722	THAI_NEGA	2021.2.3	Win32	59.83366242	0	20	20	20	1
z	1	0.8401						PUPILE	np	6	0	baseline	250	nonparola	2	ong	0	no	TB21F27	21	FEMMINA	2021-10-27_15h02.33.722	THAI_NEGA	2021.2.3	Win32	59.83366242	0	21	21	21	1
z	1	0.7039						STOVACO	np	7	0	baseline	0	nonparola	2	ong	0	no	TB21F27	21	FEMMINA	2021-10-27_15h02.33.722	THAI_NEGA	2021.2.3	Win32	59.83366242	0	22	22	22	1
m	1	0.6858						BARILE	p	6	7	baseline	500	parola	1	ong	0	no	TB21F27	21	FEMMINA	2021-10-27_15h02.33.722	THAI_NEGA	2021.2.3	Win32	59.83366242	0	23	23	23	1
z	1	1.2199						RANAIO	np	6	0	baseline	250	nonparola	2	ong	0	no	TB21F27	21	FEMMINA	2021-10-27_15h02.33.722	THAI_NEGA	2021.2.3	Win32	59.83366242	0	24	24	24	1
m	1	0.6389						CAVERNA	p	7	14	baseline	250	parola	1	ong	0	no	TB21F27	21	FEMMINA	2021-10-27_15h02.33.722	THAI_NEGA	2021.2.3	Win32	59.83366242	0	25	25	25	1
z	1	0.9585						ROTOIA	np	7	0	baseline	500	nonparola	2	ong	0	no	TB21F27	21	FEMMINA	2021-10-27_15h02.33.722	THAI_NEGA	2021.2.3	Win32	59.83366242	0	26	26	26	1
m	1	0.775						ALTURA	p	6	8	baseline	500	parola	1	ong	0	no	TB21F27	21	FEMMINA	2021-10-27_15h02.33.722	THAI_NEGA	2021.2.3	Win32	59.83366242	0	27	27	27	1
m	1	0.534						DIPINTO	p	7	21	baseline	0	parola	1	ong	0	no	TB21F27	21	FEMMINA	2021-10-27_15h02.33.722	THAI_NEGA	2021.2.3	Win32	59.83366242	0	28	28	28	1
m	1	0.5038						LEGUME	p	6	11	baseline	250	parola	1	ong	0	no	TB21F27	21	FEMMINA	2021-10-27_15h02.33.722	THAI_NEGA	2021.2.3	Win32	59.83366242	0	29	29	29	1
z	1	0.8336						FEDINO	np	6	0	baseline	500	nonparola	2	ong	0	no	TB21F27	21	FEMMINA	2021-10-27_15h02.33.722	THAI_NEGA	2021.2.3	Win32	59.83366242	0	30	30	30	1
m	1	0.7414						MENSOLA	p	7	7	baseline	0	parola	1	ong	0	no	TB21F27	21	FEMMINA	2021-10-27_15h02.33.722	THAI_NEGA	2021.2.3	Win32	59.83366242	0	31	31	31	1
z	1	0.7232						ALCUME	np	6	0	baseline	500	nonparola	2	ong	0	no	TB21F27	21	FEMMINA	2021-10-27_15h02.33.722	THAI_NEGA	2021.2.3	Win32	59.83366242	0	32	32	32	1
m	1	0.7051						INNESTO	p	6	13	baseline	0	parola	1	ong	0	no	TB21F27	21	FEMMINA	2021-10-27_15h02.33.722	THAI_NEGA	2021.2.3	Win32	59.83366242	0	33	33	33	1
z	1	0.6899						LAVENDA	np	7	0	baseline	0	nonparola	2	ong	0	no	TB21F27	21	FEMMINA	2021-10-27_15h02.33.722	THAI_NEGA	2021.2.3	Win32	59.83366242	0	34	34	34	1
m	1	1.023						SLAVINA	p	7	5	baseline	500	parola	1	ong	0	no	TB21F27	21	FEMMINA	2021-10-27_15h02.33.722	THAI_NEGA	2021.2.3	Win32	59.83366242	0	35	35	35	1
m	1	0.5799						ORMONE	p	6	6	baseline	500	parola	1	ong	0	no	TB21F27	21	FEMMINA	2021-10-27_15h02.33.722	THAI_NEGA	2021.2.3	Win32	59.83366242	0	36	36	36	1
z	1	0.7416						UMIONE	np	6	0	baseline	0	nonparola	2	ong	0	no	TB21F27	21	FEMMINA	2021-10-27_15h02.33.722	THAI_NEGA	2021.2.3	Win32	59.83366242	0	37	37	37	1
m	1	0.5883						SALAME	p	6	14	baseline	0	parola	1	ong	0	no	TB21F27	21	FEMMINA	2021-10-27_15h02.33.722	THAI_NEGA	2021.2.3	Win32	59.83366242	0	38	38	38	1
z	1	0.8033						GANDOLA	np	7	0	baseline	500	nonparola	2	ong	0	no	TB21F27	21	FEMMINA	2021-10-27_15h02.33.722	THAI_NEGA	2021.2.3	Win32	59.83366242	0	39	39	39	1
m	0	0.4631						DIGEGNO	np	7	0	baseline	500	nonparola	2	ong	0	no	TB21F27	21	FEMMINA	2021-10-27_15h02.33.722	THAI_NEGA	2021.2.3	Win32	59.83366242	0	40	40	40	1
z	1	0.7423						BACRECA	np	7	0	baseline	0	nonparola	2	ong	0	no	TB21F27	21	FEMMINA	2021-10-27_15h02.33.722	THAI_NEGA	2021.2.3	Win32	59.83366242	0	41	41	41	1
m	1	0.9034						RUDERE	p	6	8	baseline	250	parola	1	ong	0	no	TB21F27	21	FEMMINA	2021-10-27_15h02.33.722	THAI_NEGA	2021.2.3	Win32	59.83366242	0	42	42	42	1
z	1	0.7764						OSCITE	np	6	0	baseline	250	nonparola	2	ong	0	no	TB21F27	21	FEMMINA	2021-10-27_15h02.33.722	THAI_NEGA	2021.2.3	Win32	59.83366242	0	43	43	43	1
m	1	0.7918						NETTARE	p	7	14	baseline	500	parola	1	ong	0	no	TB21F27	21	FEMMINA	2021-10-27_15h02.33.722	THAI_NEGA	2021.2.3	Win32	59.83366242	0	44	44	44	1
z	1	0.7732						PENTERA	np	7	0	baseline	0	nonparola	2	ong	0	no	TB21F27	21	FEMMINA	2021-10-27_15h02.33.722	THAI_NEGA	2021.2.3	Win32	59.83366242	0	45	45	45	1
z	1	0.6394						NEBOZIO	np	7	0	baseline	250	nonparola	2	ong	0	no	TB21F27	21	FEMMINA	2021-10-27_15h02.33.722	THAI_NEGA	2021.2.3	Win32	59.83366242	0	46	46	46	1
m	1	0.7747						ZATTERA	p	7	14	baseline	500	parola	1	ong	0	no	TB21F27	21	FEMMINA	2021-10-27_15h02.33.722	THAI_NEGA	2021.2.3	Win32	59.83366242	0	47	47	47	1
m	1	0.8078						LAMIERA	p	7	11	baseline	500	parola	1	ong	0	no	TB21F27	21	FEMMINA	2021-10-27_15h02.33.722	THAI_NEGA	2021.2.3	Win32	59.83366242	0	48	48	48	1
z	1	0.8007						CULINA	np	6	0	baseline	500	nonparola	2	ong	0	no	TB21F27	21	FEMMINA	2021-10-27_15h02.33.722	THAI_NEGA	2021.2.3	Win32	59.83366242	0	49	49	49	1
m	1	0.6741						FALANGE	p	7	9	baseline	250	parola	1	ong	0	no	TB21F27	21	FEMMINA	2021-10-27_15h02.33.722	THAI_NEGA	2021.2.3	Win32	59.83366242	0	50	50	50	1
z	0	1.0845						PEDALE	p	6	16	baseline	500	parola	1	ong	0	no	TB21F27	21	FEMMINA	2021-10-27_15h02.33.722	THAI_NEGA	2021.2.3	Win32	59.83366242	0	51	51	51	1
z	1	1.0836						METARDO	np	7	0	baseline	500	nonparola	2	ong	0	no	TB21F27	21	FEMMINA	2021-10-27_15h02.33.722	THAI_NEGA	2021.2.3	Win32	59.83366242	0	52	52	52	1
m	1	0.9751						EMPORIO	p	7	3	baseline	250	parola	1	ong	0	no	TB21F27	21	FEMMINA	2021-10-27_15h02.33.722	THAI_NEGA	2021.2.3	Win32	59.83366242	0	53	53	53	1
z	1	0.917						TAPORE	np	6	0	baseline	0	nonparola	2	ong	0	no	TB21F27	21	FEMMINA	2021-10-27_15h02.33.722	THAI_NEGA	2021.2.3	Win32	59.83366242	0	54	54	54	1
m	0	1.2195						DENTIDE	np	7	0	baseline	250	nonparola	2	ong	0	no	TB21F27	21	FEMMINA	2021-10-27_15h02.33.722	THAI_NEGA	2021.2.3	Win32	59.83366242	0	55	55	55	1
z	1	0.9547						SEPERTO	np	7	0	baseline	500	nonparola	2	ong	0	no	TB21F27	21	FEMMINA	2021-10-27_15h02.33.722	THAI_NEGA	2021.2.3	Win32	59.83366242	0	56	56	56	1
m	1	0.5704						MUCOSA	p	6	6	baseline	500	parola	1	ong	0	no	TB21F27	21	FEMMINA	2021-10-27_15h02.33.722	THAI_NEGA	2021.2.3	Win32	59.83366242	0	57	57	57	1
z	1	0.8066						BECULLA	np	7	0	baseline	250	nonparola	2	ong	0	no	TB21F27	21	FEMMINA	2021-10-27_15h02.33.722	THAI_NEGA	2021.2.3	Win32	59.83366242	0	58	58	58	1
m	1	0.7705						FUCINA	p	6	8	baseline	250	parola	1	ong	0	no	TB21F27	21	FEMMINA	2021-10-27_15h02.33.722	THAI_NEGA	2021.2.3	Win32	59.83366242	0	59	59	59	1
m	1	0.5879						ECLISSI	p	7	5	baseline	0	parola	1	ong	0	no	TB21F27	21	FEMMINA	2021-10-27_15h02.33.722	THAI_NEGA	2021.2.3	Win32	59.83366242	0	60	60	60	1
m	1	0.5032						TROFEO	p	6	23	baseline	250	parola	1	ong	0	no	TB21F27	21	FEMMINA	2021-10-27_15h02.33.722	THAI_NEGA	2021.2.3	Win32	59.83366242	0	61	61	61	1
m	1	0.7202						ROTTAME	p	7	7	baseline	0	parola	1	ong	0	no	TB21F27	21	FEMMINA	2021-10-27_15h02.33.722	THAI_NEGA	2021.2.3	Win32	59.83366242	0	62	62	62	1
z	1	0.7736						MENDOLO	np	7	0	baseline	500	nonparola	2	ong	0	no	TB21F27	21	FEMMINA	2021-10-27_15h02.33.722	THAI_NEGA	2021.2.3	Win32	59.83366242	0	63	63	63	1
z	1	0.9369						ARSINE	np	6	0	baseline	250	nonparola	2	ong	0	no	TB21F27	21	FEMMINA	2021-10-27_15h02.33.722	THAI_NEGA	2021.2.3	Win32	59.83366242	0	64	64	64	1
m	1	0.6026						TISANA	p	6	7	baseline	0	parola	1	ong	0	no	TB21F27	21	FEMMINA	2021-10-27_15h02.33.722	THAI_NEGA	2021.2.3	Win32	59.83366242	0	65	65	65	1
z	1	0.7049						ORLINO	np	6	0	baseline	0	nonparola	2	ong	0	no	TB21F27	21	FEMMINA	2021-10-27_15h02.33.722	THAI_NEGA	2021.2.3	Win32	59.83366242	0	66	66	66	1
m	1	0.7745						ARINGA	p	6	9	baseline	500	parola	1	ong	0	no	TB21F27	21	FEMMINA	2021-10-27_15h02.33.722	THAI_NEGA	2021.2.3	Win32	59.83366242	0	67	67	67	1
z	1	0.7335						TENGINE	np	7	0	baseline	0	nonparola	2	ong	0	no	TB21F27	21	FEMMINA	2021-10-27_15h02.33.722	THAI_NEGA	2021.2.3	Win32	59.83366242	0	68	68	68	1
m	1	0.8389						ATTICO	p	6	6	baseline	500	parola	1	ong	0	no	TB21F27	21	FEMMINA	2021-10-27_15h02.33.722	THAI_NEGA	2021.2.3	Win32	59.83366242	0	69	69	69	1
z	1	0.6871						VENORE	np	6	0	baseline	250	nonparola	2	ong	0	no	TB21F27	21	FEMMINA	2021-10-27_15h02.33.722	THAI_NEGA	2021.2.3	Win32	59.83366242	0	70	70	70	1
m	1	0.7224						DARSENA	p	7	9	baseline	0	parola	1	ong	0	no	TB21F27	21	FEMMINA	2021-10-27_15h02.33.722	THAI_NEGA	2021.2.3	Win32	59.83366242	0	71	71	71	1
z	1	1.0583						ALCIERE	np	7	0	baseline	250	nonparola	2	ong	0	no	TB21F27	21	FEMMINA	2021-10-27_15h02.33.722	THAI_NEGA	2021.2.3	Win32	59.83366242	0	72	72	72	1
z	1	0.7378						ENTIMO	np	6	0	baseline	0	nonparola	2	ong	0	no	TB21F27	21	FEMMINA	2021-10-27_15h02.33.722	THAI_NEGA	2021.2.3	Win32	59.83366242	0	73	73	73	1
m	1	0.6028						LIVIDO	p	6	8	baseline	500	parola	1	ong	0	no	TB21F27	21	FEMMINA	2021-10-27_15h02.33.722	THAI_NEGA	2021.2.3	Win32	59.83366242	0	74	74	74	1
m	1	0.5365						NAUSEA	p	6	15	baseline	0	parola	1	ong	0	no	TB21F27	21	FEMMINA	2021-10-27_15h02.33.722	THAI_NEGA	2021.2.3	Win32	59.83366242	0	75	75	75	1
z	1	1.1338						VERCACE	np	7	0	baseline	500	nonparola	2	ong	0	no	TB21F27	21	FEMMINA	2021-10-27_15h02.33.722	THAI_NEGA	2021.2.3	Win32	59.83366242	0	76	76	76	1
m	1	0.536						COFANO	p	6	9	baseline	0	parola	1	ong	0	no	TB21F27	21	FEMMINA	2021-10-27_15h02.33.722	THAI_NEGA	2021.2.3	Win32	59.83366242	0	77	77	77	1
z	1	0.791						USPICIO	np	7	0	baseline	250	nonparola	2	ong	0	no	TB21F27	21	FEMMINA	2021-10-27_15h02.33.722	THAI_NEGA	2021.2.3	Win32	59.83366242	0	78	78	78	1
m	1	1.1556						IMBUTO	p	6	9	baseline	0	parola	1	ong	0	no	TB21F27	21	FEMMINA	2021-10-27_15h02.33.722	THAI_NEGA	2021.2.3	Win32	59.83366242	0	79	79	79	1
z	1	0.9736						SADIVA	np	6	0	baseline	500	nonparola	2	ong	0	no	TB21F27	21	FEMMINA	2021-10-27_15h02.33.722	THAI_NEGA	2021.2.3	Win32	59.83366242	0	80	80	80	1
m	1	0.791						BOZZOLO	p	7	7	baseline	0	parola	1	ong	0	no	TB21F27	21	FEMMINA	2021-10-27_15h02.33.722	THAI_NEGA	2021.2.3	Win32	59.83366242	0	81	81	81	1
z	1	0.8074						OMPICCIO	np	7	0	baseline	0	nonparola	2	ong	0	no	TB21F27	21	FEMMINA	2021-10-27_15h02.33.722	THAI_NEGA	2021.2.3	Win32	59.83366242	0	82	82	82	1
z	1	0.7382						LIMPONE	np	7	0	baseline	500	nonparola	2	ong	0	no	TB21F27	21	FEMMINA	2021-10-27_15h02.33.722	THAI_NEGA	2021.2.3	Win32	59.83366242	0	83	83	83	1
z	1	0.89						NARCICO	np	7	0	baseline	250	nonparola	2	ong	0	no	TB21F27	21	FEMMINA	2021-10-27_15h02.33.722	THAI_NEGA	2021.2.3	Win32	59.83366242	0	84	84	84	1
m	1	0.7382						PASCOLO	p	7	7	baseline	0	parola	1	ong	0	no	TB21F27	21	FEMMINA	2021-10-27_15h02.33.722	THAI_NEGA	2021.2.3	Win32	59.83366242	0	85	85	85	1
z	1	1.0917						INSOGNA	np	7	0	baseline	250	nonparola	2	ong	0	no	TB21F27	21	FEMMINA	2021-10-27_15h02.33.722	THAI_NEGA	2021.2.3	Win32	59.83366242	0	86	86	86	1
m	1	0.6899						PATINA	p	6	14	baseline	250	parola	1	ong	0	no	TB21F27	21	FEMMINA	2021-10-27_15h02.33.722	THAI_NEGA	2021.2.3	Win32	59.83366242	0	87	87	87	1
z	1	0.7569						ADOLTO	np	7	0	baseline	0	nonparola	2	ong	0	no	TB21F27	21	FEMMINA	2021-10-27_15h02.33.722	THAI_NEGA	2021.2.3	Win32	59.83366242	0	88	88	88	1
m	1	0.4712						UTENTE	p	6	34	baseline	0	parola	1	ong	0	no	TB21F27	21	FEMMINA	2021-10-27_15h02.33.722	THAI_NEGA	2021.2.3	Win32	59.83366242	0	89	89	89	1
z	1	0.8561						CIPELLA	np	7	0	baseline	500	nonparola	2	ong	0	no	TB21F27	21	FEMMINA	2021-10-27_15h02.33.722	THAI_NEGA	2021.2.3	Win32	59.83366242	0	90	90	90	1
m	1	0.6088						GINEPRO	p	7	10	baseline	0	parola	1	ong	0	no	TB21F27	21	FEMMINA	2021-10-27_15h02.33.722	THAI_NEGA	2021.2.3	Win32	59.83366242	0	91	91	91	1
z	1	0.8567						NONATO	np	6	0	baseline	500	nonparola	2	ong	0	no	TB21F27	21	FEMMINA	2021-10-27_15h02.33.722	THAI_NEGA	2021.2.3	Win32	59.83366242	0	92	92	92	1
m	1	0.6065						CALICE	p	6	10	baseline	0	parola	1	ong	0	no	TB21F27	21	FEMMINA	2021-10-27_15h02.33.722	THAI_NEGA	2021.2.3	Win32	59.83366242	0	93	93	93	1
m	1	0.6221						TORACE	p	6	31	baseline	250	parola	1	ong	0	no	TB21F27	21	FEMMINA	2021-10-27_15h02.33.722	THAI_NEGA	2021.2.3	Win32	59.83366242	0	94	94	94	1
m	1	1.1539						REDINE	p	6	8	baseline	500	parola	1	ong	0	no	TB21F27	21	FEMMINA	2021-10-27_15h02.33.722	THAI_NEGA	2021.2.3	Win32	59.83366242	0	95	95	95	1
m	1	0.7349						GOMITO	p	6	35	baseline	0	parola	1	ong	0	no	TB21F27	21	FEMMINA	2021-10-27_15h02.33.722	THAI_NEGA	2021.2.3	Win32	59.83366242	0	96	96	96	1
z	1	1.2714						INGENSO	np	7	0	baseline	500	nonparola	2	ong	0	no	TB21F27	21	FEMMINA	2021-10-27_15h02.33.722	THAI_NEGA	2021.2.3	Win32	59.83366242	0	97	97	97	1
z	1	1.0041						COVALLO	np	7	0	baseline	250	nonparola	2	ong	0	no	TB21F27	21	FEMMINA	2021-10-27_15h02.33.722	THAI_NEGA	2021.2.3	Win32	59.83366242	0	98	98	98	1
m	1	0.5367						MONACO	p	6	24	baseline	250	parola	1	ong	0	no	TB21F27	21	FEMMINA	2021-10-27_15h02.33.722	THAI_NEGA	2021.2.3	Win32	59.83366242	0	99	99	99	1
m	1	1.6467						DILUVIO	p	7	34	monitoring	0	parola	1	ong	0	no	TB21F27	21	FEMMINA	2021-10-27_15h02.33.722	THAI_NEGA	2021.2.3	Win32	59.83366242						0	0	0	0	1
m	0	0.7734						PADATO	np	6	0	monitoring	250	nonparola	2	ong	0	no	TB21F27	21	FEMMINA	2021-10-27_15h02.33.722	THAI_NEGA	2021.2.3	Win32	59.83366242						0	1	1	1	1
m	1	0.6514						STIVALE	p	7	10	monitoring	0	parola	1	ong	0	no	TB21F27	21	FEMMINA	2021-10-27_15h02.33.722	THAI_NEGA	2021.2.3	Win32	59.83366242						0	2	2	2	1
z	1	1.6608						BAMMINO	np	7	0	monitoring	0	nonparola	2	ong	0	no	TB21F27	21	FEMMINA	2021-10-27_15h02.33.722	THAI_NEGA	2021.2.3	Win32	59.83366242						0	3	3	3	1
z	1	0.8389						NUDOLA	np	6	0	monitoring	250	nonparola	2	ong	0	no	TB21F27	21	FEMMINA	2021-10-27_15h02.33.722	THAI_NEGA	2021.2.3	Win32	59.83366242						0	4	4	4	1
m	1	1.2072						ZAMPINO	p	7	6	monitoring	500	parola	1	ong	0	no	TB21F27	21	FEMMINA	2021-10-27_15h02.33.722	THAI_NEGA	2021.2.3	Win32	59.83366242						0	5	5	5	1
m	1	0.8773						CALDAIA	p	7	12	monitoring	250	parola	1	ong	0	no	TB21F27	21	FEMMINA	2021-10-27_15h02.33.722	THAI_NEGA	2021.2.3	Win32	59.83366242						0	6	6	6	1
z	1	1.1099						FULGINE	np	7	0	monitoring	0	nonparola	2	ong	0	no	TB21F27	21	FEMMINA	2021-10-27_15h02.33.722	THAI_NEGA	2021.2.3	Win32	59.83366242						0	7	7	7	1
m	1	0.8525						URANIO	p	6	9	monitoring	250	parola	1	ong	0	no	TB21F27	21	FEMMINA	2021-10-27_15h02.33.722	THAI_NEGA	2021.2.3	Win32	59.83366242						0	8	8	8	1
z	1	0.9699						APISSO	np	6	0	monitoring	500	nonparola	2	ong	0	no	TB21F27	21	FEMMINA	2021-10-27_15h02.33.722	THAI_NEGA	2021.2.3	Win32	59.83366242						0	9	9	9	1
l	1	1.6948						CAGERMA	np	7	0	monitoring	0	l	2	pmcue	0	no	TB21F27	21	FEMMINA	2021-10-27_15h02.33.722	THAI_NEGA	2021.2.3	Win32	59.83366242						0	10	10	10	1
m	1	0.8118						TAZZINA	p	7	10	monitoring	250	parola	1	ong	0	no	TB21F27	21	FEMMINA	2021-10-27_15h02.33.722	THAI_NEGA	2021.2.3	Win32	59.83366242						0	11	11	11	1
m	1	1.1656						VAPORE	p	6	40	monitoring	0	parola	1	ong	0	no	TB21F27	21	FEMMINA	2021-10-27_15h02.33.722	THAI_NEGA	2021.2.3	Win32	59.83366242						0	12	12	12	1
z	1	0.9668						FEDORE	np	6	0	monitoring	250	nonparola	2	ong	0	no	TB21F27	21	FEMMINA	2021-10-27_15h02.33.722	THAI_NEGA	2021.2.3	Win32	59.83366242						0	13	13	13	1
m	1	0.9034						MONTONE	p	7	8	monitoring	250	parola	1	ong	0	no	TB21F27	21	FEMMINA	2021-10-27_15h02.33.722	THAI_NEGA	2021.2.3	Win32	59.83366242						0	14	14	14	1
	0							CANEZZA	np	7	0	monitoring	0	nonparola	2	ong	0	no	TB21F27	21	FEMMINA	2021-10-27_15h02.33.722	THAI_NEGA	2021.2.3	Win32	59.83366242						0	15	15	15	1
z	1	1.4497						RAGINA	np	6	0	monitoring	250	nonparola	2	ong	0	no	TB21F27	21	FEMMINA	2021-10-27_15h02.33.722	THAI_NEGA	2021.2.3	Win32	59.83366242						0	16	16	16	1
m	1	1.1668						AGNELLO	p	7	17	monitoring	250	parola	1	ong	0	no	TB21F27	21	FEMMINA	2021-10-27_15h02.33.722	THAI_NEGA	2021.2.3	Win32	59.83366242						0	17	17	17	1
z	1	1.6371						PINARIO	np	7	0	monitoring	250	nonparola	2	ong	0	no	TB21F27	21	FEMMINA	2021-10-27_15h02.33.722	THAI_NEGA	2021.2.3	Win32	59.83366242						0	18	18	18	1
z	1	0.9132						INDANO	np	6	0	monitoring	500	nonparola	2	ong	0	no	TB21F27	21	FEMMINA	2021-10-27_15h02.33.722	THAI_NEGA	2021.2.3	Win32	59.83366242						0	19	19	19	1
m	1	0.938						BISTURI	p	7	8	monitoring	250	parola	1	ong	0	no	TB21F27	21	FEMMINA	2021-10-27_15h02.33.722	THAI_NEGA	2021.2.3	Win32	59.83366242						0	20	20	20	1
z	1	0.9164						SECONTO	np	7	0	monitoring	250	nonparola	2	ong	0	no	TB21F27	21	FEMMINA	2021-10-27_15h02.33.722	THAI_NEGA	2021.2.3	Win32	59.83366242						0	21	21	21	1
l	1	1.2012						POMATA	p	6	0	monitoring	500	l	1	pmcue	0	no	TB21F27	21	FEMMINA	2021-10-27_15h02.33.722	THAI_NEGA	2021.2.3	Win32	59.83366242						0	22	22	22	1
z	1	1.081						UMETTA	np	6	0	monitoring	250	nonparola	2	ong	0	no	TB21F27	21	FEMMINA	2021-10-27_15h02.33.722	THAI_NEGA	2021.2.3	Win32	59.83366242						0	23	23	23	1
m	1	1.2513						FRUSCIO	p	7	9	monitoring	0	parola	1	ong	0	no	TB21F27	21	FEMMINA	2021-10-27_15h02.33.722	THAI_NEGA	2021.2.3	Win32	59.83366242						0	24	24	24	1
m	1	1.001						ORDIGNO	p	7	15	monitoring	250	parola	1	ong	0	no	TB21F27	21	FEMMINA	2021-10-27_15h02.33.722	THAI_NEGA	2021.2.3	Win32	59.83366242						0	25	25	25	1
z	1	1.6846						METALO	np	6	0	monitoring	0	nonparola	2	ong	0	no	TB21F27	21	FEMMINA	2021-10-27_15h02.33.722	THAI_NEGA	2021.2.3	Win32	59.83366242						0	26	26	26	1
z	1	0.9162						GAVERA	np	6	0	monitoring	500	nonparola	2	ong	0	no	TB21F27	21	FEMMINA	2021-10-27_15h02.33.722	THAI_NEGA	2021.2.3	Win32	59.83366242						0	27	27	27	1
m	1	0.8982						INSERTO	p	7	9	monitoring	0	parola	1	ong	0	no	TB21F27	21	FEMMINA	2021-10-27_15h02.33.722	THAI_NEGA	2021.2.3	Win32	59.83366242						0	28	28	28	1
m	1	0.8657						VICARIO	p	7	9	monitoring	500	parola	1	ong	0	no	TB21F27	21	FEMMINA	2021-10-27_15h02.33.722	THAI_NEGA	2021.2.3	Win32	59.83366242						0	29	29	29	1
z	1	0.7555						ACENDA	np	6	0	monitoring	0	nonparola	2	ong	0	no	TB21F27	21	FEMMINA	2021-10-27_15h02.33.722	THAI_NEGA	2021.2.3	Win32	59.83366242						0	30	30	30	1
m	1	1.083						DECADE	p	6	7	monitoring	0	parola	1	ong	0	no	TB21F27	21	FEMMINA	2021-10-27_15h02.33.722	THAI_NEGA	2021.2.3	Win32	59.83366242						0	31	31	31	1
z	1	0.9643						PALETE	np	6	0	monitoring	500	nonparola	2	ong	0	no	TB21F27	21	FEMMINA	2021-10-27_15h02.33.722	THAI_NEGA	2021.2.3	Win32	59.83366242						0	32	32	32	1
m	1	1.1531						SENAPE	p	6	17	monitoring	500	parola	1	ong	0	no	TB21F27	21	FEMMINA	2021-10-27_15h02.33.722	THAI_NEGA	2021.2.3	Win32	59.83366242						0	33	33	33	1
z	1	1.0418						TENTONO	np	7	0	monitoring	0	nonparola	2	ong	0	no	TB21F27	21	FEMMINA	2021-10-27_15h02.33.722	THAI_NEGA	2021.2.3	Win32	59.83366242						0	34	34	34	1
l	1	1.1969						MANICO	p	6	12	monitoring	0	l	1	pmcue	0	no	TB21F27	21	FEMMINA	2021-10-27_15h02.33.722	THAI_NEGA	2021.2.3	Win32	59.83366242						0	35	35	35	1
m	1	0.8691						GETTONE	p	7	5	monitoring	250	parola	1	ong	0	no	TB21F27	21	FEMMINA	2021-10-27_15h02.33.722	THAI_NEGA	2021.2.3	Win32	59.83366242						0	36	36	36	1
z	1	0.7874						CALERA	np	6	0	monitoring	500	nonparola	2	ong	0	no	TB21F27	21	FEMMINA	2021-10-27_15h02.33.722	THAI_NEGA	2021.2.3	Win32	59.83366242						0	37	37	37	1
m	1	1.2869						USTIONE	p	7	20	monitoring	500	parola	1	ong	0	no	TB21F27	21	FEMMINA	2021-10-27_15h02.33.722	THAI_NEGA	2021.2.3	Win32	59.83366242						0	38	38	38	1
m	1	0.9417						LEGNAME	p	7	7	monitoring	0	parola	1	ong	0	no	TB21F27	21	FEMMINA	2021-10-27_15h02.33.722	THAI_NEGA	2021.2.3	Win32	59.83366242						0	39	39	39	1
z	1	0.8887						MODIVO	np	6	0	monitoring	0	nonparola	2	ong	0	no	TB21F27	21	FEMMINA	2021-10-27_15h02.33.722	THAI_NEGA	2021.2.3	Win32	59.83366242						0	40	40	40	1
m	1	0.6953						RADURA	p	6	9	monitoring	0	parola	1	ong	0	no	TB21F27	21	FEMMINA	2021-10-27_15h02.33.722	THAI_NEGA	2021.2.3	Win32	59.83366242						0	41	41	41	1
z	1	0.9257						TUANTO	np	6	0	monitoring	250	nonparola	2	ong	0	no	TB21F27	21	FEMMINA	2021-10-27_15h02.33.722	THAI_NEGA	2021.2.3	Win32	59.83366242						0	42	42	42	1
m	1	1.028						PICCONE	p	7	11	monitoring	0	parola	1	ong	0	no	TB21F27	21	FEMMINA	2021-10-27_15h02.33.722	THAI_NEGA	2021.2.3	Win32	59.83366242						0	43	43	43	1
z	1	0.9692						LACREME	np	7	0	monitoring	250	nonparola	2	ong	0	no	TB21F27	21	FEMMINA	2021-10-27_15h02.33.722	THAI_NEGA	2021.2.3	Win32	59.83366242						0	44	44	44	1
z	1	1.1629						DILITTA	np	7	0	monitoring	500	nonparola	2	ong	0	no	TB21F27	21	FEMMINA	2021-10-27_15h02.33.722	THAI_NEGA	2021.2.3	Win32	59.83366242						0	45	45	45	1
l	1	1.4742						TOMANTE	np	7	0	monitoring	0	l	2	pmcue	0	no	TB21F27	21	FEMMINA	2021-10-27_15h02.33.722	THAI_NEGA	2021.2.3	Win32	59.83366242						0	46	46	46	1
m	1	0.7324						OTTONE	p	6	17	monitoring	500	parola	1	ong	0	no	TB21F27	21	FEMMINA	2021-10-27_15h02.33.722	THAI_NEGA	2021.2.3	Win32	59.83366242						0	47	47	47	1
m	1	1.2143						GAZEBO	p	6	8	monitoring	0	parola	1	ong	0	no	TB21F27	21	FEMMINA	2021-10-27_15h02.33.722	THAI_NEGA	2021.2.3	Win32	59.83366242						0	48	48	48	1
z	1	0.7969						NENICO	np	6	0	monitoring	250	nonparola	2	ong	0	no	TB21F27	21	FEMMINA	2021-10-27_15h02.33.722	THAI_NEGA	2021.2.3	Win32	59.83366242						0	49	49	49	1
m	1	0.7492						ARPIONE	p	7	12	monitoring	250	parola	1	ong	0	no	TB21F27	21	FEMMINA	2021-10-27_15h02.33.722	THAI_NEGA	2021.2.3	Win32	59.83366242						0	50	50	50	1
z	1	1.1328						VANIGIA	np	7	0	monitoring	500	nonparola	2	ong	0	no	TB21F27	21	FEMMINA	2021-10-27_15h02.33.722	THAI_NEGA	2021.2.3	Win32	59.83366242						0	51	51	51	1
z	1	0.8581						EBLISSE	np	7	0	monitoring	0	nonparola	2	ong	0	no	TB21F27	21	FEMMINA	2021-10-27_15h02.33.722	THAI_NEGA	2021.2.3	Win32	59.83366242						0	52	52	52	1
m	1	0.8898						CARTINA	p	7	13	monitoring	250	parola	1	ong	0	no	TB21F27	21	FEMMINA	2021-10-27_15h02.33.722	THAI_NEGA	2021.2.3	Win32	59.83366242						0	53	53	53	1
z	1	0.7549						TECITA	np	6	0	monitoring	500	nonparola	2	ong	0	no	TB21F27	21	FEMMINA	2021-10-27_15h02.33.722	THAI_NEGA	2021.2.3	Win32	59.83366242						0	54	54	54	1
m	1	0.7761						FELINO	p	6	9	monitoring	500	parola	1	ong	0	no	TB21F27	21	FEMMINA	2021-10-27_15h02.33.722	THAI_NEGA	2021.2.3	Win32	59.83366242						0	55	55	55	1
z	1	1.4308						GINEVRO	np	7	0	monitoring	250	nonparola	2	ong	0	no	TB21F27	21	FEMMINA	2021-10-27_15h02.33.722	THAI_NEGA	2021.2.3	Win32	59.83366242						0	56	56	56	1
z	1	0.7216						ELANCO	np	6	0	monitoring	250	nonparola	2	ong	0	no	TB21F27	21	FEMMINA	2021-10-27_15h02.33.722	THAI_NEGA	2021.2.3	Win32	59.83366242						0	57	57	57	1
m	1	0.9776						BIDONE	p	6	13	monitoring	0	parola	1	ong	0	no	TB21F27	21	FEMMINA	2021-10-27_15h02.33.722	THAI_NEGA	2021.2.3	Win32	59.83366242						0	58	58	58	1
m	1	1.2039						LEMURE	p	6	3	monitoring	500	parola	1	ong	0	no	TB21F27	21	FEMMINA	2021-10-27_15h02.33.722	THAI_NEGA	2021.2.3	Win32	59.83366242						0	59	59	59	1
l	1	0.722						SAGOMA	p	6	0	monitoring	250	l	1	pmcue	0	no	TB21F27	21	FEMMINA	2021-10-27_15h02.33.722	THAI_NEGA	2021.2.3	Win32	59.83366242						0	60	60	60	1
m	1	0.939						REPERTO	p	7	7	monitoring	0	parola	1	ong	0	no	TB21F27	21	FEMMINA	2021-10-27_15h02.33.722	THAI_NEGA	2021.2.3	Win32	59.83366242						0	61	61	61	1
z	1	0.8971						MIDULLO	np	7	0	monitoring	250	nonparola	2	ong	0	no	TB21F27	21	FEMMINA	2021-10-27_15h02.33.722	THAI_NEGA	2021.2.3	Win32	59.83366242						0	62	62	62	1
z	1	0.9092						DANNOLA	np	7	0	monitoring	500	nonparola	2	ong	0	no	TB21F27	21	FEMMINA	2021-10-27_15h02.33.722	THAI_NEGA	2021.2.3	Win32	59.83366242						0	63	63	63	1
m	1	0.9968						ORFANO	p	6	9	monitoring	500	parola	1	ong	0	no	TB21F27	21	FEMMINA	2021-10-27_15h02.33.722	THAI_NEGA	2021.2.3	Win32	59.83366242						0	64	64	64	1
z	1	1.0829						BANENA	np	6	0	monitoring	250	nonparola	2	ong	0	no	TB21F27	21	FEMMINA	2021-10-27_15h02.33.722	THAI_NEGA	2021.2.3	Win32	59.83366242						0	65	65	65	1
z	1	0.8214						FERPATA	np	7	0	monitoring	0	nonparola	2	ong	0	no	TB21F27	21	FEMMINA	2021-10-27_15h02.33.722	THAI_NEGA	2021.2.3	Win32	59.83366242						0	66	66	66	1
m	1	0.8832						NEURONE	p	7	11	monitoring	250	parola	1	ong	0	no	TB21F27	21	FEMMINA	2021-10-27_15h02.33.722	THAI_NEGA	2021.2.3	Win32	59.83366242						0	67	67	67	1
z	1	1.4537						LATTERA	np	7	0	monitoring	500	nonparola	2	ong	0	no	TB21F27	21	FEMMINA	2021-10-27_15h02.33.722	THAI_NEGA	2021.2.3	Win32	59.83366242						0	68	68	68	1
z	1	1.0364						GESIONE	np	7	0	monitoring	500	nonparola	2	ong	0	no	TB21F27	21	FEMMINA	2021-10-27_15h02.33.722	THAI_NEGA	2021.2.3	Win32	59.83366242						0	69	69	69	1
m	1	1.2807						PEDANA	p	6	18	monitoring	500	parola	1	ong	0	no	TB21F27	21	FEMMINA	2021-10-27_15h02.33.722	THAI_NEGA	2021.2.3	Win32	59.83366242						0	70	70	70	1
z	0	1.0578						MACIATA	np	7	0	monitoring	500	l	2	pmcue	0	no	TB21F27	21	FEMMINA	2021-10-27_15h02.33.722	THAI_NEGA	2021.2.3	Win32	59.83366242						0	71	71	71	1
z	1	0.8913						FIOLINO	np	7	0	monitoring	250	nonparola	2	ong	0	no	TB21F27	21	FEMMINA	2021-10-27_15h02.33.722	THAI_NEGA	2021.2.3	Win32	59.83366242						0	72	72	72	1
m	1	1.1693						INGORGO	p	7	16	monitoring	0	parola	1	ong	0	no	TB21F27	21	FEMMINA	2021-10-27_15h02.33.722	THAI_NEGA	2021.2.3	Win32	59.83366242						0	73	73	73	1
z	1	1.0833						IMPORO	np	6	0	monitoring	250	nonparola	2	ong	0	no	TB21F27	21	FEMMINA	2021-10-27_15h02.33.722	THAI_NEGA	2021.2.3	Win32	59.83366242						0	74	74	74	1
m	1	1.0494						NOBILE	p	6	29	monitoring	500	parola	1	ong	0	no	TB21F27	21	FEMMINA	2021-10-27_15h02.33.722	THAI_NEGA	2021.2.3	Win32	59.83366242						0	75	75	75	1
m	1	0.7876						MINIERA	p	7	19	monitoring	500	parola	1	ong	0	no	TB21F27	21	FEMMINA	2021-10-27_15h02.33.722	THAI_NEGA	2021.2.3	Win32	59.83366242						0	76	76	76	1
z	1	0.9825						ALLARVE	np	7	0	monitoring	500	nonparola	2	ong	0	no	TB21F27	21	FEMMINA	2021-10-27_15h02.33.722	THAI_NEGA	2021.2.3	Win32	59.83366242						0	77	77	77	1
z	1	0.7834						DIBANO	np	6	0	monitoring	250	nonparola	2	ong	0	no	TB21F27	21	FEMMINA	2021-10-27_15h02.33.722	THAI_NEGA	2021.2.3	Win32	59.83366242						0	78	78	78	1
m	1	0.7342						FAGOTTO	p	7	7	monitoring	0	parola	1	ong	0	no	TB21F27	21	FEMMINA	2021-10-27_15h02.33.722	THAI_NEGA	2021.2.3	Win32	59.83366242						0	79	79	79	1
m	1	0.6762						PALUDE	p	6	13	monitoring	0	parola	1	ong	0	no	TB21F27	21	FEMMINA	2021-10-27_15h02.33.722	THAI_NEGA	2021.2.3	Win32	59.83366242						0	80	80	80	1
z	1	0.8679						MUDINO	np	6	0	monitoring	500	nonparola	2	ong	0	no	TB21F27	21	FEMMINA	2021-10-27_15h02.33.722	THAI_NEGA	2021.2.3	Win32	59.83366242						0	81	81	81	1
z	1	1.0666						ESTEBA	np	6	0	monitoring	500	nonparola	2	ong	0	no	TB21F27	21	FEMMINA	2021-10-27_15h02.33.722	THAI_NEGA	2021.2.3	Win32	59.83366242						0	82	82	82	1
m	0	0.9301						MANTIDE	p	7	9	monitoring	250	l	1	pmcue	0	no	TB21F27	21	FEMMINA	2021-10-27_15h02.33.722	THAI_NEGA	2021.2.3	Win32	59.83366242						0	83	83	83	1
m	1	0.6686						UVETTA	p	6	11	monitoring	500	parola	1	ong	0	no	TB21F27	21	FEMMINA	2021-10-27_15h02.33.722	THAI_NEGA	2021.2.3	Win32	59.83366242						0	84	84	84	1
m	1	0.7591						ESILIO	p	6	41	monitoring	250	parola	1	ong	0	no	TB21F27	21	FEMMINA	2021-10-27_15h02.33.722	THAI_NEGA	2021.2.3	Win32	59.83366242						0	85	85	85	1
m	0	1.0442						RECRUTA	np	7	0	monitoring	500	nonparola	2	ong	0	no	TB21F27	21	FEMMINA	2021-10-27_15h02.33.722	THAI_NEGA	2021.2.3	Win32	59.83366242						0	86	86	86	1
m	1	0.9841						TIMONE	p	7	31	monitoring	250	parola	1	ong	0	no	TB21F27	21	FEMMINA	2021-10-27_15h02.33.722	THAI_NEGA	2021.2.3	Win32	59.83366242						0	87	87	87	1
m	1	0.8639						CAVOLO	p	6	13	monitoring	0	parola	1	ong	0	no	TB21F27	21	FEMMINA	2021-10-27_15h02.33.722	THAI_NEGA	2021.2.3	Win32	59.83366242						0	88	88	88	1
z	1	0.9312						NOTTARE	np	7	0	monitoring	500	nonparola	2	ong	0	no	TB21F27	21	FEMMINA	2021-10-27_15h02.33.722	THAI_NEGA	2021.2.3	Win32	59.83366242						0	89	89	89	1
m	1	1.121						LICHENE	p	7	7	monitoring	0	parola	1	ong	0	no	TB21F27	21	FEMMINA	2021-10-27_15h02.33.722	THAI_NEGA	2021.2.3	Win32	59.83366242						0	90	90	90	1
z	1	0.9591						PUSTINO	np	7	0	monitoring	500	nonparola	2	ong	0	no	TB21F27	21	FEMMINA	2021-10-27_15h02.33.722	THAI_NEGA	2021.2.3	Win32	59.83366242						0	91	91	91	1
m	1	1.2517						MULINO	p	6	7	monitoring	0	parola	1	ong	0	no	TB21F27	21	FEMMINA	2021-10-27_15h02.33.722	THAI_NEGA	2021.2.3	Win32	59.83366242						0	92	92	92	1
z	1	0.9489						VAROLO	np	6	0	monitoring	0	nonparola	2	ong	0	no	TB21F27	21	FEMMINA	2021-10-27_15h02.33.722	THAI_NEGA	2021.2.3	Win32	59.83366242						0	93	93	93	1
m	0	1.1229						ENIGMA	p	6	9	monitoring	500	l	1	pmcue	0	no	TB21F27	21	FEMMINA	2021-10-27_15h02.33.722	THAI_NEGA	2021.2.3	Win32	59.83366242						0	94	94	94	1
m	1	1.118						NARICE	p	6	15	monitoring	250	parola	1	ong	0	no	TB21F27	21	FEMMINA	2021-10-27_15h02.33.722	THAI_NEGA	2021.2.3	Win32	59.83366242						0	95	95	95	1
z	1	0.8277						CAVIDE	np	6	0	monitoring	500	nonparola	2	ong	0	no	TB21F27	21	FEMMINA	2021-10-27_15h02.33.722	THAI_NEGA	2021.2.3	Win32	59.83366242						0	96	96	96	1
z	1	0.986						VOLACE	np	6	0	monitoring	0	nonparola	2	ong	0	no	TB21F27	21	FEMMINA	2021-10-27_15h02.33.722	THAI_NEGA	2021.2.3	Win32	59.83366242						0	97	97	97	1
z	1	0.9774						SADICE	np	6	0	monitoring	0	nonparola	2	ong	0	no	TB21F27	21	FEMMINA	2021-10-27_15h02.33.722	THAI_NEGA	2021.2.3	Win32	59.83366242						0	98	98	98	1
m	1	1.0625						VORTICE	p	7	14	monitoring	250	parola	1	ong	0	no	TB21F27	21	FEMMINA	2021-10-27_15h02.33.722	THAI_NEGA	2021.2.3	Win32	59.83366242						0	99	99	99	1
																			TB21F27	21	FEMMINA	2021-10-27_15h02.33.722	THAI_NEGA	2021.2.3	Win32	59.83366242											n	1	8.4841	y	1	3.4111	n	1	5.3631
