# Supplementary material for: Thinking about it: the impact of COVID-19-related stimuli on prospective memory
Source: PeerJ. 2023 Nov 16;11:e16389. doi: 10.7717/peerj.16389 (PMC10657566; doi:10.7717/peerj.16389)
Supplement: Supplemental Information 4 — The raw data from both the task and the questionnaire. Both folders are divided in the three conditions (COV, DOC, and NEGA) depending on the presented video clip. [file peerj-11-16389-s004.zip › Data/RAW_Data_Task/NEGA_version/SZ25F29_nega.csv]

trial_key.keys	trial_key.corr	trial_key.rt	trials_loop_practice.thisRepN	trials_loop_practice.thisTrialN	trials_loop_practice.thisN	trials_loop_practice.thisIndex	trials_loop_practice.ran	stimolo	parolanonparola	lunghezza	frequenza	blocco	jitter	rispcorr	StimTrig	stim_type	stimulus_after	underline	ID_Soggetto*	Età*	Sesso	date	expName	psychopyVersion	OS	frameRate	trials_loop_baseline.thisRepN	trials_loop_baseline.thisTrialN	trials_loop_baseline.thisN	trials_loop_baseline.thisIndex	trials_loop_baseline.ran	trials_loop_attention.thisRepN	trials_loop_attention.thisTrialN	trials_loop_attention.thisN	trials_loop_attention.thisIndex	trials_loop_attention.ran	emotional1_key.keys	emotional1_key.corr	emotional1_key.rt	emotional2_key.keys	emotional2_key.corr	emotional2_key.rt	emotional3_key.keys	emotional3_key.corr	emotional3_key.rt
m	1	0.6275	0	0	0	0	1	ARANCIA	p	7	31	practice	500	parola	1	ong	0	no	SZ25F29	25		2021-11-29_13h40.51.481	THAI_NEGA	2021.2.3	Win32	59.98440405
z	1	1.05	0	1	1	1	1	RECINA	np	6	0	practice	500	nonparola	2	ong	0	no	SZ25F29	25		2021-11-29_13h40.51.481	THAI_NEGA	2021.2.3	Win32	59.98440405
z	1	0.9502	0	2	2	2	1	TUCCANA	np	7	0	practice	250	nonparola	2	ong	0	no	SZ25F29	25		2021-11-29_13h40.51.481	THAI_NEGA	2021.2.3	Win32	59.98440405
m	1	0.6999	0	3	3	3	1	PETTINE	p	7	1	practice	0	parola	1	ong	0	no	SZ25F29	25		2021-11-29_13h40.51.481	THAI_NEGA	2021.2.3	Win32	59.98440405
z	1	1.2336	0	4	4	4	1	INFITO	np	6	0	practice	500	nonparola	2	ong	0	no	SZ25F29	25		2021-11-29_13h40.51.481	THAI_NEGA	2021.2.3	Win32	59.98440405
m	1	0.65	0	5	5	5	1	GIUDICE	p	7	374	practice	500	parola	1	ong	0	no	SZ25F29	25		2021-11-29_13h40.51.481	THAI_NEGA	2021.2.3	Win32	59.98440405
m	1	0.6365	0	6	6	6	1	VOLANTE	p	7	89	practice	0	parola	1	ong	0	no	SZ25F29	25		2021-11-29_13h40.51.481	THAI_NEGA	2021.2.3	Win32	59.98440405
z	1	0.702	0	7	7	7	1	CUBELA	np	6	0	practice	250	nonparola	2	ong	0	no	SZ25F29	25		2021-11-29_13h40.51.481	THAI_NEGA	2021.2.3	Win32	59.98440405
z	1	1.1828	0	8	8	8	1	LUGGINE	np	7	0	practice	0	nonparola	2	ong	0	no	SZ25F29	25		2021-11-29_13h40.51.481	THAI_NEGA	2021.2.3	Win32	59.98440405
m	1	0.6205	0	9	9	9	1	DISEGNO	p	7	201	practice	0	parola	1	ong	0	no	SZ25F29	25		2021-11-29_13h40.51.481	THAI_NEGA	2021.2.3	Win32	59.98440405
m	1	0.9831						RELITTO	p	7	8	baseline	500	parola	1	ong	0	no	SZ25F29	25		2021-11-29_13h40.51.481	THAI_NEGA	2021.2.3	Win32	59.98440405	0	0	0	0	1
m	1	0.9579						GERANIO	p	7	12	baseline	250	parola	1	ong	0	no	SZ25F29	25		2021-11-29_13h40.51.481	THAI_NEGA	2021.2.3	Win32	59.98440405	0	1	1	1	1
z	1	0.9995						VANANGA	np	7	0	baseline	0	nonparola	2	ong	0	no	SZ25F29	25		2021-11-29_13h40.51.481	THAI_NEGA	2021.2.3	Win32	59.98440405	0	2	2	2	1
z	0	0.6501						NATICA	p	6	5	baseline	250	parola	1	ong	0	no	SZ25F29	25		2021-11-29_13h40.51.481	THAI_NEGA	2021.2.3	Win32	59.98440405	0	3	3	3	1
z	1	0.939						USTELLO	np	7	0	baseline	500	nonparola	2	ong	0	no	SZ25F29	25		2021-11-29_13h40.51.481	THAI_NEGA	2021.2.3	Win32	59.98440405	0	4	4	4	1
m	1	0.7614						METANO	p	6	17	baseline	250	parola	1	ong	0	no	SZ25F29	25		2021-11-29_13h40.51.481	THAI_NEGA	2021.2.3	Win32	59.98440405	0	5	5	5	1
z	1	1.058						FIURIA	np	6	0	baseline	500	nonparola	2	ong	0	no	SZ25F29	25		2021-11-29_13h40.51.481	THAI_NEGA	2021.2.3	Win32	59.98440405	0	6	6	6	1
m	1	0.8332						SUGHERO	p	7	5	baseline	250	parola	1	ong	0	no	SZ25F29	25		2021-11-29_13h40.51.481	THAI_NEGA	2021.2.3	Win32	59.98440405	0	7	7	7	1
z	1	1.3893						PIROTA	np	6	0	baseline	250	nonparola	2	ong	0	no	SZ25F29	25		2021-11-29_13h40.51.481	THAI_NEGA	2021.2.3	Win32	59.98440405	0	8	8	8	1
z	1	0.8502						BAMBORA	np	7	0	baseline	0	nonparola	2	ong	0	no	SZ25F29	25		2021-11-29_13h40.51.481	THAI_NEGA	2021.2.3	Win32	59.98440405	0	9	9	9	1
m	1	0.7337						PETALO	p	6	27	baseline	250	parola	1	ong	0	no	SZ25F29	25		2021-11-29_13h40.51.481	THAI_NEGA	2021.2.3	Win32	59.98440405	0	10	10	10	1
m	1	0.6833						ELMETTO	p	7	5	baseline	0	parola	1	ong	0	no	SZ25F29	25		2021-11-29_13h40.51.481	THAI_NEGA	2021.2.3	Win32	59.98440405	0	11	11	11	1
z	1	0.8008						DOBILE	np	6	0	baseline	250	nonparola	2	ong	0	no	SZ25F29	25		2021-11-29_13h40.51.481	THAI_NEGA	2021.2.3	Win32	59.98440405	0	12	12	12	1
z	0	0.943						BAVERO	p	6	7	baseline	0	parola	1	ong	0	no	SZ25F29	25		2021-11-29_13h40.51.481	THAI_NEGA	2021.2.3	Win32	59.98440405	0	13	13	13	1
m	1	0.8766						VALENZA	p	7	10	baseline	500	parola	1	ong	0	no	SZ25F29	25		2021-11-29_13h40.51.481	THAI_NEGA	2021.2.3	Win32	59.98440405	0	14	14	14	1
z	1	0.8746						ORDONE	np	6	0	baseline	250	nonparola	2	ong	0	no	SZ25F29	25		2021-11-29_13h40.51.481	THAI_NEGA	2021.2.3	Win32	59.98440405	0	15	15	15	1
z	1	0.7303						TERPONE	np	7	0	baseline	250	nonparola	2	ong	0	no	SZ25F29	25		2021-11-29_13h40.51.481	THAI_NEGA	2021.2.3	Win32	59.98440405	0	16	16	16	1
m	1	0.9						INCHINO	p	7	10	baseline	250	parola	1	ong	0	no	SZ25F29	25		2021-11-29_13h40.51.481	THAI_NEGA	2021.2.3	Win32	59.98440405	0	17	17	17	1
m	1	0.6165						ETTARO	p	6	31	baseline	0	parola	1	ong	0	no	SZ25F29	25		2021-11-29_13h40.51.481	THAI_NEGA	2021.2.3	Win32	59.98440405	0	18	18	18	1
z	1	0.6705						LUVACA	np	6	0	baseline	250	nonparola	2	ong	0	no	SZ25F29	25		2021-11-29_13h40.51.481	THAI_NEGA	2021.2.3	Win32	59.98440405	0	19	19	19	1
m	1	0.6907						DUETTO	p	6	23	baseline	500	parola	1	ong	0	no	SZ25F29	25		2021-11-29_13h40.51.481	THAI_NEGA	2021.2.3	Win32	59.98440405	0	20	20	20	1
m	0	0.7613						PUPILE	np	6	0	baseline	250	nonparola	2	ong	0	no	SZ25F29	25		2021-11-29_13h40.51.481	THAI_NEGA	2021.2.3	Win32	59.98440405	0	21	21	21	1
m	0	1.2023						STOVACO	np	7	0	baseline	0	nonparola	2	ong	0	no	SZ25F29	25		2021-11-29_13h40.51.481	THAI_NEGA	2021.2.3	Win32	59.98440405	0	22	22	22	1
m	1	0.8996						BARILE	p	6	7	baseline	500	parola	1	ong	0	no	SZ25F29	25		2021-11-29_13h40.51.481	THAI_NEGA	2021.2.3	Win32	59.98440405	0	23	23	23	1
z	1	0.8525						RANAIO	np	6	0	baseline	250	nonparola	2	ong	0	no	SZ25F29	25		2021-11-29_13h40.51.481	THAI_NEGA	2021.2.3	Win32	59.98440405	0	24	24	24	1
m	1	1.1115						CAVERNA	p	7	14	baseline	250	parola	1	ong	0	no	SZ25F29	25		2021-11-29_13h40.51.481	THAI_NEGA	2021.2.3	Win32	59.98440405	0	25	25	25	1
z	1	0.9852						ROTOIA	np	7	0	baseline	500	nonparola	2	ong	0	no	SZ25F29	25		2021-11-29_13h40.51.481	THAI_NEGA	2021.2.3	Win32	59.98440405	0	26	26	26	1
m	1	0.8997						ALTURA	p	6	8	baseline	500	parola	1	ong	0	no	SZ25F29	25		2021-11-29_13h40.51.481	THAI_NEGA	2021.2.3	Win32	59.98440405	0	27	27	27	1
m	1	0.8439						DIPINTO	p	7	21	baseline	0	parola	1	ong	0	no	SZ25F29	25		2021-11-29_13h40.51.481	THAI_NEGA	2021.2.3	Win32	59.98440405	0	28	28	28	1
m	1	0.983						LEGUME	p	6	11	baseline	250	parola	1	ong	0	no	SZ25F29	25		2021-11-29_13h40.51.481	THAI_NEGA	2021.2.3	Win32	59.98440405	0	29	29	29	1
z	1	0.8666						FEDINO	np	6	0	baseline	500	nonparola	2	ong	0	no	SZ25F29	25		2021-11-29_13h40.51.481	THAI_NEGA	2021.2.3	Win32	59.98440405	0	30	30	30	1
m	1	0.7667						MENSOLA	p	7	7	baseline	0	parola	1	ong	0	no	SZ25F29	25		2021-11-29_13h40.51.481	THAI_NEGA	2021.2.3	Win32	59.98440405	0	31	31	31	1
z	1	0.9229						ALCUME	np	6	0	baseline	500	nonparola	2	ong	0	no	SZ25F29	25		2021-11-29_13h40.51.481	THAI_NEGA	2021.2.3	Win32	59.98440405	0	32	32	32	1
m	1	0.7166						INNESTO	p	6	13	baseline	0	parola	1	ong	0	no	SZ25F29	25		2021-11-29_13h40.51.481	THAI_NEGA	2021.2.3	Win32	59.98440405	0	33	33	33	1
z	1	0.8529						LAVENDA	np	7	0	baseline	0	nonparola	2	ong	0	no	SZ25F29	25		2021-11-29_13h40.51.481	THAI_NEGA	2021.2.3	Win32	59.98440405	0	34	34	34	1
m	1	1.2001						SLAVINA	p	7	5	baseline	500	parola	1	ong	0	no	SZ25F29	25		2021-11-29_13h40.51.481	THAI_NEGA	2021.2.3	Win32	59.98440405	0	35	35	35	1
m	1	0.6434						ORMONE	p	6	6	baseline	500	parola	1	ong	0	no	SZ25F29	25		2021-11-29_13h40.51.481	THAI_NEGA	2021.2.3	Win32	59.98440405	0	36	36	36	1
z	1	0.9367						UMIONE	np	6	0	baseline	0	nonparola	2	ong	0	no	SZ25F29	25		2021-11-29_13h40.51.481	THAI_NEGA	2021.2.3	Win32	59.98440405	0	37	37	37	1
m	1	0.6358						SALAME	p	6	14	baseline	0	parola	1	ong	0	no	SZ25F29	25		2021-11-29_13h40.51.481	THAI_NEGA	2021.2.3	Win32	59.98440405	0	38	38	38	1
m	0	0.8337						GANDOLA	np	7	0	baseline	500	nonparola	2	ong	0	no	SZ25F29	25		2021-11-29_13h40.51.481	THAI_NEGA	2021.2.3	Win32	59.98440405	0	39	39	39	1
z	1	0.9458						DIGEGNO	np	7	0	baseline	500	nonparola	2	ong	0	no	SZ25F29	25		2021-11-29_13h40.51.481	THAI_NEGA	2021.2.3	Win32	59.98440405	0	40	40	40	1
z	1	1.2744						BACRECA	np	7	0	baseline	0	nonparola	2	ong	0	no	SZ25F29	25		2021-11-29_13h40.51.481	THAI_NEGA	2021.2.3	Win32	59.98440405	0	41	41	41	1
m	1	0.7049						RUDERE	p	6	8	baseline	250	parola	1	ong	0	no	SZ25F29	25		2021-11-29_13h40.51.481	THAI_NEGA	2021.2.3	Win32	59.98440405	0	42	42	42	1
z	1	0.8402						OSCITE	np	6	0	baseline	250	nonparola	2	ong	0	no	SZ25F29	25		2021-11-29_13h40.51.481	THAI_NEGA	2021.2.3	Win32	59.98440405	0	43	43	43	1
m	1	0.7277						NETTARE	p	7	14	baseline	500	parola	1	ong	0	no	SZ25F29	25		2021-11-29_13h40.51.481	THAI_NEGA	2021.2.3	Win32	59.98440405	0	44	44	44	1
z	1	0.945						PENTERA	np	7	0	baseline	0	nonparola	2	ong	0	no	SZ25F29	25		2021-11-29_13h40.51.481	THAI_NEGA	2021.2.3	Win32	59.98440405	0	45	45	45	1
z	1	0.7169						NEBOZIO	np	7	0	baseline	250	nonparola	2	ong	0	no	SZ25F29	25		2021-11-29_13h40.51.481	THAI_NEGA	2021.2.3	Win32	59.98440405	0	46	46	46	1
m	1	0.6502						ZATTERA	p	7	14	baseline	500	parola	1	ong	0	no	SZ25F29	25		2021-11-29_13h40.51.481	THAI_NEGA	2021.2.3	Win32	59.98440405	0	47	47	47	1
m	1	1.1162						LAMIERA	p	7	11	baseline	500	parola	1	ong	0	no	SZ25F29	25		2021-11-29_13h40.51.481	THAI_NEGA	2021.2.3	Win32	59.98440405	0	48	48	48	1
z	1	0.6954						CULINA	np	6	0	baseline	500	nonparola	2	ong	0	no	SZ25F29	25		2021-11-29_13h40.51.481	THAI_NEGA	2021.2.3	Win32	59.98440405	0	49	49	49	1
m	1	0.8923						FALANGE	p	7	9	baseline	250	parola	1	ong	0	no	SZ25F29	25		2021-11-29_13h40.51.481	THAI_NEGA	2021.2.3	Win32	59.98440405	0	50	50	50	1
m	1	0.7624						PEDALE	p	6	16	baseline	500	parola	1	ong	0	no	SZ25F29	25		2021-11-29_13h40.51.481	THAI_NEGA	2021.2.3	Win32	59.98440405	0	51	51	51	1
z	1	1.3496						METARDO	np	7	0	baseline	500	nonparola	2	ong	0	no	SZ25F29	25		2021-11-29_13h40.51.481	THAI_NEGA	2021.2.3	Win32	59.98440405	0	52	52	52	1
m	1	0.8543						EMPORIO	p	7	3	baseline	250	parola	1	ong	0	no	SZ25F29	25		2021-11-29_13h40.51.481	THAI_NEGA	2021.2.3	Win32	59.98440405	0	53	53	53	1
z	1	1.4376						TAPORE	np	6	0	baseline	0	nonparola	2	ong	0	no	SZ25F29	25		2021-11-29_13h40.51.481	THAI_NEGA	2021.2.3	Win32	59.98440405	0	54	54	54	1
z	1	1.072						DENTIDE	np	7	0	baseline	250	nonparola	2	ong	0	no	SZ25F29	25		2021-11-29_13h40.51.481	THAI_NEGA	2021.2.3	Win32	59.98440405	0	55	55	55	1
z	1	1.3504						SEPERTO	np	7	0	baseline	500	nonparola	2	ong	0	no	SZ25F29	25		2021-11-29_13h40.51.481	THAI_NEGA	2021.2.3	Win32	59.98440405	0	56	56	56	1
m	1	0.693						MUCOSA	p	6	6	baseline	500	parola	1	ong	0	no	SZ25F29	25		2021-11-29_13h40.51.481	THAI_NEGA	2021.2.3	Win32	59.98440405	0	57	57	57	1
z	1	0.7762						BECULLA	np	7	0	baseline	250	nonparola	2	ong	0	no	SZ25F29	25		2021-11-29_13h40.51.481	THAI_NEGA	2021.2.3	Win32	59.98440405	0	58	58	58	1
m	1	0.7337						FUCINA	p	6	8	baseline	250	parola	1	ong	0	no	SZ25F29	25		2021-11-29_13h40.51.481	THAI_NEGA	2021.2.3	Win32	59.98440405	0	59	59	59	1
m	1	0.7842						ECLISSI	p	7	5	baseline	0	parola	1	ong	0	no	SZ25F29	25		2021-11-29_13h40.51.481	THAI_NEGA	2021.2.3	Win32	59.98440405	0	60	60	60	1
m	1	0.8004						TROFEO	p	6	23	baseline	250	parola	1	ong	0	no	SZ25F29	25		2021-11-29_13h40.51.481	THAI_NEGA	2021.2.3	Win32	59.98440405	0	61	61	61	1
m	1	0.5302						ROTTAME	p	7	7	baseline	0	parola	1	ong	0	no	SZ25F29	25		2021-11-29_13h40.51.481	THAI_NEGA	2021.2.3	Win32	59.98440405	0	62	62	62	1
z	1	0.75						MENDOLO	np	7	0	baseline	500	nonparola	2	ong	0	no	SZ25F29	25		2021-11-29_13h40.51.481	THAI_NEGA	2021.2.3	Win32	59.98440405	0	63	63	63	1
z	1	1.1053						ARSINE	np	6	0	baseline	250	nonparola	2	ong	0	no	SZ25F29	25		2021-11-29_13h40.51.481	THAI_NEGA	2021.2.3	Win32	59.98440405	0	64	64	64	1
m	1	0.8103						TISANA	p	6	7	baseline	0	parola	1	ong	0	no	SZ25F29	25		2021-11-29_13h40.51.481	THAI_NEGA	2021.2.3	Win32	59.98440405	0	65	65	65	1
z	1	1.3886						ORLINO	np	6	0	baseline	0	nonparola	2	ong	0	no	SZ25F29	25		2021-11-29_13h40.51.481	THAI_NEGA	2021.2.3	Win32	59.98440405	0	66	66	66	1
m	1	0.8748						ARINGA	p	6	9	baseline	500	parola	1	ong	0	no	SZ25F29	25		2021-11-29_13h40.51.481	THAI_NEGA	2021.2.3	Win32	59.98440405	0	67	67	67	1
z	1	0.8831						TENGINE	np	7	0	baseline	0	nonparola	2	ong	0	no	SZ25F29	25		2021-11-29_13h40.51.481	THAI_NEGA	2021.2.3	Win32	59.98440405	0	68	68	68	1
m	1	0.6711						ATTICO	p	6	6	baseline	500	parola	1	ong	0	no	SZ25F29	25		2021-11-29_13h40.51.481	THAI_NEGA	2021.2.3	Win32	59.98440405	0	69	69	69	1
z	1	0.6782						VENORE	np	6	0	baseline	250	nonparola	2	ong	0	no	SZ25F29	25		2021-11-29_13h40.51.481	THAI_NEGA	2021.2.3	Win32	59.98440405	0	70	70	70	1
m	1	0.7725						DARSENA	p	7	9	baseline	0	parola	1	ong	0	no	SZ25F29	25		2021-11-29_13h40.51.481	THAI_NEGA	2021.2.3	Win32	59.98440405	0	71	71	71	1
z	1	0.9937						ALCIERE	np	7	0	baseline	250	nonparola	2	ong	0	no	SZ25F29	25		2021-11-29_13h40.51.481	THAI_NEGA	2021.2.3	Win32	59.98440405	0	72	72	72	1
z	1	0.9166						ENTIMO	np	6	0	baseline	0	nonparola	2	ong	0	no	SZ25F29	25		2021-11-29_13h40.51.481	THAI_NEGA	2021.2.3	Win32	59.98440405	0	73	73	73	1
m	1	0.7002						LIVIDO	p	6	8	baseline	500	parola	1	ong	0	no	SZ25F29	25		2021-11-29_13h40.51.481	THAI_NEGA	2021.2.3	Win32	59.98440405	0	74	74	74	1
m	1	0.561						NAUSEA	p	6	15	baseline	0	parola	1	ong	0	no	SZ25F29	25		2021-11-29_13h40.51.481	THAI_NEGA	2021.2.3	Win32	59.98440405	0	75	75	75	1
z	1	1.2261						VERCACE	np	7	0	baseline	500	nonparola	2	ong	0	no	SZ25F29	25		2021-11-29_13h40.51.481	THAI_NEGA	2021.2.3	Win32	59.98440405	0	76	76	76	1
m	1	0.733						COFANO	p	6	9	baseline	0	parola	1	ong	0	no	SZ25F29	25		2021-11-29_13h40.51.481	THAI_NEGA	2021.2.3	Win32	59.98440405	0	77	77	77	1
m	0	0.8835						USPICIO	np	7	0	baseline	250	nonparola	2	ong	0	no	SZ25F29	25		2021-11-29_13h40.51.481	THAI_NEGA	2021.2.3	Win32	59.98440405	0	78	78	78	1
m	1	0.9804						IMBUTO	p	6	9	baseline	0	parola	1	ong	0	no	SZ25F29	25		2021-11-29_13h40.51.481	THAI_NEGA	2021.2.3	Win32	59.98440405	0	79	79	79	1
z	1	0.8073						SADIVA	np	6	0	baseline	500	nonparola	2	ong	0	no	SZ25F29	25		2021-11-29_13h40.51.481	THAI_NEGA	2021.2.3	Win32	59.98440405	0	80	80	80	1
m	1	0.944						BOZZOLO	p	7	7	baseline	0	parola	1	ong	0	no	SZ25F29	25		2021-11-29_13h40.51.481	THAI_NEGA	2021.2.3	Win32	59.98440405	0	81	81	81	1
z	1	0.9224						OMPICCIO	np	7	0	baseline	0	nonparola	2	ong	0	no	SZ25F29	25		2021-11-29_13h40.51.481	THAI_NEGA	2021.2.3	Win32	59.98440405	0	82	82	82	1
z	1	0.8707						LIMPONE	np	7	0	baseline	500	nonparola	2	ong	0	no	SZ25F29	25		2021-11-29_13h40.51.481	THAI_NEGA	2021.2.3	Win32	59.98440405	0	83	83	83	1
z	1	1.0836						NARCICO	np	7	0	baseline	250	nonparola	2	ong	0	no	SZ25F29	25		2021-11-29_13h40.51.481	THAI_NEGA	2021.2.3	Win32	59.98440405	0	84	84	84	1
m	1	0.6918						PASCOLO	p	7	7	baseline	0	parola	1	ong	0	no	SZ25F29	25		2021-11-29_13h40.51.481	THAI_NEGA	2021.2.3	Win32	59.98440405	0	85	85	85	1
m	0	0.5914						INSOGNA	np	7	0	baseline	250	nonparola	2	ong	0	no	SZ25F29	25		2021-11-29_13h40.51.481	THAI_NEGA	2021.2.3	Win32	59.98440405	0	86	86	86	1
z	0	0.6171						PATINA	p	6	14	baseline	250	parola	1	ong	0	no	SZ25F29	25		2021-11-29_13h40.51.481	THAI_NEGA	2021.2.3	Win32	59.98440405	0	87	87	87	1
z	1	0.9499						ADOLTO	np	7	0	baseline	0	nonparola	2	ong	0	no	SZ25F29	25		2021-11-29_13h40.51.481	THAI_NEGA	2021.2.3	Win32	59.98440405	0	88	88	88	1
m	1	0.875						UTENTE	p	6	34	baseline	0	parola	1	ong	0	no	SZ25F29	25		2021-11-29_13h40.51.481	THAI_NEGA	2021.2.3	Win32	59.98440405	0	89	89	89	1
z	1	0.8328						CIPELLA	np	7	0	baseline	500	nonparola	2	ong	0	no	SZ25F29	25		2021-11-29_13h40.51.481	THAI_NEGA	2021.2.3	Win32	59.98440405	0	90	90	90	1
m	1	0.6254						GINEPRO	p	7	10	baseline	0	parola	1	ong	0	no	SZ25F29	25		2021-11-29_13h40.51.481	THAI_NEGA	2021.2.3	Win32	59.98440405	0	91	91	91	1
z	1	0.7661						NONATO	np	6	0	baseline	500	nonparola	2	ong	0	no	SZ25F29	25		2021-11-29_13h40.51.481	THAI_NEGA	2021.2.3	Win32	59.98440405	0	92	92	92	1
m	1	0.5434						CALICE	p	6	10	baseline	0	parola	1	ong	0	no	SZ25F29	25		2021-11-29_13h40.51.481	THAI_NEGA	2021.2.3	Win32	59.98440405	0	93	93	93	1
m	1	0.6028						TORACE	p	6	31	baseline	250	parola	1	ong	0	no	SZ25F29	25		2021-11-29_13h40.51.481	THAI_NEGA	2021.2.3	Win32	59.98440405	0	94	94	94	1
m	1	0.5382						REDINE	p	6	8	baseline	500	parola	1	ong	0	no	SZ25F29	25		2021-11-29_13h40.51.481	THAI_NEGA	2021.2.3	Win32	59.98440405	0	95	95	95	1
m	1	0.5734						GOMITO	p	6	35	baseline	0	parola	1	ong	0	no	SZ25F29	25		2021-11-29_13h40.51.481	THAI_NEGA	2021.2.3	Win32	59.98440405	0	96	96	96	1
z	1	0.7568						INGENSO	np	7	0	baseline	500	nonparola	2	ong	0	no	SZ25F29	25		2021-11-29_13h40.51.481	THAI_NEGA	2021.2.3	Win32	59.98440405	0	97	97	97	1
z	1	0.8378						COVALLO	np	7	0	baseline	250	nonparola	2	ong	0	no	SZ25F29	25		2021-11-29_13h40.51.481	THAI_NEGA	2021.2.3	Win32	59.98440405	0	98	98	98	1
m	1	0.5866						MONACO	p	6	24	baseline	250	parola	1	ong	0	no	SZ25F29	25		2021-11-29_13h40.51.481	THAI_NEGA	2021.2.3	Win32	59.98440405	0	99	99	99	1
m	1	1.2606						DILUVIO	p	7	34	monitoring	0	parola	1	ong	0	no	SZ25F29	25		2021-11-29_13h40.51.481	THAI_NEGA	2021.2.3	Win32	59.98440405						0	0	0	0	1
z	1	0.9665						PADATO	np	6	0	monitoring	250	nonparola	2	ong	0	no	SZ25F29	25		2021-11-29_13h40.51.481	THAI_NEGA	2021.2.3	Win32	59.98440405						0	1	1	1	1
m	1	1.1859						STIVALE	p	7	10	monitoring	0	parola	1	ong	0	no	SZ25F29	25		2021-11-29_13h40.51.481	THAI_NEGA	2021.2.3	Win32	59.98440405						0	2	2	2	1
m	0	1.8159						BAMMINO	np	7	0	monitoring	0	nonparola	2	ong	0	no	SZ25F29	25		2021-11-29_13h40.51.481	THAI_NEGA	2021.2.3	Win32	59.98440405						0	3	3	3	1
z	1	0.8833						NUDOLA	np	6	0	monitoring	250	nonparola	2	ong	0	no	SZ25F29	25		2021-11-29_13h40.51.481	THAI_NEGA	2021.2.3	Win32	59.98440405						0	4	4	4	1
	0							ZAMPINO	p	7	6	monitoring	500	parola	1	ong	0	no	SZ25F29	25		2021-11-29_13h40.51.481	THAI_NEGA	2021.2.3	Win32	59.98440405						0	5	5	5	1
m	1	0.7						CALDAIA	p	7	12	monitoring	250	parola	1	ong	0	no	SZ25F29	25		2021-11-29_13h40.51.481	THAI_NEGA	2021.2.3	Win32	59.98440405						0	6	6	6	1
m	0	0.9075						FULGINE	np	7	0	monitoring	0	nonparola	2	ong	0	no	SZ25F29	25		2021-11-29_13h40.51.481	THAI_NEGA	2021.2.3	Win32	59.98440405						0	7	7	7	1
m	1	1.1077						URANIO	p	6	9	monitoring	250	parola	1	ong	0	no	SZ25F29	25		2021-11-29_13h40.51.481	THAI_NEGA	2021.2.3	Win32	59.98440405						0	8	8	8	1
z	1	0.9828						APISSO	np	6	0	monitoring	500	nonparola	2	ong	0	no	SZ25F29	25		2021-11-29_13h40.51.481	THAI_NEGA	2021.2.3	Win32	59.98440405						0	9	9	9	1
l	1	1.6249						CAGERMA	np	7	0	monitoring	0	l	2	pmcue	0	no	SZ25F29	25		2021-11-29_13h40.51.481	THAI_NEGA	2021.2.3	Win32	59.98440405						0	10	10	10	1
m	1	1.2922						TAZZINA	p	7	10	monitoring	250	parola	1	ong	0	no	SZ25F29	25		2021-11-29_13h40.51.481	THAI_NEGA	2021.2.3	Win32	59.98440405						0	11	11	11	1
m	1	0.7503						VAPORE	p	6	40	monitoring	0	parola	1	ong	0	no	SZ25F29	25		2021-11-29_13h40.51.481	THAI_NEGA	2021.2.3	Win32	59.98440405						0	12	12	12	1
z	1	1.1821						FEDORE	np	6	0	monitoring	250	nonparola	2	ong	0	no	SZ25F29	25		2021-11-29_13h40.51.481	THAI_NEGA	2021.2.3	Win32	59.98440405						0	13	13	13	1
m	1	1.3731						MONTONE	p	7	8	monitoring	250	parola	1	ong	0	no	SZ25F29	25		2021-11-29_13h40.51.481	THAI_NEGA	2021.2.3	Win32	59.98440405						0	14	14	14	1
m	0	1.4661						CANEZZA	np	7	0	monitoring	0	nonparola	2	ong	0	no	SZ25F29	25		2021-11-29_13h40.51.481	THAI_NEGA	2021.2.3	Win32	59.98440405						0	15	15	15	1
z	1	1.7399						RAGINA	np	6	0	monitoring	250	nonparola	2	ong	0	no	SZ25F29	25		2021-11-29_13h40.51.481	THAI_NEGA	2021.2.3	Win32	59.98440405						0	16	16	16	1
m	1	1.0162						AGNELLO	p	7	17	monitoring	250	parola	1	ong	0	no	SZ25F29	25		2021-11-29_13h40.51.481	THAI_NEGA	2021.2.3	Win32	59.98440405						0	17	17	17	1
z	1	1.1337						PINARIO	np	7	0	monitoring	250	nonparola	2	ong	0	no	SZ25F29	25		2021-11-29_13h40.51.481	THAI_NEGA	2021.2.3	Win32	59.98440405						0	18	18	18	1
z	1	1.1427						INDANO	np	6	0	monitoring	500	nonparola	2	ong	0	no	SZ25F29	25		2021-11-29_13h40.51.481	THAI_NEGA	2021.2.3	Win32	59.98440405						0	19	19	19	1
m	1	0.9392						BISTURI	p	7	8	monitoring	250	parola	1	ong	0	no	SZ25F29	25		2021-11-29_13h40.51.481	THAI_NEGA	2021.2.3	Win32	59.98440405						0	20	20	20	1
z	1	1.1491						SECONTO	np	7	0	monitoring	250	nonparola	2	ong	0	no	SZ25F29	25		2021-11-29_13h40.51.481	THAI_NEGA	2021.2.3	Win32	59.98440405						0	21	21	21	1
l	1	0.9165						POMATA	p	6	0	monitoring	500	l	1	pmcue	0	no	SZ25F29	25		2021-11-29_13h40.51.481	THAI_NEGA	2021.2.3	Win32	59.98440405						0	22	22	22	1
	0							UMETTA	np	6	0	monitoring	250	nonparola	2	ong	0	no	SZ25F29	25		2021-11-29_13h40.51.481	THAI_NEGA	2021.2.3	Win32	59.98440405						0	23	23	23	1
z	0	1.2121						FRUSCIO	p	7	9	monitoring	0	parola	1	ong	0	no	SZ25F29	25		2021-11-29_13h40.51.481	THAI_NEGA	2021.2.3	Win32	59.98440405						0	24	24	24	1
m	1	1.0894						ORDIGNO	p	7	15	monitoring	250	parola	1	ong	0	no	SZ25F29	25		2021-11-29_13h40.51.481	THAI_NEGA	2021.2.3	Win32	59.98440405						0	25	25	25	1
m	0	1.3826						METALO	np	6	0	monitoring	0	nonparola	2	ong	0	no	SZ25F29	25		2021-11-29_13h40.51.481	THAI_NEGA	2021.2.3	Win32	59.98440405						0	26	26	26	1
z	1	0.8837						GAVERA	np	6	0	monitoring	500	nonparola	2	ong	0	no	SZ25F29	25		2021-11-29_13h40.51.481	THAI_NEGA	2021.2.3	Win32	59.98440405						0	27	27	27	1
m	1	1.1108						INSERTO	p	7	9	monitoring	0	parola	1	ong	0	no	SZ25F29	25		2021-11-29_13h40.51.481	THAI_NEGA	2021.2.3	Win32	59.98440405						0	28	28	28	1
m	1	1.0836						VICARIO	p	7	9	monitoring	500	parola	1	ong	0	no	SZ25F29	25		2021-11-29_13h40.51.481	THAI_NEGA	2021.2.3	Win32	59.98440405						0	29	29	29	1
z	1	0.8273						ACENDA	np	6	0	monitoring	0	nonparola	2	ong	0	no	SZ25F29	25		2021-11-29_13h40.51.481	THAI_NEGA	2021.2.3	Win32	59.98440405						0	30	30	30	1
m	1	0.9666						DECADE	p	6	7	monitoring	0	parola	1	ong	0	no	SZ25F29	25		2021-11-29_13h40.51.481	THAI_NEGA	2021.2.3	Win32	59.98440405						0	31	31	31	1
z	1	1.2444						PALETE	np	6	0	monitoring	500	nonparola	2	ong	0	no	SZ25F29	25		2021-11-29_13h40.51.481	THAI_NEGA	2021.2.3	Win32	59.98440405						0	32	32	32	1
m	1	0.9575						SENAPE	p	6	17	monitoring	500	parola	1	ong	0	no	SZ25F29	25		2021-11-29_13h40.51.481	THAI_NEGA	2021.2.3	Win32	59.98440405						0	33	33	33	1
z	1	1.1663						TENTONO	np	7	0	monitoring	0	nonparola	2	ong	0	no	SZ25F29	25		2021-11-29_13h40.51.481	THAI_NEGA	2021.2.3	Win32	59.98440405						0	34	34	34	1
m	0	1.3836						MANICO	p	6	12	monitoring	0	l	1	pmcue	0	no	SZ25F29	25		2021-11-29_13h40.51.481	THAI_NEGA	2021.2.3	Win32	59.98440405						0	35	35	35	1
m	1	1.3163						GETTONE	p	7	5	monitoring	250	parola	1	ong	0	no	SZ25F29	25		2021-11-29_13h40.51.481	THAI_NEGA	2021.2.3	Win32	59.98440405						0	36	36	36	1
z	1	0.7079						CALERA	np	6	0	monitoring	500	nonparola	2	ong	0	no	SZ25F29	25		2021-11-29_13h40.51.481	THAI_NEGA	2021.2.3	Win32	59.98440405						0	37	37	37	1
m	1	0.8875						USTIONE	p	7	20	monitoring	500	parola	1	ong	0	no	SZ25F29	25		2021-11-29_13h40.51.481	THAI_NEGA	2021.2.3	Win32	59.98440405						0	38	38	38	1
l	0	0.9994						LEGNAME	p	7	7	monitoring	0	parola	1	ong	0	no	SZ25F29	25		2021-11-29_13h40.51.481	THAI_NEGA	2021.2.3	Win32	59.98440405						0	39	39	39	1
z	1	1.0163						MODIVO	np	6	0	monitoring	0	nonparola	2	ong	0	no	SZ25F29	25		2021-11-29_13h40.51.481	THAI_NEGA	2021.2.3	Win32	59.98440405						0	40	40	40	1
m	1	0.783						RADURA	p	6	9	monitoring	0	parola	1	ong	0	no	SZ25F29	25		2021-11-29_13h40.51.481	THAI_NEGA	2021.2.3	Win32	59.98440405						0	41	41	41	1
z	1	1.0506						TUANTO	np	6	0	monitoring	250	nonparola	2	ong	0	no	SZ25F29	25		2021-11-29_13h40.51.481	THAI_NEGA	2021.2.3	Win32	59.98440405						0	42	42	42	1
z	0	0.833						PICCONE	p	7	11	monitoring	0	parola	1	ong	0	no	SZ25F29	25		2021-11-29_13h40.51.481	THAI_NEGA	2021.2.3	Win32	59.98440405						0	43	43	43	1
z	1	1.0354						LACREME	np	7	0	monitoring	250	nonparola	2	ong	0	no	SZ25F29	25		2021-11-29_13h40.51.481	THAI_NEGA	2021.2.3	Win32	59.98440405						0	44	44	44	1
z	1	1.116						DILITTA	np	7	0	monitoring	500	nonparola	2	ong	0	no	SZ25F29	25		2021-11-29_13h40.51.481	THAI_NEGA	2021.2.3	Win32	59.98440405						0	45	45	45	1
l	1	1.4023						TOMANTE	np	7	0	monitoring	0	l	2	pmcue	0	no	SZ25F29	25		2021-11-29_13h40.51.481	THAI_NEGA	2021.2.3	Win32	59.98440405						0	46	46	46	1
m	1	1.0228						OTTONE	p	6	17	monitoring	500	parola	1	ong	0	no	SZ25F29	25		2021-11-29_13h40.51.481	THAI_NEGA	2021.2.3	Win32	59.98440405						0	47	47	47	1
m	1	1.1217						GAZEBO	p	6	8	monitoring	0	parola	1	ong	0	no	SZ25F29	25		2021-11-29_13h40.51.481	THAI_NEGA	2021.2.3	Win32	59.98440405						0	48	48	48	1
z	1	0.8466						NENICO	np	6	0	monitoring	250	nonparola	2	ong	0	no	SZ25F29	25		2021-11-29_13h40.51.481	THAI_NEGA	2021.2.3	Win32	59.98440405						0	49	49	49	1
z	0	0.7165						ARPIONE	p	7	12	monitoring	250	parola	1	ong	0	no	SZ25F29	25		2021-11-29_13h40.51.481	THAI_NEGA	2021.2.3	Win32	59.98440405						0	50	50	50	1
z	1	1.407						VANIGIA	np	7	0	monitoring	500	nonparola	2	ong	0	no	SZ25F29	25		2021-11-29_13h40.51.481	THAI_NEGA	2021.2.3	Win32	59.98440405						0	51	51	51	1
z	1	0.8328						EBLISSE	np	7	0	monitoring	0	nonparola	2	ong	0	no	SZ25F29	25		2021-11-29_13h40.51.481	THAI_NEGA	2021.2.3	Win32	59.98440405						0	52	52	52	1
m	1	0.9024						CARTINA	p	7	13	monitoring	250	parola	1	ong	0	no	SZ25F29	25		2021-11-29_13h40.51.481	THAI_NEGA	2021.2.3	Win32	59.98440405						0	53	53	53	1
z	1	1.2656						TECITA	np	6	0	monitoring	500	nonparola	2	ong	0	no	SZ25F29	25		2021-11-29_13h40.51.481	THAI_NEGA	2021.2.3	Win32	59.98440405						0	54	54	54	1
m	1	0.5999						FELINO	p	6	9	monitoring	500	parola	1	ong	0	no	SZ25F29	25		2021-11-29_13h40.51.481	THAI_NEGA	2021.2.3	Win32	59.98440405						0	55	55	55	1
z	1	0.7616						GINEVRO	np	7	0	monitoring	250	nonparola	2	ong	0	no	SZ25F29	25		2021-11-29_13h40.51.481	THAI_NEGA	2021.2.3	Win32	59.98440405						0	56	56	56	1
z	1	0.8215						ELANCO	np	6	0	monitoring	250	nonparola	2	ong	0	no	SZ25F29	25		2021-11-29_13h40.51.481	THAI_NEGA	2021.2.3	Win32	59.98440405						0	57	57	57	1
m	1	0.9766						BIDONE	p	6	13	monitoring	0	parola	1	ong	0	no	SZ25F29	25		2021-11-29_13h40.51.481	THAI_NEGA	2021.2.3	Win32	59.98440405						0	58	58	58	1
m	1	0.82						LEMURE	p	6	3	monitoring	500	parola	1	ong	0	no	SZ25F29	25		2021-11-29_13h40.51.481	THAI_NEGA	2021.2.3	Win32	59.98440405						0	59	59	59	1
l	1	0.8496						SAGOMA	p	6	0	monitoring	250	l	1	pmcue	0	no	SZ25F29	25		2021-11-29_13h40.51.481	THAI_NEGA	2021.2.3	Win32	59.98440405						0	60	60	60	1
m	1	0.7755						REPERTO	p	7	7	monitoring	0	parola	1	ong	0	no	SZ25F29	25		2021-11-29_13h40.51.481	THAI_NEGA	2021.2.3	Win32	59.98440405						0	61	61	61	1
z	1	0.9678						MIDULLO	np	7	0	monitoring	250	nonparola	2	ong	0	no	SZ25F29	25		2021-11-29_13h40.51.481	THAI_NEGA	2021.2.3	Win32	59.98440405						0	62	62	62	1
z	1	1.0995						DANNOLA	np	7	0	monitoring	500	nonparola	2	ong	0	no	SZ25F29	25		2021-11-29_13h40.51.481	THAI_NEGA	2021.2.3	Win32	59.98440405						0	63	63	63	1
m	1	0.7499						ORFANO	p	6	9	monitoring	500	parola	1	ong	0	no	SZ25F29	25		2021-11-29_13h40.51.481	THAI_NEGA	2021.2.3	Win32	59.98440405						0	64	64	64	1
z	1	1.5825						BANENA	np	6	0	monitoring	250	nonparola	2	ong	0	no	SZ25F29	25		2021-11-29_13h40.51.481	THAI_NEGA	2021.2.3	Win32	59.98440405						0	65	65	65	1
z	1	0.8839						FERPATA	np	7	0	monitoring	0	nonparola	2	ong	0	no	SZ25F29	25		2021-11-29_13h40.51.481	THAI_NEGA	2021.2.3	Win32	59.98440405						0	66	66	66	1
m	1	0.7166						NEURONE	p	7	11	monitoring	250	parola	1	ong	0	no	SZ25F29	25		2021-11-29_13h40.51.481	THAI_NEGA	2021.2.3	Win32	59.98440405						0	67	67	67	1
z	1	1.2165						LATTERA	np	7	0	monitoring	500	nonparola	2	ong	0	no	SZ25F29	25		2021-11-29_13h40.51.481	THAI_NEGA	2021.2.3	Win32	59.98440405						0	68	68	68	1
z	1	1.2491						GESIONE	np	7	0	monitoring	500	nonparola	2	ong	0	no	SZ25F29	25		2021-11-29_13h40.51.481	THAI_NEGA	2021.2.3	Win32	59.98440405						0	69	69	69	1
m	1	0.6275						PEDANA	p	6	18	monitoring	500	parola	1	ong	0	no	SZ25F29	25		2021-11-29_13h40.51.481	THAI_NEGA	2021.2.3	Win32	59.98440405						0	70	70	70	1
z	0	1.2544						MACIATA	np	7	0	monitoring	500	l	2	pmcue	0	no	SZ25F29	25		2021-11-29_13h40.51.481	THAI_NEGA	2021.2.3	Win32	59.98440405						0	71	71	71	1
z	1	1.1844						FIOLINO	np	7	0	monitoring	250	nonparola	2	ong	0	no	SZ25F29	25		2021-11-29_13h40.51.481	THAI_NEGA	2021.2.3	Win32	59.98440405						0	72	72	72	1
z	0	1.1827						INGORGO	p	7	16	monitoring	0	parola	1	ong	0	no	SZ25F29	25		2021-11-29_13h40.51.481	THAI_NEGA	2021.2.3	Win32	59.98440405						0	73	73	73	1
z	1	1.0357						IMPORO	np	6	0	monitoring	250	nonparola	2	ong	0	no	SZ25F29	25		2021-11-29_13h40.51.481	THAI_NEGA	2021.2.3	Win32	59.98440405						0	74	74	74	1
m	1	0.7065						NOBILE	p	6	29	monitoring	500	parola	1	ong	0	no	SZ25F29	25		2021-11-29_13h40.51.481	THAI_NEGA	2021.2.3	Win32	59.98440405						0	75	75	75	1
m	1	1.0998						MINIERA	p	7	19	monitoring	500	parola	1	ong	0	no	SZ25F29	25		2021-11-29_13h40.51.481	THAI_NEGA	2021.2.3	Win32	59.98440405						0	76	76	76	1
z	1	0.9174						ALLARVE	np	7	0	monitoring	500	nonparola	2	ong	0	no	SZ25F29	25		2021-11-29_13h40.51.481	THAI_NEGA	2021.2.3	Win32	59.98440405						0	77	77	77	1
z	1	0.8122						DIBANO	np	6	0	monitoring	250	nonparola	2	ong	0	no	SZ25F29	25		2021-11-29_13h40.51.481	THAI_NEGA	2021.2.3	Win32	59.98440405						0	78	78	78	1
m	1	0.6503						FAGOTTO	p	7	7	monitoring	0	parola	1	ong	0	no	SZ25F29	25		2021-11-29_13h40.51.481	THAI_NEGA	2021.2.3	Win32	59.98440405						0	79	79	79	1
m	1	0.6331						PALUDE	p	6	13	monitoring	0	parola	1	ong	0	no	SZ25F29	25		2021-11-29_13h40.51.481	THAI_NEGA	2021.2.3	Win32	59.98440405						0	80	80	80	1
z	1	0.8367						MUDINO	np	6	0	monitoring	500	nonparola	2	ong	0	no	SZ25F29	25		2021-11-29_13h40.51.481	THAI_NEGA	2021.2.3	Win32	59.98440405						0	81	81	81	1
z	1	0.8611						ESTEBA	np	6	0	monitoring	500	nonparola	2	ong	0	no	SZ25F29	25		2021-11-29_13h40.51.481	THAI_NEGA	2021.2.3	Win32	59.98440405						0	82	82	82	1
m	0	1.1661						MANTIDE	p	7	9	monitoring	250	l	1	pmcue	0	no	SZ25F29	25		2021-11-29_13h40.51.481	THAI_NEGA	2021.2.3	Win32	59.98440405						0	83	83	83	1
m	1	0.7092						UVETTA	p	6	11	monitoring	500	parola	1	ong	0	no	SZ25F29	25		2021-11-29_13h40.51.481	THAI_NEGA	2021.2.3	Win32	59.98440405						0	84	84	84	1
m	1	0.8228						ESILIO	p	6	41	monitoring	250	parola	1	ong	0	no	SZ25F29	25		2021-11-29_13h40.51.481	THAI_NEGA	2021.2.3	Win32	59.98440405						0	85	85	85	1
z	1	0.8665						RECRUTA	np	7	0	monitoring	500	nonparola	2	ong	0	no	SZ25F29	25		2021-11-29_13h40.51.481	THAI_NEGA	2021.2.3	Win32	59.98440405						0	86	86	86	1
m	1	0.8215						TIMONE	p	7	31	monitoring	250	parola	1	ong	0	no	SZ25F29	25		2021-11-29_13h40.51.481	THAI_NEGA	2021.2.3	Win32	59.98440405						0	87	87	87	1
m	1	0.709						CAVOLO	p	6	13	monitoring	0	parola	1	ong	0	no	SZ25F29	25		2021-11-29_13h40.51.481	THAI_NEGA	2021.2.3	Win32	59.98440405						0	88	88	88	1
m	0	0.8728						NOTTARE	np	7	0	monitoring	500	nonparola	2	ong	0	no	SZ25F29	25		2021-11-29_13h40.51.481	THAI_NEGA	2021.2.3	Win32	59.98440405						0	89	89	89	1
m	1	1.3589						LICHENE	p	7	7	monitoring	0	parola	1	ong	0	no	SZ25F29	25		2021-11-29_13h40.51.481	THAI_NEGA	2021.2.3	Win32	59.98440405						0	90	90	90	1
z	1	0.826						PUSTINO	np	7	0	monitoring	500	nonparola	2	ong	0	no	SZ25F29	25		2021-11-29_13h40.51.481	THAI_NEGA	2021.2.3	Win32	59.98440405						0	91	91	91	1
m	1	0.7						MULINO	p	6	7	monitoring	0	parola	1	ong	0	no	SZ25F29	25		2021-11-29_13h40.51.481	THAI_NEGA	2021.2.3	Win32	59.98440405						0	92	92	92	1
z	1	1.1789						VAROLO	np	6	0	monitoring	0	nonparola	2	ong	0	no	SZ25F29	25		2021-11-29_13h40.51.481	THAI_NEGA	2021.2.3	Win32	59.98440405						0	93	93	93	1
m	0	0.6271						ENIGMA	p	6	9	monitoring	500	l	1	pmcue	0	no	SZ25F29	25		2021-11-29_13h40.51.481	THAI_NEGA	2021.2.3	Win32	59.98440405						0	94	94	94	1
m	1	1.0826						NARICE	p	6	15	monitoring	250	parola	1	ong	0	no	SZ25F29	25		2021-11-29_13h40.51.481	THAI_NEGA	2021.2.3	Win32	59.98440405						0	95	95	95	1
z	1	0.8207						CAVIDE	np	6	0	monitoring	500	nonparola	2	ong	0	no	SZ25F29	25		2021-11-29_13h40.51.481	THAI_NEGA	2021.2.3	Win32	59.98440405						0	96	96	96	1
z	1	0.6828						VOLACE	np	6	0	monitoring	0	nonparola	2	ong	0	no	SZ25F29	25		2021-11-29_13h40.51.481	THAI_NEGA	2021.2.3	Win32	59.98440405						0	97	97	97	1
z	1	1.0498						SADICE	np	6	0	monitoring	0	nonparola	2	ong	0	no	SZ25F29	25		2021-11-29_13h40.51.481	THAI_NEGA	2021.2.3	Win32	59.98440405						0	98	98	98	1
m	1	0.6383						VORTICE	p	7	14	monitoring	250	parola	1	ong	0	no	SZ25F29	25		2021-11-29_13h40.51.481	THAI_NEGA	2021.2.3	Win32	59.98440405						0	99	99	99	1
																			SZ25F29	25		2021-11-29_13h40.51.481	THAI_NEGA	2021.2.3	Win32	59.98440405											n	1	6.3526	n	0	3.2643	n	1	6.2643
