# Supplementary material for: Thinking about it: the impact of COVID-19-related stimuli on prospective memory
Source: PeerJ. 2023 Nov 16;11:e16389. doi: 10.7717/peerj.16389 (PMC10657566; doi:10.7717/peerj.16389)
Supplement: Supplemental Information 4 — The raw data from both the task and the questionnaire. Both folders are divided in the three conditions (COV, DOC, and NEGA) depending on the presented video clip. [file peerj-11-16389-s004.zip › Data/RAW_Data_Task/NEGA_version/LS20F19_nega.csv]

trial_key.keys	trial_key.corr	trial_key.rt	trials_loop_practice.thisRepN	trials_loop_practice.thisTrialN	trials_loop_practice.thisN	trials_loop_practice.thisIndex	trials_loop_practice.ran	stimolo	parolanonparola	lunghezza	frequenza	blocco	jitter	rispcorr	StimTrig	stim_type	stimulus_after	underline	ID_Soggetto*	Età*	Sesso	date	expName	psychopyVersion	OS	frameRate	trials_loop_baseline.thisRepN	trials_loop_baseline.thisTrialN	trials_loop_baseline.thisN	trials_loop_baseline.thisIndex	trials_loop_baseline.ran	trials_loop_attention.thisRepN	trials_loop_attention.thisTrialN	trials_loop_attention.thisN	trials_loop_attention.thisIndex	trials_loop_attention.ran	emotional1_key.keys	emotional1_key.corr	emotional1_key.rt	emotional2_key.keys	emotional2_key.corr	emotional2_key.rt	emotional3_key.keys	emotional3_key.corr	emotional3_key.rt
z	1	0.456	0	0	0	0	1	ARANCIA	p	7	31	practice	500	parola	1	ong	0	no	LS20F19	20	F	2021-11-19_15h55.02.655	THAI_NEGA	2021.2.3	Win32	59.41417622
z	0	0.4837	0	1	1	1	1	RECINA	np	6	0	practice	500	nonparola	2	ong	0	no	LS20F19	20	F	2021-11-19_15h55.02.655	THAI_NEGA	2021.2.3	Win32	59.41417622
m	1	0.7336	0	2	2	2	1	TUCCANA	np	7	0	practice	250	nonparola	2	ong	0	no	LS20F19	20	F	2021-11-19_15h55.02.655	THAI_NEGA	2021.2.3	Win32	59.41417622
z	1	0.7019	0	3	3	3	1	PETTINE	p	7	1	practice	0	parola	1	ong	0	no	LS20F19	20	F	2021-11-19_15h55.02.655	THAI_NEGA	2021.2.3	Win32	59.41417622
m	1	0.9585	0	4	4	4	1	INFITO	np	6	0	practice	500	nonparola	2	ong	0	no	LS20F19	20	F	2021-11-19_15h55.02.655	THAI_NEGA	2021.2.3	Win32	59.41417622
z	1	0.5931	0	5	5	5	1	GIUDICE	p	7	374	practice	500	parola	1	ong	0	no	LS20F19	20	F	2021-11-19_15h55.02.655	THAI_NEGA	2021.2.3	Win32	59.41417622
z	1	0.5893	0	6	6	6	1	VOLANTE	p	7	89	practice	0	parola	1	ong	0	no	LS20F19	20	F	2021-11-19_15h55.02.655	THAI_NEGA	2021.2.3	Win32	59.41417622
m	1	0.5672	0	7	7	7	1	CUBELA	np	6	0	practice	250	nonparola	2	ong	0	no	LS20F19	20	F	2021-11-19_15h55.02.655	THAI_NEGA	2021.2.3	Win32	59.41417622
m	1	1.3445	0	8	8	8	1	LUGGINE	np	7	0	practice	0	nonparola	2	ong	0	no	LS20F19	20	F	2021-11-19_15h55.02.655	THAI_NEGA	2021.2.3	Win32	59.41417622
z	1	0.5499	0	9	9	9	1	DISEGNO	p	7	201	practice	0	parola	1	ong	0	no	LS20F19	20	F	2021-11-19_15h55.02.655	THAI_NEGA	2021.2.3	Win32	59.41417622
z	1	0.4834						RELITTO	p	7	8	baseline	500	parola	1	ong	0	no	LS20F19	20	F	2021-11-19_15h55.02.655	THAI_NEGA	2021.2.3	Win32	59.41417622	0	0	0	0	1
m	0	0.7048						GERANIO	p	7	12	baseline	250	parola	1	ong	0	no	LS20F19	20	F	2021-11-19_15h55.02.655	THAI_NEGA	2021.2.3	Win32	59.41417622	0	1	1	1	1
m	1	0.7849						VANANGA	np	7	0	baseline	0	nonparola	2	ong	0	no	LS20F19	20	F	2021-11-19_15h55.02.655	THAI_NEGA	2021.2.3	Win32	59.41417622	0	2	2	2	1
z	1	1.0054						NATICA	p	6	5	baseline	250	parola	1	ong	0	no	LS20F19	20	F	2021-11-19_15h55.02.655	THAI_NEGA	2021.2.3	Win32	59.41417622	0	3	3	3	1
m	1	1.2006						USTELLO	np	7	0	baseline	500	nonparola	2	ong	0	no	LS20F19	20	F	2021-11-19_15h55.02.655	THAI_NEGA	2021.2.3	Win32	59.41417622	0	4	4	4	1
z	1	0.6093						METANO	p	6	17	baseline	250	parola	1	ong	0	no	LS20F19	20	F	2021-11-19_15h55.02.655	THAI_NEGA	2021.2.3	Win32	59.41417622	0	5	5	5	1
m	1	0.9566						FIURIA	np	6	0	baseline	500	nonparola	2	ong	0	no	LS20F19	20	F	2021-11-19_15h55.02.655	THAI_NEGA	2021.2.3	Win32	59.41417622	0	6	6	6	1
z	1	0.617						SUGHERO	p	7	5	baseline	250	parola	1	ong	0	no	LS20F19	20	F	2021-11-19_15h55.02.655	THAI_NEGA	2021.2.3	Win32	59.41417622	0	7	7	7	1
m	1	0.8685						PIROTA	np	6	0	baseline	250	nonparola	2	ong	0	no	LS20F19	20	F	2021-11-19_15h55.02.655	THAI_NEGA	2021.2.3	Win32	59.41417622	0	8	8	8	1
m	1	1.0439						BAMBORA	np	7	0	baseline	0	nonparola	2	ong	0	no	LS20F19	20	F	2021-11-19_15h55.02.655	THAI_NEGA	2021.2.3	Win32	59.41417622	0	9	9	9	1
z	1	0.7062						PETALO	p	6	27	baseline	250	parola	1	ong	0	no	LS20F19	20	F	2021-11-19_15h55.02.655	THAI_NEGA	2021.2.3	Win32	59.41417622	0	10	10	10	1
z	1	0.6004						ELMETTO	p	7	5	baseline	0	parola	1	ong	0	no	LS20F19	20	F	2021-11-19_15h55.02.655	THAI_NEGA	2021.2.3	Win32	59.41417622	0	11	11	11	1
m	1	0.8003						DOBILE	np	6	0	baseline	250	nonparola	2	ong	0	no	LS20F19	20	F	2021-11-19_15h55.02.655	THAI_NEGA	2021.2.3	Win32	59.41417622	0	12	12	12	1
z	1	0.7005						BAVERO	p	6	7	baseline	0	parola	1	ong	0	no	LS20F19	20	F	2021-11-19_15h55.02.655	THAI_NEGA	2021.2.3	Win32	59.41417622	0	13	13	13	1
z	1	0.6338						VALENZA	p	7	10	baseline	500	parola	1	ong	0	no	LS20F19	20	F	2021-11-19_15h55.02.655	THAI_NEGA	2021.2.3	Win32	59.41417622	0	14	14	14	1
m	1	0.808						ORDONE	np	6	0	baseline	250	nonparola	2	ong	0	no	LS20F19	20	F	2021-11-19_15h55.02.655	THAI_NEGA	2021.2.3	Win32	59.41417622	0	15	15	15	1
m	1	0.8001						TERPONE	np	7	0	baseline	250	nonparola	2	ong	0	no	LS20F19	20	F	2021-11-19_15h55.02.655	THAI_NEGA	2021.2.3	Win32	59.41417622	0	16	16	16	1
z	1	0.8107						INCHINO	p	7	10	baseline	250	parola	1	ong	0	no	LS20F19	20	F	2021-11-19_15h55.02.655	THAI_NEGA	2021.2.3	Win32	59.41417622	0	17	17	17	1
z	1	0.6172						ETTARO	p	6	31	baseline	0	parola	1	ong	0	no	LS20F19	20	F	2021-11-19_15h55.02.655	THAI_NEGA	2021.2.3	Win32	59.41417622	0	18	18	18	1
m	1	0.6268						LUVACA	np	6	0	baseline	250	nonparola	2	ong	0	no	LS20F19	20	F	2021-11-19_15h55.02.655	THAI_NEGA	2021.2.3	Win32	59.41417622	0	19	19	19	1
z	1	0.5206						DUETTO	p	6	23	baseline	500	parola	1	ong	0	no	LS20F19	20	F	2021-11-19_15h55.02.655	THAI_NEGA	2021.2.3	Win32	59.41417622	0	20	20	20	1
z	0	0.518						PUPILE	np	6	0	baseline	250	nonparola	2	ong	0	no	LS20F19	20	F	2021-11-19_15h55.02.655	THAI_NEGA	2021.2.3	Win32	59.41417622	0	21	21	21	1
m	1	1.0335						STOVACO	np	7	0	baseline	0	nonparola	2	ong	0	no	LS20F19	20	F	2021-11-19_15h55.02.655	THAI_NEGA	2021.2.3	Win32	59.41417622	0	22	22	22	1
z	1	0.6508						BARILE	p	6	7	baseline	500	parola	1	ong	0	no	LS20F19	20	F	2021-11-19_15h55.02.655	THAI_NEGA	2021.2.3	Win32	59.41417622	0	23	23	23	1
m	1	0.9106						RANAIO	np	6	0	baseline	250	nonparola	2	ong	0	no	LS20F19	20	F	2021-11-19_15h55.02.655	THAI_NEGA	2021.2.3	Win32	59.41417622	0	24	24	24	1
z	1	0.5917						CAVERNA	p	7	14	baseline	250	parola	1	ong	0	no	LS20F19	20	F	2021-11-19_15h55.02.655	THAI_NEGA	2021.2.3	Win32	59.41417622	0	25	25	25	1
m	1	0.7391						ROTOIA	np	7	0	baseline	500	nonparola	2	ong	0	no	LS20F19	20	F	2021-11-19_15h55.02.655	THAI_NEGA	2021.2.3	Win32	59.41417622	0	26	26	26	1
z	1	0.6727						ALTURA	p	6	8	baseline	500	parola	1	ong	0	no	LS20F19	20	F	2021-11-19_15h55.02.655	THAI_NEGA	2021.2.3	Win32	59.41417622	0	27	27	27	1
z	1	0.5168						DIPINTO	p	7	21	baseline	0	parola	1	ong	0	no	LS20F19	20	F	2021-11-19_15h55.02.655	THAI_NEGA	2021.2.3	Win32	59.41417622	0	28	28	28	1
z	1	0.6077						LEGUME	p	6	11	baseline	250	parola	1	ong	0	no	LS20F19	20	F	2021-11-19_15h55.02.655	THAI_NEGA	2021.2.3	Win32	59.41417622	0	29	29	29	1
m	1	0.9529						FEDINO	np	6	0	baseline	500	nonparola	2	ong	0	no	LS20F19	20	F	2021-11-19_15h55.02.655	THAI_NEGA	2021.2.3	Win32	59.41417622	0	30	30	30	1
z	1	0.6504						MENSOLA	p	7	7	baseline	0	parola	1	ong	0	no	LS20F19	20	F	2021-11-19_15h55.02.655	THAI_NEGA	2021.2.3	Win32	59.41417622	0	31	31	31	1
m	1	0.8713						ALCUME	np	6	0	baseline	500	nonparola	2	ong	0	no	LS20F19	20	F	2021-11-19_15h55.02.655	THAI_NEGA	2021.2.3	Win32	59.41417622	0	32	32	32	1
z	1	0.7003						INNESTO	p	6	13	baseline	0	parola	1	ong	0	no	LS20F19	20	F	2021-11-19_15h55.02.655	THAI_NEGA	2021.2.3	Win32	59.41417622	0	33	33	33	1
m	1	0.7438						LAVENDA	np	7	0	baseline	0	nonparola	2	ong	0	no	LS20F19	20	F	2021-11-19_15h55.02.655	THAI_NEGA	2021.2.3	Win32	59.41417622	0	34	34	34	1
z	1	0.7423						SLAVINA	p	7	5	baseline	500	parola	1	ong	0	no	LS20F19	20	F	2021-11-19_15h55.02.655	THAI_NEGA	2021.2.3	Win32	59.41417622	0	35	35	35	1
z	1	0.6003						ORMONE	p	6	6	baseline	500	parola	1	ong	0	no	LS20F19	20	F	2021-11-19_15h55.02.655	THAI_NEGA	2021.2.3	Win32	59.41417622	0	36	36	36	1
m	1	0.7338						UMIONE	np	6	0	baseline	0	nonparola	2	ong	0	no	LS20F19	20	F	2021-11-19_15h55.02.655	THAI_NEGA	2021.2.3	Win32	59.41417622	0	37	37	37	1
z	1	0.5213						SALAME	p	6	14	baseline	0	parola	1	ong	0	no	LS20F19	20	F	2021-11-19_15h55.02.655	THAI_NEGA	2021.2.3	Win32	59.41417622	0	38	38	38	1
m	1	0.9399						GANDOLA	np	7	0	baseline	500	nonparola	2	ong	0	no	LS20F19	20	F	2021-11-19_15h55.02.655	THAI_NEGA	2021.2.3	Win32	59.41417622	0	39	39	39	1
z	0	0.5113						DIGEGNO	np	7	0	baseline	500	nonparola	2	ong	0	no	LS20F19	20	F	2021-11-19_15h55.02.655	THAI_NEGA	2021.2.3	Win32	59.41417622	0	40	40	40	1
m	1	0.9107						BACRECA	np	7	0	baseline	0	nonparola	2	ong	0	no	LS20F19	20	F	2021-11-19_15h55.02.655	THAI_NEGA	2021.2.3	Win32	59.41417622	0	41	41	41	1
z	1	0.7369						RUDERE	p	6	8	baseline	250	parola	1	ong	0	no	LS20F19	20	F	2021-11-19_15h55.02.655	THAI_NEGA	2021.2.3	Win32	59.41417622	0	42	42	42	1
m	1	0.7334						OSCITE	np	6	0	baseline	250	nonparola	2	ong	0	no	LS20F19	20	F	2021-11-19_15h55.02.655	THAI_NEGA	2021.2.3	Win32	59.41417622	0	43	43	43	1
z	1	0.5838						NETTARE	p	7	14	baseline	500	parola	1	ong	0	no	LS20F19	20	F	2021-11-19_15h55.02.655	THAI_NEGA	2021.2.3	Win32	59.41417622	0	44	44	44	1
z	0	0.6615						PENTERA	np	7	0	baseline	0	nonparola	2	ong	0	no	LS20F19	20	F	2021-11-19_15h55.02.655	THAI_NEGA	2021.2.3	Win32	59.41417622	0	45	45	45	1
m	1	0.7671						NEBOZIO	np	7	0	baseline	250	nonparola	2	ong	0	no	LS20F19	20	F	2021-11-19_15h55.02.655	THAI_NEGA	2021.2.3	Win32	59.41417622	0	46	46	46	1
z	1	0.6944						ZATTERA	p	7	14	baseline	500	parola	1	ong	0	no	LS20F19	20	F	2021-11-19_15h55.02.655	THAI_NEGA	2021.2.3	Win32	59.41417622	0	47	47	47	1
z	1	0.6942						LAMIERA	p	7	11	baseline	500	parola	1	ong	0	no	LS20F19	20	F	2021-11-19_15h55.02.655	THAI_NEGA	2021.2.3	Win32	59.41417622	0	48	48	48	1
m	1	0.7533						CULINA	np	6	0	baseline	500	nonparola	2	ong	0	no	LS20F19	20	F	2021-11-19_15h55.02.655	THAI_NEGA	2021.2.3	Win32	59.41417622	0	49	49	49	1
z	1	0.8332						FALANGE	p	7	9	baseline	250	parola	1	ong	0	no	LS20F19	20	F	2021-11-19_15h55.02.655	THAI_NEGA	2021.2.3	Win32	59.41417622	0	50	50	50	1
z	1	0.6403						PEDALE	p	6	16	baseline	500	parola	1	ong	0	no	LS20F19	20	F	2021-11-19_15h55.02.655	THAI_NEGA	2021.2.3	Win32	59.41417622	0	51	51	51	1
m	1	1.0353						METARDO	np	7	0	baseline	500	nonparola	2	ong	0	no	LS20F19	20	F	2021-11-19_15h55.02.655	THAI_NEGA	2021.2.3	Win32	59.41417622	0	52	52	52	1
z	1	0.6341						EMPORIO	p	7	3	baseline	250	parola	1	ong	0	no	LS20F19	20	F	2021-11-19_15h55.02.655	THAI_NEGA	2021.2.3	Win32	59.41417622	0	53	53	53	1
m	1	0.7672						TAPORE	np	6	0	baseline	0	nonparola	2	ong	0	no	LS20F19	20	F	2021-11-19_15h55.02.655	THAI_NEGA	2021.2.3	Win32	59.41417622	0	54	54	54	1
m	1	1.1211						DENTIDE	np	7	0	baseline	250	nonparola	2	ong	0	no	LS20F19	20	F	2021-11-19_15h55.02.655	THAI_NEGA	2021.2.3	Win32	59.41417622	0	55	55	55	1
m	1	0.7876						SEPERTO	np	7	0	baseline	500	nonparola	2	ong	0	no	LS20F19	20	F	2021-11-19_15h55.02.655	THAI_NEGA	2021.2.3	Win32	59.41417622	0	56	56	56	1
z	1	0.5911						MUCOSA	p	6	6	baseline	500	parola	1	ong	0	no	LS20F19	20	F	2021-11-19_15h55.02.655	THAI_NEGA	2021.2.3	Win32	59.41417622	0	57	57	57	1
m	1	0.8668						BECULLA	np	7	0	baseline	250	nonparola	2	ong	0	no	LS20F19	20	F	2021-11-19_15h55.02.655	THAI_NEGA	2021.2.3	Win32	59.41417622	0	58	58	58	1
z	1	0.7169						FUCINA	p	6	8	baseline	250	parola	1	ong	0	no	LS20F19	20	F	2021-11-19_15h55.02.655	THAI_NEGA	2021.2.3	Win32	59.41417622	0	59	59	59	1
z	1	1.1509						ECLISSI	p	7	5	baseline	0	parola	1	ong	0	no	LS20F19	20	F	2021-11-19_15h55.02.655	THAI_NEGA	2021.2.3	Win32	59.41417622	0	60	60	60	1
z	1	0.7003						TROFEO	p	6	23	baseline	250	parola	1	ong	0	no	LS20F19	20	F	2021-11-19_15h55.02.655	THAI_NEGA	2021.2.3	Win32	59.41417622	0	61	61	61	1
z	1	0.7004						ROTTAME	p	7	7	baseline	0	parola	1	ong	0	no	LS20F19	20	F	2021-11-19_15h55.02.655	THAI_NEGA	2021.2.3	Win32	59.41417622	0	62	62	62	1
m	1	0.7834						MENDOLO	np	7	0	baseline	500	nonparola	2	ong	0	no	LS20F19	20	F	2021-11-19_15h55.02.655	THAI_NEGA	2021.2.3	Win32	59.41417622	0	63	63	63	1
m	1	0.8166						ARSINE	np	6	0	baseline	250	nonparola	2	ong	0	no	LS20F19	20	F	2021-11-19_15h55.02.655	THAI_NEGA	2021.2.3	Win32	59.41417622	0	64	64	64	1
z	1	0.5565						TISANA	p	6	7	baseline	0	parola	1	ong	0	no	LS20F19	20	F	2021-11-19_15h55.02.655	THAI_NEGA	2021.2.3	Win32	59.41417622	0	65	65	65	1
m	1	0.8401						ORLINO	np	6	0	baseline	0	nonparola	2	ong	0	no	LS20F19	20	F	2021-11-19_15h55.02.655	THAI_NEGA	2021.2.3	Win32	59.41417622	0	66	66	66	1
z	1	0.5776						ARINGA	p	6	9	baseline	500	parola	1	ong	0	no	LS20F19	20	F	2021-11-19_15h55.02.655	THAI_NEGA	2021.2.3	Win32	59.41417622	0	67	67	67	1
m	1	0.8046						TENGINE	np	7	0	baseline	0	nonparola	2	ong	0	no	LS20F19	20	F	2021-11-19_15h55.02.655	THAI_NEGA	2021.2.3	Win32	59.41417622	0	68	68	68	1
z	1	0.5437						ATTICO	p	6	6	baseline	500	parola	1	ong	0	no	LS20F19	20	F	2021-11-19_15h55.02.655	THAI_NEGA	2021.2.3	Win32	59.41417622	0	69	69	69	1
m	1	0.7085						VENORE	np	6	0	baseline	250	nonparola	2	ong	0	no	LS20F19	20	F	2021-11-19_15h55.02.655	THAI_NEGA	2021.2.3	Win32	59.41417622	0	70	70	70	1
z	1	0.5929						DARSENA	p	7	9	baseline	0	parola	1	ong	0	no	LS20F19	20	F	2021-11-19_15h55.02.655	THAI_NEGA	2021.2.3	Win32	59.41417622	0	71	71	71	1
m	1	0.8511						ALCIERE	np	7	0	baseline	250	nonparola	2	ong	0	no	LS20F19	20	F	2021-11-19_15h55.02.655	THAI_NEGA	2021.2.3	Win32	59.41417622	0	72	72	72	1
m	1	1.1019						ENTIMO	np	6	0	baseline	0	nonparola	2	ong	0	no	LS20F19	20	F	2021-11-19_15h55.02.655	THAI_NEGA	2021.2.3	Win32	59.41417622	0	73	73	73	1
z	1	0.5767						LIVIDO	p	6	8	baseline	500	parola	1	ong	0	no	LS20F19	20	F	2021-11-19_15h55.02.655	THAI_NEGA	2021.2.3	Win32	59.41417622	0	74	74	74	1
z	1	0.5049						NAUSEA	p	6	15	baseline	0	parola	1	ong	0	no	LS20F19	20	F	2021-11-19_15h55.02.655	THAI_NEGA	2021.2.3	Win32	59.41417622	0	75	75	75	1
m	1	0.6758						VERCACE	np	7	0	baseline	500	nonparola	2	ong	0	no	LS20F19	20	F	2021-11-19_15h55.02.655	THAI_NEGA	2021.2.3	Win32	59.41417622	0	76	76	76	1
z	1	0.7501						COFANO	p	6	9	baseline	0	parola	1	ong	0	no	LS20F19	20	F	2021-11-19_15h55.02.655	THAI_NEGA	2021.2.3	Win32	59.41417622	0	77	77	77	1
m	1	0.6504						USPICIO	np	7	0	baseline	250	nonparola	2	ong	0	no	LS20F19	20	F	2021-11-19_15h55.02.655	THAI_NEGA	2021.2.3	Win32	59.41417622	0	78	78	78	1
z	1	0.8575						IMBUTO	p	6	9	baseline	0	parola	1	ong	0	no	LS20F19	20	F	2021-11-19_15h55.02.655	THAI_NEGA	2021.2.3	Win32	59.41417622	0	79	79	79	1
m	1	0.7512						SADIVA	np	6	0	baseline	500	nonparola	2	ong	0	no	LS20F19	20	F	2021-11-19_15h55.02.655	THAI_NEGA	2021.2.3	Win32	59.41417622	0	80	80	80	1
z	1	0.656						BOZZOLO	p	7	7	baseline	0	parola	1	ong	0	no	LS20F19	20	F	2021-11-19_15h55.02.655	THAI_NEGA	2021.2.3	Win32	59.41417622	0	81	81	81	1
m	1	0.6507						OMPICCIO	np	7	0	baseline	0	nonparola	2	ong	0	no	LS20F19	20	F	2021-11-19_15h55.02.655	THAI_NEGA	2021.2.3	Win32	59.41417622	0	82	82	82	1
m	1	0.7205						LIMPONE	np	7	0	baseline	500	nonparola	2	ong	0	no	LS20F19	20	F	2021-11-19_15h55.02.655	THAI_NEGA	2021.2.3	Win32	59.41417622	0	83	83	83	1
m	1	1.0543						NARCICO	np	7	0	baseline	250	nonparola	2	ong	0	no	LS20F19	20	F	2021-11-19_15h55.02.655	THAI_NEGA	2021.2.3	Win32	59.41417622	0	84	84	84	1
z	1	0.6242						PASCOLO	p	7	7	baseline	0	parola	1	ong	0	no	LS20F19	20	F	2021-11-19_15h55.02.655	THAI_NEGA	2021.2.3	Win32	59.41417622	0	85	85	85	1
m	1	0.9051						INSOGNA	np	7	0	baseline	250	nonparola	2	ong	0	no	LS20F19	20	F	2021-11-19_15h55.02.655	THAI_NEGA	2021.2.3	Win32	59.41417622	0	86	86	86	1
z	1	0.9334						PATINA	p	6	14	baseline	250	parola	1	ong	0	no	LS20F19	20	F	2021-11-19_15h55.02.655	THAI_NEGA	2021.2.3	Win32	59.41417622	0	87	87	87	1
m	1	0.8004						ADOLTO	np	7	0	baseline	0	nonparola	2	ong	0	no	LS20F19	20	F	2021-11-19_15h55.02.655	THAI_NEGA	2021.2.3	Win32	59.41417622	0	88	88	88	1
z	1	1.0227						UTENTE	p	6	34	baseline	0	parola	1	ong	0	no	LS20F19	20	F	2021-11-19_15h55.02.655	THAI_NEGA	2021.2.3	Win32	59.41417622	0	89	89	89	1
m	1	0.7717						CIPELLA	np	7	0	baseline	500	nonparola	2	ong	0	no	LS20F19	20	F	2021-11-19_15h55.02.655	THAI_NEGA	2021.2.3	Win32	59.41417622	0	90	90	90	1
z	1	0.717						GINEPRO	p	7	10	baseline	0	parola	1	ong	0	no	LS20F19	20	F	2021-11-19_15h55.02.655	THAI_NEGA	2021.2.3	Win32	59.41417622	0	91	91	91	1
m	1	0.8609						NONATO	np	6	0	baseline	500	nonparola	2	ong	0	no	LS20F19	20	F	2021-11-19_15h55.02.655	THAI_NEGA	2021.2.3	Win32	59.41417622	0	92	92	92	1
z	1	0.6004						CALICE	p	6	10	baseline	0	parola	1	ong	0	no	LS20F19	20	F	2021-11-19_15h55.02.655	THAI_NEGA	2021.2.3	Win32	59.41417622	0	93	93	93	1
z	1	0.5545						TORACE	p	6	31	baseline	250	parola	1	ong	0	no	LS20F19	20	F	2021-11-19_15h55.02.655	THAI_NEGA	2021.2.3	Win32	59.41417622	0	94	94	94	1
m	0	0.8546						REDINE	p	6	8	baseline	500	parola	1	ong	0	no	LS20F19	20	F	2021-11-19_15h55.02.655	THAI_NEGA	2021.2.3	Win32	59.41417622	0	95	95	95	1
z	1	0.6415						GOMITO	p	6	35	baseline	0	parola	1	ong	0	no	LS20F19	20	F	2021-11-19_15h55.02.655	THAI_NEGA	2021.2.3	Win32	59.41417622	0	96	96	96	1
m	1	1.0102						INGENSO	np	7	0	baseline	500	nonparola	2	ong	0	no	LS20F19	20	F	2021-11-19_15h55.02.655	THAI_NEGA	2021.2.3	Win32	59.41417622	0	97	97	97	1
m	1	0.7862						COVALLO	np	7	0	baseline	250	nonparola	2	ong	0	no	LS20F19	20	F	2021-11-19_15h55.02.655	THAI_NEGA	2021.2.3	Win32	59.41417622	0	98	98	98	1
z	1	0.6914						MONACO	p	6	24	baseline	250	parola	1	ong	0	no	LS20F19	20	F	2021-11-19_15h55.02.655	THAI_NEGA	2021.2.3	Win32	59.41417622	0	99	99	99	1
z	1	0.812						DILUVIO	p	7	34	monitoring	0	parola	1	ong	0	no	LS20F19	20	F	2021-11-19_15h55.02.655	THAI_NEGA	2021.2.3	Win32	59.41417622						0	0	0	0	1
m	1	0.839						PADATO	np	6	0	monitoring	250	nonparola	2	ong	0	no	LS20F19	20	F	2021-11-19_15h55.02.655	THAI_NEGA	2021.2.3	Win32	59.41417622						0	1	1	1	1
z	1	0.5468						STIVALE	p	7	10	monitoring	0	parola	1	ong	0	no	LS20F19	20	F	2021-11-19_15h55.02.655	THAI_NEGA	2021.2.3	Win32	59.41417622						0	2	2	2	1
l	0	0.7415						BAMMINO	np	7	0	monitoring	0	nonparola	2	ong	0	no	LS20F19	20	F	2021-11-19_15h55.02.655	THAI_NEGA	2021.2.3	Win32	59.41417622						0	3	3	3	1
m	1	0.9172						NUDOLA	np	6	0	monitoring	250	nonparola	2	ong	0	no	LS20F19	20	F	2021-11-19_15h55.02.655	THAI_NEGA	2021.2.3	Win32	59.41417622						0	4	4	4	1
z	1	1.5744						ZAMPINO	p	7	6	monitoring	500	parola	1	ong	0	no	LS20F19	20	F	2021-11-19_15h55.02.655	THAI_NEGA	2021.2.3	Win32	59.41417622						0	5	5	5	1
z	1	0.7758						CALDAIA	p	7	12	monitoring	250	parola	1	ong	0	no	LS20F19	20	F	2021-11-19_15h55.02.655	THAI_NEGA	2021.2.3	Win32	59.41417622						0	6	6	6	1
m	1	1.1996						FULGINE	np	7	0	monitoring	0	nonparola	2	ong	0	no	LS20F19	20	F	2021-11-19_15h55.02.655	THAI_NEGA	2021.2.3	Win32	59.41417622						0	7	7	7	1
z	1	0.8461						URANIO	p	6	9	monitoring	250	parola	1	ong	0	no	LS20F19	20	F	2021-11-19_15h55.02.655	THAI_NEGA	2021.2.3	Win32	59.41417622						0	8	8	8	1
m	1	1.2013						APISSO	np	6	0	monitoring	500	nonparola	2	ong	0	no	LS20F19	20	F	2021-11-19_15h55.02.655	THAI_NEGA	2021.2.3	Win32	59.41417622						0	9	9	9	1
	0							CAGERMA	np	7	0	monitoring	0	l	2	pmcue	0	no	LS20F19	20	F	2021-11-19_15h55.02.655	THAI_NEGA	2021.2.3	Win32	59.41417622						0	10	10	10	1
	0							TAZZINA	p	7	10	monitoring	250	parola	1	ong	0	no	LS20F19	20	F	2021-11-19_15h55.02.655	THAI_NEGA	2021.2.3	Win32	59.41417622						0	11	11	11	1
z	1	0.947						VAPORE	p	6	40	monitoring	0	parola	1	ong	0	no	LS20F19	20	F	2021-11-19_15h55.02.655	THAI_NEGA	2021.2.3	Win32	59.41417622						0	12	12	12	1
m	1	0.9496						FEDORE	np	6	0	monitoring	250	nonparola	2	ong	0	no	LS20F19	20	F	2021-11-19_15h55.02.655	THAI_NEGA	2021.2.3	Win32	59.41417622						0	13	13	13	1
z	1	1.1327						MONTONE	p	7	8	monitoring	250	parola	1	ong	0	no	LS20F19	20	F	2021-11-19_15h55.02.655	THAI_NEGA	2021.2.3	Win32	59.41417622						0	14	14	14	1
m	1	0.9979						CANEZZA	np	7	0	monitoring	0	nonparola	2	ong	0	no	LS20F19	20	F	2021-11-19_15h55.02.655	THAI_NEGA	2021.2.3	Win32	59.41417622						0	15	15	15	1
m	1	1.2468						RAGINA	np	6	0	monitoring	250	nonparola	2	ong	0	no	LS20F19	20	F	2021-11-19_15h55.02.655	THAI_NEGA	2021.2.3	Win32	59.41417622						0	16	16	16	1
z	1	0.899						AGNELLO	p	7	17	monitoring	250	parola	1	ong	0	no	LS20F19	20	F	2021-11-19_15h55.02.655	THAI_NEGA	2021.2.3	Win32	59.41417622						0	17	17	17	1
m	1	1.1299						PINARIO	np	7	0	monitoring	250	nonparola	2	ong	0	no	LS20F19	20	F	2021-11-19_15h55.02.655	THAI_NEGA	2021.2.3	Win32	59.41417622						0	18	18	18	1
m	1	0.8983						INDANO	np	6	0	monitoring	500	nonparola	2	ong	0	no	LS20F19	20	F	2021-11-19_15h55.02.655	THAI_NEGA	2021.2.3	Win32	59.41417622						0	19	19	19	1
m	0	1.0021						BISTURI	p	7	8	monitoring	250	parola	1	ong	0	no	LS20F19	20	F	2021-11-19_15h55.02.655	THAI_NEGA	2021.2.3	Win32	59.41417622						0	20	20	20	1
m	1	1.0559						SECONTO	np	7	0	monitoring	250	nonparola	2	ong	0	no	LS20F19	20	F	2021-11-19_15h55.02.655	THAI_NEGA	2021.2.3	Win32	59.41417622						0	21	21	21	1
l	1	0.8044						POMATA	p	6	0	monitoring	500	l	1	pmcue	0	no	LS20F19	20	F	2021-11-19_15h55.02.655	THAI_NEGA	2021.2.3	Win32	59.41417622						0	22	22	22	1
m	1	1.0959						UMETTA	np	6	0	monitoring	250	nonparola	2	ong	0	no	LS20F19	20	F	2021-11-19_15h55.02.655	THAI_NEGA	2021.2.3	Win32	59.41417622						0	23	23	23	1
z	1	0.9657						FRUSCIO	p	7	9	monitoring	0	parola	1	ong	0	no	LS20F19	20	F	2021-11-19_15h55.02.655	THAI_NEGA	2021.2.3	Win32	59.41417622						0	24	24	24	1
z	1	0.9425						ORDIGNO	p	7	15	monitoring	250	parola	1	ong	0	no	LS20F19	20	F	2021-11-19_15h55.02.655	THAI_NEGA	2021.2.3	Win32	59.41417622						0	25	25	25	1
m	1	0.9993						METALO	np	6	0	monitoring	0	nonparola	2	ong	0	no	LS20F19	20	F	2021-11-19_15h55.02.655	THAI_NEGA	2021.2.3	Win32	59.41417622						0	26	26	26	1
m	1	1.2221						GAVERA	np	6	0	monitoring	500	nonparola	2	ong	0	no	LS20F19	20	F	2021-11-19_15h55.02.655	THAI_NEGA	2021.2.3	Win32	59.41417622						0	27	27	27	1
z	1	1.0363						INSERTO	p	7	9	monitoring	0	parola	1	ong	0	no	LS20F19	20	F	2021-11-19_15h55.02.655	THAI_NEGA	2021.2.3	Win32	59.41417622						0	28	28	28	1
z	1	1.1305						VICARIO	p	7	9	monitoring	500	parola	1	ong	0	no	LS20F19	20	F	2021-11-19_15h55.02.655	THAI_NEGA	2021.2.3	Win32	59.41417622						0	29	29	29	1
m	1	0.9077						ACENDA	np	6	0	monitoring	0	nonparola	2	ong	0	no	LS20F19	20	F	2021-11-19_15h55.02.655	THAI_NEGA	2021.2.3	Win32	59.41417622						0	30	30	30	1
z	1	0.9938						DECADE	p	6	7	monitoring	0	parola	1	ong	0	no	LS20F19	20	F	2021-11-19_15h55.02.655	THAI_NEGA	2021.2.3	Win32	59.41417622						0	31	31	31	1
m	1	1.0905						PALETE	np	6	0	monitoring	500	nonparola	2	ong	0	no	LS20F19	20	F	2021-11-19_15h55.02.655	THAI_NEGA	2021.2.3	Win32	59.41417622						0	32	32	32	1
z	1	0.8875						SENAPE	p	6	17	monitoring	500	parola	1	ong	0	no	LS20F19	20	F	2021-11-19_15h55.02.655	THAI_NEGA	2021.2.3	Win32	59.41417622						0	33	33	33	1
m	1	0.9261						TENTONO	np	7	0	monitoring	0	nonparola	2	ong	0	no	LS20F19	20	F	2021-11-19_15h55.02.655	THAI_NEGA	2021.2.3	Win32	59.41417622						0	34	34	34	1
l	1	1.1368						MANICO	p	6	12	monitoring	0	l	1	pmcue	0	no	LS20F19	20	F	2021-11-19_15h55.02.655	THAI_NEGA	2021.2.3	Win32	59.41417622						0	35	35	35	1
z	1	1.3075						GETTONE	p	7	5	monitoring	250	parola	1	ong	0	no	LS20F19	20	F	2021-11-19_15h55.02.655	THAI_NEGA	2021.2.3	Win32	59.41417622						0	36	36	36	1
m	1	0.6922						CALERA	np	6	0	monitoring	500	nonparola	2	ong	0	no	LS20F19	20	F	2021-11-19_15h55.02.655	THAI_NEGA	2021.2.3	Win32	59.41417622						0	37	37	37	1
z	1	0.7214						USTIONE	p	7	20	monitoring	500	parola	1	ong	0	no	LS20F19	20	F	2021-11-19_15h55.02.655	THAI_NEGA	2021.2.3	Win32	59.41417622						0	38	38	38	1
z	1	0.7431						LEGNAME	p	7	7	monitoring	0	parola	1	ong	0	no	LS20F19	20	F	2021-11-19_15h55.02.655	THAI_NEGA	2021.2.3	Win32	59.41417622						0	39	39	39	1
m	1	0.9005						MODIVO	np	6	0	monitoring	0	nonparola	2	ong	0	no	LS20F19	20	F	2021-11-19_15h55.02.655	THAI_NEGA	2021.2.3	Win32	59.41417622						0	40	40	40	1
z	1	0.7346						RADURA	p	6	9	monitoring	0	parola	1	ong	0	no	LS20F19	20	F	2021-11-19_15h55.02.655	THAI_NEGA	2021.2.3	Win32	59.41417622						0	41	41	41	1
m	1	1.6295						TUANTO	np	6	0	monitoring	250	nonparola	2	ong	0	no	LS20F19	20	F	2021-11-19_15h55.02.655	THAI_NEGA	2021.2.3	Win32	59.41417622						0	42	42	42	1
z	1	0.5325						PICCONE	p	7	11	monitoring	0	parola	1	ong	0	no	LS20F19	20	F	2021-11-19_15h55.02.655	THAI_NEGA	2021.2.3	Win32	59.41417622						0	43	43	43	1
m	1	1.0632						LACREME	np	7	0	monitoring	250	nonparola	2	ong	0	no	LS20F19	20	F	2021-11-19_15h55.02.655	THAI_NEGA	2021.2.3	Win32	59.41417622						0	44	44	44	1
m	1	0.8394						DILITTA	np	7	0	monitoring	500	nonparola	2	ong	0	no	LS20F19	20	F	2021-11-19_15h55.02.655	THAI_NEGA	2021.2.3	Win32	59.41417622						0	45	45	45	1
m	0	0.7306						TOMANTE	np	7	0	monitoring	0	l	2	pmcue	0	no	LS20F19	20	F	2021-11-19_15h55.02.655	THAI_NEGA	2021.2.3	Win32	59.41417622						0	46	46	46	1
z	1	0.9869						OTTONE	p	6	17	monitoring	500	parola	1	ong	0	no	LS20F19	20	F	2021-11-19_15h55.02.655	THAI_NEGA	2021.2.3	Win32	59.41417622						0	47	47	47	1
z	1	0.9267						GAZEBO	p	6	8	monitoring	0	parola	1	ong	0	no	LS20F19	20	F	2021-11-19_15h55.02.655	THAI_NEGA	2021.2.3	Win32	59.41417622						0	48	48	48	1
m	1	1.3692						NENICO	np	6	0	monitoring	250	nonparola	2	ong	0	no	LS20F19	20	F	2021-11-19_15h55.02.655	THAI_NEGA	2021.2.3	Win32	59.41417622						0	49	49	49	1
z	1	0.8242						ARPIONE	p	7	12	monitoring	250	parola	1	ong	0	no	LS20F19	20	F	2021-11-19_15h55.02.655	THAI_NEGA	2021.2.3	Win32	59.41417622						0	50	50	50	1
m	1	1.418						VANIGIA	np	7	0	monitoring	500	nonparola	2	ong	0	no	LS20F19	20	F	2021-11-19_15h55.02.655	THAI_NEGA	2021.2.3	Win32	59.41417622						0	51	51	51	1
m	1	0.9708						EBLISSE	np	7	0	monitoring	0	nonparola	2	ong	0	no	LS20F19	20	F	2021-11-19_15h55.02.655	THAI_NEGA	2021.2.3	Win32	59.41417622						0	52	52	52	1
z	1	0.9336						CARTINA	p	7	13	monitoring	250	parola	1	ong	0	no	LS20F19	20	F	2021-11-19_15h55.02.655	THAI_NEGA	2021.2.3	Win32	59.41417622						0	53	53	53	1
m	1	0.8462						TECITA	np	6	0	monitoring	500	nonparola	2	ong	0	no	LS20F19	20	F	2021-11-19_15h55.02.655	THAI_NEGA	2021.2.3	Win32	59.41417622						0	54	54	54	1
z	1	0.6749						FELINO	p	6	9	monitoring	500	parola	1	ong	0	no	LS20F19	20	F	2021-11-19_15h55.02.655	THAI_NEGA	2021.2.3	Win32	59.41417622						0	55	55	55	1
m	1	0.9366						GINEVRO	np	7	0	monitoring	250	nonparola	2	ong	0	no	LS20F19	20	F	2021-11-19_15h55.02.655	THAI_NEGA	2021.2.3	Win32	59.41417622						0	56	56	56	1
m	1	0.8428						ELANCO	np	6	0	monitoring	250	nonparola	2	ong	0	no	LS20F19	20	F	2021-11-19_15h55.02.655	THAI_NEGA	2021.2.3	Win32	59.41417622						0	57	57	57	1
z	1	0.8468						BIDONE	p	6	13	monitoring	0	parola	1	ong	0	no	LS20F19	20	F	2021-11-19_15h55.02.655	THAI_NEGA	2021.2.3	Win32	59.41417622						0	58	58	58	1
z	1	0.6927						LEMURE	p	6	3	monitoring	500	parola	1	ong	0	no	LS20F19	20	F	2021-11-19_15h55.02.655	THAI_NEGA	2021.2.3	Win32	59.41417622						0	59	59	59	1
l	1	0.6738						SAGOMA	p	6	0	monitoring	250	l	1	pmcue	0	no	LS20F19	20	F	2021-11-19_15h55.02.655	THAI_NEGA	2021.2.3	Win32	59.41417622						0	60	60	60	1
z	1	0.8843						REPERTO	p	7	7	monitoring	0	parola	1	ong	0	no	LS20F19	20	F	2021-11-19_15h55.02.655	THAI_NEGA	2021.2.3	Win32	59.41417622						0	61	61	61	1
m	1	0.8758						MIDULLO	np	7	0	monitoring	250	nonparola	2	ong	0	no	LS20F19	20	F	2021-11-19_15h55.02.655	THAI_NEGA	2021.2.3	Win32	59.41417622						0	62	62	62	1
m	1	1.3238						DANNOLA	np	7	0	monitoring	500	nonparola	2	ong	0	no	LS20F19	20	F	2021-11-19_15h55.02.655	THAI_NEGA	2021.2.3	Win32	59.41417622						0	63	63	63	1
z	1	0.7681						ORFANO	p	6	9	monitoring	500	parola	1	ong	0	no	LS20F19	20	F	2021-11-19_15h55.02.655	THAI_NEGA	2021.2.3	Win32	59.41417622						0	64	64	64	1
m	1	1.2422						BANENA	np	6	0	monitoring	250	nonparola	2	ong	0	no	LS20F19	20	F	2021-11-19_15h55.02.655	THAI_NEGA	2021.2.3	Win32	59.41417622						0	65	65	65	1
m	1	0.923						FERPATA	np	7	0	monitoring	0	nonparola	2	ong	0	no	LS20F19	20	F	2021-11-19_15h55.02.655	THAI_NEGA	2021.2.3	Win32	59.41417622						0	66	66	66	1
z	1	0.8072						NEURONE	p	7	11	monitoring	250	parola	1	ong	0	no	LS20F19	20	F	2021-11-19_15h55.02.655	THAI_NEGA	2021.2.3	Win32	59.41417622						0	67	67	67	1
m	1	0.848						LATTERA	np	7	0	monitoring	500	nonparola	2	ong	0	no	LS20F19	20	F	2021-11-19_15h55.02.655	THAI_NEGA	2021.2.3	Win32	59.41417622						0	68	68	68	1
z	0	0.7047						GESIONE	np	7	0	monitoring	500	nonparola	2	ong	0	no	LS20F19	20	F	2021-11-19_15h55.02.655	THAI_NEGA	2021.2.3	Win32	59.41417622						0	69	69	69	1
z	1	0.7635						PEDANA	p	6	18	monitoring	500	parola	1	ong	0	no	LS20F19	20	F	2021-11-19_15h55.02.655	THAI_NEGA	2021.2.3	Win32	59.41417622						0	70	70	70	1
z	0	0.8834						MACIATA	np	7	0	monitoring	500	l	2	pmcue	0	no	LS20F19	20	F	2021-11-19_15h55.02.655	THAI_NEGA	2021.2.3	Win32	59.41417622						0	71	71	71	1
z	0	1.099						FIOLINO	np	7	0	monitoring	250	nonparola	2	ong	0	no	LS20F19	20	F	2021-11-19_15h55.02.655	THAI_NEGA	2021.2.3	Win32	59.41417622						0	72	72	72	1
z	1	0.7512						INGORGO	p	7	16	monitoring	0	parola	1	ong	0	no	LS20F19	20	F	2021-11-19_15h55.02.655	THAI_NEGA	2021.2.3	Win32	59.41417622						0	73	73	73	1
m	1	1.2404						IMPORO	np	6	0	monitoring	250	nonparola	2	ong	0	no	LS20F19	20	F	2021-11-19_15h55.02.655	THAI_NEGA	2021.2.3	Win32	59.41417622						0	74	74	74	1
z	1	0.8698						NOBILE	p	6	29	monitoring	500	parola	1	ong	0	no	LS20F19	20	F	2021-11-19_15h55.02.655	THAI_NEGA	2021.2.3	Win32	59.41417622						0	75	75	75	1
z	1	1.1631						MINIERA	p	7	19	monitoring	500	parola	1	ong	0	no	LS20F19	20	F	2021-11-19_15h55.02.655	THAI_NEGA	2021.2.3	Win32	59.41417622						0	76	76	76	1
m	1	0.9466						ALLARVE	np	7	0	monitoring	500	nonparola	2	ong	0	no	LS20F19	20	F	2021-11-19_15h55.02.655	THAI_NEGA	2021.2.3	Win32	59.41417622						0	77	77	77	1
m	1	0.9207						DIBANO	np	6	0	monitoring	250	nonparola	2	ong	0	no	LS20F19	20	F	2021-11-19_15h55.02.655	THAI_NEGA	2021.2.3	Win32	59.41417622						0	78	78	78	1
z	1	0.7398						FAGOTTO	p	7	7	monitoring	0	parola	1	ong	0	no	LS20F19	20	F	2021-11-19_15h55.02.655	THAI_NEGA	2021.2.3	Win32	59.41417622						0	79	79	79	1
z	1	0.6424						PALUDE	p	6	13	monitoring	0	parola	1	ong	0	no	LS20F19	20	F	2021-11-19_15h55.02.655	THAI_NEGA	2021.2.3	Win32	59.41417622						0	80	80	80	1
m	1	1.0305						MUDINO	np	6	0	monitoring	500	nonparola	2	ong	0	no	LS20F19	20	F	2021-11-19_15h55.02.655	THAI_NEGA	2021.2.3	Win32	59.41417622						0	81	81	81	1
m	1	0.7499						ESTEBA	np	6	0	monitoring	500	nonparola	2	ong	0	no	LS20F19	20	F	2021-11-19_15h55.02.655	THAI_NEGA	2021.2.3	Win32	59.41417622						0	82	82	82	1
l	1	0.8641						MANTIDE	p	7	9	monitoring	250	l	1	pmcue	0	no	LS20F19	20	F	2021-11-19_15h55.02.655	THAI_NEGA	2021.2.3	Win32	59.41417622						0	83	83	83	1
z	1	0.8827						UVETTA	p	6	11	monitoring	500	parola	1	ong	0	no	LS20F19	20	F	2021-11-19_15h55.02.655	THAI_NEGA	2021.2.3	Win32	59.41417622						0	84	84	84	1
z	1	0.756						ESILIO	p	6	41	monitoring	250	parola	1	ong	0	no	LS20F19	20	F	2021-11-19_15h55.02.655	THAI_NEGA	2021.2.3	Win32	59.41417622						0	85	85	85	1
m	1	0.9145						RECRUTA	np	7	0	monitoring	500	nonparola	2	ong	0	no	LS20F19	20	F	2021-11-19_15h55.02.655	THAI_NEGA	2021.2.3	Win32	59.41417622						0	86	86	86	1
z	1	1.4329						TIMONE	p	7	31	monitoring	250	parola	1	ong	0	no	LS20F19	20	F	2021-11-19_15h55.02.655	THAI_NEGA	2021.2.3	Win32	59.41417622						0	87	87	87	1
z	1	0.7855						CAVOLO	p	6	13	monitoring	0	parola	1	ong	0	no	LS20F19	20	F	2021-11-19_15h55.02.655	THAI_NEGA	2021.2.3	Win32	59.41417622						0	88	88	88	1
m	1	0.8232						NOTTARE	np	7	0	monitoring	500	nonparola	2	ong	0	no	LS20F19	20	F	2021-11-19_15h55.02.655	THAI_NEGA	2021.2.3	Win32	59.41417622						0	89	89	89	1
z	1	0.8349						LICHENE	p	7	7	monitoring	0	parola	1	ong	0	no	LS20F19	20	F	2021-11-19_15h55.02.655	THAI_NEGA	2021.2.3	Win32	59.41417622						0	90	90	90	1
m	1	1.0843						PUSTINO	np	7	0	monitoring	500	nonparola	2	ong	0	no	LS20F19	20	F	2021-11-19_15h55.02.655	THAI_NEGA	2021.2.3	Win32	59.41417622						0	91	91	91	1
z	1	1.0021						MULINO	p	6	7	monitoring	0	parola	1	ong	0	no	LS20F19	20	F	2021-11-19_15h55.02.655	THAI_NEGA	2021.2.3	Win32	59.41417622						0	92	92	92	1
m	1	1.3469						VAROLO	np	6	0	monitoring	0	nonparola	2	ong	0	no	LS20F19	20	F	2021-11-19_15h55.02.655	THAI_NEGA	2021.2.3	Win32	59.41417622						0	93	93	93	1
l	1	0.7021						ENIGMA	p	6	9	monitoring	500	l	1	pmcue	0	no	LS20F19	20	F	2021-11-19_15h55.02.655	THAI_NEGA	2021.2.3	Win32	59.41417622						0	94	94	94	1
z	1	1.0963						NARICE	p	6	15	monitoring	250	parola	1	ong	0	no	LS20F19	20	F	2021-11-19_15h55.02.655	THAI_NEGA	2021.2.3	Win32	59.41417622						0	95	95	95	1
m	1	0.8046						CAVIDE	np	6	0	monitoring	500	nonparola	2	ong	0	no	LS20F19	20	F	2021-11-19_15h55.02.655	THAI_NEGA	2021.2.3	Win32	59.41417622						0	96	96	96	1
m	1	0.8987						VOLACE	np	6	0	monitoring	0	nonparola	2	ong	0	no	LS20F19	20	F	2021-11-19_15h55.02.655	THAI_NEGA	2021.2.3	Win32	59.41417622						0	97	97	97	1
m	1	1.4461						SADICE	np	6	0	monitoring	0	nonparola	2	ong	0	no	LS20F19	20	F	2021-11-19_15h55.02.655	THAI_NEGA	2021.2.3	Win32	59.41417622						0	98	98	98	1
z	1	0.8323						VORTICE	p	7	14	monitoring	250	parola	1	ong	0	no	LS20F19	20	F	2021-11-19_15h55.02.655	THAI_NEGA	2021.2.3	Win32	59.41417622						0	99	99	99	1
																			LS20F19	20	F	2021-11-19_15h55.02.655	THAI_NEGA	2021.2.3	Win32	59.41417622											n	1	5.6408	y	1	2.3941	n	1	2.5799
