# Supplementary material for: Thinking about it: the impact of COVID-19-related stimuli on prospective memory
Source: PeerJ. 2023 Nov 16;11:e16389. doi: 10.7717/peerj.16389 (PMC10657566; doi:10.7717/peerj.16389)
Supplement: Supplemental Information 4 — The raw data from both the task and the questionnaire. Both folders are divided in the three conditions (COV, DOC, and NEGA) depending on the presented video clip. [file peerj-11-16389-s004.zip › Data/RAW_Data_Task/NEGA_version/SZ25M27_nega.csv]

trial_key.keys	trial_key.corr	trials_loop_practice.thisRepN	trials_loop_practice.thisTrialN	trials_loop_practice.thisN	trials_loop_practice.thisIndex	trials_loop_practice.ran	stimolo	parolanonparola	lunghezza	frequenza	blocco	jitter	rispcorr	StimTrig	stim_type	stimulus_after	underline	ID_Soggetto*	Età*	Sesso	date	expName	psychopyVersion	OS	frameRate	trial_key.rt	trials_loop_baseline.thisRepN	trials_loop_baseline.thisTrialN	trials_loop_baseline.thisN	trials_loop_baseline.thisIndex	trials_loop_baseline.ran	trials_loop_attention.thisRepN	trials_loop_attention.thisTrialN	trials_loop_attention.thisN	trials_loop_attention.thisIndex	trials_loop_attention.ran	emotional1_key.keys	emotional1_key.corr	emotional1_key.rt	emotional2_key.keys	emotional2_key.corr	emotional2_key.rt	emotional3_key.keys	emotional3_key.corr	emotional3_key.rt
	0	0	0	0	0	1	ARANCIA	p	7	31	practice	500	parola	1	ong	0	no	SZ25M27	25	maschio	2021-11-27_12h43.02.613	THAI_NEGA	2021.2.3	Win32	59.98080614
z	1	0	1	1	1	1	RECINA	np	6	0	practice	500	nonparola	2	ong	0	no	SZ25M27	25	maschio	2021-11-27_12h43.02.613	THAI_NEGA	2021.2.3	Win32	59.98080614	0.7351
z	1	0	2	2	2	1	TUCCANA	np	7	0	practice	250	nonparola	2	ong	0	no	SZ25M27	25	maschio	2021-11-27_12h43.02.613	THAI_NEGA	2021.2.3	Win32	59.98080614	0.8653
m	1	0	3	3	3	1	PETTINE	p	7	1	practice	0	parola	1	ong	0	no	SZ25M27	25	maschio	2021-11-27_12h43.02.613	THAI_NEGA	2021.2.3	Win32	59.98080614	0.8226
	0	0	4	4	4	1	INFITO	np	6	0	practice	500	nonparola	2	ong	0	no	SZ25M27	25	maschio	2021-11-27_12h43.02.613	THAI_NEGA	2021.2.3	Win32	59.98080614
m	1	0	5	5	5	1	GIUDICE	p	7	374	practice	500	parola	1	ong	0	no	SZ25M27	25	maschio	2021-11-27_12h43.02.613	THAI_NEGA	2021.2.3	Win32	59.98080614	0.8242
m	1	0	6	6	6	1	VOLANTE	p	7	89	practice	0	parola	1	ong	0	no	SZ25M27	25	maschio	2021-11-27_12h43.02.613	THAI_NEGA	2021.2.3	Win32	59.98080614	0.7077
z	1	0	7	7	7	1	CUBELA	np	6	0	practice	250	nonparola	2	ong	0	no	SZ25M27	25	maschio	2021-11-27_12h43.02.613	THAI_NEGA	2021.2.3	Win32	59.98080614	0.8132
m	0	0	8	8	8	1	LUGGINE	np	7	0	practice	0	nonparola	2	ong	0	no	SZ25M27	25	maschio	2021-11-27_12h43.02.613	THAI_NEGA	2021.2.3	Win32	59.98080614	1.5591
m	1	0	9	9	9	1	DISEGNO	p	7	201	practice	0	parola	1	ong	0	no	SZ25M27	25	maschio	2021-11-27_12h43.02.613	THAI_NEGA	2021.2.3	Win32	59.98080614	0.9693
z	0						RELITTO	p	7	8	baseline	500	parola	1	ong	0	no	SZ25M27	25	maschio	2021-11-27_12h43.02.613	THAI_NEGA	2021.2.3	Win32	59.98080614	0.8568	0	0	0	0	1
z	0						GERANIO	p	7	12	baseline	250	parola	1	ong	0	no	SZ25M27	25	maschio	2021-11-27_12h43.02.613	THAI_NEGA	2021.2.3	Win32	59.98080614	1.106	0	1	1	1	1
z	1						VANANGA	np	7	0	baseline	0	nonparola	2	ong	0	no	SZ25M27	25	maschio	2021-11-27_12h43.02.613	THAI_NEGA	2021.2.3	Win32	59.98080614	0.9548	0	2	2	2	1
m	1						NATICA	p	6	5	baseline	250	parola	1	ong	0	no	SZ25M27	25	maschio	2021-11-27_12h43.02.613	THAI_NEGA	2021.2.3	Win32	59.98080614	0.854	0	3	3	3	1
z	1						USTELLO	np	7	0	baseline	500	nonparola	2	ong	0	no	SZ25M27	25	maschio	2021-11-27_12h43.02.613	THAI_NEGA	2021.2.3	Win32	59.98080614	1.1092	0	4	4	4	1
m	1						METANO	p	6	17	baseline	250	parola	1	ong	0	no	SZ25M27	25	maschio	2021-11-27_12h43.02.613	THAI_NEGA	2021.2.3	Win32	59.98080614	0.7068	0	5	5	5	1
m	0						FIURIA	np	6	0	baseline	500	nonparola	2	ong	0	no	SZ25M27	25	maschio	2021-11-27_12h43.02.613	THAI_NEGA	2021.2.3	Win32	59.98080614	0.883	0	6	6	6	1
m	1						SUGHERO	p	7	5	baseline	250	parola	1	ong	0	no	SZ25M27	25	maschio	2021-11-27_12h43.02.613	THAI_NEGA	2021.2.3	Win32	59.98080614	1.2367	0	7	7	7	1
z	1						PIROTA	np	6	0	baseline	250	nonparola	2	ong	0	no	SZ25M27	25	maschio	2021-11-27_12h43.02.613	THAI_NEGA	2021.2.3	Win32	59.98080614	1.0405	0	8	8	8	1
	0						BAMBORA	np	7	0	baseline	0	nonparola	2	ong	0	no	SZ25M27	25	maschio	2021-11-27_12h43.02.613	THAI_NEGA	2021.2.3	Win32	59.98080614		0	9	9	9	1
m	1						PETALO	p	6	27	baseline	250	parola	1	ong	0	no	SZ25M27	25	maschio	2021-11-27_12h43.02.613	THAI_NEGA	2021.2.3	Win32	59.98080614	0.734	0	10	10	10	1
m	1						ELMETTO	p	7	5	baseline	0	parola	1	ong	0	no	SZ25M27	25	maschio	2021-11-27_12h43.02.613	THAI_NEGA	2021.2.3	Win32	59.98080614	1.1023	0	11	11	11	1
z	1						DOBILE	np	6	0	baseline	250	nonparola	2	ong	0	no	SZ25M27	25	maschio	2021-11-27_12h43.02.613	THAI_NEGA	2021.2.3	Win32	59.98080614	0.886	0	12	12	12	1
z	0						BAVERO	p	6	7	baseline	0	parola	1	ong	0	no	SZ25M27	25	maschio	2021-11-27_12h43.02.613	THAI_NEGA	2021.2.3	Win32	59.98080614	0.8496	0	13	13	13	1
m	1						VALENZA	p	7	10	baseline	500	parola	1	ong	0	no	SZ25M27	25	maschio	2021-11-27_12h43.02.613	THAI_NEGA	2021.2.3	Win32	59.98080614	0.9275	0	14	14	14	1
z	1						ORDONE	np	6	0	baseline	250	nonparola	2	ong	0	no	SZ25M27	25	maschio	2021-11-27_12h43.02.613	THAI_NEGA	2021.2.3	Win32	59.98080614	0.9509	0	15	15	15	1
m	0						TERPONE	np	7	0	baseline	250	nonparola	2	ong	0	no	SZ25M27	25	maschio	2021-11-27_12h43.02.613	THAI_NEGA	2021.2.3	Win32	59.98080614	1.7442	0	16	16	16	1
m	1						INCHINO	p	7	10	baseline	250	parola	1	ong	0	no	SZ25M27	25	maschio	2021-11-27_12h43.02.613	THAI_NEGA	2021.2.3	Win32	59.98080614	1.5885	0	17	17	17	1
m	1						ETTARO	p	6	31	baseline	0	parola	1	ong	0	no	SZ25M27	25	maschio	2021-11-27_12h43.02.613	THAI_NEGA	2021.2.3	Win32	59.98080614	0.7018	0	18	18	18	1
z	1						LUVACA	np	6	0	baseline	250	nonparola	2	ong	0	no	SZ25M27	25	maschio	2021-11-27_12h43.02.613	THAI_NEGA	2021.2.3	Win32	59.98080614	0.7857	0	19	19	19	1
m	1						DUETTO	p	6	23	baseline	500	parola	1	ong	0	no	SZ25M27	25	maschio	2021-11-27_12h43.02.613	THAI_NEGA	2021.2.3	Win32	59.98080614	1.0914	0	20	20	20	1
m	0						PUPILE	np	6	0	baseline	250	nonparola	2	ong	0	no	SZ25M27	25	maschio	2021-11-27_12h43.02.613	THAI_NEGA	2021.2.3	Win32	59.98080614	1.1685	0	21	21	21	1
z	1						STOVACO	np	7	0	baseline	0	nonparola	2	ong	0	no	SZ25M27	25	maschio	2021-11-27_12h43.02.613	THAI_NEGA	2021.2.3	Win32	59.98080614	0.8812	0	22	22	22	1
m	1						BARILE	p	6	7	baseline	500	parola	1	ong	0	no	SZ25M27	25	maschio	2021-11-27_12h43.02.613	THAI_NEGA	2021.2.3	Win32	59.98080614	1.0248	0	23	23	23	1
z	1						RANAIO	np	6	0	baseline	250	nonparola	2	ong	0	no	SZ25M27	25	maschio	2021-11-27_12h43.02.613	THAI_NEGA	2021.2.3	Win32	59.98080614	0.893	0	24	24	24	1
m	1						CAVERNA	p	7	14	baseline	250	parola	1	ong	0	no	SZ25M27	25	maschio	2021-11-27_12h43.02.613	THAI_NEGA	2021.2.3	Win32	59.98080614	1.1696	0	25	25	25	1
z	1						ROTOIA	np	7	0	baseline	500	nonparola	2	ong	0	no	SZ25M27	25	maschio	2021-11-27_12h43.02.613	THAI_NEGA	2021.2.3	Win32	59.98080614	0.8108	0	26	26	26	1
m	1						ALTURA	p	6	8	baseline	500	parola	1	ong	0	no	SZ25M27	25	maschio	2021-11-27_12h43.02.613	THAI_NEGA	2021.2.3	Win32	59.98080614	1.4199	0	27	27	27	1
m	1						DIPINTO	p	7	21	baseline	0	parola	1	ong	0	no	SZ25M27	25	maschio	2021-11-27_12h43.02.613	THAI_NEGA	2021.2.3	Win32	59.98080614	1.1065	0	28	28	28	1
m	1						LEGUME	p	6	11	baseline	250	parola	1	ong	0	no	SZ25M27	25	maschio	2021-11-27_12h43.02.613	THAI_NEGA	2021.2.3	Win32	59.98080614	0.7559	0	29	29	29	1
z	1						FEDINO	np	6	0	baseline	500	nonparola	2	ong	0	no	SZ25M27	25	maschio	2021-11-27_12h43.02.613	THAI_NEGA	2021.2.3	Win32	59.98080614	0.9848	0	30	30	30	1
m	1						MENSOLA	p	7	7	baseline	0	parola	1	ong	0	no	SZ25M27	25	maschio	2021-11-27_12h43.02.613	THAI_NEGA	2021.2.3	Win32	59.98080614	1.2805	0	31	31	31	1
z	1						ALCUME	np	6	0	baseline	500	nonparola	2	ong	0	no	SZ25M27	25	maschio	2021-11-27_12h43.02.613	THAI_NEGA	2021.2.3	Win32	59.98080614	1.644	0	32	32	32	1
z	0						INNESTO	p	6	13	baseline	0	parola	1	ong	0	no	SZ25M27	25	maschio	2021-11-27_12h43.02.613	THAI_NEGA	2021.2.3	Win32	59.98080614	1.8748	0	33	33	33	1
z	1						LAVENDA	np	7	0	baseline	0	nonparola	2	ong	0	no	SZ25M27	25	maschio	2021-11-27_12h43.02.613	THAI_NEGA	2021.2.3	Win32	59.98080614	1.6537	0	34	34	34	1
m	1						SLAVINA	p	7	5	baseline	500	parola	1	ong	0	no	SZ25M27	25	maschio	2021-11-27_12h43.02.613	THAI_NEGA	2021.2.3	Win32	59.98080614	1.7203	0	35	35	35	1
m	1						ORMONE	p	6	6	baseline	500	parola	1	ong	0	no	SZ25M27	25	maschio	2021-11-27_12h43.02.613	THAI_NEGA	2021.2.3	Win32	59.98080614	0.7302	0	36	36	36	1
z	1						UMIONE	np	6	0	baseline	0	nonparola	2	ong	0	no	SZ25M27	25	maschio	2021-11-27_12h43.02.613	THAI_NEGA	2021.2.3	Win32	59.98080614	1.1116	0	37	37	37	1
m	1						SALAME	p	6	14	baseline	0	parola	1	ong	0	no	SZ25M27	25	maschio	2021-11-27_12h43.02.613	THAI_NEGA	2021.2.3	Win32	59.98080614	0.8142	0	38	38	38	1
z	1						GANDOLA	np	7	0	baseline	500	nonparola	2	ong	0	no	SZ25M27	25	maschio	2021-11-27_12h43.02.613	THAI_NEGA	2021.2.3	Win32	59.98080614	1.1998	0	39	39	39	1
z	1						DIGEGNO	np	7	0	baseline	500	nonparola	2	ong	0	no	SZ25M27	25	maschio	2021-11-27_12h43.02.613	THAI_NEGA	2021.2.3	Win32	59.98080614	1.1398	0	40	40	40	1
	0						BACRECA	np	7	0	baseline	0	nonparola	2	ong	0	no	SZ25M27	25	maschio	2021-11-27_12h43.02.613	THAI_NEGA	2021.2.3	Win32	59.98080614		0	41	41	41	1
m	1						RUDERE	p	6	8	baseline	250	parola	1	ong	0	no	SZ25M27	25	maschio	2021-11-27_12h43.02.613	THAI_NEGA	2021.2.3	Win32	59.98080614	1.2785	0	42	42	42	1
z	1						OSCITE	np	6	0	baseline	250	nonparola	2	ong	0	no	SZ25M27	25	maschio	2021-11-27_12h43.02.613	THAI_NEGA	2021.2.3	Win32	59.98080614	1.6026	0	43	43	43	1
m	1						NETTARE	p	7	14	baseline	500	parola	1	ong	0	no	SZ25M27	25	maschio	2021-11-27_12h43.02.613	THAI_NEGA	2021.2.3	Win32	59.98080614	1.0656	0	44	44	44	1
z	1						PENTERA	np	7	0	baseline	0	nonparola	2	ong	0	no	SZ25M27	25	maschio	2021-11-27_12h43.02.613	THAI_NEGA	2021.2.3	Win32	59.98080614	1.6436	0	45	45	45	1
z	1						NEBOZIO	np	7	0	baseline	250	nonparola	2	ong	0	no	SZ25M27	25	maschio	2021-11-27_12h43.02.613	THAI_NEGA	2021.2.3	Win32	59.98080614	1.2597	0	46	46	46	1
m	1						ZATTERA	p	7	14	baseline	500	parola	1	ong	0	no	SZ25M27	25	maschio	2021-11-27_12h43.02.613	THAI_NEGA	2021.2.3	Win32	59.98080614	1.289	0	47	47	47	1
m	1						LAMIERA	p	7	11	baseline	500	parola	1	ong	0	no	SZ25M27	25	maschio	2021-11-27_12h43.02.613	THAI_NEGA	2021.2.3	Win32	59.98080614	1.643	0	48	48	48	1
z	1						CULINA	np	6	0	baseline	500	nonparola	2	ong	0	no	SZ25M27	25	maschio	2021-11-27_12h43.02.613	THAI_NEGA	2021.2.3	Win32	59.98080614	1.0699	0	49	49	49	1
m	1						FALANGE	p	7	9	baseline	250	parola	1	ong	0	no	SZ25M27	25	maschio	2021-11-27_12h43.02.613	THAI_NEGA	2021.2.3	Win32	59.98080614	1.0789	0	50	50	50	1
m	1						PEDALE	p	6	16	baseline	500	parola	1	ong	0	no	SZ25M27	25	maschio	2021-11-27_12h43.02.613	THAI_NEGA	2021.2.3	Win32	59.98080614	1.9189	0	51	51	51	1
z	1						METARDO	np	7	0	baseline	500	nonparola	2	ong	0	no	SZ25M27	25	maschio	2021-11-27_12h43.02.613	THAI_NEGA	2021.2.3	Win32	59.98080614	1.0757	0	52	52	52	1
m	1						EMPORIO	p	7	3	baseline	250	parola	1	ong	0	no	SZ25M27	25	maschio	2021-11-27_12h43.02.613	THAI_NEGA	2021.2.3	Win32	59.98080614	0.9278	0	53	53	53	1
z	1						TAPORE	np	6	0	baseline	0	nonparola	2	ong	0	no	SZ25M27	25	maschio	2021-11-27_12h43.02.613	THAI_NEGA	2021.2.3	Win32	59.98080614	1.4645	0	54	54	54	1
m	0						DENTIDE	np	7	0	baseline	250	nonparola	2	ong	0	no	SZ25M27	25	maschio	2021-11-27_12h43.02.613	THAI_NEGA	2021.2.3	Win32	59.98080614	1.1471	0	55	55	55	1
z	1						SEPERTO	np	7	0	baseline	500	nonparola	2	ong	0	no	SZ25M27	25	maschio	2021-11-27_12h43.02.613	THAI_NEGA	2021.2.3	Win32	59.98080614	1.2608	0	56	56	56	1
m	1						MUCOSA	p	6	6	baseline	500	parola	1	ong	0	no	SZ25M27	25	maschio	2021-11-27_12h43.02.613	THAI_NEGA	2021.2.3	Win32	59.98080614	1.1641	0	57	57	57	1
z	1						BECULLA	np	7	0	baseline	250	nonparola	2	ong	0	no	SZ25M27	25	maschio	2021-11-27_12h43.02.613	THAI_NEGA	2021.2.3	Win32	59.98080614	1.494	0	58	58	58	1
m	1						FUCINA	p	6	8	baseline	250	parola	1	ong	0	no	SZ25M27	25	maschio	2021-11-27_12h43.02.613	THAI_NEGA	2021.2.3	Win32	59.98080614	0.8317	0	59	59	59	1
m	1						ECLISSI	p	7	5	baseline	0	parola	1	ong	0	no	SZ25M27	25	maschio	2021-11-27_12h43.02.613	THAI_NEGA	2021.2.3	Win32	59.98080614	0.8786	0	60	60	60	1
m	1						TROFEO	p	6	23	baseline	250	parola	1	ong	0	no	SZ25M27	25	maschio	2021-11-27_12h43.02.613	THAI_NEGA	2021.2.3	Win32	59.98080614	1.3812	0	61	61	61	1
m	1						ROTTAME	p	7	7	baseline	0	parola	1	ong	0	no	SZ25M27	25	maschio	2021-11-27_12h43.02.613	THAI_NEGA	2021.2.3	Win32	59.98080614	0.8106	0	62	62	62	1
z	1						MENDOLO	np	7	0	baseline	500	nonparola	2	ong	0	no	SZ25M27	25	maschio	2021-11-27_12h43.02.613	THAI_NEGA	2021.2.3	Win32	59.98080614	1.3995	0	63	63	63	1
	0						ARSINE	np	6	0	baseline	250	nonparola	2	ong	0	no	SZ25M27	25	maschio	2021-11-27_12h43.02.613	THAI_NEGA	2021.2.3	Win32	59.98080614		0	64	64	64	1
m	1						TISANA	p	6	7	baseline	0	parola	1	ong	0	no	SZ25M27	25	maschio	2021-11-27_12h43.02.613	THAI_NEGA	2021.2.3	Win32	59.98080614	1.101	0	65	65	65	1
z	1						ORLINO	np	6	0	baseline	0	nonparola	2	ong	0	no	SZ25M27	25	maschio	2021-11-27_12h43.02.613	THAI_NEGA	2021.2.3	Win32	59.98080614	1.5855	0	66	66	66	1
m	1						ARINGA	p	6	9	baseline	500	parola	1	ong	0	no	SZ25M27	25	maschio	2021-11-27_12h43.02.613	THAI_NEGA	2021.2.3	Win32	59.98080614	1.3691	0	67	67	67	1
z	1						TENGINE	np	7	0	baseline	0	nonparola	2	ong	0	no	SZ25M27	25	maschio	2021-11-27_12h43.02.613	THAI_NEGA	2021.2.3	Win32	59.98080614	1.429	0	68	68	68	1
m	1						ATTICO	p	6	6	baseline	500	parola	1	ong	0	no	SZ25M27	25	maschio	2021-11-27_12h43.02.613	THAI_NEGA	2021.2.3	Win32	59.98080614	0.9799	0	69	69	69	1
z	1						VENORE	np	6	0	baseline	250	nonparola	2	ong	0	no	SZ25M27	25	maschio	2021-11-27_12h43.02.613	THAI_NEGA	2021.2.3	Win32	59.98080614	0.9458	0	70	70	70	1
z	0						DARSENA	p	7	9	baseline	0	parola	1	ong	0	no	SZ25M27	25	maschio	2021-11-27_12h43.02.613	THAI_NEGA	2021.2.3	Win32	59.98080614	1.721	0	71	71	71	1
z	1						ALCIERE	np	7	0	baseline	250	nonparola	2	ong	0	no	SZ25M27	25	maschio	2021-11-27_12h43.02.613	THAI_NEGA	2021.2.3	Win32	59.98080614	1.8425	0	72	72	72	1
z	1						ENTIMO	np	6	0	baseline	0	nonparola	2	ong	0	no	SZ25M27	25	maschio	2021-11-27_12h43.02.613	THAI_NEGA	2021.2.3	Win32	59.98080614	1.4448	0	73	73	73	1
m	1						LIVIDO	p	6	8	baseline	500	parola	1	ong	0	no	SZ25M27	25	maschio	2021-11-27_12h43.02.613	THAI_NEGA	2021.2.3	Win32	59.98080614	1.2176	0	74	74	74	1
m	1						NAUSEA	p	6	15	baseline	0	parola	1	ong	0	no	SZ25M27	25	maschio	2021-11-27_12h43.02.613	THAI_NEGA	2021.2.3	Win32	59.98080614	1.2145	0	75	75	75	1
	0						VERCACE	np	7	0	baseline	500	nonparola	2	ong	0	no	SZ25M27	25	maschio	2021-11-27_12h43.02.613	THAI_NEGA	2021.2.3	Win32	59.98080614		0	76	76	76	1
m	1						COFANO	p	6	9	baseline	0	parola	1	ong	0	no	SZ25M27	25	maschio	2021-11-27_12h43.02.613	THAI_NEGA	2021.2.3	Win32	59.98080614	0.9671	0	77	77	77	1
	0						USPICIO	np	7	0	baseline	250	nonparola	2	ong	0	no	SZ25M27	25	maschio	2021-11-27_12h43.02.613	THAI_NEGA	2021.2.3	Win32	59.98080614		0	78	78	78	1
m	1						IMBUTO	p	6	9	baseline	0	parola	1	ong	0	no	SZ25M27	25	maschio	2021-11-27_12h43.02.613	THAI_NEGA	2021.2.3	Win32	59.98080614	0.7509	0	79	79	79	1
z	1						SADIVA	np	6	0	baseline	500	nonparola	2	ong	0	no	SZ25M27	25	maschio	2021-11-27_12h43.02.613	THAI_NEGA	2021.2.3	Win32	59.98080614	0.9085	0	80	80	80	1
m	1						BOZZOLO	p	7	7	baseline	0	parola	1	ong	0	no	SZ25M27	25	maschio	2021-11-27_12h43.02.613	THAI_NEGA	2021.2.3	Win32	59.98080614	1.6431	0	81	81	81	1
z	1						OMPICCIO	np	7	0	baseline	0	nonparola	2	ong	0	no	SZ25M27	25	maschio	2021-11-27_12h43.02.613	THAI_NEGA	2021.2.3	Win32	59.98080614	1.1855	0	82	82	82	1
z	1						LIMPONE	np	7	0	baseline	500	nonparola	2	ong	0	no	SZ25M27	25	maschio	2021-11-27_12h43.02.613	THAI_NEGA	2021.2.3	Win32	59.98080614	1.3876	0	83	83	83	1
	0						NARCICO	np	7	0	baseline	250	nonparola	2	ong	0	no	SZ25M27	25	maschio	2021-11-27_12h43.02.613	THAI_NEGA	2021.2.3	Win32	59.98080614		0	84	84	84	1
m	1						PASCOLO	p	7	7	baseline	0	parola	1	ong	0	no	SZ25M27	25	maschio	2021-11-27_12h43.02.613	THAI_NEGA	2021.2.3	Win32	59.98080614	1.0266	0	85	85	85	1
z	1						INSOGNA	np	7	0	baseline	250	nonparola	2	ong	0	no	SZ25M27	25	maschio	2021-11-27_12h43.02.613	THAI_NEGA	2021.2.3	Win32	59.98080614	1.5497	0	86	86	86	1
m	1						PATINA	p	6	14	baseline	250	parola	1	ong	0	no	SZ25M27	25	maschio	2021-11-27_12h43.02.613	THAI_NEGA	2021.2.3	Win32	59.98080614	1.3463	0	87	87	87	1
z	1						ADOLTO	np	7	0	baseline	0	nonparola	2	ong	0	no	SZ25M27	25	maschio	2021-11-27_12h43.02.613	THAI_NEGA	2021.2.3	Win32	59.98080614	0.9971	0	88	88	88	1
m	1						UTENTE	p	6	34	baseline	0	parola	1	ong	0	no	SZ25M27	25	maschio	2021-11-27_12h43.02.613	THAI_NEGA	2021.2.3	Win32	59.98080614	0.7305	0	89	89	89	1
z	1						CIPELLA	np	7	0	baseline	500	nonparola	2	ong	0	no	SZ25M27	25	maschio	2021-11-27_12h43.02.613	THAI_NEGA	2021.2.3	Win32	59.98080614	1.3055	0	90	90	90	1
m	1						GINEPRO	p	7	10	baseline	0	parola	1	ong	0	no	SZ25M27	25	maschio	2021-11-27_12h43.02.613	THAI_NEGA	2021.2.3	Win32	59.98080614	0.8875	0	91	91	91	1
z	1						NONATO	np	6	0	baseline	500	nonparola	2	ong	0	no	SZ25M27	25	maschio	2021-11-27_12h43.02.613	THAI_NEGA	2021.2.3	Win32	59.98080614	1.1578	0	92	92	92	1
m	1						CALICE	p	6	10	baseline	0	parola	1	ong	0	no	SZ25M27	25	maschio	2021-11-27_12h43.02.613	THAI_NEGA	2021.2.3	Win32	59.98080614	1.6994	0	93	93	93	1
m	1						TORACE	p	6	31	baseline	250	parola	1	ong	0	no	SZ25M27	25	maschio	2021-11-27_12h43.02.613	THAI_NEGA	2021.2.3	Win32	59.98080614	0.7359	0	94	94	94	1
z	0						REDINE	p	6	8	baseline	500	parola	1	ong	0	no	SZ25M27	25	maschio	2021-11-27_12h43.02.613	THAI_NEGA	2021.2.3	Win32	59.98080614	1.2301	0	95	95	95	1
m	1						GOMITO	p	6	35	baseline	0	parola	1	ong	0	no	SZ25M27	25	maschio	2021-11-27_12h43.02.613	THAI_NEGA	2021.2.3	Win32	59.98080614	0.8675	0	96	96	96	1
z	1						INGENSO	np	7	0	baseline	500	nonparola	2	ong	0	no	SZ25M27	25	maschio	2021-11-27_12h43.02.613	THAI_NEGA	2021.2.3	Win32	59.98080614	1.0438	0	97	97	97	1
z	1						COVALLO	np	7	0	baseline	250	nonparola	2	ong	0	no	SZ25M27	25	maschio	2021-11-27_12h43.02.613	THAI_NEGA	2021.2.3	Win32	59.98080614	1.1311	0	98	98	98	1
m	1						MONACO	p	6	24	baseline	250	parola	1	ong	0	no	SZ25M27	25	maschio	2021-11-27_12h43.02.613	THAI_NEGA	2021.2.3	Win32	59.98080614	0.7192	0	99	99	99	1
m	1						DILUVIO	p	7	34	monitoring	0	parola	1	ong	0	no	SZ25M27	25	maschio	2021-11-27_12h43.02.613	THAI_NEGA	2021.2.3	Win32	59.98080614	1.4267						0	0	0	0	1
z	1						PADATO	np	6	0	monitoring	250	nonparola	2	ong	0	no	SZ25M27	25	maschio	2021-11-27_12h43.02.613	THAI_NEGA	2021.2.3	Win32	59.98080614	1.0126						0	1	1	1	1
m	1						STIVALE	p	7	10	monitoring	0	parola	1	ong	0	no	SZ25M27	25	maschio	2021-11-27_12h43.02.613	THAI_NEGA	2021.2.3	Win32	59.98080614	0.9073						0	2	2	2	1
	0						BAMMINO	np	7	0	monitoring	0	nonparola	2	ong	0	no	SZ25M27	25	maschio	2021-11-27_12h43.02.613	THAI_NEGA	2021.2.3	Win32	59.98080614							0	3	3	3	1
z	1						NUDOLA	np	6	0	monitoring	250	nonparola	2	ong	0	no	SZ25M27	25	maschio	2021-11-27_12h43.02.613	THAI_NEGA	2021.2.3	Win32	59.98080614	1.1396						0	4	4	4	1
z	0						ZAMPINO	p	7	6	monitoring	500	parola	1	ong	0	no	SZ25M27	25	maschio	2021-11-27_12h43.02.613	THAI_NEGA	2021.2.3	Win32	59.98080614	1.6749						0	5	5	5	1
m	1						CALDAIA	p	7	12	monitoring	250	parola	1	ong	0	no	SZ25M27	25	maschio	2021-11-27_12h43.02.613	THAI_NEGA	2021.2.3	Win32	59.98080614	0.9577						0	6	6	6	1
m	0						FULGINE	np	7	0	monitoring	0	nonparola	2	ong	0	no	SZ25M27	25	maschio	2021-11-27_12h43.02.613	THAI_NEGA	2021.2.3	Win32	59.98080614	1.0841						0	7	7	7	1
m	1						URANIO	p	6	9	monitoring	250	parola	1	ong	0	no	SZ25M27	25	maschio	2021-11-27_12h43.02.613	THAI_NEGA	2021.2.3	Win32	59.98080614	0.9303						0	8	8	8	1
z	1						APISSO	np	6	0	monitoring	500	nonparola	2	ong	0	no	SZ25M27	25	maschio	2021-11-27_12h43.02.613	THAI_NEGA	2021.2.3	Win32	59.98080614	0.8832						0	9	9	9	1
z	0						CAGERMA	np	7	0	monitoring	0	l	2	pmcue	0	no	SZ25M27	25	maschio	2021-11-27_12h43.02.613	THAI_NEGA	2021.2.3	Win32	59.98080614	1.4117						0	10	10	10	1
m	1						TAZZINA	p	7	10	monitoring	250	parola	1	ong	0	no	SZ25M27	25	maschio	2021-11-27_12h43.02.613	THAI_NEGA	2021.2.3	Win32	59.98080614	1.1557						0	11	11	11	1
m	1						VAPORE	p	6	40	monitoring	0	parola	1	ong	0	no	SZ25M27	25	maschio	2021-11-27_12h43.02.613	THAI_NEGA	2021.2.3	Win32	59.98080614	1.2325						0	12	12	12	1
z	1						FEDORE	np	6	0	monitoring	250	nonparola	2	ong	0	no	SZ25M27	25	maschio	2021-11-27_12h43.02.613	THAI_NEGA	2021.2.3	Win32	59.98080614	0.8992						0	13	13	13	1
m	1						MONTONE	p	7	8	monitoring	250	parola	1	ong	0	no	SZ25M27	25	maschio	2021-11-27_12h43.02.613	THAI_NEGA	2021.2.3	Win32	59.98080614	1.6466						0	14	14	14	1
z	1						CANEZZA	np	7	0	monitoring	0	nonparola	2	ong	0	no	SZ25M27	25	maschio	2021-11-27_12h43.02.613	THAI_NEGA	2021.2.3	Win32	59.98080614	1.3669						0	15	15	15	1
m	0						RAGINA	np	6	0	monitoring	250	nonparola	2	ong	0	no	SZ25M27	25	maschio	2021-11-27_12h43.02.613	THAI_NEGA	2021.2.3	Win32	59.98080614	1.5206						0	16	16	16	1
m	1						AGNELLO	p	7	17	monitoring	250	parola	1	ong	0	no	SZ25M27	25	maschio	2021-11-27_12h43.02.613	THAI_NEGA	2021.2.3	Win32	59.98080614	1.2909						0	17	17	17	1
z	1						PINARIO	np	7	0	monitoring	250	nonparola	2	ong	0	no	SZ25M27	25	maschio	2021-11-27_12h43.02.613	THAI_NEGA	2021.2.3	Win32	59.98080614	1.6659						0	18	18	18	1
z	1						INDANO	np	6	0	monitoring	500	nonparola	2	ong	0	no	SZ25M27	25	maschio	2021-11-27_12h43.02.613	THAI_NEGA	2021.2.3	Win32	59.98080614	1.4441						0	19	19	19	1
m	1						BISTURI	p	7	8	monitoring	250	parola	1	ong	0	no	SZ25M27	25	maschio	2021-11-27_12h43.02.613	THAI_NEGA	2021.2.3	Win32	59.98080614	1.3967						0	20	20	20	1
	0						SECONTO	np	7	0	monitoring	250	nonparola	2	ong	0	no	SZ25M27	25	maschio	2021-11-27_12h43.02.613	THAI_NEGA	2021.2.3	Win32	59.98080614							0	21	21	21	1
m	0						POMATA	p	6	0	monitoring	500	l	1	pmcue	0	no	SZ25M27	25	maschio	2021-11-27_12h43.02.613	THAI_NEGA	2021.2.3	Win32	59.98080614	1.7501						0	22	22	22	1
z	1						UMETTA	np	6	0	monitoring	250	nonparola	2	ong	0	no	SZ25M27	25	maschio	2021-11-27_12h43.02.613	THAI_NEGA	2021.2.3	Win32	59.98080614	1.2498						0	23	23	23	1
m	1						FRUSCIO	p	7	9	monitoring	0	parola	1	ong	0	no	SZ25M27	25	maschio	2021-11-27_12h43.02.613	THAI_NEGA	2021.2.3	Win32	59.98080614	1.52						0	24	24	24	1
m	1						ORDIGNO	p	7	15	monitoring	250	parola	1	ong	0	no	SZ25M27	25	maschio	2021-11-27_12h43.02.613	THAI_NEGA	2021.2.3	Win32	59.98080614	1.2688						0	25	25	25	1
m	0						METALO	np	6	0	monitoring	0	nonparola	2	ong	0	no	SZ25M27	25	maschio	2021-11-27_12h43.02.613	THAI_NEGA	2021.2.3	Win32	59.98080614	0.9076						0	26	26	26	1
z	1						GAVERA	np	6	0	monitoring	500	nonparola	2	ong	0	no	SZ25M27	25	maschio	2021-11-27_12h43.02.613	THAI_NEGA	2021.2.3	Win32	59.98080614	1.0134						0	27	27	27	1
m	1						INSERTO	p	7	9	monitoring	0	parola	1	ong	0	no	SZ25M27	25	maschio	2021-11-27_12h43.02.613	THAI_NEGA	2021.2.3	Win32	59.98080614	1.3346						0	28	28	28	1
m	1						VICARIO	p	7	9	monitoring	500	parola	1	ong	0	no	SZ25M27	25	maschio	2021-11-27_12h43.02.613	THAI_NEGA	2021.2.3	Win32	59.98080614	0.9659						0	29	29	29	1
z	1						ACENDA	np	6	0	monitoring	0	nonparola	2	ong	0	no	SZ25M27	25	maschio	2021-11-27_12h43.02.613	THAI_NEGA	2021.2.3	Win32	59.98080614	0.9127						0	30	30	30	1
m	1						DECADE	p	6	7	monitoring	0	parola	1	ong	0	no	SZ25M27	25	maschio	2021-11-27_12h43.02.613	THAI_NEGA	2021.2.3	Win32	59.98080614	1.404						0	31	31	31	1
	0						PALETE	np	6	0	monitoring	500	nonparola	2	ong	0	no	SZ25M27	25	maschio	2021-11-27_12h43.02.613	THAI_NEGA	2021.2.3	Win32	59.98080614							0	32	32	32	1
m	1						SENAPE	p	6	17	monitoring	500	parola	1	ong	0	no	SZ25M27	25	maschio	2021-11-27_12h43.02.613	THAI_NEGA	2021.2.3	Win32	59.98080614	-2.2949						0	33	33	33	1
	0						TENTONO	np	7	0	monitoring	0	nonparola	2	ong	0	no	SZ25M27	25	maschio	2021-11-27_12h43.02.613	THAI_NEGA	2021.2.3	Win32	59.98080614							0	34	34	34	1
l	1						MANICO	p	6	12	monitoring	0	l	1	pmcue	0	no	SZ25M27	25	maschio	2021-11-27_12h43.02.613	THAI_NEGA	2021.2.3	Win32	59.98080614	0.8427						0	35	35	35	1
m	1						GETTONE	p	7	5	monitoring	250	parola	1	ong	0	no	SZ25M27	25	maschio	2021-11-27_12h43.02.613	THAI_NEGA	2021.2.3	Win32	59.98080614	1.8577						0	36	36	36	1
z	1						CALERA	np	6	0	monitoring	500	nonparola	2	ong	0	no	SZ25M27	25	maschio	2021-11-27_12h43.02.613	THAI_NEGA	2021.2.3	Win32	59.98080614	0.9714						0	37	37	37	1
m	1						USTIONE	p	7	20	monitoring	500	parola	1	ong	0	no	SZ25M27	25	maschio	2021-11-27_12h43.02.613	THAI_NEGA	2021.2.3	Win32	59.98080614	0.86						0	38	38	38	1
m	1						LEGNAME	p	7	7	monitoring	0	parola	1	ong	0	no	SZ25M27	25	maschio	2021-11-27_12h43.02.613	THAI_NEGA	2021.2.3	Win32	59.98080614	1.643						0	39	39	39	1
z	1						MODIVO	np	6	0	monitoring	0	nonparola	2	ong	0	no	SZ25M27	25	maschio	2021-11-27_12h43.02.613	THAI_NEGA	2021.2.3	Win32	59.98080614	1.1839						0	40	40	40	1
m	1						RADURA	p	6	9	monitoring	0	parola	1	ong	0	no	SZ25M27	25	maschio	2021-11-27_12h43.02.613	THAI_NEGA	2021.2.3	Win32	59.98080614	1.0268						0	41	41	41	1
z	1						TUANTO	np	6	0	monitoring	250	nonparola	2	ong	0	no	SZ25M27	25	maschio	2021-11-27_12h43.02.613	THAI_NEGA	2021.2.3	Win32	59.98080614	0.7801						0	42	42	42	1
	0						PICCONE	p	7	11	monitoring	0	parola	1	ong	0	no	SZ25M27	25	maschio	2021-11-27_12h43.02.613	THAI_NEGA	2021.2.3	Win32	59.98080614							0	43	43	43	1
z	1						LACREME	np	7	0	monitoring	250	nonparola	2	ong	0	no	SZ25M27	25	maschio	2021-11-27_12h43.02.613	THAI_NEGA	2021.2.3	Win32	59.98080614	1.7661						0	44	44	44	1
z	1						DILITTA	np	7	0	monitoring	500	nonparola	2	ong	0	no	SZ25M27	25	maschio	2021-11-27_12h43.02.613	THAI_NEGA	2021.2.3	Win32	59.98080614	1.3379						0	45	45	45	1
l	1						TOMANTE	np	7	0	monitoring	0	l	2	pmcue	0	no	SZ25M27	25	maschio	2021-11-27_12h43.02.613	THAI_NEGA	2021.2.3	Win32	59.98080614	1.2278						0	46	46	46	1
m	1						OTTONE	p	6	17	monitoring	500	parola	1	ong	0	no	SZ25M27	25	maschio	2021-11-27_12h43.02.613	THAI_NEGA	2021.2.3	Win32	59.98080614	0.8611						0	47	47	47	1
m	1						GAZEBO	p	6	8	monitoring	0	parola	1	ong	0	no	SZ25M27	25	maschio	2021-11-27_12h43.02.613	THAI_NEGA	2021.2.3	Win32	59.98080614	1.0789						0	48	48	48	1
z	1						NENICO	np	6	0	monitoring	250	nonparola	2	ong	0	no	SZ25M27	25	maschio	2021-11-27_12h43.02.613	THAI_NEGA	2021.2.3	Win32	59.98080614	1.6673						0	49	49	49	1
m	1						ARPIONE	p	7	12	monitoring	250	parola	1	ong	0	no	SZ25M27	25	maschio	2021-11-27_12h43.02.613	THAI_NEGA	2021.2.3	Win32	59.98080614	0.9839						0	50	50	50	1
z	1						VANIGIA	np	7	0	monitoring	500	nonparola	2	ong	0	no	SZ25M27	25	maschio	2021-11-27_12h43.02.613	THAI_NEGA	2021.2.3	Win32	59.98080614	1.6147						0	51	51	51	1
z	1						EBLISSE	np	7	0	monitoring	0	nonparola	2	ong	0	no	SZ25M27	25	maschio	2021-11-27_12h43.02.613	THAI_NEGA	2021.2.3	Win32	59.98080614	0.942						0	52	52	52	1
m	1						CARTINA	p	7	13	monitoring	250	parola	1	ong	0	no	SZ25M27	25	maschio	2021-11-27_12h43.02.613	THAI_NEGA	2021.2.3	Win32	59.98080614	1.0471						0	53	53	53	1
z	1						TECITA	np	6	0	monitoring	500	nonparola	2	ong	0	no	SZ25M27	25	maschio	2021-11-27_12h43.02.613	THAI_NEGA	2021.2.3	Win32	59.98080614	1.3587						0	54	54	54	1
m	1						FELINO	p	6	9	monitoring	500	parola	1	ong	0	no	SZ25M27	25	maschio	2021-11-27_12h43.02.613	THAI_NEGA	2021.2.3	Win32	59.98080614	0.7794						0	55	55	55	1
z	1						GINEVRO	np	7	0	monitoring	250	nonparola	2	ong	0	no	SZ25M27	25	maschio	2021-11-27_12h43.02.613	THAI_NEGA	2021.2.3	Win32	59.98080614	1.7514						0	56	56	56	1
z	1						ELANCO	np	6	0	monitoring	250	nonparola	2	ong	0	no	SZ25M27	25	maschio	2021-11-27_12h43.02.613	THAI_NEGA	2021.2.3	Win32	59.98080614	1.325						0	57	57	57	1
m	1						BIDONE	p	6	13	monitoring	0	parola	1	ong	0	no	SZ25M27	25	maschio	2021-11-27_12h43.02.613	THAI_NEGA	2021.2.3	Win32	59.98080614	1.2705						0	58	58	58	1
m	1						LEMURE	p	6	3	monitoring	500	parola	1	ong	0	no	SZ25M27	25	maschio	2021-11-27_12h43.02.613	THAI_NEGA	2021.2.3	Win32	59.98080614	1.2555						0	59	59	59	1
l	1						SAGOMA	p	6	0	monitoring	250	l	1	pmcue	0	no	SZ25M27	25	maschio	2021-11-27_12h43.02.613	THAI_NEGA	2021.2.3	Win32	59.98080614	0.8182						0	60	60	60	1
m	1						REPERTO	p	7	7	monitoring	0	parola	1	ong	0	no	SZ25M27	25	maschio	2021-11-27_12h43.02.613	THAI_NEGA	2021.2.3	Win32	59.98080614	1.174						0	61	61	61	1
z	1						MIDULLO	np	7	0	monitoring	250	nonparola	2	ong	0	no	SZ25M27	25	maschio	2021-11-27_12h43.02.613	THAI_NEGA	2021.2.3	Win32	59.98080614	1.3365						0	62	62	62	1
z	1						DANNOLA	np	7	0	monitoring	500	nonparola	2	ong	0	no	SZ25M27	25	maschio	2021-11-27_12h43.02.613	THAI_NEGA	2021.2.3	Win32	59.98080614	1.2588						0	63	63	63	1
m	1						ORFANO	p	6	9	monitoring	500	parola	1	ong	0	no	SZ25M27	25	maschio	2021-11-27_12h43.02.613	THAI_NEGA	2021.2.3	Win32	59.98080614	0.8362						0	64	64	64	1
l	0						BANENA	np	6	0	monitoring	250	nonparola	2	ong	0	no	SZ25M27	25	maschio	2021-11-27_12h43.02.613	THAI_NEGA	2021.2.3	Win32	59.98080614	1.1881						0	65	65	65	1
	0						FERPATA	np	7	0	monitoring	0	nonparola	2	ong	0	no	SZ25M27	25	maschio	2021-11-27_12h43.02.613	THAI_NEGA	2021.2.3	Win32	59.98080614							0	66	66	66	1
m	1						NEURONE	p	7	11	monitoring	250	parola	1	ong	0	no	SZ25M27	25	maschio	2021-11-27_12h43.02.613	THAI_NEGA	2021.2.3	Win32	59.98080614	1.8113						0	67	67	67	1
z	1						LATTERA	np	7	0	monitoring	500	nonparola	2	ong	0	no	SZ25M27	25	maschio	2021-11-27_12h43.02.613	THAI_NEGA	2021.2.3	Win32	59.98080614	1.1849						0	68	68	68	1
z	1						GESIONE	np	7	0	monitoring	500	nonparola	2	ong	0	no	SZ25M27	25	maschio	2021-11-27_12h43.02.613	THAI_NEGA	2021.2.3	Win32	59.98080614	1.8137						0	69	69	69	1
	0						PEDANA	p	6	18	monitoring	500	parola	1	ong	0	no	SZ25M27	25	maschio	2021-11-27_12h43.02.613	THAI_NEGA	2021.2.3	Win32	59.98080614							0	70	70	70	1
l	1						MACIATA	np	7	0	monitoring	500	l	2	pmcue	0	no	SZ25M27	25	maschio	2021-11-27_12h43.02.613	THAI_NEGA	2021.2.3	Win32	59.98080614	0.8361						0	71	71	71	1
z	1						FIOLINO	np	7	0	monitoring	250	nonparola	2	ong	0	no	SZ25M27	25	maschio	2021-11-27_12h43.02.613	THAI_NEGA	2021.2.3	Win32	59.98080614	1.3532						0	72	72	72	1
m	1						INGORGO	p	7	16	monitoring	0	parola	1	ong	0	no	SZ25M27	25	maschio	2021-11-27_12h43.02.613	THAI_NEGA	2021.2.3	Win32	59.98080614	1.1906						0	73	73	73	1
z	1						IMPORO	np	6	0	monitoring	250	nonparola	2	ong	0	no	SZ25M27	25	maschio	2021-11-27_12h43.02.613	THAI_NEGA	2021.2.3	Win32	59.98080614	1.3948						0	74	74	74	1
m	1						NOBILE	p	6	29	monitoring	500	parola	1	ong	0	no	SZ25M27	25	maschio	2021-11-27_12h43.02.613	THAI_NEGA	2021.2.3	Win32	59.98080614	1.5945						0	75	75	75	1
m	1						MINIERA	p	7	19	monitoring	500	parola	1	ong	0	no	SZ25M27	25	maschio	2021-11-27_12h43.02.613	THAI_NEGA	2021.2.3	Win32	59.98080614	1.2763						0	76	76	76	1
z	1						ALLARVE	np	7	0	monitoring	500	nonparola	2	ong	0	no	SZ25M27	25	maschio	2021-11-27_12h43.02.613	THAI_NEGA	2021.2.3	Win32	59.98080614	1.5963						0	77	77	77	1
z	1						DIBANO	np	6	0	monitoring	250	nonparola	2	ong	0	no	SZ25M27	25	maschio	2021-11-27_12h43.02.613	THAI_NEGA	2021.2.3	Win32	59.98080614	1.616						0	78	78	78	1
m	1						FAGOTTO	p	7	7	monitoring	0	parola	1	ong	0	no	SZ25M27	25	maschio	2021-11-27_12h43.02.613	THAI_NEGA	2021.2.3	Win32	59.98080614	0.9844						0	79	79	79	1
m	1						PALUDE	p	6	13	monitoring	0	parola	1	ong	0	no	SZ25M27	25	maschio	2021-11-27_12h43.02.613	THAI_NEGA	2021.2.3	Win32	59.98080614	0.7709						0	80	80	80	1
z	1						MUDINO	np	6	0	monitoring	500	nonparola	2	ong	0	no	SZ25M27	25	maschio	2021-11-27_12h43.02.613	THAI_NEGA	2021.2.3	Win32	59.98080614	1.5249						0	81	81	81	1
z	1						ESTEBA	np	6	0	monitoring	500	nonparola	2	ong	0	no	SZ25M27	25	maschio	2021-11-27_12h43.02.613	THAI_NEGA	2021.2.3	Win32	59.98080614	1.6543						0	82	82	82	1
m	0						MANTIDE	p	7	9	monitoring	250	l	1	pmcue	0	no	SZ25M27	25	maschio	2021-11-27_12h43.02.613	THAI_NEGA	2021.2.3	Win32	59.98080614	0.8421						0	83	83	83	1
m	1						UVETTA	p	6	11	monitoring	500	parola	1	ong	0	no	SZ25M27	25	maschio	2021-11-27_12h43.02.613	THAI_NEGA	2021.2.3	Win32	59.98080614	0.923						0	84	84	84	1
	0						ESILIO	p	6	41	monitoring	250	parola	1	ong	0	no	SZ25M27	25	maschio	2021-11-27_12h43.02.613	THAI_NEGA	2021.2.3	Win32	59.98080614							0	85	85	85	1
z	1						RECRUTA	np	7	0	monitoring	500	nonparola	2	ong	0	no	SZ25M27	25	maschio	2021-11-27_12h43.02.613	THAI_NEGA	2021.2.3	Win32	59.98080614	1.4209						0	86	86	86	1
m	1						TIMONE	p	7	31	monitoring	250	parola	1	ong	0	no	SZ25M27	25	maschio	2021-11-27_12h43.02.613	THAI_NEGA	2021.2.3	Win32	59.98080614	0.8775						0	87	87	87	1
m	1						CAVOLO	p	6	13	monitoring	0	parola	1	ong	0	no	SZ25M27	25	maschio	2021-11-27_12h43.02.613	THAI_NEGA	2021.2.3	Win32	59.98080614	1.0693						0	88	88	88	1
z	1						NOTTARE	np	7	0	monitoring	500	nonparola	2	ong	0	no	SZ25M27	25	maschio	2021-11-27_12h43.02.613	THAI_NEGA	2021.2.3	Win32	59.98080614	1.5191						0	89	89	89	1
m	1						LICHENE	p	7	7	monitoring	0	parola	1	ong	0	no	SZ25M27	25	maschio	2021-11-27_12h43.02.613	THAI_NEGA	2021.2.3	Win32	59.98080614	1.2483						0	90	90	90	1
z	1						PUSTINO	np	7	0	monitoring	500	nonparola	2	ong	0	no	SZ25M27	25	maschio	2021-11-27_12h43.02.613	THAI_NEGA	2021.2.3	Win32	59.98080614	1.001						0	91	91	91	1
m	1						MULINO	p	6	7	monitoring	0	parola	1	ong	0	no	SZ25M27	25	maschio	2021-11-27_12h43.02.613	THAI_NEGA	2021.2.3	Win32	59.98080614	1.0389						0	92	92	92	1
z	1						VAROLO	np	6	0	monitoring	0	nonparola	2	ong	0	no	SZ25M27	25	maschio	2021-11-27_12h43.02.613	THAI_NEGA	2021.2.3	Win32	59.98080614	1.2045						0	93	93	93	1
l	1						ENIGMA	p	6	9	monitoring	500	l	1	pmcue	0	no	SZ25M27	25	maschio	2021-11-27_12h43.02.613	THAI_NEGA	2021.2.3	Win32	59.98080614	1.2934						0	94	94	94	1
m	1						NARICE	p	6	15	monitoring	250	parola	1	ong	0	no	SZ25M27	25	maschio	2021-11-27_12h43.02.613	THAI_NEGA	2021.2.3	Win32	59.98080614	1.2733						0	95	95	95	1
z	1						CAVIDE	np	6	0	monitoring	500	nonparola	2	ong	0	no	SZ25M27	25	maschio	2021-11-27_12h43.02.613	THAI_NEGA	2021.2.3	Win32	59.98080614	1.3215						0	96	96	96	1
z	1						VOLACE	np	6	0	monitoring	0	nonparola	2	ong	0	no	SZ25M27	25	maschio	2021-11-27_12h43.02.613	THAI_NEGA	2021.2.3	Win32	59.98080614	1.2679						0	97	97	97	1
z	1						SADICE	np	6	0	monitoring	0	nonparola	2	ong	0	no	SZ25M27	25	maschio	2021-11-27_12h43.02.613	THAI_NEGA	2021.2.3	Win32	59.98080614	1.2753						0	98	98	98	1
m	1						VORTICE	p	7	14	monitoring	250	parola	1	ong	0	no	SZ25M27	25	maschio	2021-11-27_12h43.02.613	THAI_NEGA	2021.2.3	Win32	59.98080614	0.9603						0	99	99	99	1
																		SZ25M27	25	maschio	2021-11-27_12h43.02.613	THAI_NEGA	2021.2.3	Win32	59.98080614												n	1	11.1423	y	1	11.2528	n	1	5.3231
