# Supplementary material for: Thinking about it: the impact of COVID-19-related stimuli on prospective memory
Source: PeerJ. 2023 Nov 16;11:e16389. doi: 10.7717/peerj.16389 (PMC10657566; doi:10.7717/peerj.16389)
Supplement: Supplemental Information 4 — The raw data from both the task and the questionnaire. Both folders are divided in the three conditions (COV, DOC, and NEGA) depending on the presented video clip. [file peerj-11-16389-s004.zip › Data/RAW_Data_Task/NEGA_version/EM21F26_nega.csv]

trial_key.keys	trial_key.corr	trial_key.rt	trials_loop_practice.thisRepN	trials_loop_practice.thisTrialN	trials_loop_practice.thisN	trials_loop_practice.thisIndex	trials_loop_practice.ran	stimolo	parolanonparola	lunghezza	frequenza	blocco	jitter	rispcorr	StimTrig	stim_type	stimulus_after	underline	ID_Soggetto*	Età*	Sesso	date	expName	psychopyVersion	OS	frameRate	trials_loop_baseline.thisRepN	trials_loop_baseline.thisTrialN	trials_loop_baseline.thisN	trials_loop_baseline.thisIndex	trials_loop_baseline.ran	trials_loop_attention.thisRepN	trials_loop_attention.thisTrialN	trials_loop_attention.thisN	trials_loop_attention.thisIndex	trials_loop_attention.ran	emotional1_key.keys	emotional1_key.corr	emotional1_key.rt	emotional2_key.keys	emotional2_key.corr	emotional2_key.rt	emotional3_key.keys	emotional3_key.corr	emotional3_key.rt
z	0	0.9289	0	0	0	0	1	ARANCIA	p	7	31	practice	500	parola	1	ong	0	no	EM21F26	21	F	2021-10-26_12h37.44.684	THAI_NEGA	2021.2.3	Win32	59.64096141
m	0	1.5518	0	1	1	1	1	RECINA	np	6	0	practice	500	nonparola	2	ong	0	no	EM21F26	21	F	2021-10-26_12h37.44.684	THAI_NEGA	2021.2.3	Win32	59.64096141
	0		0	2	2	2	1	TUCCANA	np	7	0	practice	250	nonparola	2	ong	0	no	EM21F26	21	F	2021-10-26_12h37.44.684	THAI_NEGA	2021.2.3	Win32	59.64096141
m	1	1.153	0	3	3	3	1	PETTINE	p	7	1	practice	0	parola	1	ong	0	no	EM21F26	21	F	2021-10-26_12h37.44.684	THAI_NEGA	2021.2.3	Win32	59.64096141
z	1	0.8856	0	4	4	4	1	INFITO	np	6	0	practice	500	nonparola	2	ong	0	no	EM21F26	21	F	2021-10-26_12h37.44.684	THAI_NEGA	2021.2.3	Win32	59.64096141
m	1	0.643	0	5	5	5	1	GIUDICE	p	7	374	practice	500	parola	1	ong	0	no	EM21F26	21	F	2021-10-26_12h37.44.684	THAI_NEGA	2021.2.3	Win32	59.64096141
m	1	0.6015	0	6	6	6	1	VOLANTE	p	7	89	practice	0	parola	1	ong	0	no	EM21F26	21	F	2021-10-26_12h37.44.684	THAI_NEGA	2021.2.3	Win32	59.64096141
z	1	0.6743	0	7	7	7	1	CUBELA	np	6	0	practice	250	nonparola	2	ong	0	no	EM21F26	21	F	2021-10-26_12h37.44.684	THAI_NEGA	2021.2.3	Win32	59.64096141
z	1	0.8004	0	8	8	8	1	LUGGINE	np	7	0	practice	0	nonparola	2	ong	0	no	EM21F26	21	F	2021-10-26_12h37.44.684	THAI_NEGA	2021.2.3	Win32	59.64096141
m	1	0.5357	0	9	9	9	1	DISEGNO	p	7	201	practice	0	parola	1	ong	0	no	EM21F26	21	F	2021-10-26_12h37.44.684	THAI_NEGA	2021.2.3	Win32	59.64096141
m	1	0.6296						RELITTO	p	7	8	baseline	500	parola	1	ong	0	no	EM21F26	21	F	2021-10-26_12h37.44.684	THAI_NEGA	2021.2.3	Win32	59.64096141	0	0	0	0	1
m	1	0.8888						GERANIO	p	7	12	baseline	250	parola	1	ong	0	no	EM21F26	21	F	2021-10-26_12h37.44.684	THAI_NEGA	2021.2.3	Win32	59.64096141	0	1	1	1	1
z	1	0.8061						VANANGA	np	7	0	baseline	0	nonparola	2	ong	0	no	EM21F26	21	F	2021-10-26_12h37.44.684	THAI_NEGA	2021.2.3	Win32	59.64096141	0	2	2	2	1
m	1	0.7288						NATICA	p	6	5	baseline	250	parola	1	ong	0	no	EM21F26	21	F	2021-10-26_12h37.44.684	THAI_NEGA	2021.2.3	Win32	59.64096141	0	3	3	3	1
z	1	0.6936						USTELLO	np	7	0	baseline	500	nonparola	2	ong	0	no	EM21F26	21	F	2021-10-26_12h37.44.684	THAI_NEGA	2021.2.3	Win32	59.64096141	0	4	4	4	1
m	1	0.5673						METANO	p	6	17	baseline	250	parola	1	ong	0	no	EM21F26	21	F	2021-10-26_12h37.44.684	THAI_NEGA	2021.2.3	Win32	59.64096141	0	5	5	5	1
z	1	0.9						FIURIA	np	6	0	baseline	500	nonparola	2	ong	0	no	EM21F26	21	F	2021-10-26_12h37.44.684	THAI_NEGA	2021.2.3	Win32	59.64096141	0	6	6	6	1
m	1	0.6043						SUGHERO	p	7	5	baseline	250	parola	1	ong	0	no	EM21F26	21	F	2021-10-26_12h37.44.684	THAI_NEGA	2021.2.3	Win32	59.64096141	0	7	7	7	1
z	1	0.6628						PIROTA	np	6	0	baseline	250	nonparola	2	ong	0	no	EM21F26	21	F	2021-10-26_12h37.44.684	THAI_NEGA	2021.2.3	Win32	59.64096141	0	8	8	8	1
z	1	0.6877						BAMBORA	np	7	0	baseline	0	nonparola	2	ong	0	no	EM21F26	21	F	2021-10-26_12h37.44.684	THAI_NEGA	2021.2.3	Win32	59.64096141	0	9	9	9	1
m	1	0.488						PETALO	p	6	27	baseline	250	parola	1	ong	0	no	EM21F26	21	F	2021-10-26_12h37.44.684	THAI_NEGA	2021.2.3	Win32	59.64096141	0	10	10	10	1
m	1	0.6116						ELMETTO	p	7	5	baseline	0	parola	1	ong	0	no	EM21F26	21	F	2021-10-26_12h37.44.684	THAI_NEGA	2021.2.3	Win32	59.64096141	0	11	11	11	1
z	1	0.6317						DOBILE	np	6	0	baseline	250	nonparola	2	ong	0	no	EM21F26	21	F	2021-10-26_12h37.44.684	THAI_NEGA	2021.2.3	Win32	59.64096141	0	12	12	12	1
z	0	1.0149						BAVERO	p	6	7	baseline	0	parola	1	ong	0	no	EM21F26	21	F	2021-10-26_12h37.44.684	THAI_NEGA	2021.2.3	Win32	59.64096141	0	13	13	13	1
m	1	0.5118						VALENZA	p	7	10	baseline	500	parola	1	ong	0	no	EM21F26	21	F	2021-10-26_12h37.44.684	THAI_NEGA	2021.2.3	Win32	59.64096141	0	14	14	14	1
z	1	0.951						ORDONE	np	6	0	baseline	250	nonparola	2	ong	0	no	EM21F26	21	F	2021-10-26_12h37.44.684	THAI_NEGA	2021.2.3	Win32	59.64096141	0	15	15	15	1
z	1	0.955						TERPONE	np	7	0	baseline	250	nonparola	2	ong	0	no	EM21F26	21	F	2021-10-26_12h37.44.684	THAI_NEGA	2021.2.3	Win32	59.64096141	0	16	16	16	1
m	1	0.5079						INCHINO	p	7	10	baseline	250	parola	1	ong	0	no	EM21F26	21	F	2021-10-26_12h37.44.684	THAI_NEGA	2021.2.3	Win32	59.64096141	0	17	17	17	1
m	1	0.5467						ETTARO	p	6	31	baseline	0	parola	1	ong	0	no	EM21F26	21	F	2021-10-26_12h37.44.684	THAI_NEGA	2021.2.3	Win32	59.64096141	0	18	18	18	1
z	1	0.8347						LUVACA	np	6	0	baseline	250	nonparola	2	ong	0	no	EM21F26	21	F	2021-10-26_12h37.44.684	THAI_NEGA	2021.2.3	Win32	59.64096141	0	19	19	19	1
m	1	0.5039						DUETTO	p	6	23	baseline	500	parola	1	ong	0	no	EM21F26	21	F	2021-10-26_12h37.44.684	THAI_NEGA	2021.2.3	Win32	59.64096141	0	20	20	20	1
z	1	0.8711						PUPILE	np	6	0	baseline	250	nonparola	2	ong	0	no	EM21F26	21	F	2021-10-26_12h37.44.684	THAI_NEGA	2021.2.3	Win32	59.64096141	0	21	21	21	1
z	1	0.7492						STOVACO	np	7	0	baseline	0	nonparola	2	ong	0	no	EM21F26	21	F	2021-10-26_12h37.44.684	THAI_NEGA	2021.2.3	Win32	59.64096141	0	22	22	22	1
m	1	0.5597						BARILE	p	6	7	baseline	500	parola	1	ong	0	no	EM21F26	21	F	2021-10-26_12h37.44.684	THAI_NEGA	2021.2.3	Win32	59.64096141	0	23	23	23	1
z	1	0.6303						RANAIO	np	6	0	baseline	250	nonparola	2	ong	0	no	EM21F26	21	F	2021-10-26_12h37.44.684	THAI_NEGA	2021.2.3	Win32	59.64096141	0	24	24	24	1
m	1	0.6124						CAVERNA	p	7	14	baseline	250	parola	1	ong	0	no	EM21F26	21	F	2021-10-26_12h37.44.684	THAI_NEGA	2021.2.3	Win32	59.64096141	0	25	25	25	1
z	1	0.765						ROTOIA	np	7	0	baseline	500	nonparola	2	ong	0	no	EM21F26	21	F	2021-10-26_12h37.44.684	THAI_NEGA	2021.2.3	Win32	59.64096141	0	26	26	26	1
m	1	0.7949						ALTURA	p	6	8	baseline	500	parola	1	ong	0	no	EM21F26	21	F	2021-10-26_12h37.44.684	THAI_NEGA	2021.2.3	Win32	59.64096141	0	27	27	27	1
m	1	0.5247						DIPINTO	p	7	21	baseline	0	parola	1	ong	0	no	EM21F26	21	F	2021-10-26_12h37.44.684	THAI_NEGA	2021.2.3	Win32	59.64096141	0	28	28	28	1
m	1	0.5212						LEGUME	p	6	11	baseline	250	parola	1	ong	0	no	EM21F26	21	F	2021-10-26_12h37.44.684	THAI_NEGA	2021.2.3	Win32	59.64096141	0	29	29	29	1
z	1	0.7177						FEDINO	np	6	0	baseline	500	nonparola	2	ong	0	no	EM21F26	21	F	2021-10-26_12h37.44.684	THAI_NEGA	2021.2.3	Win32	59.64096141	0	30	30	30	1
m	1	0.5184						MENSOLA	p	7	7	baseline	0	parola	1	ong	0	no	EM21F26	21	F	2021-10-26_12h37.44.684	THAI_NEGA	2021.2.3	Win32	59.64096141	0	31	31	31	1
z	1	0.6867						ALCUME	np	6	0	baseline	500	nonparola	2	ong	0	no	EM21F26	21	F	2021-10-26_12h37.44.684	THAI_NEGA	2021.2.3	Win32	59.64096141	0	32	32	32	1
m	1	0.9965						INNESTO	p	6	13	baseline	0	parola	1	ong	0	no	EM21F26	21	F	2021-10-26_12h37.44.684	THAI_NEGA	2021.2.3	Win32	59.64096141	0	33	33	33	1
z	1	0.6834						LAVENDA	np	7	0	baseline	0	nonparola	2	ong	0	no	EM21F26	21	F	2021-10-26_12h37.44.684	THAI_NEGA	2021.2.3	Win32	59.64096141	0	34	34	34	1
z	0	0.8999						SLAVINA	p	7	5	baseline	500	parola	1	ong	0	no	EM21F26	21	F	2021-10-26_12h37.44.684	THAI_NEGA	2021.2.3	Win32	59.64096141	0	35	35	35	1
m	1	0.5337						ORMONE	p	6	6	baseline	500	parola	1	ong	0	no	EM21F26	21	F	2021-10-26_12h37.44.684	THAI_NEGA	2021.2.3	Win32	59.64096141	0	36	36	36	1
z	1	0.6163						UMIONE	np	6	0	baseline	0	nonparola	2	ong	0	no	EM21F26	21	F	2021-10-26_12h37.44.684	THAI_NEGA	2021.2.3	Win32	59.64096141	0	37	37	37	1
m	1	0.5305						SALAME	p	6	14	baseline	0	parola	1	ong	0	no	EM21F26	21	F	2021-10-26_12h37.44.684	THAI_NEGA	2021.2.3	Win32	59.64096141	0	38	38	38	1
z	1	0.653						GANDOLA	np	7	0	baseline	500	nonparola	2	ong	0	no	EM21F26	21	F	2021-10-26_12h37.44.684	THAI_NEGA	2021.2.3	Win32	59.64096141	0	39	39	39	1
z	1	0.6962						DIGEGNO	np	7	0	baseline	500	nonparola	2	ong	0	no	EM21F26	21	F	2021-10-26_12h37.44.684	THAI_NEGA	2021.2.3	Win32	59.64096141	0	40	40	40	1
z	1	0.6716						BACRECA	np	7	0	baseline	0	nonparola	2	ong	0	no	EM21F26	21	F	2021-10-26_12h37.44.684	THAI_NEGA	2021.2.3	Win32	59.64096141	0	41	41	41	1
m	1	0.5956						RUDERE	p	6	8	baseline	250	parola	1	ong	0	no	EM21F26	21	F	2021-10-26_12h37.44.684	THAI_NEGA	2021.2.3	Win32	59.64096141	0	42	42	42	1
z	1	0.7146						OSCITE	np	6	0	baseline	250	nonparola	2	ong	0	no	EM21F26	21	F	2021-10-26_12h37.44.684	THAI_NEGA	2021.2.3	Win32	59.64096141	0	43	43	43	1
m	1	0.5122						NETTARE	p	7	14	baseline	500	parola	1	ong	0	no	EM21F26	21	F	2021-10-26_12h37.44.684	THAI_NEGA	2021.2.3	Win32	59.64096141	0	44	44	44	1
z	1	0.7299						PENTERA	np	7	0	baseline	0	nonparola	2	ong	0	no	EM21F26	21	F	2021-10-26_12h37.44.684	THAI_NEGA	2021.2.3	Win32	59.64096141	0	45	45	45	1
z	1	0.6126						NEBOZIO	np	7	0	baseline	250	nonparola	2	ong	0	no	EM21F26	21	F	2021-10-26_12h37.44.684	THAI_NEGA	2021.2.3	Win32	59.64096141	0	46	46	46	1
m	1	0.6457						ZATTERA	p	7	14	baseline	500	parola	1	ong	0	no	EM21F26	21	F	2021-10-26_12h37.44.684	THAI_NEGA	2021.2.3	Win32	59.64096141	0	47	47	47	1
m	1	0.7044						LAMIERA	p	7	11	baseline	500	parola	1	ong	0	no	EM21F26	21	F	2021-10-26_12h37.44.684	THAI_NEGA	2021.2.3	Win32	59.64096141	0	48	48	48	1
z	1	0.579						CULINA	np	6	0	baseline	500	nonparola	2	ong	0	no	EM21F26	21	F	2021-10-26_12h37.44.684	THAI_NEGA	2021.2.3	Win32	59.64096141	0	49	49	49	1
m	1	0.5237						FALANGE	p	7	9	baseline	250	parola	1	ong	0	no	EM21F26	21	F	2021-10-26_12h37.44.684	THAI_NEGA	2021.2.3	Win32	59.64096141	0	50	50	50	1
m	1	0.5251						PEDALE	p	6	16	baseline	500	parola	1	ong	0	no	EM21F26	21	F	2021-10-26_12h37.44.684	THAI_NEGA	2021.2.3	Win32	59.64096141	0	51	51	51	1
z	1	0.6455						METARDO	np	7	0	baseline	500	nonparola	2	ong	0	no	EM21F26	21	F	2021-10-26_12h37.44.684	THAI_NEGA	2021.2.3	Win32	59.64096141	0	52	52	52	1
m	1	0.5294						EMPORIO	p	7	3	baseline	250	parola	1	ong	0	no	EM21F26	21	F	2021-10-26_12h37.44.684	THAI_NEGA	2021.2.3	Win32	59.64096141	0	53	53	53	1
z	1	0.7542						TAPORE	np	6	0	baseline	0	nonparola	2	ong	0	no	EM21F26	21	F	2021-10-26_12h37.44.684	THAI_NEGA	2021.2.3	Win32	59.64096141	0	54	54	54	1
z	1	0.6123						DENTIDE	np	7	0	baseline	250	nonparola	2	ong	0	no	EM21F26	21	F	2021-10-26_12h37.44.684	THAI_NEGA	2021.2.3	Win32	59.64096141	0	55	55	55	1
z	1	0.7304						SEPERTO	np	7	0	baseline	500	nonparola	2	ong	0	no	EM21F26	21	F	2021-10-26_12h37.44.684	THAI_NEGA	2021.2.3	Win32	59.64096141	0	56	56	56	1
m	1	0.5123						MUCOSA	p	6	6	baseline	500	parola	1	ong	0	no	EM21F26	21	F	2021-10-26_12h37.44.684	THAI_NEGA	2021.2.3	Win32	59.64096141	0	57	57	57	1
z	1	1.3957						BECULLA	np	7	0	baseline	250	nonparola	2	ong	0	no	EM21F26	21	F	2021-10-26_12h37.44.684	THAI_NEGA	2021.2.3	Win32	59.64096141	0	58	58	58	1
m	1	0.5524						FUCINA	p	6	8	baseline	250	parola	1	ong	0	no	EM21F26	21	F	2021-10-26_12h37.44.684	THAI_NEGA	2021.2.3	Win32	59.64096141	0	59	59	59	1
m	1	0.5183						ECLISSI	p	7	5	baseline	0	parola	1	ong	0	no	EM21F26	21	F	2021-10-26_12h37.44.684	THAI_NEGA	2021.2.3	Win32	59.64096141	0	60	60	60	1
m	1	0.5958						TROFEO	p	6	23	baseline	250	parola	1	ong	0	no	EM21F26	21	F	2021-10-26_12h37.44.684	THAI_NEGA	2021.2.3	Win32	59.64096141	0	61	61	61	1
m	1	0.562						ROTTAME	p	7	7	baseline	0	parola	1	ong	0	no	EM21F26	21	F	2021-10-26_12h37.44.684	THAI_NEGA	2021.2.3	Win32	59.64096141	0	62	62	62	1
m	0	0.4982						MENDOLO	np	7	0	baseline	500	nonparola	2	ong	0	no	EM21F26	21	F	2021-10-26_12h37.44.684	THAI_NEGA	2021.2.3	Win32	59.64096141	0	63	63	63	1
z	1	0.767						ARSINE	np	6	0	baseline	250	nonparola	2	ong	0	no	EM21F26	21	F	2021-10-26_12h37.44.684	THAI_NEGA	2021.2.3	Win32	59.64096141	0	64	64	64	1
m	1	0.5649						TISANA	p	6	7	baseline	0	parola	1	ong	0	no	EM21F26	21	F	2021-10-26_12h37.44.684	THAI_NEGA	2021.2.3	Win32	59.64096141	0	65	65	65	1
z	1	0.6704						ORLINO	np	6	0	baseline	0	nonparola	2	ong	0	no	EM21F26	21	F	2021-10-26_12h37.44.684	THAI_NEGA	2021.2.3	Win32	59.64096141	0	66	66	66	1
m	1	1.0964						ARINGA	p	6	9	baseline	500	parola	1	ong	0	no	EM21F26	21	F	2021-10-26_12h37.44.684	THAI_NEGA	2021.2.3	Win32	59.64096141	0	67	67	67	1
z	1	0.7963						TENGINE	np	7	0	baseline	0	nonparola	2	ong	0	no	EM21F26	21	F	2021-10-26_12h37.44.684	THAI_NEGA	2021.2.3	Win32	59.64096141	0	68	68	68	1
m	1	0.5633						ATTICO	p	6	6	baseline	500	parola	1	ong	0	no	EM21F26	21	F	2021-10-26_12h37.44.684	THAI_NEGA	2021.2.3	Win32	59.64096141	0	69	69	69	1
z	1	0.6977						VENORE	np	6	0	baseline	250	nonparola	2	ong	0	no	EM21F26	21	F	2021-10-26_12h37.44.684	THAI_NEGA	2021.2.3	Win32	59.64096141	0	70	70	70	1
z	0	0.7507						DARSENA	p	7	9	baseline	0	parola	1	ong	0	no	EM21F26	21	F	2021-10-26_12h37.44.684	THAI_NEGA	2021.2.3	Win32	59.64096141	0	71	71	71	1
z	1	0.9222						ALCIERE	np	7	0	baseline	250	nonparola	2	ong	0	no	EM21F26	21	F	2021-10-26_12h37.44.684	THAI_NEGA	2021.2.3	Win32	59.64096141	0	72	72	72	1
z	1	0.6062						ENTIMO	np	6	0	baseline	0	nonparola	2	ong	0	no	EM21F26	21	F	2021-10-26_12h37.44.684	THAI_NEGA	2021.2.3	Win32	59.64096141	0	73	73	73	1
m	1	0.5461						LIVIDO	p	6	8	baseline	500	parola	1	ong	0	no	EM21F26	21	F	2021-10-26_12h37.44.684	THAI_NEGA	2021.2.3	Win32	59.64096141	0	74	74	74	1
m	1	0.5528						NAUSEA	p	6	15	baseline	0	parola	1	ong	0	no	EM21F26	21	F	2021-10-26_12h37.44.684	THAI_NEGA	2021.2.3	Win32	59.64096141	0	75	75	75	1
z	1	0.6316						VERCACE	np	7	0	baseline	500	nonparola	2	ong	0	no	EM21F26	21	F	2021-10-26_12h37.44.684	THAI_NEGA	2021.2.3	Win32	59.64096141	0	76	76	76	1
m	1	0.5457						COFANO	p	6	9	baseline	0	parola	1	ong	0	no	EM21F26	21	F	2021-10-26_12h37.44.684	THAI_NEGA	2021.2.3	Win32	59.64096141	0	77	77	77	1
z	1	0.9655						USPICIO	np	7	0	baseline	250	nonparola	2	ong	0	no	EM21F26	21	F	2021-10-26_12h37.44.684	THAI_NEGA	2021.2.3	Win32	59.64096141	0	78	78	78	1
m	1	0.5449						IMBUTO	p	6	9	baseline	0	parola	1	ong	0	no	EM21F26	21	F	2021-10-26_12h37.44.684	THAI_NEGA	2021.2.3	Win32	59.64096141	0	79	79	79	1
z	1	0.7216						SADIVA	np	6	0	baseline	500	nonparola	2	ong	0	no	EM21F26	21	F	2021-10-26_12h37.44.684	THAI_NEGA	2021.2.3	Win32	59.64096141	0	80	80	80	1
m	1	0.6395						BOZZOLO	p	7	7	baseline	0	parola	1	ong	0	no	EM21F26	21	F	2021-10-26_12h37.44.684	THAI_NEGA	2021.2.3	Win32	59.64096141	0	81	81	81	1
z	1	0.6959						OMPICCIO	np	7	0	baseline	0	nonparola	2	ong	0	no	EM21F26	21	F	2021-10-26_12h37.44.684	THAI_NEGA	2021.2.3	Win32	59.64096141	0	82	82	82	1
z	1	0.7469						LIMPONE	np	7	0	baseline	500	nonparola	2	ong	0	no	EM21F26	21	F	2021-10-26_12h37.44.684	THAI_NEGA	2021.2.3	Win32	59.64096141	0	83	83	83	1
z	1	0.6136						NARCICO	np	7	0	baseline	250	nonparola	2	ong	0	no	EM21F26	21	F	2021-10-26_12h37.44.684	THAI_NEGA	2021.2.3	Win32	59.64096141	0	84	84	84	1
m	1	0.6967						PASCOLO	p	7	7	baseline	0	parola	1	ong	0	no	EM21F26	21	F	2021-10-26_12h37.44.684	THAI_NEGA	2021.2.3	Win32	59.64096141	0	85	85	85	1
z	1	0.9628						INSOGNA	np	7	0	baseline	250	nonparola	2	ong	0	no	EM21F26	21	F	2021-10-26_12h37.44.684	THAI_NEGA	2021.2.3	Win32	59.64096141	0	86	86	86	1
m	1	0.697						PATINA	p	6	14	baseline	250	parola	1	ong	0	no	EM21F26	21	F	2021-10-26_12h37.44.684	THAI_NEGA	2021.2.3	Win32	59.64096141	0	87	87	87	1
z	1	0.6127						ADOLTO	np	7	0	baseline	0	nonparola	2	ong	0	no	EM21F26	21	F	2021-10-26_12h37.44.684	THAI_NEGA	2021.2.3	Win32	59.64096141	0	88	88	88	1
m	1	0.5295						UTENTE	p	6	34	baseline	0	parola	1	ong	0	no	EM21F26	21	F	2021-10-26_12h37.44.684	THAI_NEGA	2021.2.3	Win32	59.64096141	0	89	89	89	1
z	1	0.683						CIPELLA	np	7	0	baseline	500	nonparola	2	ong	0	no	EM21F26	21	F	2021-10-26_12h37.44.684	THAI_NEGA	2021.2.3	Win32	59.64096141	0	90	90	90	1
m	1	0.8129						GINEPRO	p	7	10	baseline	0	parola	1	ong	0	no	EM21F26	21	F	2021-10-26_12h37.44.684	THAI_NEGA	2021.2.3	Win32	59.64096141	0	91	91	91	1
z	1	0.6235						NONATO	np	6	0	baseline	500	nonparola	2	ong	0	no	EM21F26	21	F	2021-10-26_12h37.44.684	THAI_NEGA	2021.2.3	Win32	59.64096141	0	92	92	92	1
m	1	0.5465						CALICE	p	6	10	baseline	0	parola	1	ong	0	no	EM21F26	21	F	2021-10-26_12h37.44.684	THAI_NEGA	2021.2.3	Win32	59.64096141	0	93	93	93	1
m	1	0.6004						TORACE	p	6	31	baseline	250	parola	1	ong	0	no	EM21F26	21	F	2021-10-26_12h37.44.684	THAI_NEGA	2021.2.3	Win32	59.64096141	0	94	94	94	1
z	0	0.8472						REDINE	p	6	8	baseline	500	parola	1	ong	0	no	EM21F26	21	F	2021-10-26_12h37.44.684	THAI_NEGA	2021.2.3	Win32	59.64096141	0	95	95	95	1
m	1	0.5585						GOMITO	p	6	35	baseline	0	parola	1	ong	0	no	EM21F26	21	F	2021-10-26_12h37.44.684	THAI_NEGA	2021.2.3	Win32	59.64096141	0	96	96	96	1
z	1	0.7128						INGENSO	np	7	0	baseline	500	nonparola	2	ong	0	no	EM21F26	21	F	2021-10-26_12h37.44.684	THAI_NEGA	2021.2.3	Win32	59.64096141	0	97	97	97	1
z	1	0.623						COVALLO	np	7	0	baseline	250	nonparola	2	ong	0	no	EM21F26	21	F	2021-10-26_12h37.44.684	THAI_NEGA	2021.2.3	Win32	59.64096141	0	98	98	98	1
m	1	0.6185						MONACO	p	6	24	baseline	250	parola	1	ong	0	no	EM21F26	21	F	2021-10-26_12h37.44.684	THAI_NEGA	2021.2.3	Win32	59.64096141	0	99	99	99	1
m	1	1.7939						DILUVIO	p	7	34	monitoring	0	parola	1	ong	0	no	EM21F26	21	F	2021-10-26_12h37.44.684	THAI_NEGA	2021.2.3	Win32	59.64096141						0	0	0	0	1
z	1	0.9615						PADATO	np	6	0	monitoring	250	nonparola	2	ong	0	no	EM21F26	21	F	2021-10-26_12h37.44.684	THAI_NEGA	2021.2.3	Win32	59.64096141						0	1	1	1	1
m	1	0.8488						STIVALE	p	7	10	monitoring	0	parola	1	ong	0	no	EM21F26	21	F	2021-10-26_12h37.44.684	THAI_NEGA	2021.2.3	Win32	59.64096141						0	2	2	2	1
z	1	1.189						BAMMINO	np	7	0	monitoring	0	nonparola	2	ong	0	no	EM21F26	21	F	2021-10-26_12h37.44.684	THAI_NEGA	2021.2.3	Win32	59.64096141						0	3	3	3	1
z	1	0.9241						NUDOLA	np	6	0	monitoring	250	nonparola	2	ong	0	no	EM21F26	21	F	2021-10-26_12h37.44.684	THAI_NEGA	2021.2.3	Win32	59.64096141						0	4	4	4	1
m	1	0.6818						ZAMPINO	p	7	6	monitoring	500	parola	1	ong	0	no	EM21F26	21	F	2021-10-26_12h37.44.684	THAI_NEGA	2021.2.3	Win32	59.64096141						0	5	5	5	1
m	1	0.6836						CALDAIA	p	7	12	monitoring	250	parola	1	ong	0	no	EM21F26	21	F	2021-10-26_12h37.44.684	THAI_NEGA	2021.2.3	Win32	59.64096141						0	6	6	6	1
z	1	0.718						FULGINE	np	7	0	monitoring	0	nonparola	2	ong	0	no	EM21F26	21	F	2021-10-26_12h37.44.684	THAI_NEGA	2021.2.3	Win32	59.64096141						0	7	7	7	1
m	1	0.5619						URANIO	p	6	9	monitoring	250	parola	1	ong	0	no	EM21F26	21	F	2021-10-26_12h37.44.684	THAI_NEGA	2021.2.3	Win32	59.64096141						0	8	8	8	1
z	1	0.7003						APISSO	np	6	0	monitoring	500	nonparola	2	ong	0	no	EM21F26	21	F	2021-10-26_12h37.44.684	THAI_NEGA	2021.2.3	Win32	59.64096141						0	9	9	9	1
z	0	0.6459						CAGERMA	np	7	0	monitoring	0	l	2	pmcue	0	no	EM21F26	21	F	2021-10-26_12h37.44.684	THAI_NEGA	2021.2.3	Win32	59.64096141						0	10	10	10	1
m	1	1.0319						TAZZINA	p	7	10	monitoring	250	parola	1	ong	0	no	EM21F26	21	F	2021-10-26_12h37.44.684	THAI_NEGA	2021.2.3	Win32	59.64096141						0	11	11	11	1
m	1	0.6819						VAPORE	p	6	40	monitoring	0	parola	1	ong	0	no	EM21F26	21	F	2021-10-26_12h37.44.684	THAI_NEGA	2021.2.3	Win32	59.64096141						0	12	12	12	1
z	1	0.7633						FEDORE	np	6	0	monitoring	250	nonparola	2	ong	0	no	EM21F26	21	F	2021-10-26_12h37.44.684	THAI_NEGA	2021.2.3	Win32	59.64096141						0	13	13	13	1
m	1	0.941						MONTONE	p	7	8	monitoring	250	parola	1	ong	0	no	EM21F26	21	F	2021-10-26_12h37.44.684	THAI_NEGA	2021.2.3	Win32	59.64096141						0	14	14	14	1
z	1	0.6						CANEZZA	np	7	0	monitoring	0	nonparola	2	ong	0	no	EM21F26	21	F	2021-10-26_12h37.44.684	THAI_NEGA	2021.2.3	Win32	59.64096141						0	15	15	15	1
m	0	0.8452						RAGINA	np	6	0	monitoring	250	nonparola	2	ong	0	no	EM21F26	21	F	2021-10-26_12h37.44.684	THAI_NEGA	2021.2.3	Win32	59.64096141						0	16	16	16	1
m	1	0.51						AGNELLO	p	7	17	monitoring	250	parola	1	ong	0	no	EM21F26	21	F	2021-10-26_12h37.44.684	THAI_NEGA	2021.2.3	Win32	59.64096141						0	17	17	17	1
z	1	0.8297						PINARIO	np	7	0	monitoring	250	nonparola	2	ong	0	no	EM21F26	21	F	2021-10-26_12h37.44.684	THAI_NEGA	2021.2.3	Win32	59.64096141						0	18	18	18	1
z	1	0.9119						INDANO	np	6	0	monitoring	500	nonparola	2	ong	0	no	EM21F26	21	F	2021-10-26_12h37.44.684	THAI_NEGA	2021.2.3	Win32	59.64096141						0	19	19	19	1
m	1	0.6961						BISTURI	p	7	8	monitoring	250	parola	1	ong	0	no	EM21F26	21	F	2021-10-26_12h37.44.684	THAI_NEGA	2021.2.3	Win32	59.64096141						0	20	20	20	1
z	1	0.6652						SECONTO	np	7	0	monitoring	250	nonparola	2	ong	0	no	EM21F26	21	F	2021-10-26_12h37.44.684	THAI_NEGA	2021.2.3	Win32	59.64096141						0	21	21	21	1
l	1	0.9489						POMATA	p	6	0	monitoring	500	l	1	pmcue	0	no	EM21F26	21	F	2021-10-26_12h37.44.684	THAI_NEGA	2021.2.3	Win32	59.64096141						0	22	22	22	1
z	1	0.9524						UMETTA	np	6	0	monitoring	250	nonparola	2	ong	0	no	EM21F26	21	F	2021-10-26_12h37.44.684	THAI_NEGA	2021.2.3	Win32	59.64096141						0	23	23	23	1
m	1	0.7623						FRUSCIO	p	7	9	monitoring	0	parola	1	ong	0	no	EM21F26	21	F	2021-10-26_12h37.44.684	THAI_NEGA	2021.2.3	Win32	59.64096141						0	24	24	24	1
m	1	0.9526						ORDIGNO	p	7	15	monitoring	250	parola	1	ong	0	no	EM21F26	21	F	2021-10-26_12h37.44.684	THAI_NEGA	2021.2.3	Win32	59.64096141						0	25	25	25	1
z	1	1.1112						METALO	np	6	0	monitoring	0	nonparola	2	ong	0	no	EM21F26	21	F	2021-10-26_12h37.44.684	THAI_NEGA	2021.2.3	Win32	59.64096141						0	26	26	26	1
z	1	0.8223						GAVERA	np	6	0	monitoring	500	nonparola	2	ong	0	no	EM21F26	21	F	2021-10-26_12h37.44.684	THAI_NEGA	2021.2.3	Win32	59.64096141						0	27	27	27	1
m	1	0.8321						INSERTO	p	7	9	monitoring	0	parola	1	ong	0	no	EM21F26	21	F	2021-10-26_12h37.44.684	THAI_NEGA	2021.2.3	Win32	59.64096141						0	28	28	28	1
m	1	0.6878						VICARIO	p	7	9	monitoring	500	parola	1	ong	0	no	EM21F26	21	F	2021-10-26_12h37.44.684	THAI_NEGA	2021.2.3	Win32	59.64096141						0	29	29	29	1
z	1	0.5676						ACENDA	np	6	0	monitoring	0	nonparola	2	ong	0	no	EM21F26	21	F	2021-10-26_12h37.44.684	THAI_NEGA	2021.2.3	Win32	59.64096141						0	30	30	30	1
m	1	0.692						DECADE	p	6	7	monitoring	0	parola	1	ong	0	no	EM21F26	21	F	2021-10-26_12h37.44.684	THAI_NEGA	2021.2.3	Win32	59.64096141						0	31	31	31	1
z	1	0.6522						PALETE	np	6	0	monitoring	500	nonparola	2	ong	0	no	EM21F26	21	F	2021-10-26_12h37.44.684	THAI_NEGA	2021.2.3	Win32	59.64096141						0	32	32	32	1
m	1	0.7526						SENAPE	p	6	17	monitoring	500	parola	1	ong	0	no	EM21F26	21	F	2021-10-26_12h37.44.684	THAI_NEGA	2021.2.3	Win32	59.64096141						0	33	33	33	1
z	1	0.7976						TENTONO	np	7	0	monitoring	0	nonparola	2	ong	0	no	EM21F26	21	F	2021-10-26_12h37.44.684	THAI_NEGA	2021.2.3	Win32	59.64096141						0	34	34	34	1
l	1	0.8233						MANICO	p	6	12	monitoring	0	l	1	pmcue	0	no	EM21F26	21	F	2021-10-26_12h37.44.684	THAI_NEGA	2021.2.3	Win32	59.64096141						0	35	35	35	1
m	1	0.6352						GETTONE	p	7	5	monitoring	250	parola	1	ong	0	no	EM21F26	21	F	2021-10-26_12h37.44.684	THAI_NEGA	2021.2.3	Win32	59.64096141						0	36	36	36	1
z	1	0.6156						CALERA	np	6	0	monitoring	500	nonparola	2	ong	0	no	EM21F26	21	F	2021-10-26_12h37.44.684	THAI_NEGA	2021.2.3	Win32	59.64096141						0	37	37	37	1
m	1	0.6616						USTIONE	p	7	20	monitoring	500	parola	1	ong	0	no	EM21F26	21	F	2021-10-26_12h37.44.684	THAI_NEGA	2021.2.3	Win32	59.64096141						0	38	38	38	1
m	1	1.1377						LEGNAME	p	7	7	monitoring	0	parola	1	ong	0	no	EM21F26	21	F	2021-10-26_12h37.44.684	THAI_NEGA	2021.2.3	Win32	59.64096141						0	39	39	39	1
z	1	0.7897						MODIVO	np	6	0	monitoring	0	nonparola	2	ong	0	no	EM21F26	21	F	2021-10-26_12h37.44.684	THAI_NEGA	2021.2.3	Win32	59.64096141						0	40	40	40	1
m	1	1.0727						RADURA	p	6	9	monitoring	0	parola	1	ong	0	no	EM21F26	21	F	2021-10-26_12h37.44.684	THAI_NEGA	2021.2.3	Win32	59.64096141						0	41	41	41	1
z	1	0.6652						TUANTO	np	6	0	monitoring	250	nonparola	2	ong	0	no	EM21F26	21	F	2021-10-26_12h37.44.684	THAI_NEGA	2021.2.3	Win32	59.64096141						0	42	42	42	1
m	1	0.652						PICCONE	p	7	11	monitoring	0	parola	1	ong	0	no	EM21F26	21	F	2021-10-26_12h37.44.684	THAI_NEGA	2021.2.3	Win32	59.64096141						0	43	43	43	1
z	1	0.6667						LACREME	np	7	0	monitoring	250	nonparola	2	ong	0	no	EM21F26	21	F	2021-10-26_12h37.44.684	THAI_NEGA	2021.2.3	Win32	59.64096141						0	44	44	44	1
z	1	0.8126						DILITTA	np	7	0	monitoring	500	nonparola	2	ong	0	no	EM21F26	21	F	2021-10-26_12h37.44.684	THAI_NEGA	2021.2.3	Win32	59.64096141						0	45	45	45	1
l	1	0.8465						TOMANTE	np	7	0	monitoring	0	l	2	pmcue	0	no	EM21F26	21	F	2021-10-26_12h37.44.684	THAI_NEGA	2021.2.3	Win32	59.64096141						0	46	46	46	1
m	1	0.6044						OTTONE	p	6	17	monitoring	500	parola	1	ong	0	no	EM21F26	21	F	2021-10-26_12h37.44.684	THAI_NEGA	2021.2.3	Win32	59.64096141						0	47	47	47	1
m	1	0.7634						GAZEBO	p	6	8	monitoring	0	parola	1	ong	0	no	EM21F26	21	F	2021-10-26_12h37.44.684	THAI_NEGA	2021.2.3	Win32	59.64096141						0	48	48	48	1
z	1	0.5632						NENICO	np	6	0	monitoring	250	nonparola	2	ong	0	no	EM21F26	21	F	2021-10-26_12h37.44.684	THAI_NEGA	2021.2.3	Win32	59.64096141						0	49	49	49	1
m	1	0.66						ARPIONE	p	7	12	monitoring	250	parola	1	ong	0	no	EM21F26	21	F	2021-10-26_12h37.44.684	THAI_NEGA	2021.2.3	Win32	59.64096141						0	50	50	50	1
z	1	0.7885						VANIGIA	np	7	0	monitoring	500	nonparola	2	ong	0	no	EM21F26	21	F	2021-10-26_12h37.44.684	THAI_NEGA	2021.2.3	Win32	59.64096141						0	51	51	51	1
m	0	0.4959						EBLISSE	np	7	0	monitoring	0	nonparola	2	ong	0	no	EM21F26	21	F	2021-10-26_12h37.44.684	THAI_NEGA	2021.2.3	Win32	59.64096141						0	52	52	52	1
m	1	1.0198						CARTINA	p	7	13	monitoring	250	parola	1	ong	0	no	EM21F26	21	F	2021-10-26_12h37.44.684	THAI_NEGA	2021.2.3	Win32	59.64096141						0	53	53	53	1
z	1	0.6292						TECITA	np	6	0	monitoring	500	nonparola	2	ong	0	no	EM21F26	21	F	2021-10-26_12h37.44.684	THAI_NEGA	2021.2.3	Win32	59.64096141						0	54	54	54	1
z	0	0.6076						FELINO	p	6	9	monitoring	500	parola	1	ong	0	no	EM21F26	21	F	2021-10-26_12h37.44.684	THAI_NEGA	2021.2.3	Win32	59.64096141						0	55	55	55	1
z	1	0.863						GINEVRO	np	7	0	monitoring	250	nonparola	2	ong	0	no	EM21F26	21	F	2021-10-26_12h37.44.684	THAI_NEGA	2021.2.3	Win32	59.64096141						0	56	56	56	1
z	1	0.6959						ELANCO	np	6	0	monitoring	250	nonparola	2	ong	0	no	EM21F26	21	F	2021-10-26_12h37.44.684	THAI_NEGA	2021.2.3	Win32	59.64096141						0	57	57	57	1
m	1	0.7462						BIDONE	p	6	13	monitoring	0	parola	1	ong	0	no	EM21F26	21	F	2021-10-26_12h37.44.684	THAI_NEGA	2021.2.3	Win32	59.64096141						0	58	58	58	1
z	0	0.8385						LEMURE	p	6	3	monitoring	500	parola	1	ong	0	no	EM21F26	21	F	2021-10-26_12h37.44.684	THAI_NEGA	2021.2.3	Win32	59.64096141						0	59	59	59	1
l	1	1.0205						SAGOMA	p	6	0	monitoring	250	l	1	pmcue	0	no	EM21F26	21	F	2021-10-26_12h37.44.684	THAI_NEGA	2021.2.3	Win32	59.64096141						0	60	60	60	1
m	1	1.0634						REPERTO	p	7	7	monitoring	0	parola	1	ong	0	no	EM21F26	21	F	2021-10-26_12h37.44.684	THAI_NEGA	2021.2.3	Win32	59.64096141						0	61	61	61	1
z	1	0.9349						MIDULLO	np	7	0	monitoring	250	nonparola	2	ong	0	no	EM21F26	21	F	2021-10-26_12h37.44.684	THAI_NEGA	2021.2.3	Win32	59.64096141						0	62	62	62	1
z	1	0.789						DANNOLA	np	7	0	monitoring	500	nonparola	2	ong	0	no	EM21F26	21	F	2021-10-26_12h37.44.684	THAI_NEGA	2021.2.3	Win32	59.64096141						0	63	63	63	1
m	1	0.6627						ORFANO	p	6	9	monitoring	500	parola	1	ong	0	no	EM21F26	21	F	2021-10-26_12h37.44.684	THAI_NEGA	2021.2.3	Win32	59.64096141						0	64	64	64	1
z	1	0.65						BANENA	np	6	0	monitoring	250	nonparola	2	ong	0	no	EM21F26	21	F	2021-10-26_12h37.44.684	THAI_NEGA	2021.2.3	Win32	59.64096141						0	65	65	65	1
z	1	0.82						FERPATA	np	7	0	monitoring	0	nonparola	2	ong	0	no	EM21F26	21	F	2021-10-26_12h37.44.684	THAI_NEGA	2021.2.3	Win32	59.64096141						0	66	66	66	1
m	1	0.7489						NEURONE	p	7	11	monitoring	250	parola	1	ong	0	no	EM21F26	21	F	2021-10-26_12h37.44.684	THAI_NEGA	2021.2.3	Win32	59.64096141						0	67	67	67	1
z	1	0.7519						LATTERA	np	7	0	monitoring	500	nonparola	2	ong	0	no	EM21F26	21	F	2021-10-26_12h37.44.684	THAI_NEGA	2021.2.3	Win32	59.64096141						0	68	68	68	1
z	1	0.8297						GESIONE	np	7	0	monitoring	500	nonparola	2	ong	0	no	EM21F26	21	F	2021-10-26_12h37.44.684	THAI_NEGA	2021.2.3	Win32	59.64096141						0	69	69	69	1
m	1	0.5659						PEDANA	p	6	18	monitoring	500	parola	1	ong	0	no	EM21F26	21	F	2021-10-26_12h37.44.684	THAI_NEGA	2021.2.3	Win32	59.64096141						0	70	70	70	1
l	1	0.5458						MACIATA	np	7	0	monitoring	500	l	2	pmcue	0	no	EM21F26	21	F	2021-10-26_12h37.44.684	THAI_NEGA	2021.2.3	Win32	59.64096141						0	71	71	71	1
z	1	0.9795						FIOLINO	np	7	0	monitoring	250	nonparola	2	ong	0	no	EM21F26	21	F	2021-10-26_12h37.44.684	THAI_NEGA	2021.2.3	Win32	59.64096141						0	72	72	72	1
m	1	0.7166						INGORGO	p	7	16	monitoring	0	parola	1	ong	0	no	EM21F26	21	F	2021-10-26_12h37.44.684	THAI_NEGA	2021.2.3	Win32	59.64096141						0	73	73	73	1
z	1	0.6793						IMPORO	np	6	0	monitoring	250	nonparola	2	ong	0	no	EM21F26	21	F	2021-10-26_12h37.44.684	THAI_NEGA	2021.2.3	Win32	59.64096141						0	74	74	74	1
m	1	0.5203						NOBILE	p	6	29	monitoring	500	parola	1	ong	0	no	EM21F26	21	F	2021-10-26_12h37.44.684	THAI_NEGA	2021.2.3	Win32	59.64096141						0	75	75	75	1
m	1	0.5805						MINIERA	p	7	19	monitoring	500	parola	1	ong	0	no	EM21F26	21	F	2021-10-26_12h37.44.684	THAI_NEGA	2021.2.3	Win32	59.64096141						0	76	76	76	1
z	1	0.6804						ALLARVE	np	7	0	monitoring	500	nonparola	2	ong	0	no	EM21F26	21	F	2021-10-26_12h37.44.684	THAI_NEGA	2021.2.3	Win32	59.64096141						0	77	77	77	1
z	1	0.6627						DIBANO	np	6	0	monitoring	250	nonparola	2	ong	0	no	EM21F26	21	F	2021-10-26_12h37.44.684	THAI_NEGA	2021.2.3	Win32	59.64096141						0	78	78	78	1
m	1	0.691						FAGOTTO	p	7	7	monitoring	0	parola	1	ong	0	no	EM21F26	21	F	2021-10-26_12h37.44.684	THAI_NEGA	2021.2.3	Win32	59.64096141						0	79	79	79	1
m	1	0.6461						PALUDE	p	6	13	monitoring	0	parola	1	ong	0	no	EM21F26	21	F	2021-10-26_12h37.44.684	THAI_NEGA	2021.2.3	Win32	59.64096141						0	80	80	80	1
z	1	0.5912						MUDINO	np	6	0	monitoring	500	nonparola	2	ong	0	no	EM21F26	21	F	2021-10-26_12h37.44.684	THAI_NEGA	2021.2.3	Win32	59.64096141						0	81	81	81	1
z	1	0.5631						ESTEBA	np	6	0	monitoring	500	nonparola	2	ong	0	no	EM21F26	21	F	2021-10-26_12h37.44.684	THAI_NEGA	2021.2.3	Win32	59.64096141						0	82	82	82	1
m	0	0.6857						MANTIDE	p	7	9	monitoring	250	l	1	pmcue	0	no	EM21F26	21	F	2021-10-26_12h37.44.684	THAI_NEGA	2021.2.3	Win32	59.64096141						0	83	83	83	1
m	1	0.8494						UVETTA	p	6	11	monitoring	500	parola	1	ong	0	no	EM21F26	21	F	2021-10-26_12h37.44.684	THAI_NEGA	2021.2.3	Win32	59.64096141						0	84	84	84	1
m	1	0.7969						ESILIO	p	6	41	monitoring	250	parola	1	ong	0	no	EM21F26	21	F	2021-10-26_12h37.44.684	THAI_NEGA	2021.2.3	Win32	59.64096141						0	85	85	85	1
m	0	0.6458						RECRUTA	np	7	0	monitoring	500	nonparola	2	ong	0	no	EM21F26	21	F	2021-10-26_12h37.44.684	THAI_NEGA	2021.2.3	Win32	59.64096141						0	86	86	86	1
m	1	0.8689						TIMONE	p	7	31	monitoring	250	parola	1	ong	0	no	EM21F26	21	F	2021-10-26_12h37.44.684	THAI_NEGA	2021.2.3	Win32	59.64096141						0	87	87	87	1
m	1	0.5624						CAVOLO	p	6	13	monitoring	0	parola	1	ong	0	no	EM21F26	21	F	2021-10-26_12h37.44.684	THAI_NEGA	2021.2.3	Win32	59.64096141						0	88	88	88	1
z	1	0.7992						NOTTARE	np	7	0	monitoring	500	nonparola	2	ong	0	no	EM21F26	21	F	2021-10-26_12h37.44.684	THAI_NEGA	2021.2.3	Win32	59.64096141						0	89	89	89	1
m	1	0.799						LICHENE	p	7	7	monitoring	0	parola	1	ong	0	no	EM21F26	21	F	2021-10-26_12h37.44.684	THAI_NEGA	2021.2.3	Win32	59.64096141						0	90	90	90	1
z	1	0.7365						PUSTINO	np	7	0	monitoring	500	nonparola	2	ong	0	no	EM21F26	21	F	2021-10-26_12h37.44.684	THAI_NEGA	2021.2.3	Win32	59.64096141						0	91	91	91	1
m	1	0.7296						MULINO	p	6	7	monitoring	0	parola	1	ong	0	no	EM21F26	21	F	2021-10-26_12h37.44.684	THAI_NEGA	2021.2.3	Win32	59.64096141						0	92	92	92	1
z	1	0.93						VAROLO	np	6	0	monitoring	0	nonparola	2	ong	0	no	EM21F26	21	F	2021-10-26_12h37.44.684	THAI_NEGA	2021.2.3	Win32	59.64096141						0	93	93	93	1
m	0	0.9585						ENIGMA	p	6	9	monitoring	500	l	1	pmcue	0	no	EM21F26	21	F	2021-10-26_12h37.44.684	THAI_NEGA	2021.2.3	Win32	59.64096141						0	94	94	94	1
m	1	0.7579						NARICE	p	6	15	monitoring	250	parola	1	ong	0	no	EM21F26	21	F	2021-10-26_12h37.44.684	THAI_NEGA	2021.2.3	Win32	59.64096141						0	95	95	95	1
z	1	0.7805						CAVIDE	np	6	0	monitoring	500	nonparola	2	ong	0	no	EM21F26	21	F	2021-10-26_12h37.44.684	THAI_NEGA	2021.2.3	Win32	59.64096141						0	96	96	96	1
z	1	0.8464						VOLACE	np	6	0	monitoring	0	nonparola	2	ong	0	no	EM21F26	21	F	2021-10-26_12h37.44.684	THAI_NEGA	2021.2.3	Win32	59.64096141						0	97	97	97	1
z	1	0.9024						SADICE	np	6	0	monitoring	0	nonparola	2	ong	0	no	EM21F26	21	F	2021-10-26_12h37.44.684	THAI_NEGA	2021.2.3	Win32	59.64096141						0	98	98	98	1
m	1	0.7543						VORTICE	p	7	14	monitoring	250	parola	1	ong	0	no	EM21F26	21	F	2021-10-26_12h37.44.684	THAI_NEGA	2021.2.3	Win32	59.64096141						0	99	99	99	1
																			EM21F26	21	F	2021-10-26_12h37.44.684	THAI_NEGA	2021.2.3	Win32	59.64096141											n	1	4.5652	y	1	5.1095	y	0	9.6901
