# Supplementary material for: Thinking about it: the impact of COVID-19-related stimuli on prospective memory
Source: PeerJ. 2023 Nov 16;11:e16389. doi: 10.7717/peerj.16389 (PMC10657566; doi:10.7717/peerj.16389)
Supplement: Supplemental Information 4 — The raw data from both the task and the questionnaire. Both folders are divided in the three conditions (COV, DOC, and NEGA) depending on the presented video clip. [file peerj-11-16389-s004.zip › Data/RAW_Data_Task/NEGA_version/MMM22F28_nega.csv]

trial_key.keys	trial_key.corr	trials_loop_practice.thisRepN	trials_loop_practice.thisTrialN	trials_loop_practice.thisN	trials_loop_practice.thisIndex	trials_loop_practice.ran	stimolo	parolanonparola	lunghezza	frequenza	blocco	jitter	rispcorr	StimTrig	stim_type	stimulus_after	underline	ID_Soggetto*	Età*	Sesso	date	expName	psychopyVersion	OS	frameRate	trial_key.rt	trials_loop_baseline.thisRepN	trials_loop_baseline.thisTrialN	trials_loop_baseline.thisN	trials_loop_baseline.thisIndex	trials_loop_baseline.ran	trials_loop_attention.thisRepN	trials_loop_attention.thisTrialN	trials_loop_attention.thisN	trials_loop_attention.thisIndex	trials_loop_attention.ran	emotional1_key.keys	emotional1_key.corr	emotional1_key.rt	emotional2_key.keys	emotional2_key.corr	emotional2_key.rt	emotional3_key.keys	emotional3_key.corr	emotional3_key.rt
	0	0	0	0	0	1	ARANCIA	p	7	31	practice	500	parola	1	ong	0	no	MMM22F28	22	Femmina	2021-10-28_21h36.12.137	THAI_NEGA	2021.2.3	Win32	60.0276127
m	1	0	1	1	1	1	RECINA	np	6	0	practice	500	nonparola	2	ong	0	no	MMM22F28	22	Femmina	2021-10-28_21h36.12.137	THAI_NEGA	2021.2.3	Win32	60.0276127	1.9637
m	1	0	2	2	2	1	TUCCANA	np	7	0	practice	250	nonparola	2	ong	0	no	MMM22F28	22	Femmina	2021-10-28_21h36.12.137	THAI_NEGA	2021.2.3	Win32	60.0276127	0.8452
z	1	0	3	3	3	1	PETTINE	p	7	1	practice	0	parola	1	ong	0	no	MMM22F28	22	Femmina	2021-10-28_21h36.12.137	THAI_NEGA	2021.2.3	Win32	60.0276127	0.5699
m	1	0	4	4	4	1	INFITO	np	6	0	practice	500	nonparola	2	ong	0	no	MMM22F28	22	Femmina	2021-10-28_21h36.12.137	THAI_NEGA	2021.2.3	Win32	60.0276127	1.2266
z	1	0	5	5	5	1	GIUDICE	p	7	374	practice	500	parola	1	ong	0	no	MMM22F28	22	Femmina	2021-10-28_21h36.12.137	THAI_NEGA	2021.2.3	Win32	60.0276127	0.5477
z	1	0	6	6	6	1	VOLANTE	p	7	89	practice	0	parola	1	ong	0	no	MMM22F28	22	Femmina	2021-10-28_21h36.12.137	THAI_NEGA	2021.2.3	Win32	60.0276127	0.6736
m	1	0	7	7	7	1	CUBELA	np	6	0	practice	250	nonparola	2	ong	0	no	MMM22F28	22	Femmina	2021-10-28_21h36.12.137	THAI_NEGA	2021.2.3	Win32	60.0276127	0.7038
m	1	0	8	8	8	1	LUGGINE	np	7	0	practice	0	nonparola	2	ong	0	no	MMM22F28	22	Femmina	2021-10-28_21h36.12.137	THAI_NEGA	2021.2.3	Win32	60.0276127	0.7642
z	1	0	9	9	9	1	DISEGNO	p	7	201	practice	0	parola	1	ong	0	no	MMM22F28	22	Femmina	2021-10-28_21h36.12.137	THAI_NEGA	2021.2.3	Win32	60.0276127	0.5763
z	1						RELITTO	p	7	8	baseline	500	parola	1	ong	0	no	MMM22F28	22	Femmina	2021-10-28_21h36.12.137	THAI_NEGA	2021.2.3	Win32	60.0276127	0.7529	0	0	0	0	1
z	1						GERANIO	p	7	12	baseline	250	parola	1	ong	0	no	MMM22F28	22	Femmina	2021-10-28_21h36.12.137	THAI_NEGA	2021.2.3	Win32	60.0276127	1.0774	0	1	1	1	1
m	1						VANANGA	np	7	0	baseline	0	nonparola	2	ong	0	no	MMM22F28	22	Femmina	2021-10-28_21h36.12.137	THAI_NEGA	2021.2.3	Win32	60.0276127	0.9667	0	2	2	2	1
z	1						NATICA	p	6	5	baseline	250	parola	1	ong	0	no	MMM22F28	22	Femmina	2021-10-28_21h36.12.137	THAI_NEGA	2021.2.3	Win32	60.0276127	0.9868	0	3	3	3	1
m	1						USTELLO	np	7	0	baseline	500	nonparola	2	ong	0	no	MMM22F28	22	Femmina	2021-10-28_21h36.12.137	THAI_NEGA	2021.2.3	Win32	60.0276127	0.9115	0	4	4	4	1
z	1						METANO	p	6	17	baseline	250	parola	1	ong	0	no	MMM22F28	22	Femmina	2021-10-28_21h36.12.137	THAI_NEGA	2021.2.3	Win32	60.0276127	0.5854	0	5	5	5	1
m	1						FIURIA	np	6	0	baseline	500	nonparola	2	ong	0	no	MMM22F28	22	Femmina	2021-10-28_21h36.12.137	THAI_NEGA	2021.2.3	Win32	60.0276127	1.0636	0	6	6	6	1
z	1						SUGHERO	p	7	5	baseline	250	parola	1	ong	0	no	MMM22F28	22	Femmina	2021-10-28_21h36.12.137	THAI_NEGA	2021.2.3	Win32	60.0276127	0.71	0	7	7	7	1
m	1						PIROTA	np	6	0	baseline	250	nonparola	2	ong	0	no	MMM22F28	22	Femmina	2021-10-28_21h36.12.137	THAI_NEGA	2021.2.3	Win32	60.0276127	0.8932	0	8	8	8	1
m	1						BAMBORA	np	7	0	baseline	0	nonparola	2	ong	0	no	MMM22F28	22	Femmina	2021-10-28_21h36.12.137	THAI_NEGA	2021.2.3	Win32	60.0276127	0.8925	0	9	9	9	1
z	1						PETALO	p	6	27	baseline	250	parola	1	ong	0	no	MMM22F28	22	Femmina	2021-10-28_21h36.12.137	THAI_NEGA	2021.2.3	Win32	60.0276127	0.5872	0	10	10	10	1
z	1						ELMETTO	p	7	5	baseline	0	parola	1	ong	0	no	MMM22F28	22	Femmina	2021-10-28_21h36.12.137	THAI_NEGA	2021.2.3	Win32	60.0276127	0.7766	0	11	11	11	1
m	1						DOBILE	np	6	0	baseline	250	nonparola	2	ong	0	no	MMM22F28	22	Femmina	2021-10-28_21h36.12.137	THAI_NEGA	2021.2.3	Win32	60.0276127	0.7595	0	12	12	12	1
z	1						BAVERO	p	6	7	baseline	0	parola	1	ong	0	no	MMM22F28	22	Femmina	2021-10-28_21h36.12.137	THAI_NEGA	2021.2.3	Win32	60.0276127	1.266	0	13	13	13	1
z	1						VALENZA	p	7	10	baseline	500	parola	1	ong	0	no	MMM22F28	22	Femmina	2021-10-28_21h36.12.137	THAI_NEGA	2021.2.3	Win32	60.0276127	0.7048	0	14	14	14	1
m	1						ORDONE	np	6	0	baseline	250	nonparola	2	ong	0	no	MMM22F28	22	Femmina	2021-10-28_21h36.12.137	THAI_NEGA	2021.2.3	Win32	60.0276127	1.044	0	15	15	15	1
m	1						TERPONE	np	7	0	baseline	250	nonparola	2	ong	0	no	MMM22F28	22	Femmina	2021-10-28_21h36.12.137	THAI_NEGA	2021.2.3	Win32	60.0276127	0.7644	0	16	16	16	1
z	1						INCHINO	p	7	10	baseline	250	parola	1	ong	0	no	MMM22F28	22	Femmina	2021-10-28_21h36.12.137	THAI_NEGA	2021.2.3	Win32	60.0276127	0.5867	0	17	17	17	1
z	1						ETTARO	p	6	31	baseline	0	parola	1	ong	0	no	MMM22F28	22	Femmina	2021-10-28_21h36.12.137	THAI_NEGA	2021.2.3	Win32	60.0276127	0.601	0	18	18	18	1
m	1						LUVACA	np	6	0	baseline	250	nonparola	2	ong	0	no	MMM22F28	22	Femmina	2021-10-28_21h36.12.137	THAI_NEGA	2021.2.3	Win32	60.0276127	0.6439	0	19	19	19	1
z	1						DUETTO	p	6	23	baseline	500	parola	1	ong	0	no	MMM22F28	22	Femmina	2021-10-28_21h36.12.137	THAI_NEGA	2021.2.3	Win32	60.0276127	0.578	0	20	20	20	1
m	1						PUPILE	np	6	0	baseline	250	nonparola	2	ong	0	no	MMM22F28	22	Femmina	2021-10-28_21h36.12.137	THAI_NEGA	2021.2.3	Win32	60.0276127	0.6979	0	21	21	21	1
z	0						STOVACO	np	7	0	baseline	0	nonparola	2	ong	0	no	MMM22F28	22	Femmina	2021-10-28_21h36.12.137	THAI_NEGA	2021.2.3	Win32	60.0276127	0.6501	0	22	22	22	1
z	1						BARILE	p	6	7	baseline	500	parola	1	ong	0	no	MMM22F28	22	Femmina	2021-10-28_21h36.12.137	THAI_NEGA	2021.2.3	Win32	60.0276127	0.7371	0	23	23	23	1
m	1						RANAIO	np	6	0	baseline	250	nonparola	2	ong	0	no	MMM22F28	22	Femmina	2021-10-28_21h36.12.137	THAI_NEGA	2021.2.3	Win32	60.0276127	0.7317	0	24	24	24	1
z	1						CAVERNA	p	7	14	baseline	250	parola	1	ong	0	no	MMM22F28	22	Femmina	2021-10-28_21h36.12.137	THAI_NEGA	2021.2.3	Win32	60.0276127	0.6884	0	25	25	25	1
m	1						ROTOIA	np	7	0	baseline	500	nonparola	2	ong	0	no	MMM22F28	22	Femmina	2021-10-28_21h36.12.137	THAI_NEGA	2021.2.3	Win32	60.0276127	0.8996	0	26	26	26	1
z	1						ALTURA	p	6	8	baseline	500	parola	1	ong	0	no	MMM22F28	22	Femmina	2021-10-28_21h36.12.137	THAI_NEGA	2021.2.3	Win32	60.0276127	0.6914	0	27	27	27	1
z	1						DIPINTO	p	7	21	baseline	0	parola	1	ong	0	no	MMM22F28	22	Femmina	2021-10-28_21h36.12.137	THAI_NEGA	2021.2.3	Win32	60.0276127	0.6475	0	28	28	28	1
z	1						LEGUME	p	6	11	baseline	250	parola	1	ong	0	no	MMM22F28	22	Femmina	2021-10-28_21h36.12.137	THAI_NEGA	2021.2.3	Win32	60.0276127	0.647	0	29	29	29	1
m	1						FEDINO	np	6	0	baseline	500	nonparola	2	ong	0	no	MMM22F28	22	Femmina	2021-10-28_21h36.12.137	THAI_NEGA	2021.2.3	Win32	60.0276127	0.75	0	30	30	30	1
z	1						MENSOLA	p	7	7	baseline	0	parola	1	ong	0	no	MMM22F28	22	Femmina	2021-10-28_21h36.12.137	THAI_NEGA	2021.2.3	Win32	60.0276127	0.594	0	31	31	31	1
m	1						ALCUME	np	6	0	baseline	500	nonparola	2	ong	0	no	MMM22F28	22	Femmina	2021-10-28_21h36.12.137	THAI_NEGA	2021.2.3	Win32	60.0276127	0.7918	0	32	32	32	1
z	1						INNESTO	p	6	13	baseline	0	parola	1	ong	0	no	MMM22F28	22	Femmina	2021-10-28_21h36.12.137	THAI_NEGA	2021.2.3	Win32	60.0276127	0.778	0	33	33	33	1
m	1						LAVENDA	np	7	0	baseline	0	nonparola	2	ong	0	no	MMM22F28	22	Femmina	2021-10-28_21h36.12.137	THAI_NEGA	2021.2.3	Win32	60.0276127	0.8437	0	34	34	34	1
m	0						SLAVINA	p	7	5	baseline	500	parola	1	ong	0	no	MMM22F28	22	Femmina	2021-10-28_21h36.12.137	THAI_NEGA	2021.2.3	Win32	60.0276127	0.7026	0	35	35	35	1
z	1						ORMONE	p	6	6	baseline	500	parola	1	ong	0	no	MMM22F28	22	Femmina	2021-10-28_21h36.12.137	THAI_NEGA	2021.2.3	Win32	60.0276127	0.5702	0	36	36	36	1
m	1						UMIONE	np	6	0	baseline	0	nonparola	2	ong	0	no	MMM22F28	22	Femmina	2021-10-28_21h36.12.137	THAI_NEGA	2021.2.3	Win32	60.0276127	0.6942	0	37	37	37	1
z	1						SALAME	p	6	14	baseline	0	parola	1	ong	0	no	MMM22F28	22	Femmina	2021-10-28_21h36.12.137	THAI_NEGA	2021.2.3	Win32	60.0276127	0.6832	0	38	38	38	1
m	1						GANDOLA	np	7	0	baseline	500	nonparola	2	ong	0	no	MMM22F28	22	Femmina	2021-10-28_21h36.12.137	THAI_NEGA	2021.2.3	Win32	60.0276127	0.7544	0	39	39	39	1
m	1						DIGEGNO	np	7	0	baseline	500	nonparola	2	ong	0	no	MMM22F28	22	Femmina	2021-10-28_21h36.12.137	THAI_NEGA	2021.2.3	Win32	60.0276127	0.9276	0	40	40	40	1
m	1						BACRECA	np	7	0	baseline	0	nonparola	2	ong	0	no	MMM22F28	22	Femmina	2021-10-28_21h36.12.137	THAI_NEGA	2021.2.3	Win32	60.0276127	0.7037	0	41	41	41	1
z	1						RUDERE	p	6	8	baseline	250	parola	1	ong	0	no	MMM22F28	22	Femmina	2021-10-28_21h36.12.137	THAI_NEGA	2021.2.3	Win32	60.0276127	0.7724	0	42	42	42	1
m	1						OSCITE	np	6	0	baseline	250	nonparola	2	ong	0	no	MMM22F28	22	Femmina	2021-10-28_21h36.12.137	THAI_NEGA	2021.2.3	Win32	60.0276127	0.7324	0	43	43	43	1
z	1						NETTARE	p	7	14	baseline	500	parola	1	ong	0	no	MMM22F28	22	Femmina	2021-10-28_21h36.12.137	THAI_NEGA	2021.2.3	Win32	60.0276127	0.6053	0	44	44	44	1
m	1						PENTERA	np	7	0	baseline	0	nonparola	2	ong	0	no	MMM22F28	22	Femmina	2021-10-28_21h36.12.137	THAI_NEGA	2021.2.3	Win32	60.0276127	0.9033	0	45	45	45	1
m	1						NEBOZIO	np	7	0	baseline	250	nonparola	2	ong	0	no	MMM22F28	22	Femmina	2021-10-28_21h36.12.137	THAI_NEGA	2021.2.3	Win32	60.0276127	0.6178	0	46	46	46	1
z	1						ZATTERA	p	7	14	baseline	500	parola	1	ong	0	no	MMM22F28	22	Femmina	2021-10-28_21h36.12.137	THAI_NEGA	2021.2.3	Win32	60.0276127	0.713	0	47	47	47	1
z	1						LAMIERA	p	7	11	baseline	500	parola	1	ong	0	no	MMM22F28	22	Femmina	2021-10-28_21h36.12.137	THAI_NEGA	2021.2.3	Win32	60.0276127	0.9275	0	48	48	48	1
m	1						CULINA	np	6	0	baseline	500	nonparola	2	ong	0	no	MMM22F28	22	Femmina	2021-10-28_21h36.12.137	THAI_NEGA	2021.2.3	Win32	60.0276127	0.7262	0	49	49	49	1
z	1						FALANGE	p	7	9	baseline	250	parola	1	ong	0	no	MMM22F28	22	Femmina	2021-10-28_21h36.12.137	THAI_NEGA	2021.2.3	Win32	60.0276127	0.7307	0	50	50	50	1
z	1						PEDALE	p	6	16	baseline	500	parola	1	ong	0	no	MMM22F28	22	Femmina	2021-10-28_21h36.12.137	THAI_NEGA	2021.2.3	Win32	60.0276127	0.7771	0	51	51	51	1
m	1						METARDO	np	7	0	baseline	500	nonparola	2	ong	0	no	MMM22F28	22	Femmina	2021-10-28_21h36.12.137	THAI_NEGA	2021.2.3	Win32	60.0276127	0.6967	0	52	52	52	1
z	1						EMPORIO	p	7	3	baseline	250	parola	1	ong	0	no	MMM22F28	22	Femmina	2021-10-28_21h36.12.137	THAI_NEGA	2021.2.3	Win32	60.0276127	0.7291	0	53	53	53	1
m	1						TAPORE	np	6	0	baseline	0	nonparola	2	ong	0	no	MMM22F28	22	Femmina	2021-10-28_21h36.12.137	THAI_NEGA	2021.2.3	Win32	60.0276127	0.9729	0	54	54	54	1
m	1						DENTIDE	np	7	0	baseline	250	nonparola	2	ong	0	no	MMM22F28	22	Femmina	2021-10-28_21h36.12.137	THAI_NEGA	2021.2.3	Win32	60.0276127	0.8271	0	55	55	55	1
m	1						SEPERTO	np	7	0	baseline	500	nonparola	2	ong	0	no	MMM22F28	22	Femmina	2021-10-28_21h36.12.137	THAI_NEGA	2021.2.3	Win32	60.0276127	0.6931	0	56	56	56	1
z	1						MUCOSA	p	6	6	baseline	500	parola	1	ong	0	no	MMM22F28	22	Femmina	2021-10-28_21h36.12.137	THAI_NEGA	2021.2.3	Win32	60.0276127	0.6291	0	57	57	57	1
m	1						BECULLA	np	7	0	baseline	250	nonparola	2	ong	0	no	MMM22F28	22	Femmina	2021-10-28_21h36.12.137	THAI_NEGA	2021.2.3	Win32	60.0276127	0.9526	0	58	58	58	1
z	1						FUCINA	p	6	8	baseline	250	parola	1	ong	0	no	MMM22F28	22	Femmina	2021-10-28_21h36.12.137	THAI_NEGA	2021.2.3	Win32	60.0276127	0.8272	0	59	59	59	1
z	1						ECLISSI	p	7	5	baseline	0	parola	1	ong	0	no	MMM22F28	22	Femmina	2021-10-28_21h36.12.137	THAI_NEGA	2021.2.3	Win32	60.0276127	0.6678	0	60	60	60	1
z	1						TROFEO	p	6	23	baseline	250	parola	1	ong	0	no	MMM22F28	22	Femmina	2021-10-28_21h36.12.137	THAI_NEGA	2021.2.3	Win32	60.0276127	0.6595	0	61	61	61	1
z	1						ROTTAME	p	7	7	baseline	0	parola	1	ong	0	no	MMM22F28	22	Femmina	2021-10-28_21h36.12.137	THAI_NEGA	2021.2.3	Win32	60.0276127	0.6155	0	62	62	62	1
m	1						MENDOLO	np	7	0	baseline	500	nonparola	2	ong	0	no	MMM22F28	22	Femmina	2021-10-28_21h36.12.137	THAI_NEGA	2021.2.3	Win32	60.0276127	0.6818	0	63	63	63	1
m	1						ARSINE	np	6	0	baseline	250	nonparola	2	ong	0	no	MMM22F28	22	Femmina	2021-10-28_21h36.12.137	THAI_NEGA	2021.2.3	Win32	60.0276127	0.6482	0	64	64	64	1
z	1						TISANA	p	6	7	baseline	0	parola	1	ong	0	no	MMM22F28	22	Femmina	2021-10-28_21h36.12.137	THAI_NEGA	2021.2.3	Win32	60.0276127	0.5775	0	65	65	65	1
m	1						ORLINO	np	6	0	baseline	0	nonparola	2	ong	0	no	MMM22F28	22	Femmina	2021-10-28_21h36.12.137	THAI_NEGA	2021.2.3	Win32	60.0276127	0.6697	0	66	66	66	1
m	0						ARINGA	p	6	9	baseline	500	parola	1	ong	0	no	MMM22F28	22	Femmina	2021-10-28_21h36.12.137	THAI_NEGA	2021.2.3	Win32	60.0276127	0.6651	0	67	67	67	1
m	1						TENGINE	np	7	0	baseline	0	nonparola	2	ong	0	no	MMM22F28	22	Femmina	2021-10-28_21h36.12.137	THAI_NEGA	2021.2.3	Win32	60.0276127	0.7486	0	68	68	68	1
z	1						ATTICO	p	6	6	baseline	500	parola	1	ong	0	no	MMM22F28	22	Femmina	2021-10-28_21h36.12.137	THAI_NEGA	2021.2.3	Win32	60.0276127	0.6433	0	69	69	69	1
m	1						VENORE	np	6	0	baseline	250	nonparola	2	ong	0	no	MMM22F28	22	Femmina	2021-10-28_21h36.12.137	THAI_NEGA	2021.2.3	Win32	60.0276127	0.702	0	70	70	70	1
z	1						DARSENA	p	7	9	baseline	0	parola	1	ong	0	no	MMM22F28	22	Femmina	2021-10-28_21h36.12.137	THAI_NEGA	2021.2.3	Win32	60.0276127	0.8876	0	71	71	71	1
z	0						ALCIERE	np	7	0	baseline	250	nonparola	2	ong	0	no	MMM22F28	22	Femmina	2021-10-28_21h36.12.137	THAI_NEGA	2021.2.3	Win32	60.0276127	1.1107	0	72	72	72	1
m	1						ENTIMO	np	6	0	baseline	0	nonparola	2	ong	0	no	MMM22F28	22	Femmina	2021-10-28_21h36.12.137	THAI_NEGA	2021.2.3	Win32	60.0276127	0.882	0	73	73	73	1
z	1						LIVIDO	p	6	8	baseline	500	parola	1	ong	0	no	MMM22F28	22	Femmina	2021-10-28_21h36.12.137	THAI_NEGA	2021.2.3	Win32	60.0276127	0.627	0	74	74	74	1
z	1						NAUSEA	p	6	15	baseline	0	parola	1	ong	0	no	MMM22F28	22	Femmina	2021-10-28_21h36.12.137	THAI_NEGA	2021.2.3	Win32	60.0276127	0.6986	0	75	75	75	1
m	1						VERCACE	np	7	0	baseline	500	nonparola	2	ong	0	no	MMM22F28	22	Femmina	2021-10-28_21h36.12.137	THAI_NEGA	2021.2.3	Win32	60.0276127	0.8849	0	76	76	76	1
z	1						COFANO	p	6	9	baseline	0	parola	1	ong	0	no	MMM22F28	22	Femmina	2021-10-28_21h36.12.137	THAI_NEGA	2021.2.3	Win32	60.0276127	0.6041	0	77	77	77	1
z	0						USPICIO	np	7	0	baseline	250	nonparola	2	ong	0	no	MMM22F28	22	Femmina	2021-10-28_21h36.12.137	THAI_NEGA	2021.2.3	Win32	60.0276127	1.5366	0	78	78	78	1
z	1						IMBUTO	p	6	9	baseline	0	parola	1	ong	0	no	MMM22F28	22	Femmina	2021-10-28_21h36.12.137	THAI_NEGA	2021.2.3	Win32	60.0276127	0.9439	0	79	79	79	1
m	1						SADIVA	np	6	0	baseline	500	nonparola	2	ong	0	no	MMM22F28	22	Femmina	2021-10-28_21h36.12.137	THAI_NEGA	2021.2.3	Win32	60.0276127	0.7507	0	80	80	80	1
z	1						BOZZOLO	p	7	7	baseline	0	parola	1	ong	0	no	MMM22F28	22	Femmina	2021-10-28_21h36.12.137	THAI_NEGA	2021.2.3	Win32	60.0276127	0.6317	0	81	81	81	1
m	1						OMPICCIO	np	7	0	baseline	0	nonparola	2	ong	0	no	MMM22F28	22	Femmina	2021-10-28_21h36.12.137	THAI_NEGA	2021.2.3	Win32	60.0276127	0.7665	0	82	82	82	1
m	1						LIMPONE	np	7	0	baseline	500	nonparola	2	ong	0	no	MMM22F28	22	Femmina	2021-10-28_21h36.12.137	THAI_NEGA	2021.2.3	Win32	60.0276127	0.7683	0	83	83	83	1
m	1						NARCICO	np	7	0	baseline	250	nonparola	2	ong	0	no	MMM22F28	22	Femmina	2021-10-28_21h36.12.137	THAI_NEGA	2021.2.3	Win32	60.0276127	0.7301	0	84	84	84	1
z	1						PASCOLO	p	7	7	baseline	0	parola	1	ong	0	no	MMM22F28	22	Femmina	2021-10-28_21h36.12.137	THAI_NEGA	2021.2.3	Win32	60.0276127	0.8112	0	85	85	85	1
m	1						INSOGNA	np	7	0	baseline	250	nonparola	2	ong	0	no	MMM22F28	22	Femmina	2021-10-28_21h36.12.137	THAI_NEGA	2021.2.3	Win32	60.0276127	1.278	0	86	86	86	1
z	1						PATINA	p	6	14	baseline	250	parola	1	ong	0	no	MMM22F28	22	Femmina	2021-10-28_21h36.12.137	THAI_NEGA	2021.2.3	Win32	60.0276127	0.998	0	87	87	87	1
m	1						ADOLTO	np	7	0	baseline	0	nonparola	2	ong	0	no	MMM22F28	22	Femmina	2021-10-28_21h36.12.137	THAI_NEGA	2021.2.3	Win32	60.0276127	0.7105	0	88	88	88	1
z	1						UTENTE	p	6	34	baseline	0	parola	1	ong	0	no	MMM22F28	22	Femmina	2021-10-28_21h36.12.137	THAI_NEGA	2021.2.3	Win32	60.0276127	0.6439	0	89	89	89	1
m	1						CIPELLA	np	7	0	baseline	500	nonparola	2	ong	0	no	MMM22F28	22	Femmina	2021-10-28_21h36.12.137	THAI_NEGA	2021.2.3	Win32	60.0276127	0.6986	0	90	90	90	1
z	1						GINEPRO	p	7	10	baseline	0	parola	1	ong	0	no	MMM22F28	22	Femmina	2021-10-28_21h36.12.137	THAI_NEGA	2021.2.3	Win32	60.0276127	0.679	0	91	91	91	1
m	1						NONATO	np	6	0	baseline	500	nonparola	2	ong	0	no	MMM22F28	22	Femmina	2021-10-28_21h36.12.137	THAI_NEGA	2021.2.3	Win32	60.0276127	0.7604	0	92	92	92	1
z	1						CALICE	p	6	10	baseline	0	parola	1	ong	0	no	MMM22F28	22	Femmina	2021-10-28_21h36.12.137	THAI_NEGA	2021.2.3	Win32	60.0276127	0.554	0	93	93	93	1
z	1						TORACE	p	6	31	baseline	250	parola	1	ong	0	no	MMM22F28	22	Femmina	2021-10-28_21h36.12.137	THAI_NEGA	2021.2.3	Win32	60.0276127	0.6773	0	94	94	94	1
m	0						REDINE	p	6	8	baseline	500	parola	1	ong	0	no	MMM22F28	22	Femmina	2021-10-28_21h36.12.137	THAI_NEGA	2021.2.3	Win32	60.0276127	0.8664	0	95	95	95	1
z	1						GOMITO	p	6	35	baseline	0	parola	1	ong	0	no	MMM22F28	22	Femmina	2021-10-28_21h36.12.137	THAI_NEGA	2021.2.3	Win32	60.0276127	0.6776	0	96	96	96	1
m	1						INGENSO	np	7	0	baseline	500	nonparola	2	ong	0	no	MMM22F28	22	Femmina	2021-10-28_21h36.12.137	THAI_NEGA	2021.2.3	Win32	60.0276127	0.894	0	97	97	97	1
m	1						COVALLO	np	7	0	baseline	250	nonparola	2	ong	0	no	MMM22F28	22	Femmina	2021-10-28_21h36.12.137	THAI_NEGA	2021.2.3	Win32	60.0276127	0.7444	0	98	98	98	1
z	1						MONACO	p	6	24	baseline	250	parola	1	ong	0	no	MMM22F28	22	Femmina	2021-10-28_21h36.12.137	THAI_NEGA	2021.2.3	Win32	60.0276127	0.6155	0	99	99	99	1
	0						DILUVIO	p	7	34	monitoring	0	parola	1	ong	0	no	MMM22F28	22	Femmina	2021-10-28_21h36.12.137	THAI_NEGA	2021.2.3	Win32	60.0276127							0	0	0	0	1
m	1						PADATO	np	6	0	monitoring	250	nonparola	2	ong	0	no	MMM22F28	22	Femmina	2021-10-28_21h36.12.137	THAI_NEGA	2021.2.3	Win32	60.0276127	1.1239						0	1	1	1	1
z	1						STIVALE	p	7	10	monitoring	0	parola	1	ong	0	no	MMM22F28	22	Femmina	2021-10-28_21h36.12.137	THAI_NEGA	2021.2.3	Win32	60.0276127	1.2193						0	2	2	2	1
m	1						BAMMINO	np	7	0	monitoring	0	nonparola	2	ong	0	no	MMM22F28	22	Femmina	2021-10-28_21h36.12.137	THAI_NEGA	2021.2.3	Win32	60.0276127	1.5845						0	3	3	3	1
m	1						NUDOLA	np	6	0	monitoring	250	nonparola	2	ong	0	no	MMM22F28	22	Femmina	2021-10-28_21h36.12.137	THAI_NEGA	2021.2.3	Win32	60.0276127	1.0446						0	4	4	4	1
z	1						ZAMPINO	p	7	6	monitoring	500	parola	1	ong	0	no	MMM22F28	22	Femmina	2021-10-28_21h36.12.137	THAI_NEGA	2021.2.3	Win32	60.0276127	1.1007						0	5	5	5	1
z	1						CALDAIA	p	7	12	monitoring	250	parola	1	ong	0	no	MMM22F28	22	Femmina	2021-10-28_21h36.12.137	THAI_NEGA	2021.2.3	Win32	60.0276127	0.7582						0	6	6	6	1
m	1						FULGINE	np	7	0	monitoring	0	nonparola	2	ong	0	no	MMM22F28	22	Femmina	2021-10-28_21h36.12.137	THAI_NEGA	2021.2.3	Win32	60.0276127	1.0378						0	7	7	7	1
z	1						URANIO	p	6	9	monitoring	250	parola	1	ong	0	no	MMM22F28	22	Femmina	2021-10-28_21h36.12.137	THAI_NEGA	2021.2.3	Win32	60.0276127	0.8879						0	8	8	8	1
m	1						APISSO	np	6	0	monitoring	500	nonparola	2	ong	0	no	MMM22F28	22	Femmina	2021-10-28_21h36.12.137	THAI_NEGA	2021.2.3	Win32	60.0276127	0.8914						0	9	9	9	1
l	1						CAGERMA	np	7	0	monitoring	0	l	2	pmcue	0	no	MMM22F28	22	Femmina	2021-10-28_21h36.12.137	THAI_NEGA	2021.2.3	Win32	60.0276127	1.7345						0	10	10	10	1
z	1						TAZZINA	p	7	10	monitoring	250	parola	1	ong	0	no	MMM22F28	22	Femmina	2021-10-28_21h36.12.137	THAI_NEGA	2021.2.3	Win32	60.0276127	0.9682						0	11	11	11	1
z	1						VAPORE	p	6	40	monitoring	0	parola	1	ong	0	no	MMM22F28	22	Femmina	2021-10-28_21h36.12.137	THAI_NEGA	2021.2.3	Win32	60.0276127	0.7346						0	12	12	12	1
m	1						FEDORE	np	6	0	monitoring	250	nonparola	2	ong	0	no	MMM22F28	22	Femmina	2021-10-28_21h36.12.137	THAI_NEGA	2021.2.3	Win32	60.0276127	1.0682						0	13	13	13	1
z	1						MONTONE	p	7	8	monitoring	250	parola	1	ong	0	no	MMM22F28	22	Femmina	2021-10-28_21h36.12.137	THAI_NEGA	2021.2.3	Win32	60.0276127	0.9064						0	14	14	14	1
m	1						CANEZZA	np	7	0	monitoring	0	nonparola	2	ong	0	no	MMM22F28	22	Femmina	2021-10-28_21h36.12.137	THAI_NEGA	2021.2.3	Win32	60.0276127	0.9101						0	15	15	15	1
m	1						RAGINA	np	6	0	monitoring	250	nonparola	2	ong	0	no	MMM22F28	22	Femmina	2021-10-28_21h36.12.137	THAI_NEGA	2021.2.3	Win32	60.0276127	1.1427						0	16	16	16	1
z	1						AGNELLO	p	7	17	monitoring	250	parola	1	ong	0	no	MMM22F28	22	Femmina	2021-10-28_21h36.12.137	THAI_NEGA	2021.2.3	Win32	60.0276127	0.7683						0	17	17	17	1
m	1						PINARIO	np	7	0	monitoring	250	nonparola	2	ong	0	no	MMM22F28	22	Femmina	2021-10-28_21h36.12.137	THAI_NEGA	2021.2.3	Win32	60.0276127	0.8845						0	18	18	18	1
m	1						INDANO	np	6	0	monitoring	500	nonparola	2	ong	0	no	MMM22F28	22	Femmina	2021-10-28_21h36.12.137	THAI_NEGA	2021.2.3	Win32	60.0276127	1.1523						0	19	19	19	1
z	1						BISTURI	p	7	8	monitoring	250	parola	1	ong	0	no	MMM22F28	22	Femmina	2021-10-28_21h36.12.137	THAI_NEGA	2021.2.3	Win32	60.0276127	0.7175						0	20	20	20	1
m	1						SECONTO	np	7	0	monitoring	250	nonparola	2	ong	0	no	MMM22F28	22	Femmina	2021-10-28_21h36.12.137	THAI_NEGA	2021.2.3	Win32	60.0276127	0.842						0	21	21	21	1
l	1						POMATA	p	6	0	monitoring	500	l	1	pmcue	0	no	MMM22F28	22	Femmina	2021-10-28_21h36.12.137	THAI_NEGA	2021.2.3	Win32	60.0276127	1.2162						0	22	22	22	1
m	1						UMETTA	np	6	0	monitoring	250	nonparola	2	ong	0	no	MMM22F28	22	Femmina	2021-10-28_21h36.12.137	THAI_NEGA	2021.2.3	Win32	60.0276127	0.9						0	23	23	23	1
m	0						FRUSCIO	p	7	9	monitoring	0	parola	1	ong	0	no	MMM22F28	22	Femmina	2021-10-28_21h36.12.137	THAI_NEGA	2021.2.3	Win32	60.0276127	0.6848						0	24	24	24	1
z	1						ORDIGNO	p	7	15	monitoring	250	parola	1	ong	0	no	MMM22F28	22	Femmina	2021-10-28_21h36.12.137	THAI_NEGA	2021.2.3	Win32	60.0276127	0.7731						0	25	25	25	1
m	1						METALO	np	6	0	monitoring	0	nonparola	2	ong	0	no	MMM22F28	22	Femmina	2021-10-28_21h36.12.137	THAI_NEGA	2021.2.3	Win32	60.0276127	1.0845						0	26	26	26	1
m	1						GAVERA	np	6	0	monitoring	500	nonparola	2	ong	0	no	MMM22F28	22	Femmina	2021-10-28_21h36.12.137	THAI_NEGA	2021.2.3	Win32	60.0276127	0.8229						0	27	27	27	1
z	1						INSERTO	p	7	9	monitoring	0	parola	1	ong	0	no	MMM22F28	22	Femmina	2021-10-28_21h36.12.137	THAI_NEGA	2021.2.3	Win32	60.0276127	0.9515						0	28	28	28	1
z	1						VICARIO	p	7	9	monitoring	500	parola	1	ong	0	no	MMM22F28	22	Femmina	2021-10-28_21h36.12.137	THAI_NEGA	2021.2.3	Win32	60.0276127	0.8345						0	29	29	29	1
m	1						ACENDA	np	6	0	monitoring	0	nonparola	2	ong	0	no	MMM22F28	22	Femmina	2021-10-28_21h36.12.137	THAI_NEGA	2021.2.3	Win32	60.0276127	0.8338						0	30	30	30	1
z	1						DECADE	p	6	7	monitoring	0	parola	1	ong	0	no	MMM22F28	22	Femmina	2021-10-28_21h36.12.137	THAI_NEGA	2021.2.3	Win32	60.0276127	0.8854						0	31	31	31	1
m	1						PALETE	np	6	0	monitoring	500	nonparola	2	ong	0	no	MMM22F28	22	Femmina	2021-10-28_21h36.12.137	THAI_NEGA	2021.2.3	Win32	60.0276127	1.0016						0	32	32	32	1
z	1						SENAPE	p	6	17	monitoring	500	parola	1	ong	0	no	MMM22F28	22	Femmina	2021-10-28_21h36.12.137	THAI_NEGA	2021.2.3	Win32	60.0276127	0.6109						0	33	33	33	1
m	1						TENTONO	np	7	0	monitoring	0	nonparola	2	ong	0	no	MMM22F28	22	Femmina	2021-10-28_21h36.12.137	THAI_NEGA	2021.2.3	Win32	60.0276127	0.8219						0	34	34	34	1
l	1						MANICO	p	6	12	monitoring	0	l	1	pmcue	0	no	MMM22F28	22	Femmina	2021-10-28_21h36.12.137	THAI_NEGA	2021.2.3	Win32	60.0276127	1.4855						0	35	35	35	1
z	1						GETTONE	p	7	5	monitoring	250	parola	1	ong	0	no	MMM22F28	22	Femmina	2021-10-28_21h36.12.137	THAI_NEGA	2021.2.3	Win32	60.0276127	0.6362						0	36	36	36	1
m	1						CALERA	np	6	0	monitoring	500	nonparola	2	ong	0	no	MMM22F28	22	Femmina	2021-10-28_21h36.12.137	THAI_NEGA	2021.2.3	Win32	60.0276127	0.7351						0	37	37	37	1
z	1						USTIONE	p	7	20	monitoring	500	parola	1	ong	0	no	MMM22F28	22	Femmina	2021-10-28_21h36.12.137	THAI_NEGA	2021.2.3	Win32	60.0276127	0.643						0	38	38	38	1
z	1						LEGNAME	p	7	7	monitoring	0	parola	1	ong	0	no	MMM22F28	22	Femmina	2021-10-28_21h36.12.137	THAI_NEGA	2021.2.3	Win32	60.0276127	1.1016						0	39	39	39	1
m	1						MODIVO	np	6	0	monitoring	0	nonparola	2	ong	0	no	MMM22F28	22	Femmina	2021-10-28_21h36.12.137	THAI_NEGA	2021.2.3	Win32	60.0276127	1.0609						0	40	40	40	1
z	1						RADURA	p	6	9	monitoring	0	parola	1	ong	0	no	MMM22F28	22	Femmina	2021-10-28_21h36.12.137	THAI_NEGA	2021.2.3	Win32	60.0276127	0.8424						0	41	41	41	1
m	1						TUANTO	np	6	0	monitoring	250	nonparola	2	ong	0	no	MMM22F28	22	Femmina	2021-10-28_21h36.12.137	THAI_NEGA	2021.2.3	Win32	60.0276127	0.7921						0	42	42	42	1
m	0						PICCONE	p	7	11	monitoring	0	parola	1	ong	0	no	MMM22F28	22	Femmina	2021-10-28_21h36.12.137	THAI_NEGA	2021.2.3	Win32	60.0276127	0.8745						0	43	43	43	1
m	1						LACREME	np	7	0	monitoring	250	nonparola	2	ong	0	no	MMM22F28	22	Femmina	2021-10-28_21h36.12.137	THAI_NEGA	2021.2.3	Win32	60.0276127	0.9573						0	44	44	44	1
m	1						DILITTA	np	7	0	monitoring	500	nonparola	2	ong	0	no	MMM22F28	22	Femmina	2021-10-28_21h36.12.137	THAI_NEGA	2021.2.3	Win32	60.0276127	1.0176						0	45	45	45	1
m	0						TOMANTE	np	7	0	monitoring	0	l	2	pmcue	0	no	MMM22F28	22	Femmina	2021-10-28_21h36.12.137	THAI_NEGA	2021.2.3	Win32	60.0276127	0.9609						0	46	46	46	1
z	1						OTTONE	p	6	17	monitoring	500	parola	1	ong	0	no	MMM22F28	22	Femmina	2021-10-28_21h36.12.137	THAI_NEGA	2021.2.3	Win32	60.0276127	1.5179						0	47	47	47	1
z	1						GAZEBO	p	6	8	monitoring	0	parola	1	ong	0	no	MMM22F28	22	Femmina	2021-10-28_21h36.12.137	THAI_NEGA	2021.2.3	Win32	60.0276127	0.7884						0	48	48	48	1
m	1						NENICO	np	6	0	monitoring	250	nonparola	2	ong	0	no	MMM22F28	22	Femmina	2021-10-28_21h36.12.137	THAI_NEGA	2021.2.3	Win32	60.0276127	1.0014						0	49	49	49	1
z	1						ARPIONE	p	7	12	monitoring	250	parola	1	ong	0	no	MMM22F28	22	Femmina	2021-10-28_21h36.12.137	THAI_NEGA	2021.2.3	Win32	60.0276127	0.7843						0	50	50	50	1
m	1						VANIGIA	np	7	0	monitoring	500	nonparola	2	ong	0	no	MMM22F28	22	Femmina	2021-10-28_21h36.12.137	THAI_NEGA	2021.2.3	Win32	60.0276127	1.0028						0	51	51	51	1
m	1						EBLISSE	np	7	0	monitoring	0	nonparola	2	ong	0	no	MMM22F28	22	Femmina	2021-10-28_21h36.12.137	THAI_NEGA	2021.2.3	Win32	60.0276127	0.8854						0	52	52	52	1
z	1						CARTINA	p	7	13	monitoring	250	parola	1	ong	0	no	MMM22F28	22	Femmina	2021-10-28_21h36.12.137	THAI_NEGA	2021.2.3	Win32	60.0276127	0.695						0	53	53	53	1
m	1						TECITA	np	6	0	monitoring	500	nonparola	2	ong	0	no	MMM22F28	22	Femmina	2021-10-28_21h36.12.137	THAI_NEGA	2021.2.3	Win32	60.0276127	0.8017						0	54	54	54	1
z	1						FELINO	p	6	9	monitoring	500	parola	1	ong	0	no	MMM22F28	22	Femmina	2021-10-28_21h36.12.137	THAI_NEGA	2021.2.3	Win32	60.0276127	0.6846						0	55	55	55	1
m	1						GINEVRO	np	7	0	monitoring	250	nonparola	2	ong	0	no	MMM22F28	22	Femmina	2021-10-28_21h36.12.137	THAI_NEGA	2021.2.3	Win32	60.0276127	0.8196						0	56	56	56	1
m	1						ELANCO	np	6	0	monitoring	250	nonparola	2	ong	0	no	MMM22F28	22	Femmina	2021-10-28_21h36.12.137	THAI_NEGA	2021.2.3	Win32	60.0276127	0.7846						0	57	57	57	1
z	1						BIDONE	p	6	13	monitoring	0	parola	1	ong	0	no	MMM22F28	22	Femmina	2021-10-28_21h36.12.137	THAI_NEGA	2021.2.3	Win32	60.0276127	0.6847						0	58	58	58	1
z	1						LEMURE	p	6	3	monitoring	500	parola	1	ong	0	no	MMM22F28	22	Femmina	2021-10-28_21h36.12.137	THAI_NEGA	2021.2.3	Win32	60.0276127	0.8848						0	59	59	59	1
l	1						SAGOMA	p	6	0	monitoring	250	l	1	pmcue	0	no	MMM22F28	22	Femmina	2021-10-28_21h36.12.137	THAI_NEGA	2021.2.3	Win32	60.0276127	1.4418						0	60	60	60	1
z	1						REPERTO	p	7	7	monitoring	0	parola	1	ong	0	no	MMM22F28	22	Femmina	2021-10-28_21h36.12.137	THAI_NEGA	2021.2.3	Win32	60.0276127	0.7077						0	61	61	61	1
m	1						MIDULLO	np	7	0	monitoring	250	nonparola	2	ong	0	no	MMM22F28	22	Femmina	2021-10-28_21h36.12.137	THAI_NEGA	2021.2.3	Win32	60.0276127	1.0016						0	62	62	62	1
m	1						DANNOLA	np	7	0	monitoring	500	nonparola	2	ong	0	no	MMM22F28	22	Femmina	2021-10-28_21h36.12.137	THAI_NEGA	2021.2.3	Win32	60.0276127	0.7348						0	63	63	63	1
z	1						ORFANO	p	6	9	monitoring	500	parola	1	ong	0	no	MMM22F28	22	Femmina	2021-10-28_21h36.12.137	THAI_NEGA	2021.2.3	Win32	60.0276127	0.6027						0	64	64	64	1
m	1						BANENA	np	6	0	monitoring	250	nonparola	2	ong	0	no	MMM22F28	22	Femmina	2021-10-28_21h36.12.137	THAI_NEGA	2021.2.3	Win32	60.0276127	0.6695						0	65	65	65	1
m	1						FERPATA	np	7	0	monitoring	0	nonparola	2	ong	0	no	MMM22F28	22	Femmina	2021-10-28_21h36.12.137	THAI_NEGA	2021.2.3	Win32	60.0276127	0.7229						0	66	66	66	1
z	1						NEURONE	p	7	11	monitoring	250	parola	1	ong	0	no	MMM22F28	22	Femmina	2021-10-28_21h36.12.137	THAI_NEGA	2021.2.3	Win32	60.0276127	0.7248						0	67	67	67	1
m	1						LATTERA	np	7	0	monitoring	500	nonparola	2	ong	0	no	MMM22F28	22	Femmina	2021-10-28_21h36.12.137	THAI_NEGA	2021.2.3	Win32	60.0276127	0.7002						0	68	68	68	1
m	1						GESIONE	np	7	0	monitoring	500	nonparola	2	ong	0	no	MMM22F28	22	Femmina	2021-10-28_21h36.12.137	THAI_NEGA	2021.2.3	Win32	60.0276127	0.7183						0	69	69	69	1
z	1						PEDANA	p	6	18	monitoring	500	parola	1	ong	0	no	MMM22F28	22	Femmina	2021-10-28_21h36.12.137	THAI_NEGA	2021.2.3	Win32	60.0276127	0.8763						0	70	70	70	1
l	1						MACIATA	np	7	0	monitoring	500	l	2	pmcue	0	no	MMM22F28	22	Femmina	2021-10-28_21h36.12.137	THAI_NEGA	2021.2.3	Win32	60.0276127	1.6004						0	71	71	71	1
m	1						FIOLINO	np	7	0	monitoring	250	nonparola	2	ong	0	no	MMM22F28	22	Femmina	2021-10-28_21h36.12.137	THAI_NEGA	2021.2.3	Win32	60.0276127	0.7351						0	72	72	72	1
z	1						INGORGO	p	7	16	monitoring	0	parola	1	ong	0	no	MMM22F28	22	Femmina	2021-10-28_21h36.12.137	THAI_NEGA	2021.2.3	Win32	60.0276127	0.7099						0	73	73	73	1
m	1						IMPORO	np	6	0	monitoring	250	nonparola	2	ong	0	no	MMM22F28	22	Femmina	2021-10-28_21h36.12.137	THAI_NEGA	2021.2.3	Win32	60.0276127	0.7687						0	74	74	74	1
z	1						NOBILE	p	6	29	monitoring	500	parola	1	ong	0	no	MMM22F28	22	Femmina	2021-10-28_21h36.12.137	THAI_NEGA	2021.2.3	Win32	60.0276127	1.1514						0	75	75	75	1
z	1						MINIERA	p	7	19	monitoring	500	parola	1	ong	0	no	MMM22F28	22	Femmina	2021-10-28_21h36.12.137	THAI_NEGA	2021.2.3	Win32	60.0276127	0.9847						0	76	76	76	1
m	1						ALLARVE	np	7	0	monitoring	500	nonparola	2	ong	0	no	MMM22F28	22	Femmina	2021-10-28_21h36.12.137	THAI_NEGA	2021.2.3	Win32	60.0276127	0.7182						0	77	77	77	1
m	1						DIBANO	np	6	0	monitoring	250	nonparola	2	ong	0	no	MMM22F28	22	Femmina	2021-10-28_21h36.12.137	THAI_NEGA	2021.2.3	Win32	60.0276127	0.8406						0	78	78	78	1
z	1						FAGOTTO	p	7	7	monitoring	0	parola	1	ong	0	no	MMM22F28	22	Femmina	2021-10-28_21h36.12.137	THAI_NEGA	2021.2.3	Win32	60.0276127	0.6513						0	79	79	79	1
z	1						PALUDE	p	6	13	monitoring	0	parola	1	ong	0	no	MMM22F28	22	Femmina	2021-10-28_21h36.12.137	THAI_NEGA	2021.2.3	Win32	60.0276127	0.7872						0	80	80	80	1
m	1						MUDINO	np	6	0	monitoring	500	nonparola	2	ong	0	no	MMM22F28	22	Femmina	2021-10-28_21h36.12.137	THAI_NEGA	2021.2.3	Win32	60.0276127	0.6776						0	81	81	81	1
m	1						ESTEBA	np	6	0	monitoring	500	nonparola	2	ong	0	no	MMM22F28	22	Femmina	2021-10-28_21h36.12.137	THAI_NEGA	2021.2.3	Win32	60.0276127	0.6853						0	82	82	82	1
l	1						MANTIDE	p	7	9	monitoring	250	l	1	pmcue	0	no	MMM22F28	22	Femmina	2021-10-28_21h36.12.137	THAI_NEGA	2021.2.3	Win32	60.0276127	1.6107						0	83	83	83	1
z	1						UVETTA	p	6	11	monitoring	500	parola	1	ong	0	no	MMM22F28	22	Femmina	2021-10-28_21h36.12.137	THAI_NEGA	2021.2.3	Win32	60.0276127	0.6235						0	84	84	84	1
z	1						ESILIO	p	6	41	monitoring	250	parola	1	ong	0	no	MMM22F28	22	Femmina	2021-10-28_21h36.12.137	THAI_NEGA	2021.2.3	Win32	60.0276127	0.7687						0	85	85	85	1
m	1						RECRUTA	np	7	0	monitoring	500	nonparola	2	ong	0	no	MMM22F28	22	Femmina	2021-10-28_21h36.12.137	THAI_NEGA	2021.2.3	Win32	60.0276127	1.4421						0	86	86	86	1
z	1						TIMONE	p	7	31	monitoring	250	parola	1	ong	0	no	MMM22F28	22	Femmina	2021-10-28_21h36.12.137	THAI_NEGA	2021.2.3	Win32	60.0276127	0.9206						0	87	87	87	1
z	1						CAVOLO	p	6	13	monitoring	0	parola	1	ong	0	no	MMM22F28	22	Femmina	2021-10-28_21h36.12.137	THAI_NEGA	2021.2.3	Win32	60.0276127	0.5376						0	88	88	88	1
m	1						NOTTARE	np	7	0	monitoring	500	nonparola	2	ong	0	no	MMM22F28	22	Femmina	2021-10-28_21h36.12.137	THAI_NEGA	2021.2.3	Win32	60.0276127	0.6926						0	89	89	89	1
m	0						LICHENE	p	7	7	monitoring	0	parola	1	ong	0	no	MMM22F28	22	Femmina	2021-10-28_21h36.12.137	THAI_NEGA	2021.2.3	Win32	60.0276127	0.6349						0	90	90	90	1
m	1						PUSTINO	np	7	0	monitoring	500	nonparola	2	ong	0	no	MMM22F28	22	Femmina	2021-10-28_21h36.12.137	THAI_NEGA	2021.2.3	Win32	60.0276127	0.8702						0	91	91	91	1
z	1						MULINO	p	6	7	monitoring	0	parola	1	ong	0	no	MMM22F28	22	Femmina	2021-10-28_21h36.12.137	THAI_NEGA	2021.2.3	Win32	60.0276127	0.6685						0	92	92	92	1
m	1						VAROLO	np	6	0	monitoring	0	nonparola	2	ong	0	no	MMM22F28	22	Femmina	2021-10-28_21h36.12.137	THAI_NEGA	2021.2.3	Win32	60.0276127	1.0275						0	93	93	93	1
z	0						ENIGMA	p	6	9	monitoring	500	l	1	pmcue	0	no	MMM22F28	22	Femmina	2021-10-28_21h36.12.137	THAI_NEGA	2021.2.3	Win32	60.0276127	0.6174						0	94	94	94	1
z	1						NARICE	p	6	15	monitoring	250	parola	1	ong	0	no	MMM22F28	22	Femmina	2021-10-28_21h36.12.137	THAI_NEGA	2021.2.3	Win32	60.0276127	1.1179						0	95	95	95	1
m	1						CAVIDE	np	6	0	monitoring	500	nonparola	2	ong	0	no	MMM22F28	22	Femmina	2021-10-28_21h36.12.137	THAI_NEGA	2021.2.3	Win32	60.0276127	0.7832						0	96	96	96	1
m	1						VOLACE	np	6	0	monitoring	0	nonparola	2	ong	0	no	MMM22F28	22	Femmina	2021-10-28_21h36.12.137	THAI_NEGA	2021.2.3	Win32	60.0276127	0.8338						0	97	97	97	1
m	1						SADICE	np	6	0	monitoring	0	nonparola	2	ong	0	no	MMM22F28	22	Femmina	2021-10-28_21h36.12.137	THAI_NEGA	2021.2.3	Win32	60.0276127	1.0053						0	98	98	98	1
z	1						VORTICE	p	7	14	monitoring	250	parola	1	ong	0	no	MMM22F28	22	Femmina	2021-10-28_21h36.12.137	THAI_NEGA	2021.2.3	Win32	60.0276127	0.6578						0	99	99	99	1
																		MMM22F28	22	Femmina	2021-10-28_21h36.12.137	THAI_NEGA	2021.2.3	Win32	60.0276127												n	1	7.2281	y	1	4.4212	n	1	3.0996
