# Supplementary material for: Thinking about it: the impact of COVID-19-related stimuli on prospective memory
Source: PeerJ. 2023 Nov 16;11:e16389. doi: 10.7717/peerj.16389 (PMC10657566; doi:10.7717/peerj.16389)
Supplement: Supplemental Information 4 — The raw data from both the task and the questionnaire. Both folders are divided in the three conditions (COV, DOC, and NEGA) depending on the presented video clip. [file peerj-11-16389-s004.zip › Data/RAW_Data_Task/NEGA_version/LA25M11_nega.csv]

trial_key.keys	trial_key.corr	trial_key.rt	trials_loop_practice.thisRepN	trials_loop_practice.thisTrialN	trials_loop_practice.thisN	trials_loop_practice.thisIndex	trials_loop_practice.ran	stimolo	parolanonparola	lunghezza	frequenza	blocco	jitter	rispcorr	StimTrig	stim_type	stimulus_after	underline	ID_Soggetto*	Età*	Sesso	date	expName	psychopyVersion	OS	frameRate	trials_loop_baseline.thisRepN	trials_loop_baseline.thisTrialN	trials_loop_baseline.thisN	trials_loop_baseline.thisIndex	trials_loop_baseline.ran	trials_loop_attention.thisRepN	trials_loop_attention.thisTrialN	trials_loop_attention.thisN	trials_loop_attention.thisIndex	trials_loop_attention.ran	emotional1_key.keys	emotional1_key.corr	emotional1_key.rt	emotional2_key.keys	emotional2_key.corr	emotional2_key.rt	emotional3_key.keys	emotional3_key.corr	emotional3_key.rt
m	1	0.6777	0	0	0	0	1	ARANCIA	p	7	31	practice	500	parola	1	ong	0	no	LA25M11	25	maschile	2021-11-11_19h03.23.653	THAI_NEGA	2021.2.3	Win32	59.94485074
z	1	0.8978	0	1	1	1	1	RECINA	np	6	0	practice	500	nonparola	2	ong	0	no	LA25M11	25	maschile	2021-11-11_19h03.23.653	THAI_NEGA	2021.2.3	Win32	59.94485074
z	1	0.84	0	2	2	2	1	TUCCANA	np	7	0	practice	250	nonparola	2	ong	0	no	LA25M11	25	maschile	2021-11-11_19h03.23.653	THAI_NEGA	2021.2.3	Win32	59.94485074
m	1	0.585	0	3	3	3	1	PETTINE	p	7	1	practice	0	parola	1	ong	0	no	LA25M11	25	maschile	2021-11-11_19h03.23.653	THAI_NEGA	2021.2.3	Win32	59.94485074
z	1	0.7354	0	4	4	4	1	INFITO	np	6	0	practice	500	nonparola	2	ong	0	no	LA25M11	25	maschile	2021-11-11_19h03.23.653	THAI_NEGA	2021.2.3	Win32	59.94485074
m	1	0.5724	0	5	5	5	1	GIUDICE	p	7	374	practice	500	parola	1	ong	0	no	LA25M11	25	maschile	2021-11-11_19h03.23.653	THAI_NEGA	2021.2.3	Win32	59.94485074
m	1	0.7752	0	6	6	6	1	VOLANTE	p	7	89	practice	0	parola	1	ong	0	no	LA25M11	25	maschile	2021-11-11_19h03.23.653	THAI_NEGA	2021.2.3	Win32	59.94485074
z	1	0.5904	0	7	7	7	1	CUBELA	np	6	0	practice	250	nonparola	2	ong	0	no	LA25M11	25	maschile	2021-11-11_19h03.23.653	THAI_NEGA	2021.2.3	Win32	59.94485074
z	1	0.6073	0	8	8	8	1	LUGGINE	np	7	0	practice	0	nonparola	2	ong	0	no	LA25M11	25	maschile	2021-11-11_19h03.23.653	THAI_NEGA	2021.2.3	Win32	59.94485074
m	1	0.7815	0	9	9	9	1	DISEGNO	p	7	201	practice	0	parola	1	ong	0	no	LA25M11	25	maschile	2021-11-11_19h03.23.653	THAI_NEGA	2021.2.3	Win32	59.94485074
m	1	0.7428						RELITTO	p	7	8	baseline	500	parola	1	ong	0	no	LA25M11	25	maschile	2021-11-11_19h03.23.653	THAI_NEGA	2021.2.3	Win32	59.94485074	0	0	0	0	1
m	1	0.7313						GERANIO	p	7	12	baseline	250	parola	1	ong	0	no	LA25M11	25	maschile	2021-11-11_19h03.23.653	THAI_NEGA	2021.2.3	Win32	59.94485074	0	1	1	1	1
z	1	0.7824						VANANGA	np	7	0	baseline	0	nonparola	2	ong	0	no	LA25M11	25	maschile	2021-11-11_19h03.23.653	THAI_NEGA	2021.2.3	Win32	59.94485074	0	2	2	2	1
m	1	1.6343						NATICA	p	6	5	baseline	250	parola	1	ong	0	no	LA25M11	25	maschile	2021-11-11_19h03.23.653	THAI_NEGA	2021.2.3	Win32	59.94485074	0	3	3	3	1
z	1	1.0791						USTELLO	np	7	0	baseline	500	nonparola	2	ong	0	no	LA25M11	25	maschile	2021-11-11_19h03.23.653	THAI_NEGA	2021.2.3	Win32	59.94485074	0	4	4	4	1
m	1	0.7812						METANO	p	6	17	baseline	250	parola	1	ong	0	no	LA25M11	25	maschile	2021-11-11_19h03.23.653	THAI_NEGA	2021.2.3	Win32	59.94485074	0	5	5	5	1
z	1	0.7991						FIURIA	np	6	0	baseline	500	nonparola	2	ong	0	no	LA25M11	25	maschile	2021-11-11_19h03.23.653	THAI_NEGA	2021.2.3	Win32	59.94485074	0	6	6	6	1
m	1	0.6509						SUGHERO	p	7	5	baseline	250	parola	1	ong	0	no	LA25M11	25	maschile	2021-11-11_19h03.23.653	THAI_NEGA	2021.2.3	Win32	59.94485074	0	7	7	7	1
z	1	1.1152						PIROTA	np	6	0	baseline	250	nonparola	2	ong	0	no	LA25M11	25	maschile	2021-11-11_19h03.23.653	THAI_NEGA	2021.2.3	Win32	59.94485074	0	8	8	8	1
z	1	0.6711						BAMBORA	np	7	0	baseline	0	nonparola	2	ong	0	no	LA25M11	25	maschile	2021-11-11_19h03.23.653	THAI_NEGA	2021.2.3	Win32	59.94485074	0	9	9	9	1
m	1	0.6568						PETALO	p	6	27	baseline	250	parola	1	ong	0	no	LA25M11	25	maschile	2021-11-11_19h03.23.653	THAI_NEGA	2021.2.3	Win32	59.94485074	0	10	10	10	1
m	1	0.665						ELMETTO	p	7	5	baseline	0	parola	1	ong	0	no	LA25M11	25	maschile	2021-11-11_19h03.23.653	THAI_NEGA	2021.2.3	Win32	59.94485074	0	11	11	11	1
z	1	0.6481						DOBILE	np	6	0	baseline	250	nonparola	2	ong	0	no	LA25M11	25	maschile	2021-11-11_19h03.23.653	THAI_NEGA	2021.2.3	Win32	59.94485074	0	12	12	12	1
m	1	0.7218						BAVERO	p	6	7	baseline	0	parola	1	ong	0	no	LA25M11	25	maschile	2021-11-11_19h03.23.653	THAI_NEGA	2021.2.3	Win32	59.94485074	0	13	13	13	1
m	1	0.7145						VALENZA	p	7	10	baseline	500	parola	1	ong	0	no	LA25M11	25	maschile	2021-11-11_19h03.23.653	THAI_NEGA	2021.2.3	Win32	59.94485074	0	14	14	14	1
z	1	0.7545						ORDONE	np	6	0	baseline	250	nonparola	2	ong	0	no	LA25M11	25	maschile	2021-11-11_19h03.23.653	THAI_NEGA	2021.2.3	Win32	59.94485074	0	15	15	15	1
z	1	0.6316						TERPONE	np	7	0	baseline	250	nonparola	2	ong	0	no	LA25M11	25	maschile	2021-11-11_19h03.23.653	THAI_NEGA	2021.2.3	Win32	59.94485074	0	16	16	16	1
m	1	0.5833						INCHINO	p	7	10	baseline	250	parola	1	ong	0	no	LA25M11	25	maschile	2021-11-11_19h03.23.653	THAI_NEGA	2021.2.3	Win32	59.94485074	0	17	17	17	1
m	1	0.7162						ETTARO	p	6	31	baseline	0	parola	1	ong	0	no	LA25M11	25	maschile	2021-11-11_19h03.23.653	THAI_NEGA	2021.2.3	Win32	59.94485074	0	18	18	18	1
z	1	0.6875						LUVACA	np	6	0	baseline	250	nonparola	2	ong	0	no	LA25M11	25	maschile	2021-11-11_19h03.23.653	THAI_NEGA	2021.2.3	Win32	59.94485074	0	19	19	19	1
m	1	0.6043						DUETTO	p	6	23	baseline	500	parola	1	ong	0	no	LA25M11	25	maschile	2021-11-11_19h03.23.653	THAI_NEGA	2021.2.3	Win32	59.94485074	0	20	20	20	1
z	1	0.6932						PUPILE	np	6	0	baseline	250	nonparola	2	ong	0	no	LA25M11	25	maschile	2021-11-11_19h03.23.653	THAI_NEGA	2021.2.3	Win32	59.94485074	0	21	21	21	1
	0							STOVACO	np	7	0	baseline	0	nonparola	2	ong	0	no	LA25M11	25	maschile	2021-11-11_19h03.23.653	THAI_NEGA	2021.2.3	Win32	59.94485074	0	22	22	22	1
m	1	0.8033						BARILE	p	6	7	baseline	500	parola	1	ong	0	no	LA25M11	25	maschile	2021-11-11_19h03.23.653	THAI_NEGA	2021.2.3	Win32	59.94485074	0	23	23	23	1
z	1	0.9215						RANAIO	np	6	0	baseline	250	nonparola	2	ong	0	no	LA25M11	25	maschile	2021-11-11_19h03.23.653	THAI_NEGA	2021.2.3	Win32	59.94485074	0	24	24	24	1
m	1	0.7678						CAVERNA	p	7	14	baseline	250	parola	1	ong	0	no	LA25M11	25	maschile	2021-11-11_19h03.23.653	THAI_NEGA	2021.2.3	Win32	59.94485074	0	25	25	25	1
m	0	1.0652						ROTOIA	np	7	0	baseline	500	nonparola	2	ong	0	no	LA25M11	25	maschile	2021-11-11_19h03.23.653	THAI_NEGA	2021.2.3	Win32	59.94485074	0	26	26	26	1
m	1	1.7239						ALTURA	p	6	8	baseline	500	parola	1	ong	0	no	LA25M11	25	maschile	2021-11-11_19h03.23.653	THAI_NEGA	2021.2.3	Win32	59.94485074	0	27	27	27	1
m	1	0.7394						DIPINTO	p	7	21	baseline	0	parola	1	ong	0	no	LA25M11	25	maschile	2021-11-11_19h03.23.653	THAI_NEGA	2021.2.3	Win32	59.94485074	0	28	28	28	1
m	1	0.7518						LEGUME	p	6	11	baseline	250	parola	1	ong	0	no	LA25M11	25	maschile	2021-11-11_19h03.23.653	THAI_NEGA	2021.2.3	Win32	59.94485074	0	29	29	29	1
z	1	0.6156						FEDINO	np	6	0	baseline	500	nonparola	2	ong	0	no	LA25M11	25	maschile	2021-11-11_19h03.23.653	THAI_NEGA	2021.2.3	Win32	59.94485074	0	30	30	30	1
m	1	1.4092						MENSOLA	p	7	7	baseline	0	parola	1	ong	0	no	LA25M11	25	maschile	2021-11-11_19h03.23.653	THAI_NEGA	2021.2.3	Win32	59.94485074	0	31	31	31	1
z	1	1.0688						ALCUME	np	6	0	baseline	500	nonparola	2	ong	0	no	LA25M11	25	maschile	2021-11-11_19h03.23.653	THAI_NEGA	2021.2.3	Win32	59.94485074	0	32	32	32	1
m	1	0.5986						INNESTO	p	6	13	baseline	0	parola	1	ong	0	no	LA25M11	25	maschile	2021-11-11_19h03.23.653	THAI_NEGA	2021.2.3	Win32	59.94485074	0	33	33	33	1
z	1	0.6594						LAVENDA	np	7	0	baseline	0	nonparola	2	ong	0	no	LA25M11	25	maschile	2021-11-11_19h03.23.653	THAI_NEGA	2021.2.3	Win32	59.94485074	0	34	34	34	1
m	1	0.719						SLAVINA	p	7	5	baseline	500	parola	1	ong	0	no	LA25M11	25	maschile	2021-11-11_19h03.23.653	THAI_NEGA	2021.2.3	Win32	59.94485074	0	35	35	35	1
m	1	0.689						ORMONE	p	6	6	baseline	500	parola	1	ong	0	no	LA25M11	25	maschile	2021-11-11_19h03.23.653	THAI_NEGA	2021.2.3	Win32	59.94485074	0	36	36	36	1
z	1	0.5357						UMIONE	np	6	0	baseline	0	nonparola	2	ong	0	no	LA25M11	25	maschile	2021-11-11_19h03.23.653	THAI_NEGA	2021.2.3	Win32	59.94485074	0	37	37	37	1
m	1	0.4966						SALAME	p	6	14	baseline	0	parola	1	ong	0	no	LA25M11	25	maschile	2021-11-11_19h03.23.653	THAI_NEGA	2021.2.3	Win32	59.94485074	0	38	38	38	1
z	1	1.0856						GANDOLA	np	7	0	baseline	500	nonparola	2	ong	0	no	LA25M11	25	maschile	2021-11-11_19h03.23.653	THAI_NEGA	2021.2.3	Win32	59.94485074	0	39	39	39	1
z	1	0.8916						DIGEGNO	np	7	0	baseline	500	nonparola	2	ong	0	no	LA25M11	25	maschile	2021-11-11_19h03.23.653	THAI_NEGA	2021.2.3	Win32	59.94485074	0	40	40	40	1
z	1	0.874						BACRECA	np	7	0	baseline	0	nonparola	2	ong	0	no	LA25M11	25	maschile	2021-11-11_19h03.23.653	THAI_NEGA	2021.2.3	Win32	59.94485074	0	41	41	41	1
m	1	1.0992						RUDERE	p	6	8	baseline	250	parola	1	ong	0	no	LA25M11	25	maschile	2021-11-11_19h03.23.653	THAI_NEGA	2021.2.3	Win32	59.94485074	0	42	42	42	1
z	1	0.8341						OSCITE	np	6	0	baseline	250	nonparola	2	ong	0	no	LA25M11	25	maschile	2021-11-11_19h03.23.653	THAI_NEGA	2021.2.3	Win32	59.94485074	0	43	43	43	1
m	1	0.7226						NETTARE	p	7	14	baseline	500	parola	1	ong	0	no	LA25M11	25	maschile	2021-11-11_19h03.23.653	THAI_NEGA	2021.2.3	Win32	59.94485074	0	44	44	44	1
z	1	0.8741						PENTERA	np	7	0	baseline	0	nonparola	2	ong	0	no	LA25M11	25	maschile	2021-11-11_19h03.23.653	THAI_NEGA	2021.2.3	Win32	59.94485074	0	45	45	45	1
z	1	0.804						NEBOZIO	np	7	0	baseline	250	nonparola	2	ong	0	no	LA25M11	25	maschile	2021-11-11_19h03.23.653	THAI_NEGA	2021.2.3	Win32	59.94485074	0	46	46	46	1
m	1	1.3313						ZATTERA	p	7	14	baseline	500	parola	1	ong	0	no	LA25M11	25	maschile	2021-11-11_19h03.23.653	THAI_NEGA	2021.2.3	Win32	59.94485074	0	47	47	47	1
m	1	0.9705						LAMIERA	p	7	11	baseline	500	parola	1	ong	0	no	LA25M11	25	maschile	2021-11-11_19h03.23.653	THAI_NEGA	2021.2.3	Win32	59.94485074	0	48	48	48	1
z	1	0.7814						CULINA	np	6	0	baseline	500	nonparola	2	ong	0	no	LA25M11	25	maschile	2021-11-11_19h03.23.653	THAI_NEGA	2021.2.3	Win32	59.94485074	0	49	49	49	1
m	1	1.1226						FALANGE	p	7	9	baseline	250	parola	1	ong	0	no	LA25M11	25	maschile	2021-11-11_19h03.23.653	THAI_NEGA	2021.2.3	Win32	59.94485074	0	50	50	50	1
m	1	0.7233						PEDALE	p	6	16	baseline	500	parola	1	ong	0	no	LA25M11	25	maschile	2021-11-11_19h03.23.653	THAI_NEGA	2021.2.3	Win32	59.94485074	0	51	51	51	1
z	1	0.9049						METARDO	np	7	0	baseline	500	nonparola	2	ong	0	no	LA25M11	25	maschile	2021-11-11_19h03.23.653	THAI_NEGA	2021.2.3	Win32	59.94485074	0	52	52	52	1
m	1	1.3832						EMPORIO	p	7	3	baseline	250	parola	1	ong	0	no	LA25M11	25	maschile	2021-11-11_19h03.23.653	THAI_NEGA	2021.2.3	Win32	59.94485074	0	53	53	53	1
z	1	0.7148						TAPORE	np	6	0	baseline	0	nonparola	2	ong	0	no	LA25M11	25	maschile	2021-11-11_19h03.23.653	THAI_NEGA	2021.2.3	Win32	59.94485074	0	54	54	54	1
z	1	0.9401						DENTIDE	np	7	0	baseline	250	nonparola	2	ong	0	no	LA25M11	25	maschile	2021-11-11_19h03.23.653	THAI_NEGA	2021.2.3	Win32	59.94485074	0	55	55	55	1
z	1	1.0043						SEPERTO	np	7	0	baseline	500	nonparola	2	ong	0	no	LA25M11	25	maschile	2021-11-11_19h03.23.653	THAI_NEGA	2021.2.3	Win32	59.94485074	0	56	56	56	1
	0							MUCOSA	p	6	6	baseline	500	parola	1	ong	0	no	LA25M11	25	maschile	2021-11-11_19h03.23.653	THAI_NEGA	2021.2.3	Win32	59.94485074	0	57	57	57	1
	0							BECULLA	np	7	0	baseline	250	nonparola	2	ong	0	no	LA25M11	25	maschile	2021-11-11_19h03.23.653	THAI_NEGA	2021.2.3	Win32	59.94485074	0	58	58	58	1
m	1	1.1226						FUCINA	p	6	8	baseline	250	parola	1	ong	0	no	LA25M11	25	maschile	2021-11-11_19h03.23.653	THAI_NEGA	2021.2.3	Win32	59.94485074	0	59	59	59	1
m	1	0.9206						ECLISSI	p	7	5	baseline	0	parola	1	ong	0	no	LA25M11	25	maschile	2021-11-11_19h03.23.653	THAI_NEGA	2021.2.3	Win32	59.94485074	0	60	60	60	1
m	1	1.1192						TROFEO	p	6	23	baseline	250	parola	1	ong	0	no	LA25M11	25	maschile	2021-11-11_19h03.23.653	THAI_NEGA	2021.2.3	Win32	59.94485074	0	61	61	61	1
m	1	1.0181						ROTTAME	p	7	7	baseline	0	parola	1	ong	0	no	LA25M11	25	maschile	2021-11-11_19h03.23.653	THAI_NEGA	2021.2.3	Win32	59.94485074	0	62	62	62	1
z	1	1.2033						MENDOLO	np	7	0	baseline	500	nonparola	2	ong	0	no	LA25M11	25	maschile	2021-11-11_19h03.23.653	THAI_NEGA	2021.2.3	Win32	59.94485074	0	63	63	63	1
z	1	0.9858						ARSINE	np	6	0	baseline	250	nonparola	2	ong	0	no	LA25M11	25	maschile	2021-11-11_19h03.23.653	THAI_NEGA	2021.2.3	Win32	59.94485074	0	64	64	64	1
m	1	0.8444						TISANA	p	6	7	baseline	0	parola	1	ong	0	no	LA25M11	25	maschile	2021-11-11_19h03.23.653	THAI_NEGA	2021.2.3	Win32	59.94485074	0	65	65	65	1
z	1	1.2604						ORLINO	np	6	0	baseline	0	nonparola	2	ong	0	no	LA25M11	25	maschile	2021-11-11_19h03.23.653	THAI_NEGA	2021.2.3	Win32	59.94485074	0	66	66	66	1
z	0	1.2913						ARINGA	p	6	9	baseline	500	parola	1	ong	0	no	LA25M11	25	maschile	2021-11-11_19h03.23.653	THAI_NEGA	2021.2.3	Win32	59.94485074	0	67	67	67	1
z	1	0.9331						TENGINE	np	7	0	baseline	0	nonparola	2	ong	0	no	LA25M11	25	maschile	2021-11-11_19h03.23.653	THAI_NEGA	2021.2.3	Win32	59.94485074	0	68	68	68	1
m	1	1.185						ATTICO	p	6	6	baseline	500	parola	1	ong	0	no	LA25M11	25	maschile	2021-11-11_19h03.23.653	THAI_NEGA	2021.2.3	Win32	59.94485074	0	69	69	69	1
z	1	0.8687						VENORE	np	6	0	baseline	250	nonparola	2	ong	0	no	LA25M11	25	maschile	2021-11-11_19h03.23.653	THAI_NEGA	2021.2.3	Win32	59.94485074	0	70	70	70	1
m	1	1.1924						DARSENA	p	7	9	baseline	0	parola	1	ong	0	no	LA25M11	25	maschile	2021-11-11_19h03.23.653	THAI_NEGA	2021.2.3	Win32	59.94485074	0	71	71	71	1
z	1	0.9929						ALCIERE	np	7	0	baseline	250	nonparola	2	ong	0	no	LA25M11	25	maschile	2021-11-11_19h03.23.653	THAI_NEGA	2021.2.3	Win32	59.94485074	0	72	72	72	1
z	1	0.8052						ENTIMO	np	6	0	baseline	0	nonparola	2	ong	0	no	LA25M11	25	maschile	2021-11-11_19h03.23.653	THAI_NEGA	2021.2.3	Win32	59.94485074	0	73	73	73	1
m	1	1.0517						LIVIDO	p	6	8	baseline	500	parola	1	ong	0	no	LA25M11	25	maschile	2021-11-11_19h03.23.653	THAI_NEGA	2021.2.3	Win32	59.94485074	0	74	74	74	1
m	1	0.7934						NAUSEA	p	6	15	baseline	0	parola	1	ong	0	no	LA25M11	25	maschile	2021-11-11_19h03.23.653	THAI_NEGA	2021.2.3	Win32	59.94485074	0	75	75	75	1
z	1	0.9836						VERCACE	np	7	0	baseline	500	nonparola	2	ong	0	no	LA25M11	25	maschile	2021-11-11_19h03.23.653	THAI_NEGA	2021.2.3	Win32	59.94485074	0	76	76	76	1
m	1	1.0723						COFANO	p	6	9	baseline	0	parola	1	ong	0	no	LA25M11	25	maschile	2021-11-11_19h03.23.653	THAI_NEGA	2021.2.3	Win32	59.94485074	0	77	77	77	1
z	1	1.3027						USPICIO	np	7	0	baseline	250	nonparola	2	ong	0	no	LA25M11	25	maschile	2021-11-11_19h03.23.653	THAI_NEGA	2021.2.3	Win32	59.94485074	0	78	78	78	1
m	1	0.7855						IMBUTO	p	6	9	baseline	0	parola	1	ong	0	no	LA25M11	25	maschile	2021-11-11_19h03.23.653	THAI_NEGA	2021.2.3	Win32	59.94485074	0	79	79	79	1
z	1	0.9851						SADIVA	np	6	0	baseline	500	nonparola	2	ong	0	no	LA25M11	25	maschile	2021-11-11_19h03.23.653	THAI_NEGA	2021.2.3	Win32	59.94485074	0	80	80	80	1
m	1	0.9741						BOZZOLO	p	7	7	baseline	0	parola	1	ong	0	no	LA25M11	25	maschile	2021-11-11_19h03.23.653	THAI_NEGA	2021.2.3	Win32	59.94485074	0	81	81	81	1
z	1	0.923						OMPICCIO	np	7	0	baseline	0	nonparola	2	ong	0	no	LA25M11	25	maschile	2021-11-11_19h03.23.653	THAI_NEGA	2021.2.3	Win32	59.94485074	0	82	82	82	1
z	1	1.0084						LIMPONE	np	7	0	baseline	500	nonparola	2	ong	0	no	LA25M11	25	maschile	2021-11-11_19h03.23.653	THAI_NEGA	2021.2.3	Win32	59.94485074	0	83	83	83	1
z	1	0.9112						NARCICO	np	7	0	baseline	250	nonparola	2	ong	0	no	LA25M11	25	maschile	2021-11-11_19h03.23.653	THAI_NEGA	2021.2.3	Win32	59.94485074	0	84	84	84	1
m	1	0.9769						PASCOLO	p	7	7	baseline	0	parola	1	ong	0	no	LA25M11	25	maschile	2021-11-11_19h03.23.653	THAI_NEGA	2021.2.3	Win32	59.94485074	0	85	85	85	1
z	1	0.92						INSOGNA	np	7	0	baseline	250	nonparola	2	ong	0	no	LA25M11	25	maschile	2021-11-11_19h03.23.653	THAI_NEGA	2021.2.3	Win32	59.94485074	0	86	86	86	1
m	1	1.2598						PATINA	p	6	14	baseline	250	parola	1	ong	0	no	LA25M11	25	maschile	2021-11-11_19h03.23.653	THAI_NEGA	2021.2.3	Win32	59.94485074	0	87	87	87	1
z	1	1.3603						ADOLTO	np	7	0	baseline	0	nonparola	2	ong	0	no	LA25M11	25	maschile	2021-11-11_19h03.23.653	THAI_NEGA	2021.2.3	Win32	59.94485074	0	88	88	88	1
m	1	0.863						UTENTE	p	6	34	baseline	0	parola	1	ong	0	no	LA25M11	25	maschile	2021-11-11_19h03.23.653	THAI_NEGA	2021.2.3	Win32	59.94485074	0	89	89	89	1
z	1	0.9229						CIPELLA	np	7	0	baseline	500	nonparola	2	ong	0	no	LA25M11	25	maschile	2021-11-11_19h03.23.653	THAI_NEGA	2021.2.3	Win32	59.94485074	0	90	90	90	1
m	1	0.9689						GINEPRO	p	7	10	baseline	0	parola	1	ong	0	no	LA25M11	25	maschile	2021-11-11_19h03.23.653	THAI_NEGA	2021.2.3	Win32	59.94485074	0	91	91	91	1
z	1	1.0878						NONATO	np	6	0	baseline	500	nonparola	2	ong	0	no	LA25M11	25	maschile	2021-11-11_19h03.23.653	THAI_NEGA	2021.2.3	Win32	59.94485074	0	92	92	92	1
m	1	1.3349						CALICE	p	6	10	baseline	0	parola	1	ong	0	no	LA25M11	25	maschile	2021-11-11_19h03.23.653	THAI_NEGA	2021.2.3	Win32	59.94485074	0	93	93	93	1
m	1	1.2016						TORACE	p	6	31	baseline	250	parola	1	ong	0	no	LA25M11	25	maschile	2021-11-11_19h03.23.653	THAI_NEGA	2021.2.3	Win32	59.94485074	0	94	94	94	1
z	0	1.2942						REDINE	p	6	8	baseline	500	parola	1	ong	0	no	LA25M11	25	maschile	2021-11-11_19h03.23.653	THAI_NEGA	2021.2.3	Win32	59.94485074	0	95	95	95	1
	0							GOMITO	p	6	35	baseline	0	parola	1	ong	0	no	LA25M11	25	maschile	2021-11-11_19h03.23.653	THAI_NEGA	2021.2.3	Win32	59.94485074	0	96	96	96	1
z	1	1.0075						INGENSO	np	7	0	baseline	500	nonparola	2	ong	0	no	LA25M11	25	maschile	2021-11-11_19h03.23.653	THAI_NEGA	2021.2.3	Win32	59.94485074	0	97	97	97	1
z	1	1.1766						COVALLO	np	7	0	baseline	250	nonparola	2	ong	0	no	LA25M11	25	maschile	2021-11-11_19h03.23.653	THAI_NEGA	2021.2.3	Win32	59.94485074	0	98	98	98	1
m	1	0.8205						MONACO	p	6	24	baseline	250	parola	1	ong	0	no	LA25M11	25	maschile	2021-11-11_19h03.23.653	THAI_NEGA	2021.2.3	Win32	59.94485074	0	99	99	99	1
m	1	1.3571						DILUVIO	p	7	34	monitoring	0	parola	1	ong	0	no	LA25M11	25	maschile	2021-11-11_19h03.23.653	THAI_NEGA	2021.2.3	Win32	59.94485074						0	0	0	0	1
z	1	1.0005						PADATO	np	6	0	monitoring	250	nonparola	2	ong	0	no	LA25M11	25	maschile	2021-11-11_19h03.23.653	THAI_NEGA	2021.2.3	Win32	59.94485074						0	1	1	1	1
m	1	0.9909						STIVALE	p	7	10	monitoring	0	parola	1	ong	0	no	LA25M11	25	maschile	2021-11-11_19h03.23.653	THAI_NEGA	2021.2.3	Win32	59.94485074						0	2	2	2	1
z	1	1.4707						BAMMINO	np	7	0	monitoring	0	nonparola	2	ong	0	no	LA25M11	25	maschile	2021-11-11_19h03.23.653	THAI_NEGA	2021.2.3	Win32	59.94485074						0	3	3	3	1
z	1	0.9802						NUDOLA	np	6	0	monitoring	250	nonparola	2	ong	0	no	LA25M11	25	maschile	2021-11-11_19h03.23.653	THAI_NEGA	2021.2.3	Win32	59.94485074						0	4	4	4	1
m	1	1.7554						ZAMPINO	p	7	6	monitoring	500	parola	1	ong	0	no	LA25M11	25	maschile	2021-11-11_19h03.23.653	THAI_NEGA	2021.2.3	Win32	59.94485074						0	5	5	5	1
m	1	1.1581						CALDAIA	p	7	12	monitoring	250	parola	1	ong	0	no	LA25M11	25	maschile	2021-11-11_19h03.23.653	THAI_NEGA	2021.2.3	Win32	59.94485074						0	6	6	6	1
z	1	0.832						FULGINE	np	7	0	monitoring	0	nonparola	2	ong	0	no	LA25M11	25	maschile	2021-11-11_19h03.23.653	THAI_NEGA	2021.2.3	Win32	59.94485074						0	7	7	7	1
m	1	1.0318						URANIO	p	6	9	monitoring	250	parola	1	ong	0	no	LA25M11	25	maschile	2021-11-11_19h03.23.653	THAI_NEGA	2021.2.3	Win32	59.94485074						0	8	8	8	1
z	1	0.777						APISSO	np	6	0	monitoring	500	nonparola	2	ong	0	no	LA25M11	25	maschile	2021-11-11_19h03.23.653	THAI_NEGA	2021.2.3	Win32	59.94485074						0	9	9	9	1
l	1	1.2494						CAGERMA	np	7	0	monitoring	0	l	2	pmcue	0	no	LA25M11	25	maschile	2021-11-11_19h03.23.653	THAI_NEGA	2021.2.3	Win32	59.94485074						0	10	10	10	1
m	1	0.9905						TAZZINA	p	7	10	monitoring	250	parola	1	ong	0	no	LA25M11	25	maschile	2021-11-11_19h03.23.653	THAI_NEGA	2021.2.3	Win32	59.94485074						0	11	11	11	1
m	1	0.8691						VAPORE	p	6	40	monitoring	0	parola	1	ong	0	no	LA25M11	25	maschile	2021-11-11_19h03.23.653	THAI_NEGA	2021.2.3	Win32	59.94485074						0	12	12	12	1
z	1	0.7892						FEDORE	np	6	0	monitoring	250	nonparola	2	ong	0	no	LA25M11	25	maschile	2021-11-11_19h03.23.653	THAI_NEGA	2021.2.3	Win32	59.94485074						0	13	13	13	1
m	1	1.068						MONTONE	p	7	8	monitoring	250	parola	1	ong	0	no	LA25M11	25	maschile	2021-11-11_19h03.23.653	THAI_NEGA	2021.2.3	Win32	59.94485074						0	14	14	14	1
z	1	0.8479						CANEZZA	np	7	0	monitoring	0	nonparola	2	ong	0	no	LA25M11	25	maschile	2021-11-11_19h03.23.653	THAI_NEGA	2021.2.3	Win32	59.94485074						0	15	15	15	1
z	1	0.8155						RAGINA	np	6	0	monitoring	250	nonparola	2	ong	0	no	LA25M11	25	maschile	2021-11-11_19h03.23.653	THAI_NEGA	2021.2.3	Win32	59.94485074						0	16	16	16	1
m	1	0.9871						AGNELLO	p	7	17	monitoring	250	parola	1	ong	0	no	LA25M11	25	maschile	2021-11-11_19h03.23.653	THAI_NEGA	2021.2.3	Win32	59.94485074						0	17	17	17	1
z	1	0.8886						PINARIO	np	7	0	monitoring	250	nonparola	2	ong	0	no	LA25M11	25	maschile	2021-11-11_19h03.23.653	THAI_NEGA	2021.2.3	Win32	59.94485074						0	18	18	18	1
z	1	1.0161						INDANO	np	6	0	monitoring	500	nonparola	2	ong	0	no	LA25M11	25	maschile	2021-11-11_19h03.23.653	THAI_NEGA	2021.2.3	Win32	59.94485074						0	19	19	19	1
m	1	1.1724						BISTURI	p	7	8	monitoring	250	parola	1	ong	0	no	LA25M11	25	maschile	2021-11-11_19h03.23.653	THAI_NEGA	2021.2.3	Win32	59.94485074						0	20	20	20	1
z	1	0.868						SECONTO	np	7	0	monitoring	250	nonparola	2	ong	0	no	LA25M11	25	maschile	2021-11-11_19h03.23.653	THAI_NEGA	2021.2.3	Win32	59.94485074						0	21	21	21	1
l	1	1.1661						POMATA	p	6	0	monitoring	500	l	1	pmcue	0	no	LA25M11	25	maschile	2021-11-11_19h03.23.653	THAI_NEGA	2021.2.3	Win32	59.94485074						0	22	22	22	1
z	1	1.1659						UMETTA	np	6	0	monitoring	250	nonparola	2	ong	0	no	LA25M11	25	maschile	2021-11-11_19h03.23.653	THAI_NEGA	2021.2.3	Win32	59.94485074						0	23	23	23	1
m	1	0.8208						FRUSCIO	p	7	9	monitoring	0	parola	1	ong	0	no	LA25M11	25	maschile	2021-11-11_19h03.23.653	THAI_NEGA	2021.2.3	Win32	59.94485074						0	24	24	24	1
m	1	0.7928						ORDIGNO	p	7	15	monitoring	250	parola	1	ong	0	no	LA25M11	25	maschile	2021-11-11_19h03.23.653	THAI_NEGA	2021.2.3	Win32	59.94485074						0	25	25	25	1
z	1	1.1764						METALO	np	6	0	monitoring	0	nonparola	2	ong	0	no	LA25M11	25	maschile	2021-11-11_19h03.23.653	THAI_NEGA	2021.2.3	Win32	59.94485074						0	26	26	26	1
z	1	0.8692						GAVERA	np	6	0	monitoring	500	nonparola	2	ong	0	no	LA25M11	25	maschile	2021-11-11_19h03.23.653	THAI_NEGA	2021.2.3	Win32	59.94485074						0	27	27	27	1
m	1	0.7989						INSERTO	p	7	9	monitoring	0	parola	1	ong	0	no	LA25M11	25	maschile	2021-11-11_19h03.23.653	THAI_NEGA	2021.2.3	Win32	59.94485074						0	28	28	28	1
m	1	0.9516						VICARIO	p	7	9	monitoring	500	parola	1	ong	0	no	LA25M11	25	maschile	2021-11-11_19h03.23.653	THAI_NEGA	2021.2.3	Win32	59.94485074						0	29	29	29	1
z	1	0.6902						ACENDA	np	6	0	monitoring	0	nonparola	2	ong	0	no	LA25M11	25	maschile	2021-11-11_19h03.23.653	THAI_NEGA	2021.2.3	Win32	59.94485074						0	30	30	30	1
m	1	0.9486						DECADE	p	6	7	monitoring	0	parola	1	ong	0	no	LA25M11	25	maschile	2021-11-11_19h03.23.653	THAI_NEGA	2021.2.3	Win32	59.94485074						0	31	31	31	1
z	1	0.7021						PALETE	np	6	0	monitoring	500	nonparola	2	ong	0	no	LA25M11	25	maschile	2021-11-11_19h03.23.653	THAI_NEGA	2021.2.3	Win32	59.94485074						0	32	32	32	1
m	1	0.9198						SENAPE	p	6	17	monitoring	500	parola	1	ong	0	no	LA25M11	25	maschile	2021-11-11_19h03.23.653	THAI_NEGA	2021.2.3	Win32	59.94485074						0	33	33	33	1
z	1	0.701						TENTONO	np	7	0	monitoring	0	nonparola	2	ong	0	no	LA25M11	25	maschile	2021-11-11_19h03.23.653	THAI_NEGA	2021.2.3	Win32	59.94485074						0	34	34	34	1
l	1	0.9517						MANICO	p	6	12	monitoring	0	l	1	pmcue	0	no	LA25M11	25	maschile	2021-11-11_19h03.23.653	THAI_NEGA	2021.2.3	Win32	59.94485074						0	35	35	35	1
m	1	0.8357						GETTONE	p	7	5	monitoring	250	parola	1	ong	0	no	LA25M11	25	maschile	2021-11-11_19h03.23.653	THAI_NEGA	2021.2.3	Win32	59.94485074						0	36	36	36	1
z	1	0.8737						CALERA	np	6	0	monitoring	500	nonparola	2	ong	0	no	LA25M11	25	maschile	2021-11-11_19h03.23.653	THAI_NEGA	2021.2.3	Win32	59.94485074						0	37	37	37	1
m	1	0.8326						USTIONE	p	7	20	monitoring	500	parola	1	ong	0	no	LA25M11	25	maschile	2021-11-11_19h03.23.653	THAI_NEGA	2021.2.3	Win32	59.94485074						0	38	38	38	1
m	1	1.3377						LEGNAME	p	7	7	monitoring	0	parola	1	ong	0	no	LA25M11	25	maschile	2021-11-11_19h03.23.653	THAI_NEGA	2021.2.3	Win32	59.94485074						0	39	39	39	1
z	1	0.8386						MODIVO	np	6	0	monitoring	0	nonparola	2	ong	0	no	LA25M11	25	maschile	2021-11-11_19h03.23.653	THAI_NEGA	2021.2.3	Win32	59.94485074						0	40	40	40	1
m	1	1.0154						RADURA	p	6	9	monitoring	0	parola	1	ong	0	no	LA25M11	25	maschile	2021-11-11_19h03.23.653	THAI_NEGA	2021.2.3	Win32	59.94485074						0	41	41	41	1
z	1	0.6993						TUANTO	np	6	0	monitoring	250	nonparola	2	ong	0	no	LA25M11	25	maschile	2021-11-11_19h03.23.653	THAI_NEGA	2021.2.3	Win32	59.94485074						0	42	42	42	1
m	1	0.8057						PICCONE	p	7	11	monitoring	0	parola	1	ong	0	no	LA25M11	25	maschile	2021-11-11_19h03.23.653	THAI_NEGA	2021.2.3	Win32	59.94485074						0	43	43	43	1
z	1	1.2082						LACREME	np	7	0	monitoring	250	nonparola	2	ong	0	no	LA25M11	25	maschile	2021-11-11_19h03.23.653	THAI_NEGA	2021.2.3	Win32	59.94485074						0	44	44	44	1
z	1	0.9655						DILITTA	np	7	0	monitoring	500	nonparola	2	ong	0	no	LA25M11	25	maschile	2021-11-11_19h03.23.653	THAI_NEGA	2021.2.3	Win32	59.94485074						0	45	45	45	1
l	1	1.0195						TOMANTE	np	7	0	monitoring	0	l	2	pmcue	0	no	LA25M11	25	maschile	2021-11-11_19h03.23.653	THAI_NEGA	2021.2.3	Win32	59.94485074						0	46	46	46	1
m	1	0.9224						OTTONE	p	6	17	monitoring	500	parola	1	ong	0	no	LA25M11	25	maschile	2021-11-11_19h03.23.653	THAI_NEGA	2021.2.3	Win32	59.94485074						0	47	47	47	1
m	1	1.0475						GAZEBO	p	6	8	monitoring	0	parola	1	ong	0	no	LA25M11	25	maschile	2021-11-11_19h03.23.653	THAI_NEGA	2021.2.3	Win32	59.94485074						0	48	48	48	1
z	1	0.7939						NENICO	np	6	0	monitoring	250	nonparola	2	ong	0	no	LA25M11	25	maschile	2021-11-11_19h03.23.653	THAI_NEGA	2021.2.3	Win32	59.94485074						0	49	49	49	1
m	1	1.1816						ARPIONE	p	7	12	monitoring	250	parola	1	ong	0	no	LA25M11	25	maschile	2021-11-11_19h03.23.653	THAI_NEGA	2021.2.3	Win32	59.94485074						0	50	50	50	1
z	1	0.8935						VANIGIA	np	7	0	monitoring	500	nonparola	2	ong	0	no	LA25M11	25	maschile	2021-11-11_19h03.23.653	THAI_NEGA	2021.2.3	Win32	59.94485074						0	51	51	51	1
z	1	0.8643						EBLISSE	np	7	0	monitoring	0	nonparola	2	ong	0	no	LA25M11	25	maschile	2021-11-11_19h03.23.653	THAI_NEGA	2021.2.3	Win32	59.94485074						0	52	52	52	1
m	1	0.982						CARTINA	p	7	13	monitoring	250	parola	1	ong	0	no	LA25M11	25	maschile	2021-11-11_19h03.23.653	THAI_NEGA	2021.2.3	Win32	59.94485074						0	53	53	53	1
z	1	0.8497						TECITA	np	6	0	monitoring	500	nonparola	2	ong	0	no	LA25M11	25	maschile	2021-11-11_19h03.23.653	THAI_NEGA	2021.2.3	Win32	59.94485074						0	54	54	54	1
m	1	0.9894						FELINO	p	6	9	monitoring	500	parola	1	ong	0	no	LA25M11	25	maschile	2021-11-11_19h03.23.653	THAI_NEGA	2021.2.3	Win32	59.94485074						0	55	55	55	1
z	1	0.909						GINEVRO	np	7	0	monitoring	250	nonparola	2	ong	0	no	LA25M11	25	maschile	2021-11-11_19h03.23.653	THAI_NEGA	2021.2.3	Win32	59.94485074						0	56	56	56	1
z	1	0.8255						ELANCO	np	6	0	monitoring	250	nonparola	2	ong	0	no	LA25M11	25	maschile	2021-11-11_19h03.23.653	THAI_NEGA	2021.2.3	Win32	59.94485074						0	57	57	57	1
m	1	0.8061						BIDONE	p	6	13	monitoring	0	parola	1	ong	0	no	LA25M11	25	maschile	2021-11-11_19h03.23.653	THAI_NEGA	2021.2.3	Win32	59.94485074						0	58	58	58	1
m	1	0.9656						LEMURE	p	6	3	monitoring	500	parola	1	ong	0	no	LA25M11	25	maschile	2021-11-11_19h03.23.653	THAI_NEGA	2021.2.3	Win32	59.94485074						0	59	59	59	1
l	1	0.8671						SAGOMA	p	6	0	monitoring	250	l	1	pmcue	0	no	LA25M11	25	maschile	2021-11-11_19h03.23.653	THAI_NEGA	2021.2.3	Win32	59.94485074						0	60	60	60	1
m	1	0.8596						REPERTO	p	7	7	monitoring	0	parola	1	ong	0	no	LA25M11	25	maschile	2021-11-11_19h03.23.653	THAI_NEGA	2021.2.3	Win32	59.94485074						0	61	61	61	1
z	1	0.7546						MIDULLO	np	7	0	monitoring	250	nonparola	2	ong	0	no	LA25M11	25	maschile	2021-11-11_19h03.23.653	THAI_NEGA	2021.2.3	Win32	59.94485074						0	62	62	62	1
z	1	1.4157						DANNOLA	np	7	0	monitoring	500	nonparola	2	ong	0	no	LA25M11	25	maschile	2021-11-11_19h03.23.653	THAI_NEGA	2021.2.3	Win32	59.94485074						0	63	63	63	1
m	1	1.841						ORFANO	p	6	9	monitoring	500	parola	1	ong	0	no	LA25M11	25	maschile	2021-11-11_19h03.23.653	THAI_NEGA	2021.2.3	Win32	59.94485074						0	64	64	64	1
z	1	0.9329						BANENA	np	6	0	monitoring	250	nonparola	2	ong	0	no	LA25M11	25	maschile	2021-11-11_19h03.23.653	THAI_NEGA	2021.2.3	Win32	59.94485074						0	65	65	65	1
z	1	0.9712						FERPATA	np	7	0	monitoring	0	nonparola	2	ong	0	no	LA25M11	25	maschile	2021-11-11_19h03.23.653	THAI_NEGA	2021.2.3	Win32	59.94485074						0	66	66	66	1
m	1	0.8257						NEURONE	p	7	11	monitoring	250	parola	1	ong	0	no	LA25M11	25	maschile	2021-11-11_19h03.23.653	THAI_NEGA	2021.2.3	Win32	59.94485074						0	67	67	67	1
z	1	0.9809						LATTERA	np	7	0	monitoring	500	nonparola	2	ong	0	no	LA25M11	25	maschile	2021-11-11_19h03.23.653	THAI_NEGA	2021.2.3	Win32	59.94485074						0	68	68	68	1
z	1	0.9425						GESIONE	np	7	0	monitoring	500	nonparola	2	ong	0	no	LA25M11	25	maschile	2021-11-11_19h03.23.653	THAI_NEGA	2021.2.3	Win32	59.94485074						0	69	69	69	1
m	1	1.0176						PEDANA	p	6	18	monitoring	500	parola	1	ong	0	no	LA25M11	25	maschile	2021-11-11_19h03.23.653	THAI_NEGA	2021.2.3	Win32	59.94485074						0	70	70	70	1
l	1	1.003						MACIATA	np	7	0	monitoring	500	l	2	pmcue	0	no	LA25M11	25	maschile	2021-11-11_19h03.23.653	THAI_NEGA	2021.2.3	Win32	59.94485074						0	71	71	71	1
z	1	1.1927						FIOLINO	np	7	0	monitoring	250	nonparola	2	ong	0	no	LA25M11	25	maschile	2021-11-11_19h03.23.653	THAI_NEGA	2021.2.3	Win32	59.94485074						0	72	72	72	1
m	1	0.972						INGORGO	p	7	16	monitoring	0	parola	1	ong	0	no	LA25M11	25	maschile	2021-11-11_19h03.23.653	THAI_NEGA	2021.2.3	Win32	59.94485074						0	73	73	73	1
z	1	0.9489						IMPORO	np	6	0	monitoring	250	nonparola	2	ong	0	no	LA25M11	25	maschile	2021-11-11_19h03.23.653	THAI_NEGA	2021.2.3	Win32	59.94485074						0	74	74	74	1
m	1	1.2193						NOBILE	p	6	29	monitoring	500	parola	1	ong	0	no	LA25M11	25	maschile	2021-11-11_19h03.23.653	THAI_NEGA	2021.2.3	Win32	59.94485074						0	75	75	75	1
m	1	1.0155						MINIERA	p	7	19	monitoring	500	parola	1	ong	0	no	LA25M11	25	maschile	2021-11-11_19h03.23.653	THAI_NEGA	2021.2.3	Win32	59.94485074						0	76	76	76	1
z	1	0.8656						ALLARVE	np	7	0	monitoring	500	nonparola	2	ong	0	no	LA25M11	25	maschile	2021-11-11_19h03.23.653	THAI_NEGA	2021.2.3	Win32	59.94485074						0	77	77	77	1
z	1	0.804						DIBANO	np	6	0	monitoring	250	nonparola	2	ong	0	no	LA25M11	25	maschile	2021-11-11_19h03.23.653	THAI_NEGA	2021.2.3	Win32	59.94485074						0	78	78	78	1
m	1	0.7987						FAGOTTO	p	7	7	monitoring	0	parola	1	ong	0	no	LA25M11	25	maschile	2021-11-11_19h03.23.653	THAI_NEGA	2021.2.3	Win32	59.94485074						0	79	79	79	1
m	1	0.7498						PALUDE	p	6	13	monitoring	0	parola	1	ong	0	no	LA25M11	25	maschile	2021-11-11_19h03.23.653	THAI_NEGA	2021.2.3	Win32	59.94485074						0	80	80	80	1
z	1	1.1707						MUDINO	np	6	0	monitoring	500	nonparola	2	ong	0	no	LA25M11	25	maschile	2021-11-11_19h03.23.653	THAI_NEGA	2021.2.3	Win32	59.94485074						0	81	81	81	1
z	1	1.119						ESTEBA	np	6	0	monitoring	500	nonparola	2	ong	0	no	LA25M11	25	maschile	2021-11-11_19h03.23.653	THAI_NEGA	2021.2.3	Win32	59.94485074						0	82	82	82	1
l	1	0.9207						MANTIDE	p	7	9	monitoring	250	l	1	pmcue	0	no	LA25M11	25	maschile	2021-11-11_19h03.23.653	THAI_NEGA	2021.2.3	Win32	59.94485074						0	83	83	83	1
m	1	0.9985						UVETTA	p	6	11	monitoring	500	parola	1	ong	0	no	LA25M11	25	maschile	2021-11-11_19h03.23.653	THAI_NEGA	2021.2.3	Win32	59.94485074						0	84	84	84	1
m	1	0.9861						ESILIO	p	6	41	monitoring	250	parola	1	ong	0	no	LA25M11	25	maschile	2021-11-11_19h03.23.653	THAI_NEGA	2021.2.3	Win32	59.94485074						0	85	85	85	1
m	0	1.4583						RECRUTA	np	7	0	monitoring	500	nonparola	2	ong	0	no	LA25M11	25	maschile	2021-11-11_19h03.23.653	THAI_NEGA	2021.2.3	Win32	59.94485074						0	86	86	86	1
m	1	0.9671						TIMONE	p	7	31	monitoring	250	parola	1	ong	0	no	LA25M11	25	maschile	2021-11-11_19h03.23.653	THAI_NEGA	2021.2.3	Win32	59.94485074						0	87	87	87	1
m	1	0.5818						CAVOLO	p	6	13	monitoring	0	parola	1	ong	0	no	LA25M11	25	maschile	2021-11-11_19h03.23.653	THAI_NEGA	2021.2.3	Win32	59.94485074						0	88	88	88	1
z	1	0.8082						NOTTARE	np	7	0	monitoring	500	nonparola	2	ong	0	no	LA25M11	25	maschile	2021-11-11_19h03.23.653	THAI_NEGA	2021.2.3	Win32	59.94485074						0	89	89	89	1
m	1	1.1104						LICHENE	p	7	7	monitoring	0	parola	1	ong	0	no	LA25M11	25	maschile	2021-11-11_19h03.23.653	THAI_NEGA	2021.2.3	Win32	59.94485074						0	90	90	90	1
z	1	0.8217						PUSTINO	np	7	0	monitoring	500	nonparola	2	ong	0	no	LA25M11	25	maschile	2021-11-11_19h03.23.653	THAI_NEGA	2021.2.3	Win32	59.94485074						0	91	91	91	1
m	1	0.8318						MULINO	p	6	7	monitoring	0	parola	1	ong	0	no	LA25M11	25	maschile	2021-11-11_19h03.23.653	THAI_NEGA	2021.2.3	Win32	59.94485074						0	92	92	92	1
z	1	0.883						VAROLO	np	6	0	monitoring	0	nonparola	2	ong	0	no	LA25M11	25	maschile	2021-11-11_19h03.23.653	THAI_NEGA	2021.2.3	Win32	59.94485074						0	93	93	93	1
l	1	0.9703						ENIGMA	p	6	9	monitoring	500	l	1	pmcue	0	no	LA25M11	25	maschile	2021-11-11_19h03.23.653	THAI_NEGA	2021.2.3	Win32	59.94485074						0	94	94	94	1
m	1	1.0351						NARICE	p	6	15	monitoring	250	parola	1	ong	0	no	LA25M11	25	maschile	2021-11-11_19h03.23.653	THAI_NEGA	2021.2.3	Win32	59.94485074						0	95	95	95	1
z	1	0.9662						CAVIDE	np	6	0	monitoring	500	nonparola	2	ong	0	no	LA25M11	25	maschile	2021-11-11_19h03.23.653	THAI_NEGA	2021.2.3	Win32	59.94485074						0	96	96	96	1
z	1	0.7914						VOLACE	np	6	0	monitoring	0	nonparola	2	ong	0	no	LA25M11	25	maschile	2021-11-11_19h03.23.653	THAI_NEGA	2021.2.3	Win32	59.94485074						0	97	97	97	1
z	1	0.8045						SADICE	np	6	0	monitoring	0	nonparola	2	ong	0	no	LA25M11	25	maschile	2021-11-11_19h03.23.653	THAI_NEGA	2021.2.3	Win32	59.94485074						0	98	98	98	1
m	1	0.9407						VORTICE	p	7	14	monitoring	250	parola	1	ong	0	no	LA25M11	25	maschile	2021-11-11_19h03.23.653	THAI_NEGA	2021.2.3	Win32	59.94485074						0	99	99	99	1
																			LA25M11	25	maschile	2021-11-11_19h03.23.653	THAI_NEGA	2021.2.3	Win32	59.94485074											n	1	6.6601	y	1	6.2548	n	1	3.0295
