# Supplementary material for: Thinking about it: the impact of COVID-19-related stimuli on prospective memory
Source: PeerJ. 2023 Nov 16;11:e16389. doi: 10.7717/peerj.16389 (PMC10657566; doi:10.7717/peerj.16389)
Supplement: Supplemental Information 4 — The raw data from both the task and the questionnaire. Both folders are divided in the three conditions (COV, DOC, and NEGA) depending on the presented video clip. [file peerj-11-16389-s004.zip › Data/RAW_Data_Task/NEGA_version/MF31M18_nega.csv]

trial_key.keys	trial_key.corr	trials_loop_practice.thisRepN	trials_loop_practice.thisTrialN	trials_loop_practice.thisN	trials_loop_practice.thisIndex	trials_loop_practice.ran	stimolo	parolanonparola	lunghezza	frequenza	blocco	jitter	rispcorr	StimTrig	stim_type	stimulus_after	underline	ID_Soggetto*	Età*	Sesso	date	expName	psychopyVersion	OS	frameRate	trial_key.rt	trials_loop_baseline.thisRepN	trials_loop_baseline.thisTrialN	trials_loop_baseline.thisN	trials_loop_baseline.thisIndex	trials_loop_baseline.ran	trials_loop_attention.thisRepN	trials_loop_attention.thisTrialN	trials_loop_attention.thisN	trials_loop_attention.thisIndex	trials_loop_attention.ran	emotional1_key.keys	emotional1_key.corr	emotional1_key.rt	emotional2_key.keys	emotional2_key.corr	emotional2_key.rt	emotional3_key.keys	emotional3_key.corr	emotional3_key.rt
	0	0	0	0	0	1	ARANCIA	p	7	31	practice	500	parola	1	ong	0	no	MF31M18	31	M	2021-10-18_12h15.51.309	THAI_NEGA	2021.2.3	Win32	59.09466966
	0	0	1	1	1	1	RECINA	np	6	0	practice	500	nonparola	2	ong	0	no	MF31M18	31	M	2021-10-18_12h15.51.309	THAI_NEGA	2021.2.3	Win32	59.09466966
	0	0	2	2	2	1	TUCCANA	np	7	0	practice	250	nonparola	2	ong	0	no	MF31M18	31	M	2021-10-18_12h15.51.309	THAI_NEGA	2021.2.3	Win32	59.09466966
m	1	0	3	3	3	1	PETTINE	p	7	1	practice	0	parola	1	ong	0	no	MF31M18	31	M	2021-10-18_12h15.51.309	THAI_NEGA	2021.2.3	Win32	59.09466966	1.2674
z	1	0	4	4	4	1	INFITO	np	6	0	practice	500	nonparola	2	ong	0	no	MF31M18	31	M	2021-10-18_12h15.51.309	THAI_NEGA	2021.2.3	Win32	59.09466966	0.8676
m	1	0	5	5	5	1	GIUDICE	p	7	374	practice	500	parola	1	ong	0	no	MF31M18	31	M	2021-10-18_12h15.51.309	THAI_NEGA	2021.2.3	Win32	59.09466966	0.7717
m	1	0	6	6	6	1	VOLANTE	p	7	89	practice	0	parola	1	ong	0	no	MF31M18	31	M	2021-10-18_12h15.51.309	THAI_NEGA	2021.2.3	Win32	59.09466966	0.6088
z	1	0	7	7	7	1	CUBELA	np	6	0	practice	250	nonparola	2	ong	0	no	MF31M18	31	M	2021-10-18_12h15.51.309	THAI_NEGA	2021.2.3	Win32	59.09466966	0.9269
z	1	0	8	8	8	1	LUGGINE	np	7	0	practice	0	nonparola	2	ong	0	no	MF31M18	31	M	2021-10-18_12h15.51.309	THAI_NEGA	2021.2.3	Win32	59.09466966	0.8397
m	1	0	9	9	9	1	DISEGNO	p	7	201	practice	0	parola	1	ong	0	no	MF31M18	31	M	2021-10-18_12h15.51.309	THAI_NEGA	2021.2.3	Win32	59.09466966	0.7435
m	1						RELITTO	p	7	8	baseline	500	parola	1	ong	0	no	MF31M18	31	M	2021-10-18_12h15.51.309	THAI_NEGA	2021.2.3	Win32	59.09466966	0.9505	0	0	0	0	1
m	1						GERANIO	p	7	12	baseline	250	parola	1	ong	0	no	MF31M18	31	M	2021-10-18_12h15.51.309	THAI_NEGA	2021.2.3	Win32	59.09466966	1.1689	0	1	1	1	1
z	1						VANANGA	np	7	0	baseline	0	nonparola	2	ong	0	no	MF31M18	31	M	2021-10-18_12h15.51.309	THAI_NEGA	2021.2.3	Win32	59.09466966	0.9261	0	2	2	2	1
m	1						NATICA	p	6	5	baseline	250	parola	1	ong	0	no	MF31M18	31	M	2021-10-18_12h15.51.309	THAI_NEGA	2021.2.3	Win32	59.09466966	1.287	0	3	3	3	1
z	1						USTELLO	np	7	0	baseline	500	nonparola	2	ong	0	no	MF31M18	31	M	2021-10-18_12h15.51.309	THAI_NEGA	2021.2.3	Win32	59.09466966	1.2574	0	4	4	4	1
m	1						METANO	p	6	17	baseline	250	parola	1	ong	0	no	MF31M18	31	M	2021-10-18_12h15.51.309	THAI_NEGA	2021.2.3	Win32	59.09466966	0.6597	0	5	5	5	1
z	1						FIURIA	np	6	0	baseline	500	nonparola	2	ong	0	no	MF31M18	31	M	2021-10-18_12h15.51.309	THAI_NEGA	2021.2.3	Win32	59.09466966	1.0661	0	6	6	6	1
m	1						SUGHERO	p	7	5	baseline	250	parola	1	ong	0	no	MF31M18	31	M	2021-10-18_12h15.51.309	THAI_NEGA	2021.2.3	Win32	59.09466966	0.7672	0	7	7	7	1
z	1						PIROTA	np	6	0	baseline	250	nonparola	2	ong	0	no	MF31M18	31	M	2021-10-18_12h15.51.309	THAI_NEGA	2021.2.3	Win32	59.09466966	0.9681	0	8	8	8	1
z	1						BAMBORA	np	7	0	baseline	0	nonparola	2	ong	0	no	MF31M18	31	M	2021-10-18_12h15.51.309	THAI_NEGA	2021.2.3	Win32	59.09466966	1.2407	0	9	9	9	1
m	1						PETALO	p	6	27	baseline	250	parola	1	ong	0	no	MF31M18	31	M	2021-10-18_12h15.51.309	THAI_NEGA	2021.2.3	Win32	59.09466966	0.7027	0	10	10	10	1
m	1						ELMETTO	p	7	5	baseline	0	parola	1	ong	0	no	MF31M18	31	M	2021-10-18_12h15.51.309	THAI_NEGA	2021.2.3	Win32	59.09466966	1.6523	0	11	11	11	1
z	1						DOBILE	np	6	0	baseline	250	nonparola	2	ong	0	no	MF31M18	31	M	2021-10-18_12h15.51.309	THAI_NEGA	2021.2.3	Win32	59.09466966	0.8621	0	12	12	12	1
m	1						BAVERO	p	6	7	baseline	0	parola	1	ong	0	no	MF31M18	31	M	2021-10-18_12h15.51.309	THAI_NEGA	2021.2.3	Win32	59.09466966	0.9135	0	13	13	13	1
m	1						VALENZA	p	7	10	baseline	500	parola	1	ong	0	no	MF31M18	31	M	2021-10-18_12h15.51.309	THAI_NEGA	2021.2.3	Win32	59.09466966	0.7779	0	14	14	14	1
z	1						ORDONE	np	6	0	baseline	250	nonparola	2	ong	0	no	MF31M18	31	M	2021-10-18_12h15.51.309	THAI_NEGA	2021.2.3	Win32	59.09466966	0.956	0	15	15	15	1
z	1						TERPONE	np	7	0	baseline	250	nonparola	2	ong	0	no	MF31M18	31	M	2021-10-18_12h15.51.309	THAI_NEGA	2021.2.3	Win32	59.09466966	0.8842	0	16	16	16	1
m	1						INCHINO	p	7	10	baseline	250	parola	1	ong	0	no	MF31M18	31	M	2021-10-18_12h15.51.309	THAI_NEGA	2021.2.3	Win32	59.09466966	0.8499	0	17	17	17	1
m	1						ETTARO	p	6	31	baseline	0	parola	1	ong	0	no	MF31M18	31	M	2021-10-18_12h15.51.309	THAI_NEGA	2021.2.3	Win32	59.09466966	0.7504	0	18	18	18	1
z	1						LUVACA	np	6	0	baseline	250	nonparola	2	ong	0	no	MF31M18	31	M	2021-10-18_12h15.51.309	THAI_NEGA	2021.2.3	Win32	59.09466966	0.8581	0	19	19	19	1
m	1						DUETTO	p	6	23	baseline	500	parola	1	ong	0	no	MF31M18	31	M	2021-10-18_12h15.51.309	THAI_NEGA	2021.2.3	Win32	59.09466966	0.6102	0	20	20	20	1
z	1						PUPILE	np	6	0	baseline	250	nonparola	2	ong	0	no	MF31M18	31	M	2021-10-18_12h15.51.309	THAI_NEGA	2021.2.3	Win32	59.09466966	0.9278	0	21	21	21	1
z	1						STOVACO	np	7	0	baseline	0	nonparola	2	ong	0	no	MF31M18	31	M	2021-10-18_12h15.51.309	THAI_NEGA	2021.2.3	Win32	59.09466966	0.7676	0	22	22	22	1
m	1						BARILE	p	6	7	baseline	500	parola	1	ong	0	no	MF31M18	31	M	2021-10-18_12h15.51.309	THAI_NEGA	2021.2.3	Win32	59.09466966	0.5707	0	23	23	23	1
z	1						RANAIO	np	6	0	baseline	250	nonparola	2	ong	0	no	MF31M18	31	M	2021-10-18_12h15.51.309	THAI_NEGA	2021.2.3	Win32	59.09466966	0.9337	0	24	24	24	1
m	1						CAVERNA	p	7	14	baseline	250	parola	1	ong	0	no	MF31M18	31	M	2021-10-18_12h15.51.309	THAI_NEGA	2021.2.3	Win32	59.09466966	0.6349	0	25	25	25	1
z	1						ROTOIA	np	7	0	baseline	500	nonparola	2	ong	0	no	MF31M18	31	M	2021-10-18_12h15.51.309	THAI_NEGA	2021.2.3	Win32	59.09466966	0.8953	0	26	26	26	1
m	1						ALTURA	p	6	8	baseline	500	parola	1	ong	0	no	MF31M18	31	M	2021-10-18_12h15.51.309	THAI_NEGA	2021.2.3	Win32	59.09466966	0.6974	0	27	27	27	1
m	1						DIPINTO	p	7	21	baseline	0	parola	1	ong	0	no	MF31M18	31	M	2021-10-18_12h15.51.309	THAI_NEGA	2021.2.3	Win32	59.09466966	0.7741	0	28	28	28	1
m	1						LEGUME	p	6	11	baseline	250	parola	1	ong	0	no	MF31M18	31	M	2021-10-18_12h15.51.309	THAI_NEGA	2021.2.3	Win32	59.09466966	1.733	0	29	29	29	1
z	1						FEDINO	np	6	0	baseline	500	nonparola	2	ong	0	no	MF31M18	31	M	2021-10-18_12h15.51.309	THAI_NEGA	2021.2.3	Win32	59.09466966	0.8049	0	30	30	30	1
m	1						MENSOLA	p	7	7	baseline	0	parola	1	ong	0	no	MF31M18	31	M	2021-10-18_12h15.51.309	THAI_NEGA	2021.2.3	Win32	59.09466966	0.6904	0	31	31	31	1
z	1						ALCUME	np	6	0	baseline	500	nonparola	2	ong	0	no	MF31M18	31	M	2021-10-18_12h15.51.309	THAI_NEGA	2021.2.3	Win32	59.09466966	1.3491	0	32	32	32	1
m	1						INNESTO	p	6	13	baseline	0	parola	1	ong	0	no	MF31M18	31	M	2021-10-18_12h15.51.309	THAI_NEGA	2021.2.3	Win32	59.09466966	0.6616	0	33	33	33	1
z	1						LAVENDA	np	7	0	baseline	0	nonparola	2	ong	0	no	MF31M18	31	M	2021-10-18_12h15.51.309	THAI_NEGA	2021.2.3	Win32	59.09466966	0.7456	0	34	34	34	1
m	1						SLAVINA	p	7	5	baseline	500	parola	1	ong	0	no	MF31M18	31	M	2021-10-18_12h15.51.309	THAI_NEGA	2021.2.3	Win32	59.09466966	0.7607	0	35	35	35	1
m	1						ORMONE	p	6	6	baseline	500	parola	1	ong	0	no	MF31M18	31	M	2021-10-18_12h15.51.309	THAI_NEGA	2021.2.3	Win32	59.09466966	0.6844	0	36	36	36	1
z	1						UMIONE	np	6	0	baseline	0	nonparola	2	ong	0	no	MF31M18	31	M	2021-10-18_12h15.51.309	THAI_NEGA	2021.2.3	Win32	59.09466966	0.9747	0	37	37	37	1
m	1						SALAME	p	6	14	baseline	0	parola	1	ong	0	no	MF31M18	31	M	2021-10-18_12h15.51.309	THAI_NEGA	2021.2.3	Win32	59.09466966	0.6443	0	38	38	38	1
z	1						GANDOLA	np	7	0	baseline	500	nonparola	2	ong	0	no	MF31M18	31	M	2021-10-18_12h15.51.309	THAI_NEGA	2021.2.3	Win32	59.09466966	0.7583	0	39	39	39	1
m	0						DIGEGNO	np	7	0	baseline	500	nonparola	2	ong	0	no	MF31M18	31	M	2021-10-18_12h15.51.309	THAI_NEGA	2021.2.3	Win32	59.09466966	0.6567	0	40	40	40	1
z	1						BACRECA	np	7	0	baseline	0	nonparola	2	ong	0	no	MF31M18	31	M	2021-10-18_12h15.51.309	THAI_NEGA	2021.2.3	Win32	59.09466966	1.0882	0	41	41	41	1
m	1						RUDERE	p	6	8	baseline	250	parola	1	ong	0	no	MF31M18	31	M	2021-10-18_12h15.51.309	THAI_NEGA	2021.2.3	Win32	59.09466966	0.8091	0	42	42	42	1
z	1						OSCITE	np	6	0	baseline	250	nonparola	2	ong	0	no	MF31M18	31	M	2021-10-18_12h15.51.309	THAI_NEGA	2021.2.3	Win32	59.09466966	0.8228	0	43	43	43	1
m	1						NETTARE	p	7	14	baseline	500	parola	1	ong	0	no	MF31M18	31	M	2021-10-18_12h15.51.309	THAI_NEGA	2021.2.3	Win32	59.09466966	0.8165	0	44	44	44	1
z	1						PENTERA	np	7	0	baseline	0	nonparola	2	ong	0	no	MF31M18	31	M	2021-10-18_12h15.51.309	THAI_NEGA	2021.2.3	Win32	59.09466966	0.9076	0	45	45	45	1
z	1						NEBOZIO	np	7	0	baseline	250	nonparola	2	ong	0	no	MF31M18	31	M	2021-10-18_12h15.51.309	THAI_NEGA	2021.2.3	Win32	59.09466966	0.8998	0	46	46	46	1
m	1						ZATTERA	p	7	14	baseline	500	parola	1	ong	0	no	MF31M18	31	M	2021-10-18_12h15.51.309	THAI_NEGA	2021.2.3	Win32	59.09466966	0.901	0	47	47	47	1
m	1						LAMIERA	p	7	11	baseline	500	parola	1	ong	0	no	MF31M18	31	M	2021-10-18_12h15.51.309	THAI_NEGA	2021.2.3	Win32	59.09466966	1.0925	0	48	48	48	1
z	1						CULINA	np	6	0	baseline	500	nonparola	2	ong	0	no	MF31M18	31	M	2021-10-18_12h15.51.309	THAI_NEGA	2021.2.3	Win32	59.09466966	1.1191	0	49	49	49	1
m	1						FALANGE	p	7	9	baseline	250	parola	1	ong	0	no	MF31M18	31	M	2021-10-18_12h15.51.309	THAI_NEGA	2021.2.3	Win32	59.09466966	0.9999	0	50	50	50	1
m	1						PEDALE	p	6	16	baseline	500	parola	1	ong	0	no	MF31M18	31	M	2021-10-18_12h15.51.309	THAI_NEGA	2021.2.3	Win32	59.09466966	1.0279	0	51	51	51	1
z	1						METARDO	np	7	0	baseline	500	nonparola	2	ong	0	no	MF31M18	31	M	2021-10-18_12h15.51.309	THAI_NEGA	2021.2.3	Win32	59.09466966	0.8343	0	52	52	52	1
m	1						EMPORIO	p	7	3	baseline	250	parola	1	ong	0	no	MF31M18	31	M	2021-10-18_12h15.51.309	THAI_NEGA	2021.2.3	Win32	59.09466966	0.7902	0	53	53	53	1
z	1						TAPORE	np	6	0	baseline	0	nonparola	2	ong	0	no	MF31M18	31	M	2021-10-18_12h15.51.309	THAI_NEGA	2021.2.3	Win32	59.09466966	1.0262	0	54	54	54	1
z	1						DENTIDE	np	7	0	baseline	250	nonparola	2	ong	0	no	MF31M18	31	M	2021-10-18_12h15.51.309	THAI_NEGA	2021.2.3	Win32	59.09466966	0.8279	0	55	55	55	1
z	1						SEPERTO	np	7	0	baseline	500	nonparola	2	ong	0	no	MF31M18	31	M	2021-10-18_12h15.51.309	THAI_NEGA	2021.2.3	Win32	59.09466966	0.952	0	56	56	56	1
	0						MUCOSA	p	6	6	baseline	500	parola	1	ong	0	no	MF31M18	31	M	2021-10-18_12h15.51.309	THAI_NEGA	2021.2.3	Win32	59.09466966		0	57	57	57	1
z	1						BECULLA	np	7	0	baseline	250	nonparola	2	ong	0	no	MF31M18	31	M	2021-10-18_12h15.51.309	THAI_NEGA	2021.2.3	Win32	59.09466966	0.8558	0	58	58	58	1
m	1						FUCINA	p	6	8	baseline	250	parola	1	ong	0	no	MF31M18	31	M	2021-10-18_12h15.51.309	THAI_NEGA	2021.2.3	Win32	59.09466966	1.1895	0	59	59	59	1
m	1						ECLISSI	p	7	5	baseline	0	parola	1	ong	0	no	MF31M18	31	M	2021-10-18_12h15.51.309	THAI_NEGA	2021.2.3	Win32	59.09466966	0.9229	0	60	60	60	1
m	1						TROFEO	p	6	23	baseline	250	parola	1	ong	0	no	MF31M18	31	M	2021-10-18_12h15.51.309	THAI_NEGA	2021.2.3	Win32	59.09466966	0.702	0	61	61	61	1
m	1						ROTTAME	p	7	7	baseline	0	parola	1	ong	0	no	MF31M18	31	M	2021-10-18_12h15.51.309	THAI_NEGA	2021.2.3	Win32	59.09466966	0.7343	0	62	62	62	1
z	1						MENDOLO	np	7	0	baseline	500	nonparola	2	ong	0	no	MF31M18	31	M	2021-10-18_12h15.51.309	THAI_NEGA	2021.2.3	Win32	59.09466966	0.9872	0	63	63	63	1
z	1						ARSINE	np	6	0	baseline	250	nonparola	2	ong	0	no	MF31M18	31	M	2021-10-18_12h15.51.309	THAI_NEGA	2021.2.3	Win32	59.09466966	0.7592	0	64	64	64	1
m	1						TISANA	p	6	7	baseline	0	parola	1	ong	0	no	MF31M18	31	M	2021-10-18_12h15.51.309	THAI_NEGA	2021.2.3	Win32	59.09466966	0.7104	0	65	65	65	1
z	1						ORLINO	np	6	0	baseline	0	nonparola	2	ong	0	no	MF31M18	31	M	2021-10-18_12h15.51.309	THAI_NEGA	2021.2.3	Win32	59.09466966	0.8927	0	66	66	66	1
m	1						ARINGA	p	6	9	baseline	500	parola	1	ong	0	no	MF31M18	31	M	2021-10-18_12h15.51.309	THAI_NEGA	2021.2.3	Win32	59.09466966	0.7079	0	67	67	67	1
z	1						TENGINE	np	7	0	baseline	0	nonparola	2	ong	0	no	MF31M18	31	M	2021-10-18_12h15.51.309	THAI_NEGA	2021.2.3	Win32	59.09466966	1.0074	0	68	68	68	1
m	1						ATTICO	p	6	6	baseline	500	parola	1	ong	0	no	MF31M18	31	M	2021-10-18_12h15.51.309	THAI_NEGA	2021.2.3	Win32	59.09466966	0.6354	0	69	69	69	1
z	1						VENORE	np	6	0	baseline	250	nonparola	2	ong	0	no	MF31M18	31	M	2021-10-18_12h15.51.309	THAI_NEGA	2021.2.3	Win32	59.09466966	0.7704	0	70	70	70	1
m	1						DARSENA	p	7	9	baseline	0	parola	1	ong	0	no	MF31M18	31	M	2021-10-18_12h15.51.309	THAI_NEGA	2021.2.3	Win32	59.09466966	0.8502	0	71	71	71	1
z	1						ALCIERE	np	7	0	baseline	250	nonparola	2	ong	0	no	MF31M18	31	M	2021-10-18_12h15.51.309	THAI_NEGA	2021.2.3	Win32	59.09466966	1.7604	0	72	72	72	1
z	1						ENTIMO	np	6	0	baseline	0	nonparola	2	ong	0	no	MF31M18	31	M	2021-10-18_12h15.51.309	THAI_NEGA	2021.2.3	Win32	59.09466966	1.221	0	73	73	73	1
m	1						LIVIDO	p	6	8	baseline	500	parola	1	ong	0	no	MF31M18	31	M	2021-10-18_12h15.51.309	THAI_NEGA	2021.2.3	Win32	59.09466966	0.5691	0	74	74	74	1
m	1						NAUSEA	p	6	15	baseline	0	parola	1	ong	0	no	MF31M18	31	M	2021-10-18_12h15.51.309	THAI_NEGA	2021.2.3	Win32	59.09466966	0.709	0	75	75	75	1
m	0						VERCACE	np	7	0	baseline	500	nonparola	2	ong	0	no	MF31M18	31	M	2021-10-18_12h15.51.309	THAI_NEGA	2021.2.3	Win32	59.09466966	0.7662	0	76	76	76	1
m	1						COFANO	p	6	9	baseline	0	parola	1	ong	0	no	MF31M18	31	M	2021-10-18_12h15.51.309	THAI_NEGA	2021.2.3	Win32	59.09466966	0.8332	0	77	77	77	1
m	0						USPICIO	np	7	0	baseline	250	nonparola	2	ong	0	no	MF31M18	31	M	2021-10-18_12h15.51.309	THAI_NEGA	2021.2.3	Win32	59.09466966	1.0339	0	78	78	78	1
m	1						IMBUTO	p	6	9	baseline	0	parola	1	ong	0	no	MF31M18	31	M	2021-10-18_12h15.51.309	THAI_NEGA	2021.2.3	Win32	59.09466966	0.8338	0	79	79	79	1
z	1						SADIVA	np	6	0	baseline	500	nonparola	2	ong	0	no	MF31M18	31	M	2021-10-18_12h15.51.309	THAI_NEGA	2021.2.3	Win32	59.09466966	0.9892	0	80	80	80	1
m	1						BOZZOLO	p	7	7	baseline	0	parola	1	ong	0	no	MF31M18	31	M	2021-10-18_12h15.51.309	THAI_NEGA	2021.2.3	Win32	59.09466966	0.7043	0	81	81	81	1
z	1						OMPICCIO	np	7	0	baseline	0	nonparola	2	ong	0	no	MF31M18	31	M	2021-10-18_12h15.51.309	THAI_NEGA	2021.2.3	Win32	59.09466966	0.8168	0	82	82	82	1
z	1						LIMPONE	np	7	0	baseline	500	nonparola	2	ong	0	no	MF31M18	31	M	2021-10-18_12h15.51.309	THAI_NEGA	2021.2.3	Win32	59.09466966	0.7878	0	83	83	83	1
z	1						NARCICO	np	7	0	baseline	250	nonparola	2	ong	0	no	MF31M18	31	M	2021-10-18_12h15.51.309	THAI_NEGA	2021.2.3	Win32	59.09466966	1.0915	0	84	84	84	1
m	1						PASCOLO	p	7	7	baseline	0	parola	1	ong	0	no	MF31M18	31	M	2021-10-18_12h15.51.309	THAI_NEGA	2021.2.3	Win32	59.09466966	0.9003	0	85	85	85	1
z	1						INSOGNA	np	7	0	baseline	250	nonparola	2	ong	0	no	MF31M18	31	M	2021-10-18_12h15.51.309	THAI_NEGA	2021.2.3	Win32	59.09466966	1.2995	0	86	86	86	1
m	1						PATINA	p	6	14	baseline	250	parola	1	ong	0	no	MF31M18	31	M	2021-10-18_12h15.51.309	THAI_NEGA	2021.2.3	Win32	59.09466966	0.9275	0	87	87	87	1
z	1						ADOLTO	np	7	0	baseline	0	nonparola	2	ong	0	no	MF31M18	31	M	2021-10-18_12h15.51.309	THAI_NEGA	2021.2.3	Win32	59.09466966	0.8352	0	88	88	88	1
m	1						UTENTE	p	6	34	baseline	0	parola	1	ong	0	no	MF31M18	31	M	2021-10-18_12h15.51.309	THAI_NEGA	2021.2.3	Win32	59.09466966	1.8373	0	89	89	89	1
z	1						CIPELLA	np	7	0	baseline	500	nonparola	2	ong	0	no	MF31M18	31	M	2021-10-18_12h15.51.309	THAI_NEGA	2021.2.3	Win32	59.09466966	0.7911	0	90	90	90	1
m	1						GINEPRO	p	7	10	baseline	0	parola	1	ong	0	no	MF31M18	31	M	2021-10-18_12h15.51.309	THAI_NEGA	2021.2.3	Win32	59.09466966	0.8345	0	91	91	91	1
z	1						NONATO	np	6	0	baseline	500	nonparola	2	ong	0	no	MF31M18	31	M	2021-10-18_12h15.51.309	THAI_NEGA	2021.2.3	Win32	59.09466966	0.8778	0	92	92	92	1
m	1						CALICE	p	6	10	baseline	0	parola	1	ong	0	no	MF31M18	31	M	2021-10-18_12h15.51.309	THAI_NEGA	2021.2.3	Win32	59.09466966	0.6722	0	93	93	93	1
m	1						TORACE	p	6	31	baseline	250	parola	1	ong	0	no	MF31M18	31	M	2021-10-18_12h15.51.309	THAI_NEGA	2021.2.3	Win32	59.09466966	0.6339	0	94	94	94	1
z	0						REDINE	p	6	8	baseline	500	parola	1	ong	0	no	MF31M18	31	M	2021-10-18_12h15.51.309	THAI_NEGA	2021.2.3	Win32	59.09466966	0.7028	0	95	95	95	1
m	1						GOMITO	p	6	35	baseline	0	parola	1	ong	0	no	MF31M18	31	M	2021-10-18_12h15.51.309	THAI_NEGA	2021.2.3	Win32	59.09466966	0.6083	0	96	96	96	1
z	1						INGENSO	np	7	0	baseline	500	nonparola	2	ong	0	no	MF31M18	31	M	2021-10-18_12h15.51.309	THAI_NEGA	2021.2.3	Win32	59.09466966	0.7666	0	97	97	97	1
z	1						COVALLO	np	7	0	baseline	250	nonparola	2	ong	0	no	MF31M18	31	M	2021-10-18_12h15.51.309	THAI_NEGA	2021.2.3	Win32	59.09466966	0.7191	0	98	98	98	1
m	1						MONACO	p	6	24	baseline	250	parola	1	ong	0	no	MF31M18	31	M	2021-10-18_12h15.51.309	THAI_NEGA	2021.2.3	Win32	59.09466966	0.7338	0	99	99	99	1
m	1						DILUVIO	p	7	34	monitoring	0	parola	1	ong	0	no	MF31M18	31	M	2021-10-18_12h15.51.309	THAI_NEGA	2021.2.3	Win32	59.09466966	1.8425						0	0	0	0	1
z	1						PADATO	np	6	0	monitoring	250	nonparola	2	ong	0	no	MF31M18	31	M	2021-10-18_12h15.51.309	THAI_NEGA	2021.2.3	Win32	59.09466966	1.0587						0	1	1	1	1
m	1						STIVALE	p	7	10	monitoring	0	parola	1	ong	0	no	MF31M18	31	M	2021-10-18_12h15.51.309	THAI_NEGA	2021.2.3	Win32	59.09466966	0.9231						0	2	2	2	1
z	1						BAMMINO	np	7	0	monitoring	0	nonparola	2	ong	0	no	MF31M18	31	M	2021-10-18_12h15.51.309	THAI_NEGA	2021.2.3	Win32	59.09466966	1.5669						0	3	3	3	1
m	0						NUDOLA	np	6	0	monitoring	250	nonparola	2	ong	0	no	MF31M18	31	M	2021-10-18_12h15.51.309	THAI_NEGA	2021.2.3	Win32	59.09466966	1.3533						0	4	4	4	1
z	0						ZAMPINO	p	7	6	monitoring	500	parola	1	ong	0	no	MF31M18	31	M	2021-10-18_12h15.51.309	THAI_NEGA	2021.2.3	Win32	59.09466966	1.7034						0	5	5	5	1
m	1						CALDAIA	p	7	12	monitoring	250	parola	1	ong	0	no	MF31M18	31	M	2021-10-18_12h15.51.309	THAI_NEGA	2021.2.3	Win32	59.09466966	1.2592						0	6	6	6	1
z	1						FULGINE	np	7	0	monitoring	0	nonparola	2	ong	0	no	MF31M18	31	M	2021-10-18_12h15.51.309	THAI_NEGA	2021.2.3	Win32	59.09466966	0.9539						0	7	7	7	1
m	1						URANIO	p	6	9	monitoring	250	parola	1	ong	0	no	MF31M18	31	M	2021-10-18_12h15.51.309	THAI_NEGA	2021.2.3	Win32	59.09466966	0.8354						0	8	8	8	1
z	1						APISSO	np	6	0	monitoring	500	nonparola	2	ong	0	no	MF31M18	31	M	2021-10-18_12h15.51.309	THAI_NEGA	2021.2.3	Win32	59.09466966	0.8416						0	9	9	9	1
	0						CAGERMA	np	7	0	monitoring	0	l	2	pmcue	0	no	MF31M18	31	M	2021-10-18_12h15.51.309	THAI_NEGA	2021.2.3	Win32	59.09466966							0	10	10	10	1
m	1						TAZZINA	p	7	10	monitoring	250	parola	1	ong	0	no	MF31M18	31	M	2021-10-18_12h15.51.309	THAI_NEGA	2021.2.3	Win32	59.09466966	0.7503						0	11	11	11	1
m	1						VAPORE	p	6	40	monitoring	0	parola	1	ong	0	no	MF31M18	31	M	2021-10-18_12h15.51.309	THAI_NEGA	2021.2.3	Win32	59.09466966	0.7385						0	12	12	12	1
z	1						FEDORE	np	6	0	monitoring	250	nonparola	2	ong	0	no	MF31M18	31	M	2021-10-18_12h15.51.309	THAI_NEGA	2021.2.3	Win32	59.09466966	0.8506						0	13	13	13	1
m	1						MONTONE	p	7	8	monitoring	250	parola	1	ong	0	no	MF31M18	31	M	2021-10-18_12h15.51.309	THAI_NEGA	2021.2.3	Win32	59.09466966	0.8039						0	14	14	14	1
z	1						CANEZZA	np	7	0	monitoring	0	nonparola	2	ong	0	no	MF31M18	31	M	2021-10-18_12h15.51.309	THAI_NEGA	2021.2.3	Win32	59.09466966	0.8665						0	15	15	15	1
z	1						RAGINA	np	6	0	monitoring	250	nonparola	2	ong	0	no	MF31M18	31	M	2021-10-18_12h15.51.309	THAI_NEGA	2021.2.3	Win32	59.09466966	0.7746						0	16	16	16	1
m	1						AGNELLO	p	7	17	monitoring	250	parola	1	ong	0	no	MF31M18	31	M	2021-10-18_12h15.51.309	THAI_NEGA	2021.2.3	Win32	59.09466966	1.0829						0	17	17	17	1
z	1						PINARIO	np	7	0	monitoring	250	nonparola	2	ong	0	no	MF31M18	31	M	2021-10-18_12h15.51.309	THAI_NEGA	2021.2.3	Win32	59.09466966	0.9174						0	18	18	18	1
z	1						INDANO	np	6	0	monitoring	500	nonparola	2	ong	0	no	MF31M18	31	M	2021-10-18_12h15.51.309	THAI_NEGA	2021.2.3	Win32	59.09466966	0.8558						0	19	19	19	1
m	1						BISTURI	p	7	8	monitoring	250	parola	1	ong	0	no	MF31M18	31	M	2021-10-18_12h15.51.309	THAI_NEGA	2021.2.3	Win32	59.09466966	1.2494						0	20	20	20	1
z	1						SECONTO	np	7	0	monitoring	250	nonparola	2	ong	0	no	MF31M18	31	M	2021-10-18_12h15.51.309	THAI_NEGA	2021.2.3	Win32	59.09466966	0.7666						0	21	21	21	1
l	1						POMATA	p	6	0	monitoring	500	l	1	pmcue	0	no	MF31M18	31	M	2021-10-18_12h15.51.309	THAI_NEGA	2021.2.3	Win32	59.09466966	1.2442						0	22	22	22	1
z	1						UMETTA	np	6	0	monitoring	250	nonparola	2	ong	0	no	MF31M18	31	M	2021-10-18_12h15.51.309	THAI_NEGA	2021.2.3	Win32	59.09466966	1.258						0	23	23	23	1
m	1						FRUSCIO	p	7	9	monitoring	0	parola	1	ong	0	no	MF31M18	31	M	2021-10-18_12h15.51.309	THAI_NEGA	2021.2.3	Win32	59.09466966	0.8002						0	24	24	24	1
m	1						ORDIGNO	p	7	15	monitoring	250	parola	1	ong	0	no	MF31M18	31	M	2021-10-18_12h15.51.309	THAI_NEGA	2021.2.3	Win32	59.09466966	0.8843						0	25	25	25	1
z	1						METALO	np	6	0	monitoring	0	nonparola	2	ong	0	no	MF31M18	31	M	2021-10-18_12h15.51.309	THAI_NEGA	2021.2.3	Win32	59.09466966	0.7452						0	26	26	26	1
z	1						GAVERA	np	6	0	monitoring	500	nonparola	2	ong	0	no	MF31M18	31	M	2021-10-18_12h15.51.309	THAI_NEGA	2021.2.3	Win32	59.09466966	0.7436						0	27	27	27	1
m	1						INSERTO	p	7	9	monitoring	0	parola	1	ong	0	no	MF31M18	31	M	2021-10-18_12h15.51.309	THAI_NEGA	2021.2.3	Win32	59.09466966	0.9735						0	28	28	28	1
m	1						VICARIO	p	7	9	monitoring	500	parola	1	ong	0	no	MF31M18	31	M	2021-10-18_12h15.51.309	THAI_NEGA	2021.2.3	Win32	59.09466966	0.8512						0	29	29	29	1
z	1						ACENDA	np	6	0	monitoring	0	nonparola	2	ong	0	no	MF31M18	31	M	2021-10-18_12h15.51.309	THAI_NEGA	2021.2.3	Win32	59.09466966	0.7771						0	30	30	30	1
m	1						DECADE	p	6	7	monitoring	0	parola	1	ong	0	no	MF31M18	31	M	2021-10-18_12h15.51.309	THAI_NEGA	2021.2.3	Win32	59.09466966	0.9831						0	31	31	31	1
z	1						PALETE	np	6	0	monitoring	500	nonparola	2	ong	0	no	MF31M18	31	M	2021-10-18_12h15.51.309	THAI_NEGA	2021.2.3	Win32	59.09466966	0.7833						0	32	32	32	1
m	1						SENAPE	p	6	17	monitoring	500	parola	1	ong	0	no	MF31M18	31	M	2021-10-18_12h15.51.309	THAI_NEGA	2021.2.3	Win32	59.09466966	0.7783						0	33	33	33	1
z	1						TENTONO	np	7	0	monitoring	0	nonparola	2	ong	0	no	MF31M18	31	M	2021-10-18_12h15.51.309	THAI_NEGA	2021.2.3	Win32	59.09466966	0.6499						0	34	34	34	1
l	1						MANICO	p	6	12	monitoring	0	l	1	pmcue	0	no	MF31M18	31	M	2021-10-18_12h15.51.309	THAI_NEGA	2021.2.3	Win32	59.09466966	1.0125						0	35	35	35	1
m	1						GETTONE	p	7	5	monitoring	250	parola	1	ong	0	no	MF31M18	31	M	2021-10-18_12h15.51.309	THAI_NEGA	2021.2.3	Win32	59.09466966	0.7965						0	36	36	36	1
z	1						CALERA	np	6	0	monitoring	500	nonparola	2	ong	0	no	MF31M18	31	M	2021-10-18_12h15.51.309	THAI_NEGA	2021.2.3	Win32	59.09466966	0.703						0	37	37	37	1
m	1						USTIONE	p	7	20	monitoring	500	parola	1	ong	0	no	MF31M18	31	M	2021-10-18_12h15.51.309	THAI_NEGA	2021.2.3	Win32	59.09466966	0.8385						0	38	38	38	1
m	1						LEGNAME	p	7	7	monitoring	0	parola	1	ong	0	no	MF31M18	31	M	2021-10-18_12h15.51.309	THAI_NEGA	2021.2.3	Win32	59.09466966	1.4753						0	39	39	39	1
z	1						MODIVO	np	6	0	monitoring	0	nonparola	2	ong	0	no	MF31M18	31	M	2021-10-18_12h15.51.309	THAI_NEGA	2021.2.3	Win32	59.09466966	0.774						0	40	40	40	1
m	1						RADURA	p	6	9	monitoring	0	parola	1	ong	0	no	MF31M18	31	M	2021-10-18_12h15.51.309	THAI_NEGA	2021.2.3	Win32	59.09466966	0.8179						0	41	41	41	1
z	1						TUANTO	np	6	0	monitoring	250	nonparola	2	ong	0	no	MF31M18	31	M	2021-10-18_12h15.51.309	THAI_NEGA	2021.2.3	Win32	59.09466966	0.7072						0	42	42	42	1
m	1						PICCONE	p	7	11	monitoring	0	parola	1	ong	0	no	MF31M18	31	M	2021-10-18_12h15.51.309	THAI_NEGA	2021.2.3	Win32	59.09466966	0.7878						0	43	43	43	1
z	1						LACREME	np	7	0	monitoring	250	nonparola	2	ong	0	no	MF31M18	31	M	2021-10-18_12h15.51.309	THAI_NEGA	2021.2.3	Win32	59.09466966	1.0744						0	44	44	44	1
z	1						DILITTA	np	7	0	monitoring	500	nonparola	2	ong	0	no	MF31M18	31	M	2021-10-18_12h15.51.309	THAI_NEGA	2021.2.3	Win32	59.09466966	1.0497						0	45	45	45	1
z	0						TOMANTE	np	7	0	monitoring	0	l	2	pmcue	0	no	MF31M18	31	M	2021-10-18_12h15.51.309	THAI_NEGA	2021.2.3	Win32	59.09466966	0.8914						0	46	46	46	1
m	1						OTTONE	p	6	17	monitoring	500	parola	1	ong	0	no	MF31M18	31	M	2021-10-18_12h15.51.309	THAI_NEGA	2021.2.3	Win32	59.09466966	0.6998						0	47	47	47	1
m	1						GAZEBO	p	6	8	monitoring	0	parola	1	ong	0	no	MF31M18	31	M	2021-10-18_12h15.51.309	THAI_NEGA	2021.2.3	Win32	59.09466966	0.7076						0	48	48	48	1
z	1						NENICO	np	6	0	monitoring	250	nonparola	2	ong	0	no	MF31M18	31	M	2021-10-18_12h15.51.309	THAI_NEGA	2021.2.3	Win32	59.09466966	1.079						0	49	49	49	1
m	1						ARPIONE	p	7	12	monitoring	250	parola	1	ong	0	no	MF31M18	31	M	2021-10-18_12h15.51.309	THAI_NEGA	2021.2.3	Win32	59.09466966	0.867						0	50	50	50	1
z	1						VANIGIA	np	7	0	monitoring	500	nonparola	2	ong	0	no	MF31M18	31	M	2021-10-18_12h15.51.309	THAI_NEGA	2021.2.3	Win32	59.09466966	1.0238						0	51	51	51	1
z	1						EBLISSE	np	7	0	monitoring	0	nonparola	2	ong	0	no	MF31M18	31	M	2021-10-18_12h15.51.309	THAI_NEGA	2021.2.3	Win32	59.09466966	0.8441						0	52	52	52	1
m	1						CARTINA	p	7	13	monitoring	250	parola	1	ong	0	no	MF31M18	31	M	2021-10-18_12h15.51.309	THAI_NEGA	2021.2.3	Win32	59.09466966	0.95						0	53	53	53	1
z	1						TECITA	np	6	0	monitoring	500	nonparola	2	ong	0	no	MF31M18	31	M	2021-10-18_12h15.51.309	THAI_NEGA	2021.2.3	Win32	59.09466966	1.3087						0	54	54	54	1
m	1						FELINO	p	6	9	monitoring	500	parola	1	ong	0	no	MF31M18	31	M	2021-10-18_12h15.51.309	THAI_NEGA	2021.2.3	Win32	59.09466966	0.8006						0	55	55	55	1
z	1						GINEVRO	np	7	0	monitoring	250	nonparola	2	ong	0	no	MF31M18	31	M	2021-10-18_12h15.51.309	THAI_NEGA	2021.2.3	Win32	59.09466966	0.8006						0	56	56	56	1
z	1						ELANCO	np	6	0	monitoring	250	nonparola	2	ong	0	no	MF31M18	31	M	2021-10-18_12h15.51.309	THAI_NEGA	2021.2.3	Win32	59.09466966	0.8448						0	57	57	57	1
m	1						BIDONE	p	6	13	monitoring	0	parola	1	ong	0	no	MF31M18	31	M	2021-10-18_12h15.51.309	THAI_NEGA	2021.2.3	Win32	59.09466966	0.7766						0	58	58	58	1
m	1						LEMURE	p	6	3	monitoring	500	parola	1	ong	0	no	MF31M18	31	M	2021-10-18_12h15.51.309	THAI_NEGA	2021.2.3	Win32	59.09466966	0.8708						0	59	59	59	1
l	1						SAGOMA	p	6	0	monitoring	250	l	1	pmcue	0	no	MF31M18	31	M	2021-10-18_12h15.51.309	THAI_NEGA	2021.2.3	Win32	59.09466966	0.8438						0	60	60	60	1
m	1						REPERTO	p	7	7	monitoring	0	parola	1	ong	0	no	MF31M18	31	M	2021-10-18_12h15.51.309	THAI_NEGA	2021.2.3	Win32	59.09466966	0.8705						0	61	61	61	1
z	1						MIDULLO	np	7	0	monitoring	250	nonparola	2	ong	0	no	MF31M18	31	M	2021-10-18_12h15.51.309	THAI_NEGA	2021.2.3	Win32	59.09466966	1.2162						0	62	62	62	1
z	1						DANNOLA	np	7	0	monitoring	500	nonparola	2	ong	0	no	MF31M18	31	M	2021-10-18_12h15.51.309	THAI_NEGA	2021.2.3	Win32	59.09466966	0.9261						0	63	63	63	1
m	1						ORFANO	p	6	9	monitoring	500	parola	1	ong	0	no	MF31M18	31	M	2021-10-18_12h15.51.309	THAI_NEGA	2021.2.3	Win32	59.09466966	0.7779						0	64	64	64	1
z	1						BANENA	np	6	0	monitoring	250	nonparola	2	ong	0	no	MF31M18	31	M	2021-10-18_12h15.51.309	THAI_NEGA	2021.2.3	Win32	59.09466966	1.1081						0	65	65	65	1
z	1						FERPATA	np	7	0	monitoring	0	nonparola	2	ong	0	no	MF31M18	31	M	2021-10-18_12h15.51.309	THAI_NEGA	2021.2.3	Win32	59.09466966	1.0116						0	66	66	66	1
m	1						NEURONE	p	7	11	monitoring	250	parola	1	ong	0	no	MF31M18	31	M	2021-10-18_12h15.51.309	THAI_NEGA	2021.2.3	Win32	59.09466966	0.6503						0	67	67	67	1
z	1						LATTERA	np	7	0	monitoring	500	nonparola	2	ong	0	no	MF31M18	31	M	2021-10-18_12h15.51.309	THAI_NEGA	2021.2.3	Win32	59.09466966	0.8068						0	68	68	68	1
z	1						GESIONE	np	7	0	monitoring	500	nonparola	2	ong	0	no	MF31M18	31	M	2021-10-18_12h15.51.309	THAI_NEGA	2021.2.3	Win32	59.09466966	1.0067						0	69	69	69	1
m	1						PEDANA	p	6	18	monitoring	500	parola	1	ong	0	no	MF31M18	31	M	2021-10-18_12h15.51.309	THAI_NEGA	2021.2.3	Win32	59.09466966	0.8839						0	70	70	70	1
l	1						MACIATA	np	7	0	monitoring	500	l	2	pmcue	0	no	MF31M18	31	M	2021-10-18_12h15.51.309	THAI_NEGA	2021.2.3	Win32	59.09466966	0.9503						0	71	71	71	1
z	1						FIOLINO	np	7	0	monitoring	250	nonparola	2	ong	0	no	MF31M18	31	M	2021-10-18_12h15.51.309	THAI_NEGA	2021.2.3	Win32	59.09466966	1.2547						0	72	72	72	1
m	1						INGORGO	p	7	16	monitoring	0	parola	1	ong	0	no	MF31M18	31	M	2021-10-18_12h15.51.309	THAI_NEGA	2021.2.3	Win32	59.09466966	1.133						0	73	73	73	1
z	1						IMPORO	np	6	0	monitoring	250	nonparola	2	ong	0	no	MF31M18	31	M	2021-10-18_12h15.51.309	THAI_NEGA	2021.2.3	Win32	59.09466966	0.95						0	74	74	74	1
m	1						NOBILE	p	6	29	monitoring	500	parola	1	ong	0	no	MF31M18	31	M	2021-10-18_12h15.51.309	THAI_NEGA	2021.2.3	Win32	59.09466966	0.7331						0	75	75	75	1
m	1						MINIERA	p	7	19	monitoring	500	parola	1	ong	0	no	MF31M18	31	M	2021-10-18_12h15.51.309	THAI_NEGA	2021.2.3	Win32	59.09466966	0.9666						0	76	76	76	1
z	1						ALLARVE	np	7	0	monitoring	500	nonparola	2	ong	0	no	MF31M18	31	M	2021-10-18_12h15.51.309	THAI_NEGA	2021.2.3	Win32	59.09466966	0.7839						0	77	77	77	1
z	1						DIBANO	np	6	0	monitoring	250	nonparola	2	ong	0	no	MF31M18	31	M	2021-10-18_12h15.51.309	THAI_NEGA	2021.2.3	Win32	59.09466966	0.7035						0	78	78	78	1
m	1						FAGOTTO	p	7	7	monitoring	0	parola	1	ong	0	no	MF31M18	31	M	2021-10-18_12h15.51.309	THAI_NEGA	2021.2.3	Win32	59.09466966	0.7376						0	79	79	79	1
m	1						PALUDE	p	6	13	monitoring	0	parola	1	ong	0	no	MF31M18	31	M	2021-10-18_12h15.51.309	THAI_NEGA	2021.2.3	Win32	59.09466966	0.8875						0	80	80	80	1
z	1						MUDINO	np	6	0	monitoring	500	nonparola	2	ong	0	no	MF31M18	31	M	2021-10-18_12h15.51.309	THAI_NEGA	2021.2.3	Win32	59.09466966	0.8171						0	81	81	81	1
z	1						ESTEBA	np	6	0	monitoring	500	nonparola	2	ong	0	no	MF31M18	31	M	2021-10-18_12h15.51.309	THAI_NEGA	2021.2.3	Win32	59.09466966	0.8081						0	82	82	82	1
l	1						MANTIDE	p	7	9	monitoring	250	l	1	pmcue	0	no	MF31M18	31	M	2021-10-18_12h15.51.309	THAI_NEGA	2021.2.3	Win32	59.09466966	0.9888						0	83	83	83	1
m	1						UVETTA	p	6	11	monitoring	500	parola	1	ong	0	no	MF31M18	31	M	2021-10-18_12h15.51.309	THAI_NEGA	2021.2.3	Win32	59.09466966	0.7338						0	84	84	84	1
m	1						ESILIO	p	6	41	monitoring	250	parola	1	ong	0	no	MF31M18	31	M	2021-10-18_12h15.51.309	THAI_NEGA	2021.2.3	Win32	59.09466966	1.0047						0	85	85	85	1
z	1						RECRUTA	np	7	0	monitoring	500	nonparola	2	ong	0	no	MF31M18	31	M	2021-10-18_12h15.51.309	THAI_NEGA	2021.2.3	Win32	59.09466966	0.9414						0	86	86	86	1
m	1						TIMONE	p	7	31	monitoring	250	parola	1	ong	0	no	MF31M18	31	M	2021-10-18_12h15.51.309	THAI_NEGA	2021.2.3	Win32	59.09466966	0.7005						0	87	87	87	1
m	1						CAVOLO	p	6	13	monitoring	0	parola	1	ong	0	no	MF31M18	31	M	2021-10-18_12h15.51.309	THAI_NEGA	2021.2.3	Win32	59.09466966	0.6894						0	88	88	88	1
z	1						NOTTARE	np	7	0	monitoring	500	nonparola	2	ong	0	no	MF31M18	31	M	2021-10-18_12h15.51.309	THAI_NEGA	2021.2.3	Win32	59.09466966	0.7103						0	89	89	89	1
m	1						LICHENE	p	7	7	monitoring	0	parola	1	ong	0	no	MF31M18	31	M	2021-10-18_12h15.51.309	THAI_NEGA	2021.2.3	Win32	59.09466966	0.8725						0	90	90	90	1
z	1						PUSTINO	np	7	0	monitoring	500	nonparola	2	ong	0	no	MF31M18	31	M	2021-10-18_12h15.51.309	THAI_NEGA	2021.2.3	Win32	59.09466966	0.6947						0	91	91	91	1
m	1						MULINO	p	6	7	monitoring	0	parola	1	ong	0	no	MF31M18	31	M	2021-10-18_12h15.51.309	THAI_NEGA	2021.2.3	Win32	59.09466966	0.6342						0	92	92	92	1
z	1						VAROLO	np	6	0	monitoring	0	nonparola	2	ong	0	no	MF31M18	31	M	2021-10-18_12h15.51.309	THAI_NEGA	2021.2.3	Win32	59.09466966	0.8496						0	93	93	93	1
l	1						ENIGMA	p	6	9	monitoring	500	l	1	pmcue	0	no	MF31M18	31	M	2021-10-18_12h15.51.309	THAI_NEGA	2021.2.3	Win32	59.09466966	1.1519						0	94	94	94	1
m	1						NARICE	p	6	15	monitoring	250	parola	1	ong	0	no	MF31M18	31	M	2021-10-18_12h15.51.309	THAI_NEGA	2021.2.3	Win32	59.09466966	0.9168						0	95	95	95	1
z	1						CAVIDE	np	6	0	monitoring	500	nonparola	2	ong	0	no	MF31M18	31	M	2021-10-18_12h15.51.309	THAI_NEGA	2021.2.3	Win32	59.09466966	0.7694						0	96	96	96	1
z	1						VOLACE	np	6	0	monitoring	0	nonparola	2	ong	0	no	MF31M18	31	M	2021-10-18_12h15.51.309	THAI_NEGA	2021.2.3	Win32	59.09466966	0.9776						0	97	97	97	1
m	0						SADICE	np	6	0	monitoring	0	nonparola	2	ong	0	no	MF31M18	31	M	2021-10-18_12h15.51.309	THAI_NEGA	2021.2.3	Win32	59.09466966	1.1104						0	98	98	98	1
m	1						VORTICE	p	7	14	monitoring	250	parola	1	ong	0	no	MF31M18	31	M	2021-10-18_12h15.51.309	THAI_NEGA	2021.2.3	Win32	59.09466966	0.7189						0	99	99	99	1
																		MF31M18	31	M	2021-10-18_12h15.51.309	THAI_NEGA	2021.2.3	Win32	59.09466966												n	1	7.661	n	0	5.4543	n	1	0.6593
