# Supplementary material for: Thinking about it: the impact of COVID-19-related stimuli on prospective memory
Source: PeerJ. 2023 Nov 16;11:e16389. doi: 10.7717/peerj.16389 (PMC10657566; doi:10.7717/peerj.16389)
Supplement: Supplemental Information 4 — The raw data from both the task and the questionnaire. Both folders are divided in the three conditions (COV, DOC, and NEGA) depending on the presented video clip. [file peerj-11-16389-s004.zip › Data/RAW_Data_Task/NEGA_version/GC20F8_nega.csv]

trial_key.keys	trial_key.corr	trial_key.rt	trials_loop_practice.thisRepN	trials_loop_practice.thisTrialN	trials_loop_practice.thisN	trials_loop_practice.thisIndex	trials_loop_practice.ran	stimolo	parolanonparola	lunghezza	frequenza	blocco	jitter	rispcorr	StimTrig	stim_type	stimulus_after	underline	ID_Soggetto*	Età*	Sesso	date	expName	psychopyVersion	OS	frameRate	trials_loop_baseline.thisRepN	trials_loop_baseline.thisTrialN	trials_loop_baseline.thisN	trials_loop_baseline.thisIndex	trials_loop_baseline.ran	trials_loop_attention.thisRepN	trials_loop_attention.thisTrialN	trials_loop_attention.thisN	trials_loop_attention.thisIndex	trials_loop_attention.ran	emotional1_key.keys	emotional1_key.corr	emotional1_key.rt	emotional2_key.keys	emotional2_key.corr	emotional2_key.rt	emotional3_key.keys	emotional3_key.corr	emotional3_key.rt
z	1	1.9259	0	0	0	0	1	ARANCIA	p	7	31	practice	500	parola	1	ong	0	no	GC20F8	20	F	2021-11-08_13h15.33.389	THAI_NEGA	2021.2.3	Win32	59.17159763
z	0	1.1823	0	1	1	1	1	RECINA	np	6	0	practice	500	nonparola	2	ong	0	no	GC20F8	20	F	2021-11-08_13h15.33.389	THAI_NEGA	2021.2.3	Win32	59.17159763
m	1	0.6095	0	2	2	2	1	TUCCANA	np	7	0	practice	250	nonparola	2	ong	0	no	GC20F8	20	F	2021-11-08_13h15.33.389	THAI_NEGA	2021.2.3	Win32	59.17159763
z	1	0.7666	0	3	3	3	1	PETTINE	p	7	1	practice	0	parola	1	ong	0	no	GC20F8	20	F	2021-11-08_13h15.33.389	THAI_NEGA	2021.2.3	Win32	59.17159763
m	1	0.83	0	4	4	4	1	INFITO	np	6	0	practice	500	nonparola	2	ong	0	no	GC20F8	20	F	2021-11-08_13h15.33.389	THAI_NEGA	2021.2.3	Win32	59.17159763
z	1	1.2003	0	5	5	5	1	GIUDICE	p	7	374	practice	500	parola	1	ong	0	no	GC20F8	20	F	2021-11-08_13h15.33.389	THAI_NEGA	2021.2.3	Win32	59.17159763
z	1	0.6562	0	6	6	6	1	VOLANTE	p	7	89	practice	0	parola	1	ong	0	no	GC20F8	20	F	2021-11-08_13h15.33.389	THAI_NEGA	2021.2.3	Win32	59.17159763
m	1	0.5807	0	7	7	7	1	CUBELA	np	6	0	practice	250	nonparola	2	ong	0	no	GC20F8	20	F	2021-11-08_13h15.33.389	THAI_NEGA	2021.2.3	Win32	59.17159763
m	1	0.7176	0	8	8	8	1	LUGGINE	np	7	0	practice	0	nonparola	2	ong	0	no	GC20F8	20	F	2021-11-08_13h15.33.389	THAI_NEGA	2021.2.3	Win32	59.17159763
z	1	0.6549	0	9	9	9	1	DISEGNO	p	7	201	practice	0	parola	1	ong	0	no	GC20F8	20	F	2021-11-08_13h15.33.389	THAI_NEGA	2021.2.3	Win32	59.17159763
z	1	0.716						RELITTO	p	7	8	baseline	500	parola	1	ong	0	no	GC20F8	20	F	2021-11-08_13h15.33.389	THAI_NEGA	2021.2.3	Win32	59.17159763	0	0	0	0	1
z	1	0.666						GERANIO	p	7	12	baseline	250	parola	1	ong	0	no	GC20F8	20	F	2021-11-08_13h15.33.389	THAI_NEGA	2021.2.3	Win32	59.17159763	0	1	1	1	1
m	1	0.6238						VANANGA	np	7	0	baseline	0	nonparola	2	ong	0	no	GC20F8	20	F	2021-11-08_13h15.33.389	THAI_NEGA	2021.2.3	Win32	59.17159763	0	2	2	2	1
z	1	0.7305						NATICA	p	6	5	baseline	250	parola	1	ong	0	no	GC20F8	20	F	2021-11-08_13h15.33.389	THAI_NEGA	2021.2.3	Win32	59.17159763	0	3	3	3	1
m	1	0.5473						USTELLO	np	7	0	baseline	500	nonparola	2	ong	0	no	GC20F8	20	F	2021-11-08_13h15.33.389	THAI_NEGA	2021.2.3	Win32	59.17159763	0	4	4	4	1
z	1	0.5148						METANO	p	6	17	baseline	250	parola	1	ong	0	no	GC20F8	20	F	2021-11-08_13h15.33.389	THAI_NEGA	2021.2.3	Win32	59.17159763	0	5	5	5	1
z	0	0.8187						FIURIA	np	6	0	baseline	500	nonparola	2	ong	0	no	GC20F8	20	F	2021-11-08_13h15.33.389	THAI_NEGA	2021.2.3	Win32	59.17159763	0	6	6	6	1
z	1	0.6014						SUGHERO	p	7	5	baseline	250	parola	1	ong	0	no	GC20F8	20	F	2021-11-08_13h15.33.389	THAI_NEGA	2021.2.3	Win32	59.17159763	0	7	7	7	1
m	1	0.7666						PIROTA	np	6	0	baseline	250	nonparola	2	ong	0	no	GC20F8	20	F	2021-11-08_13h15.33.389	THAI_NEGA	2021.2.3	Win32	59.17159763	0	8	8	8	1
m	1	0.7446						BAMBORA	np	7	0	baseline	0	nonparola	2	ong	0	no	GC20F8	20	F	2021-11-08_13h15.33.389	THAI_NEGA	2021.2.3	Win32	59.17159763	0	9	9	9	1
z	1	0.4983						PETALO	p	6	27	baseline	250	parola	1	ong	0	no	GC20F8	20	F	2021-11-08_13h15.33.389	THAI_NEGA	2021.2.3	Win32	59.17159763	0	10	10	10	1
z	1	0.628						ELMETTO	p	7	5	baseline	0	parola	1	ong	0	no	GC20F8	20	F	2021-11-08_13h15.33.389	THAI_NEGA	2021.2.3	Win32	59.17159763	0	11	11	11	1
m	1	0.6444						DOBILE	np	6	0	baseline	250	nonparola	2	ong	0	no	GC20F8	20	F	2021-11-08_13h15.33.389	THAI_NEGA	2021.2.3	Win32	59.17159763	0	12	12	12	1
z	1	0.617						BAVERO	p	6	7	baseline	0	parola	1	ong	0	no	GC20F8	20	F	2021-11-08_13h15.33.389	THAI_NEGA	2021.2.3	Win32	59.17159763	0	13	13	13	1
z	1	0.6534						VALENZA	p	7	10	baseline	500	parola	1	ong	0	no	GC20F8	20	F	2021-11-08_13h15.33.389	THAI_NEGA	2021.2.3	Win32	59.17159763	0	14	14	14	1
m	1	0.6065						ORDONE	np	6	0	baseline	250	nonparola	2	ong	0	no	GC20F8	20	F	2021-11-08_13h15.33.389	THAI_NEGA	2021.2.3	Win32	59.17159763	0	15	15	15	1
m	1	1.1717						TERPONE	np	7	0	baseline	250	nonparola	2	ong	0	no	GC20F8	20	F	2021-11-08_13h15.33.389	THAI_NEGA	2021.2.3	Win32	59.17159763	0	16	16	16	1
z	1	0.5983						INCHINO	p	7	10	baseline	250	parola	1	ong	0	no	GC20F8	20	F	2021-11-08_13h15.33.389	THAI_NEGA	2021.2.3	Win32	59.17159763	0	17	17	17	1
z	1	0.5217						ETTARO	p	6	31	baseline	0	parola	1	ong	0	no	GC20F8	20	F	2021-11-08_13h15.33.389	THAI_NEGA	2021.2.3	Win32	59.17159763	0	18	18	18	1
z	0	0.5055						LUVACA	np	6	0	baseline	250	nonparola	2	ong	0	no	GC20F8	20	F	2021-11-08_13h15.33.389	THAI_NEGA	2021.2.3	Win32	59.17159763	0	19	19	19	1
z	1	0.69						DUETTO	p	6	23	baseline	500	parola	1	ong	0	no	GC20F8	20	F	2021-11-08_13h15.33.389	THAI_NEGA	2021.2.3	Win32	59.17159763	0	20	20	20	1
m	1	1.0207						PUPILE	np	6	0	baseline	250	nonparola	2	ong	0	no	GC20F8	20	F	2021-11-08_13h15.33.389	THAI_NEGA	2021.2.3	Win32	59.17159763	0	21	21	21	1
m	1	0.8982						STOVACO	np	7	0	baseline	0	nonparola	2	ong	0	no	GC20F8	20	F	2021-11-08_13h15.33.389	THAI_NEGA	2021.2.3	Win32	59.17159763	0	22	22	22	1
z	1	0.6866						BARILE	p	6	7	baseline	500	parola	1	ong	0	no	GC20F8	20	F	2021-11-08_13h15.33.389	THAI_NEGA	2021.2.3	Win32	59.17159763	0	23	23	23	1
m	1	0.7021						RANAIO	np	6	0	baseline	250	nonparola	2	ong	0	no	GC20F8	20	F	2021-11-08_13h15.33.389	THAI_NEGA	2021.2.3	Win32	59.17159763	0	24	24	24	1
z	1	0.7015						CAVERNA	p	7	14	baseline	250	parola	1	ong	0	no	GC20F8	20	F	2021-11-08_13h15.33.389	THAI_NEGA	2021.2.3	Win32	59.17159763	0	25	25	25	1
m	1	0.566						ROTOIA	np	7	0	baseline	500	nonparola	2	ong	0	no	GC20F8	20	F	2021-11-08_13h15.33.389	THAI_NEGA	2021.2.3	Win32	59.17159763	0	26	26	26	1
z	1	0.8149						ALTURA	p	6	8	baseline	500	parola	1	ong	0	no	GC20F8	20	F	2021-11-08_13h15.33.389	THAI_NEGA	2021.2.3	Win32	59.17159763	0	27	27	27	1
z	1	0.532						DIPINTO	p	7	21	baseline	0	parola	1	ong	0	no	GC20F8	20	F	2021-11-08_13h15.33.389	THAI_NEGA	2021.2.3	Win32	59.17159763	0	28	28	28	1
z	1	0.8207						LEGUME	p	6	11	baseline	250	parola	1	ong	0	no	GC20F8	20	F	2021-11-08_13h15.33.389	THAI_NEGA	2021.2.3	Win32	59.17159763	0	29	29	29	1
m	1	0.554						FEDINO	np	6	0	baseline	500	nonparola	2	ong	0	no	GC20F8	20	F	2021-11-08_13h15.33.389	THAI_NEGA	2021.2.3	Win32	59.17159763	0	30	30	30	1
z	1	0.5862						MENSOLA	p	7	7	baseline	0	parola	1	ong	0	no	GC20F8	20	F	2021-11-08_13h15.33.389	THAI_NEGA	2021.2.3	Win32	59.17159763	0	31	31	31	1
z	0	1.0481						ALCUME	np	6	0	baseline	500	nonparola	2	ong	0	no	GC20F8	20	F	2021-11-08_13h15.33.389	THAI_NEGA	2021.2.3	Win32	59.17159763	0	32	32	32	1
z	1	0.9367						INNESTO	p	6	13	baseline	0	parola	1	ong	0	no	GC20F8	20	F	2021-11-08_13h15.33.389	THAI_NEGA	2021.2.3	Win32	59.17159763	0	33	33	33	1
m	1	0.638						LAVENDA	np	7	0	baseline	0	nonparola	2	ong	0	no	GC20F8	20	F	2021-11-08_13h15.33.389	THAI_NEGA	2021.2.3	Win32	59.17159763	0	34	34	34	1
z	1	1.0786						SLAVINA	p	7	5	baseline	500	parola	1	ong	0	no	GC20F8	20	F	2021-11-08_13h15.33.389	THAI_NEGA	2021.2.3	Win32	59.17159763	0	35	35	35	1
z	1	0.8573						ORMONE	p	6	6	baseline	500	parola	1	ong	0	no	GC20F8	20	F	2021-11-08_13h15.33.389	THAI_NEGA	2021.2.3	Win32	59.17159763	0	36	36	36	1
m	1	0.7861						UMIONE	np	6	0	baseline	0	nonparola	2	ong	0	no	GC20F8	20	F	2021-11-08_13h15.33.389	THAI_NEGA	2021.2.3	Win32	59.17159763	0	37	37	37	1
z	1	0.6795						SALAME	p	6	14	baseline	0	parola	1	ong	0	no	GC20F8	20	F	2021-11-08_13h15.33.389	THAI_NEGA	2021.2.3	Win32	59.17159763	0	38	38	38	1
m	1	1.1839						GANDOLA	np	7	0	baseline	500	nonparola	2	ong	0	no	GC20F8	20	F	2021-11-08_13h15.33.389	THAI_NEGA	2021.2.3	Win32	59.17159763	0	39	39	39	1
z	0	0.699						DIGEGNO	np	7	0	baseline	500	nonparola	2	ong	0	no	GC20F8	20	F	2021-11-08_13h15.33.389	THAI_NEGA	2021.2.3	Win32	59.17159763	0	40	40	40	1
m	1	1.1899						BACRECA	np	7	0	baseline	0	nonparola	2	ong	0	no	GC20F8	20	F	2021-11-08_13h15.33.389	THAI_NEGA	2021.2.3	Win32	59.17159763	0	41	41	41	1
z	1	1.0685						RUDERE	p	6	8	baseline	250	parola	1	ong	0	no	GC20F8	20	F	2021-11-08_13h15.33.389	THAI_NEGA	2021.2.3	Win32	59.17159763	0	42	42	42	1
m	1	0.7182						OSCITE	np	6	0	baseline	250	nonparola	2	ong	0	no	GC20F8	20	F	2021-11-08_13h15.33.389	THAI_NEGA	2021.2.3	Win32	59.17159763	0	43	43	43	1
z	1	0.9147						NETTARE	p	7	14	baseline	500	parola	1	ong	0	no	GC20F8	20	F	2021-11-08_13h15.33.389	THAI_NEGA	2021.2.3	Win32	59.17159763	0	44	44	44	1
m	1	0.6825						PENTERA	np	7	0	baseline	0	nonparola	2	ong	0	no	GC20F8	20	F	2021-11-08_13h15.33.389	THAI_NEGA	2021.2.3	Win32	59.17159763	0	45	45	45	1
m	1	1.3566						NEBOZIO	np	7	0	baseline	250	nonparola	2	ong	0	no	GC20F8	20	F	2021-11-08_13h15.33.389	THAI_NEGA	2021.2.3	Win32	59.17159763	0	46	46	46	1
z	1	0.6536						ZATTERA	p	7	14	baseline	500	parola	1	ong	0	no	GC20F8	20	F	2021-11-08_13h15.33.389	THAI_NEGA	2021.2.3	Win32	59.17159763	0	47	47	47	1
z	1	0.7826						LAMIERA	p	7	11	baseline	500	parola	1	ong	0	no	GC20F8	20	F	2021-11-08_13h15.33.389	THAI_NEGA	2021.2.3	Win32	59.17159763	0	48	48	48	1
m	1	0.6362						CULINA	np	6	0	baseline	500	nonparola	2	ong	0	no	GC20F8	20	F	2021-11-08_13h15.33.389	THAI_NEGA	2021.2.3	Win32	59.17159763	0	49	49	49	1
z	1	0.7351						FALANGE	p	7	9	baseline	250	parola	1	ong	0	no	GC20F8	20	F	2021-11-08_13h15.33.389	THAI_NEGA	2021.2.3	Win32	59.17159763	0	50	50	50	1
z	1	0.7156						PEDALE	p	6	16	baseline	500	parola	1	ong	0	no	GC20F8	20	F	2021-11-08_13h15.33.389	THAI_NEGA	2021.2.3	Win32	59.17159763	0	51	51	51	1
m	1	0.7532						METARDO	np	7	0	baseline	500	nonparola	2	ong	0	no	GC20F8	20	F	2021-11-08_13h15.33.389	THAI_NEGA	2021.2.3	Win32	59.17159763	0	52	52	52	1
z	1	0.5854						EMPORIO	p	7	3	baseline	250	parola	1	ong	0	no	GC20F8	20	F	2021-11-08_13h15.33.389	THAI_NEGA	2021.2.3	Win32	59.17159763	0	53	53	53	1
m	1	0.8512						TAPORE	np	6	0	baseline	0	nonparola	2	ong	0	no	GC20F8	20	F	2021-11-08_13h15.33.389	THAI_NEGA	2021.2.3	Win32	59.17159763	0	54	54	54	1
m	1	1.0795						DENTIDE	np	7	0	baseline	250	nonparola	2	ong	0	no	GC20F8	20	F	2021-11-08_13h15.33.389	THAI_NEGA	2021.2.3	Win32	59.17159763	0	55	55	55	1
m	1	1.0017						SEPERTO	np	7	0	baseline	500	nonparola	2	ong	0	no	GC20F8	20	F	2021-11-08_13h15.33.389	THAI_NEGA	2021.2.3	Win32	59.17159763	0	56	56	56	1
z	1	0.6148						MUCOSA	p	6	6	baseline	500	parola	1	ong	0	no	GC20F8	20	F	2021-11-08_13h15.33.389	THAI_NEGA	2021.2.3	Win32	59.17159763	0	57	57	57	1
m	1	0.7851						BECULLA	np	7	0	baseline	250	nonparola	2	ong	0	no	GC20F8	20	F	2021-11-08_13h15.33.389	THAI_NEGA	2021.2.3	Win32	59.17159763	0	58	58	58	1
z	1	0.9201						FUCINA	p	6	8	baseline	250	parola	1	ong	0	no	GC20F8	20	F	2021-11-08_13h15.33.389	THAI_NEGA	2021.2.3	Win32	59.17159763	0	59	59	59	1
z	1	0.5987						ECLISSI	p	7	5	baseline	0	parola	1	ong	0	no	GC20F8	20	F	2021-11-08_13h15.33.389	THAI_NEGA	2021.2.3	Win32	59.17159763	0	60	60	60	1
z	1	0.5459						TROFEO	p	6	23	baseline	250	parola	1	ong	0	no	GC20F8	20	F	2021-11-08_13h15.33.389	THAI_NEGA	2021.2.3	Win32	59.17159763	0	61	61	61	1
z	1	0.5355						ROTTAME	p	7	7	baseline	0	parola	1	ong	0	no	GC20F8	20	F	2021-11-08_13h15.33.389	THAI_NEGA	2021.2.3	Win32	59.17159763	0	62	62	62	1
m	1	0.6839						MENDOLO	np	7	0	baseline	500	nonparola	2	ong	0	no	GC20F8	20	F	2021-11-08_13h15.33.389	THAI_NEGA	2021.2.3	Win32	59.17159763	0	63	63	63	1
m	1	0.6975						ARSINE	np	6	0	baseline	250	nonparola	2	ong	0	no	GC20F8	20	F	2021-11-08_13h15.33.389	THAI_NEGA	2021.2.3	Win32	59.17159763	0	64	64	64	1
z	1	0.5311						TISANA	p	6	7	baseline	0	parola	1	ong	0	no	GC20F8	20	F	2021-11-08_13h15.33.389	THAI_NEGA	2021.2.3	Win32	59.17159763	0	65	65	65	1
m	1	0.8178						ORLINO	np	6	0	baseline	0	nonparola	2	ong	0	no	GC20F8	20	F	2021-11-08_13h15.33.389	THAI_NEGA	2021.2.3	Win32	59.17159763	0	66	66	66	1
z	1	0.4831						ARINGA	p	6	9	baseline	500	parola	1	ong	0	no	GC20F8	20	F	2021-11-08_13h15.33.389	THAI_NEGA	2021.2.3	Win32	59.17159763	0	67	67	67	1
m	1	0.8632						TENGINE	np	7	0	baseline	0	nonparola	2	ong	0	no	GC20F8	20	F	2021-11-08_13h15.33.389	THAI_NEGA	2021.2.3	Win32	59.17159763	0	68	68	68	1
z	1	0.5655						ATTICO	p	6	6	baseline	500	parola	1	ong	0	no	GC20F8	20	F	2021-11-08_13h15.33.389	THAI_NEGA	2021.2.3	Win32	59.17159763	0	69	69	69	1
m	1	0.6569						VENORE	np	6	0	baseline	250	nonparola	2	ong	0	no	GC20F8	20	F	2021-11-08_13h15.33.389	THAI_NEGA	2021.2.3	Win32	59.17159763	0	70	70	70	1
m	0	0.7821						DARSENA	p	7	9	baseline	0	parola	1	ong	0	no	GC20F8	20	F	2021-11-08_13h15.33.389	THAI_NEGA	2021.2.3	Win32	59.17159763	0	71	71	71	1
z	0	0.6005						ALCIERE	np	7	0	baseline	250	nonparola	2	ong	0	no	GC20F8	20	F	2021-11-08_13h15.33.389	THAI_NEGA	2021.2.3	Win32	59.17159763	0	72	72	72	1
m	1	0.7148						ENTIMO	np	6	0	baseline	0	nonparola	2	ong	0	no	GC20F8	20	F	2021-11-08_13h15.33.389	THAI_NEGA	2021.2.3	Win32	59.17159763	0	73	73	73	1
m	0	0.5422						LIVIDO	p	6	8	baseline	500	parola	1	ong	0	no	GC20F8	20	F	2021-11-08_13h15.33.389	THAI_NEGA	2021.2.3	Win32	59.17159763	0	74	74	74	1
z	1	1.2055						NAUSEA	p	6	15	baseline	0	parola	1	ong	0	no	GC20F8	20	F	2021-11-08_13h15.33.389	THAI_NEGA	2021.2.3	Win32	59.17159763	0	75	75	75	1
m	1	1.9666						VERCACE	np	7	0	baseline	500	nonparola	2	ong	0	no	GC20F8	20	F	2021-11-08_13h15.33.389	THAI_NEGA	2021.2.3	Win32	59.17159763	0	76	76	76	1
z	1	1.0246						COFANO	p	6	9	baseline	0	parola	1	ong	0	no	GC20F8	20	F	2021-11-08_13h15.33.389	THAI_NEGA	2021.2.3	Win32	59.17159763	0	77	77	77	1
m	1	0.6868						USPICIO	np	7	0	baseline	250	nonparola	2	ong	0	no	GC20F8	20	F	2021-11-08_13h15.33.389	THAI_NEGA	2021.2.3	Win32	59.17159763	0	78	78	78	1
z	1	0.6886						IMBUTO	p	6	9	baseline	0	parola	1	ong	0	no	GC20F8	20	F	2021-11-08_13h15.33.389	THAI_NEGA	2021.2.3	Win32	59.17159763	0	79	79	79	1
m	1	0.666						SADIVA	np	6	0	baseline	500	nonparola	2	ong	0	no	GC20F8	20	F	2021-11-08_13h15.33.389	THAI_NEGA	2021.2.3	Win32	59.17159763	0	80	80	80	1
z	1	0.6834						BOZZOLO	p	7	7	baseline	0	parola	1	ong	0	no	GC20F8	20	F	2021-11-08_13h15.33.389	THAI_NEGA	2021.2.3	Win32	59.17159763	0	81	81	81	1
m	1	0.8928						OMPICCIO	np	7	0	baseline	0	nonparola	2	ong	0	no	GC20F8	20	F	2021-11-08_13h15.33.389	THAI_NEGA	2021.2.3	Win32	59.17159763	0	82	82	82	1
m	1	0.7891						LIMPONE	np	7	0	baseline	500	nonparola	2	ong	0	no	GC20F8	20	F	2021-11-08_13h15.33.389	THAI_NEGA	2021.2.3	Win32	59.17159763	0	83	83	83	1
m	1	1.2318						NARCICO	np	7	0	baseline	250	nonparola	2	ong	0	no	GC20F8	20	F	2021-11-08_13h15.33.389	THAI_NEGA	2021.2.3	Win32	59.17159763	0	84	84	84	1
z	1	0.5236						PASCOLO	p	7	7	baseline	0	parola	1	ong	0	no	GC20F8	20	F	2021-11-08_13h15.33.389	THAI_NEGA	2021.2.3	Win32	59.17159763	0	85	85	85	1
m	1	1.2988						INSOGNA	np	7	0	baseline	250	nonparola	2	ong	0	no	GC20F8	20	F	2021-11-08_13h15.33.389	THAI_NEGA	2021.2.3	Win32	59.17159763	0	86	86	86	1
z	1	1.0785						PATINA	p	6	14	baseline	250	parola	1	ong	0	no	GC20F8	20	F	2021-11-08_13h15.33.389	THAI_NEGA	2021.2.3	Win32	59.17159763	0	87	87	87	1
m	1	0.7316						ADOLTO	np	7	0	baseline	0	nonparola	2	ong	0	no	GC20F8	20	F	2021-11-08_13h15.33.389	THAI_NEGA	2021.2.3	Win32	59.17159763	0	88	88	88	1
z	1	0.6217						UTENTE	p	6	34	baseline	0	parola	1	ong	0	no	GC20F8	20	F	2021-11-08_13h15.33.389	THAI_NEGA	2021.2.3	Win32	59.17159763	0	89	89	89	1
m	1	0.6616						CIPELLA	np	7	0	baseline	500	nonparola	2	ong	0	no	GC20F8	20	F	2021-11-08_13h15.33.389	THAI_NEGA	2021.2.3	Win32	59.17159763	0	90	90	90	1
z	1	0.667						GINEPRO	p	7	10	baseline	0	parola	1	ong	0	no	GC20F8	20	F	2021-11-08_13h15.33.389	THAI_NEGA	2021.2.3	Win32	59.17159763	0	91	91	91	1
m	1	0.782						NONATO	np	6	0	baseline	500	nonparola	2	ong	0	no	GC20F8	20	F	2021-11-08_13h15.33.389	THAI_NEGA	2021.2.3	Win32	59.17159763	0	92	92	92	1
z	1	0.5818						CALICE	p	6	10	baseline	0	parola	1	ong	0	no	GC20F8	20	F	2021-11-08_13h15.33.389	THAI_NEGA	2021.2.3	Win32	59.17159763	0	93	93	93	1
z	1	0.6332						TORACE	p	6	31	baseline	250	parola	1	ong	0	no	GC20F8	20	F	2021-11-08_13h15.33.389	THAI_NEGA	2021.2.3	Win32	59.17159763	0	94	94	94	1
m	0	1.5322						REDINE	p	6	8	baseline	500	parola	1	ong	0	no	GC20F8	20	F	2021-11-08_13h15.33.389	THAI_NEGA	2021.2.3	Win32	59.17159763	0	95	95	95	1
z	1	0.688						GOMITO	p	6	35	baseline	0	parola	1	ong	0	no	GC20F8	20	F	2021-11-08_13h15.33.389	THAI_NEGA	2021.2.3	Win32	59.17159763	0	96	96	96	1
m	1	0.8449						INGENSO	np	7	0	baseline	500	nonparola	2	ong	0	no	GC20F8	20	F	2021-11-08_13h15.33.389	THAI_NEGA	2021.2.3	Win32	59.17159763	0	97	97	97	1
m	1	0.786						COVALLO	np	7	0	baseline	250	nonparola	2	ong	0	no	GC20F8	20	F	2021-11-08_13h15.33.389	THAI_NEGA	2021.2.3	Win32	59.17159763	0	98	98	98	1
z	1	0.7311						MONACO	p	6	24	baseline	250	parola	1	ong	0	no	GC20F8	20	F	2021-11-08_13h15.33.389	THAI_NEGA	2021.2.3	Win32	59.17159763	0	99	99	99	1
z	1	1.5844						DILUVIO	p	7	34	monitoring	0	parola	1	ong	0	no	GC20F8	20	F	2021-11-08_13h15.33.389	THAI_NEGA	2021.2.3	Win32	59.17159763						0	0	0	0	1
m	1	1.1229						PADATO	np	6	0	monitoring	250	nonparola	2	ong	0	no	GC20F8	20	F	2021-11-08_13h15.33.389	THAI_NEGA	2021.2.3	Win32	59.17159763						0	1	1	1	1
z	1	1.1325						STIVALE	p	7	10	monitoring	0	parola	1	ong	0	no	GC20F8	20	F	2021-11-08_13h15.33.389	THAI_NEGA	2021.2.3	Win32	59.17159763						0	2	2	2	1
	0							BAMMINO	np	7	0	monitoring	0	nonparola	2	ong	0	no	GC20F8	20	F	2021-11-08_13h15.33.389	THAI_NEGA	2021.2.3	Win32	59.17159763						0	3	3	3	1
m	1	0.7882						NUDOLA	np	6	0	monitoring	250	nonparola	2	ong	0	no	GC20F8	20	F	2021-11-08_13h15.33.389	THAI_NEGA	2021.2.3	Win32	59.17159763						0	4	4	4	1
z	1	1.2698						ZAMPINO	p	7	6	monitoring	500	parola	1	ong	0	no	GC20F8	20	F	2021-11-08_13h15.33.389	THAI_NEGA	2021.2.3	Win32	59.17159763						0	5	5	5	1
z	1	0.7658						CALDAIA	p	7	12	monitoring	250	parola	1	ong	0	no	GC20F8	20	F	2021-11-08_13h15.33.389	THAI_NEGA	2021.2.3	Win32	59.17159763						0	6	6	6	1
m	1	0.9711						FULGINE	np	7	0	monitoring	0	nonparola	2	ong	0	no	GC20F8	20	F	2021-11-08_13h15.33.389	THAI_NEGA	2021.2.3	Win32	59.17159763						0	7	7	7	1
z	1	1.2543						URANIO	p	6	9	monitoring	250	parola	1	ong	0	no	GC20F8	20	F	2021-11-08_13h15.33.389	THAI_NEGA	2021.2.3	Win32	59.17159763						0	8	8	8	1
m	1	0.8213						APISSO	np	6	0	monitoring	500	nonparola	2	ong	0	no	GC20F8	20	F	2021-11-08_13h15.33.389	THAI_NEGA	2021.2.3	Win32	59.17159763						0	9	9	9	1
l	1	0.9497						CAGERMA	np	7	0	monitoring	0	l	2	pmcue	0	no	GC20F8	20	F	2021-11-08_13h15.33.389	THAI_NEGA	2021.2.3	Win32	59.17159763						0	10	10	10	1
z	1	0.7223						TAZZINA	p	7	10	monitoring	250	parola	1	ong	0	no	GC20F8	20	F	2021-11-08_13h15.33.389	THAI_NEGA	2021.2.3	Win32	59.17159763						0	11	11	11	1
z	1	0.9151						VAPORE	p	6	40	monitoring	0	parola	1	ong	0	no	GC20F8	20	F	2021-11-08_13h15.33.389	THAI_NEGA	2021.2.3	Win32	59.17159763						0	12	12	12	1
m	1	1.1981						FEDORE	np	6	0	monitoring	250	nonparola	2	ong	0	no	GC20F8	20	F	2021-11-08_13h15.33.389	THAI_NEGA	2021.2.3	Win32	59.17159763						0	13	13	13	1
z	1	0.7689						MONTONE	p	7	8	monitoring	250	parola	1	ong	0	no	GC20F8	20	F	2021-11-08_13h15.33.389	THAI_NEGA	2021.2.3	Win32	59.17159763						0	14	14	14	1
m	1	1.3575						CANEZZA	np	7	0	monitoring	0	nonparola	2	ong	0	no	GC20F8	20	F	2021-11-08_13h15.33.389	THAI_NEGA	2021.2.3	Win32	59.17159763						0	15	15	15	1
m	1	1.0701						RAGINA	np	6	0	monitoring	250	nonparola	2	ong	0	no	GC20F8	20	F	2021-11-08_13h15.33.389	THAI_NEGA	2021.2.3	Win32	59.17159763						0	16	16	16	1
z	1	1.0778						AGNELLO	p	7	17	monitoring	250	parola	1	ong	0	no	GC20F8	20	F	2021-11-08_13h15.33.389	THAI_NEGA	2021.2.3	Win32	59.17159763						0	17	17	17	1
m	1	0.8721						PINARIO	np	7	0	monitoring	250	nonparola	2	ong	0	no	GC20F8	20	F	2021-11-08_13h15.33.389	THAI_NEGA	2021.2.3	Win32	59.17159763						0	18	18	18	1
m	1	0.9159						INDANO	np	6	0	monitoring	500	nonparola	2	ong	0	no	GC20F8	20	F	2021-11-08_13h15.33.389	THAI_NEGA	2021.2.3	Win32	59.17159763						0	19	19	19	1
z	1	0.7906						BISTURI	p	7	8	monitoring	250	parola	1	ong	0	no	GC20F8	20	F	2021-11-08_13h15.33.389	THAI_NEGA	2021.2.3	Win32	59.17159763						0	20	20	20	1
m	1	0.9237						SECONTO	np	7	0	monitoring	250	nonparola	2	ong	0	no	GC20F8	20	F	2021-11-08_13h15.33.389	THAI_NEGA	2021.2.3	Win32	59.17159763						0	21	21	21	1
l	1	0.6149						POMATA	p	6	0	monitoring	500	l	1	pmcue	0	no	GC20F8	20	F	2021-11-08_13h15.33.389	THAI_NEGA	2021.2.3	Win32	59.17159763						0	22	22	22	1
m	1	0.9027						UMETTA	np	6	0	monitoring	250	nonparola	2	ong	0	no	GC20F8	20	F	2021-11-08_13h15.33.389	THAI_NEGA	2021.2.3	Win32	59.17159763						0	23	23	23	1
z	1	0.8105						FRUSCIO	p	7	9	monitoring	0	parola	1	ong	0	no	GC20F8	20	F	2021-11-08_13h15.33.389	THAI_NEGA	2021.2.3	Win32	59.17159763						0	24	24	24	1
z	1	0.8979						ORDIGNO	p	7	15	monitoring	250	parola	1	ong	0	no	GC20F8	20	F	2021-11-08_13h15.33.389	THAI_NEGA	2021.2.3	Win32	59.17159763						0	25	25	25	1
z	0	1.3301						METALO	np	6	0	monitoring	0	nonparola	2	ong	0	no	GC20F8	20	F	2021-11-08_13h15.33.389	THAI_NEGA	2021.2.3	Win32	59.17159763						0	26	26	26	1
m	1	0.9383						GAVERA	np	6	0	monitoring	500	nonparola	2	ong	0	no	GC20F8	20	F	2021-11-08_13h15.33.389	THAI_NEGA	2021.2.3	Win32	59.17159763						0	27	27	27	1
m	0	0.9151						INSERTO	p	7	9	monitoring	0	parola	1	ong	0	no	GC20F8	20	F	2021-11-08_13h15.33.389	THAI_NEGA	2021.2.3	Win32	59.17159763						0	28	28	28	1
z	1	1.1212						VICARIO	p	7	9	monitoring	500	parola	1	ong	0	no	GC20F8	20	F	2021-11-08_13h15.33.389	THAI_NEGA	2021.2.3	Win32	59.17159763						0	29	29	29	1
m	1	0.8888						ACENDA	np	6	0	monitoring	0	nonparola	2	ong	0	no	GC20F8	20	F	2021-11-08_13h15.33.389	THAI_NEGA	2021.2.3	Win32	59.17159763						0	30	30	30	1
z	1	1.0355						DECADE	p	6	7	monitoring	0	parola	1	ong	0	no	GC20F8	20	F	2021-11-08_13h15.33.389	THAI_NEGA	2021.2.3	Win32	59.17159763						0	31	31	31	1
m	1	1.05						PALETE	np	6	0	monitoring	500	nonparola	2	ong	0	no	GC20F8	20	F	2021-11-08_13h15.33.389	THAI_NEGA	2021.2.3	Win32	59.17159763						0	32	32	32	1
z	1	0.9002						SENAPE	p	6	17	monitoring	500	parola	1	ong	0	no	GC20F8	20	F	2021-11-08_13h15.33.389	THAI_NEGA	2021.2.3	Win32	59.17159763						0	33	33	33	1
m	1	0.9248						TENTONO	np	7	0	monitoring	0	nonparola	2	ong	0	no	GC20F8	20	F	2021-11-08_13h15.33.389	THAI_NEGA	2021.2.3	Win32	59.17159763						0	34	34	34	1
l	1	0.8214						MANICO	p	6	12	monitoring	0	l	1	pmcue	0	no	GC20F8	20	F	2021-11-08_13h15.33.389	THAI_NEGA	2021.2.3	Win32	59.17159763						0	35	35	35	1
z	1	0.6049						GETTONE	p	7	5	monitoring	250	parola	1	ong	0	no	GC20F8	20	F	2021-11-08_13h15.33.389	THAI_NEGA	2021.2.3	Win32	59.17159763						0	36	36	36	1
m	1	0.8222						CALERA	np	6	0	monitoring	500	nonparola	2	ong	0	no	GC20F8	20	F	2021-11-08_13h15.33.389	THAI_NEGA	2021.2.3	Win32	59.17159763						0	37	37	37	1
z	1	0.7162						USTIONE	p	7	20	monitoring	500	parola	1	ong	0	no	GC20F8	20	F	2021-11-08_13h15.33.389	THAI_NEGA	2021.2.3	Win32	59.17159763						0	38	38	38	1
z	1	1.6193						LEGNAME	p	7	7	monitoring	0	parola	1	ong	0	no	GC20F8	20	F	2021-11-08_13h15.33.389	THAI_NEGA	2021.2.3	Win32	59.17159763						0	39	39	39	1
m	1	0.6693						MODIVO	np	6	0	monitoring	0	nonparola	2	ong	0	no	GC20F8	20	F	2021-11-08_13h15.33.389	THAI_NEGA	2021.2.3	Win32	59.17159763						0	40	40	40	1
z	1	1.1892						RADURA	p	6	9	monitoring	0	parola	1	ong	0	no	GC20F8	20	F	2021-11-08_13h15.33.389	THAI_NEGA	2021.2.3	Win32	59.17159763						0	41	41	41	1
m	1	0.7312						TUANTO	np	6	0	monitoring	250	nonparola	2	ong	0	no	GC20F8	20	F	2021-11-08_13h15.33.389	THAI_NEGA	2021.2.3	Win32	59.17159763						0	42	42	42	1
z	1	1.2775						PICCONE	p	7	11	monitoring	0	parola	1	ong	0	no	GC20F8	20	F	2021-11-08_13h15.33.389	THAI_NEGA	2021.2.3	Win32	59.17159763						0	43	43	43	1
z	0	1.2988						LACREME	np	7	0	monitoring	250	nonparola	2	ong	0	no	GC20F8	20	F	2021-11-08_13h15.33.389	THAI_NEGA	2021.2.3	Win32	59.17159763						0	44	44	44	1
m	1	0.9324						DILITTA	np	7	0	monitoring	500	nonparola	2	ong	0	no	GC20F8	20	F	2021-11-08_13h15.33.389	THAI_NEGA	2021.2.3	Win32	59.17159763						0	45	45	45	1
l	1	0.9629						TOMANTE	np	7	0	monitoring	0	l	2	pmcue	0	no	GC20F8	20	F	2021-11-08_13h15.33.389	THAI_NEGA	2021.2.3	Win32	59.17159763						0	46	46	46	1
z	1	0.5908						OTTONE	p	6	17	monitoring	500	parola	1	ong	0	no	GC20F8	20	F	2021-11-08_13h15.33.389	THAI_NEGA	2021.2.3	Win32	59.17159763						0	47	47	47	1
z	1	1.0065						GAZEBO	p	6	8	monitoring	0	parola	1	ong	0	no	GC20F8	20	F	2021-11-08_13h15.33.389	THAI_NEGA	2021.2.3	Win32	59.17159763						0	48	48	48	1
m	1	0.7985						NENICO	np	6	0	monitoring	250	nonparola	2	ong	0	no	GC20F8	20	F	2021-11-08_13h15.33.389	THAI_NEGA	2021.2.3	Win32	59.17159763						0	49	49	49	1
z	1	0.9778						ARPIONE	p	7	12	monitoring	250	parola	1	ong	0	no	GC20F8	20	F	2021-11-08_13h15.33.389	THAI_NEGA	2021.2.3	Win32	59.17159763						0	50	50	50	1
m	1	0.8209						VANIGIA	np	7	0	monitoring	500	nonparola	2	ong	0	no	GC20F8	20	F	2021-11-08_13h15.33.389	THAI_NEGA	2021.2.3	Win32	59.17159763						0	51	51	51	1
m	1	0.9724						EBLISSE	np	7	0	monitoring	0	nonparola	2	ong	0	no	GC20F8	20	F	2021-11-08_13h15.33.389	THAI_NEGA	2021.2.3	Win32	59.17159763						0	52	52	52	1
z	1	0.9488						CARTINA	p	7	13	monitoring	250	parola	1	ong	0	no	GC20F8	20	F	2021-11-08_13h15.33.389	THAI_NEGA	2021.2.3	Win32	59.17159763						0	53	53	53	1
m	1	0.7494						TECITA	np	6	0	monitoring	500	nonparola	2	ong	0	no	GC20F8	20	F	2021-11-08_13h15.33.389	THAI_NEGA	2021.2.3	Win32	59.17159763						0	54	54	54	1
z	1	0.5979						FELINO	p	6	9	monitoring	500	parola	1	ong	0	no	GC20F8	20	F	2021-11-08_13h15.33.389	THAI_NEGA	2021.2.3	Win32	59.17159763						0	55	55	55	1
m	1	0.755						GINEVRO	np	7	0	monitoring	250	nonparola	2	ong	0	no	GC20F8	20	F	2021-11-08_13h15.33.389	THAI_NEGA	2021.2.3	Win32	59.17159763						0	56	56	56	1
m	1	0.898						ELANCO	np	6	0	monitoring	250	nonparola	2	ong	0	no	GC20F8	20	F	2021-11-08_13h15.33.389	THAI_NEGA	2021.2.3	Win32	59.17159763						0	57	57	57	1
z	1	0.6821						BIDONE	p	6	13	monitoring	0	parola	1	ong	0	no	GC20F8	20	F	2021-11-08_13h15.33.389	THAI_NEGA	2021.2.3	Win32	59.17159763						0	58	58	58	1
z	1	0.8982						LEMURE	p	6	3	monitoring	500	parola	1	ong	0	no	GC20F8	20	F	2021-11-08_13h15.33.389	THAI_NEGA	2021.2.3	Win32	59.17159763						0	59	59	59	1
l	1	0.5053						SAGOMA	p	6	0	monitoring	250	l	1	pmcue	0	no	GC20F8	20	F	2021-11-08_13h15.33.389	THAI_NEGA	2021.2.3	Win32	59.17159763						0	60	60	60	1
z	1	0.7151						REPERTO	p	7	7	monitoring	0	parola	1	ong	0	no	GC20F8	20	F	2021-11-08_13h15.33.389	THAI_NEGA	2021.2.3	Win32	59.17159763						0	61	61	61	1
m	1	0.5659						MIDULLO	np	7	0	monitoring	250	nonparola	2	ong	0	no	GC20F8	20	F	2021-11-08_13h15.33.389	THAI_NEGA	2021.2.3	Win32	59.17159763						0	62	62	62	1
m	1	0.9031						DANNOLA	np	7	0	monitoring	500	nonparola	2	ong	0	no	GC20F8	20	F	2021-11-08_13h15.33.389	THAI_NEGA	2021.2.3	Win32	59.17159763						0	63	63	63	1
m	0	0.9478						ORFANO	p	6	9	monitoring	500	parola	1	ong	0	no	GC20F8	20	F	2021-11-08_13h15.33.389	THAI_NEGA	2021.2.3	Win32	59.17159763						0	64	64	64	1
m	1	1.3476						BANENA	np	6	0	monitoring	250	nonparola	2	ong	0	no	GC20F8	20	F	2021-11-08_13h15.33.389	THAI_NEGA	2021.2.3	Win32	59.17159763						0	65	65	65	1
m	1	1.1867						FERPATA	np	7	0	monitoring	0	nonparola	2	ong	0	no	GC20F8	20	F	2021-11-08_13h15.33.389	THAI_NEGA	2021.2.3	Win32	59.17159763						0	66	66	66	1
z	1	0.8833						NEURONE	p	7	11	monitoring	250	parola	1	ong	0	no	GC20F8	20	F	2021-11-08_13h15.33.389	THAI_NEGA	2021.2.3	Win32	59.17159763						0	67	67	67	1
m	1	0.8155						LATTERA	np	7	0	monitoring	500	nonparola	2	ong	0	no	GC20F8	20	F	2021-11-08_13h15.33.389	THAI_NEGA	2021.2.3	Win32	59.17159763						0	68	68	68	1
m	1	1.1954						GESIONE	np	7	0	monitoring	500	nonparola	2	ong	0	no	GC20F8	20	F	2021-11-08_13h15.33.389	THAI_NEGA	2021.2.3	Win32	59.17159763						0	69	69	69	1
z	1	1.1812						PEDANA	p	6	18	monitoring	500	parola	1	ong	0	no	GC20F8	20	F	2021-11-08_13h15.33.389	THAI_NEGA	2021.2.3	Win32	59.17159763						0	70	70	70	1
l	1	0.6913						MACIATA	np	7	0	monitoring	500	l	2	pmcue	0	no	GC20F8	20	F	2021-11-08_13h15.33.389	THAI_NEGA	2021.2.3	Win32	59.17159763						0	71	71	71	1
m	1	0.8815						FIOLINO	np	7	0	monitoring	250	nonparola	2	ong	0	no	GC20F8	20	F	2021-11-08_13h15.33.389	THAI_NEGA	2021.2.3	Win32	59.17159763						0	72	72	72	1
z	1	0.8663						INGORGO	p	7	16	monitoring	0	parola	1	ong	0	no	GC20F8	20	F	2021-11-08_13h15.33.389	THAI_NEGA	2021.2.3	Win32	59.17159763						0	73	73	73	1
m	1	1.1312						IMPORO	np	6	0	monitoring	250	nonparola	2	ong	0	no	GC20F8	20	F	2021-11-08_13h15.33.389	THAI_NEGA	2021.2.3	Win32	59.17159763						0	74	74	74	1
z	1	0.8658						NOBILE	p	6	29	monitoring	500	parola	1	ong	0	no	GC20F8	20	F	2021-11-08_13h15.33.389	THAI_NEGA	2021.2.3	Win32	59.17159763						0	75	75	75	1
z	1	0.8824						MINIERA	p	7	19	monitoring	500	parola	1	ong	0	no	GC20F8	20	F	2021-11-08_13h15.33.389	THAI_NEGA	2021.2.3	Win32	59.17159763						0	76	76	76	1
m	1	0.9291						ALLARVE	np	7	0	monitoring	500	nonparola	2	ong	0	no	GC20F8	20	F	2021-11-08_13h15.33.389	THAI_NEGA	2021.2.3	Win32	59.17159763						0	77	77	77	1
m	1	0.8312						DIBANO	np	6	0	monitoring	250	nonparola	2	ong	0	no	GC20F8	20	F	2021-11-08_13h15.33.389	THAI_NEGA	2021.2.3	Win32	59.17159763						0	78	78	78	1
z	1	0.6991						FAGOTTO	p	7	7	monitoring	0	parola	1	ong	0	no	GC20F8	20	F	2021-11-08_13h15.33.389	THAI_NEGA	2021.2.3	Win32	59.17159763						0	79	79	79	1
z	1	0.6772						PALUDE	p	6	13	monitoring	0	parola	1	ong	0	no	GC20F8	20	F	2021-11-08_13h15.33.389	THAI_NEGA	2021.2.3	Win32	59.17159763						0	80	80	80	1
m	1	0.7574						MUDINO	np	6	0	monitoring	500	nonparola	2	ong	0	no	GC20F8	20	F	2021-11-08_13h15.33.389	THAI_NEGA	2021.2.3	Win32	59.17159763						0	81	81	81	1
l	0	0.6713						ESTEBA	np	6	0	monitoring	500	nonparola	2	ong	0	no	GC20F8	20	F	2021-11-08_13h15.33.389	THAI_NEGA	2021.2.3	Win32	59.17159763						0	82	82	82	1
l	1	0.6688						MANTIDE	p	7	9	monitoring	250	l	1	pmcue	0	no	GC20F8	20	F	2021-11-08_13h15.33.389	THAI_NEGA	2021.2.3	Win32	59.17159763						0	83	83	83	1
z	1	0.9316						UVETTA	p	6	11	monitoring	500	parola	1	ong	0	no	GC20F8	20	F	2021-11-08_13h15.33.389	THAI_NEGA	2021.2.3	Win32	59.17159763						0	84	84	84	1
	0							ESILIO	p	6	41	monitoring	250	parola	1	ong	0	no	GC20F8	20	F	2021-11-08_13h15.33.389	THAI_NEGA	2021.2.3	Win32	59.17159763						0	85	85	85	1
m	1	1.6449						RECRUTA	np	7	0	monitoring	500	nonparola	2	ong	0	no	GC20F8	20	F	2021-11-08_13h15.33.389	THAI_NEGA	2021.2.3	Win32	59.17159763						0	86	86	86	1
z	1	0.6369						TIMONE	p	7	31	monitoring	250	parola	1	ong	0	no	GC20F8	20	F	2021-11-08_13h15.33.389	THAI_NEGA	2021.2.3	Win32	59.17159763						0	87	87	87	1
z	1	0.9052						CAVOLO	p	6	13	monitoring	0	parola	1	ong	0	no	GC20F8	20	F	2021-11-08_13h15.33.389	THAI_NEGA	2021.2.3	Win32	59.17159763						0	88	88	88	1
m	1	0.9145						NOTTARE	np	7	0	monitoring	500	nonparola	2	ong	0	no	GC20F8	20	F	2021-11-08_13h15.33.389	THAI_NEGA	2021.2.3	Win32	59.17159763						0	89	89	89	1
z	1	0.8812						LICHENE	p	7	7	monitoring	0	parola	1	ong	0	no	GC20F8	20	F	2021-11-08_13h15.33.389	THAI_NEGA	2021.2.3	Win32	59.17159763						0	90	90	90	1
m	1	0.7626						PUSTINO	np	7	0	monitoring	500	nonparola	2	ong	0	no	GC20F8	20	F	2021-11-08_13h15.33.389	THAI_NEGA	2021.2.3	Win32	59.17159763						0	91	91	91	1
z	1	0.9142						MULINO	p	6	7	monitoring	0	parola	1	ong	0	no	GC20F8	20	F	2021-11-08_13h15.33.389	THAI_NEGA	2021.2.3	Win32	59.17159763						0	92	92	92	1
m	1	1.4807						VAROLO	np	6	0	monitoring	0	nonparola	2	ong	0	no	GC20F8	20	F	2021-11-08_13h15.33.389	THAI_NEGA	2021.2.3	Win32	59.17159763						0	93	93	93	1
l	1	1.0649						ENIGMA	p	6	9	monitoring	500	l	1	pmcue	0	no	GC20F8	20	F	2021-11-08_13h15.33.389	THAI_NEGA	2021.2.3	Win32	59.17159763						0	94	94	94	1
z	1	0.7661						NARICE	p	6	15	monitoring	250	parola	1	ong	0	no	GC20F8	20	F	2021-11-08_13h15.33.389	THAI_NEGA	2021.2.3	Win32	59.17159763						0	95	95	95	1
m	1	0.8805						CAVIDE	np	6	0	monitoring	500	nonparola	2	ong	0	no	GC20F8	20	F	2021-11-08_13h15.33.389	THAI_NEGA	2021.2.3	Win32	59.17159763						0	96	96	96	1
m	1	0.9689						VOLACE	np	6	0	monitoring	0	nonparola	2	ong	0	no	GC20F8	20	F	2021-11-08_13h15.33.389	THAI_NEGA	2021.2.3	Win32	59.17159763						0	97	97	97	1
	0							SADICE	np	6	0	monitoring	0	nonparola	2	ong	0	no	GC20F8	20	F	2021-11-08_13h15.33.389	THAI_NEGA	2021.2.3	Win32	59.17159763						0	98	98	98	1
z	1	0.8694						VORTICE	p	7	14	monitoring	250	parola	1	ong	0	no	GC20F8	20	F	2021-11-08_13h15.33.389	THAI_NEGA	2021.2.3	Win32	59.17159763						0	99	99	99	1
																			GC20F8	20	F	2021-11-08_13h15.33.389	THAI_NEGA	2021.2.3	Win32	59.17159763											n	1	4.1115	y	1	3.7822	n	1	2.8616
