# Supplementary material for: Thinking about it: the impact of COVID-19-related stimuli on prospective memory
Source: PeerJ. 2023 Nov 16;11:e16389. doi: 10.7717/peerj.16389 (PMC10657566; doi:10.7717/peerj.16389)
Supplement: Supplemental Information 4 — The raw data from both the task and the questionnaire. Both folders are divided in the three conditions (COV, DOC, and NEGA) depending on the presented video clip. [file peerj-11-16389-s004.zip › Data/RAW_Data_Task/NEGA_version/GB23F7_nega.csv]

trial_key.keys	trial_key.corr	trial_key.rt	trials_loop_practice.thisRepN	trials_loop_practice.thisTrialN	trials_loop_practice.thisN	trials_loop_practice.thisIndex	trials_loop_practice.ran	stimolo	parolanonparola	lunghezza	frequenza	blocco	jitter	rispcorr	StimTrig	stim_type	stimulus_after	underline	ID_Soggetto*	Età*	Sesso	date	expName	psychopyVersion	OS	frameRate	trials_loop_baseline.thisRepN	trials_loop_baseline.thisTrialN	trials_loop_baseline.thisN	trials_loop_baseline.thisIndex	trials_loop_baseline.ran	trials_loop_attention.thisRepN	trials_loop_attention.thisTrialN	trials_loop_attention.thisN	trials_loop_attention.thisIndex	trials_loop_attention.ran	emotional1_key.keys	emotional1_key.corr	emotional1_key.rt	emotional2_key.keys	emotional2_key.corr	emotional2_key.rt	emotional3_key.keys	emotional3_key.corr	emotional3_key.rt
m	1	1.0777	0	0	0	0	1	ARANCIA	p	7	31	practice	500	parola	1	ong	0	no	GB23F7	23	F	2021-10-07_21h03.03.498	THAI_NEGA	2021.2.3	Win32	59.57700328
z	1	1.0861	0	1	1	1	1	RECINA	np	6	0	practice	500	nonparola	2	ong	0	no	GB23F7	23	F	2021-10-07_21h03.03.498	THAI_NEGA	2021.2.3	Win32	59.57700328
z	1	0.8364	0	2	2	2	1	TUCCANA	np	7	0	practice	250	nonparola	2	ong	0	no	GB23F7	23	F	2021-10-07_21h03.03.498	THAI_NEGA	2021.2.3	Win32	59.57700328
m	1	0.6389	0	3	3	3	1	PETTINE	p	7	1	practice	0	parola	1	ong	0	no	GB23F7	23	F	2021-10-07_21h03.03.498	THAI_NEGA	2021.2.3	Win32	59.57700328
m	0	1.3023	0	4	4	4	1	INFITO	np	6	0	practice	500	nonparola	2	ong	0	no	GB23F7	23	F	2021-10-07_21h03.03.498	THAI_NEGA	2021.2.3	Win32	59.57700328
m	1	1.0183	0	5	5	5	1	GIUDICE	p	7	374	practice	500	parola	1	ong	0	no	GB23F7	23	F	2021-10-07_21h03.03.498	THAI_NEGA	2021.2.3	Win32	59.57700328
m	1	0.8927	0	6	6	6	1	VOLANTE	p	7	89	practice	0	parola	1	ong	0	no	GB23F7	23	F	2021-10-07_21h03.03.498	THAI_NEGA	2021.2.3	Win32	59.57700328
z	1	0.8329	0	7	7	7	1	CUBELA	np	6	0	practice	250	nonparola	2	ong	0	no	GB23F7	23	F	2021-10-07_21h03.03.498	THAI_NEGA	2021.2.3	Win32	59.57700328
z	1	0.8159	0	8	8	8	1	LUGGINE	np	7	0	practice	0	nonparola	2	ong	0	no	GB23F7	23	F	2021-10-07_21h03.03.498	THAI_NEGA	2021.2.3	Win32	59.57700328
m	1	1.0824	0	9	9	9	1	DISEGNO	p	7	201	practice	0	parola	1	ong	0	no	GB23F7	23	F	2021-10-07_21h03.03.498	THAI_NEGA	2021.2.3	Win32	59.57700328
m	1	1.0337						RELITTO	p	7	8	baseline	500	parola	1	ong	0	no	GB23F7	23	F	2021-10-07_21h03.03.498	THAI_NEGA	2021.2.3	Win32	59.57700328	0	0	0	0	1
m	1	1.4013						GERANIO	p	7	12	baseline	250	parola	1	ong	0	no	GB23F7	23	F	2021-10-07_21h03.03.498	THAI_NEGA	2021.2.3	Win32	59.57700328	0	1	1	1	1
z	1	1.2861						VANANGA	np	7	0	baseline	0	nonparola	2	ong	0	no	GB23F7	23	F	2021-10-07_21h03.03.498	THAI_NEGA	2021.2.3	Win32	59.57700328	0	2	2	2	1
m	1	1.0679						NATICA	p	6	5	baseline	250	parola	1	ong	0	no	GB23F7	23	F	2021-10-07_21h03.03.498	THAI_NEGA	2021.2.3	Win32	59.57700328	0	3	3	3	1
z	1	0.8617						USTELLO	np	7	0	baseline	500	nonparola	2	ong	0	no	GB23F7	23	F	2021-10-07_21h03.03.498	THAI_NEGA	2021.2.3	Win32	59.57700328	0	4	4	4	1
m	1	0.9352						METANO	p	6	17	baseline	250	parola	1	ong	0	no	GB23F7	23	F	2021-10-07_21h03.03.498	THAI_NEGA	2021.2.3	Win32	59.57700328	0	5	5	5	1
z	1	0.8682						FIURIA	np	6	0	baseline	500	nonparola	2	ong	0	no	GB23F7	23	F	2021-10-07_21h03.03.498	THAI_NEGA	2021.2.3	Win32	59.57700328	0	6	6	6	1
m	1	0.9215						SUGHERO	p	7	5	baseline	250	parola	1	ong	0	no	GB23F7	23	F	2021-10-07_21h03.03.498	THAI_NEGA	2021.2.3	Win32	59.57700328	0	7	7	7	1
z	1	0.9219						PIROTA	np	6	0	baseline	250	nonparola	2	ong	0	no	GB23F7	23	F	2021-10-07_21h03.03.498	THAI_NEGA	2021.2.3	Win32	59.57700328	0	8	8	8	1
z	1	1.1504						BAMBORA	np	7	0	baseline	0	nonparola	2	ong	0	no	GB23F7	23	F	2021-10-07_21h03.03.498	THAI_NEGA	2021.2.3	Win32	59.57700328	0	9	9	9	1
m	1	0.6842						PETALO	p	6	27	baseline	250	parola	1	ong	0	no	GB23F7	23	F	2021-10-07_21h03.03.498	THAI_NEGA	2021.2.3	Win32	59.57700328	0	10	10	10	1
m	1	0.7518						ELMETTO	p	7	5	baseline	0	parola	1	ong	0	no	GB23F7	23	F	2021-10-07_21h03.03.498	THAI_NEGA	2021.2.3	Win32	59.57700328	0	11	11	11	1
z	1	0.7937						DOBILE	np	6	0	baseline	250	nonparola	2	ong	0	no	GB23F7	23	F	2021-10-07_21h03.03.498	THAI_NEGA	2021.2.3	Win32	59.57700328	0	12	12	12	1
m	1	1.2185						BAVERO	p	6	7	baseline	0	parola	1	ong	0	no	GB23F7	23	F	2021-10-07_21h03.03.498	THAI_NEGA	2021.2.3	Win32	59.57700328	0	13	13	13	1
m	1	0.8858						VALENZA	p	7	10	baseline	500	parola	1	ong	0	no	GB23F7	23	F	2021-10-07_21h03.03.498	THAI_NEGA	2021.2.3	Win32	59.57700328	0	14	14	14	1
z	1	1.0082						ORDONE	np	6	0	baseline	250	nonparola	2	ong	0	no	GB23F7	23	F	2021-10-07_21h03.03.498	THAI_NEGA	2021.2.3	Win32	59.57700328	0	15	15	15	1
z	1	1.1676						TERPONE	np	7	0	baseline	250	nonparola	2	ong	0	no	GB23F7	23	F	2021-10-07_21h03.03.498	THAI_NEGA	2021.2.3	Win32	59.57700328	0	16	16	16	1
m	1	1.1339						INCHINO	p	7	10	baseline	250	parola	1	ong	0	no	GB23F7	23	F	2021-10-07_21h03.03.498	THAI_NEGA	2021.2.3	Win32	59.57700328	0	17	17	17	1
m	1	1.3846						ETTARO	p	6	31	baseline	0	parola	1	ong	0	no	GB23F7	23	F	2021-10-07_21h03.03.498	THAI_NEGA	2021.2.3	Win32	59.57700328	0	18	18	18	1
z	1	1.195						LUVACA	np	6	0	baseline	250	nonparola	2	ong	0	no	GB23F7	23	F	2021-10-07_21h03.03.498	THAI_NEGA	2021.2.3	Win32	59.57700328	0	19	19	19	1
m	1	0.9812						DUETTO	p	6	23	baseline	500	parola	1	ong	0	no	GB23F7	23	F	2021-10-07_21h03.03.498	THAI_NEGA	2021.2.3	Win32	59.57700328	0	20	20	20	1
z	1	1.1678						PUPILE	np	6	0	baseline	250	nonparola	2	ong	0	no	GB23F7	23	F	2021-10-07_21h03.03.498	THAI_NEGA	2021.2.3	Win32	59.57700328	0	21	21	21	1
z	1	1.0579						STOVACO	np	7	0	baseline	0	nonparola	2	ong	0	no	GB23F7	23	F	2021-10-07_21h03.03.498	THAI_NEGA	2021.2.3	Win32	59.57700328	0	22	22	22	1
m	1	0.9759						BARILE	p	6	7	baseline	500	parola	1	ong	0	no	GB23F7	23	F	2021-10-07_21h03.03.498	THAI_NEGA	2021.2.3	Win32	59.57700328	0	23	23	23	1
z	1	1.1041						RANAIO	np	6	0	baseline	250	nonparola	2	ong	0	no	GB23F7	23	F	2021-10-07_21h03.03.498	THAI_NEGA	2021.2.3	Win32	59.57700328	0	24	24	24	1
m	1	1.009						CAVERNA	p	7	14	baseline	250	parola	1	ong	0	no	GB23F7	23	F	2021-10-07_21h03.03.498	THAI_NEGA	2021.2.3	Win32	59.57700328	0	25	25	25	1
z	1	1.1942						ROTOIA	np	7	0	baseline	500	nonparola	2	ong	0	no	GB23F7	23	F	2021-10-07_21h03.03.498	THAI_NEGA	2021.2.3	Win32	59.57700328	0	26	26	26	1
m	1	0.8767						ALTURA	p	6	8	baseline	500	parola	1	ong	0	no	GB23F7	23	F	2021-10-07_21h03.03.498	THAI_NEGA	2021.2.3	Win32	59.57700328	0	27	27	27	1
m	1	1.051						DIPINTO	p	7	21	baseline	0	parola	1	ong	0	no	GB23F7	23	F	2021-10-07_21h03.03.498	THAI_NEGA	2021.2.3	Win32	59.57700328	0	28	28	28	1
m	1	1.0257						LEGUME	p	6	11	baseline	250	parola	1	ong	0	no	GB23F7	23	F	2021-10-07_21h03.03.498	THAI_NEGA	2021.2.3	Win32	59.57700328	0	29	29	29	1
z	1	1.11						FEDINO	np	6	0	baseline	500	nonparola	2	ong	0	no	GB23F7	23	F	2021-10-07_21h03.03.498	THAI_NEGA	2021.2.3	Win32	59.57700328	0	30	30	30	1
m	1	1.0176						MENSOLA	p	7	7	baseline	0	parola	1	ong	0	no	GB23F7	23	F	2021-10-07_21h03.03.498	THAI_NEGA	2021.2.3	Win32	59.57700328	0	31	31	31	1
z	1	1.6095						ALCUME	np	6	0	baseline	500	nonparola	2	ong	0	no	GB23F7	23	F	2021-10-07_21h03.03.498	THAI_NEGA	2021.2.3	Win32	59.57700328	0	32	32	32	1
m	1	1.2596						INNESTO	p	6	13	baseline	0	parola	1	ong	0	no	GB23F7	23	F	2021-10-07_21h03.03.498	THAI_NEGA	2021.2.3	Win32	59.57700328	0	33	33	33	1
z	1	1.2921						LAVENDA	np	7	0	baseline	0	nonparola	2	ong	0	no	GB23F7	23	F	2021-10-07_21h03.03.498	THAI_NEGA	2021.2.3	Win32	59.57700328	0	34	34	34	1
m	1	1.1111						SLAVINA	p	7	5	baseline	500	parola	1	ong	0	no	GB23F7	23	F	2021-10-07_21h03.03.498	THAI_NEGA	2021.2.3	Win32	59.57700328	0	35	35	35	1
m	1	0.8494						ORMONE	p	6	6	baseline	500	parola	1	ong	0	no	GB23F7	23	F	2021-10-07_21h03.03.498	THAI_NEGA	2021.2.3	Win32	59.57700328	0	36	36	36	1
z	1	0.9693						UMIONE	np	6	0	baseline	0	nonparola	2	ong	0	no	GB23F7	23	F	2021-10-07_21h03.03.498	THAI_NEGA	2021.2.3	Win32	59.57700328	0	37	37	37	1
m	1	0.9854						SALAME	p	6	14	baseline	0	parola	1	ong	0	no	GB23F7	23	F	2021-10-07_21h03.03.498	THAI_NEGA	2021.2.3	Win32	59.57700328	0	38	38	38	1
z	1	1.0755						GANDOLA	np	7	0	baseline	500	nonparola	2	ong	0	no	GB23F7	23	F	2021-10-07_21h03.03.498	THAI_NEGA	2021.2.3	Win32	59.57700328	0	39	39	39	1
m	0	1.1773						DIGEGNO	np	7	0	baseline	500	nonparola	2	ong	0	no	GB23F7	23	F	2021-10-07_21h03.03.498	THAI_NEGA	2021.2.3	Win32	59.57700328	0	40	40	40	1
z	1	1.1928						BACRECA	np	7	0	baseline	0	nonparola	2	ong	0	no	GB23F7	23	F	2021-10-07_21h03.03.498	THAI_NEGA	2021.2.3	Win32	59.57700328	0	41	41	41	1
m	1	0.8604						RUDERE	p	6	8	baseline	250	parola	1	ong	0	no	GB23F7	23	F	2021-10-07_21h03.03.498	THAI_NEGA	2021.2.3	Win32	59.57700328	0	42	42	42	1
z	1	0.9157						OSCITE	np	6	0	baseline	250	nonparola	2	ong	0	no	GB23F7	23	F	2021-10-07_21h03.03.498	THAI_NEGA	2021.2.3	Win32	59.57700328	0	43	43	43	1
m	1	0.8334						NETTARE	p	7	14	baseline	500	parola	1	ong	0	no	GB23F7	23	F	2021-10-07_21h03.03.498	THAI_NEGA	2021.2.3	Win32	59.57700328	0	44	44	44	1
z	1	1.0853						PENTERA	np	7	0	baseline	0	nonparola	2	ong	0	no	GB23F7	23	F	2021-10-07_21h03.03.498	THAI_NEGA	2021.2.3	Win32	59.57700328	0	45	45	45	1
z	1	0.9997						NEBOZIO	np	7	0	baseline	250	nonparola	2	ong	0	no	GB23F7	23	F	2021-10-07_21h03.03.498	THAI_NEGA	2021.2.3	Win32	59.57700328	0	46	46	46	1
m	1	0.8335						ZATTERA	p	7	14	baseline	500	parola	1	ong	0	no	GB23F7	23	F	2021-10-07_21h03.03.498	THAI_NEGA	2021.2.3	Win32	59.57700328	0	47	47	47	1
m	1	0.8451						LAMIERA	p	7	11	baseline	500	parola	1	ong	0	no	GB23F7	23	F	2021-10-07_21h03.03.498	THAI_NEGA	2021.2.3	Win32	59.57700328	0	48	48	48	1
z	1	1.0307						CULINA	np	6	0	baseline	500	nonparola	2	ong	0	no	GB23F7	23	F	2021-10-07_21h03.03.498	THAI_NEGA	2021.2.3	Win32	59.57700328	0	49	49	49	1
m	1	0.877						FALANGE	p	7	9	baseline	250	parola	1	ong	0	no	GB23F7	23	F	2021-10-07_21h03.03.498	THAI_NEGA	2021.2.3	Win32	59.57700328	0	50	50	50	1
m	1	0.9098						PEDALE	p	6	16	baseline	500	parola	1	ong	0	no	GB23F7	23	F	2021-10-07_21h03.03.498	THAI_NEGA	2021.2.3	Win32	59.57700328	0	51	51	51	1
z	1	1.4478						METARDO	np	7	0	baseline	500	nonparola	2	ong	0	no	GB23F7	23	F	2021-10-07_21h03.03.498	THAI_NEGA	2021.2.3	Win32	59.57700328	0	52	52	52	1
m	1	0.8688						EMPORIO	p	7	3	baseline	250	parola	1	ong	0	no	GB23F7	23	F	2021-10-07_21h03.03.498	THAI_NEGA	2021.2.3	Win32	59.57700328	0	53	53	53	1
z	1	1.2263						TAPORE	np	6	0	baseline	0	nonparola	2	ong	0	no	GB23F7	23	F	2021-10-07_21h03.03.498	THAI_NEGA	2021.2.3	Win32	59.57700328	0	54	54	54	1
	0							DENTIDE	np	7	0	baseline	250	nonparola	2	ong	0	no	GB23F7	23	F	2021-10-07_21h03.03.498	THAI_NEGA	2021.2.3	Win32	59.57700328	0	55	55	55	1
z	1	1.5566						SEPERTO	np	7	0	baseline	500	nonparola	2	ong	0	no	GB23F7	23	F	2021-10-07_21h03.03.498	THAI_NEGA	2021.2.3	Win32	59.57700328	0	56	56	56	1
m	1	0.6653						MUCOSA	p	6	6	baseline	500	parola	1	ong	0	no	GB23F7	23	F	2021-10-07_21h03.03.498	THAI_NEGA	2021.2.3	Win32	59.57700328	0	57	57	57	1
z	1	0.9038						BECULLA	np	7	0	baseline	250	nonparola	2	ong	0	no	GB23F7	23	F	2021-10-07_21h03.03.498	THAI_NEGA	2021.2.3	Win32	59.57700328	0	58	58	58	1
m	1	0.7427						FUCINA	p	6	8	baseline	250	parola	1	ong	0	no	GB23F7	23	F	2021-10-07_21h03.03.498	THAI_NEGA	2021.2.3	Win32	59.57700328	0	59	59	59	1
m	1	0.7936						ECLISSI	p	7	5	baseline	0	parola	1	ong	0	no	GB23F7	23	F	2021-10-07_21h03.03.498	THAI_NEGA	2021.2.3	Win32	59.57700328	0	60	60	60	1
m	1	0.6757						TROFEO	p	6	23	baseline	250	parola	1	ong	0	no	GB23F7	23	F	2021-10-07_21h03.03.498	THAI_NEGA	2021.2.3	Win32	59.57700328	0	61	61	61	1
m	1	0.6699						ROTTAME	p	7	7	baseline	0	parola	1	ong	0	no	GB23F7	23	F	2021-10-07_21h03.03.498	THAI_NEGA	2021.2.3	Win32	59.57700328	0	62	62	62	1
z	1	0.8949						MENDOLO	np	7	0	baseline	500	nonparola	2	ong	0	no	GB23F7	23	F	2021-10-07_21h03.03.498	THAI_NEGA	2021.2.3	Win32	59.57700328	0	63	63	63	1
z	1	0.8443						ARSINE	np	6	0	baseline	250	nonparola	2	ong	0	no	GB23F7	23	F	2021-10-07_21h03.03.498	THAI_NEGA	2021.2.3	Win32	59.57700328	0	64	64	64	1
m	1	0.6981						TISANA	p	6	7	baseline	0	parola	1	ong	0	no	GB23F7	23	F	2021-10-07_21h03.03.498	THAI_NEGA	2021.2.3	Win32	59.57700328	0	65	65	65	1
z	1	0.8462						ORLINO	np	6	0	baseline	0	nonparola	2	ong	0	no	GB23F7	23	F	2021-10-07_21h03.03.498	THAI_NEGA	2021.2.3	Win32	59.57700328	0	66	66	66	1
m	1	0.9271						ARINGA	p	6	9	baseline	500	parola	1	ong	0	no	GB23F7	23	F	2021-10-07_21h03.03.498	THAI_NEGA	2021.2.3	Win32	59.57700328	0	67	67	67	1
z	1	0.8258						TENGINE	np	7	0	baseline	0	nonparola	2	ong	0	no	GB23F7	23	F	2021-10-07_21h03.03.498	THAI_NEGA	2021.2.3	Win32	59.57700328	0	68	68	68	1
m	1	0.7274						ATTICO	p	6	6	baseline	500	parola	1	ong	0	no	GB23F7	23	F	2021-10-07_21h03.03.498	THAI_NEGA	2021.2.3	Win32	59.57700328	0	69	69	69	1
z	1	0.7601						VENORE	np	6	0	baseline	250	nonparola	2	ong	0	no	GB23F7	23	F	2021-10-07_21h03.03.498	THAI_NEGA	2021.2.3	Win32	59.57700328	0	70	70	70	1
m	1	1.1171						DARSENA	p	7	9	baseline	0	parola	1	ong	0	no	GB23F7	23	F	2021-10-07_21h03.03.498	THAI_NEGA	2021.2.3	Win32	59.57700328	0	71	71	71	1
z	1	0.8776						ALCIERE	np	7	0	baseline	250	nonparola	2	ong	0	no	GB23F7	23	F	2021-10-07_21h03.03.498	THAI_NEGA	2021.2.3	Win32	59.57700328	0	72	72	72	1
z	1	1.3783						ENTIMO	np	6	0	baseline	0	nonparola	2	ong	0	no	GB23F7	23	F	2021-10-07_21h03.03.498	THAI_NEGA	2021.2.3	Win32	59.57700328	0	73	73	73	1
m	1	0.7002						LIVIDO	p	6	8	baseline	500	parola	1	ong	0	no	GB23F7	23	F	2021-10-07_21h03.03.498	THAI_NEGA	2021.2.3	Win32	59.57700328	0	74	74	74	1
m	1	0.6787						NAUSEA	p	6	15	baseline	0	parola	1	ong	0	no	GB23F7	23	F	2021-10-07_21h03.03.498	THAI_NEGA	2021.2.3	Win32	59.57700328	0	75	75	75	1
z	1	0.9816						VERCACE	np	7	0	baseline	500	nonparola	2	ong	0	no	GB23F7	23	F	2021-10-07_21h03.03.498	THAI_NEGA	2021.2.3	Win32	59.57700328	0	76	76	76	1
m	1	0.776						COFANO	p	6	9	baseline	0	parola	1	ong	0	no	GB23F7	23	F	2021-10-07_21h03.03.498	THAI_NEGA	2021.2.3	Win32	59.57700328	0	77	77	77	1
z	1	1.1098						USPICIO	np	7	0	baseline	250	nonparola	2	ong	0	no	GB23F7	23	F	2021-10-07_21h03.03.498	THAI_NEGA	2021.2.3	Win32	59.57700328	0	78	78	78	1
m	1	0.6821						IMBUTO	p	6	9	baseline	0	parola	1	ong	0	no	GB23F7	23	F	2021-10-07_21h03.03.498	THAI_NEGA	2021.2.3	Win32	59.57700328	0	79	79	79	1
z	1	0.7438						SADIVA	np	6	0	baseline	500	nonparola	2	ong	0	no	GB23F7	23	F	2021-10-07_21h03.03.498	THAI_NEGA	2021.2.3	Win32	59.57700328	0	80	80	80	1
m	1	0.8133						BOZZOLO	p	7	7	baseline	0	parola	1	ong	0	no	GB23F7	23	F	2021-10-07_21h03.03.498	THAI_NEGA	2021.2.3	Win32	59.57700328	0	81	81	81	1
z	1	0.8285						OMPICCIO	np	7	0	baseline	0	nonparola	2	ong	0	no	GB23F7	23	F	2021-10-07_21h03.03.498	THAI_NEGA	2021.2.3	Win32	59.57700328	0	82	82	82	1
z	1	0.8145						LIMPONE	np	7	0	baseline	500	nonparola	2	ong	0	no	GB23F7	23	F	2021-10-07_21h03.03.498	THAI_NEGA	2021.2.3	Win32	59.57700328	0	83	83	83	1
z	1	1.0493						NARCICO	np	7	0	baseline	250	nonparola	2	ong	0	no	GB23F7	23	F	2021-10-07_21h03.03.498	THAI_NEGA	2021.2.3	Win32	59.57700328	0	84	84	84	1
m	1	0.7022						PASCOLO	p	7	7	baseline	0	parola	1	ong	0	no	GB23F7	23	F	2021-10-07_21h03.03.498	THAI_NEGA	2021.2.3	Win32	59.57700328	0	85	85	85	1
z	1	1.0106						INSOGNA	np	7	0	baseline	250	nonparola	2	ong	0	no	GB23F7	23	F	2021-10-07_21h03.03.498	THAI_NEGA	2021.2.3	Win32	59.57700328	0	86	86	86	1
m	1	0.8135						PATINA	p	6	14	baseline	250	parola	1	ong	0	no	GB23F7	23	F	2021-10-07_21h03.03.498	THAI_NEGA	2021.2.3	Win32	59.57700328	0	87	87	87	1
z	1	0.9437						ADOLTO	np	7	0	baseline	0	nonparola	2	ong	0	no	GB23F7	23	F	2021-10-07_21h03.03.498	THAI_NEGA	2021.2.3	Win32	59.57700328	0	88	88	88	1
m	1	0.9276						UTENTE	p	6	34	baseline	0	parola	1	ong	0	no	GB23F7	23	F	2021-10-07_21h03.03.498	THAI_NEGA	2021.2.3	Win32	59.57700328	0	89	89	89	1
z	1	0.7782						CIPELLA	np	7	0	baseline	500	nonparola	2	ong	0	no	GB23F7	23	F	2021-10-07_21h03.03.498	THAI_NEGA	2021.2.3	Win32	59.57700328	0	90	90	90	1
m	1	0.7849						GINEPRO	p	7	10	baseline	0	parola	1	ong	0	no	GB23F7	23	F	2021-10-07_21h03.03.498	THAI_NEGA	2021.2.3	Win32	59.57700328	0	91	91	91	1
z	1	0.792						NONATO	np	6	0	baseline	500	nonparola	2	ong	0	no	GB23F7	23	F	2021-10-07_21h03.03.498	THAI_NEGA	2021.2.3	Win32	59.57700328	0	92	92	92	1
m	1	0.6613						CALICE	p	6	10	baseline	0	parola	1	ong	0	no	GB23F7	23	F	2021-10-07_21h03.03.498	THAI_NEGA	2021.2.3	Win32	59.57700328	0	93	93	93	1
m	1	0.7524						TORACE	p	6	31	baseline	250	parola	1	ong	0	no	GB23F7	23	F	2021-10-07_21h03.03.498	THAI_NEGA	2021.2.3	Win32	59.57700328	0	94	94	94	1
z	0	0.9799						REDINE	p	6	8	baseline	500	parola	1	ong	0	no	GB23F7	23	F	2021-10-07_21h03.03.498	THAI_NEGA	2021.2.3	Win32	59.57700328	0	95	95	95	1
m	1	0.7103						GOMITO	p	6	35	baseline	0	parola	1	ong	0	no	GB23F7	23	F	2021-10-07_21h03.03.498	THAI_NEGA	2021.2.3	Win32	59.57700328	0	96	96	96	1
z	1	0.8769						INGENSO	np	7	0	baseline	500	nonparola	2	ong	0	no	GB23F7	23	F	2021-10-07_21h03.03.498	THAI_NEGA	2021.2.3	Win32	59.57700328	0	97	97	97	1
z	1	0.9616						COVALLO	np	7	0	baseline	250	nonparola	2	ong	0	no	GB23F7	23	F	2021-10-07_21h03.03.498	THAI_NEGA	2021.2.3	Win32	59.57700328	0	98	98	98	1
m	1	0.7235						MONACO	p	6	24	baseline	250	parola	1	ong	0	no	GB23F7	23	F	2021-10-07_21h03.03.498	THAI_NEGA	2021.2.3	Win32	59.57700328	0	99	99	99	1
m	1	1.1589						DILUVIO	p	7	34	monitoring	0	parola	1	ong	0	no	GB23F7	23	F	2021-10-07_21h03.03.498	THAI_NEGA	2021.2.3	Win32	59.57700328						0	0	0	0	1
z	1	1.0024						PADATO	np	6	0	monitoring	250	nonparola	2	ong	0	no	GB23F7	23	F	2021-10-07_21h03.03.498	THAI_NEGA	2021.2.3	Win32	59.57700328						0	1	1	1	1
m	1	0.9692						STIVALE	p	7	10	monitoring	0	parola	1	ong	0	no	GB23F7	23	F	2021-10-07_21h03.03.498	THAI_NEGA	2021.2.3	Win32	59.57700328						0	2	2	2	1
z	1	1.3513						BAMMINO	np	7	0	monitoring	0	nonparola	2	ong	0	no	GB23F7	23	F	2021-10-07_21h03.03.498	THAI_NEGA	2021.2.3	Win32	59.57700328						0	3	3	3	1
z	1	0.9218						NUDOLA	np	6	0	monitoring	250	nonparola	2	ong	0	no	GB23F7	23	F	2021-10-07_21h03.03.498	THAI_NEGA	2021.2.3	Win32	59.57700328						0	4	4	4	1
m	1	0.9719						ZAMPINO	p	7	6	monitoring	500	parola	1	ong	0	no	GB23F7	23	F	2021-10-07_21h03.03.498	THAI_NEGA	2021.2.3	Win32	59.57700328						0	5	5	5	1
m	1	0.9852						CALDAIA	p	7	12	monitoring	250	parola	1	ong	0	no	GB23F7	23	F	2021-10-07_21h03.03.498	THAI_NEGA	2021.2.3	Win32	59.57700328						0	6	6	6	1
z	1	1.2661						FULGINE	np	7	0	monitoring	0	nonparola	2	ong	0	no	GB23F7	23	F	2021-10-07_21h03.03.498	THAI_NEGA	2021.2.3	Win32	59.57700328						0	7	7	7	1
m	1	0.8035						URANIO	p	6	9	monitoring	250	parola	1	ong	0	no	GB23F7	23	F	2021-10-07_21h03.03.498	THAI_NEGA	2021.2.3	Win32	59.57700328						0	8	8	8	1
z	1	0.8622						APISSO	np	6	0	monitoring	500	nonparola	2	ong	0	no	GB23F7	23	F	2021-10-07_21h03.03.498	THAI_NEGA	2021.2.3	Win32	59.57700328						0	9	9	9	1
l	1	1.3504						CAGERMA	np	7	0	monitoring	0	l	2	pmcue	0	no	GB23F7	23	F	2021-10-07_21h03.03.498	THAI_NEGA	2021.2.3	Win32	59.57700328						0	10	10	10	1
m	1	1.1021						TAZZINA	p	7	10	monitoring	250	parola	1	ong	0	no	GB23F7	23	F	2021-10-07_21h03.03.498	THAI_NEGA	2021.2.3	Win32	59.57700328						0	11	11	11	1
m	1	0.9266						VAPORE	p	6	40	monitoring	0	parola	1	ong	0	no	GB23F7	23	F	2021-10-07_21h03.03.498	THAI_NEGA	2021.2.3	Win32	59.57700328						0	12	12	12	1
z	1	1.1278						FEDORE	np	6	0	monitoring	250	nonparola	2	ong	0	no	GB23F7	23	F	2021-10-07_21h03.03.498	THAI_NEGA	2021.2.3	Win32	59.57700328						0	13	13	13	1
m	1	1.6931						MONTONE	p	7	8	monitoring	250	parola	1	ong	0	no	GB23F7	23	F	2021-10-07_21h03.03.498	THAI_NEGA	2021.2.3	Win32	59.57700328						0	14	14	14	1
z	1	1.0145						CANEZZA	np	7	0	monitoring	0	nonparola	2	ong	0	no	GB23F7	23	F	2021-10-07_21h03.03.498	THAI_NEGA	2021.2.3	Win32	59.57700328						0	15	15	15	1
z	1	1.732						RAGINA	np	6	0	monitoring	250	nonparola	2	ong	0	no	GB23F7	23	F	2021-10-07_21h03.03.498	THAI_NEGA	2021.2.3	Win32	59.57700328						0	16	16	16	1
m	1	1.5476						AGNELLO	p	7	17	monitoring	250	parola	1	ong	0	no	GB23F7	23	F	2021-10-07_21h03.03.498	THAI_NEGA	2021.2.3	Win32	59.57700328						0	17	17	17	1
z	1	1.6041						PINARIO	np	7	0	monitoring	250	nonparola	2	ong	0	no	GB23F7	23	F	2021-10-07_21h03.03.498	THAI_NEGA	2021.2.3	Win32	59.57700328						0	18	18	18	1
z	1	1.6422						INDANO	np	6	0	monitoring	500	nonparola	2	ong	0	no	GB23F7	23	F	2021-10-07_21h03.03.498	THAI_NEGA	2021.2.3	Win32	59.57700328						0	19	19	19	1
m	1	1.1836						BISTURI	p	7	8	monitoring	250	parola	1	ong	0	no	GB23F7	23	F	2021-10-07_21h03.03.498	THAI_NEGA	2021.2.3	Win32	59.57700328						0	20	20	20	1
z	1	1.0398						SECONTO	np	7	0	monitoring	250	nonparola	2	ong	0	no	GB23F7	23	F	2021-10-07_21h03.03.498	THAI_NEGA	2021.2.3	Win32	59.57700328						0	21	21	21	1
l	1	0.9199						POMATA	p	6	0	monitoring	500	l	1	pmcue	0	no	GB23F7	23	F	2021-10-07_21h03.03.498	THAI_NEGA	2021.2.3	Win32	59.57700328						0	22	22	22	1
z	1	1.3508						UMETTA	np	6	0	monitoring	250	nonparola	2	ong	0	no	GB23F7	23	F	2021-10-07_21h03.03.498	THAI_NEGA	2021.2.3	Win32	59.57700328						0	23	23	23	1
m	1	1.2946						FRUSCIO	p	7	9	monitoring	0	parola	1	ong	0	no	GB23F7	23	F	2021-10-07_21h03.03.498	THAI_NEGA	2021.2.3	Win32	59.57700328						0	24	24	24	1
m	1	1.1624						ORDIGNO	p	7	15	monitoring	250	parola	1	ong	0	no	GB23F7	23	F	2021-10-07_21h03.03.498	THAI_NEGA	2021.2.3	Win32	59.57700328						0	25	25	25	1
z	1	1.6283						METALO	np	6	0	monitoring	0	nonparola	2	ong	0	no	GB23F7	23	F	2021-10-07_21h03.03.498	THAI_NEGA	2021.2.3	Win32	59.57700328						0	26	26	26	1
z	1	1.285						GAVERA	np	6	0	monitoring	500	nonparola	2	ong	0	no	GB23F7	23	F	2021-10-07_21h03.03.498	THAI_NEGA	2021.2.3	Win32	59.57700328						0	27	27	27	1
m	1	1.2326						INSERTO	p	7	9	monitoring	0	parola	1	ong	0	no	GB23F7	23	F	2021-10-07_21h03.03.498	THAI_NEGA	2021.2.3	Win32	59.57700328						0	28	28	28	1
m	1	1.1602						VICARIO	p	7	9	monitoring	500	parola	1	ong	0	no	GB23F7	23	F	2021-10-07_21h03.03.498	THAI_NEGA	2021.2.3	Win32	59.57700328						0	29	29	29	1
z	1	0.7605						ACENDA	np	6	0	monitoring	0	nonparola	2	ong	0	no	GB23F7	23	F	2021-10-07_21h03.03.498	THAI_NEGA	2021.2.3	Win32	59.57700328						0	30	30	30	1
m	1	1.2263						DECADE	p	6	7	monitoring	0	parola	1	ong	0	no	GB23F7	23	F	2021-10-07_21h03.03.498	THAI_NEGA	2021.2.3	Win32	59.57700328						0	31	31	31	1
z	1	0.998						PALETE	np	6	0	monitoring	500	nonparola	2	ong	0	no	GB23F7	23	F	2021-10-07_21h03.03.498	THAI_NEGA	2021.2.3	Win32	59.57700328						0	32	32	32	1
m	1	1.2274						SENAPE	p	6	17	monitoring	500	parola	1	ong	0	no	GB23F7	23	F	2021-10-07_21h03.03.498	THAI_NEGA	2021.2.3	Win32	59.57700328						0	33	33	33	1
z	1	1.059						TENTONO	np	7	0	monitoring	0	nonparola	2	ong	0	no	GB23F7	23	F	2021-10-07_21h03.03.498	THAI_NEGA	2021.2.3	Win32	59.57700328						0	34	34	34	1
l	1	0.8208						MANICO	p	6	12	monitoring	0	l	1	pmcue	0	no	GB23F7	23	F	2021-10-07_21h03.03.498	THAI_NEGA	2021.2.3	Win32	59.57700328						0	35	35	35	1
m	1	1.0148						GETTONE	p	7	5	monitoring	250	parola	1	ong	0	no	GB23F7	23	F	2021-10-07_21h03.03.498	THAI_NEGA	2021.2.3	Win32	59.57700328						0	36	36	36	1
z	1	0.9989						CALERA	np	6	0	monitoring	500	nonparola	2	ong	0	no	GB23F7	23	F	2021-10-07_21h03.03.498	THAI_NEGA	2021.2.3	Win32	59.57700328						0	37	37	37	1
m	1	1.0115						USTIONE	p	7	20	monitoring	500	parola	1	ong	0	no	GB23F7	23	F	2021-10-07_21h03.03.498	THAI_NEGA	2021.2.3	Win32	59.57700328						0	38	38	38	1
m	1	1.8432						LEGNAME	p	7	7	monitoring	0	parola	1	ong	0	no	GB23F7	23	F	2021-10-07_21h03.03.498	THAI_NEGA	2021.2.3	Win32	59.57700328						0	39	39	39	1
z	1	1.0833						MODIVO	np	6	0	monitoring	0	nonparola	2	ong	0	no	GB23F7	23	F	2021-10-07_21h03.03.498	THAI_NEGA	2021.2.3	Win32	59.57700328						0	40	40	40	1
m	1	1.1941						RADURA	p	6	9	monitoring	0	parola	1	ong	0	no	GB23F7	23	F	2021-10-07_21h03.03.498	THAI_NEGA	2021.2.3	Win32	59.57700328						0	41	41	41	1
z	1	0.8442						TUANTO	np	6	0	monitoring	250	nonparola	2	ong	0	no	GB23F7	23	F	2021-10-07_21h03.03.498	THAI_NEGA	2021.2.3	Win32	59.57700328						0	42	42	42	1
m	1	0.9675						PICCONE	p	7	11	monitoring	0	parola	1	ong	0	no	GB23F7	23	F	2021-10-07_21h03.03.498	THAI_NEGA	2021.2.3	Win32	59.57700328						0	43	43	43	1
z	1	1.3509						LACREME	np	7	0	monitoring	250	nonparola	2	ong	0	no	GB23F7	23	F	2021-10-07_21h03.03.498	THAI_NEGA	2021.2.3	Win32	59.57700328						0	44	44	44	1
z	1	1.0682						DILITTA	np	7	0	monitoring	500	nonparola	2	ong	0	no	GB23F7	23	F	2021-10-07_21h03.03.498	THAI_NEGA	2021.2.3	Win32	59.57700328						0	45	45	45	1
l	1	0.8411						TOMANTE	np	7	0	monitoring	0	l	2	pmcue	0	no	GB23F7	23	F	2021-10-07_21h03.03.498	THAI_NEGA	2021.2.3	Win32	59.57700328						0	46	46	46	1
m	1	1.0031						OTTONE	p	6	17	monitoring	500	parola	1	ong	0	no	GB23F7	23	F	2021-10-07_21h03.03.498	THAI_NEGA	2021.2.3	Win32	59.57700328						0	47	47	47	1
m	1	1.0011						GAZEBO	p	6	8	monitoring	0	parola	1	ong	0	no	GB23F7	23	F	2021-10-07_21h03.03.498	THAI_NEGA	2021.2.3	Win32	59.57700328						0	48	48	48	1
z	1	1.0682						NENICO	np	6	0	monitoring	250	nonparola	2	ong	0	no	GB23F7	23	F	2021-10-07_21h03.03.498	THAI_NEGA	2021.2.3	Win32	59.57700328						0	49	49	49	1
m	1	0.8742						ARPIONE	p	7	12	monitoring	250	parola	1	ong	0	no	GB23F7	23	F	2021-10-07_21h03.03.498	THAI_NEGA	2021.2.3	Win32	59.57700328						0	50	50	50	1
z	1	1.3448						VANIGIA	np	7	0	monitoring	500	nonparola	2	ong	0	no	GB23F7	23	F	2021-10-07_21h03.03.498	THAI_NEGA	2021.2.3	Win32	59.57700328						0	51	51	51	1
z	1	1.1232						EBLISSE	np	7	0	monitoring	0	nonparola	2	ong	0	no	GB23F7	23	F	2021-10-07_21h03.03.498	THAI_NEGA	2021.2.3	Win32	59.57700328						0	52	52	52	1
m	1	0.9994						CARTINA	p	7	13	monitoring	250	parola	1	ong	0	no	GB23F7	23	F	2021-10-07_21h03.03.498	THAI_NEGA	2021.2.3	Win32	59.57700328						0	53	53	53	1
z	1	0.9519						TECITA	np	6	0	monitoring	500	nonparola	2	ong	0	no	GB23F7	23	F	2021-10-07_21h03.03.498	THAI_NEGA	2021.2.3	Win32	59.57700328						0	54	54	54	1
m	1	0.8108						FELINO	p	6	9	monitoring	500	parola	1	ong	0	no	GB23F7	23	F	2021-10-07_21h03.03.498	THAI_NEGA	2021.2.3	Win32	59.57700328						0	55	55	55	1
z	1	0.9432						GINEVRO	np	7	0	monitoring	250	nonparola	2	ong	0	no	GB23F7	23	F	2021-10-07_21h03.03.498	THAI_NEGA	2021.2.3	Win32	59.57700328						0	56	56	56	1
z	1	0.9931						ELANCO	np	6	0	monitoring	250	nonparola	2	ong	0	no	GB23F7	23	F	2021-10-07_21h03.03.498	THAI_NEGA	2021.2.3	Win32	59.57700328						0	57	57	57	1
m	1	0.9281						BIDONE	p	6	13	monitoring	0	parola	1	ong	0	no	GB23F7	23	F	2021-10-07_21h03.03.498	THAI_NEGA	2021.2.3	Win32	59.57700328						0	58	58	58	1
m	1	1.1106						LEMURE	p	6	3	monitoring	500	parola	1	ong	0	no	GB23F7	23	F	2021-10-07_21h03.03.498	THAI_NEGA	2021.2.3	Win32	59.57700328						0	59	59	59	1
l	1	1.1676						SAGOMA	p	6	0	monitoring	250	l	1	pmcue	0	no	GB23F7	23	F	2021-10-07_21h03.03.498	THAI_NEGA	2021.2.3	Win32	59.57700328						0	60	60	60	1
m	1	1.143						REPERTO	p	7	7	monitoring	0	parola	1	ong	0	no	GB23F7	23	F	2021-10-07_21h03.03.498	THAI_NEGA	2021.2.3	Win32	59.57700328						0	61	61	61	1
z	1	0.8936						MIDULLO	np	7	0	monitoring	250	nonparola	2	ong	0	no	GB23F7	23	F	2021-10-07_21h03.03.498	THAI_NEGA	2021.2.3	Win32	59.57700328						0	62	62	62	1
z	1	1.2275						DANNOLA	np	7	0	monitoring	500	nonparola	2	ong	0	no	GB23F7	23	F	2021-10-07_21h03.03.498	THAI_NEGA	2021.2.3	Win32	59.57700328						0	63	63	63	1
m	1	0.8584						ORFANO	p	6	9	monitoring	500	parola	1	ong	0	no	GB23F7	23	F	2021-10-07_21h03.03.498	THAI_NEGA	2021.2.3	Win32	59.57700328						0	64	64	64	1
z	1	0.9837						BANENA	np	6	0	monitoring	250	nonparola	2	ong	0	no	GB23F7	23	F	2021-10-07_21h03.03.498	THAI_NEGA	2021.2.3	Win32	59.57700328						0	65	65	65	1
z	1	1.4363						FERPATA	np	7	0	monitoring	0	nonparola	2	ong	0	no	GB23F7	23	F	2021-10-07_21h03.03.498	THAI_NEGA	2021.2.3	Win32	59.57700328						0	66	66	66	1
m	1	1.0094						NEURONE	p	7	11	monitoring	250	parola	1	ong	0	no	GB23F7	23	F	2021-10-07_21h03.03.498	THAI_NEGA	2021.2.3	Win32	59.57700328						0	67	67	67	1
z	1	1.1024						LATTERA	np	7	0	monitoring	500	nonparola	2	ong	0	no	GB23F7	23	F	2021-10-07_21h03.03.498	THAI_NEGA	2021.2.3	Win32	59.57700328						0	68	68	68	1
z	1	1.1269						GESIONE	np	7	0	monitoring	500	nonparola	2	ong	0	no	GB23F7	23	F	2021-10-07_21h03.03.498	THAI_NEGA	2021.2.3	Win32	59.57700328						0	69	69	69	1
m	1	1.3435						PEDANA	p	6	18	monitoring	500	parola	1	ong	0	no	GB23F7	23	F	2021-10-07_21h03.03.498	THAI_NEGA	2021.2.3	Win32	59.57700328						0	70	70	70	1
l	1	1.0021						MACIATA	np	7	0	monitoring	500	l	2	pmcue	0	no	GB23F7	23	F	2021-10-07_21h03.03.498	THAI_NEGA	2021.2.3	Win32	59.57700328						0	71	71	71	1
z	1	1.4998						FIOLINO	np	7	0	monitoring	250	nonparola	2	ong	0	no	GB23F7	23	F	2021-10-07_21h03.03.498	THAI_NEGA	2021.2.3	Win32	59.57700328						0	72	72	72	1
m	1	0.9752						INGORGO	p	7	16	monitoring	0	parola	1	ong	0	no	GB23F7	23	F	2021-10-07_21h03.03.498	THAI_NEGA	2021.2.3	Win32	59.57700328						0	73	73	73	1
z	1	1.2695						IMPORO	np	6	0	monitoring	250	nonparola	2	ong	0	no	GB23F7	23	F	2021-10-07_21h03.03.498	THAI_NEGA	2021.2.3	Win32	59.57700328						0	74	74	74	1
m	1	0.9366						NOBILE	p	6	29	monitoring	500	parola	1	ong	0	no	GB23F7	23	F	2021-10-07_21h03.03.498	THAI_NEGA	2021.2.3	Win32	59.57700328						0	75	75	75	1
m	1	1.4186						MINIERA	p	7	19	monitoring	500	parola	1	ong	0	no	GB23F7	23	F	2021-10-07_21h03.03.498	THAI_NEGA	2021.2.3	Win32	59.57700328						0	76	76	76	1
z	1	0.9294						ALLARVE	np	7	0	monitoring	500	nonparola	2	ong	0	no	GB23F7	23	F	2021-10-07_21h03.03.498	THAI_NEGA	2021.2.3	Win32	59.57700328						0	77	77	77	1
z	1	1.2265						DIBANO	np	6	0	monitoring	250	nonparola	2	ong	0	no	GB23F7	23	F	2021-10-07_21h03.03.498	THAI_NEGA	2021.2.3	Win32	59.57700328						0	78	78	78	1
m	1	0.901						FAGOTTO	p	7	7	monitoring	0	parola	1	ong	0	no	GB23F7	23	F	2021-10-07_21h03.03.498	THAI_NEGA	2021.2.3	Win32	59.57700328						0	79	79	79	1
m	1	1.1994						PALUDE	p	6	13	monitoring	0	parola	1	ong	0	no	GB23F7	23	F	2021-10-07_21h03.03.498	THAI_NEGA	2021.2.3	Win32	59.57700328						0	80	80	80	1
z	1	0.8841						MUDINO	np	6	0	monitoring	500	nonparola	2	ong	0	no	GB23F7	23	F	2021-10-07_21h03.03.498	THAI_NEGA	2021.2.3	Win32	59.57700328						0	81	81	81	1
z	1	0.9875						ESTEBA	np	6	0	monitoring	500	nonparola	2	ong	0	no	GB23F7	23	F	2021-10-07_21h03.03.498	THAI_NEGA	2021.2.3	Win32	59.57700328						0	82	82	82	1
l	1	1.1476						MANTIDE	p	7	9	monitoring	250	l	1	pmcue	0	no	GB23F7	23	F	2021-10-07_21h03.03.498	THAI_NEGA	2021.2.3	Win32	59.57700328						0	83	83	83	1
m	1	0.9634						UVETTA	p	6	11	monitoring	500	parola	1	ong	0	no	GB23F7	23	F	2021-10-07_21h03.03.498	THAI_NEGA	2021.2.3	Win32	59.57700328						0	84	84	84	1
m	1	1.1776						ESILIO	p	6	41	monitoring	250	parola	1	ong	0	no	GB23F7	23	F	2021-10-07_21h03.03.498	THAI_NEGA	2021.2.3	Win32	59.57700328						0	85	85	85	1
m	0	1.0746						RECRUTA	np	7	0	monitoring	500	nonparola	2	ong	0	no	GB23F7	23	F	2021-10-07_21h03.03.498	THAI_NEGA	2021.2.3	Win32	59.57700328						0	86	86	86	1
m	1	1.147						TIMONE	p	7	31	monitoring	250	parola	1	ong	0	no	GB23F7	23	F	2021-10-07_21h03.03.498	THAI_NEGA	2021.2.3	Win32	59.57700328						0	87	87	87	1
m	1	0.8089						CAVOLO	p	6	13	monitoring	0	parola	1	ong	0	no	GB23F7	23	F	2021-10-07_21h03.03.498	THAI_NEGA	2021.2.3	Win32	59.57700328						0	88	88	88	1
z	1	0.8595						NOTTARE	np	7	0	monitoring	500	nonparola	2	ong	0	no	GB23F7	23	F	2021-10-07_21h03.03.498	THAI_NEGA	2021.2.3	Win32	59.57700328						0	89	89	89	1
m	1	1.0462						LICHENE	p	7	7	monitoring	0	parola	1	ong	0	no	GB23F7	23	F	2021-10-07_21h03.03.498	THAI_NEGA	2021.2.3	Win32	59.57700328						0	90	90	90	1
z	1	1.1828						PUSTINO	np	7	0	monitoring	500	nonparola	2	ong	0	no	GB23F7	23	F	2021-10-07_21h03.03.498	THAI_NEGA	2021.2.3	Win32	59.57700328						0	91	91	91	1
m	1	1.0663						MULINO	p	6	7	monitoring	0	parola	1	ong	0	no	GB23F7	23	F	2021-10-07_21h03.03.498	THAI_NEGA	2021.2.3	Win32	59.57700328						0	92	92	92	1
z	1	0.9601						VAROLO	np	6	0	monitoring	0	nonparola	2	ong	0	no	GB23F7	23	F	2021-10-07_21h03.03.498	THAI_NEGA	2021.2.3	Win32	59.57700328						0	93	93	93	1
m	0	0.8463						ENIGMA	p	6	9	monitoring	500	l	1	pmcue	0	no	GB23F7	23	F	2021-10-07_21h03.03.498	THAI_NEGA	2021.2.3	Win32	59.57700328						0	94	94	94	1
m	1	1.5511						NARICE	p	6	15	monitoring	250	parola	1	ong	0	no	GB23F7	23	F	2021-10-07_21h03.03.498	THAI_NEGA	2021.2.3	Win32	59.57700328						0	95	95	95	1
z	1	0.8117						CAVIDE	np	6	0	monitoring	500	nonparola	2	ong	0	no	GB23F7	23	F	2021-10-07_21h03.03.498	THAI_NEGA	2021.2.3	Win32	59.57700328						0	96	96	96	1
z	1	1.8688						VOLACE	np	6	0	monitoring	0	nonparola	2	ong	0	no	GB23F7	23	F	2021-10-07_21h03.03.498	THAI_NEGA	2021.2.3	Win32	59.57700328						0	97	97	97	1
z	1	1.1534						SADICE	np	6	0	monitoring	0	nonparola	2	ong	0	no	GB23F7	23	F	2021-10-07_21h03.03.498	THAI_NEGA	2021.2.3	Win32	59.57700328						0	98	98	98	1
m	1	1.145						VORTICE	p	7	14	monitoring	250	parola	1	ong	0	no	GB23F7	23	F	2021-10-07_21h03.03.498	THAI_NEGA	2021.2.3	Win32	59.57700328						0	99	99	99	1
																			GB23F7	23	F	2021-10-07_21h03.03.498	THAI_NEGA	2021.2.3	Win32	59.57700328											n	1	12.8094	y	1	5.9986	n	1	4.4234
