# Supplementary material for: Thinking about it: the impact of COVID-19-related stimuli on prospective memory
Source: PeerJ. 2023 Nov 16;11:e16389. doi: 10.7717/peerj.16389 (PMC10657566; doi:10.7717/peerj.16389)
Supplement: Supplemental Information 4 — The raw data from both the task and the questionnaire. Both folders are divided in the three conditions (COV, DOC, and NEGA) depending on the presented video clip. [file peerj-11-16389-s004.zip › Data/RAW_Data_Task/NEGA_version/VC23F30_nega.csv]

trial_key.keys	trial_key.corr	trial_key.rt	trials_loop_practice.thisRepN	trials_loop_practice.thisTrialN	trials_loop_practice.thisN	trials_loop_practice.thisIndex	trials_loop_practice.ran	stimolo	parolanonparola	lunghezza	frequenza	blocco	jitter	rispcorr	StimTrig	stim_type	stimulus_after	underline	ID_Soggetto*	Età*	Sesso	date	expName	psychopyVersion	OS	frameRate	trials_loop_baseline.thisRepN	trials_loop_baseline.thisTrialN	trials_loop_baseline.thisN	trials_loop_baseline.thisIndex	trials_loop_baseline.ran	trials_loop_attention.thisRepN	trials_loop_attention.thisTrialN	trials_loop_attention.thisN	trials_loop_attention.thisIndex	trials_loop_attention.ran	emotional1_key.keys	emotional1_key.corr	emotional1_key.rt	emotional2_key.keys	emotional2_key.corr	emotional2_key.rt	emotional3_key.keys	emotional3_key.corr	emotional3_key.rt
m	1	0.6785	0	0	0	0	1	ARANCIA	p	7	31	practice	500	parola	1	ong	0	no	VC23F30	23	F	2022-01-30_10h22.51.986	THAI_NEGA	2021.2.3	Win32	59.83366242
z	1	0.8781	0	1	1	1	1	RECINA	np	6	0	practice	500	nonparola	2	ong	0	no	VC23F30	23	F	2022-01-30_10h22.51.986	THAI_NEGA	2021.2.3	Win32	59.83366242
z	1	1.0326	0	2	2	2	1	TUCCANA	np	7	0	practice	250	nonparola	2	ong	0	no	VC23F30	23	F	2022-01-30_10h22.51.986	THAI_NEGA	2021.2.3	Win32	59.83366242
m	1	0.7442	0	3	3	3	1	PETTINE	p	7	1	practice	0	parola	1	ong	0	no	VC23F30	23	F	2022-01-30_10h22.51.986	THAI_NEGA	2021.2.3	Win32	59.83366242
z	1	0.9246	0	4	4	4	1	INFITO	np	6	0	practice	500	nonparola	2	ong	0	no	VC23F30	23	F	2022-01-30_10h22.51.986	THAI_NEGA	2021.2.3	Win32	59.83366242
m	1	0.8516	0	5	5	5	1	GIUDICE	p	7	374	practice	500	parola	1	ong	0	no	VC23F30	23	F	2022-01-30_10h22.51.986	THAI_NEGA	2021.2.3	Win32	59.83366242
m	1	0.5906	0	6	6	6	1	VOLANTE	p	7	89	practice	0	parola	1	ong	0	no	VC23F30	23	F	2022-01-30_10h22.51.986	THAI_NEGA	2021.2.3	Win32	59.83366242
z	1	0.6411	0	7	7	7	1	CUBELA	np	6	0	practice	250	nonparola	2	ong	0	no	VC23F30	23	F	2022-01-30_10h22.51.986	THAI_NEGA	2021.2.3	Win32	59.83366242
z	1	0.8208	0	8	8	8	1	LUGGINE	np	7	0	practice	0	nonparola	2	ong	0	no	VC23F30	23	F	2022-01-30_10h22.51.986	THAI_NEGA	2021.2.3	Win32	59.83366242
m	1	0.9121	0	9	9	9	1	DISEGNO	p	7	201	practice	0	parola	1	ong	0	no	VC23F30	23	F	2022-01-30_10h22.51.986	THAI_NEGA	2021.2.3	Win32	59.83366242
m	1	1.2048						RELITTO	p	7	8	baseline	500	parola	1	ong	0	no	VC23F30	23	F	2022-01-30_10h22.51.986	THAI_NEGA	2021.2.3	Win32	59.83366242	0	0	0	0	1
	0							GERANIO	p	7	12	baseline	250	parola	1	ong	0	no	VC23F30	23	F	2022-01-30_10h22.51.986	THAI_NEGA	2021.2.3	Win32	59.83366242	0	1	1	1	1
z	1	1.0664						VANANGA	np	7	0	baseline	0	nonparola	2	ong	0	no	VC23F30	23	F	2022-01-30_10h22.51.986	THAI_NEGA	2021.2.3	Win32	59.83366242	0	2	2	2	1
m	1	1.2477						NATICA	p	6	5	baseline	250	parola	1	ong	0	no	VC23F30	23	F	2022-01-30_10h22.51.986	THAI_NEGA	2021.2.3	Win32	59.83366242	0	3	3	3	1
z	1	1.0094						USTELLO	np	7	0	baseline	500	nonparola	2	ong	0	no	VC23F30	23	F	2022-01-30_10h22.51.986	THAI_NEGA	2021.2.3	Win32	59.83366242	0	4	4	4	1
m	1	0.7242						METANO	p	6	17	baseline	250	parola	1	ong	0	no	VC23F30	23	F	2022-01-30_10h22.51.986	THAI_NEGA	2021.2.3	Win32	59.83366242	0	5	5	5	1
z	1	1.0469						FIURIA	np	6	0	baseline	500	nonparola	2	ong	0	no	VC23F30	23	F	2022-01-30_10h22.51.986	THAI_NEGA	2021.2.3	Win32	59.83366242	0	6	6	6	1
m	1	0.8101						SUGHERO	p	7	5	baseline	250	parola	1	ong	0	no	VC23F30	23	F	2022-01-30_10h22.51.986	THAI_NEGA	2021.2.3	Win32	59.83366242	0	7	7	7	1
z	1	0.8376						PIROTA	np	6	0	baseline	250	nonparola	2	ong	0	no	VC23F30	23	F	2022-01-30_10h22.51.986	THAI_NEGA	2021.2.3	Win32	59.83366242	0	8	8	8	1
z	1	0.9637						BAMBORA	np	7	0	baseline	0	nonparola	2	ong	0	no	VC23F30	23	F	2022-01-30_10h22.51.986	THAI_NEGA	2021.2.3	Win32	59.83366242	0	9	9	9	1
m	1	0.8681						PETALO	p	6	27	baseline	250	parola	1	ong	0	no	VC23F30	23	F	2022-01-30_10h22.51.986	THAI_NEGA	2021.2.3	Win32	59.83366242	0	10	10	10	1
m	1	0.9817						ELMETTO	p	7	5	baseline	0	parola	1	ong	0	no	VC23F30	23	F	2022-01-30_10h22.51.986	THAI_NEGA	2021.2.3	Win32	59.83366242	0	11	11	11	1
z	1	0.7492						DOBILE	np	6	0	baseline	250	nonparola	2	ong	0	no	VC23F30	23	F	2022-01-30_10h22.51.986	THAI_NEGA	2021.2.3	Win32	59.83366242	0	12	12	12	1
m	1	0.9798						BAVERO	p	6	7	baseline	0	parola	1	ong	0	no	VC23F30	23	F	2022-01-30_10h22.51.986	THAI_NEGA	2021.2.3	Win32	59.83366242	0	13	13	13	1
m	1	1.0981						VALENZA	p	7	10	baseline	500	parola	1	ong	0	no	VC23F30	23	F	2022-01-30_10h22.51.986	THAI_NEGA	2021.2.3	Win32	59.83366242	0	14	14	14	1
z	1	0.7631						ORDONE	np	6	0	baseline	250	nonparola	2	ong	0	no	VC23F30	23	F	2022-01-30_10h22.51.986	THAI_NEGA	2021.2.3	Win32	59.83366242	0	15	15	15	1
z	1	1.0069						TERPONE	np	7	0	baseline	250	nonparola	2	ong	0	no	VC23F30	23	F	2022-01-30_10h22.51.986	THAI_NEGA	2021.2.3	Win32	59.83366242	0	16	16	16	1
m	1	0.8706						INCHINO	p	7	10	baseline	250	parola	1	ong	0	no	VC23F30	23	F	2022-01-30_10h22.51.986	THAI_NEGA	2021.2.3	Win32	59.83366242	0	17	17	17	1
m	1	0.9545						ETTARO	p	6	31	baseline	0	parola	1	ong	0	no	VC23F30	23	F	2022-01-30_10h22.51.986	THAI_NEGA	2021.2.3	Win32	59.83366242	0	18	18	18	1
z	1	0.7071						LUVACA	np	6	0	baseline	250	nonparola	2	ong	0	no	VC23F30	23	F	2022-01-30_10h22.51.986	THAI_NEGA	2021.2.3	Win32	59.83366242	0	19	19	19	1
m	1	0.6822						DUETTO	p	6	23	baseline	500	parola	1	ong	0	no	VC23F30	23	F	2022-01-30_10h22.51.986	THAI_NEGA	2021.2.3	Win32	59.83366242	0	20	20	20	1
z	1	0.8668						PUPILE	np	6	0	baseline	250	nonparola	2	ong	0	no	VC23F30	23	F	2022-01-30_10h22.51.986	THAI_NEGA	2021.2.3	Win32	59.83366242	0	21	21	21	1
z	1	0.7566						STOVACO	np	7	0	baseline	0	nonparola	2	ong	0	no	VC23F30	23	F	2022-01-30_10h22.51.986	THAI_NEGA	2021.2.3	Win32	59.83366242	0	22	22	22	1
m	1	0.7414						BARILE	p	6	7	baseline	500	parola	1	ong	0	no	VC23F30	23	F	2022-01-30_10h22.51.986	THAI_NEGA	2021.2.3	Win32	59.83366242	0	23	23	23	1
z	1	0.6632						RANAIO	np	6	0	baseline	250	nonparola	2	ong	0	no	VC23F30	23	F	2022-01-30_10h22.51.986	THAI_NEGA	2021.2.3	Win32	59.83366242	0	24	24	24	1
m	1	0.6722						CAVERNA	p	7	14	baseline	250	parola	1	ong	0	no	VC23F30	23	F	2022-01-30_10h22.51.986	THAI_NEGA	2021.2.3	Win32	59.83366242	0	25	25	25	1
z	1	0.8855						ROTOIA	np	7	0	baseline	500	nonparola	2	ong	0	no	VC23F30	23	F	2022-01-30_10h22.51.986	THAI_NEGA	2021.2.3	Win32	59.83366242	0	26	26	26	1
m	1	0.8738						ALTURA	p	6	8	baseline	500	parola	1	ong	0	no	VC23F30	23	F	2022-01-30_10h22.51.986	THAI_NEGA	2021.2.3	Win32	59.83366242	0	27	27	27	1
m	1	0.8017						DIPINTO	p	7	21	baseline	0	parola	1	ong	0	no	VC23F30	23	F	2022-01-30_10h22.51.986	THAI_NEGA	2021.2.3	Win32	59.83366242	0	28	28	28	1
m	1	0.6288						LEGUME	p	6	11	baseline	250	parola	1	ong	0	no	VC23F30	23	F	2022-01-30_10h22.51.986	THAI_NEGA	2021.2.3	Win32	59.83366242	0	29	29	29	1
z	1	0.8275						FEDINO	np	6	0	baseline	500	nonparola	2	ong	0	no	VC23F30	23	F	2022-01-30_10h22.51.986	THAI_NEGA	2021.2.3	Win32	59.83366242	0	30	30	30	1
m	1	0.8031						MENSOLA	p	7	7	baseline	0	parola	1	ong	0	no	VC23F30	23	F	2022-01-30_10h22.51.986	THAI_NEGA	2021.2.3	Win32	59.83366242	0	31	31	31	1
z	1	0.8527						ALCUME	np	6	0	baseline	500	nonparola	2	ong	0	no	VC23F30	23	F	2022-01-30_10h22.51.986	THAI_NEGA	2021.2.3	Win32	59.83366242	0	32	32	32	1
m	1	0.8002						INNESTO	p	6	13	baseline	0	parola	1	ong	0	no	VC23F30	23	F	2022-01-30_10h22.51.986	THAI_NEGA	2021.2.3	Win32	59.83366242	0	33	33	33	1
z	1	1.0959						LAVENDA	np	7	0	baseline	0	nonparola	2	ong	0	no	VC23F30	23	F	2022-01-30_10h22.51.986	THAI_NEGA	2021.2.3	Win32	59.83366242	0	34	34	34	1
m	1	0.7823						SLAVINA	p	7	5	baseline	500	parola	1	ong	0	no	VC23F30	23	F	2022-01-30_10h22.51.986	THAI_NEGA	2021.2.3	Win32	59.83366242	0	35	35	35	1
m	1	0.6477						ORMONE	p	6	6	baseline	500	parola	1	ong	0	no	VC23F30	23	F	2022-01-30_10h22.51.986	THAI_NEGA	2021.2.3	Win32	59.83366242	0	36	36	36	1
z	1	0.698						UMIONE	np	6	0	baseline	0	nonparola	2	ong	0	no	VC23F30	23	F	2022-01-30_10h22.51.986	THAI_NEGA	2021.2.3	Win32	59.83366242	0	37	37	37	1
m	1	0.6258						SALAME	p	6	14	baseline	0	parola	1	ong	0	no	VC23F30	23	F	2022-01-30_10h22.51.986	THAI_NEGA	2021.2.3	Win32	59.83366242	0	38	38	38	1
m	0	0.721						GANDOLA	np	7	0	baseline	500	nonparola	2	ong	0	no	VC23F30	23	F	2022-01-30_10h22.51.986	THAI_NEGA	2021.2.3	Win32	59.83366242	0	39	39	39	1
z	1	0.8756						DIGEGNO	np	7	0	baseline	500	nonparola	2	ong	0	no	VC23F30	23	F	2022-01-30_10h22.51.986	THAI_NEGA	2021.2.3	Win32	59.83366242	0	40	40	40	1
z	1	0.8725						BACRECA	np	7	0	baseline	0	nonparola	2	ong	0	no	VC23F30	23	F	2022-01-30_10h22.51.986	THAI_NEGA	2021.2.3	Win32	59.83366242	0	41	41	41	1
m	1	0.826						RUDERE	p	6	8	baseline	250	parola	1	ong	0	no	VC23F30	23	F	2022-01-30_10h22.51.986	THAI_NEGA	2021.2.3	Win32	59.83366242	0	42	42	42	1
z	1	0.7747						OSCITE	np	6	0	baseline	250	nonparola	2	ong	0	no	VC23F30	23	F	2022-01-30_10h22.51.986	THAI_NEGA	2021.2.3	Win32	59.83366242	0	43	43	43	1
m	1	1.5488						NETTARE	p	7	14	baseline	500	parola	1	ong	0	no	VC23F30	23	F	2022-01-30_10h22.51.986	THAI_NEGA	2021.2.3	Win32	59.83366242	0	44	44	44	1
z	1	0.7761						PENTERA	np	7	0	baseline	0	nonparola	2	ong	0	no	VC23F30	23	F	2022-01-30_10h22.51.986	THAI_NEGA	2021.2.3	Win32	59.83366242	0	45	45	45	1
z	1	0.8533						NEBOZIO	np	7	0	baseline	250	nonparola	2	ong	0	no	VC23F30	23	F	2022-01-30_10h22.51.986	THAI_NEGA	2021.2.3	Win32	59.83366242	0	46	46	46	1
m	1	0.6077						ZATTERA	p	7	14	baseline	500	parola	1	ong	0	no	VC23F30	23	F	2022-01-30_10h22.51.986	THAI_NEGA	2021.2.3	Win32	59.83366242	0	47	47	47	1
m	1	1.0122						LAMIERA	p	7	11	baseline	500	parola	1	ong	0	no	VC23F30	23	F	2022-01-30_10h22.51.986	THAI_NEGA	2021.2.3	Win32	59.83366242	0	48	48	48	1
z	1	0.8994						CULINA	np	6	0	baseline	500	nonparola	2	ong	0	no	VC23F30	23	F	2022-01-30_10h22.51.986	THAI_NEGA	2021.2.3	Win32	59.83366242	0	49	49	49	1
m	1	0.9876						FALANGE	p	7	9	baseline	250	parola	1	ong	0	no	VC23F30	23	F	2022-01-30_10h22.51.986	THAI_NEGA	2021.2.3	Win32	59.83366242	0	50	50	50	1
m	1	0.7002						PEDALE	p	6	16	baseline	500	parola	1	ong	0	no	VC23F30	23	F	2022-01-30_10h22.51.986	THAI_NEGA	2021.2.3	Win32	59.83366242	0	51	51	51	1
z	1	0.8274						METARDO	np	7	0	baseline	500	nonparola	2	ong	0	no	VC23F30	23	F	2022-01-30_10h22.51.986	THAI_NEGA	2021.2.3	Win32	59.83366242	0	52	52	52	1
m	1	0.6711						EMPORIO	p	7	3	baseline	250	parola	1	ong	0	no	VC23F30	23	F	2022-01-30_10h22.51.986	THAI_NEGA	2021.2.3	Win32	59.83366242	0	53	53	53	1
z	1	0.9408						TAPORE	np	6	0	baseline	0	nonparola	2	ong	0	no	VC23F30	23	F	2022-01-30_10h22.51.986	THAI_NEGA	2021.2.3	Win32	59.83366242	0	54	54	54	1
z	1	1.1288						DENTIDE	np	7	0	baseline	250	nonparola	2	ong	0	no	VC23F30	23	F	2022-01-30_10h22.51.986	THAI_NEGA	2021.2.3	Win32	59.83366242	0	55	55	55	1
z	1	1.2606						SEPERTO	np	7	0	baseline	500	nonparola	2	ong	0	no	VC23F30	23	F	2022-01-30_10h22.51.986	THAI_NEGA	2021.2.3	Win32	59.83366242	0	56	56	56	1
m	1	0.6896						MUCOSA	p	6	6	baseline	500	parola	1	ong	0	no	VC23F30	23	F	2022-01-30_10h22.51.986	THAI_NEGA	2021.2.3	Win32	59.83366242	0	57	57	57	1
z	1	0.8143						BECULLA	np	7	0	baseline	250	nonparola	2	ong	0	no	VC23F30	23	F	2022-01-30_10h22.51.986	THAI_NEGA	2021.2.3	Win32	59.83366242	0	58	58	58	1
m	1	0.9925						FUCINA	p	6	8	baseline	250	parola	1	ong	0	no	VC23F30	23	F	2022-01-30_10h22.51.986	THAI_NEGA	2021.2.3	Win32	59.83366242	0	59	59	59	1
m	1	0.8693						ECLISSI	p	7	5	baseline	0	parola	1	ong	0	no	VC23F30	23	F	2022-01-30_10h22.51.986	THAI_NEGA	2021.2.3	Win32	59.83366242	0	60	60	60	1
m	1	0.6646						TROFEO	p	6	23	baseline	250	parola	1	ong	0	no	VC23F30	23	F	2022-01-30_10h22.51.986	THAI_NEGA	2021.2.3	Win32	59.83366242	0	61	61	61	1
m	1	0.5959						ROTTAME	p	7	7	baseline	0	parola	1	ong	0	no	VC23F30	23	F	2022-01-30_10h22.51.986	THAI_NEGA	2021.2.3	Win32	59.83366242	0	62	62	62	1
z	1	0.9306						MENDOLO	np	7	0	baseline	500	nonparola	2	ong	0	no	VC23F30	23	F	2022-01-30_10h22.51.986	THAI_NEGA	2021.2.3	Win32	59.83366242	0	63	63	63	1
z	1	0.844						ARSINE	np	6	0	baseline	250	nonparola	2	ong	0	no	VC23F30	23	F	2022-01-30_10h22.51.986	THAI_NEGA	2021.2.3	Win32	59.83366242	0	64	64	64	1
m	1	0.6629						TISANA	p	6	7	baseline	0	parola	1	ong	0	no	VC23F30	23	F	2022-01-30_10h22.51.986	THAI_NEGA	2021.2.3	Win32	59.83366242	0	65	65	65	1
z	1	0.7636						ORLINO	np	6	0	baseline	0	nonparola	2	ong	0	no	VC23F30	23	F	2022-01-30_10h22.51.986	THAI_NEGA	2021.2.3	Win32	59.83366242	0	66	66	66	1
z	0	1.4764						ARINGA	p	6	9	baseline	500	parola	1	ong	0	no	VC23F30	23	F	2022-01-30_10h22.51.986	THAI_NEGA	2021.2.3	Win32	59.83366242	0	67	67	67	1
z	1	0.8344						TENGINE	np	7	0	baseline	0	nonparola	2	ong	0	no	VC23F30	23	F	2022-01-30_10h22.51.986	THAI_NEGA	2021.2.3	Win32	59.83366242	0	68	68	68	1
m	1	0.7171						ATTICO	p	6	6	baseline	500	parola	1	ong	0	no	VC23F30	23	F	2022-01-30_10h22.51.986	THAI_NEGA	2021.2.3	Win32	59.83366242	0	69	69	69	1
z	1	0.6688						VENORE	np	6	0	baseline	250	nonparola	2	ong	0	no	VC23F30	23	F	2022-01-30_10h22.51.986	THAI_NEGA	2021.2.3	Win32	59.83366242	0	70	70	70	1
m	1	1.1073						DARSENA	p	7	9	baseline	0	parola	1	ong	0	no	VC23F30	23	F	2022-01-30_10h22.51.986	THAI_NEGA	2021.2.3	Win32	59.83366242	0	71	71	71	1
z	1	0.7968						ALCIERE	np	7	0	baseline	250	nonparola	2	ong	0	no	VC23F30	23	F	2022-01-30_10h22.51.986	THAI_NEGA	2021.2.3	Win32	59.83366242	0	72	72	72	1
z	1	0.7615						ENTIMO	np	6	0	baseline	0	nonparola	2	ong	0	no	VC23F30	23	F	2022-01-30_10h22.51.986	THAI_NEGA	2021.2.3	Win32	59.83366242	0	73	73	73	1
m	1	0.8421						LIVIDO	p	6	8	baseline	500	parola	1	ong	0	no	VC23F30	23	F	2022-01-30_10h22.51.986	THAI_NEGA	2021.2.3	Win32	59.83366242	0	74	74	74	1
m	1	0.6629						NAUSEA	p	6	15	baseline	0	parola	1	ong	0	no	VC23F30	23	F	2022-01-30_10h22.51.986	THAI_NEGA	2021.2.3	Win32	59.83366242	0	75	75	75	1
m	0	0.7692						VERCACE	np	7	0	baseline	500	nonparola	2	ong	0	no	VC23F30	23	F	2022-01-30_10h22.51.986	THAI_NEGA	2021.2.3	Win32	59.83366242	0	76	76	76	1
m	1	0.7951						COFANO	p	6	9	baseline	0	parola	1	ong	0	no	VC23F30	23	F	2022-01-30_10h22.51.986	THAI_NEGA	2021.2.3	Win32	59.83366242	0	77	77	77	1
z	1	1.5638						USPICIO	np	7	0	baseline	250	nonparola	2	ong	0	no	VC23F30	23	F	2022-01-30_10h22.51.986	THAI_NEGA	2021.2.3	Win32	59.83366242	0	78	78	78	1
m	1	0.5956						IMBUTO	p	6	9	baseline	0	parola	1	ong	0	no	VC23F30	23	F	2022-01-30_10h22.51.986	THAI_NEGA	2021.2.3	Win32	59.83366242	0	79	79	79	1
z	1	1.095						SADIVA	np	6	0	baseline	500	nonparola	2	ong	0	no	VC23F30	23	F	2022-01-30_10h22.51.986	THAI_NEGA	2021.2.3	Win32	59.83366242	0	80	80	80	1
m	1	0.6428						BOZZOLO	p	7	7	baseline	0	parola	1	ong	0	no	VC23F30	23	F	2022-01-30_10h22.51.986	THAI_NEGA	2021.2.3	Win32	59.83366242	0	81	81	81	1
z	1	0.9444						OMPICCIO	np	7	0	baseline	0	nonparola	2	ong	0	no	VC23F30	23	F	2022-01-30_10h22.51.986	THAI_NEGA	2021.2.3	Win32	59.83366242	0	82	82	82	1
z	1	1.1453						LIMPONE	np	7	0	baseline	500	nonparola	2	ong	0	no	VC23F30	23	F	2022-01-30_10h22.51.986	THAI_NEGA	2021.2.3	Win32	59.83366242	0	83	83	83	1
z	1	1.3285						NARCICO	np	7	0	baseline	250	nonparola	2	ong	0	no	VC23F30	23	F	2022-01-30_10h22.51.986	THAI_NEGA	2021.2.3	Win32	59.83366242	0	84	84	84	1
m	1	0.7163						PASCOLO	p	7	7	baseline	0	parola	1	ong	0	no	VC23F30	23	F	2022-01-30_10h22.51.986	THAI_NEGA	2021.2.3	Win32	59.83366242	0	85	85	85	1
z	1	1.4465						INSOGNA	np	7	0	baseline	250	nonparola	2	ong	0	no	VC23F30	23	F	2022-01-30_10h22.51.986	THAI_NEGA	2021.2.3	Win32	59.83366242	0	86	86	86	1
m	1	0.9465						PATINA	p	6	14	baseline	250	parola	1	ong	0	no	VC23F30	23	F	2022-01-30_10h22.51.986	THAI_NEGA	2021.2.3	Win32	59.83366242	0	87	87	87	1
z	1	0.9638						ADOLTO	np	7	0	baseline	0	nonparola	2	ong	0	no	VC23F30	23	F	2022-01-30_10h22.51.986	THAI_NEGA	2021.2.3	Win32	59.83366242	0	88	88	88	1
m	1	0.6464						UTENTE	p	6	34	baseline	0	parola	1	ong	0	no	VC23F30	23	F	2022-01-30_10h22.51.986	THAI_NEGA	2021.2.3	Win32	59.83366242	0	89	89	89	1
z	1	0.7479						CIPELLA	np	7	0	baseline	500	nonparola	2	ong	0	no	VC23F30	23	F	2022-01-30_10h22.51.986	THAI_NEGA	2021.2.3	Win32	59.83366242	0	90	90	90	1
m	1	0.7758						GINEPRO	p	7	10	baseline	0	parola	1	ong	0	no	VC23F30	23	F	2022-01-30_10h22.51.986	THAI_NEGA	2021.2.3	Win32	59.83366242	0	91	91	91	1
z	1	0.6639						NONATO	np	6	0	baseline	500	nonparola	2	ong	0	no	VC23F30	23	F	2022-01-30_10h22.51.986	THAI_NEGA	2021.2.3	Win32	59.83366242	0	92	92	92	1
m	1	0.5951						CALICE	p	6	10	baseline	0	parola	1	ong	0	no	VC23F30	23	F	2022-01-30_10h22.51.986	THAI_NEGA	2021.2.3	Win32	59.83366242	0	93	93	93	1
m	1	0.8164						TORACE	p	6	31	baseline	250	parola	1	ong	0	no	VC23F30	23	F	2022-01-30_10h22.51.986	THAI_NEGA	2021.2.3	Win32	59.83366242	0	94	94	94	1
m	1	1.0954						REDINE	p	6	8	baseline	500	parola	1	ong	0	no	VC23F30	23	F	2022-01-30_10h22.51.986	THAI_NEGA	2021.2.3	Win32	59.83366242	0	95	95	95	1
m	1	0.8958						GOMITO	p	6	35	baseline	0	parola	1	ong	0	no	VC23F30	23	F	2022-01-30_10h22.51.986	THAI_NEGA	2021.2.3	Win32	59.83366242	0	96	96	96	1
z	1	0.713						INGENSO	np	7	0	baseline	500	nonparola	2	ong	0	no	VC23F30	23	F	2022-01-30_10h22.51.986	THAI_NEGA	2021.2.3	Win32	59.83366242	0	97	97	97	1
z	1	0.7478						COVALLO	np	7	0	baseline	250	nonparola	2	ong	0	no	VC23F30	23	F	2022-01-30_10h22.51.986	THAI_NEGA	2021.2.3	Win32	59.83366242	0	98	98	98	1
m	1	0.7602						MONACO	p	6	24	baseline	250	parola	1	ong	0	no	VC23F30	23	F	2022-01-30_10h22.51.986	THAI_NEGA	2021.2.3	Win32	59.83366242	0	99	99	99	1
m	1	1.1115						DILUVIO	p	7	34	monitoring	0	parola	1	ong	0	no	VC23F30	23	F	2022-01-30_10h22.51.986	THAI_NEGA	2021.2.3	Win32	59.83366242						0	0	0	0	1
z	1	1.2647						PADATO	np	6	0	monitoring	250	nonparola	2	ong	0	no	VC23F30	23	F	2022-01-30_10h22.51.986	THAI_NEGA	2021.2.3	Win32	59.83366242						0	1	1	1	1
m	1	1.603						STIVALE	p	7	10	monitoring	0	parola	1	ong	0	no	VC23F30	23	F	2022-01-30_10h22.51.986	THAI_NEGA	2021.2.3	Win32	59.83366242						0	2	2	2	1
z	1	1.4898						BAMMINO	np	7	0	monitoring	0	nonparola	2	ong	0	no	VC23F30	23	F	2022-01-30_10h22.51.986	THAI_NEGA	2021.2.3	Win32	59.83366242						0	3	3	3	1
z	1	1.1344						NUDOLA	np	6	0	monitoring	250	nonparola	2	ong	0	no	VC23F30	23	F	2022-01-30_10h22.51.986	THAI_NEGA	2021.2.3	Win32	59.83366242						0	4	4	4	1
	0							ZAMPINO	p	7	6	monitoring	500	parola	1	ong	0	no	VC23F30	23	F	2022-01-30_10h22.51.986	THAI_NEGA	2021.2.3	Win32	59.83366242						0	5	5	5	1
m	1	1.2516						CALDAIA	p	7	12	monitoring	250	parola	1	ong	0	no	VC23F30	23	F	2022-01-30_10h22.51.986	THAI_NEGA	2021.2.3	Win32	59.83366242						0	6	6	6	1
z	1	1.4009						FULGINE	np	7	0	monitoring	0	nonparola	2	ong	0	no	VC23F30	23	F	2022-01-30_10h22.51.986	THAI_NEGA	2021.2.3	Win32	59.83366242						0	7	7	7	1
m	1	1.5474						URANIO	p	6	9	monitoring	250	parola	1	ong	0	no	VC23F30	23	F	2022-01-30_10h22.51.986	THAI_NEGA	2021.2.3	Win32	59.83366242						0	8	8	8	1
z	1	1.0172						APISSO	np	6	0	monitoring	500	nonparola	2	ong	0	no	VC23F30	23	F	2022-01-30_10h22.51.986	THAI_NEGA	2021.2.3	Win32	59.83366242						0	9	9	9	1
	0							CAGERMA	np	7	0	monitoring	0	l	2	pmcue	0	no	VC23F30	23	F	2022-01-30_10h22.51.986	THAI_NEGA	2021.2.3	Win32	59.83366242						0	10	10	10	1
l	0	-2.0166						TAZZINA	p	7	10	monitoring	250	parola	1	ong	0	no	VC23F30	23	F	2022-01-30_10h22.51.986	THAI_NEGA	2021.2.3	Win32	59.83366242						0	11	11	11	1
m	1	1.1181						VAPORE	p	6	40	monitoring	0	parola	1	ong	0	no	VC23F30	23	F	2022-01-30_10h22.51.986	THAI_NEGA	2021.2.3	Win32	59.83366242						0	12	12	12	1
m	0	1.3173						FEDORE	np	6	0	monitoring	250	nonparola	2	ong	0	no	VC23F30	23	F	2022-01-30_10h22.51.986	THAI_NEGA	2021.2.3	Win32	59.83366242						0	13	13	13	1
m	1	1.5017						MONTONE	p	7	8	monitoring	250	parola	1	ong	0	no	VC23F30	23	F	2022-01-30_10h22.51.986	THAI_NEGA	2021.2.3	Win32	59.83366242						0	14	14	14	1
z	1	1.4347						CANEZZA	np	7	0	monitoring	0	nonparola	2	ong	0	no	VC23F30	23	F	2022-01-30_10h22.51.986	THAI_NEGA	2021.2.3	Win32	59.83366242						0	15	15	15	1
z	1	1.496						RAGINA	np	6	0	monitoring	250	nonparola	2	ong	0	no	VC23F30	23	F	2022-01-30_10h22.51.986	THAI_NEGA	2021.2.3	Win32	59.83366242						0	16	16	16	1
m	1	1.3638						AGNELLO	p	7	17	monitoring	250	parola	1	ong	0	no	VC23F30	23	F	2022-01-30_10h22.51.986	THAI_NEGA	2021.2.3	Win32	59.83366242						0	17	17	17	1
z	1	1.3643						PINARIO	np	7	0	monitoring	250	nonparola	2	ong	0	no	VC23F30	23	F	2022-01-30_10h22.51.986	THAI_NEGA	2021.2.3	Win32	59.83366242						0	18	18	18	1
z	1	1.5122						INDANO	np	6	0	monitoring	500	nonparola	2	ong	0	no	VC23F30	23	F	2022-01-30_10h22.51.986	THAI_NEGA	2021.2.3	Win32	59.83366242						0	19	19	19	1
m	1	1.5667						BISTURI	p	7	8	monitoring	250	parola	1	ong	0	no	VC23F30	23	F	2022-01-30_10h22.51.986	THAI_NEGA	2021.2.3	Win32	59.83366242						0	20	20	20	1
z	1	1.2411						SECONTO	np	7	0	monitoring	250	nonparola	2	ong	0	no	VC23F30	23	F	2022-01-30_10h22.51.986	THAI_NEGA	2021.2.3	Win32	59.83366242						0	21	21	21	1
l	1	0.9962						POMATA	p	6	0	monitoring	500	l	1	pmcue	0	no	VC23F30	23	F	2022-01-30_10h22.51.986	THAI_NEGA	2021.2.3	Win32	59.83366242						0	22	22	22	1
z	1	1.3183						UMETTA	np	6	0	monitoring	250	nonparola	2	ong	0	no	VC23F30	23	F	2022-01-30_10h22.51.986	THAI_NEGA	2021.2.3	Win32	59.83366242						0	23	23	23	1
m	1	0.9851						FRUSCIO	p	7	9	monitoring	0	parola	1	ong	0	no	VC23F30	23	F	2022-01-30_10h22.51.986	THAI_NEGA	2021.2.3	Win32	59.83366242						0	24	24	24	1
m	1	1.3347						ORDIGNO	p	7	15	monitoring	250	parola	1	ong	0	no	VC23F30	23	F	2022-01-30_10h22.51.986	THAI_NEGA	2021.2.3	Win32	59.83366242						0	25	25	25	1
z	1	1.3346						METALO	np	6	0	monitoring	0	nonparola	2	ong	0	no	VC23F30	23	F	2022-01-30_10h22.51.986	THAI_NEGA	2021.2.3	Win32	59.83366242						0	26	26	26	1
z	1	1.4843						GAVERA	np	6	0	monitoring	500	nonparola	2	ong	0	no	VC23F30	23	F	2022-01-30_10h22.51.986	THAI_NEGA	2021.2.3	Win32	59.83366242						0	27	27	27	1
m	1	1.2011						INSERTO	p	7	9	monitoring	0	parola	1	ong	0	no	VC23F30	23	F	2022-01-30_10h22.51.986	THAI_NEGA	2021.2.3	Win32	59.83366242						0	28	28	28	1
m	1	1.3013						VICARIO	p	7	9	monitoring	500	parola	1	ong	0	no	VC23F30	23	F	2022-01-30_10h22.51.986	THAI_NEGA	2021.2.3	Win32	59.83366242						0	29	29	29	1
z	1	1.2765						ACENDA	np	6	0	monitoring	0	nonparola	2	ong	0	no	VC23F30	23	F	2022-01-30_10h22.51.986	THAI_NEGA	2021.2.3	Win32	59.83366242						0	30	30	30	1
m	1	1.0298						DECADE	p	6	7	monitoring	0	parola	1	ong	0	no	VC23F30	23	F	2022-01-30_10h22.51.986	THAI_NEGA	2021.2.3	Win32	59.83366242						0	31	31	31	1
z	1	1.5484						PALETE	np	6	0	monitoring	500	nonparola	2	ong	0	no	VC23F30	23	F	2022-01-30_10h22.51.986	THAI_NEGA	2021.2.3	Win32	59.83366242						0	32	32	32	1
m	1	1.1302						SENAPE	p	6	17	monitoring	500	parola	1	ong	0	no	VC23F30	23	F	2022-01-30_10h22.51.986	THAI_NEGA	2021.2.3	Win32	59.83366242						0	33	33	33	1
z	1	1.6199						TENTONO	np	7	0	monitoring	0	nonparola	2	ong	0	no	VC23F30	23	F	2022-01-30_10h22.51.986	THAI_NEGA	2021.2.3	Win32	59.83366242						0	34	34	34	1
l	1	0.8449						MANICO	p	6	12	monitoring	0	l	1	pmcue	0	no	VC23F30	23	F	2022-01-30_10h22.51.986	THAI_NEGA	2021.2.3	Win32	59.83366242						0	35	35	35	1
m	1	1.0136						GETTONE	p	7	5	monitoring	250	parola	1	ong	0	no	VC23F30	23	F	2022-01-30_10h22.51.986	THAI_NEGA	2021.2.3	Win32	59.83366242						0	36	36	36	1
z	1	1.1827						CALERA	np	6	0	monitoring	500	nonparola	2	ong	0	no	VC23F30	23	F	2022-01-30_10h22.51.986	THAI_NEGA	2021.2.3	Win32	59.83366242						0	37	37	37	1
m	1	0.8883						USTIONE	p	7	20	monitoring	500	parola	1	ong	0	no	VC23F30	23	F	2022-01-30_10h22.51.986	THAI_NEGA	2021.2.3	Win32	59.83366242						0	38	38	38	1
m	1	1.4593						LEGNAME	p	7	7	monitoring	0	parola	1	ong	0	no	VC23F30	23	F	2022-01-30_10h22.51.986	THAI_NEGA	2021.2.3	Win32	59.83366242						0	39	39	39	1
z	1	0.8798						MODIVO	np	6	0	monitoring	0	nonparola	2	ong	0	no	VC23F30	23	F	2022-01-30_10h22.51.986	THAI_NEGA	2021.2.3	Win32	59.83366242						0	40	40	40	1
m	1	1.0124						RADURA	p	6	9	monitoring	0	parola	1	ong	0	no	VC23F30	23	F	2022-01-30_10h22.51.986	THAI_NEGA	2021.2.3	Win32	59.83366242						0	41	41	41	1
z	1	0.8304						TUANTO	np	6	0	monitoring	250	nonparola	2	ong	0	no	VC23F30	23	F	2022-01-30_10h22.51.986	THAI_NEGA	2021.2.3	Win32	59.83366242						0	42	42	42	1
m	1	0.8107						PICCONE	p	7	11	monitoring	0	parola	1	ong	0	no	VC23F30	23	F	2022-01-30_10h22.51.986	THAI_NEGA	2021.2.3	Win32	59.83366242						0	43	43	43	1
z	1	0.8899						LACREME	np	7	0	monitoring	250	nonparola	2	ong	0	no	VC23F30	23	F	2022-01-30_10h22.51.986	THAI_NEGA	2021.2.3	Win32	59.83366242						0	44	44	44	1
z	1	1.2062						DILITTA	np	7	0	monitoring	500	nonparola	2	ong	0	no	VC23F30	23	F	2022-01-30_10h22.51.986	THAI_NEGA	2021.2.3	Win32	59.83366242						0	45	45	45	1
l	1	0.963						TOMANTE	np	7	0	monitoring	0	l	2	pmcue	0	no	VC23F30	23	F	2022-01-30_10h22.51.986	THAI_NEGA	2021.2.3	Win32	59.83366242						0	46	46	46	1
m	1	0.9291						OTTONE	p	6	17	monitoring	500	parola	1	ong	0	no	VC23F30	23	F	2022-01-30_10h22.51.986	THAI_NEGA	2021.2.3	Win32	59.83366242						0	47	47	47	1
m	1	1.4266						GAZEBO	p	6	8	monitoring	0	parola	1	ong	0	no	VC23F30	23	F	2022-01-30_10h22.51.986	THAI_NEGA	2021.2.3	Win32	59.83366242						0	48	48	48	1
z	1	0.7493						NENICO	np	6	0	monitoring	250	nonparola	2	ong	0	no	VC23F30	23	F	2022-01-30_10h22.51.986	THAI_NEGA	2021.2.3	Win32	59.83366242						0	49	49	49	1
m	1	1.0458						ARPIONE	p	7	12	monitoring	250	parola	1	ong	0	no	VC23F30	23	F	2022-01-30_10h22.51.986	THAI_NEGA	2021.2.3	Win32	59.83366242						0	50	50	50	1
z	1	0.9601						VANIGIA	np	7	0	monitoring	500	nonparola	2	ong	0	no	VC23F30	23	F	2022-01-30_10h22.51.986	THAI_NEGA	2021.2.3	Win32	59.83366242						0	51	51	51	1
z	1	0.8288						EBLISSE	np	7	0	monitoring	0	nonparola	2	ong	0	no	VC23F30	23	F	2022-01-30_10h22.51.986	THAI_NEGA	2021.2.3	Win32	59.83366242						0	52	52	52	1
m	1	0.8972						CARTINA	p	7	13	monitoring	250	parola	1	ong	0	no	VC23F30	23	F	2022-01-30_10h22.51.986	THAI_NEGA	2021.2.3	Win32	59.83366242						0	53	53	53	1
z	1	0.7152						TECITA	np	6	0	monitoring	500	nonparola	2	ong	0	no	VC23F30	23	F	2022-01-30_10h22.51.986	THAI_NEGA	2021.2.3	Win32	59.83366242						0	54	54	54	1
z	0	0.7961						FELINO	p	6	9	monitoring	500	parola	1	ong	0	no	VC23F30	23	F	2022-01-30_10h22.51.986	THAI_NEGA	2021.2.3	Win32	59.83366242						0	55	55	55	1
z	1	1.0789						GINEVRO	np	7	0	monitoring	250	nonparola	2	ong	0	no	VC23F30	23	F	2022-01-30_10h22.51.986	THAI_NEGA	2021.2.3	Win32	59.83366242						0	56	56	56	1
z	1	0.8						ELANCO	np	6	0	monitoring	250	nonparola	2	ong	0	no	VC23F30	23	F	2022-01-30_10h22.51.986	THAI_NEGA	2021.2.3	Win32	59.83366242						0	57	57	57	1
m	1	1.0521						BIDONE	p	6	13	monitoring	0	parola	1	ong	0	no	VC23F30	23	F	2022-01-30_10h22.51.986	THAI_NEGA	2021.2.3	Win32	59.83366242						0	58	58	58	1
m	1	1.1178						LEMURE	p	6	3	monitoring	500	parola	1	ong	0	no	VC23F30	23	F	2022-01-30_10h22.51.986	THAI_NEGA	2021.2.3	Win32	59.83366242						0	59	59	59	1
l	1	0.8145						SAGOMA	p	6	0	monitoring	250	l	1	pmcue	0	no	VC23F30	23	F	2022-01-30_10h22.51.986	THAI_NEGA	2021.2.3	Win32	59.83366242						0	60	60	60	1
m	1	0.9496						REPERTO	p	7	7	monitoring	0	parola	1	ong	0	no	VC23F30	23	F	2022-01-30_10h22.51.986	THAI_NEGA	2021.2.3	Win32	59.83366242						0	61	61	61	1
z	1	1.0945						MIDULLO	np	7	0	monitoring	250	nonparola	2	ong	0	no	VC23F30	23	F	2022-01-30_10h22.51.986	THAI_NEGA	2021.2.3	Win32	59.83366242						0	62	62	62	1
m	0	0.929						DANNOLA	np	7	0	monitoring	500	nonparola	2	ong	0	no	VC23F30	23	F	2022-01-30_10h22.51.986	THAI_NEGA	2021.2.3	Win32	59.83366242						0	63	63	63	1
m	1	0.9						ORFANO	p	6	9	monitoring	500	parola	1	ong	0	no	VC23F30	23	F	2022-01-30_10h22.51.986	THAI_NEGA	2021.2.3	Win32	59.83366242						0	64	64	64	1
z	1	1.181						BANENA	np	6	0	monitoring	250	nonparola	2	ong	0	no	VC23F30	23	F	2022-01-30_10h22.51.986	THAI_NEGA	2021.2.3	Win32	59.83366242						0	65	65	65	1
z	1	1.2023						FERPATA	np	7	0	monitoring	0	nonparola	2	ong	0	no	VC23F30	23	F	2022-01-30_10h22.51.986	THAI_NEGA	2021.2.3	Win32	59.83366242						0	66	66	66	1
m	1	0.8981						NEURONE	p	7	11	monitoring	250	parola	1	ong	0	no	VC23F30	23	F	2022-01-30_10h22.51.986	THAI_NEGA	2021.2.3	Win32	59.83366242						0	67	67	67	1
m	0	1.0504						LATTERA	np	7	0	monitoring	500	nonparola	2	ong	0	no	VC23F30	23	F	2022-01-30_10h22.51.986	THAI_NEGA	2021.2.3	Win32	59.83366242						0	68	68	68	1
z	1	1.115						GESIONE	np	7	0	monitoring	500	nonparola	2	ong	0	no	VC23F30	23	F	2022-01-30_10h22.51.986	THAI_NEGA	2021.2.3	Win32	59.83366242						0	69	69	69	1
m	1	0.7997						PEDANA	p	6	18	monitoring	500	parola	1	ong	0	no	VC23F30	23	F	2022-01-30_10h22.51.986	THAI_NEGA	2021.2.3	Win32	59.83366242						0	70	70	70	1
z	0	1.0416						MACIATA	np	7	0	monitoring	500	l	2	pmcue	0	no	VC23F30	23	F	2022-01-30_10h22.51.986	THAI_NEGA	2021.2.3	Win32	59.83366242						0	71	71	71	1
z	1	0.8997						FIOLINO	np	7	0	monitoring	250	nonparola	2	ong	0	no	VC23F30	23	F	2022-01-30_10h22.51.986	THAI_NEGA	2021.2.3	Win32	59.83366242						0	72	72	72	1
m	1	0.8799						INGORGO	p	7	16	monitoring	0	parola	1	ong	0	no	VC23F30	23	F	2022-01-30_10h22.51.986	THAI_NEGA	2021.2.3	Win32	59.83366242						0	73	73	73	1
z	1	1.2788						IMPORO	np	6	0	monitoring	250	nonparola	2	ong	0	no	VC23F30	23	F	2022-01-30_10h22.51.986	THAI_NEGA	2021.2.3	Win32	59.83366242						0	74	74	74	1
m	1	0.9847						NOBILE	p	6	29	monitoring	500	parola	1	ong	0	no	VC23F30	23	F	2022-01-30_10h22.51.986	THAI_NEGA	2021.2.3	Win32	59.83366242						0	75	75	75	1
m	1	1.751						MINIERA	p	7	19	monitoring	500	parola	1	ong	0	no	VC23F30	23	F	2022-01-30_10h22.51.986	THAI_NEGA	2021.2.3	Win32	59.83366242						0	76	76	76	1
z	1	1.2186						ALLARVE	np	7	0	monitoring	500	nonparola	2	ong	0	no	VC23F30	23	F	2022-01-30_10h22.51.986	THAI_NEGA	2021.2.3	Win32	59.83366242						0	77	77	77	1
z	1	0.8891						DIBANO	np	6	0	monitoring	250	nonparola	2	ong	0	no	VC23F30	23	F	2022-01-30_10h22.51.986	THAI_NEGA	2021.2.3	Win32	59.83366242						0	78	78	78	1
m	1	1.0019						FAGOTTO	p	7	7	monitoring	0	parola	1	ong	0	no	VC23F30	23	F	2022-01-30_10h22.51.986	THAI_NEGA	2021.2.3	Win32	59.83366242						0	79	79	79	1
m	1	1.0512						PALUDE	p	6	13	monitoring	0	parola	1	ong	0	no	VC23F30	23	F	2022-01-30_10h22.51.986	THAI_NEGA	2021.2.3	Win32	59.83366242						0	80	80	80	1
z	1	0.9421						MUDINO	np	6	0	monitoring	500	nonparola	2	ong	0	no	VC23F30	23	F	2022-01-30_10h22.51.986	THAI_NEGA	2021.2.3	Win32	59.83366242						0	81	81	81	1
z	1	1.4885						ESTEBA	np	6	0	monitoring	500	nonparola	2	ong	0	no	VC23F30	23	F	2022-01-30_10h22.51.986	THAI_NEGA	2021.2.3	Win32	59.83366242						0	82	82	82	1
l	1	1.9706						MANTIDE	p	7	9	monitoring	250	l	1	pmcue	0	no	VC23F30	23	F	2022-01-30_10h22.51.986	THAI_NEGA	2021.2.3	Win32	59.83366242						0	83	83	83	1
m	1	1.0019						UVETTA	p	6	11	monitoring	500	parola	1	ong	0	no	VC23F30	23	F	2022-01-30_10h22.51.986	THAI_NEGA	2021.2.3	Win32	59.83366242						0	84	84	84	1
m	1	1.0794						ESILIO	p	6	41	monitoring	250	parola	1	ong	0	no	VC23F30	23	F	2022-01-30_10h22.51.986	THAI_NEGA	2021.2.3	Win32	59.83366242						0	85	85	85	1
z	1	1.2482						RECRUTA	np	7	0	monitoring	500	nonparola	2	ong	0	no	VC23F30	23	F	2022-01-30_10h22.51.986	THAI_NEGA	2021.2.3	Win32	59.83366242						0	86	86	86	1
m	1	0.8838						TIMONE	p	7	31	monitoring	250	parola	1	ong	0	no	VC23F30	23	F	2022-01-30_10h22.51.986	THAI_NEGA	2021.2.3	Win32	59.83366242						0	87	87	87	1
m	1	1.0522						CAVOLO	p	6	13	monitoring	0	parola	1	ong	0	no	VC23F30	23	F	2022-01-30_10h22.51.986	THAI_NEGA	2021.2.3	Win32	59.83366242						0	88	88	88	1
z	1	1.1253						NOTTARE	np	7	0	monitoring	500	nonparola	2	ong	0	no	VC23F30	23	F	2022-01-30_10h22.51.986	THAI_NEGA	2021.2.3	Win32	59.83366242						0	89	89	89	1
m	1	1.3207						LICHENE	p	7	7	monitoring	0	parola	1	ong	0	no	VC23F30	23	F	2022-01-30_10h22.51.986	THAI_NEGA	2021.2.3	Win32	59.83366242						0	90	90	90	1
z	1	1.062						PUSTINO	np	7	0	monitoring	500	nonparola	2	ong	0	no	VC23F30	23	F	2022-01-30_10h22.51.986	THAI_NEGA	2021.2.3	Win32	59.83366242						0	91	91	91	1
m	1	0.7711						MULINO	p	6	7	monitoring	0	parola	1	ong	0	no	VC23F30	23	F	2022-01-30_10h22.51.986	THAI_NEGA	2021.2.3	Win32	59.83366242						0	92	92	92	1
z	1	1.4643						VAROLO	np	6	0	monitoring	0	nonparola	2	ong	0	no	VC23F30	23	F	2022-01-30_10h22.51.986	THAI_NEGA	2021.2.3	Win32	59.83366242						0	93	93	93	1
l	1	1.6185						ENIGMA	p	6	9	monitoring	500	l	1	pmcue	0	no	VC23F30	23	F	2022-01-30_10h22.51.986	THAI_NEGA	2021.2.3	Win32	59.83366242						0	94	94	94	1
m	1	1.0255						NARICE	p	6	15	monitoring	250	parola	1	ong	0	no	VC23F30	23	F	2022-01-30_10h22.51.986	THAI_NEGA	2021.2.3	Win32	59.83366242						0	95	95	95	1
z	1	0.9637						CAVIDE	np	6	0	monitoring	500	nonparola	2	ong	0	no	VC23F30	23	F	2022-01-30_10h22.51.986	THAI_NEGA	2021.2.3	Win32	59.83366242						0	96	96	96	1
	0							VOLACE	np	6	0	monitoring	0	nonparola	2	ong	0	no	VC23F30	23	F	2022-01-30_10h22.51.986	THAI_NEGA	2021.2.3	Win32	59.83366242						0	97	97	97	1
m	0	1.527						SADICE	np	6	0	monitoring	0	nonparola	2	ong	0	no	VC23F30	23	F	2022-01-30_10h22.51.986	THAI_NEGA	2021.2.3	Win32	59.83366242						0	98	98	98	1
m	1	0.8095						VORTICE	p	7	14	monitoring	250	parola	1	ong	0	no	VC23F30	23	F	2022-01-30_10h22.51.986	THAI_NEGA	2021.2.3	Win32	59.83366242						0	99	99	99	1
																			VC23F30	23	F	2022-01-30_10h22.51.986	THAI_NEGA	2021.2.3	Win32	59.83366242											n	1	7.699	y	1	4.2573	n	1	8.9765
