# Supplementary material for: Thinking about it: the impact of COVID-19-related stimuli on prospective memory
Source: PeerJ. 2023 Nov 16;11:e16389. doi: 10.7717/peerj.16389 (PMC10657566; doi:10.7717/peerj.16389)
Supplement: Supplemental Information 4 — The raw data from both the task and the questionnaire. Both folders are divided in the three conditions (COV, DOC, and NEGA) depending on the presented video clip. [file peerj-11-16389-s004.zip › Data/RAW_Data_Task/NEGA_version/RF27F18_nega.csv]

trial_key.keys	trial_key.corr	trial_key.rt	trials_loop_practice.thisRepN	trials_loop_practice.thisTrialN	trials_loop_practice.thisN	trials_loop_practice.thisIndex	trials_loop_practice.ran	stimolo	parolanonparola	lunghezza	frequenza	blocco	jitter	rispcorr	StimTrig	stim_type	stimulus_after	underline	ID_Soggetto*	Età*	Sesso	date	expName	psychopyVersion	OS	frameRate	trials_loop_baseline.thisRepN	trials_loop_baseline.thisTrialN	trials_loop_baseline.thisN	trials_loop_baseline.thisIndex	trials_loop_baseline.ran	trials_loop_attention.thisRepN	trials_loop_attention.thisTrialN	trials_loop_attention.thisN	trials_loop_attention.thisIndex	trials_loop_attention.ran	emotional1_key.keys	emotional1_key.corr	emotional1_key.rt	emotional2_key.keys	emotional2_key.corr	emotional2_key.rt	emotional3_key.keys	emotional3_key.corr	emotional3_key.rt
m	1	0.6507	0	0	0	0	1	ARANCIA	p	7	31	practice	500	parola	1	ong	0	no	RF27F18	27	Femmina	2021-10-18_19h09.01.394	THAI_NEGA	2021.2.3	MacIntel	60.0024001
m	0	0.9634	0	1	1	1	1	RECINA	np	6	0	practice	500	nonparola	2	ong	0	no	RF27F18	27	Femmina	2021-10-18_19h09.01.394	THAI_NEGA	2021.2.3	MacIntel	60.0024001
z	1	1.0573	0	2	2	2	1	TUCCANA	np	7	0	practice	250	nonparola	2	ong	0	no	RF27F18	27	Femmina	2021-10-18_19h09.01.394	THAI_NEGA	2021.2.3	MacIntel	60.0024001
m	1	0.7676	0	3	3	3	1	PETTINE	p	7	1	practice	0	parola	1	ong	0	no	RF27F18	27	Femmina	2021-10-18_19h09.01.394	THAI_NEGA	2021.2.3	MacIntel	60.0024001
z	1	1.4088	0	4	4	4	1	INFITO	np	6	0	practice	500	nonparola	2	ong	0	no	RF27F18	27	Femmina	2021-10-18_19h09.01.394	THAI_NEGA	2021.2.3	MacIntel	60.0024001
m	1	0.8071	0	5	5	5	1	GIUDICE	p	7	374	practice	500	parola	1	ong	0	no	RF27F18	27	Femmina	2021-10-18_19h09.01.394	THAI_NEGA	2021.2.3	MacIntel	60.0024001
m	1	0.7493	0	6	6	6	1	VOLANTE	p	7	89	practice	0	parola	1	ong	0	no	RF27F18	27	Femmina	2021-10-18_19h09.01.394	THAI_NEGA	2021.2.3	MacIntel	60.0024001
z	1	0.797	0	7	7	7	1	CUBELA	np	6	0	practice	250	nonparola	2	ong	0	no	RF27F18	27	Femmina	2021-10-18_19h09.01.394	THAI_NEGA	2021.2.3	MacIntel	60.0024001
z	1	1.3347	0	8	8	8	1	LUGGINE	np	7	0	practice	0	nonparola	2	ong	0	no	RF27F18	27	Femmina	2021-10-18_19h09.01.394	THAI_NEGA	2021.2.3	MacIntel	60.0024001
m	1	1.0489	0	9	9	9	1	DISEGNO	p	7	201	practice	0	parola	1	ong	0	no	RF27F18	27	Femmina	2021-10-18_19h09.01.394	THAI_NEGA	2021.2.3	MacIntel	60.0024001
m	1	0.8557						RELITTO	p	7	8	baseline	500	parola	1	ong	0	no	RF27F18	27	Femmina	2021-10-18_19h09.01.394	THAI_NEGA	2021.2.3	MacIntel	60.0024001	0	0	0	0	1
m	1	0.9721						GERANIO	p	7	12	baseline	250	parola	1	ong	0	no	RF27F18	27	Femmina	2021-10-18_19h09.01.394	THAI_NEGA	2021.2.3	MacIntel	60.0024001	0	1	1	1	1
z	1	0.9331						VANANGA	np	7	0	baseline	0	nonparola	2	ong	0	no	RF27F18	27	Femmina	2021-10-18_19h09.01.394	THAI_NEGA	2021.2.3	MacIntel	60.0024001	0	2	2	2	1
m	1	0.9818						NATICA	p	6	5	baseline	250	parola	1	ong	0	no	RF27F18	27	Femmina	2021-10-18_19h09.01.394	THAI_NEGA	2021.2.3	MacIntel	60.0024001	0	3	3	3	1
z	1	1.5344						USTELLO	np	7	0	baseline	500	nonparola	2	ong	0	no	RF27F18	27	Femmina	2021-10-18_19h09.01.394	THAI_NEGA	2021.2.3	MacIntel	60.0024001	0	4	4	4	1
m	1	0.7735						METANO	p	6	17	baseline	250	parola	1	ong	0	no	RF27F18	27	Femmina	2021-10-18_19h09.01.394	THAI_NEGA	2021.2.3	MacIntel	60.0024001	0	5	5	5	1
z	1	1.158						FIURIA	np	6	0	baseline	500	nonparola	2	ong	0	no	RF27F18	27	Femmina	2021-10-18_19h09.01.394	THAI_NEGA	2021.2.3	MacIntel	60.0024001	0	6	6	6	1
m	1	0.8653						SUGHERO	p	7	5	baseline	250	parola	1	ong	0	no	RF27F18	27	Femmina	2021-10-18_19h09.01.394	THAI_NEGA	2021.2.3	MacIntel	60.0024001	0	7	7	7	1
z	1	1.1582						PIROTA	np	6	0	baseline	250	nonparola	2	ong	0	no	RF27F18	27	Femmina	2021-10-18_19h09.01.394	THAI_NEGA	2021.2.3	MacIntel	60.0024001	0	8	8	8	1
z	1	1.304						BAMBORA	np	7	0	baseline	0	nonparola	2	ong	0	no	RF27F18	27	Femmina	2021-10-18_19h09.01.394	THAI_NEGA	2021.2.3	MacIntel	60.0024001	0	9	9	9	1
m	1	0.7577						PETALO	p	6	27	baseline	250	parola	1	ong	0	no	RF27F18	27	Femmina	2021-10-18_19h09.01.394	THAI_NEGA	2021.2.3	MacIntel	60.0024001	0	10	10	10	1
m	1	1.3977						ELMETTO	p	7	5	baseline	0	parola	1	ong	0	no	RF27F18	27	Femmina	2021-10-18_19h09.01.394	THAI_NEGA	2021.2.3	MacIntel	60.0024001	0	11	11	11	1
z	1	0.9933						DOBILE	np	6	0	baseline	250	nonparola	2	ong	0	no	RF27F18	27	Femmina	2021-10-18_19h09.01.394	THAI_NEGA	2021.2.3	MacIntel	60.0024001	0	12	12	12	1
m	1	1.0655						BAVERO	p	6	7	baseline	0	parola	1	ong	0	no	RF27F18	27	Femmina	2021-10-18_19h09.01.394	THAI_NEGA	2021.2.3	MacIntel	60.0024001	0	13	13	13	1
m	1	0.9159						VALENZA	p	7	10	baseline	500	parola	1	ong	0	no	RF27F18	27	Femmina	2021-10-18_19h09.01.394	THAI_NEGA	2021.2.3	MacIntel	60.0024001	0	14	14	14	1
z	1	1.1177						ORDONE	np	6	0	baseline	250	nonparola	2	ong	0	no	RF27F18	27	Femmina	2021-10-18_19h09.01.394	THAI_NEGA	2021.2.3	MacIntel	60.0024001	0	15	15	15	1
z	1	1.0849						TERPONE	np	7	0	baseline	250	nonparola	2	ong	0	no	RF27F18	27	Femmina	2021-10-18_19h09.01.394	THAI_NEGA	2021.2.3	MacIntel	60.0024001	0	16	16	16	1
m	1	1.0985						INCHINO	p	7	10	baseline	250	parola	1	ong	0	no	RF27F18	27	Femmina	2021-10-18_19h09.01.394	THAI_NEGA	2021.2.3	MacIntel	60.0024001	0	17	17	17	1
m	1	1.7156						ETTARO	p	6	31	baseline	0	parola	1	ong	0	no	RF27F18	27	Femmina	2021-10-18_19h09.01.394	THAI_NEGA	2021.2.3	MacIntel	60.0024001	0	18	18	18	1
z	1	0.9245						LUVACA	np	6	0	baseline	250	nonparola	2	ong	0	no	RF27F18	27	Femmina	2021-10-18_19h09.01.394	THAI_NEGA	2021.2.3	MacIntel	60.0024001	0	19	19	19	1
m	1	0.7678						DUETTO	p	6	23	baseline	500	parola	1	ong	0	no	RF27F18	27	Femmina	2021-10-18_19h09.01.394	THAI_NEGA	2021.2.3	MacIntel	60.0024001	0	20	20	20	1
z	1	1.0253						PUPILE	np	6	0	baseline	250	nonparola	2	ong	0	no	RF27F18	27	Femmina	2021-10-18_19h09.01.394	THAI_NEGA	2021.2.3	MacIntel	60.0024001	0	21	21	21	1
z	1	1.1906						STOVACO	np	7	0	baseline	0	nonparola	2	ong	0	no	RF27F18	27	Femmina	2021-10-18_19h09.01.394	THAI_NEGA	2021.2.3	MacIntel	60.0024001	0	22	22	22	1
m	1	0.7405						BARILE	p	6	7	baseline	500	parola	1	ong	0	no	RF27F18	27	Femmina	2021-10-18_19h09.01.394	THAI_NEGA	2021.2.3	MacIntel	60.0024001	0	23	23	23	1
z	1	1.4496						RANAIO	np	6	0	baseline	250	nonparola	2	ong	0	no	RF27F18	27	Femmina	2021-10-18_19h09.01.394	THAI_NEGA	2021.2.3	MacIntel	60.0024001	0	24	24	24	1
m	1	0.8679						CAVERNA	p	7	14	baseline	250	parola	1	ong	0	no	RF27F18	27	Femmina	2021-10-18_19h09.01.394	THAI_NEGA	2021.2.3	MacIntel	60.0024001	0	25	25	25	1
z	1	1.8289						ROTOIA	np	7	0	baseline	500	nonparola	2	ong	0	no	RF27F18	27	Femmina	2021-10-18_19h09.01.394	THAI_NEGA	2021.2.3	MacIntel	60.0024001	0	26	26	26	1
m	1	0.9302						ALTURA	p	6	8	baseline	500	parola	1	ong	0	no	RF27F18	27	Femmina	2021-10-18_19h09.01.394	THAI_NEGA	2021.2.3	MacIntel	60.0024001	0	27	27	27	1
m	1	1.0689						DIPINTO	p	7	21	baseline	0	parola	1	ong	0	no	RF27F18	27	Femmina	2021-10-18_19h09.01.394	THAI_NEGA	2021.2.3	MacIntel	60.0024001	0	28	28	28	1
m	1	0.7421						LEGUME	p	6	11	baseline	250	parola	1	ong	0	no	RF27F18	27	Femmina	2021-10-18_19h09.01.394	THAI_NEGA	2021.2.3	MacIntel	60.0024001	0	29	29	29	1
z	1	1.1923						FEDINO	np	6	0	baseline	500	nonparola	2	ong	0	no	RF27F18	27	Femmina	2021-10-18_19h09.01.394	THAI_NEGA	2021.2.3	MacIntel	60.0024001	0	30	30	30	1
m	1	1.0084						MENSOLA	p	7	7	baseline	0	parola	1	ong	0	no	RF27F18	27	Femmina	2021-10-18_19h09.01.394	THAI_NEGA	2021.2.3	MacIntel	60.0024001	0	31	31	31	1
z	1	1.4162						ALCUME	np	6	0	baseline	500	nonparola	2	ong	0	no	RF27F18	27	Femmina	2021-10-18_19h09.01.394	THAI_NEGA	2021.2.3	MacIntel	60.0024001	0	32	32	32	1
m	1	0.8501						INNESTO	p	6	13	baseline	0	parola	1	ong	0	no	RF27F18	27	Femmina	2021-10-18_19h09.01.394	THAI_NEGA	2021.2.3	MacIntel	60.0024001	0	33	33	33	1
z	1	1.3624						LAVENDA	np	7	0	baseline	0	nonparola	2	ong	0	no	RF27F18	27	Femmina	2021-10-18_19h09.01.394	THAI_NEGA	2021.2.3	MacIntel	60.0024001	0	34	34	34	1
m	1	1.9355						SLAVINA	p	7	5	baseline	500	parola	1	ong	0	no	RF27F18	27	Femmina	2021-10-18_19h09.01.394	THAI_NEGA	2021.2.3	MacIntel	60.0024001	0	35	35	35	1
m	1	0.6623						ORMONE	p	6	6	baseline	500	parola	1	ong	0	no	RF27F18	27	Femmina	2021-10-18_19h09.01.394	THAI_NEGA	2021.2.3	MacIntel	60.0024001	0	36	36	36	1
z	1	0.8574						UMIONE	np	6	0	baseline	0	nonparola	2	ong	0	no	RF27F18	27	Femmina	2021-10-18_19h09.01.394	THAI_NEGA	2021.2.3	MacIntel	60.0024001	0	37	37	37	1
m	1	0.6246						SALAME	p	6	14	baseline	0	parola	1	ong	0	no	RF27F18	27	Femmina	2021-10-18_19h09.01.394	THAI_NEGA	2021.2.3	MacIntel	60.0024001	0	38	38	38	1
z	1	1.3018						GANDOLA	np	7	0	baseline	500	nonparola	2	ong	0	no	RF27F18	27	Femmina	2021-10-18_19h09.01.394	THAI_NEGA	2021.2.3	MacIntel	60.0024001	0	39	39	39	1
z	1	1.0979						DIGEGNO	np	7	0	baseline	500	nonparola	2	ong	0	no	RF27F18	27	Femmina	2021-10-18_19h09.01.394	THAI_NEGA	2021.2.3	MacIntel	60.0024001	0	40	40	40	1
z	1	1.0921						BACRECA	np	7	0	baseline	0	nonparola	2	ong	0	no	RF27F18	27	Femmina	2021-10-18_19h09.01.394	THAI_NEGA	2021.2.3	MacIntel	60.0024001	0	41	41	41	1
m	1	0.8563						RUDERE	p	6	8	baseline	250	parola	1	ong	0	no	RF27F18	27	Femmina	2021-10-18_19h09.01.394	THAI_NEGA	2021.2.3	MacIntel	60.0024001	0	42	42	42	1
z	1	0.8233						OSCITE	np	6	0	baseline	250	nonparola	2	ong	0	no	RF27F18	27	Femmina	2021-10-18_19h09.01.394	THAI_NEGA	2021.2.3	MacIntel	60.0024001	0	43	43	43	1
m	1	0.8402						NETTARE	p	7	14	baseline	500	parola	1	ong	0	no	RF27F18	27	Femmina	2021-10-18_19h09.01.394	THAI_NEGA	2021.2.3	MacIntel	60.0024001	0	44	44	44	1
z	1	1.0421						PENTERA	np	7	0	baseline	0	nonparola	2	ong	0	no	RF27F18	27	Femmina	2021-10-18_19h09.01.394	THAI_NEGA	2021.2.3	MacIntel	60.0024001	0	45	45	45	1
z	1	1.4148						NEBOZIO	np	7	0	baseline	250	nonparola	2	ong	0	no	RF27F18	27	Femmina	2021-10-18_19h09.01.394	THAI_NEGA	2021.2.3	MacIntel	60.0024001	0	46	46	46	1
m	1	0.7487						ZATTERA	p	7	14	baseline	500	parola	1	ong	0	no	RF27F18	27	Femmina	2021-10-18_19h09.01.394	THAI_NEGA	2021.2.3	MacIntel	60.0024001	0	47	47	47	1
m	1	1.0059						LAMIERA	p	7	11	baseline	500	parola	1	ong	0	no	RF27F18	27	Femmina	2021-10-18_19h09.01.394	THAI_NEGA	2021.2.3	MacIntel	60.0024001	0	48	48	48	1
z	1	0.7311						CULINA	np	6	0	baseline	500	nonparola	2	ong	0	no	RF27F18	27	Femmina	2021-10-18_19h09.01.394	THAI_NEGA	2021.2.3	MacIntel	60.0024001	0	49	49	49	1
m	1	0.9003						FALANGE	p	7	9	baseline	250	parola	1	ong	0	no	RF27F18	27	Femmina	2021-10-18_19h09.01.394	THAI_NEGA	2021.2.3	MacIntel	60.0024001	0	50	50	50	1
m	1	0.7575						PEDALE	p	6	16	baseline	500	parola	1	ong	0	no	RF27F18	27	Femmina	2021-10-18_19h09.01.394	THAI_NEGA	2021.2.3	MacIntel	60.0024001	0	51	51	51	1
z	1	1.2509						METARDO	np	7	0	baseline	500	nonparola	2	ong	0	no	RF27F18	27	Femmina	2021-10-18_19h09.01.394	THAI_NEGA	2021.2.3	MacIntel	60.0024001	0	52	52	52	1
m	1	0.9829						EMPORIO	p	7	3	baseline	250	parola	1	ong	0	no	RF27F18	27	Femmina	2021-10-18_19h09.01.394	THAI_NEGA	2021.2.3	MacIntel	60.0024001	0	53	53	53	1
z	1	1.1826						TAPORE	np	6	0	baseline	0	nonparola	2	ong	0	no	RF27F18	27	Femmina	2021-10-18_19h09.01.394	THAI_NEGA	2021.2.3	MacIntel	60.0024001	0	54	54	54	1
z	1	1.3517						DENTIDE	np	7	0	baseline	250	nonparola	2	ong	0	no	RF27F18	27	Femmina	2021-10-18_19h09.01.394	THAI_NEGA	2021.2.3	MacIntel	60.0024001	0	55	55	55	1
z	1	1.0957						SEPERTO	np	7	0	baseline	500	nonparola	2	ong	0	no	RF27F18	27	Femmina	2021-10-18_19h09.01.394	THAI_NEGA	2021.2.3	MacIntel	60.0024001	0	56	56	56	1
m	1	0.817						MUCOSA	p	6	6	baseline	500	parola	1	ong	0	no	RF27F18	27	Femmina	2021-10-18_19h09.01.394	THAI_NEGA	2021.2.3	MacIntel	60.0024001	0	57	57	57	1
z	1	0.8921						BECULLA	np	7	0	baseline	250	nonparola	2	ong	0	no	RF27F18	27	Femmina	2021-10-18_19h09.01.394	THAI_NEGA	2021.2.3	MacIntel	60.0024001	0	58	58	58	1
m	1	0.7578						FUCINA	p	6	8	baseline	250	parola	1	ong	0	no	RF27F18	27	Femmina	2021-10-18_19h09.01.394	THAI_NEGA	2021.2.3	MacIntel	60.0024001	0	59	59	59	1
m	1	1.0258						ECLISSI	p	7	5	baseline	0	parola	1	ong	0	no	RF27F18	27	Femmina	2021-10-18_19h09.01.394	THAI_NEGA	2021.2.3	MacIntel	60.0024001	0	60	60	60	1
m	1	0.9503						TROFEO	p	6	23	baseline	250	parola	1	ong	0	no	RF27F18	27	Femmina	2021-10-18_19h09.01.394	THAI_NEGA	2021.2.3	MacIntel	60.0024001	0	61	61	61	1
m	1	0.86						ROTTAME	p	7	7	baseline	0	parola	1	ong	0	no	RF27F18	27	Femmina	2021-10-18_19h09.01.394	THAI_NEGA	2021.2.3	MacIntel	60.0024001	0	62	62	62	1
z	1	0.9241						MENDOLO	np	7	0	baseline	500	nonparola	2	ong	0	no	RF27F18	27	Femmina	2021-10-18_19h09.01.394	THAI_NEGA	2021.2.3	MacIntel	60.0024001	0	63	63	63	1
z	1	1.1495						ARSINE	np	6	0	baseline	250	nonparola	2	ong	0	no	RF27F18	27	Femmina	2021-10-18_19h09.01.394	THAI_NEGA	2021.2.3	MacIntel	60.0024001	0	64	64	64	1
m	1	0.6906						TISANA	p	6	7	baseline	0	parola	1	ong	0	no	RF27F18	27	Femmina	2021-10-18_19h09.01.394	THAI_NEGA	2021.2.3	MacIntel	60.0024001	0	65	65	65	1
z	1	1.3413						ORLINO	np	6	0	baseline	0	nonparola	2	ong	0	no	RF27F18	27	Femmina	2021-10-18_19h09.01.394	THAI_NEGA	2021.2.3	MacIntel	60.0024001	0	66	66	66	1
m	1	1.8826						ARINGA	p	6	9	baseline	500	parola	1	ong	0	no	RF27F18	27	Femmina	2021-10-18_19h09.01.394	THAI_NEGA	2021.2.3	MacIntel	60.0024001	0	67	67	67	1
z	1	1.0064						TENGINE	np	7	0	baseline	0	nonparola	2	ong	0	no	RF27F18	27	Femmina	2021-10-18_19h09.01.394	THAI_NEGA	2021.2.3	MacIntel	60.0024001	0	68	68	68	1
m	1	0.725						ATTICO	p	6	6	baseline	500	parola	1	ong	0	no	RF27F18	27	Femmina	2021-10-18_19h09.01.394	THAI_NEGA	2021.2.3	MacIntel	60.0024001	0	69	69	69	1
z	1	1.0246						VENORE	np	6	0	baseline	250	nonparola	2	ong	0	no	RF27F18	27	Femmina	2021-10-18_19h09.01.394	THAI_NEGA	2021.2.3	MacIntel	60.0024001	0	70	70	70	1
m	1	1.1565						DARSENA	p	7	9	baseline	0	parola	1	ong	0	no	RF27F18	27	Femmina	2021-10-18_19h09.01.394	THAI_NEGA	2021.2.3	MacIntel	60.0024001	0	71	71	71	1
z	1	1.5918						ALCIERE	np	7	0	baseline	250	nonparola	2	ong	0	no	RF27F18	27	Femmina	2021-10-18_19h09.01.394	THAI_NEGA	2021.2.3	MacIntel	60.0024001	0	72	72	72	1
z	1	1.29						ENTIMO	np	6	0	baseline	0	nonparola	2	ong	0	no	RF27F18	27	Femmina	2021-10-18_19h09.01.394	THAI_NEGA	2021.2.3	MacIntel	60.0024001	0	73	73	73	1
m	1	0.8371						LIVIDO	p	6	8	baseline	500	parola	1	ong	0	no	RF27F18	27	Femmina	2021-10-18_19h09.01.394	THAI_NEGA	2021.2.3	MacIntel	60.0024001	0	74	74	74	1
m	1	0.9231						NAUSEA	p	6	15	baseline	0	parola	1	ong	0	no	RF27F18	27	Femmina	2021-10-18_19h09.01.394	THAI_NEGA	2021.2.3	MacIntel	60.0024001	0	75	75	75	1
z	1	1.232						VERCACE	np	7	0	baseline	500	nonparola	2	ong	0	no	RF27F18	27	Femmina	2021-10-18_19h09.01.394	THAI_NEGA	2021.2.3	MacIntel	60.0024001	0	76	76	76	1
m	1	0.7629						COFANO	p	6	9	baseline	0	parola	1	ong	0	no	RF27F18	27	Femmina	2021-10-18_19h09.01.394	THAI_NEGA	2021.2.3	MacIntel	60.0024001	0	77	77	77	1
m	0	0.9992						USPICIO	np	7	0	baseline	250	nonparola	2	ong	0	no	RF27F18	27	Femmina	2021-10-18_19h09.01.394	THAI_NEGA	2021.2.3	MacIntel	60.0024001	0	78	78	78	1
m	1	1.9513						IMBUTO	p	6	9	baseline	0	parola	1	ong	0	no	RF27F18	27	Femmina	2021-10-18_19h09.01.394	THAI_NEGA	2021.2.3	MacIntel	60.0024001	0	79	79	79	1
z	1	1.389						SADIVA	np	6	0	baseline	500	nonparola	2	ong	0	no	RF27F18	27	Femmina	2021-10-18_19h09.01.394	THAI_NEGA	2021.2.3	MacIntel	60.0024001	0	80	80	80	1
m	1	0.7995						BOZZOLO	p	7	7	baseline	0	parola	1	ong	0	no	RF27F18	27	Femmina	2021-10-18_19h09.01.394	THAI_NEGA	2021.2.3	MacIntel	60.0024001	0	81	81	81	1
z	1	1.5654						OMPICCIO	np	7	0	baseline	0	nonparola	2	ong	0	no	RF27F18	27	Femmina	2021-10-18_19h09.01.394	THAI_NEGA	2021.2.3	MacIntel	60.0024001	0	82	82	82	1
z	1	0.9246						LIMPONE	np	7	0	baseline	500	nonparola	2	ong	0	no	RF27F18	27	Femmina	2021-10-18_19h09.01.394	THAI_NEGA	2021.2.3	MacIntel	60.0024001	0	83	83	83	1
z	1	1.0237						NARCICO	np	7	0	baseline	250	nonparola	2	ong	0	no	RF27F18	27	Femmina	2021-10-18_19h09.01.394	THAI_NEGA	2021.2.3	MacIntel	60.0024001	0	84	84	84	1
m	1	1.1311						PASCOLO	p	7	7	baseline	0	parola	1	ong	0	no	RF27F18	27	Femmina	2021-10-18_19h09.01.394	THAI_NEGA	2021.2.3	MacIntel	60.0024001	0	85	85	85	1
	0							INSOGNA	np	7	0	baseline	250	nonparola	2	ong	0	no	RF27F18	27	Femmina	2021-10-18_19h09.01.394	THAI_NEGA	2021.2.3	MacIntel	60.0024001	0	86	86	86	1
m	1	1.1138						PATINA	p	6	14	baseline	250	parola	1	ong	0	no	RF27F18	27	Femmina	2021-10-18_19h09.01.394	THAI_NEGA	2021.2.3	MacIntel	60.0024001	0	87	87	87	1
z	1	0.828						ADOLTO	np	7	0	baseline	0	nonparola	2	ong	0	no	RF27F18	27	Femmina	2021-10-18_19h09.01.394	THAI_NEGA	2021.2.3	MacIntel	60.0024001	0	88	88	88	1
m	1	0.8422						UTENTE	p	6	34	baseline	0	parola	1	ong	0	no	RF27F18	27	Femmina	2021-10-18_19h09.01.394	THAI_NEGA	2021.2.3	MacIntel	60.0024001	0	89	89	89	1
z	1	0.7411						CIPELLA	np	7	0	baseline	500	nonparola	2	ong	0	no	RF27F18	27	Femmina	2021-10-18_19h09.01.394	THAI_NEGA	2021.2.3	MacIntel	60.0024001	0	90	90	90	1
m	1	0.958						GINEPRO	p	7	10	baseline	0	parola	1	ong	0	no	RF27F18	27	Femmina	2021-10-18_19h09.01.394	THAI_NEGA	2021.2.3	MacIntel	60.0024001	0	91	91	91	1
z	1	0.8225						NONATO	np	6	0	baseline	500	nonparola	2	ong	0	no	RF27F18	27	Femmina	2021-10-18_19h09.01.394	THAI_NEGA	2021.2.3	MacIntel	60.0024001	0	92	92	92	1
m	1	0.7106						CALICE	p	6	10	baseline	0	parola	1	ong	0	no	RF27F18	27	Femmina	2021-10-18_19h09.01.394	THAI_NEGA	2021.2.3	MacIntel	60.0024001	0	93	93	93	1
m	1	0.9124						TORACE	p	6	31	baseline	250	parola	1	ong	0	no	RF27F18	27	Femmina	2021-10-18_19h09.01.394	THAI_NEGA	2021.2.3	MacIntel	60.0024001	0	94	94	94	1
z	0	1.2578						REDINE	p	6	8	baseline	500	parola	1	ong	0	no	RF27F18	27	Femmina	2021-10-18_19h09.01.394	THAI_NEGA	2021.2.3	MacIntel	60.0024001	0	95	95	95	1
m	1	0.7831						GOMITO	p	6	35	baseline	0	parola	1	ong	0	no	RF27F18	27	Femmina	2021-10-18_19h09.01.394	THAI_NEGA	2021.2.3	MacIntel	60.0024001	0	96	96	96	1
z	1	0.8159						INGENSO	np	7	0	baseline	500	nonparola	2	ong	0	no	RF27F18	27	Femmina	2021-10-18_19h09.01.394	THAI_NEGA	2021.2.3	MacIntel	60.0024001	0	97	97	97	1
z	1	0.8578						COVALLO	np	7	0	baseline	250	nonparola	2	ong	0	no	RF27F18	27	Femmina	2021-10-18_19h09.01.394	THAI_NEGA	2021.2.3	MacIntel	60.0024001	0	98	98	98	1
m	1	0.8578						MONACO	p	6	24	baseline	250	parola	1	ong	0	no	RF27F18	27	Femmina	2021-10-18_19h09.01.394	THAI_NEGA	2021.2.3	MacIntel	60.0024001	0	99	99	99	1
m	1	0.9678						DILUVIO	p	7	34	monitoring	0	parola	1	ong	0	no	RF27F18	27	Femmina	2021-10-18_19h09.01.394	THAI_NEGA	2021.2.3	MacIntel	60.0024001						0	0	0	0	1
z	1	0.9716						PADATO	np	6	0	monitoring	250	nonparola	2	ong	0	no	RF27F18	27	Femmina	2021-10-18_19h09.01.394	THAI_NEGA	2021.2.3	MacIntel	60.0024001						0	1	1	1	1
m	1	1.2914						STIVALE	p	7	10	monitoring	0	parola	1	ong	0	no	RF27F18	27	Femmina	2021-10-18_19h09.01.394	THAI_NEGA	2021.2.3	MacIntel	60.0024001						0	2	2	2	1
z	1	1.2495						BAMMINO	np	7	0	monitoring	0	nonparola	2	ong	0	no	RF27F18	27	Femmina	2021-10-18_19h09.01.394	THAI_NEGA	2021.2.3	MacIntel	60.0024001						0	3	3	3	1
z	1	1.0837						NUDOLA	np	6	0	monitoring	250	nonparola	2	ong	0	no	RF27F18	27	Femmina	2021-10-18_19h09.01.394	THAI_NEGA	2021.2.3	MacIntel	60.0024001						0	4	4	4	1
m	1	1.106						ZAMPINO	p	7	6	monitoring	500	parola	1	ong	0	no	RF27F18	27	Femmina	2021-10-18_19h09.01.394	THAI_NEGA	2021.2.3	MacIntel	60.0024001						0	5	5	5	1
m	1	1.1581						CALDAIA	p	7	12	monitoring	250	parola	1	ong	0	no	RF27F18	27	Femmina	2021-10-18_19h09.01.394	THAI_NEGA	2021.2.3	MacIntel	60.0024001						0	6	6	6	1
z	1	0.9083						FULGINE	np	7	0	monitoring	0	nonparola	2	ong	0	no	RF27F18	27	Femmina	2021-10-18_19h09.01.394	THAI_NEGA	2021.2.3	MacIntel	60.0024001						0	7	7	7	1
m	1	1.3221						URANIO	p	6	9	monitoring	250	parola	1	ong	0	no	RF27F18	27	Femmina	2021-10-18_19h09.01.394	THAI_NEGA	2021.2.3	MacIntel	60.0024001						0	8	8	8	1
z	1	0.942						APISSO	np	6	0	monitoring	500	nonparola	2	ong	0	no	RF27F18	27	Femmina	2021-10-18_19h09.01.394	THAI_NEGA	2021.2.3	MacIntel	60.0024001						0	9	9	9	1
	0							CAGERMA	np	7	0	monitoring	0	l	2	pmcue	0	no	RF27F18	27	Femmina	2021-10-18_19h09.01.394	THAI_NEGA	2021.2.3	MacIntel	60.0024001						0	10	10	10	1
m	1	1.2318						TAZZINA	p	7	10	monitoring	250	parola	1	ong	0	no	RF27F18	27	Femmina	2021-10-18_19h09.01.394	THAI_NEGA	2021.2.3	MacIntel	60.0024001						0	11	11	11	1
m	1	0.9584						VAPORE	p	6	40	monitoring	0	parola	1	ong	0	no	RF27F18	27	Femmina	2021-10-18_19h09.01.394	THAI_NEGA	2021.2.3	MacIntel	60.0024001						0	12	12	12	1
z	1	1.091						FEDORE	np	6	0	monitoring	250	nonparola	2	ong	0	no	RF27F18	27	Femmina	2021-10-18_19h09.01.394	THAI_NEGA	2021.2.3	MacIntel	60.0024001						0	13	13	13	1
m	1	1.1974						MONTONE	p	7	8	monitoring	250	parola	1	ong	0	no	RF27F18	27	Femmina	2021-10-18_19h09.01.394	THAI_NEGA	2021.2.3	MacIntel	60.0024001						0	14	14	14	1
z	1	1.4341						CANEZZA	np	7	0	monitoring	0	nonparola	2	ong	0	no	RF27F18	27	Femmina	2021-10-18_19h09.01.394	THAI_NEGA	2021.2.3	MacIntel	60.0024001						0	15	15	15	1
z	1	1.4656						RAGINA	np	6	0	monitoring	250	nonparola	2	ong	0	no	RF27F18	27	Femmina	2021-10-18_19h09.01.394	THAI_NEGA	2021.2.3	MacIntel	60.0024001						0	16	16	16	1
m	1	1.513						AGNELLO	p	7	17	monitoring	250	parola	1	ong	0	no	RF27F18	27	Femmina	2021-10-18_19h09.01.394	THAI_NEGA	2021.2.3	MacIntel	60.0024001						0	17	17	17	1
z	1	1.5988						PINARIO	np	7	0	monitoring	250	nonparola	2	ong	0	no	RF27F18	27	Femmina	2021-10-18_19h09.01.394	THAI_NEGA	2021.2.3	MacIntel	60.0024001						0	18	18	18	1
z	1	1.2091						INDANO	np	6	0	monitoring	500	nonparola	2	ong	0	no	RF27F18	27	Femmina	2021-10-18_19h09.01.394	THAI_NEGA	2021.2.3	MacIntel	60.0024001						0	19	19	19	1
m	1	1.0844						BISTURI	p	7	8	monitoring	250	parola	1	ong	0	no	RF27F18	27	Femmina	2021-10-18_19h09.01.394	THAI_NEGA	2021.2.3	MacIntel	60.0024001						0	20	20	20	1
z	1	1.0205						SECONTO	np	7	0	monitoring	250	nonparola	2	ong	0	no	RF27F18	27	Femmina	2021-10-18_19h09.01.394	THAI_NEGA	2021.2.3	MacIntel	60.0024001						0	21	21	21	1
l	1	1.0828						POMATA	p	6	0	monitoring	500	l	1	pmcue	0	no	RF27F18	27	Femmina	2021-10-18_19h09.01.394	THAI_NEGA	2021.2.3	MacIntel	60.0024001						0	22	22	22	1
z	1	1.151						UMETTA	np	6	0	monitoring	250	nonparola	2	ong	0	no	RF27F18	27	Femmina	2021-10-18_19h09.01.394	THAI_NEGA	2021.2.3	MacIntel	60.0024001						0	23	23	23	1
z	0	1.6412						FRUSCIO	p	7	9	monitoring	0	parola	1	ong	0	no	RF27F18	27	Femmina	2021-10-18_19h09.01.394	THAI_NEGA	2021.2.3	MacIntel	60.0024001						0	24	24	24	1
m	1	1.6631						ORDIGNO	p	7	15	monitoring	250	parola	1	ong	0	no	RF27F18	27	Femmina	2021-10-18_19h09.01.394	THAI_NEGA	2021.2.3	MacIntel	60.0024001						0	25	25	25	1
z	1	1.141						METALO	np	6	0	monitoring	0	nonparola	2	ong	0	no	RF27F18	27	Femmina	2021-10-18_19h09.01.394	THAI_NEGA	2021.2.3	MacIntel	60.0024001						0	26	26	26	1
z	1	1.1502						GAVERA	np	6	0	monitoring	500	nonparola	2	ong	0	no	RF27F18	27	Femmina	2021-10-18_19h09.01.394	THAI_NEGA	2021.2.3	MacIntel	60.0024001						0	27	27	27	1
m	1	1.3822						INSERTO	p	7	9	monitoring	0	parola	1	ong	0	no	RF27F18	27	Femmina	2021-10-18_19h09.01.394	THAI_NEGA	2021.2.3	MacIntel	60.0024001						0	28	28	28	1
m	1	1.1842						VICARIO	p	7	9	monitoring	500	parola	1	ong	0	no	RF27F18	27	Femmina	2021-10-18_19h09.01.394	THAI_NEGA	2021.2.3	MacIntel	60.0024001						0	29	29	29	1
z	1	1.4223						ACENDA	np	6	0	monitoring	0	nonparola	2	ong	0	no	RF27F18	27	Femmina	2021-10-18_19h09.01.394	THAI_NEGA	2021.2.3	MacIntel	60.0024001						0	30	30	30	1
m	1	1.0503						DECADE	p	6	7	monitoring	0	parola	1	ong	0	no	RF27F18	27	Femmina	2021-10-18_19h09.01.394	THAI_NEGA	2021.2.3	MacIntel	60.0024001						0	31	31	31	1
z	1	1.2479						PALETE	np	6	0	monitoring	500	nonparola	2	ong	0	no	RF27F18	27	Femmina	2021-10-18_19h09.01.394	THAI_NEGA	2021.2.3	MacIntel	60.0024001						0	32	32	32	1
m	1	1.2158						SENAPE	p	6	17	monitoring	500	parola	1	ong	0	no	RF27F18	27	Femmina	2021-10-18_19h09.01.394	THAI_NEGA	2021.2.3	MacIntel	60.0024001						0	33	33	33	1
z	1	1.3246						TENTONO	np	7	0	monitoring	0	nonparola	2	ong	0	no	RF27F18	27	Femmina	2021-10-18_19h09.01.394	THAI_NEGA	2021.2.3	MacIntel	60.0024001						0	34	34	34	1
l	1	1.0337						MANICO	p	6	12	monitoring	0	l	1	pmcue	0	no	RF27F18	27	Femmina	2021-10-18_19h09.01.394	THAI_NEGA	2021.2.3	MacIntel	60.0024001						0	35	35	35	1
m	1	1.1255						GETTONE	p	7	5	monitoring	250	parola	1	ong	0	no	RF27F18	27	Femmina	2021-10-18_19h09.01.394	THAI_NEGA	2021.2.3	MacIntel	60.0024001						0	36	36	36	1
z	1	1.0659						CALERA	np	6	0	monitoring	500	nonparola	2	ong	0	no	RF27F18	27	Femmina	2021-10-18_19h09.01.394	THAI_NEGA	2021.2.3	MacIntel	60.0024001						0	37	37	37	1
m	1	1.1816						USTIONE	p	7	20	monitoring	500	parola	1	ong	0	no	RF27F18	27	Femmina	2021-10-18_19h09.01.394	THAI_NEGA	2021.2.3	MacIntel	60.0024001						0	38	38	38	1
m	1	1.6824						LEGNAME	p	7	7	monitoring	0	parola	1	ong	0	no	RF27F18	27	Femmina	2021-10-18_19h09.01.394	THAI_NEGA	2021.2.3	MacIntel	60.0024001						0	39	39	39	1
z	1	0.7502						MODIVO	np	6	0	monitoring	0	nonparola	2	ong	0	no	RF27F18	27	Femmina	2021-10-18_19h09.01.394	THAI_NEGA	2021.2.3	MacIntel	60.0024001						0	40	40	40	1
m	1	0.8768						RADURA	p	6	9	monitoring	0	parola	1	ong	0	no	RF27F18	27	Femmina	2021-10-18_19h09.01.394	THAI_NEGA	2021.2.3	MacIntel	60.0024001						0	41	41	41	1
z	1	1.0254						TUANTO	np	6	0	monitoring	250	nonparola	2	ong	0	no	RF27F18	27	Femmina	2021-10-18_19h09.01.394	THAI_NEGA	2021.2.3	MacIntel	60.0024001						0	42	42	42	1
m	1	1.2953						PICCONE	p	7	11	monitoring	0	parola	1	ong	0	no	RF27F18	27	Femmina	2021-10-18_19h09.01.394	THAI_NEGA	2021.2.3	MacIntel	60.0024001						0	43	43	43	1
z	1	1.3746						LACREME	np	7	0	monitoring	250	nonparola	2	ong	0	no	RF27F18	27	Femmina	2021-10-18_19h09.01.394	THAI_NEGA	2021.2.3	MacIntel	60.0024001						0	44	44	44	1
z	1	1.4497						DILITTA	np	7	0	monitoring	500	nonparola	2	ong	0	no	RF27F18	27	Femmina	2021-10-18_19h09.01.394	THAI_NEGA	2021.2.3	MacIntel	60.0024001						0	45	45	45	1
l	1	1.107						TOMANTE	np	7	0	monitoring	0	l	2	pmcue	0	no	RF27F18	27	Femmina	2021-10-18_19h09.01.394	THAI_NEGA	2021.2.3	MacIntel	60.0024001						0	46	46	46	1
m	1	1.0411						OTTONE	p	6	17	monitoring	500	parola	1	ong	0	no	RF27F18	27	Femmina	2021-10-18_19h09.01.394	THAI_NEGA	2021.2.3	MacIntel	60.0024001						0	47	47	47	1
	0							GAZEBO	p	6	8	monitoring	0	parola	1	ong	0	no	RF27F18	27	Femmina	2021-10-18_19h09.01.394	THAI_NEGA	2021.2.3	MacIntel	60.0024001						0	48	48	48	1
z	1	0.9491						NENICO	np	6	0	monitoring	250	nonparola	2	ong	0	no	RF27F18	27	Femmina	2021-10-18_19h09.01.394	THAI_NEGA	2021.2.3	MacIntel	60.0024001						0	49	49	49	1
m	1	1.3612						ARPIONE	p	7	12	monitoring	250	parola	1	ong	0	no	RF27F18	27	Femmina	2021-10-18_19h09.01.394	THAI_NEGA	2021.2.3	MacIntel	60.0024001						0	50	50	50	1
z	1	1.1495						VANIGIA	np	7	0	monitoring	500	nonparola	2	ong	0	no	RF27F18	27	Femmina	2021-10-18_19h09.01.394	THAI_NEGA	2021.2.3	MacIntel	60.0024001						0	51	51	51	1
z	1	1.2393						EBLISSE	np	7	0	monitoring	0	nonparola	2	ong	0	no	RF27F18	27	Femmina	2021-10-18_19h09.01.394	THAI_NEGA	2021.2.3	MacIntel	60.0024001						0	52	52	52	1
m	1	1.5367						CARTINA	p	7	13	monitoring	250	parola	1	ong	0	no	RF27F18	27	Femmina	2021-10-18_19h09.01.394	THAI_NEGA	2021.2.3	MacIntel	60.0024001						0	53	53	53	1
z	1	0.8166						TECITA	np	6	0	monitoring	500	nonparola	2	ong	0	no	RF27F18	27	Femmina	2021-10-18_19h09.01.394	THAI_NEGA	2021.2.3	MacIntel	60.0024001						0	54	54	54	1
m	1	1.1637						FELINO	p	6	9	monitoring	500	parola	1	ong	0	no	RF27F18	27	Femmina	2021-10-18_19h09.01.394	THAI_NEGA	2021.2.3	MacIntel	60.0024001						0	55	55	55	1
z	1	1.8503						GINEVRO	np	7	0	monitoring	250	nonparola	2	ong	0	no	RF27F18	27	Femmina	2021-10-18_19h09.01.394	THAI_NEGA	2021.2.3	MacIntel	60.0024001						0	56	56	56	1
z	1	1.2656						ELANCO	np	6	0	monitoring	250	nonparola	2	ong	0	no	RF27F18	27	Femmina	2021-10-18_19h09.01.394	THAI_NEGA	2021.2.3	MacIntel	60.0024001						0	57	57	57	1
m	1	1.2831						BIDONE	p	6	13	monitoring	0	parola	1	ong	0	no	RF27F18	27	Femmina	2021-10-18_19h09.01.394	THAI_NEGA	2021.2.3	MacIntel	60.0024001						0	58	58	58	1
m	1	1.0706						LEMURE	p	6	3	monitoring	500	parola	1	ong	0	no	RF27F18	27	Femmina	2021-10-18_19h09.01.394	THAI_NEGA	2021.2.3	MacIntel	60.0024001						0	59	59	59	1
l	1	0.8827						SAGOMA	p	6	0	monitoring	250	l	1	pmcue	0	no	RF27F18	27	Femmina	2021-10-18_19h09.01.394	THAI_NEGA	2021.2.3	MacIntel	60.0024001						0	60	60	60	1
m	1	1.0833						REPERTO	p	7	7	monitoring	0	parola	1	ong	0	no	RF27F18	27	Femmina	2021-10-18_19h09.01.394	THAI_NEGA	2021.2.3	MacIntel	60.0024001						0	61	61	61	1
z	1	1.0589						MIDULLO	np	7	0	monitoring	250	nonparola	2	ong	0	no	RF27F18	27	Femmina	2021-10-18_19h09.01.394	THAI_NEGA	2021.2.3	MacIntel	60.0024001						0	62	62	62	1
z	1	1.4262						DANNOLA	np	7	0	monitoring	500	nonparola	2	ong	0	no	RF27F18	27	Femmina	2021-10-18_19h09.01.394	THAI_NEGA	2021.2.3	MacIntel	60.0024001						0	63	63	63	1
m	1	0.8822						ORFANO	p	6	9	monitoring	500	parola	1	ong	0	no	RF27F18	27	Femmina	2021-10-18_19h09.01.394	THAI_NEGA	2021.2.3	MacIntel	60.0024001						0	64	64	64	1
z	1	1.3175						BANENA	np	6	0	monitoring	250	nonparola	2	ong	0	no	RF27F18	27	Femmina	2021-10-18_19h09.01.394	THAI_NEGA	2021.2.3	MacIntel	60.0024001						0	65	65	65	1
z	1	0.9115						FERPATA	np	7	0	monitoring	0	nonparola	2	ong	0	no	RF27F18	27	Femmina	2021-10-18_19h09.01.394	THAI_NEGA	2021.2.3	MacIntel	60.0024001						0	66	66	66	1
m	1	1.0416						NEURONE	p	7	11	monitoring	250	parola	1	ong	0	no	RF27F18	27	Femmina	2021-10-18_19h09.01.394	THAI_NEGA	2021.2.3	MacIntel	60.0024001						0	67	67	67	1
z	1	1.0512						LATTERA	np	7	0	monitoring	500	nonparola	2	ong	0	no	RF27F18	27	Femmina	2021-10-18_19h09.01.394	THAI_NEGA	2021.2.3	MacIntel	60.0024001						0	68	68	68	1
z	1	1.0503						GESIONE	np	7	0	monitoring	500	nonparola	2	ong	0	no	RF27F18	27	Femmina	2021-10-18_19h09.01.394	THAI_NEGA	2021.2.3	MacIntel	60.0024001						0	69	69	69	1
m	1	1.1162						PEDANA	p	6	18	monitoring	500	parola	1	ong	0	no	RF27F18	27	Femmina	2021-10-18_19h09.01.394	THAI_NEGA	2021.2.3	MacIntel	60.0024001						0	70	70	70	1
z	0	1.1408						MACIATA	np	7	0	monitoring	500	l	2	pmcue	0	no	RF27F18	27	Femmina	2021-10-18_19h09.01.394	THAI_NEGA	2021.2.3	MacIntel	60.0024001						0	71	71	71	1
z	1	1.5831						FIOLINO	np	7	0	monitoring	250	nonparola	2	ong	0	no	RF27F18	27	Femmina	2021-10-18_19h09.01.394	THAI_NEGA	2021.2.3	MacIntel	60.0024001						0	72	72	72	1
m	1	0.9744						INGORGO	p	7	16	monitoring	0	parola	1	ong	0	no	RF27F18	27	Femmina	2021-10-18_19h09.01.394	THAI_NEGA	2021.2.3	MacIntel	60.0024001						0	73	73	73	1
z	1	0.908						IMPORO	np	6	0	monitoring	250	nonparola	2	ong	0	no	RF27F18	27	Femmina	2021-10-18_19h09.01.394	THAI_NEGA	2021.2.3	MacIntel	60.0024001						0	74	74	74	1
m	1	0.7839						NOBILE	p	6	29	monitoring	500	parola	1	ong	0	no	RF27F18	27	Femmina	2021-10-18_19h09.01.394	THAI_NEGA	2021.2.3	MacIntel	60.0024001						0	75	75	75	1
m	1	1.3003						MINIERA	p	7	19	monitoring	500	parola	1	ong	0	no	RF27F18	27	Femmina	2021-10-18_19h09.01.394	THAI_NEGA	2021.2.3	MacIntel	60.0024001						0	76	76	76	1
z	1	1.0992						ALLARVE	np	7	0	monitoring	500	nonparola	2	ong	0	no	RF27F18	27	Femmina	2021-10-18_19h09.01.394	THAI_NEGA	2021.2.3	MacIntel	60.0024001						0	77	77	77	1
z	1	1.0646						DIBANO	np	6	0	monitoring	250	nonparola	2	ong	0	no	RF27F18	27	Femmina	2021-10-18_19h09.01.394	THAI_NEGA	2021.2.3	MacIntel	60.0024001						0	78	78	78	1
m	1	1.0045						FAGOTTO	p	7	7	monitoring	0	parola	1	ong	0	no	RF27F18	27	Femmina	2021-10-18_19h09.01.394	THAI_NEGA	2021.2.3	MacIntel	60.0024001						0	79	79	79	1
m	1	0.8383						PALUDE	p	6	13	monitoring	0	parola	1	ong	0	no	RF27F18	27	Femmina	2021-10-18_19h09.01.394	THAI_NEGA	2021.2.3	MacIntel	60.0024001						0	80	80	80	1
z	1	1.1915						MUDINO	np	6	0	monitoring	500	nonparola	2	ong	0	no	RF27F18	27	Femmina	2021-10-18_19h09.01.394	THAI_NEGA	2021.2.3	MacIntel	60.0024001						0	81	81	81	1
z	1	0.9076						ESTEBA	np	6	0	monitoring	500	nonparola	2	ong	0	no	RF27F18	27	Femmina	2021-10-18_19h09.01.394	THAI_NEGA	2021.2.3	MacIntel	60.0024001						0	82	82	82	1
l	1	0.9004						MANTIDE	p	7	9	monitoring	250	l	1	pmcue	0	no	RF27F18	27	Femmina	2021-10-18_19h09.01.394	THAI_NEGA	2021.2.3	MacIntel	60.0024001						0	83	83	83	1
m	1	1.2192						UVETTA	p	6	11	monitoring	500	parola	1	ong	0	no	RF27F18	27	Femmina	2021-10-18_19h09.01.394	THAI_NEGA	2021.2.3	MacIntel	60.0024001						0	84	84	84	1
m	1	0.9994						ESILIO	p	6	41	monitoring	250	parola	1	ong	0	no	RF27F18	27	Femmina	2021-10-18_19h09.01.394	THAI_NEGA	2021.2.3	MacIntel	60.0024001						0	85	85	85	1
z	1	1.6501						RECRUTA	np	7	0	monitoring	500	nonparola	2	ong	0	no	RF27F18	27	Femmina	2021-10-18_19h09.01.394	THAI_NEGA	2021.2.3	MacIntel	60.0024001						0	86	86	86	1
m	1	1.0917						TIMONE	p	7	31	monitoring	250	parola	1	ong	0	no	RF27F18	27	Femmina	2021-10-18_19h09.01.394	THAI_NEGA	2021.2.3	MacIntel	60.0024001						0	87	87	87	1
m	1	0.767						CAVOLO	p	6	13	monitoring	0	parola	1	ong	0	no	RF27F18	27	Femmina	2021-10-18_19h09.01.394	THAI_NEGA	2021.2.3	MacIntel	60.0024001						0	88	88	88	1
z	1	1.2656						NOTTARE	np	7	0	monitoring	500	nonparola	2	ong	0	no	RF27F18	27	Femmina	2021-10-18_19h09.01.394	THAI_NEGA	2021.2.3	MacIntel	60.0024001						0	89	89	89	1
m	1	0.9155						LICHENE	p	7	7	monitoring	0	parola	1	ong	0	no	RF27F18	27	Femmina	2021-10-18_19h09.01.394	THAI_NEGA	2021.2.3	MacIntel	60.0024001						0	90	90	90	1
z	1	1.0819						PUSTINO	np	7	0	monitoring	500	nonparola	2	ong	0	no	RF27F18	27	Femmina	2021-10-18_19h09.01.394	THAI_NEGA	2021.2.3	MacIntel	60.0024001						0	91	91	91	1
m	1	0.967						MULINO	p	6	7	monitoring	0	parola	1	ong	0	no	RF27F18	27	Femmina	2021-10-18_19h09.01.394	THAI_NEGA	2021.2.3	MacIntel	60.0024001						0	92	92	92	1
z	1	0.8904						VAROLO	np	6	0	monitoring	0	nonparola	2	ong	0	no	RF27F18	27	Femmina	2021-10-18_19h09.01.394	THAI_NEGA	2021.2.3	MacIntel	60.0024001						0	93	93	93	1
l	1	1.072						ENIGMA	p	6	9	monitoring	500	l	1	pmcue	0	no	RF27F18	27	Femmina	2021-10-18_19h09.01.394	THAI_NEGA	2021.2.3	MacIntel	60.0024001						0	94	94	94	1
m	1	0.8502						NARICE	p	6	15	monitoring	250	parola	1	ong	0	no	RF27F18	27	Femmina	2021-10-18_19h09.01.394	THAI_NEGA	2021.2.3	MacIntel	60.0024001						0	95	95	95	1
z	1	0.8171						CAVIDE	np	6	0	monitoring	500	nonparola	2	ong	0	no	RF27F18	27	Femmina	2021-10-18_19h09.01.394	THAI_NEGA	2021.2.3	MacIntel	60.0024001						0	96	96	96	1
z	1	1.0507						VOLACE	np	6	0	monitoring	0	nonparola	2	ong	0	no	RF27F18	27	Femmina	2021-10-18_19h09.01.394	THAI_NEGA	2021.2.3	MacIntel	60.0024001						0	97	97	97	1
z	1	1.0404						SADICE	np	6	0	monitoring	0	nonparola	2	ong	0	no	RF27F18	27	Femmina	2021-10-18_19h09.01.394	THAI_NEGA	2021.2.3	MacIntel	60.0024001						0	98	98	98	1
m	1	0.8985						VORTICE	p	7	14	monitoring	250	parola	1	ong	0	no	RF27F18	27	Femmina	2021-10-18_19h09.01.394	THAI_NEGA	2021.2.3	MacIntel	60.0024001						0	99	99	99	1
																			RF27F18	27	Femmina	2021-10-18_19h09.01.394	THAI_NEGA	2021.2.3	MacIntel	60.0024001											n	1	6.7034	y	1	4.8384	n	1	3.6399
