# Supplementary material for: Thinking about it: the impact of COVID-19-related stimuli on prospective memory
Source: PeerJ. 2023 Nov 16;11:e16389. doi: 10.7717/peerj.16389 (PMC10657566; doi:10.7717/peerj.16389)
Supplement: Supplemental Information 4 — The raw data from both the task and the questionnaire. Both folders are divided in the three conditions (COV, DOC, and NEGA) depending on the presented video clip. [file peerj-11-16389-s004.zip › Data/RAW_Data_Task/NEGA_version/DP28M4_nega.csv]

trial_key.keys	trial_key.corr	trial_key.rt	trials_loop_practice.thisRepN	trials_loop_practice.thisTrialN	trials_loop_practice.thisN	trials_loop_practice.thisIndex	trials_loop_practice.ran	stimolo	parolanonparola	lunghezza	frequenza	blocco	jitter	rispcorr	StimTrig	stim_type	stimulus_after	underline	ID_Soggetto*	Età*	Sesso	date	expName	psychopyVersion	OS	frameRate	trials_loop_baseline.thisRepN	trials_loop_baseline.thisTrialN	trials_loop_baseline.thisN	trials_loop_baseline.thisIndex	trials_loop_baseline.ran	trials_loop_attention.thisRepN	trials_loop_attention.thisTrialN	trials_loop_attention.thisN	trials_loop_attention.thisIndex	trials_loop_attention.ran	emotional1_key.keys	emotional1_key.corr	emotional1_key.rt	emotional2_key.keys	emotional2_key.corr	emotional2_key.rt	emotional3_key.keys	emotional3_key.corr	emotional3_key.rt
z	1	0.5447	0	0	0	0	1	ARANCIA	p	7	31	practice	500	parola	1	ong	0	no	DP28M4	28	M	2021-10-04_11h05.07.417	THAI_NEGA	2021.2.3	Win32	60.15037594
z	0	0.7019	0	1	1	1	1	RECINA	np	6	0	practice	500	nonparola	2	ong	0	no	DP28M4	28	M	2021-10-04_11h05.07.417	THAI_NEGA	2021.2.3	Win32	60.15037594
m	1	0.6961	0	2	2	2	1	TUCCANA	np	7	0	practice	250	nonparola	2	ong	0	no	DP28M4	28	M	2021-10-04_11h05.07.417	THAI_NEGA	2021.2.3	Win32	60.15037594
z	1	0.6228	0	3	3	3	1	PETTINE	p	7	1	practice	0	parola	1	ong	0	no	DP28M4	28	M	2021-10-04_11h05.07.417	THAI_NEGA	2021.2.3	Win32	60.15037594
m	1	0.7468	0	4	4	4	1	INFITO	np	6	0	practice	500	nonparola	2	ong	0	no	DP28M4	28	M	2021-10-04_11h05.07.417	THAI_NEGA	2021.2.3	Win32	60.15037594
z	1	0.5682	0	5	5	5	1	GIUDICE	p	7	374	practice	500	parola	1	ong	0	no	DP28M4	28	M	2021-10-04_11h05.07.417	THAI_NEGA	2021.2.3	Win32	60.15037594
z	1	0.5627	0	6	6	6	1	VOLANTE	p	7	89	practice	0	parola	1	ong	0	no	DP28M4	28	M	2021-10-04_11h05.07.417	THAI_NEGA	2021.2.3	Win32	60.15037594
m	1	0.5595	0	7	7	7	1	CUBELA	np	6	0	practice	250	nonparola	2	ong	0	no	DP28M4	28	M	2021-10-04_11h05.07.417	THAI_NEGA	2021.2.3	Win32	60.15037594
m	1	0.5742	0	8	8	8	1	LUGGINE	np	7	0	practice	0	nonparola	2	ong	0	no	DP28M4	28	M	2021-10-04_11h05.07.417	THAI_NEGA	2021.2.3	Win32	60.15037594
z	1	0.4868	0	9	9	9	1	DISEGNO	p	7	201	practice	0	parola	1	ong	0	no	DP28M4	28	M	2021-10-04_11h05.07.417	THAI_NEGA	2021.2.3	Win32	60.15037594
z	1	0.8466						RELITTO	p	7	8	baseline	500	parola	1	ong	0	no	DP28M4	28	M	2021-10-04_11h05.07.417	THAI_NEGA	2021.2.3	Win32	60.15037594	0	0	0	0	1
z	1	0.7988						GERANIO	p	7	12	baseline	250	parola	1	ong	0	no	DP28M4	28	M	2021-10-04_11h05.07.417	THAI_NEGA	2021.2.3	Win32	60.15037594	0	1	1	1	1
m	1	0.7004						VANANGA	np	7	0	baseline	0	nonparola	2	ong	0	no	DP28M4	28	M	2021-10-04_11h05.07.417	THAI_NEGA	2021.2.3	Win32	60.15037594	0	2	2	2	1
z	1	0.6475						NATICA	p	6	5	baseline	250	parola	1	ong	0	no	DP28M4	28	M	2021-10-04_11h05.07.417	THAI_NEGA	2021.2.3	Win32	60.15037594	0	3	3	3	1
m	1	0.5816						USTELLO	np	7	0	baseline	500	nonparola	2	ong	0	no	DP28M4	28	M	2021-10-04_11h05.07.417	THAI_NEGA	2021.2.3	Win32	60.15037594	0	4	4	4	1
z	1	0.5477						METANO	p	6	17	baseline	250	parola	1	ong	0	no	DP28M4	28	M	2021-10-04_11h05.07.417	THAI_NEGA	2021.2.3	Win32	60.15037594	0	5	5	5	1
m	1	0.8378						FIURIA	np	6	0	baseline	500	nonparola	2	ong	0	no	DP28M4	28	M	2021-10-04_11h05.07.417	THAI_NEGA	2021.2.3	Win32	60.15037594	0	6	6	6	1
z	1	0.5012						SUGHERO	p	7	5	baseline	250	parola	1	ong	0	no	DP28M4	28	M	2021-10-04_11h05.07.417	THAI_NEGA	2021.2.3	Win32	60.15037594	0	7	7	7	1
m	1	0.4527						PIROTA	np	6	0	baseline	250	nonparola	2	ong	0	no	DP28M4	28	M	2021-10-04_11h05.07.417	THAI_NEGA	2021.2.3	Win32	60.15037594	0	8	8	8	1
m	1	0.6465						BAMBORA	np	7	0	baseline	0	nonparola	2	ong	0	no	DP28M4	28	M	2021-10-04_11h05.07.417	THAI_NEGA	2021.2.3	Win32	60.15037594	0	9	9	9	1
z	1	0.5717						PETALO	p	6	27	baseline	250	parola	1	ong	0	no	DP28M4	28	M	2021-10-04_11h05.07.417	THAI_NEGA	2021.2.3	Win32	60.15037594	0	10	10	10	1
z	1	0.6646						ELMETTO	p	7	5	baseline	0	parola	1	ong	0	no	DP28M4	28	M	2021-10-04_11h05.07.417	THAI_NEGA	2021.2.3	Win32	60.15037594	0	11	11	11	1
m	1	0.6216						DOBILE	np	6	0	baseline	250	nonparola	2	ong	0	no	DP28M4	28	M	2021-10-04_11h05.07.417	THAI_NEGA	2021.2.3	Win32	60.15037594	0	12	12	12	1
z	1	0.6114						BAVERO	p	6	7	baseline	0	parola	1	ong	0	no	DP28M4	28	M	2021-10-04_11h05.07.417	THAI_NEGA	2021.2.3	Win32	60.15037594	0	13	13	13	1
z	1	0.4421						VALENZA	p	7	10	baseline	500	parola	1	ong	0	no	DP28M4	28	M	2021-10-04_11h05.07.417	THAI_NEGA	2021.2.3	Win32	60.15037594	0	14	14	14	1
z	0	0.5505						ORDONE	np	6	0	baseline	250	nonparola	2	ong	0	no	DP28M4	28	M	2021-10-04_11h05.07.417	THAI_NEGA	2021.2.3	Win32	60.15037594	0	15	15	15	1
m	1	0.5509						TERPONE	np	7	0	baseline	250	nonparola	2	ong	0	no	DP28M4	28	M	2021-10-04_11h05.07.417	THAI_NEGA	2021.2.3	Win32	60.15037594	0	16	16	16	1
z	1	0.6608						INCHINO	p	7	10	baseline	250	parola	1	ong	0	no	DP28M4	28	M	2021-10-04_11h05.07.417	THAI_NEGA	2021.2.3	Win32	60.15037594	0	17	17	17	1
z	1	0.6359						ETTARO	p	6	31	baseline	0	parola	1	ong	0	no	DP28M4	28	M	2021-10-04_11h05.07.417	THAI_NEGA	2021.2.3	Win32	60.15037594	0	18	18	18	1
m	1	0.591						LUVACA	np	6	0	baseline	250	nonparola	2	ong	0	no	DP28M4	28	M	2021-10-04_11h05.07.417	THAI_NEGA	2021.2.3	Win32	60.15037594	0	19	19	19	1
z	1	0.5772						DUETTO	p	6	23	baseline	500	parola	1	ong	0	no	DP28M4	28	M	2021-10-04_11h05.07.417	THAI_NEGA	2021.2.3	Win32	60.15037594	0	20	20	20	1
m	1	0.506						PUPILE	np	6	0	baseline	250	nonparola	2	ong	0	no	DP28M4	28	M	2021-10-04_11h05.07.417	THAI_NEGA	2021.2.3	Win32	60.15037594	0	21	21	21	1
m	1	0.6171						STOVACO	np	7	0	baseline	0	nonparola	2	ong	0	no	DP28M4	28	M	2021-10-04_11h05.07.417	THAI_NEGA	2021.2.3	Win32	60.15037594	0	22	22	22	1
z	1	0.6054						BARILE	p	6	7	baseline	500	parola	1	ong	0	no	DP28M4	28	M	2021-10-04_11h05.07.417	THAI_NEGA	2021.2.3	Win32	60.15037594	0	23	23	23	1
m	1	0.5836						RANAIO	np	6	0	baseline	250	nonparola	2	ong	0	no	DP28M4	28	M	2021-10-04_11h05.07.417	THAI_NEGA	2021.2.3	Win32	60.15037594	0	24	24	24	1
z	1	0.5888						CAVERNA	p	7	14	baseline	250	parola	1	ong	0	no	DP28M4	28	M	2021-10-04_11h05.07.417	THAI_NEGA	2021.2.3	Win32	60.15037594	0	25	25	25	1
m	1	0.744						ROTOIA	np	7	0	baseline	500	nonparola	2	ong	0	no	DP28M4	28	M	2021-10-04_11h05.07.417	THAI_NEGA	2021.2.3	Win32	60.15037594	0	26	26	26	1
z	1	0.5573						ALTURA	p	6	8	baseline	500	parola	1	ong	0	no	DP28M4	28	M	2021-10-04_11h05.07.417	THAI_NEGA	2021.2.3	Win32	60.15037594	0	27	27	27	1
z	1	0.5168						DIPINTO	p	7	21	baseline	0	parola	1	ong	0	no	DP28M4	28	M	2021-10-04_11h05.07.417	THAI_NEGA	2021.2.3	Win32	60.15037594	0	28	28	28	1
z	1	0.5039						LEGUME	p	6	11	baseline	250	parola	1	ong	0	no	DP28M4	28	M	2021-10-04_11h05.07.417	THAI_NEGA	2021.2.3	Win32	60.15037594	0	29	29	29	1
z	0	0.6287						FEDINO	np	6	0	baseline	500	nonparola	2	ong	0	no	DP28M4	28	M	2021-10-04_11h05.07.417	THAI_NEGA	2021.2.3	Win32	60.15037594	0	30	30	30	1
z	1	0.643						MENSOLA	p	7	7	baseline	0	parola	1	ong	0	no	DP28M4	28	M	2021-10-04_11h05.07.417	THAI_NEGA	2021.2.3	Win32	60.15037594	0	31	31	31	1
m	1	1.1244						ALCUME	np	6	0	baseline	500	nonparola	2	ong	0	no	DP28M4	28	M	2021-10-04_11h05.07.417	THAI_NEGA	2021.2.3	Win32	60.15037594	0	32	32	32	1
z	1	0.6195						INNESTO	p	6	13	baseline	0	parola	1	ong	0	no	DP28M4	28	M	2021-10-04_11h05.07.417	THAI_NEGA	2021.2.3	Win32	60.15037594	0	33	33	33	1
m	1	0.7813						LAVENDA	np	7	0	baseline	0	nonparola	2	ong	0	no	DP28M4	28	M	2021-10-04_11h05.07.417	THAI_NEGA	2021.2.3	Win32	60.15037594	0	34	34	34	1
z	1	0.7259						SLAVINA	p	7	5	baseline	500	parola	1	ong	0	no	DP28M4	28	M	2021-10-04_11h05.07.417	THAI_NEGA	2021.2.3	Win32	60.15037594	0	35	35	35	1
z	1	0.6172						ORMONE	p	6	6	baseline	500	parola	1	ong	0	no	DP28M4	28	M	2021-10-04_11h05.07.417	THAI_NEGA	2021.2.3	Win32	60.15037594	0	36	36	36	1
m	1	0.6817						UMIONE	np	6	0	baseline	0	nonparola	2	ong	0	no	DP28M4	28	M	2021-10-04_11h05.07.417	THAI_NEGA	2021.2.3	Win32	60.15037594	0	37	37	37	1
z	1	0.5713						SALAME	p	6	14	baseline	0	parola	1	ong	0	no	DP28M4	28	M	2021-10-04_11h05.07.417	THAI_NEGA	2021.2.3	Win32	60.15037594	0	38	38	38	1
m	1	0.7264						GANDOLA	np	7	0	baseline	500	nonparola	2	ong	0	no	DP28M4	28	M	2021-10-04_11h05.07.417	THAI_NEGA	2021.2.3	Win32	60.15037594	0	39	39	39	1
m	1	0.781						DIGEGNO	np	7	0	baseline	500	nonparola	2	ong	0	no	DP28M4	28	M	2021-10-04_11h05.07.417	THAI_NEGA	2021.2.3	Win32	60.15037594	0	40	40	40	1
m	1	0.6887						BACRECA	np	7	0	baseline	0	nonparola	2	ong	0	no	DP28M4	28	M	2021-10-04_11h05.07.417	THAI_NEGA	2021.2.3	Win32	60.15037594	0	41	41	41	1
z	1	0.6977						RUDERE	p	6	8	baseline	250	parola	1	ong	0	no	DP28M4	28	M	2021-10-04_11h05.07.417	THAI_NEGA	2021.2.3	Win32	60.15037594	0	42	42	42	1
m	1	0.6062						OSCITE	np	6	0	baseline	250	nonparola	2	ong	0	no	DP28M4	28	M	2021-10-04_11h05.07.417	THAI_NEGA	2021.2.3	Win32	60.15037594	0	43	43	43	1
z	1	0.6672						NETTARE	p	7	14	baseline	500	parola	1	ong	0	no	DP28M4	28	M	2021-10-04_11h05.07.417	THAI_NEGA	2021.2.3	Win32	60.15037594	0	44	44	44	1
z	0	0.7183						PENTERA	np	7	0	baseline	0	nonparola	2	ong	0	no	DP28M4	28	M	2021-10-04_11h05.07.417	THAI_NEGA	2021.2.3	Win32	60.15037594	0	45	45	45	1
m	1	0.6639						NEBOZIO	np	7	0	baseline	250	nonparola	2	ong	0	no	DP28M4	28	M	2021-10-04_11h05.07.417	THAI_NEGA	2021.2.3	Win32	60.15037594	0	46	46	46	1
z	1	0.7244						ZATTERA	p	7	14	baseline	500	parola	1	ong	0	no	DP28M4	28	M	2021-10-04_11h05.07.417	THAI_NEGA	2021.2.3	Win32	60.15037594	0	47	47	47	1
z	1	0.626						LAMIERA	p	7	11	baseline	500	parola	1	ong	0	no	DP28M4	28	M	2021-10-04_11h05.07.417	THAI_NEGA	2021.2.3	Win32	60.15037594	0	48	48	48	1
m	1	0.7977						CULINA	np	6	0	baseline	500	nonparola	2	ong	0	no	DP28M4	28	M	2021-10-04_11h05.07.417	THAI_NEGA	2021.2.3	Win32	60.15037594	0	49	49	49	1
z	1	0.6207						FALANGE	p	7	9	baseline	250	parola	1	ong	0	no	DP28M4	28	M	2021-10-04_11h05.07.417	THAI_NEGA	2021.2.3	Win32	60.15037594	0	50	50	50	1
z	1	0.4728						PEDALE	p	6	16	baseline	500	parola	1	ong	0	no	DP28M4	28	M	2021-10-04_11h05.07.417	THAI_NEGA	2021.2.3	Win32	60.15037594	0	51	51	51	1
m	1	0.7125						METARDO	np	7	0	baseline	500	nonparola	2	ong	0	no	DP28M4	28	M	2021-10-04_11h05.07.417	THAI_NEGA	2021.2.3	Win32	60.15037594	0	52	52	52	1
z	1	0.5817						EMPORIO	p	7	3	baseline	250	parola	1	ong	0	no	DP28M4	28	M	2021-10-04_11h05.07.417	THAI_NEGA	2021.2.3	Win32	60.15037594	0	53	53	53	1
m	1	0.6797						TAPORE	np	6	0	baseline	0	nonparola	2	ong	0	no	DP28M4	28	M	2021-10-04_11h05.07.417	THAI_NEGA	2021.2.3	Win32	60.15037594	0	54	54	54	1
m	1	0.6531						DENTIDE	np	7	0	baseline	250	nonparola	2	ong	0	no	DP28M4	28	M	2021-10-04_11h05.07.417	THAI_NEGA	2021.2.3	Win32	60.15037594	0	55	55	55	1
m	1	0.6494						SEPERTO	np	7	0	baseline	500	nonparola	2	ong	0	no	DP28M4	28	M	2021-10-04_11h05.07.417	THAI_NEGA	2021.2.3	Win32	60.15037594	0	56	56	56	1
z	1	0.6571						MUCOSA	p	6	6	baseline	500	parola	1	ong	0	no	DP28M4	28	M	2021-10-04_11h05.07.417	THAI_NEGA	2021.2.3	Win32	60.15037594	0	57	57	57	1
m	1	0.5514						BECULLA	np	7	0	baseline	250	nonparola	2	ong	0	no	DP28M4	28	M	2021-10-04_11h05.07.417	THAI_NEGA	2021.2.3	Win32	60.15037594	0	58	58	58	1
z	1	0.5977						FUCINA	p	6	8	baseline	250	parola	1	ong	0	no	DP28M4	28	M	2021-10-04_11h05.07.417	THAI_NEGA	2021.2.3	Win32	60.15037594	0	59	59	59	1
z	1	0.5323						ECLISSI	p	7	5	baseline	0	parola	1	ong	0	no	DP28M4	28	M	2021-10-04_11h05.07.417	THAI_NEGA	2021.2.3	Win32	60.15037594	0	60	60	60	1
z	1	0.6883						TROFEO	p	6	23	baseline	250	parola	1	ong	0	no	DP28M4	28	M	2021-10-04_11h05.07.417	THAI_NEGA	2021.2.3	Win32	60.15037594	0	61	61	61	1
z	1	0.5358						ROTTAME	p	7	7	baseline	0	parola	1	ong	0	no	DP28M4	28	M	2021-10-04_11h05.07.417	THAI_NEGA	2021.2.3	Win32	60.15037594	0	62	62	62	1
m	1	0.7593						MENDOLO	np	7	0	baseline	500	nonparola	2	ong	0	no	DP28M4	28	M	2021-10-04_11h05.07.417	THAI_NEGA	2021.2.3	Win32	60.15037594	0	63	63	63	1
m	1	0.6912						ARSINE	np	6	0	baseline	250	nonparola	2	ong	0	no	DP28M4	28	M	2021-10-04_11h05.07.417	THAI_NEGA	2021.2.3	Win32	60.15037594	0	64	64	64	1
z	1	0.5469						TISANA	p	6	7	baseline	0	parola	1	ong	0	no	DP28M4	28	M	2021-10-04_11h05.07.417	THAI_NEGA	2021.2.3	Win32	60.15037594	0	65	65	65	1
m	1	0.5697						ORLINO	np	6	0	baseline	0	nonparola	2	ong	0	no	DP28M4	28	M	2021-10-04_11h05.07.417	THAI_NEGA	2021.2.3	Win32	60.15037594	0	66	66	66	1
z	1	0.6257						ARINGA	p	6	9	baseline	500	parola	1	ong	0	no	DP28M4	28	M	2021-10-04_11h05.07.417	THAI_NEGA	2021.2.3	Win32	60.15037594	0	67	67	67	1
m	1	0.6662						TENGINE	np	7	0	baseline	0	nonparola	2	ong	0	no	DP28M4	28	M	2021-10-04_11h05.07.417	THAI_NEGA	2021.2.3	Win32	60.15037594	0	68	68	68	1
z	1	0.598						ATTICO	p	6	6	baseline	500	parola	1	ong	0	no	DP28M4	28	M	2021-10-04_11h05.07.417	THAI_NEGA	2021.2.3	Win32	60.15037594	0	69	69	69	1
m	1	0.5936						VENORE	np	6	0	baseline	250	nonparola	2	ong	0	no	DP28M4	28	M	2021-10-04_11h05.07.417	THAI_NEGA	2021.2.3	Win32	60.15037594	0	70	70	70	1
z	1	0.5973						DARSENA	p	7	9	baseline	0	parola	1	ong	0	no	DP28M4	28	M	2021-10-04_11h05.07.417	THAI_NEGA	2021.2.3	Win32	60.15037594	0	71	71	71	1
m	1	0.7637						ALCIERE	np	7	0	baseline	250	nonparola	2	ong	0	no	DP28M4	28	M	2021-10-04_11h05.07.417	THAI_NEGA	2021.2.3	Win32	60.15037594	0	72	72	72	1
m	1	0.681						ENTIMO	np	6	0	baseline	0	nonparola	2	ong	0	no	DP28M4	28	M	2021-10-04_11h05.07.417	THAI_NEGA	2021.2.3	Win32	60.15037594	0	73	73	73	1
z	1	0.6362						LIVIDO	p	6	8	baseline	500	parola	1	ong	0	no	DP28M4	28	M	2021-10-04_11h05.07.417	THAI_NEGA	2021.2.3	Win32	60.15037594	0	74	74	74	1
z	1	0.5926						NAUSEA	p	6	15	baseline	0	parola	1	ong	0	no	DP28M4	28	M	2021-10-04_11h05.07.417	THAI_NEGA	2021.2.3	Win32	60.15037594	0	75	75	75	1
m	1	0.8064						VERCACE	np	7	0	baseline	500	nonparola	2	ong	0	no	DP28M4	28	M	2021-10-04_11h05.07.417	THAI_NEGA	2021.2.3	Win32	60.15037594	0	76	76	76	1
z	1	0.5481						COFANO	p	6	9	baseline	0	parola	1	ong	0	no	DP28M4	28	M	2021-10-04_11h05.07.417	THAI_NEGA	2021.2.3	Win32	60.15037594	0	77	77	77	1
m	1	0.6098						USPICIO	np	7	0	baseline	250	nonparola	2	ong	0	no	DP28M4	28	M	2021-10-04_11h05.07.417	THAI_NEGA	2021.2.3	Win32	60.15037594	0	78	78	78	1
z	1	0.6328						IMBUTO	p	6	9	baseline	0	parola	1	ong	0	no	DP28M4	28	M	2021-10-04_11h05.07.417	THAI_NEGA	2021.2.3	Win32	60.15037594	0	79	79	79	1
m	1	0.5643						SADIVA	np	6	0	baseline	500	nonparola	2	ong	0	no	DP28M4	28	M	2021-10-04_11h05.07.417	THAI_NEGA	2021.2.3	Win32	60.15037594	0	80	80	80	1
z	1	0.6211						BOZZOLO	p	7	7	baseline	0	parola	1	ong	0	no	DP28M4	28	M	2021-10-04_11h05.07.417	THAI_NEGA	2021.2.3	Win32	60.15037594	0	81	81	81	1
m	1	0.6335						OMPICCIO	np	7	0	baseline	0	nonparola	2	ong	0	no	DP28M4	28	M	2021-10-04_11h05.07.417	THAI_NEGA	2021.2.3	Win32	60.15037594	0	82	82	82	1
z	0	0.4481						LIMPONE	np	7	0	baseline	500	nonparola	2	ong	0	no	DP28M4	28	M	2021-10-04_11h05.07.417	THAI_NEGA	2021.2.3	Win32	60.15037594	0	83	83	83	1
m	1	0.7069						NARCICO	np	7	0	baseline	250	nonparola	2	ong	0	no	DP28M4	28	M	2021-10-04_11h05.07.417	THAI_NEGA	2021.2.3	Win32	60.15037594	0	84	84	84	1
z	1	0.664						PASCOLO	p	7	7	baseline	0	parola	1	ong	0	no	DP28M4	28	M	2021-10-04_11h05.07.417	THAI_NEGA	2021.2.3	Win32	60.15037594	0	85	85	85	1
m	1	0.8036						INSOGNA	np	7	0	baseline	250	nonparola	2	ong	0	no	DP28M4	28	M	2021-10-04_11h05.07.417	THAI_NEGA	2021.2.3	Win32	60.15037594	0	86	86	86	1
m	0	0.5988						PATINA	p	6	14	baseline	250	parola	1	ong	0	no	DP28M4	28	M	2021-10-04_11h05.07.417	THAI_NEGA	2021.2.3	Win32	60.15037594	0	87	87	87	1
m	1	0.7141						ADOLTO	np	7	0	baseline	0	nonparola	2	ong	0	no	DP28M4	28	M	2021-10-04_11h05.07.417	THAI_NEGA	2021.2.3	Win32	60.15037594	0	88	88	88	1
z	1	0.5206						UTENTE	p	6	34	baseline	0	parola	1	ong	0	no	DP28M4	28	M	2021-10-04_11h05.07.417	THAI_NEGA	2021.2.3	Win32	60.15037594	0	89	89	89	1
m	1	0.5809						CIPELLA	np	7	0	baseline	500	nonparola	2	ong	0	no	DP28M4	28	M	2021-10-04_11h05.07.417	THAI_NEGA	2021.2.3	Win32	60.15037594	0	90	90	90	1
z	1	0.7742						GINEPRO	p	7	10	baseline	0	parola	1	ong	0	no	DP28M4	28	M	2021-10-04_11h05.07.417	THAI_NEGA	2021.2.3	Win32	60.15037594	0	91	91	91	1
m	1	0.6694						NONATO	np	6	0	baseline	500	nonparola	2	ong	0	no	DP28M4	28	M	2021-10-04_11h05.07.417	THAI_NEGA	2021.2.3	Win32	60.15037594	0	92	92	92	1
z	1	0.5808						CALICE	p	6	10	baseline	0	parola	1	ong	0	no	DP28M4	28	M	2021-10-04_11h05.07.417	THAI_NEGA	2021.2.3	Win32	60.15037594	0	93	93	93	1
z	1	0.5656						TORACE	p	6	31	baseline	250	parola	1	ong	0	no	DP28M4	28	M	2021-10-04_11h05.07.417	THAI_NEGA	2021.2.3	Win32	60.15037594	0	94	94	94	1
m	0	0.7681						REDINE	p	6	8	baseline	500	parola	1	ong	0	no	DP28M4	28	M	2021-10-04_11h05.07.417	THAI_NEGA	2021.2.3	Win32	60.15037594	0	95	95	95	1
z	1	0.5308						GOMITO	p	6	35	baseline	0	parola	1	ong	0	no	DP28M4	28	M	2021-10-04_11h05.07.417	THAI_NEGA	2021.2.3	Win32	60.15037594	0	96	96	96	1
m	1	0.6875						INGENSO	np	7	0	baseline	500	nonparola	2	ong	0	no	DP28M4	28	M	2021-10-04_11h05.07.417	THAI_NEGA	2021.2.3	Win32	60.15037594	0	97	97	97	1
m	1	0.6182						COVALLO	np	7	0	baseline	250	nonparola	2	ong	0	no	DP28M4	28	M	2021-10-04_11h05.07.417	THAI_NEGA	2021.2.3	Win32	60.15037594	0	98	98	98	1
z	1	0.5083						MONACO	p	6	24	baseline	250	parola	1	ong	0	no	DP28M4	28	M	2021-10-04_11h05.07.417	THAI_NEGA	2021.2.3	Win32	60.15037594	0	99	99	99	1
z	1	1.6741						DILUVIO	p	7	34	monitoring	0	parola	1	ong	0	no	DP28M4	28	M	2021-10-04_11h05.07.417	THAI_NEGA	2021.2.3	Win32	60.15037594						0	0	0	0	1
m	1	0.5905						PADATO	np	6	0	monitoring	250	nonparola	2	ong	0	no	DP28M4	28	M	2021-10-04_11h05.07.417	THAI_NEGA	2021.2.3	Win32	60.15037594						0	1	1	1	1
z	1	0.6739						STIVALE	p	7	10	monitoring	0	parola	1	ong	0	no	DP28M4	28	M	2021-10-04_11h05.07.417	THAI_NEGA	2021.2.3	Win32	60.15037594						0	2	2	2	1
m	1	0.8842						BAMMINO	np	7	0	monitoring	0	nonparola	2	ong	0	no	DP28M4	28	M	2021-10-04_11h05.07.417	THAI_NEGA	2021.2.3	Win32	60.15037594						0	3	3	3	1
l	0	1.0407						NUDOLA	np	6	0	monitoring	250	nonparola	2	ong	0	no	DP28M4	28	M	2021-10-04_11h05.07.417	THAI_NEGA	2021.2.3	Win32	60.15037594						0	4	4	4	1
z	1	0.7662						ZAMPINO	p	7	6	monitoring	500	parola	1	ong	0	no	DP28M4	28	M	2021-10-04_11h05.07.417	THAI_NEGA	2021.2.3	Win32	60.15037594						0	5	5	5	1
z	1	0.8645						CALDAIA	p	7	12	monitoring	250	parola	1	ong	0	no	DP28M4	28	M	2021-10-04_11h05.07.417	THAI_NEGA	2021.2.3	Win32	60.15037594						0	6	6	6	1
m	1	1.1464						FULGINE	np	7	0	monitoring	0	nonparola	2	ong	0	no	DP28M4	28	M	2021-10-04_11h05.07.417	THAI_NEGA	2021.2.3	Win32	60.15037594						0	7	7	7	1
z	1	0.7386						URANIO	p	6	9	monitoring	250	parola	1	ong	0	no	DP28M4	28	M	2021-10-04_11h05.07.417	THAI_NEGA	2021.2.3	Win32	60.15037594						0	8	8	8	1
m	1	0.6204						APISSO	np	6	0	monitoring	500	nonparola	2	ong	0	no	DP28M4	28	M	2021-10-04_11h05.07.417	THAI_NEGA	2021.2.3	Win32	60.15037594						0	9	9	9	1
l	1	1.0155						CAGERMA	np	7	0	monitoring	0	l	2	pmcue	0	no	DP28M4	28	M	2021-10-04_11h05.07.417	THAI_NEGA	2021.2.3	Win32	60.15037594						0	10	10	10	1
z	1	0.755						TAZZINA	p	7	10	monitoring	250	parola	1	ong	0	no	DP28M4	28	M	2021-10-04_11h05.07.417	THAI_NEGA	2021.2.3	Win32	60.15037594						0	11	11	11	1
z	1	0.659						VAPORE	p	6	40	monitoring	0	parola	1	ong	0	no	DP28M4	28	M	2021-10-04_11h05.07.417	THAI_NEGA	2021.2.3	Win32	60.15037594						0	12	12	12	1
m	1	0.873						FEDORE	np	6	0	monitoring	250	nonparola	2	ong	0	no	DP28M4	28	M	2021-10-04_11h05.07.417	THAI_NEGA	2021.2.3	Win32	60.15037594						0	13	13	13	1
z	1	0.8813						MONTONE	p	7	8	monitoring	250	parola	1	ong	0	no	DP28M4	28	M	2021-10-04_11h05.07.417	THAI_NEGA	2021.2.3	Win32	60.15037594						0	14	14	14	1
m	1	0.9185						CANEZZA	np	7	0	monitoring	0	nonparola	2	ong	0	no	DP28M4	28	M	2021-10-04_11h05.07.417	THAI_NEGA	2021.2.3	Win32	60.15037594						0	15	15	15	1
m	1	0.881						RAGINA	np	6	0	monitoring	250	nonparola	2	ong	0	no	DP28M4	28	M	2021-10-04_11h05.07.417	THAI_NEGA	2021.2.3	Win32	60.15037594						0	16	16	16	1
z	1	0.9315						AGNELLO	p	7	17	monitoring	250	parola	1	ong	0	no	DP28M4	28	M	2021-10-04_11h05.07.417	THAI_NEGA	2021.2.3	Win32	60.15037594						0	17	17	17	1
m	1	0.7398						PINARIO	np	7	0	monitoring	250	nonparola	2	ong	0	no	DP28M4	28	M	2021-10-04_11h05.07.417	THAI_NEGA	2021.2.3	Win32	60.15037594						0	18	18	18	1
m	1	1.1141						INDANO	np	6	0	monitoring	500	nonparola	2	ong	0	no	DP28M4	28	M	2021-10-04_11h05.07.417	THAI_NEGA	2021.2.3	Win32	60.15037594						0	19	19	19	1
z	1	0.7429						BISTURI	p	7	8	monitoring	250	parola	1	ong	0	no	DP28M4	28	M	2021-10-04_11h05.07.417	THAI_NEGA	2021.2.3	Win32	60.15037594						0	20	20	20	1
m	1	0.7376						SECONTO	np	7	0	monitoring	250	nonparola	2	ong	0	no	DP28M4	28	M	2021-10-04_11h05.07.417	THAI_NEGA	2021.2.3	Win32	60.15037594						0	21	21	21	1
l	1	0.7313						POMATA	p	6	0	monitoring	500	l	1	pmcue	0	no	DP28M4	28	M	2021-10-04_11h05.07.417	THAI_NEGA	2021.2.3	Win32	60.15037594						0	22	22	22	1
z	0	1.2348						UMETTA	np	6	0	monitoring	250	nonparola	2	ong	0	no	DP28M4	28	M	2021-10-04_11h05.07.417	THAI_NEGA	2021.2.3	Win32	60.15037594						0	23	23	23	1
z	1	0.7196						FRUSCIO	p	7	9	monitoring	0	parola	1	ong	0	no	DP28M4	28	M	2021-10-04_11h05.07.417	THAI_NEGA	2021.2.3	Win32	60.15037594						0	24	24	24	1
z	1	0.8007						ORDIGNO	p	7	15	monitoring	250	parola	1	ong	0	no	DP28M4	28	M	2021-10-04_11h05.07.417	THAI_NEGA	2021.2.3	Win32	60.15037594						0	25	25	25	1
m	1	1.4075						METALO	np	6	0	monitoring	0	nonparola	2	ong	0	no	DP28M4	28	M	2021-10-04_11h05.07.417	THAI_NEGA	2021.2.3	Win32	60.15037594						0	26	26	26	1
m	1	0.8138						GAVERA	np	6	0	monitoring	500	nonparola	2	ong	0	no	DP28M4	28	M	2021-10-04_11h05.07.417	THAI_NEGA	2021.2.3	Win32	60.15037594						0	27	27	27	1
z	1	0.7023						INSERTO	p	7	9	monitoring	0	parola	1	ong	0	no	DP28M4	28	M	2021-10-04_11h05.07.417	THAI_NEGA	2021.2.3	Win32	60.15037594						0	28	28	28	1
z	1	0.6981						VICARIO	p	7	9	monitoring	500	parola	1	ong	0	no	DP28M4	28	M	2021-10-04_11h05.07.417	THAI_NEGA	2021.2.3	Win32	60.15037594						0	29	29	29	1
m	1	0.9136						ACENDA	np	6	0	monitoring	0	nonparola	2	ong	0	no	DP28M4	28	M	2021-10-04_11h05.07.417	THAI_NEGA	2021.2.3	Win32	60.15037594						0	30	30	30	1
z	1	0.7691						DECADE	p	6	7	monitoring	0	parola	1	ong	0	no	DP28M4	28	M	2021-10-04_11h05.07.417	THAI_NEGA	2021.2.3	Win32	60.15037594						0	31	31	31	1
m	1	0.7416						PALETE	np	6	0	monitoring	500	nonparola	2	ong	0	no	DP28M4	28	M	2021-10-04_11h05.07.417	THAI_NEGA	2021.2.3	Win32	60.15037594						0	32	32	32	1
z	1	0.6979						SENAPE	p	6	17	monitoring	500	parola	1	ong	0	no	DP28M4	28	M	2021-10-04_11h05.07.417	THAI_NEGA	2021.2.3	Win32	60.15037594						0	33	33	33	1
m	1	0.8148						TENTONO	np	7	0	monitoring	0	nonparola	2	ong	0	no	DP28M4	28	M	2021-10-04_11h05.07.417	THAI_NEGA	2021.2.3	Win32	60.15037594						0	34	34	34	1
l	1	0.6421						MANICO	p	6	12	monitoring	0	l	1	pmcue	0	no	DP28M4	28	M	2021-10-04_11h05.07.417	THAI_NEGA	2021.2.3	Win32	60.15037594						0	35	35	35	1
z	1	0.6843						GETTONE	p	7	5	monitoring	250	parola	1	ong	0	no	DP28M4	28	M	2021-10-04_11h05.07.417	THAI_NEGA	2021.2.3	Win32	60.15037594						0	36	36	36	1
m	1	0.7418						CALERA	np	6	0	monitoring	500	nonparola	2	ong	0	no	DP28M4	28	M	2021-10-04_11h05.07.417	THAI_NEGA	2021.2.3	Win32	60.15037594						0	37	37	37	1
z	1	0.6472						USTIONE	p	7	20	monitoring	500	parola	1	ong	0	no	DP28M4	28	M	2021-10-04_11h05.07.417	THAI_NEGA	2021.2.3	Win32	60.15037594						0	38	38	38	1
z	1	1.0641						LEGNAME	p	7	7	monitoring	0	parola	1	ong	0	no	DP28M4	28	M	2021-10-04_11h05.07.417	THAI_NEGA	2021.2.3	Win32	60.15037594						0	39	39	39	1
m	1	0.7842						MODIVO	np	6	0	monitoring	0	nonparola	2	ong	0	no	DP28M4	28	M	2021-10-04_11h05.07.417	THAI_NEGA	2021.2.3	Win32	60.15037594						0	40	40	40	1
z	1	0.7262						RADURA	p	6	9	monitoring	0	parola	1	ong	0	no	DP28M4	28	M	2021-10-04_11h05.07.417	THAI_NEGA	2021.2.3	Win32	60.15037594						0	41	41	41	1
m	1	0.6724						TUANTO	np	6	0	monitoring	250	nonparola	2	ong	0	no	DP28M4	28	M	2021-10-04_11h05.07.417	THAI_NEGA	2021.2.3	Win32	60.15037594						0	42	42	42	1
z	1	0.657						PICCONE	p	7	11	monitoring	0	parola	1	ong	0	no	DP28M4	28	M	2021-10-04_11h05.07.417	THAI_NEGA	2021.2.3	Win32	60.15037594						0	43	43	43	1
m	1	1.0344						LACREME	np	7	0	monitoring	250	nonparola	2	ong	0	no	DP28M4	28	M	2021-10-04_11h05.07.417	THAI_NEGA	2021.2.3	Win32	60.15037594						0	44	44	44	1
m	1	0.8652						DILITTA	np	7	0	monitoring	500	nonparola	2	ong	0	no	DP28M4	28	M	2021-10-04_11h05.07.417	THAI_NEGA	2021.2.3	Win32	60.15037594						0	45	45	45	1
l	1	1.0919						TOMANTE	np	7	0	monitoring	0	l	2	pmcue	0	no	DP28M4	28	M	2021-10-04_11h05.07.417	THAI_NEGA	2021.2.3	Win32	60.15037594						0	46	46	46	1
z	1	0.7522						OTTONE	p	6	17	monitoring	500	parola	1	ong	0	no	DP28M4	28	M	2021-10-04_11h05.07.417	THAI_NEGA	2021.2.3	Win32	60.15037594						0	47	47	47	1
z	1	0.8473						GAZEBO	p	6	8	monitoring	0	parola	1	ong	0	no	DP28M4	28	M	2021-10-04_11h05.07.417	THAI_NEGA	2021.2.3	Win32	60.15037594						0	48	48	48	1
m	1	0.8164						NENICO	np	6	0	monitoring	250	nonparola	2	ong	0	no	DP28M4	28	M	2021-10-04_11h05.07.417	THAI_NEGA	2021.2.3	Win32	60.15037594						0	49	49	49	1
z	1	0.6882						ARPIONE	p	7	12	monitoring	250	parola	1	ong	0	no	DP28M4	28	M	2021-10-04_11h05.07.417	THAI_NEGA	2021.2.3	Win32	60.15037594						0	50	50	50	1
m	1	0.8326						VANIGIA	np	7	0	monitoring	500	nonparola	2	ong	0	no	DP28M4	28	M	2021-10-04_11h05.07.417	THAI_NEGA	2021.2.3	Win32	60.15037594						0	51	51	51	1
m	1	0.6797						EBLISSE	np	7	0	monitoring	0	nonparola	2	ong	0	no	DP28M4	28	M	2021-10-04_11h05.07.417	THAI_NEGA	2021.2.3	Win32	60.15037594						0	52	52	52	1
z	1	0.7479						CARTINA	p	7	13	monitoring	250	parola	1	ong	0	no	DP28M4	28	M	2021-10-04_11h05.07.417	THAI_NEGA	2021.2.3	Win32	60.15037594						0	53	53	53	1
m	1	0.6382						TECITA	np	6	0	monitoring	500	nonparola	2	ong	0	no	DP28M4	28	M	2021-10-04_11h05.07.417	THAI_NEGA	2021.2.3	Win32	60.15037594						0	54	54	54	1
z	1	0.636						FELINO	p	6	9	monitoring	500	parola	1	ong	0	no	DP28M4	28	M	2021-10-04_11h05.07.417	THAI_NEGA	2021.2.3	Win32	60.15037594						0	55	55	55	1
m	1	0.7585						GINEVRO	np	7	0	monitoring	250	nonparola	2	ong	0	no	DP28M4	28	M	2021-10-04_11h05.07.417	THAI_NEGA	2021.2.3	Win32	60.15037594						0	56	56	56	1
m	1	0.7365						ELANCO	np	6	0	monitoring	250	nonparola	2	ong	0	no	DP28M4	28	M	2021-10-04_11h05.07.417	THAI_NEGA	2021.2.3	Win32	60.15037594						0	57	57	57	1
z	1	0.7558						BIDONE	p	6	13	monitoring	0	parola	1	ong	0	no	DP28M4	28	M	2021-10-04_11h05.07.417	THAI_NEGA	2021.2.3	Win32	60.15037594						0	58	58	58	1
z	1	1.167						LEMURE	p	6	3	monitoring	500	parola	1	ong	0	no	DP28M4	28	M	2021-10-04_11h05.07.417	THAI_NEGA	2021.2.3	Win32	60.15037594						0	59	59	59	1
l	1	0.5879						SAGOMA	p	6	0	monitoring	250	l	1	pmcue	0	no	DP28M4	28	M	2021-10-04_11h05.07.417	THAI_NEGA	2021.2.3	Win32	60.15037594						0	60	60	60	1
z	1	0.8375						REPERTO	p	7	7	monitoring	0	parola	1	ong	0	no	DP28M4	28	M	2021-10-04_11h05.07.417	THAI_NEGA	2021.2.3	Win32	60.15037594						0	61	61	61	1
m	1	0.8265						MIDULLO	np	7	0	monitoring	250	nonparola	2	ong	0	no	DP28M4	28	M	2021-10-04_11h05.07.417	THAI_NEGA	2021.2.3	Win32	60.15037594						0	62	62	62	1
m	1	0.8906						DANNOLA	np	7	0	monitoring	500	nonparola	2	ong	0	no	DP28M4	28	M	2021-10-04_11h05.07.417	THAI_NEGA	2021.2.3	Win32	60.15037594						0	63	63	63	1
z	1	0.667						ORFANO	p	6	9	monitoring	500	parola	1	ong	0	no	DP28M4	28	M	2021-10-04_11h05.07.417	THAI_NEGA	2021.2.3	Win32	60.15037594						0	64	64	64	1
m	1	0.8215						BANENA	np	6	0	monitoring	250	nonparola	2	ong	0	no	DP28M4	28	M	2021-10-04_11h05.07.417	THAI_NEGA	2021.2.3	Win32	60.15037594						0	65	65	65	1
m	1	0.7596						FERPATA	np	7	0	monitoring	0	nonparola	2	ong	0	no	DP28M4	28	M	2021-10-04_11h05.07.417	THAI_NEGA	2021.2.3	Win32	60.15037594						0	66	66	66	1
z	1	0.7024						NEURONE	p	7	11	monitoring	250	parola	1	ong	0	no	DP28M4	28	M	2021-10-04_11h05.07.417	THAI_NEGA	2021.2.3	Win32	60.15037594						0	67	67	67	1
m	1	0.8478						LATTERA	np	7	0	monitoring	500	nonparola	2	ong	0	no	DP28M4	28	M	2021-10-04_11h05.07.417	THAI_NEGA	2021.2.3	Win32	60.15037594						0	68	68	68	1
m	1	0.8542						GESIONE	np	7	0	monitoring	500	nonparola	2	ong	0	no	DP28M4	28	M	2021-10-04_11h05.07.417	THAI_NEGA	2021.2.3	Win32	60.15037594						0	69	69	69	1
z	1	0.8082						PEDANA	p	6	18	monitoring	500	parola	1	ong	0	no	DP28M4	28	M	2021-10-04_11h05.07.417	THAI_NEGA	2021.2.3	Win32	60.15037594						0	70	70	70	1
l	1	0.7914						MACIATA	np	7	0	monitoring	500	l	2	pmcue	0	no	DP28M4	28	M	2021-10-04_11h05.07.417	THAI_NEGA	2021.2.3	Win32	60.15037594						0	71	71	71	1
m	1	0.6697						FIOLINO	np	7	0	monitoring	250	nonparola	2	ong	0	no	DP28M4	28	M	2021-10-04_11h05.07.417	THAI_NEGA	2021.2.3	Win32	60.15037594						0	72	72	72	1
z	1	0.6167						INGORGO	p	7	16	monitoring	0	parola	1	ong	0	no	DP28M4	28	M	2021-10-04_11h05.07.417	THAI_NEGA	2021.2.3	Win32	60.15037594						0	73	73	73	1
m	1	0.722						IMPORO	np	6	0	monitoring	250	nonparola	2	ong	0	no	DP28M4	28	M	2021-10-04_11h05.07.417	THAI_NEGA	2021.2.3	Win32	60.15037594						0	74	74	74	1
z	1	0.6421						NOBILE	p	6	29	monitoring	500	parola	1	ong	0	no	DP28M4	28	M	2021-10-04_11h05.07.417	THAI_NEGA	2021.2.3	Win32	60.15037594						0	75	75	75	1
z	1	0.8358						MINIERA	p	7	19	monitoring	500	parola	1	ong	0	no	DP28M4	28	M	2021-10-04_11h05.07.417	THAI_NEGA	2021.2.3	Win32	60.15037594						0	76	76	76	1
m	1	0.6843						ALLARVE	np	7	0	monitoring	500	nonparola	2	ong	0	no	DP28M4	28	M	2021-10-04_11h05.07.417	THAI_NEGA	2021.2.3	Win32	60.15037594						0	77	77	77	1
m	1	0.5898						DIBANO	np	6	0	monitoring	250	nonparola	2	ong	0	no	DP28M4	28	M	2021-10-04_11h05.07.417	THAI_NEGA	2021.2.3	Win32	60.15037594						0	78	78	78	1
z	1	0.7837						FAGOTTO	p	7	7	monitoring	0	parola	1	ong	0	no	DP28M4	28	M	2021-10-04_11h05.07.417	THAI_NEGA	2021.2.3	Win32	60.15037594						0	79	79	79	1
z	1	0.6235						PALUDE	p	6	13	monitoring	0	parola	1	ong	0	no	DP28M4	28	M	2021-10-04_11h05.07.417	THAI_NEGA	2021.2.3	Win32	60.15037594						0	80	80	80	1
m	1	0.6116						MUDINO	np	6	0	monitoring	500	nonparola	2	ong	0	no	DP28M4	28	M	2021-10-04_11h05.07.417	THAI_NEGA	2021.2.3	Win32	60.15037594						0	81	81	81	1
m	1	0.5281						ESTEBA	np	6	0	monitoring	500	nonparola	2	ong	0	no	DP28M4	28	M	2021-10-04_11h05.07.417	THAI_NEGA	2021.2.3	Win32	60.15037594						0	82	82	82	1
l	1	0.6197						MANTIDE	p	7	9	monitoring	250	l	1	pmcue	0	no	DP28M4	28	M	2021-10-04_11h05.07.417	THAI_NEGA	2021.2.3	Win32	60.15037594						0	83	83	83	1
z	1	0.6445						UVETTA	p	6	11	monitoring	500	parola	1	ong	0	no	DP28M4	28	M	2021-10-04_11h05.07.417	THAI_NEGA	2021.2.3	Win32	60.15037594						0	84	84	84	1
z	1	0.6337						ESILIO	p	6	41	monitoring	250	parola	1	ong	0	no	DP28M4	28	M	2021-10-04_11h05.07.417	THAI_NEGA	2021.2.3	Win32	60.15037594						0	85	85	85	1
m	1	0.6546						RECRUTA	np	7	0	monitoring	500	nonparola	2	ong	0	no	DP28M4	28	M	2021-10-04_11h05.07.417	THAI_NEGA	2021.2.3	Win32	60.15037594						0	86	86	86	1
z	1	0.636						TIMONE	p	7	31	monitoring	250	parola	1	ong	0	no	DP28M4	28	M	2021-10-04_11h05.07.417	THAI_NEGA	2021.2.3	Win32	60.15037594						0	87	87	87	1
z	1	0.5532						CAVOLO	p	6	13	monitoring	0	parola	1	ong	0	no	DP28M4	28	M	2021-10-04_11h05.07.417	THAI_NEGA	2021.2.3	Win32	60.15037594						0	88	88	88	1
m	1	0.7138						NOTTARE	np	7	0	monitoring	500	nonparola	2	ong	0	no	DP28M4	28	M	2021-10-04_11h05.07.417	THAI_NEGA	2021.2.3	Win32	60.15037594						0	89	89	89	1
z	1	0.7411						LICHENE	p	7	7	monitoring	0	parola	1	ong	0	no	DP28M4	28	M	2021-10-04_11h05.07.417	THAI_NEGA	2021.2.3	Win32	60.15037594						0	90	90	90	1
m	1	0.6503						PUSTINO	np	7	0	monitoring	500	nonparola	2	ong	0	no	DP28M4	28	M	2021-10-04_11h05.07.417	THAI_NEGA	2021.2.3	Win32	60.15037594						0	91	91	91	1
z	1	1.1506						MULINO	p	6	7	monitoring	0	parola	1	ong	0	no	DP28M4	28	M	2021-10-04_11h05.07.417	THAI_NEGA	2021.2.3	Win32	60.15037594						0	92	92	92	1
m	1	0.7422						VAROLO	np	6	0	monitoring	0	nonparola	2	ong	0	no	DP28M4	28	M	2021-10-04_11h05.07.417	THAI_NEGA	2021.2.3	Win32	60.15037594						0	93	93	93	1
l	1	0.5779						ENIGMA	p	6	9	monitoring	500	l	1	pmcue	0	no	DP28M4	28	M	2021-10-04_11h05.07.417	THAI_NEGA	2021.2.3	Win32	60.15037594						0	94	94	94	1
z	1	0.6925						NARICE	p	6	15	monitoring	250	parola	1	ong	0	no	DP28M4	28	M	2021-10-04_11h05.07.417	THAI_NEGA	2021.2.3	Win32	60.15037594						0	95	95	95	1
m	1	0.654						CAVIDE	np	6	0	monitoring	500	nonparola	2	ong	0	no	DP28M4	28	M	2021-10-04_11h05.07.417	THAI_NEGA	2021.2.3	Win32	60.15037594						0	96	96	96	1
m	1	0.6875						VOLACE	np	6	0	monitoring	0	nonparola	2	ong	0	no	DP28M4	28	M	2021-10-04_11h05.07.417	THAI_NEGA	2021.2.3	Win32	60.15037594						0	97	97	97	1
m	1	0.8024						SADICE	np	6	0	monitoring	0	nonparola	2	ong	0	no	DP28M4	28	M	2021-10-04_11h05.07.417	THAI_NEGA	2021.2.3	Win32	60.15037594						0	98	98	98	1
z	1	0.6174						VORTICE	p	7	14	monitoring	250	parola	1	ong	0	no	DP28M4	28	M	2021-10-04_11h05.07.417	THAI_NEGA	2021.2.3	Win32	60.15037594						0	99	99	99	1
																			DP28M4	28	M	2021-10-04_11h05.07.417	THAI_NEGA	2021.2.3	Win32	60.15037594											n	1	6.8702	y	1	6.6905	n	1	3.6849
