# Supplementary material for: Thinking about it: the impact of COVID-19-related stimuli on prospective memory
Source: PeerJ. 2023 Nov 16;11:e16389. doi: 10.7717/peerj.16389 (PMC10657566; doi:10.7717/peerj.16389)
Supplement: Supplemental Information 4 — The raw data from both the task and the questionnaire. Both folders are divided in the three conditions (COV, DOC, and NEGA) depending on the presented video clip. [file peerj-11-16389-s004.zip › Data/RAW_Data_Task/NEGA_version/GS36M6_nega.csv]

trial_key.keys	trial_key.corr	trial_key.rt	trials_loop_practice.thisRepN	trials_loop_practice.thisTrialN	trials_loop_practice.thisN	trials_loop_practice.thisIndex	trials_loop_practice.ran	stimolo	parolanonparola	lunghezza	frequenza	blocco	jitter	rispcorr	StimTrig	stim_type	stimulus_after	underline	ID_Soggetto*	Età*	Sesso	date	expName	psychopyVersion	OS	frameRate	trials_loop_baseline.thisRepN	trials_loop_baseline.thisTrialN	trials_loop_baseline.thisN	trials_loop_baseline.thisIndex	trials_loop_baseline.ran	trials_loop_attention.thisRepN	trials_loop_attention.thisTrialN	trials_loop_attention.thisN	trials_loop_attention.thisIndex	trials_loop_attention.ran	emotional1_key.keys	emotional1_key.corr	emotional1_key.rt	emotional2_key.keys	emotional2_key.corr	emotional2_key.rt	emotional3_key.keys	emotional3_key.corr	emotional3_key.rt
z	1	1.28	0	0	0	0	1	ARANCIA	p	7	31	practice	500	parola	1	ong	0	no	GS36M6	36	M	2021-12-06_12h03.22.396	THAI_NEGA	2021.2.3	MacIntel	60.0024001
m	1	1.3171	0	1	1	1	1	RECINA	np	6	0	practice	500	nonparola	2	ong	0	no	GS36M6	36	M	2021-12-06_12h03.22.396	THAI_NEGA	2021.2.3	MacIntel	60.0024001
m	1	0.973	0	2	2	2	1	TUCCANA	np	7	0	practice	250	nonparola	2	ong	0	no	GS36M6	36	M	2021-12-06_12h03.22.396	THAI_NEGA	2021.2.3	MacIntel	60.0024001
z	1	0.75	0	3	3	3	1	PETTINE	p	7	1	practice	0	parola	1	ong	0	no	GS36M6	36	M	2021-12-06_12h03.22.396	THAI_NEGA	2021.2.3	MacIntel	60.0024001
m	1	1.0656	0	4	4	4	1	INFITO	np	6	0	practice	500	nonparola	2	ong	0	no	GS36M6	36	M	2021-12-06_12h03.22.396	THAI_NEGA	2021.2.3	MacIntel	60.0024001
z	1	0.6337	0	5	5	5	1	GIUDICE	p	7	374	practice	500	parola	1	ong	0	no	GS36M6	36	M	2021-12-06_12h03.22.396	THAI_NEGA	2021.2.3	MacIntel	60.0024001
z	1	0.8502	0	6	6	6	1	VOLANTE	p	7	89	practice	0	parola	1	ong	0	no	GS36M6	36	M	2021-12-06_12h03.22.396	THAI_NEGA	2021.2.3	MacIntel	60.0024001
m	1	0.6072	0	7	7	7	1	CUBELA	np	6	0	practice	250	nonparola	2	ong	0	no	GS36M6	36	M	2021-12-06_12h03.22.396	THAI_NEGA	2021.2.3	MacIntel	60.0024001
m	1	0.8153	0	8	8	8	1	LUGGINE	np	7	0	practice	0	nonparola	2	ong	0	no	GS36M6	36	M	2021-12-06_12h03.22.396	THAI_NEGA	2021.2.3	MacIntel	60.0024001
z	1	0.6674	0	9	9	9	1	DISEGNO	p	7	201	practice	0	parola	1	ong	0	no	GS36M6	36	M	2021-12-06_12h03.22.396	THAI_NEGA	2021.2.3	MacIntel	60.0024001
z	1	0.7992						RELITTO	p	7	8	baseline	500	parola	1	ong	0	no	GS36M6	36	M	2021-12-06_12h03.22.396	THAI_NEGA	2021.2.3	MacIntel	60.0024001	0	0	0	0	1
z	1	0.6782						GERANIO	p	7	12	baseline	250	parola	1	ong	0	no	GS36M6	36	M	2021-12-06_12h03.22.396	THAI_NEGA	2021.2.3	MacIntel	60.0024001	0	1	1	1	1
m	1	0.8327						VANANGA	np	7	0	baseline	0	nonparola	2	ong	0	no	GS36M6	36	M	2021-12-06_12h03.22.396	THAI_NEGA	2021.2.3	MacIntel	60.0024001	0	2	2	2	1
m	0	1.1169						NATICA	p	6	5	baseline	250	parola	1	ong	0	no	GS36M6	36	M	2021-12-06_12h03.22.396	THAI_NEGA	2021.2.3	MacIntel	60.0024001	0	3	3	3	1
m	1	0.894						USTELLO	np	7	0	baseline	500	nonparola	2	ong	0	no	GS36M6	36	M	2021-12-06_12h03.22.396	THAI_NEGA	2021.2.3	MacIntel	60.0024001	0	4	4	4	1
z	1	0.5566						METANO	p	6	17	baseline	250	parola	1	ong	0	no	GS36M6	36	M	2021-12-06_12h03.22.396	THAI_NEGA	2021.2.3	MacIntel	60.0024001	0	5	5	5	1
m	1	0.9507						FIURIA	np	6	0	baseline	500	nonparola	2	ong	0	no	GS36M6	36	M	2021-12-06_12h03.22.396	THAI_NEGA	2021.2.3	MacIntel	60.0024001	0	6	6	6	1
z	1	0.8297						SUGHERO	p	7	5	baseline	250	parola	1	ong	0	no	GS36M6	36	M	2021-12-06_12h03.22.396	THAI_NEGA	2021.2.3	MacIntel	60.0024001	0	7	7	7	1
m	1	0.7671						PIROTA	np	6	0	baseline	250	nonparola	2	ong	0	no	GS36M6	36	M	2021-12-06_12h03.22.396	THAI_NEGA	2021.2.3	MacIntel	60.0024001	0	8	8	8	1
z	0	0.6503						BAMBORA	np	7	0	baseline	0	nonparola	2	ong	0	no	GS36M6	36	M	2021-12-06_12h03.22.396	THAI_NEGA	2021.2.3	MacIntel	60.0024001	0	9	9	9	1
z	1	0.7164						PETALO	p	6	27	baseline	250	parola	1	ong	0	no	GS36M6	36	M	2021-12-06_12h03.22.396	THAI_NEGA	2021.2.3	MacIntel	60.0024001	0	10	10	10	1
z	1	0.8842						ELMETTO	p	7	5	baseline	0	parola	1	ong	0	no	GS36M6	36	M	2021-12-06_12h03.22.396	THAI_NEGA	2021.2.3	MacIntel	60.0024001	0	11	11	11	1
m	1	0.7342						DOBILE	np	6	0	baseline	250	nonparola	2	ong	0	no	GS36M6	36	M	2021-12-06_12h03.22.396	THAI_NEGA	2021.2.3	MacIntel	60.0024001	0	12	12	12	1
m	0	1.2585						BAVERO	p	6	7	baseline	0	parola	1	ong	0	no	GS36M6	36	M	2021-12-06_12h03.22.396	THAI_NEGA	2021.2.3	MacIntel	60.0024001	0	13	13	13	1
z	1	0.7356						VALENZA	p	7	10	baseline	500	parola	1	ong	0	no	GS36M6	36	M	2021-12-06_12h03.22.396	THAI_NEGA	2021.2.3	MacIntel	60.0024001	0	14	14	14	1
m	1	0.6847						ORDONE	np	6	0	baseline	250	nonparola	2	ong	0	no	GS36M6	36	M	2021-12-06_12h03.22.396	THAI_NEGA	2021.2.3	MacIntel	60.0024001	0	15	15	15	1
m	1	0.8502						TERPONE	np	7	0	baseline	250	nonparola	2	ong	0	no	GS36M6	36	M	2021-12-06_12h03.22.396	THAI_NEGA	2021.2.3	MacIntel	60.0024001	0	16	16	16	1
z	1	0.8851						INCHINO	p	7	10	baseline	250	parola	1	ong	0	no	GS36M6	36	M	2021-12-06_12h03.22.396	THAI_NEGA	2021.2.3	MacIntel	60.0024001	0	17	17	17	1
z	1	0.8509						ETTARO	p	6	31	baseline	0	parola	1	ong	0	no	GS36M6	36	M	2021-12-06_12h03.22.396	THAI_NEGA	2021.2.3	MacIntel	60.0024001	0	18	18	18	1
m	1	0.634						LUVACA	np	6	0	baseline	250	nonparola	2	ong	0	no	GS36M6	36	M	2021-12-06_12h03.22.396	THAI_NEGA	2021.2.3	MacIntel	60.0024001	0	19	19	19	1
z	1	0.8337						DUETTO	p	6	23	baseline	500	parola	1	ong	0	no	GS36M6	36	M	2021-12-06_12h03.22.396	THAI_NEGA	2021.2.3	MacIntel	60.0024001	0	20	20	20	1
m	1	0.8872						PUPILE	np	6	0	baseline	250	nonparola	2	ong	0	no	GS36M6	36	M	2021-12-06_12h03.22.396	THAI_NEGA	2021.2.3	MacIntel	60.0024001	0	21	21	21	1
m	1	0.8256						STOVACO	np	7	0	baseline	0	nonparola	2	ong	0	no	GS36M6	36	M	2021-12-06_12h03.22.396	THAI_NEGA	2021.2.3	MacIntel	60.0024001	0	22	22	22	1
z	1	0.645						BARILE	p	6	7	baseline	500	parola	1	ong	0	no	GS36M6	36	M	2021-12-06_12h03.22.396	THAI_NEGA	2021.2.3	MacIntel	60.0024001	0	23	23	23	1
m	1	0.683						RANAIO	np	6	0	baseline	250	nonparola	2	ong	0	no	GS36M6	36	M	2021-12-06_12h03.22.396	THAI_NEGA	2021.2.3	MacIntel	60.0024001	0	24	24	24	1
z	1	0.7533						CAVERNA	p	7	14	baseline	250	parola	1	ong	0	no	GS36M6	36	M	2021-12-06_12h03.22.396	THAI_NEGA	2021.2.3	MacIntel	60.0024001	0	25	25	25	1
m	1	0.9998						ROTOIA	np	7	0	baseline	500	nonparola	2	ong	0	no	GS36M6	36	M	2021-12-06_12h03.22.396	THAI_NEGA	2021.2.3	MacIntel	60.0024001	0	26	26	26	1
z	1	0.8859						ALTURA	p	6	8	baseline	500	parola	1	ong	0	no	GS36M6	36	M	2021-12-06_12h03.22.396	THAI_NEGA	2021.2.3	MacIntel	60.0024001	0	27	27	27	1
z	1	0.8185						DIPINTO	p	7	21	baseline	0	parola	1	ong	0	no	GS36M6	36	M	2021-12-06_12h03.22.396	THAI_NEGA	2021.2.3	MacIntel	60.0024001	0	28	28	28	1
z	1	0.6683						LEGUME	p	6	11	baseline	250	parola	1	ong	0	no	GS36M6	36	M	2021-12-06_12h03.22.396	THAI_NEGA	2021.2.3	MacIntel	60.0024001	0	29	29	29	1
m	1	0.8023						FEDINO	np	6	0	baseline	500	nonparola	2	ong	0	no	GS36M6	36	M	2021-12-06_12h03.22.396	THAI_NEGA	2021.2.3	MacIntel	60.0024001	0	30	30	30	1
z	1	0.8525						MENSOLA	p	7	7	baseline	0	parola	1	ong	0	no	GS36M6	36	M	2021-12-06_12h03.22.396	THAI_NEGA	2021.2.3	MacIntel	60.0024001	0	31	31	31	1
m	1	0.9583						ALCUME	np	6	0	baseline	500	nonparola	2	ong	0	no	GS36M6	36	M	2021-12-06_12h03.22.396	THAI_NEGA	2021.2.3	MacIntel	60.0024001	0	32	32	32	1
z	1	0.6801						INNESTO	p	6	13	baseline	0	parola	1	ong	0	no	GS36M6	36	M	2021-12-06_12h03.22.396	THAI_NEGA	2021.2.3	MacIntel	60.0024001	0	33	33	33	1
m	1	0.7848						LAVENDA	np	7	0	baseline	0	nonparola	2	ong	0	no	GS36M6	36	M	2021-12-06_12h03.22.396	THAI_NEGA	2021.2.3	MacIntel	60.0024001	0	34	34	34	1
z	1	0.7659						SLAVINA	p	7	5	baseline	500	parola	1	ong	0	no	GS36M6	36	M	2021-12-06_12h03.22.396	THAI_NEGA	2021.2.3	MacIntel	60.0024001	0	35	35	35	1
z	1	0.6341						ORMONE	p	6	6	baseline	500	parola	1	ong	0	no	GS36M6	36	M	2021-12-06_12h03.22.396	THAI_NEGA	2021.2.3	MacIntel	60.0024001	0	36	36	36	1
m	1	0.5834						UMIONE	np	6	0	baseline	0	nonparola	2	ong	0	no	GS36M6	36	M	2021-12-06_12h03.22.396	THAI_NEGA	2021.2.3	MacIntel	60.0024001	0	37	37	37	1
z	1	0.5333						SALAME	p	6	14	baseline	0	parola	1	ong	0	no	GS36M6	36	M	2021-12-06_12h03.22.396	THAI_NEGA	2021.2.3	MacIntel	60.0024001	0	38	38	38	1
m	1	0.7827						GANDOLA	np	7	0	baseline	500	nonparola	2	ong	0	no	GS36M6	36	M	2021-12-06_12h03.22.396	THAI_NEGA	2021.2.3	MacIntel	60.0024001	0	39	39	39	1
m	1	0.935						DIGEGNO	np	7	0	baseline	500	nonparola	2	ong	0	no	GS36M6	36	M	2021-12-06_12h03.22.396	THAI_NEGA	2021.2.3	MacIntel	60.0024001	0	40	40	40	1
m	1	0.75						BACRECA	np	7	0	baseline	0	nonparola	2	ong	0	no	GS36M6	36	M	2021-12-06_12h03.22.396	THAI_NEGA	2021.2.3	MacIntel	60.0024001	0	41	41	41	1
z	1	0.6002						RUDERE	p	6	8	baseline	250	parola	1	ong	0	no	GS36M6	36	M	2021-12-06_12h03.22.396	THAI_NEGA	2021.2.3	MacIntel	60.0024001	0	42	42	42	1
m	1	0.7011						OSCITE	np	6	0	baseline	250	nonparola	2	ong	0	no	GS36M6	36	M	2021-12-06_12h03.22.396	THAI_NEGA	2021.2.3	MacIntel	60.0024001	0	43	43	43	1
z	1	0.633						NETTARE	p	7	14	baseline	500	parola	1	ong	0	no	GS36M6	36	M	2021-12-06_12h03.22.396	THAI_NEGA	2021.2.3	MacIntel	60.0024001	0	44	44	44	1
m	1	0.6179						PENTERA	np	7	0	baseline	0	nonparola	2	ong	0	no	GS36M6	36	M	2021-12-06_12h03.22.396	THAI_NEGA	2021.2.3	MacIntel	60.0024001	0	45	45	45	1
m	1	0.7169						NEBOZIO	np	7	0	baseline	250	nonparola	2	ong	0	no	GS36M6	36	M	2021-12-06_12h03.22.396	THAI_NEGA	2021.2.3	MacIntel	60.0024001	0	46	46	46	1
z	1	0.5858						ZATTERA	p	7	14	baseline	500	parola	1	ong	0	no	GS36M6	36	M	2021-12-06_12h03.22.396	THAI_NEGA	2021.2.3	MacIntel	60.0024001	0	47	47	47	1
z	1	0.7327						LAMIERA	p	7	11	baseline	500	parola	1	ong	0	no	GS36M6	36	M	2021-12-06_12h03.22.396	THAI_NEGA	2021.2.3	MacIntel	60.0024001	0	48	48	48	1
m	1	0.6011						CULINA	np	6	0	baseline	500	nonparola	2	ong	0	no	GS36M6	36	M	2021-12-06_12h03.22.396	THAI_NEGA	2021.2.3	MacIntel	60.0024001	0	49	49	49	1
z	1	1.3166						FALANGE	p	7	9	baseline	250	parola	1	ong	0	no	GS36M6	36	M	2021-12-06_12h03.22.396	THAI_NEGA	2021.2.3	MacIntel	60.0024001	0	50	50	50	1
z	1	0.7663						PEDALE	p	6	16	baseline	500	parola	1	ong	0	no	GS36M6	36	M	2021-12-06_12h03.22.396	THAI_NEGA	2021.2.3	MacIntel	60.0024001	0	51	51	51	1
m	1	0.8505						METARDO	np	7	0	baseline	500	nonparola	2	ong	0	no	GS36M6	36	M	2021-12-06_12h03.22.396	THAI_NEGA	2021.2.3	MacIntel	60.0024001	0	52	52	52	1
z	1	0.7494						EMPORIO	p	7	3	baseline	250	parola	1	ong	0	no	GS36M6	36	M	2021-12-06_12h03.22.396	THAI_NEGA	2021.2.3	MacIntel	60.0024001	0	53	53	53	1
m	1	0.7998						TAPORE	np	6	0	baseline	0	nonparola	2	ong	0	no	GS36M6	36	M	2021-12-06_12h03.22.396	THAI_NEGA	2021.2.3	MacIntel	60.0024001	0	54	54	54	1
m	1	0.6983						DENTIDE	np	7	0	baseline	250	nonparola	2	ong	0	no	GS36M6	36	M	2021-12-06_12h03.22.396	THAI_NEGA	2021.2.3	MacIntel	60.0024001	0	55	55	55	1
m	1	0.8662						SEPERTO	np	7	0	baseline	500	nonparola	2	ong	0	no	GS36M6	36	M	2021-12-06_12h03.22.396	THAI_NEGA	2021.2.3	MacIntel	60.0024001	0	56	56	56	1
z	1	0.6342						MUCOSA	p	6	6	baseline	500	parola	1	ong	0	no	GS36M6	36	M	2021-12-06_12h03.22.396	THAI_NEGA	2021.2.3	MacIntel	60.0024001	0	57	57	57	1
m	1	0.6678						BECULLA	np	7	0	baseline	250	nonparola	2	ong	0	no	GS36M6	36	M	2021-12-06_12h03.22.396	THAI_NEGA	2021.2.3	MacIntel	60.0024001	0	58	58	58	1
z	1	0.9004						FUCINA	p	6	8	baseline	250	parola	1	ong	0	no	GS36M6	36	M	2021-12-06_12h03.22.396	THAI_NEGA	2021.2.3	MacIntel	60.0024001	0	59	59	59	1
z	1	0.7345						ECLISSI	p	7	5	baseline	0	parola	1	ong	0	no	GS36M6	36	M	2021-12-06_12h03.22.396	THAI_NEGA	2021.2.3	MacIntel	60.0024001	0	60	60	60	1
z	1	0.6673						TROFEO	p	6	23	baseline	250	parola	1	ong	0	no	GS36M6	36	M	2021-12-06_12h03.22.396	THAI_NEGA	2021.2.3	MacIntel	60.0024001	0	61	61	61	1
z	1	0.7671						ROTTAME	p	7	7	baseline	0	parola	1	ong	0	no	GS36M6	36	M	2021-12-06_12h03.22.396	THAI_NEGA	2021.2.3	MacIntel	60.0024001	0	62	62	62	1
m	1	0.7005						MENDOLO	np	7	0	baseline	500	nonparola	2	ong	0	no	GS36M6	36	M	2021-12-06_12h03.22.396	THAI_NEGA	2021.2.3	MacIntel	60.0024001	0	63	63	63	1
m	1	0.9334						ARSINE	np	6	0	baseline	250	nonparola	2	ong	0	no	GS36M6	36	M	2021-12-06_12h03.22.396	THAI_NEGA	2021.2.3	MacIntel	60.0024001	0	64	64	64	1
z	1	0.8005						TISANA	p	6	7	baseline	0	parola	1	ong	0	no	GS36M6	36	M	2021-12-06_12h03.22.396	THAI_NEGA	2021.2.3	MacIntel	60.0024001	0	65	65	65	1
m	1	0.7137						ORLINO	np	6	0	baseline	0	nonparola	2	ong	0	no	GS36M6	36	M	2021-12-06_12h03.22.396	THAI_NEGA	2021.2.3	MacIntel	60.0024001	0	66	66	66	1
z	1	1.0999						ARINGA	p	6	9	baseline	500	parola	1	ong	0	no	GS36M6	36	M	2021-12-06_12h03.22.396	THAI_NEGA	2021.2.3	MacIntel	60.0024001	0	67	67	67	1
m	1	1.1504						TENGINE	np	7	0	baseline	0	nonparola	2	ong	0	no	GS36M6	36	M	2021-12-06_12h03.22.396	THAI_NEGA	2021.2.3	MacIntel	60.0024001	0	68	68	68	1
z	1	0.6173						ATTICO	p	6	6	baseline	500	parola	1	ong	0	no	GS36M6	36	M	2021-12-06_12h03.22.396	THAI_NEGA	2021.2.3	MacIntel	60.0024001	0	69	69	69	1
m	1	0.7117						VENORE	np	6	0	baseline	250	nonparola	2	ong	0	no	GS36M6	36	M	2021-12-06_12h03.22.396	THAI_NEGA	2021.2.3	MacIntel	60.0024001	0	70	70	70	1
z	1	0.8324						DARSENA	p	7	9	baseline	0	parola	1	ong	0	no	GS36M6	36	M	2021-12-06_12h03.22.396	THAI_NEGA	2021.2.3	MacIntel	60.0024001	0	71	71	71	1
m	1	0.7696						ALCIERE	np	7	0	baseline	250	nonparola	2	ong	0	no	GS36M6	36	M	2021-12-06_12h03.22.396	THAI_NEGA	2021.2.3	MacIntel	60.0024001	0	72	72	72	1
m	1	0.6508						ENTIMO	np	6	0	baseline	0	nonparola	2	ong	0	no	GS36M6	36	M	2021-12-06_12h03.22.396	THAI_NEGA	2021.2.3	MacIntel	60.0024001	0	73	73	73	1
z	1	0.6169						LIVIDO	p	6	8	baseline	500	parola	1	ong	0	no	GS36M6	36	M	2021-12-06_12h03.22.396	THAI_NEGA	2021.2.3	MacIntel	60.0024001	0	74	74	74	1
z	1	0.6671						NAUSEA	p	6	15	baseline	0	parola	1	ong	0	no	GS36M6	36	M	2021-12-06_12h03.22.396	THAI_NEGA	2021.2.3	MacIntel	60.0024001	0	75	75	75	1
m	1	0.7169						VERCACE	np	7	0	baseline	500	nonparola	2	ong	0	no	GS36M6	36	M	2021-12-06_12h03.22.396	THAI_NEGA	2021.2.3	MacIntel	60.0024001	0	76	76	76	1
z	1	0.8171						COFANO	p	6	9	baseline	0	parola	1	ong	0	no	GS36M6	36	M	2021-12-06_12h03.22.396	THAI_NEGA	2021.2.3	MacIntel	60.0024001	0	77	77	77	1
m	1	0.6672						USPICIO	np	7	0	baseline	250	nonparola	2	ong	0	no	GS36M6	36	M	2021-12-06_12h03.22.396	THAI_NEGA	2021.2.3	MacIntel	60.0024001	0	78	78	78	1
z	1	0.6837						IMBUTO	p	6	9	baseline	0	parola	1	ong	0	no	GS36M6	36	M	2021-12-06_12h03.22.396	THAI_NEGA	2021.2.3	MacIntel	60.0024001	0	79	79	79	1
m	1	0.7003						SADIVA	np	6	0	baseline	500	nonparola	2	ong	0	no	GS36M6	36	M	2021-12-06_12h03.22.396	THAI_NEGA	2021.2.3	MacIntel	60.0024001	0	80	80	80	1
m	0	1.4996						BOZZOLO	p	7	7	baseline	0	parola	1	ong	0	no	GS36M6	36	M	2021-12-06_12h03.22.396	THAI_NEGA	2021.2.3	MacIntel	60.0024001	0	81	81	81	1
m	1	0.817						OMPICCIO	np	7	0	baseline	0	nonparola	2	ong	0	no	GS36M6	36	M	2021-12-06_12h03.22.396	THAI_NEGA	2021.2.3	MacIntel	60.0024001	0	82	82	82	1
m	1	0.8026						LIMPONE	np	7	0	baseline	500	nonparola	2	ong	0	no	GS36M6	36	M	2021-12-06_12h03.22.396	THAI_NEGA	2021.2.3	MacIntel	60.0024001	0	83	83	83	1
m	1	0.9803						NARCICO	np	7	0	baseline	250	nonparola	2	ong	0	no	GS36M6	36	M	2021-12-06_12h03.22.396	THAI_NEGA	2021.2.3	MacIntel	60.0024001	0	84	84	84	1
z	1	0.65						PASCOLO	p	7	7	baseline	0	parola	1	ong	0	no	GS36M6	36	M	2021-12-06_12h03.22.396	THAI_NEGA	2021.2.3	MacIntel	60.0024001	0	85	85	85	1
m	1	0.7001						INSOGNA	np	7	0	baseline	250	nonparola	2	ong	0	no	GS36M6	36	M	2021-12-06_12h03.22.396	THAI_NEGA	2021.2.3	MacIntel	60.0024001	0	86	86	86	1
z	1	0.8001						PATINA	p	6	14	baseline	250	parola	1	ong	0	no	GS36M6	36	M	2021-12-06_12h03.22.396	THAI_NEGA	2021.2.3	MacIntel	60.0024001	0	87	87	87	1
m	1	0.8507						ADOLTO	np	7	0	baseline	0	nonparola	2	ong	0	no	GS36M6	36	M	2021-12-06_12h03.22.396	THAI_NEGA	2021.2.3	MacIntel	60.0024001	0	88	88	88	1
z	1	0.7333						UTENTE	p	6	34	baseline	0	parola	1	ong	0	no	GS36M6	36	M	2021-12-06_12h03.22.396	THAI_NEGA	2021.2.3	MacIntel	60.0024001	0	89	89	89	1
m	1	0.6837						CIPELLA	np	7	0	baseline	500	nonparola	2	ong	0	no	GS36M6	36	M	2021-12-06_12h03.22.396	THAI_NEGA	2021.2.3	MacIntel	60.0024001	0	90	90	90	1
z	1	0.9464						GINEPRO	p	7	10	baseline	0	parola	1	ong	0	no	GS36M6	36	M	2021-12-06_12h03.22.396	THAI_NEGA	2021.2.3	MacIntel	60.0024001	0	91	91	91	1
m	1	0.9216						NONATO	np	6	0	baseline	500	nonparola	2	ong	0	no	GS36M6	36	M	2021-12-06_12h03.22.396	THAI_NEGA	2021.2.3	MacIntel	60.0024001	0	92	92	92	1
z	1	0.7506						CALICE	p	6	10	baseline	0	parola	1	ong	0	no	GS36M6	36	M	2021-12-06_12h03.22.396	THAI_NEGA	2021.2.3	MacIntel	60.0024001	0	93	93	93	1
z	1	0.8003						TORACE	p	6	31	baseline	250	parola	1	ong	0	no	GS36M6	36	M	2021-12-06_12h03.22.396	THAI_NEGA	2021.2.3	MacIntel	60.0024001	0	94	94	94	1
z	1	0.6673						REDINE	p	6	8	baseline	500	parola	1	ong	0	no	GS36M6	36	M	2021-12-06_12h03.22.396	THAI_NEGA	2021.2.3	MacIntel	60.0024001	0	95	95	95	1
z	1	0.6788						GOMITO	p	6	35	baseline	0	parola	1	ong	0	no	GS36M6	36	M	2021-12-06_12h03.22.396	THAI_NEGA	2021.2.3	MacIntel	60.0024001	0	96	96	96	1
m	1	0.7909						INGENSO	np	7	0	baseline	500	nonparola	2	ong	0	no	GS36M6	36	M	2021-12-06_12h03.22.396	THAI_NEGA	2021.2.3	MacIntel	60.0024001	0	97	97	97	1
m	1	0.7809						COVALLO	np	7	0	baseline	250	nonparola	2	ong	0	no	GS36M6	36	M	2021-12-06_12h03.22.396	THAI_NEGA	2021.2.3	MacIntel	60.0024001	0	98	98	98	1
z	1	0.7168						MONACO	p	6	24	baseline	250	parola	1	ong	0	no	GS36M6	36	M	2021-12-06_12h03.22.396	THAI_NEGA	2021.2.3	MacIntel	60.0024001	0	99	99	99	1
z	1	1.4428						DILUVIO	p	7	34	monitoring	0	parola	1	ong	0	no	GS36M6	36	M	2021-12-06_12h03.22.396	THAI_NEGA	2021.2.3	MacIntel	60.0024001						0	0	0	0	1
m	1	0.93						PADATO	np	6	0	monitoring	250	nonparola	2	ong	0	no	GS36M6	36	M	2021-12-06_12h03.22.396	THAI_NEGA	2021.2.3	MacIntel	60.0024001						0	1	1	1	1
z	1	0.977						STIVALE	p	7	10	monitoring	0	parola	1	ong	0	no	GS36M6	36	M	2021-12-06_12h03.22.396	THAI_NEGA	2021.2.3	MacIntel	60.0024001						0	2	2	2	1
	0							BAMMINO	np	7	0	monitoring	0	nonparola	2	ong	0	no	GS36M6	36	M	2021-12-06_12h03.22.396	THAI_NEGA	2021.2.3	MacIntel	60.0024001						0	3	3	3	1
m	1	0.8333						NUDOLA	np	6	0	monitoring	250	nonparola	2	ong	0	no	GS36M6	36	M	2021-12-06_12h03.22.396	THAI_NEGA	2021.2.3	MacIntel	60.0024001						0	4	4	4	1
z	1	0.79						ZAMPINO	p	7	6	monitoring	500	parola	1	ong	0	no	GS36M6	36	M	2021-12-06_12h03.22.396	THAI_NEGA	2021.2.3	MacIntel	60.0024001						0	5	5	5	1
m	0	0.7736						CALDAIA	p	7	12	monitoring	250	parola	1	ong	0	no	GS36M6	36	M	2021-12-06_12h03.22.396	THAI_NEGA	2021.2.3	MacIntel	60.0024001						0	6	6	6	1
m	1	0.9635						FULGINE	np	7	0	monitoring	0	nonparola	2	ong	0	no	GS36M6	36	M	2021-12-06_12h03.22.396	THAI_NEGA	2021.2.3	MacIntel	60.0024001						0	7	7	7	1
z	1	0.8736						URANIO	p	6	9	monitoring	250	parola	1	ong	0	no	GS36M6	36	M	2021-12-06_12h03.22.396	THAI_NEGA	2021.2.3	MacIntel	60.0024001						0	8	8	8	1
m	1	0.8143						APISSO	np	6	0	monitoring	500	nonparola	2	ong	0	no	GS36M6	36	M	2021-12-06_12h03.22.396	THAI_NEGA	2021.2.3	MacIntel	60.0024001						0	9	9	9	1
l	1	1.1169						CAGERMA	np	7	0	monitoring	0	l	2	pmcue	0	no	GS36M6	36	M	2021-12-06_12h03.22.396	THAI_NEGA	2021.2.3	MacIntel	60.0024001						0	10	10	10	1
z	1	0.8914						TAZZINA	p	7	10	monitoring	250	parola	1	ong	0	no	GS36M6	36	M	2021-12-06_12h03.22.396	THAI_NEGA	2021.2.3	MacIntel	60.0024001						0	11	11	11	1
z	1	0.7322						VAPORE	p	6	40	monitoring	0	parola	1	ong	0	no	GS36M6	36	M	2021-12-06_12h03.22.396	THAI_NEGA	2021.2.3	MacIntel	60.0024001						0	12	12	12	1
m	1	0.8659						FEDORE	np	6	0	monitoring	250	nonparola	2	ong	0	no	GS36M6	36	M	2021-12-06_12h03.22.396	THAI_NEGA	2021.2.3	MacIntel	60.0024001						0	13	13	13	1
z	1	1.1494						MONTONE	p	7	8	monitoring	250	parola	1	ong	0	no	GS36M6	36	M	2021-12-06_12h03.22.396	THAI_NEGA	2021.2.3	MacIntel	60.0024001						0	14	14	14	1
m	1	0.7323						CANEZZA	np	7	0	monitoring	0	nonparola	2	ong	0	no	GS36M6	36	M	2021-12-06_12h03.22.396	THAI_NEGA	2021.2.3	MacIntel	60.0024001						0	15	15	15	1
m	1	1.8003						RAGINA	np	6	0	monitoring	250	nonparola	2	ong	0	no	GS36M6	36	M	2021-12-06_12h03.22.396	THAI_NEGA	2021.2.3	MacIntel	60.0024001						0	16	16	16	1
z	1	0.8244						AGNELLO	p	7	17	monitoring	250	parola	1	ong	0	no	GS36M6	36	M	2021-12-06_12h03.22.396	THAI_NEGA	2021.2.3	MacIntel	60.0024001						0	17	17	17	1
m	1	0.8972						PINARIO	np	7	0	monitoring	250	nonparola	2	ong	0	no	GS36M6	36	M	2021-12-06_12h03.22.396	THAI_NEGA	2021.2.3	MacIntel	60.0024001						0	18	18	18	1
m	1	1.1978						INDANO	np	6	0	monitoring	500	nonparola	2	ong	0	no	GS36M6	36	M	2021-12-06_12h03.22.396	THAI_NEGA	2021.2.3	MacIntel	60.0024001						0	19	19	19	1
z	1	0.8397						BISTURI	p	7	8	monitoring	250	parola	1	ong	0	no	GS36M6	36	M	2021-12-06_12h03.22.396	THAI_NEGA	2021.2.3	MacIntel	60.0024001						0	20	20	20	1
m	1	1.3317						SECONTO	np	7	0	monitoring	250	nonparola	2	ong	0	no	GS36M6	36	M	2021-12-06_12h03.22.396	THAI_NEGA	2021.2.3	MacIntel	60.0024001						0	21	21	21	1
z	0	1.9308						POMATA	p	6	0	monitoring	500	l	1	pmcue	0	no	GS36M6	36	M	2021-12-06_12h03.22.396	THAI_NEGA	2021.2.3	MacIntel	60.0024001						0	22	22	22	1
m	1	1.4474						UMETTA	np	6	0	monitoring	250	nonparola	2	ong	0	no	GS36M6	36	M	2021-12-06_12h03.22.396	THAI_NEGA	2021.2.3	MacIntel	60.0024001						0	23	23	23	1
z	1	0.6834						FRUSCIO	p	7	9	monitoring	0	parola	1	ong	0	no	GS36M6	36	M	2021-12-06_12h03.22.396	THAI_NEGA	2021.2.3	MacIntel	60.0024001						0	24	24	24	1
z	1	0.8504						ORDIGNO	p	7	15	monitoring	250	parola	1	ong	0	no	GS36M6	36	M	2021-12-06_12h03.22.396	THAI_NEGA	2021.2.3	MacIntel	60.0024001						0	25	25	25	1
z	0	1.9359						METALO	np	6	0	monitoring	0	nonparola	2	ong	0	no	GS36M6	36	M	2021-12-06_12h03.22.396	THAI_NEGA	2021.2.3	MacIntel	60.0024001						0	26	26	26	1
m	1	1.0568						GAVERA	np	6	0	monitoring	500	nonparola	2	ong	0	no	GS36M6	36	M	2021-12-06_12h03.22.396	THAI_NEGA	2021.2.3	MacIntel	60.0024001						0	27	27	27	1
z	1	0.6768						INSERTO	p	7	9	monitoring	0	parola	1	ong	0	no	GS36M6	36	M	2021-12-06_12h03.22.396	THAI_NEGA	2021.2.3	MacIntel	60.0024001						0	28	28	28	1
z	1	0.9594						VICARIO	p	7	9	monitoring	500	parola	1	ong	0	no	GS36M6	36	M	2021-12-06_12h03.22.396	THAI_NEGA	2021.2.3	MacIntel	60.0024001						0	29	29	29	1
m	1	0.8996						ACENDA	np	6	0	monitoring	0	nonparola	2	ong	0	no	GS36M6	36	M	2021-12-06_12h03.22.396	THAI_NEGA	2021.2.3	MacIntel	60.0024001						0	30	30	30	1
z	1	1.1056						DECADE	p	6	7	monitoring	0	parola	1	ong	0	no	GS36M6	36	M	2021-12-06_12h03.22.396	THAI_NEGA	2021.2.3	MacIntel	60.0024001						0	31	31	31	1
m	1	0.8574						PALETE	np	6	0	monitoring	500	nonparola	2	ong	0	no	GS36M6	36	M	2021-12-06_12h03.22.396	THAI_NEGA	2021.2.3	MacIntel	60.0024001						0	32	32	32	1
z	1	0.6593						SENAPE	p	6	17	monitoring	500	parola	1	ong	0	no	GS36M6	36	M	2021-12-06_12h03.22.396	THAI_NEGA	2021.2.3	MacIntel	60.0024001						0	33	33	33	1
m	1	0.9509						TENTONO	np	7	0	monitoring	0	nonparola	2	ong	0	no	GS36M6	36	M	2021-12-06_12h03.22.396	THAI_NEGA	2021.2.3	MacIntel	60.0024001						0	34	34	34	1
z	0	1.3667						MANICO	p	6	12	monitoring	0	l	1	pmcue	0	no	GS36M6	36	M	2021-12-06_12h03.22.396	THAI_NEGA	2021.2.3	MacIntel	60.0024001						0	35	35	35	1
z	1	0.8853						GETTONE	p	7	5	monitoring	250	parola	1	ong	0	no	GS36M6	36	M	2021-12-06_12h03.22.396	THAI_NEGA	2021.2.3	MacIntel	60.0024001						0	36	36	36	1
m	1	1.2281						CALERA	np	6	0	monitoring	500	nonparola	2	ong	0	no	GS36M6	36	M	2021-12-06_12h03.22.396	THAI_NEGA	2021.2.3	MacIntel	60.0024001						0	37	37	37	1
z	1	0.7335						USTIONE	p	7	20	monitoring	500	parola	1	ong	0	no	GS36M6	36	M	2021-12-06_12h03.22.396	THAI_NEGA	2021.2.3	MacIntel	60.0024001						0	38	38	38	1
z	1	0.7336						LEGNAME	p	7	7	monitoring	0	parola	1	ong	0	no	GS36M6	36	M	2021-12-06_12h03.22.396	THAI_NEGA	2021.2.3	MacIntel	60.0024001						0	39	39	39	1
m	1	0.7759						MODIVO	np	6	0	monitoring	0	nonparola	2	ong	0	no	GS36M6	36	M	2021-12-06_12h03.22.396	THAI_NEGA	2021.2.3	MacIntel	60.0024001						0	40	40	40	1
z	1	0.9498						RADURA	p	6	9	monitoring	0	parola	1	ong	0	no	GS36M6	36	M	2021-12-06_12h03.22.396	THAI_NEGA	2021.2.3	MacIntel	60.0024001						0	41	41	41	1
m	1	0.9171						TUANTO	np	6	0	monitoring	250	nonparola	2	ong	0	no	GS36M6	36	M	2021-12-06_12h03.22.396	THAI_NEGA	2021.2.3	MacIntel	60.0024001						0	42	42	42	1
z	1	0.7218						PICCONE	p	7	11	monitoring	0	parola	1	ong	0	no	GS36M6	36	M	2021-12-06_12h03.22.396	THAI_NEGA	2021.2.3	MacIntel	60.0024001						0	43	43	43	1
m	1	1.5999						LACREME	np	7	0	monitoring	250	nonparola	2	ong	0	no	GS36M6	36	M	2021-12-06_12h03.22.396	THAI_NEGA	2021.2.3	MacIntel	60.0024001						0	44	44	44	1
m	1	1.0667						DILITTA	np	7	0	monitoring	500	nonparola	2	ong	0	no	GS36M6	36	M	2021-12-06_12h03.22.396	THAI_NEGA	2021.2.3	MacIntel	60.0024001						0	45	45	45	1
	0							TOMANTE	np	7	0	monitoring	0	l	2	pmcue	0	no	GS36M6	36	M	2021-12-06_12h03.22.396	THAI_NEGA	2021.2.3	MacIntel	60.0024001						0	46	46	46	1
z	1	0.9836						OTTONE	p	6	17	monitoring	500	parola	1	ong	0	no	GS36M6	36	M	2021-12-06_12h03.22.396	THAI_NEGA	2021.2.3	MacIntel	60.0024001						0	47	47	47	1
z	1	0.9229						GAZEBO	p	6	8	monitoring	0	parola	1	ong	0	no	GS36M6	36	M	2021-12-06_12h03.22.396	THAI_NEGA	2021.2.3	MacIntel	60.0024001						0	48	48	48	1
m	1	0.848						NENICO	np	6	0	monitoring	250	nonparola	2	ong	0	no	GS36M6	36	M	2021-12-06_12h03.22.396	THAI_NEGA	2021.2.3	MacIntel	60.0024001						0	49	49	49	1
z	1	0.6998						ARPIONE	p	7	12	monitoring	250	parola	1	ong	0	no	GS36M6	36	M	2021-12-06_12h03.22.396	THAI_NEGA	2021.2.3	MacIntel	60.0024001						0	50	50	50	1
m	1	1.0842						VANIGIA	np	7	0	monitoring	500	nonparola	2	ong	0	no	GS36M6	36	M	2021-12-06_12h03.22.396	THAI_NEGA	2021.2.3	MacIntel	60.0024001						0	51	51	51	1
m	1	1.0028						EBLISSE	np	7	0	monitoring	0	nonparola	2	ong	0	no	GS36M6	36	M	2021-12-06_12h03.22.396	THAI_NEGA	2021.2.3	MacIntel	60.0024001						0	52	52	52	1
z	1	0.6881						CARTINA	p	7	13	monitoring	250	parola	1	ong	0	no	GS36M6	36	M	2021-12-06_12h03.22.396	THAI_NEGA	2021.2.3	MacIntel	60.0024001						0	53	53	53	1
m	1	0.841						TECITA	np	6	0	monitoring	500	nonparola	2	ong	0	no	GS36M6	36	M	2021-12-06_12h03.22.396	THAI_NEGA	2021.2.3	MacIntel	60.0024001						0	54	54	54	1
z	1	0.7313						FELINO	p	6	9	monitoring	500	parola	1	ong	0	no	GS36M6	36	M	2021-12-06_12h03.22.396	THAI_NEGA	2021.2.3	MacIntel	60.0024001						0	55	55	55	1
m	1	0.8764						GINEVRO	np	7	0	monitoring	250	nonparola	2	ong	0	no	GS36M6	36	M	2021-12-06_12h03.22.396	THAI_NEGA	2021.2.3	MacIntel	60.0024001						0	56	56	56	1
m	1	0.8506						ELANCO	np	6	0	monitoring	250	nonparola	2	ong	0	no	GS36M6	36	M	2021-12-06_12h03.22.396	THAI_NEGA	2021.2.3	MacIntel	60.0024001						0	57	57	57	1
z	1	0.7656						BIDONE	p	6	13	monitoring	0	parola	1	ong	0	no	GS36M6	36	M	2021-12-06_12h03.22.396	THAI_NEGA	2021.2.3	MacIntel	60.0024001						0	58	58	58	1
m	0	0.9006						LEMURE	p	6	3	monitoring	500	parola	1	ong	0	no	GS36M6	36	M	2021-12-06_12h03.22.396	THAI_NEGA	2021.2.3	MacIntel	60.0024001						0	59	59	59	1
z	0	1.3674						SAGOMA	p	6	0	monitoring	250	l	1	pmcue	0	no	GS36M6	36	M	2021-12-06_12h03.22.396	THAI_NEGA	2021.2.3	MacIntel	60.0024001						0	60	60	60	1
z	1	0.7504						REPERTO	p	7	7	monitoring	0	parola	1	ong	0	no	GS36M6	36	M	2021-12-06_12h03.22.396	THAI_NEGA	2021.2.3	MacIntel	60.0024001						0	61	61	61	1
m	1	1.0004						MIDULLO	np	7	0	monitoring	250	nonparola	2	ong	0	no	GS36M6	36	M	2021-12-06_12h03.22.396	THAI_NEGA	2021.2.3	MacIntel	60.0024001						0	62	62	62	1
m	1	1.0339						DANNOLA	np	7	0	monitoring	500	nonparola	2	ong	0	no	GS36M6	36	M	2021-12-06_12h03.22.396	THAI_NEGA	2021.2.3	MacIntel	60.0024001						0	63	63	63	1
z	1	0.8009						ORFANO	p	6	9	monitoring	500	parola	1	ong	0	no	GS36M6	36	M	2021-12-06_12h03.22.396	THAI_NEGA	2021.2.3	MacIntel	60.0024001						0	64	64	64	1
m	1	0.8338						BANENA	np	6	0	monitoring	250	nonparola	2	ong	0	no	GS36M6	36	M	2021-12-06_12h03.22.396	THAI_NEGA	2021.2.3	MacIntel	60.0024001						0	65	65	65	1
m	1	0.9002						FERPATA	np	7	0	monitoring	0	nonparola	2	ong	0	no	GS36M6	36	M	2021-12-06_12h03.22.396	THAI_NEGA	2021.2.3	MacIntel	60.0024001						0	66	66	66	1
z	1	0.7331						NEURONE	p	7	11	monitoring	250	parola	1	ong	0	no	GS36M6	36	M	2021-12-06_12h03.22.396	THAI_NEGA	2021.2.3	MacIntel	60.0024001						0	67	67	67	1
m	1	1.2829						LATTERA	np	7	0	monitoring	500	nonparola	2	ong	0	no	GS36M6	36	M	2021-12-06_12h03.22.396	THAI_NEGA	2021.2.3	MacIntel	60.0024001						0	68	68	68	1
m	1	1.0132						GESIONE	np	7	0	monitoring	500	nonparola	2	ong	0	no	GS36M6	36	M	2021-12-06_12h03.22.396	THAI_NEGA	2021.2.3	MacIntel	60.0024001						0	69	69	69	1
z	1	0.9314						PEDANA	p	6	18	monitoring	500	parola	1	ong	0	no	GS36M6	36	M	2021-12-06_12h03.22.396	THAI_NEGA	2021.2.3	MacIntel	60.0024001						0	70	70	70	1
z	0	1.7168						MACIATA	np	7	0	monitoring	500	l	2	pmcue	0	no	GS36M6	36	M	2021-12-06_12h03.22.396	THAI_NEGA	2021.2.3	MacIntel	60.0024001						0	71	71	71	1
m	1	0.7671						FIOLINO	np	7	0	monitoring	250	nonparola	2	ong	0	no	GS36M6	36	M	2021-12-06_12h03.22.396	THAI_NEGA	2021.2.3	MacIntel	60.0024001						0	72	72	72	1
z	1	0.8003						INGORGO	p	7	16	monitoring	0	parola	1	ong	0	no	GS36M6	36	M	2021-12-06_12h03.22.396	THAI_NEGA	2021.2.3	MacIntel	60.0024001						0	73	73	73	1
m	1	0.7339						IMPORO	np	6	0	monitoring	250	nonparola	2	ong	0	no	GS36M6	36	M	2021-12-06_12h03.22.396	THAI_NEGA	2021.2.3	MacIntel	60.0024001						0	74	74	74	1
z	1	0.9174						NOBILE	p	6	29	monitoring	500	parola	1	ong	0	no	GS36M6	36	M	2021-12-06_12h03.22.396	THAI_NEGA	2021.2.3	MacIntel	60.0024001						0	75	75	75	1
z	1	0.8337						MINIERA	p	7	19	monitoring	500	parola	1	ong	0	no	GS36M6	36	M	2021-12-06_12h03.22.396	THAI_NEGA	2021.2.3	MacIntel	60.0024001						0	76	76	76	1
m	1	0.918						ALLARVE	np	7	0	monitoring	500	nonparola	2	ong	0	no	GS36M6	36	M	2021-12-06_12h03.22.396	THAI_NEGA	2021.2.3	MacIntel	60.0024001						0	77	77	77	1
m	1	0.8858						DIBANO	np	6	0	monitoring	250	nonparola	2	ong	0	no	GS36M6	36	M	2021-12-06_12h03.22.396	THAI_NEGA	2021.2.3	MacIntel	60.0024001						0	78	78	78	1
z	1	0.7174						FAGOTTO	p	7	7	monitoring	0	parola	1	ong	0	no	GS36M6	36	M	2021-12-06_12h03.22.396	THAI_NEGA	2021.2.3	MacIntel	60.0024001						0	79	79	79	1
z	1	0.8005						PALUDE	p	6	13	monitoring	0	parola	1	ong	0	no	GS36M6	36	M	2021-12-06_12h03.22.396	THAI_NEGA	2021.2.3	MacIntel	60.0024001						0	80	80	80	1
m	1	0.9016						MUDINO	np	6	0	monitoring	500	nonparola	2	ong	0	no	GS36M6	36	M	2021-12-06_12h03.22.396	THAI_NEGA	2021.2.3	MacIntel	60.0024001						0	81	81	81	1
m	1	0.9179						ESTEBA	np	6	0	monitoring	500	nonparola	2	ong	0	no	GS36M6	36	M	2021-12-06_12h03.22.396	THAI_NEGA	2021.2.3	MacIntel	60.0024001						0	82	82	82	1
z	0	1.3426						MANTIDE	p	7	9	monitoring	250	l	1	pmcue	0	no	GS36M6	36	M	2021-12-06_12h03.22.396	THAI_NEGA	2021.2.3	MacIntel	60.0024001						0	83	83	83	1
z	1	0.8787						UVETTA	p	6	11	monitoring	500	parola	1	ong	0	no	GS36M6	36	M	2021-12-06_12h03.22.396	THAI_NEGA	2021.2.3	MacIntel	60.0024001						0	84	84	84	1
z	1	0.734						ESILIO	p	6	41	monitoring	250	parola	1	ong	0	no	GS36M6	36	M	2021-12-06_12h03.22.396	THAI_NEGA	2021.2.3	MacIntel	60.0024001						0	85	85	85	1
z	0	0.7776						RECRUTA	np	7	0	monitoring	500	nonparola	2	ong	0	no	GS36M6	36	M	2021-12-06_12h03.22.396	THAI_NEGA	2021.2.3	MacIntel	60.0024001						0	86	86	86	1
z	1	0.6674						TIMONE	p	7	31	monitoring	250	parola	1	ong	0	no	GS36M6	36	M	2021-12-06_12h03.22.396	THAI_NEGA	2021.2.3	MacIntel	60.0024001						0	87	87	87	1
z	1	0.6153						CAVOLO	p	6	13	monitoring	0	parola	1	ong	0	no	GS36M6	36	M	2021-12-06_12h03.22.396	THAI_NEGA	2021.2.3	MacIntel	60.0024001						0	88	88	88	1
m	1	1.391						NOTTARE	np	7	0	monitoring	500	nonparola	2	ong	0	no	GS36M6	36	M	2021-12-06_12h03.22.396	THAI_NEGA	2021.2.3	MacIntel	60.0024001						0	89	89	89	1
z	1	0.9073						LICHENE	p	7	7	monitoring	0	parola	1	ong	0	no	GS36M6	36	M	2021-12-06_12h03.22.396	THAI_NEGA	2021.2.3	MacIntel	60.0024001						0	90	90	90	1
m	1	0.8313						PUSTINO	np	7	0	monitoring	500	nonparola	2	ong	0	no	GS36M6	36	M	2021-12-06_12h03.22.396	THAI_NEGA	2021.2.3	MacIntel	60.0024001						0	91	91	91	1
z	1	1.299						MULINO	p	6	7	monitoring	0	parola	1	ong	0	no	GS36M6	36	M	2021-12-06_12h03.22.396	THAI_NEGA	2021.2.3	MacIntel	60.0024001						0	92	92	92	1
m	1	0.7333						VAROLO	np	6	0	monitoring	0	nonparola	2	ong	0	no	GS36M6	36	M	2021-12-06_12h03.22.396	THAI_NEGA	2021.2.3	MacIntel	60.0024001						0	93	93	93	1
z	0	0.9002						ENIGMA	p	6	9	monitoring	500	l	1	pmcue	0	no	GS36M6	36	M	2021-12-06_12h03.22.396	THAI_NEGA	2021.2.3	MacIntel	60.0024001						0	94	94	94	1
z	1	0.9017						NARICE	p	6	15	monitoring	250	parola	1	ong	0	no	GS36M6	36	M	2021-12-06_12h03.22.396	THAI_NEGA	2021.2.3	MacIntel	60.0024001						0	95	95	95	1
m	1	0.842						CAVIDE	np	6	0	monitoring	500	nonparola	2	ong	0	no	GS36M6	36	M	2021-12-06_12h03.22.396	THAI_NEGA	2021.2.3	MacIntel	60.0024001						0	96	96	96	1
m	1	1.351						VOLACE	np	6	0	monitoring	0	nonparola	2	ong	0	no	GS36M6	36	M	2021-12-06_12h03.22.396	THAI_NEGA	2021.2.3	MacIntel	60.0024001						0	97	97	97	1
m	1	1.1168						SADICE	np	6	0	monitoring	0	nonparola	2	ong	0	no	GS36M6	36	M	2021-12-06_12h03.22.396	THAI_NEGA	2021.2.3	MacIntel	60.0024001						0	98	98	98	1
z	1	0.9251						VORTICE	p	7	14	monitoring	250	parola	1	ong	0	no	GS36M6	36	M	2021-12-06_12h03.22.396	THAI_NEGA	2021.2.3	MacIntel	60.0024001						0	99	99	99	1
																			GS36M6	36	M	2021-12-06_12h03.22.396	THAI_NEGA	2021.2.3	MacIntel	60.0024001											n	1	8.2127	y	1	5.2815	n	1	5.4554
