# Supplementary material for: Thinking about it: the impact of COVID-19-related stimuli on prospective memory
Source: PeerJ. 2023 Nov 16;11:e16389. doi: 10.7717/peerj.16389 (PMC10657566; doi:10.7717/peerj.16389)
Supplement: Supplemental Information 4 — The raw data from both the task and the questionnaire. Both folders are divided in the three conditions (COV, DOC, and NEGA) depending on the presented video clip. [file peerj-11-16389-s004.zip › Data/RAW_Data_Task/NEGA_version/CU29M8_nega.csv]

trial_key.keys	trial_key.corr	trial_key.rt	trials_loop_practice.thisRepN	trials_loop_practice.thisTrialN	trials_loop_practice.thisN	trials_loop_practice.thisIndex	trials_loop_practice.ran	stimolo	parolanonparola	lunghezza	frequenza	blocco	jitter	rispcorr	StimTrig	stim_type	stimulus_after	underline	ID_Soggetto*	Età*	Sesso	date	expName	psychopyVersion	OS	frameRate	trials_loop_baseline.thisRepN	trials_loop_baseline.thisTrialN	trials_loop_baseline.thisN	trials_loop_baseline.thisIndex	trials_loop_baseline.ran	trials_loop_attention.thisRepN	trials_loop_attention.thisTrialN	trials_loop_attention.thisN	trials_loop_attention.thisIndex	trials_loop_attention.ran	emotional1_key.keys	emotional1_key.corr	emotional1_key.rt	emotional2_key.keys	emotional2_key.corr	emotional2_key.rt	emotional3_key.keys	emotional3_key.corr	emotional3_key.rt
m	1	0.9498	0	0	0	0	1	ARANCIA	p	7	31	practice	500	parola	1	ong	0	no	CU29M8	29	M	2021-11-09_10h52.48.945	THAI_NEGA	2021.2.3	MacIntel	60.14675809
z	1	0.8931	0	1	1	1	1	RECINA	np	6	0	practice	500	nonparola	2	ong	0	no	CU29M8	29	M	2021-11-09_10h52.48.945	THAI_NEGA	2021.2.3	MacIntel	60.14675809
z	1	1.5281	0	2	2	2	1	TUCCANA	np	7	0	practice	250	nonparola	2	ong	0	no	CU29M8	29	M	2021-11-09_10h52.48.945	THAI_NEGA	2021.2.3	MacIntel	60.14675809
	0		0	3	3	3	1	PETTINE	p	7	1	practice	0	parola	1	ong	0	no	CU29M8	29	M	2021-11-09_10h52.48.945	THAI_NEGA	2021.2.3	MacIntel	60.14675809
z	1	0.948	0	4	4	4	1	INFITO	np	6	0	practice	500	nonparola	2	ong	0	no	CU29M8	29	M	2021-11-09_10h52.48.945	THAI_NEGA	2021.2.3	MacIntel	60.14675809
	0		0	5	5	5	1	GIUDICE	p	7	374	practice	500	parola	1	ong	0	no	CU29M8	29	M	2021-11-09_10h52.48.945	THAI_NEGA	2021.2.3	MacIntel	60.14675809
	0		0	6	6	6	1	VOLANTE	p	7	89	practice	0	parola	1	ong	0	no	CU29M8	29	M	2021-11-09_10h52.48.945	THAI_NEGA	2021.2.3	MacIntel	60.14675809
z	1	0.7197	0	7	7	7	1	CUBELA	np	6	0	practice	250	nonparola	2	ong	0	no	CU29M8	29	M	2021-11-09_10h52.48.945	THAI_NEGA	2021.2.3	MacIntel	60.14675809
z	1	0.9286	0	8	8	8	1	LUGGINE	np	7	0	practice	0	nonparola	2	ong	0	no	CU29M8	29	M	2021-11-09_10h52.48.945	THAI_NEGA	2021.2.3	MacIntel	60.14675809
m	1	0.715	0	9	9	9	1	DISEGNO	p	7	201	practice	0	parola	1	ong	0	no	CU29M8	29	M	2021-11-09_10h52.48.945	THAI_NEGA	2021.2.3	MacIntel	60.14675809
m	1	0.7162						RELITTO	p	7	8	baseline	500	parola	1	ong	0	no	CU29M8	29	M	2021-11-09_10h52.48.945	THAI_NEGA	2021.2.3	MacIntel	60.14675809	0	0	0	0	1
m	1	1.1465						GERANIO	p	7	12	baseline	250	parola	1	ong	0	no	CU29M8	29	M	2021-11-09_10h52.48.945	THAI_NEGA	2021.2.3	MacIntel	60.14675809	0	1	1	1	1
z	1	1.0774						VANANGA	np	7	0	baseline	0	nonparola	2	ong	0	no	CU29M8	29	M	2021-11-09_10h52.48.945	THAI_NEGA	2021.2.3	MacIntel	60.14675809	0	2	2	2	1
m	1	0.9852						NATICA	p	6	5	baseline	250	parola	1	ong	0	no	CU29M8	29	M	2021-11-09_10h52.48.945	THAI_NEGA	2021.2.3	MacIntel	60.14675809	0	3	3	3	1
z	1	0.8472						USTELLO	np	7	0	baseline	500	nonparola	2	ong	0	no	CU29M8	29	M	2021-11-09_10h52.48.945	THAI_NEGA	2021.2.3	MacIntel	60.14675809	0	4	4	4	1
m	1	0.7309						METANO	p	6	17	baseline	250	parola	1	ong	0	no	CU29M8	29	M	2021-11-09_10h52.48.945	THAI_NEGA	2021.2.3	MacIntel	60.14675809	0	5	5	5	1
z	1	0.848						FIURIA	np	6	0	baseline	500	nonparola	2	ong	0	no	CU29M8	29	M	2021-11-09_10h52.48.945	THAI_NEGA	2021.2.3	MacIntel	60.14675809	0	6	6	6	1
m	1	0.7184						SUGHERO	p	7	5	baseline	250	parola	1	ong	0	no	CU29M8	29	M	2021-11-09_10h52.48.945	THAI_NEGA	2021.2.3	MacIntel	60.14675809	0	7	7	7	1
z	1	0.7938						PIROTA	np	6	0	baseline	250	nonparola	2	ong	0	no	CU29M8	29	M	2021-11-09_10h52.48.945	THAI_NEGA	2021.2.3	MacIntel	60.14675809	0	8	8	8	1
z	1	1.0808						BAMBORA	np	7	0	baseline	0	nonparola	2	ong	0	no	CU29M8	29	M	2021-11-09_10h52.48.945	THAI_NEGA	2021.2.3	MacIntel	60.14675809	0	9	9	9	1
m	1	0.732						PETALO	p	6	27	baseline	250	parola	1	ong	0	no	CU29M8	29	M	2021-11-09_10h52.48.945	THAI_NEGA	2021.2.3	MacIntel	60.14675809	0	10	10	10	1
m	1	0.7492						ELMETTO	p	7	5	baseline	0	parola	1	ong	0	no	CU29M8	29	M	2021-11-09_10h52.48.945	THAI_NEGA	2021.2.3	MacIntel	60.14675809	0	11	11	11	1
z	1	0.844						DOBILE	np	6	0	baseline	250	nonparola	2	ong	0	no	CU29M8	29	M	2021-11-09_10h52.48.945	THAI_NEGA	2021.2.3	MacIntel	60.14675809	0	12	12	12	1
m	1	0.7151						BAVERO	p	6	7	baseline	0	parola	1	ong	0	no	CU29M8	29	M	2021-11-09_10h52.48.945	THAI_NEGA	2021.2.3	MacIntel	60.14675809	0	13	13	13	1
m	1	0.7938						VALENZA	p	7	10	baseline	500	parola	1	ong	0	no	CU29M8	29	M	2021-11-09_10h52.48.945	THAI_NEGA	2021.2.3	MacIntel	60.14675809	0	14	14	14	1
z	1	0.9111						ORDONE	np	6	0	baseline	250	nonparola	2	ong	0	no	CU29M8	29	M	2021-11-09_10h52.48.945	THAI_NEGA	2021.2.3	MacIntel	60.14675809	0	15	15	15	1
z	1	1.0171						TERPONE	np	7	0	baseline	250	nonparola	2	ong	0	no	CU29M8	29	M	2021-11-09_10h52.48.945	THAI_NEGA	2021.2.3	MacIntel	60.14675809	0	16	16	16	1
m	1	0.7282						INCHINO	p	7	10	baseline	250	parola	1	ong	0	no	CU29M8	29	M	2021-11-09_10h52.48.945	THAI_NEGA	2021.2.3	MacIntel	60.14675809	0	17	17	17	1
m	1	0.6499						ETTARO	p	6	31	baseline	0	parola	1	ong	0	no	CU29M8	29	M	2021-11-09_10h52.48.945	THAI_NEGA	2021.2.3	MacIntel	60.14675809	0	18	18	18	1
z	1	0.7326						LUVACA	np	6	0	baseline	250	nonparola	2	ong	0	no	CU29M8	29	M	2021-11-09_10h52.48.945	THAI_NEGA	2021.2.3	MacIntel	60.14675809	0	19	19	19	1
m	1	0.679						DUETTO	p	6	23	baseline	500	parola	1	ong	0	no	CU29M8	29	M	2021-11-09_10h52.48.945	THAI_NEGA	2021.2.3	MacIntel	60.14675809	0	20	20	20	1
z	1	1.1812						PUPILE	np	6	0	baseline	250	nonparola	2	ong	0	no	CU29M8	29	M	2021-11-09_10h52.48.945	THAI_NEGA	2021.2.3	MacIntel	60.14675809	0	21	21	21	1
z	1	0.7986						STOVACO	np	7	0	baseline	0	nonparola	2	ong	0	no	CU29M8	29	M	2021-11-09_10h52.48.945	THAI_NEGA	2021.2.3	MacIntel	60.14675809	0	22	22	22	1
m	1	0.6995						BARILE	p	6	7	baseline	500	parola	1	ong	0	no	CU29M8	29	M	2021-11-09_10h52.48.945	THAI_NEGA	2021.2.3	MacIntel	60.14675809	0	23	23	23	1
z	1	0.965						RANAIO	np	6	0	baseline	250	nonparola	2	ong	0	no	CU29M8	29	M	2021-11-09_10h52.48.945	THAI_NEGA	2021.2.3	MacIntel	60.14675809	0	24	24	24	1
m	1	0.7139						CAVERNA	p	7	14	baseline	250	parola	1	ong	0	no	CU29M8	29	M	2021-11-09_10h52.48.945	THAI_NEGA	2021.2.3	MacIntel	60.14675809	0	25	25	25	1
z	1	0.8673						ROTOIA	np	7	0	baseline	500	nonparola	2	ong	0	no	CU29M8	29	M	2021-11-09_10h52.48.945	THAI_NEGA	2021.2.3	MacIntel	60.14675809	0	26	26	26	1
m	1	1.0269						ALTURA	p	6	8	baseline	500	parola	1	ong	0	no	CU29M8	29	M	2021-11-09_10h52.48.945	THAI_NEGA	2021.2.3	MacIntel	60.14675809	0	27	27	27	1
m	1	0.8687						DIPINTO	p	7	21	baseline	0	parola	1	ong	0	no	CU29M8	29	M	2021-11-09_10h52.48.945	THAI_NEGA	2021.2.3	MacIntel	60.14675809	0	28	28	28	1
m	1	0.7851						LEGUME	p	6	11	baseline	250	parola	1	ong	0	no	CU29M8	29	M	2021-11-09_10h52.48.945	THAI_NEGA	2021.2.3	MacIntel	60.14675809	0	29	29	29	1
z	1	0.9972						FEDINO	np	6	0	baseline	500	nonparola	2	ong	0	no	CU29M8	29	M	2021-11-09_10h52.48.945	THAI_NEGA	2021.2.3	MacIntel	60.14675809	0	30	30	30	1
m	1	0.8529						MENSOLA	p	7	7	baseline	0	parola	1	ong	0	no	CU29M8	29	M	2021-11-09_10h52.48.945	THAI_NEGA	2021.2.3	MacIntel	60.14675809	0	31	31	31	1
z	1	0.8814						ALCUME	np	6	0	baseline	500	nonparola	2	ong	0	no	CU29M8	29	M	2021-11-09_10h52.48.945	THAI_NEGA	2021.2.3	MacIntel	60.14675809	0	32	32	32	1
m	1	0.7154						INNESTO	p	6	13	baseline	0	parola	1	ong	0	no	CU29M8	29	M	2021-11-09_10h52.48.945	THAI_NEGA	2021.2.3	MacIntel	60.14675809	0	33	33	33	1
z	1	1.1664						LAVENDA	np	7	0	baseline	0	nonparola	2	ong	0	no	CU29M8	29	M	2021-11-09_10h52.48.945	THAI_NEGA	2021.2.3	MacIntel	60.14675809	0	34	34	34	1
m	1	0.8314						SLAVINA	p	7	5	baseline	500	parola	1	ong	0	no	CU29M8	29	M	2021-11-09_10h52.48.945	THAI_NEGA	2021.2.3	MacIntel	60.14675809	0	35	35	35	1
m	1	0.6597						ORMONE	p	6	6	baseline	500	parola	1	ong	0	no	CU29M8	29	M	2021-11-09_10h52.48.945	THAI_NEGA	2021.2.3	MacIntel	60.14675809	0	36	36	36	1
z	1	0.9167						UMIONE	np	6	0	baseline	0	nonparola	2	ong	0	no	CU29M8	29	M	2021-11-09_10h52.48.945	THAI_NEGA	2021.2.3	MacIntel	60.14675809	0	37	37	37	1
m	1	0.7354						SALAME	p	6	14	baseline	0	parola	1	ong	0	no	CU29M8	29	M	2021-11-09_10h52.48.945	THAI_NEGA	2021.2.3	MacIntel	60.14675809	0	38	38	38	1
z	1	0.9515						GANDOLA	np	7	0	baseline	500	nonparola	2	ong	0	no	CU29M8	29	M	2021-11-09_10h52.48.945	THAI_NEGA	2021.2.3	MacIntel	60.14675809	0	39	39	39	1
z	1	0.9489						DIGEGNO	np	7	0	baseline	500	nonparola	2	ong	0	no	CU29M8	29	M	2021-11-09_10h52.48.945	THAI_NEGA	2021.2.3	MacIntel	60.14675809	0	40	40	40	1
z	1	0.9669						BACRECA	np	7	0	baseline	0	nonparola	2	ong	0	no	CU29M8	29	M	2021-11-09_10h52.48.945	THAI_NEGA	2021.2.3	MacIntel	60.14675809	0	41	41	41	1
m	1	0.7197						RUDERE	p	6	8	baseline	250	parola	1	ong	0	no	CU29M8	29	M	2021-11-09_10h52.48.945	THAI_NEGA	2021.2.3	MacIntel	60.14675809	0	42	42	42	1
z	1	0.7842						OSCITE	np	6	0	baseline	250	nonparola	2	ong	0	no	CU29M8	29	M	2021-11-09_10h52.48.945	THAI_NEGA	2021.2.3	MacIntel	60.14675809	0	43	43	43	1
m	1	1.1609						NETTARE	p	7	14	baseline	500	parola	1	ong	0	no	CU29M8	29	M	2021-11-09_10h52.48.945	THAI_NEGA	2021.2.3	MacIntel	60.14675809	0	44	44	44	1
z	1	0.9316						PENTERA	np	7	0	baseline	0	nonparola	2	ong	0	no	CU29M8	29	M	2021-11-09_10h52.48.945	THAI_NEGA	2021.2.3	MacIntel	60.14675809	0	45	45	45	1
z	1	0.8477						NEBOZIO	np	7	0	baseline	250	nonparola	2	ong	0	no	CU29M8	29	M	2021-11-09_10h52.48.945	THAI_NEGA	2021.2.3	MacIntel	60.14675809	0	46	46	46	1
m	1	0.741						ZATTERA	p	7	14	baseline	500	parola	1	ong	0	no	CU29M8	29	M	2021-11-09_10h52.48.945	THAI_NEGA	2021.2.3	MacIntel	60.14675809	0	47	47	47	1
m	1	0.8174						LAMIERA	p	7	11	baseline	500	parola	1	ong	0	no	CU29M8	29	M	2021-11-09_10h52.48.945	THAI_NEGA	2021.2.3	MacIntel	60.14675809	0	48	48	48	1
z	1	0.8951						CULINA	np	6	0	baseline	500	nonparola	2	ong	0	no	CU29M8	29	M	2021-11-09_10h52.48.945	THAI_NEGA	2021.2.3	MacIntel	60.14675809	0	49	49	49	1
m	1	0.7504						FALANGE	p	7	9	baseline	250	parola	1	ong	0	no	CU29M8	29	M	2021-11-09_10h52.48.945	THAI_NEGA	2021.2.3	MacIntel	60.14675809	0	50	50	50	1
m	1	0.7814						PEDALE	p	6	16	baseline	500	parola	1	ong	0	no	CU29M8	29	M	2021-11-09_10h52.48.945	THAI_NEGA	2021.2.3	MacIntel	60.14675809	0	51	51	51	1
z	1	0.8512						METARDO	np	7	0	baseline	500	nonparola	2	ong	0	no	CU29M8	29	M	2021-11-09_10h52.48.945	THAI_NEGA	2021.2.3	MacIntel	60.14675809	0	52	52	52	1
m	1	0.6468						EMPORIO	p	7	3	baseline	250	parola	1	ong	0	no	CU29M8	29	M	2021-11-09_10h52.48.945	THAI_NEGA	2021.2.3	MacIntel	60.14675809	0	53	53	53	1
z	1	0.8347						TAPORE	np	6	0	baseline	0	nonparola	2	ong	0	no	CU29M8	29	M	2021-11-09_10h52.48.945	THAI_NEGA	2021.2.3	MacIntel	60.14675809	0	54	54	54	1
z	1	1.5302						DENTIDE	np	7	0	baseline	250	nonparola	2	ong	0	no	CU29M8	29	M	2021-11-09_10h52.48.945	THAI_NEGA	2021.2.3	MacIntel	60.14675809	0	55	55	55	1
z	1	1.0811						SEPERTO	np	7	0	baseline	500	nonparola	2	ong	0	no	CU29M8	29	M	2021-11-09_10h52.48.945	THAI_NEGA	2021.2.3	MacIntel	60.14675809	0	56	56	56	1
m	1	0.7319						MUCOSA	p	6	6	baseline	500	parola	1	ong	0	no	CU29M8	29	M	2021-11-09_10h52.48.945	THAI_NEGA	2021.2.3	MacIntel	60.14675809	0	57	57	57	1
z	1	0.8357						BECULLA	np	7	0	baseline	250	nonparola	2	ong	0	no	CU29M8	29	M	2021-11-09_10h52.48.945	THAI_NEGA	2021.2.3	MacIntel	60.14675809	0	58	58	58	1
m	1	0.688						FUCINA	p	6	8	baseline	250	parola	1	ong	0	no	CU29M8	29	M	2021-11-09_10h52.48.945	THAI_NEGA	2021.2.3	MacIntel	60.14675809	0	59	59	59	1
m	1	0.7147						ECLISSI	p	7	5	baseline	0	parola	1	ong	0	no	CU29M8	29	M	2021-11-09_10h52.48.945	THAI_NEGA	2021.2.3	MacIntel	60.14675809	0	60	60	60	1
m	1	0.6219						TROFEO	p	6	23	baseline	250	parola	1	ong	0	no	CU29M8	29	M	2021-11-09_10h52.48.945	THAI_NEGA	2021.2.3	MacIntel	60.14675809	0	61	61	61	1
m	1	0.6664						ROTTAME	p	7	7	baseline	0	parola	1	ong	0	no	CU29M8	29	M	2021-11-09_10h52.48.945	THAI_NEGA	2021.2.3	MacIntel	60.14675809	0	62	62	62	1
z	1	0.8157						MENDOLO	np	7	0	baseline	500	nonparola	2	ong	0	no	CU29M8	29	M	2021-11-09_10h52.48.945	THAI_NEGA	2021.2.3	MacIntel	60.14675809	0	63	63	63	1
z	1	0.9861						ARSINE	np	6	0	baseline	250	nonparola	2	ong	0	no	CU29M8	29	M	2021-11-09_10h52.48.945	THAI_NEGA	2021.2.3	MacIntel	60.14675809	0	64	64	64	1
m	1	0.6126						TISANA	p	6	7	baseline	0	parola	1	ong	0	no	CU29M8	29	M	2021-11-09_10h52.48.945	THAI_NEGA	2021.2.3	MacIntel	60.14675809	0	65	65	65	1
z	1	0.7865						ORLINO	np	6	0	baseline	0	nonparola	2	ong	0	no	CU29M8	29	M	2021-11-09_10h52.48.945	THAI_NEGA	2021.2.3	MacIntel	60.14675809	0	66	66	66	1
z	0	1.0794						ARINGA	p	6	9	baseline	500	parola	1	ong	0	no	CU29M8	29	M	2021-11-09_10h52.48.945	THAI_NEGA	2021.2.3	MacIntel	60.14675809	0	67	67	67	1
z	1	1.0265						TENGINE	np	7	0	baseline	0	nonparola	2	ong	0	no	CU29M8	29	M	2021-11-09_10h52.48.945	THAI_NEGA	2021.2.3	MacIntel	60.14675809	0	68	68	68	1
m	1	0.6694						ATTICO	p	6	6	baseline	500	parola	1	ong	0	no	CU29M8	29	M	2021-11-09_10h52.48.945	THAI_NEGA	2021.2.3	MacIntel	60.14675809	0	69	69	69	1
z	1	1.0811						VENORE	np	6	0	baseline	250	nonparola	2	ong	0	no	CU29M8	29	M	2021-11-09_10h52.48.945	THAI_NEGA	2021.2.3	MacIntel	60.14675809	0	70	70	70	1
m	1	0.7118						DARSENA	p	7	9	baseline	0	parola	1	ong	0	no	CU29M8	29	M	2021-11-09_10h52.48.945	THAI_NEGA	2021.2.3	MacIntel	60.14675809	0	71	71	71	1
z	1	0.9828						ALCIERE	np	7	0	baseline	250	nonparola	2	ong	0	no	CU29M8	29	M	2021-11-09_10h52.48.945	THAI_NEGA	2021.2.3	MacIntel	60.14675809	0	72	72	72	1
z	1	1.0974						ENTIMO	np	6	0	baseline	0	nonparola	2	ong	0	no	CU29M8	29	M	2021-11-09_10h52.48.945	THAI_NEGA	2021.2.3	MacIntel	60.14675809	0	73	73	73	1
m	1	0.6978						LIVIDO	p	6	8	baseline	500	parola	1	ong	0	no	CU29M8	29	M	2021-11-09_10h52.48.945	THAI_NEGA	2021.2.3	MacIntel	60.14675809	0	74	74	74	1
m	1	0.5932						NAUSEA	p	6	15	baseline	0	parola	1	ong	0	no	CU29M8	29	M	2021-11-09_10h52.48.945	THAI_NEGA	2021.2.3	MacIntel	60.14675809	0	75	75	75	1
z	1	0.9315						VERCACE	np	7	0	baseline	500	nonparola	2	ong	0	no	CU29M8	29	M	2021-11-09_10h52.48.945	THAI_NEGA	2021.2.3	MacIntel	60.14675809	0	76	76	76	1
m	1	0.7491						COFANO	p	6	9	baseline	0	parola	1	ong	0	no	CU29M8	29	M	2021-11-09_10h52.48.945	THAI_NEGA	2021.2.3	MacIntel	60.14675809	0	77	77	77	1
z	1	0.85						USPICIO	np	7	0	baseline	250	nonparola	2	ong	0	no	CU29M8	29	M	2021-11-09_10h52.48.945	THAI_NEGA	2021.2.3	MacIntel	60.14675809	0	78	78	78	1
m	1	0.6635						IMBUTO	p	6	9	baseline	0	parola	1	ong	0	no	CU29M8	29	M	2021-11-09_10h52.48.945	THAI_NEGA	2021.2.3	MacIntel	60.14675809	0	79	79	79	1
z	1	0.7852						SADIVA	np	6	0	baseline	500	nonparola	2	ong	0	no	CU29M8	29	M	2021-11-09_10h52.48.945	THAI_NEGA	2021.2.3	MacIntel	60.14675809	0	80	80	80	1
m	1	0.6147						BOZZOLO	p	7	7	baseline	0	parola	1	ong	0	no	CU29M8	29	M	2021-11-09_10h52.48.945	THAI_NEGA	2021.2.3	MacIntel	60.14675809	0	81	81	81	1
z	1	0.7358						OMPICCIO	np	7	0	baseline	0	nonparola	2	ong	0	no	CU29M8	29	M	2021-11-09_10h52.48.945	THAI_NEGA	2021.2.3	MacIntel	60.14675809	0	82	82	82	1
z	1	1.1632						LIMPONE	np	7	0	baseline	500	nonparola	2	ong	0	no	CU29M8	29	M	2021-11-09_10h52.48.945	THAI_NEGA	2021.2.3	MacIntel	60.14675809	0	83	83	83	1
z	1	1.0651						NARCICO	np	7	0	baseline	250	nonparola	2	ong	0	no	CU29M8	29	M	2021-11-09_10h52.48.945	THAI_NEGA	2021.2.3	MacIntel	60.14675809	0	84	84	84	1
m	1	0.7325						PASCOLO	p	7	7	baseline	0	parola	1	ong	0	no	CU29M8	29	M	2021-11-09_10h52.48.945	THAI_NEGA	2021.2.3	MacIntel	60.14675809	0	85	85	85	1
z	1	0.8851						INSOGNA	np	7	0	baseline	250	nonparola	2	ong	0	no	CU29M8	29	M	2021-11-09_10h52.48.945	THAI_NEGA	2021.2.3	MacIntel	60.14675809	0	86	86	86	1
m	1	1.0483						PATINA	p	6	14	baseline	250	parola	1	ong	0	no	CU29M8	29	M	2021-11-09_10h52.48.945	THAI_NEGA	2021.2.3	MacIntel	60.14675809	0	87	87	87	1
z	1	0.9817						ADOLTO	np	7	0	baseline	0	nonparola	2	ong	0	no	CU29M8	29	M	2021-11-09_10h52.48.945	THAI_NEGA	2021.2.3	MacIntel	60.14675809	0	88	88	88	1
m	1	0.6145						UTENTE	p	6	34	baseline	0	parola	1	ong	0	no	CU29M8	29	M	2021-11-09_10h52.48.945	THAI_NEGA	2021.2.3	MacIntel	60.14675809	0	89	89	89	1
z	1	0.8989						CIPELLA	np	7	0	baseline	500	nonparola	2	ong	0	no	CU29M8	29	M	2021-11-09_10h52.48.945	THAI_NEGA	2021.2.3	MacIntel	60.14675809	0	90	90	90	1
m	1	0.7497						GINEPRO	p	7	10	baseline	0	parola	1	ong	0	no	CU29M8	29	M	2021-11-09_10h52.48.945	THAI_NEGA	2021.2.3	MacIntel	60.14675809	0	91	91	91	1
z	1	0.9818						NONATO	np	6	0	baseline	500	nonparola	2	ong	0	no	CU29M8	29	M	2021-11-09_10h52.48.945	THAI_NEGA	2021.2.3	MacIntel	60.14675809	0	92	92	92	1
m	1	0.6604						CALICE	p	6	10	baseline	0	parola	1	ong	0	no	CU29M8	29	M	2021-11-09_10h52.48.945	THAI_NEGA	2021.2.3	MacIntel	60.14675809	0	93	93	93	1
m	1	0.6991						TORACE	p	6	31	baseline	250	parola	1	ong	0	no	CU29M8	29	M	2021-11-09_10h52.48.945	THAI_NEGA	2021.2.3	MacIntel	60.14675809	0	94	94	94	1
m	1	0.9314						REDINE	p	6	8	baseline	500	parola	1	ong	0	no	CU29M8	29	M	2021-11-09_10h52.48.945	THAI_NEGA	2021.2.3	MacIntel	60.14675809	0	95	95	95	1
m	1	0.7415						GOMITO	p	6	35	baseline	0	parola	1	ong	0	no	CU29M8	29	M	2021-11-09_10h52.48.945	THAI_NEGA	2021.2.3	MacIntel	60.14675809	0	96	96	96	1
z	1	1.3915						INGENSO	np	7	0	baseline	500	nonparola	2	ong	0	no	CU29M8	29	M	2021-11-09_10h52.48.945	THAI_NEGA	2021.2.3	MacIntel	60.14675809	0	97	97	97	1
z	1	0.8368						COVALLO	np	7	0	baseline	250	nonparola	2	ong	0	no	CU29M8	29	M	2021-11-09_10h52.48.945	THAI_NEGA	2021.2.3	MacIntel	60.14675809	0	98	98	98	1
m	1	0.6823						MONACO	p	6	24	baseline	250	parola	1	ong	0	no	CU29M8	29	M	2021-11-09_10h52.48.945	THAI_NEGA	2021.2.3	MacIntel	60.14675809	0	99	99	99	1
m	1	1.0466						DILUVIO	p	7	34	monitoring	0	parola	1	ong	0	no	CU29M8	29	M	2021-11-09_10h52.48.945	THAI_NEGA	2021.2.3	MacIntel	60.14675809						0	0	0	0	1
z	1	0.994						PADATO	np	6	0	monitoring	250	nonparola	2	ong	0	no	CU29M8	29	M	2021-11-09_10h52.48.945	THAI_NEGA	2021.2.3	MacIntel	60.14675809						0	1	1	1	1
m	1	0.9408						STIVALE	p	7	10	monitoring	0	parola	1	ong	0	no	CU29M8	29	M	2021-11-09_10h52.48.945	THAI_NEGA	2021.2.3	MacIntel	60.14675809						0	2	2	2	1
m	0	0.9905						BAMMINO	np	7	0	monitoring	0	nonparola	2	ong	0	no	CU29M8	29	M	2021-11-09_10h52.48.945	THAI_NEGA	2021.2.3	MacIntel	60.14675809						0	3	3	3	1
z	1	1.1301						NUDOLA	np	6	0	monitoring	250	nonparola	2	ong	0	no	CU29M8	29	M	2021-11-09_10h52.48.945	THAI_NEGA	2021.2.3	MacIntel	60.14675809						0	4	4	4	1
m	1	1.2145						ZAMPINO	p	7	6	monitoring	500	parola	1	ong	0	no	CU29M8	29	M	2021-11-09_10h52.48.945	THAI_NEGA	2021.2.3	MacIntel	60.14675809						0	5	5	5	1
m	1	0.999						CALDAIA	p	7	12	monitoring	250	parola	1	ong	0	no	CU29M8	29	M	2021-11-09_10h52.48.945	THAI_NEGA	2021.2.3	MacIntel	60.14675809						0	6	6	6	1
m	0	0.8799						FULGINE	np	7	0	monitoring	0	nonparola	2	ong	0	no	CU29M8	29	M	2021-11-09_10h52.48.945	THAI_NEGA	2021.2.3	MacIntel	60.14675809						0	7	7	7	1
m	1	1.2825						URANIO	p	6	9	monitoring	250	parola	1	ong	0	no	CU29M8	29	M	2021-11-09_10h52.48.945	THAI_NEGA	2021.2.3	MacIntel	60.14675809						0	8	8	8	1
z	1	0.8948						APISSO	np	6	0	monitoring	500	nonparola	2	ong	0	no	CU29M8	29	M	2021-11-09_10h52.48.945	THAI_NEGA	2021.2.3	MacIntel	60.14675809						0	9	9	9	1
l	1	1.2634						CAGERMA	np	7	0	monitoring	0	l	2	pmcue	0	no	CU29M8	29	M	2021-11-09_10h52.48.945	THAI_NEGA	2021.2.3	MacIntel	60.14675809						0	10	10	10	1
m	1	1.1908						TAZZINA	p	7	10	monitoring	250	parola	1	ong	0	no	CU29M8	29	M	2021-11-09_10h52.48.945	THAI_NEGA	2021.2.3	MacIntel	60.14675809						0	11	11	11	1
m	1	1.1488						VAPORE	p	6	40	monitoring	0	parola	1	ong	0	no	CU29M8	29	M	2021-11-09_10h52.48.945	THAI_NEGA	2021.2.3	MacIntel	60.14675809						0	12	12	12	1
m	0	0.9491						FEDORE	np	6	0	monitoring	250	nonparola	2	ong	0	no	CU29M8	29	M	2021-11-09_10h52.48.945	THAI_NEGA	2021.2.3	MacIntel	60.14675809						0	13	13	13	1
m	1	1.0385						MONTONE	p	7	8	monitoring	250	parola	1	ong	0	no	CU29M8	29	M	2021-11-09_10h52.48.945	THAI_NEGA	2021.2.3	MacIntel	60.14675809						0	14	14	14	1
z	1	1.3964						CANEZZA	np	7	0	monitoring	0	nonparola	2	ong	0	no	CU29M8	29	M	2021-11-09_10h52.48.945	THAI_NEGA	2021.2.3	MacIntel	60.14675809						0	15	15	15	1
m	0	1.2996						RAGINA	np	6	0	monitoring	250	nonparola	2	ong	0	no	CU29M8	29	M	2021-11-09_10h52.48.945	THAI_NEGA	2021.2.3	MacIntel	60.14675809						0	16	16	16	1
m	1	0.9981						AGNELLO	p	7	17	monitoring	250	parola	1	ong	0	no	CU29M8	29	M	2021-11-09_10h52.48.945	THAI_NEGA	2021.2.3	MacIntel	60.14675809						0	17	17	17	1
z	1	1.3165						PINARIO	np	7	0	monitoring	250	nonparola	2	ong	0	no	CU29M8	29	M	2021-11-09_10h52.48.945	THAI_NEGA	2021.2.3	MacIntel	60.14675809						0	18	18	18	1
z	1	1.2326						INDANO	np	6	0	monitoring	500	nonparola	2	ong	0	no	CU29M8	29	M	2021-11-09_10h52.48.945	THAI_NEGA	2021.2.3	MacIntel	60.14675809						0	19	19	19	1
m	1	1.0818						BISTURI	p	7	8	monitoring	250	parola	1	ong	0	no	CU29M8	29	M	2021-11-09_10h52.48.945	THAI_NEGA	2021.2.3	MacIntel	60.14675809						0	20	20	20	1
z	1	1.0624						SECONTO	np	7	0	monitoring	250	nonparola	2	ong	0	no	CU29M8	29	M	2021-11-09_10h52.48.945	THAI_NEGA	2021.2.3	MacIntel	60.14675809						0	21	21	21	1
l	1	0.9099						POMATA	p	6	0	monitoring	500	l	1	pmcue	0	no	CU29M8	29	M	2021-11-09_10h52.48.945	THAI_NEGA	2021.2.3	MacIntel	60.14675809						0	22	22	22	1
z	1	1.1158						UMETTA	np	6	0	monitoring	250	nonparola	2	ong	0	no	CU29M8	29	M	2021-11-09_10h52.48.945	THAI_NEGA	2021.2.3	MacIntel	60.14675809						0	23	23	23	1
m	1	0.9192						FRUSCIO	p	7	9	monitoring	0	parola	1	ong	0	no	CU29M8	29	M	2021-11-09_10h52.48.945	THAI_NEGA	2021.2.3	MacIntel	60.14675809						0	24	24	24	1
m	1	1.1839						ORDIGNO	p	7	15	monitoring	250	parola	1	ong	0	no	CU29M8	29	M	2021-11-09_10h52.48.945	THAI_NEGA	2021.2.3	MacIntel	60.14675809						0	25	25	25	1
m	0	1.0171						METALO	np	6	0	monitoring	0	nonparola	2	ong	0	no	CU29M8	29	M	2021-11-09_10h52.48.945	THAI_NEGA	2021.2.3	MacIntel	60.14675809						0	26	26	26	1
z	1	1.2768						GAVERA	np	6	0	monitoring	500	nonparola	2	ong	0	no	CU29M8	29	M	2021-11-09_10h52.48.945	THAI_NEGA	2021.2.3	MacIntel	60.14675809						0	27	27	27	1
m	1	0.9139						INSERTO	p	7	9	monitoring	0	parola	1	ong	0	no	CU29M8	29	M	2021-11-09_10h52.48.945	THAI_NEGA	2021.2.3	MacIntel	60.14675809						0	28	28	28	1
m	1	1.0992						VICARIO	p	7	9	monitoring	500	parola	1	ong	0	no	CU29M8	29	M	2021-11-09_10h52.48.945	THAI_NEGA	2021.2.3	MacIntel	60.14675809						0	29	29	29	1
z	1	1.1152						ACENDA	np	6	0	monitoring	0	nonparola	2	ong	0	no	CU29M8	29	M	2021-11-09_10h52.48.945	THAI_NEGA	2021.2.3	MacIntel	60.14675809						0	30	30	30	1
m	1	1.0595						DECADE	p	6	7	monitoring	0	parola	1	ong	0	no	CU29M8	29	M	2021-11-09_10h52.48.945	THAI_NEGA	2021.2.3	MacIntel	60.14675809						0	31	31	31	1
z	1	1.3138						PALETE	np	6	0	monitoring	500	nonparola	2	ong	0	no	CU29M8	29	M	2021-11-09_10h52.48.945	THAI_NEGA	2021.2.3	MacIntel	60.14675809						0	32	32	32	1
m	1	1.085						SENAPE	p	6	17	monitoring	500	parola	1	ong	0	no	CU29M8	29	M	2021-11-09_10h52.48.945	THAI_NEGA	2021.2.3	MacIntel	60.14675809						0	33	33	33	1
z	1	1.0499						TENTONO	np	7	0	monitoring	0	nonparola	2	ong	0	no	CU29M8	29	M	2021-11-09_10h52.48.945	THAI_NEGA	2021.2.3	MacIntel	60.14675809						0	34	34	34	1
l	1	0.8116						MANICO	p	6	12	monitoring	0	l	1	pmcue	0	no	CU29M8	29	M	2021-11-09_10h52.48.945	THAI_NEGA	2021.2.3	MacIntel	60.14675809						0	35	35	35	1
m	1	0.781						GETTONE	p	7	5	monitoring	250	parola	1	ong	0	no	CU29M8	29	M	2021-11-09_10h52.48.945	THAI_NEGA	2021.2.3	MacIntel	60.14675809						0	36	36	36	1
z	1	1.2974						CALERA	np	6	0	monitoring	500	nonparola	2	ong	0	no	CU29M8	29	M	2021-11-09_10h52.48.945	THAI_NEGA	2021.2.3	MacIntel	60.14675809						0	37	37	37	1
m	1	0.9272						USTIONE	p	7	20	monitoring	500	parola	1	ong	0	no	CU29M8	29	M	2021-11-09_10h52.48.945	THAI_NEGA	2021.2.3	MacIntel	60.14675809						0	38	38	38	1
l	0	1.3342						LEGNAME	p	7	7	monitoring	0	parola	1	ong	0	no	CU29M8	29	M	2021-11-09_10h52.48.945	THAI_NEGA	2021.2.3	MacIntel	60.14675809						0	39	39	39	1
z	1	1.4975						MODIVO	np	6	0	monitoring	0	nonparola	2	ong	0	no	CU29M8	29	M	2021-11-09_10h52.48.945	THAI_NEGA	2021.2.3	MacIntel	60.14675809						0	40	40	40	1
m	1	1.0741						RADURA	p	6	9	monitoring	0	parola	1	ong	0	no	CU29M8	29	M	2021-11-09_10h52.48.945	THAI_NEGA	2021.2.3	MacIntel	60.14675809						0	41	41	41	1
z	1	1.1729						TUANTO	np	6	0	monitoring	250	nonparola	2	ong	0	no	CU29M8	29	M	2021-11-09_10h52.48.945	THAI_NEGA	2021.2.3	MacIntel	60.14675809						0	42	42	42	1
m	1	0.8991						PICCONE	p	7	11	monitoring	0	parola	1	ong	0	no	CU29M8	29	M	2021-11-09_10h52.48.945	THAI_NEGA	2021.2.3	MacIntel	60.14675809						0	43	43	43	1
z	1	1.3825						LACREME	np	7	0	monitoring	250	nonparola	2	ong	0	no	CU29M8	29	M	2021-11-09_10h52.48.945	THAI_NEGA	2021.2.3	MacIntel	60.14675809						0	44	44	44	1
z	1	1.2663						DILITTA	np	7	0	monitoring	500	nonparola	2	ong	0	no	CU29M8	29	M	2021-11-09_10h52.48.945	THAI_NEGA	2021.2.3	MacIntel	60.14675809						0	45	45	45	1
l	1	1.0009						TOMANTE	np	7	0	monitoring	0	l	2	pmcue	0	no	CU29M8	29	M	2021-11-09_10h52.48.945	THAI_NEGA	2021.2.3	MacIntel	60.14675809						0	46	46	46	1
m	1	0.7823						OTTONE	p	6	17	monitoring	500	parola	1	ong	0	no	CU29M8	29	M	2021-11-09_10h52.48.945	THAI_NEGA	2021.2.3	MacIntel	60.14675809						0	47	47	47	1
m	1	1.4566						GAZEBO	p	6	8	monitoring	0	parola	1	ong	0	no	CU29M8	29	M	2021-11-09_10h52.48.945	THAI_NEGA	2021.2.3	MacIntel	60.14675809						0	48	48	48	1
z	1	1.0984						NENICO	np	6	0	monitoring	250	nonparola	2	ong	0	no	CU29M8	29	M	2021-11-09_10h52.48.945	THAI_NEGA	2021.2.3	MacIntel	60.14675809						0	49	49	49	1
m	1	0.8522						ARPIONE	p	7	12	monitoring	250	parola	1	ong	0	no	CU29M8	29	M	2021-11-09_10h52.48.945	THAI_NEGA	2021.2.3	MacIntel	60.14675809						0	50	50	50	1
z	1	1.4799						VANIGIA	np	7	0	monitoring	500	nonparola	2	ong	0	no	CU29M8	29	M	2021-11-09_10h52.48.945	THAI_NEGA	2021.2.3	MacIntel	60.14675809						0	51	51	51	1
z	1	1.3103						EBLISSE	np	7	0	monitoring	0	nonparola	2	ong	0	no	CU29M8	29	M	2021-11-09_10h52.48.945	THAI_NEGA	2021.2.3	MacIntel	60.14675809						0	52	52	52	1
m	1	1.5432						CARTINA	p	7	13	monitoring	250	parola	1	ong	0	no	CU29M8	29	M	2021-11-09_10h52.48.945	THAI_NEGA	2021.2.3	MacIntel	60.14675809						0	53	53	53	1
z	1	1.2954						TECITA	np	6	0	monitoring	500	nonparola	2	ong	0	no	CU29M8	29	M	2021-11-09_10h52.48.945	THAI_NEGA	2021.2.3	MacIntel	60.14675809						0	54	54	54	1
m	1	1.0981						FELINO	p	6	9	monitoring	500	parola	1	ong	0	no	CU29M8	29	M	2021-11-09_10h52.48.945	THAI_NEGA	2021.2.3	MacIntel	60.14675809						0	55	55	55	1
z	1	1.3632						GINEVRO	np	7	0	monitoring	250	nonparola	2	ong	0	no	CU29M8	29	M	2021-11-09_10h52.48.945	THAI_NEGA	2021.2.3	MacIntel	60.14675809						0	56	56	56	1
z	1	1.1166						ELANCO	np	6	0	monitoring	250	nonparola	2	ong	0	no	CU29M8	29	M	2021-11-09_10h52.48.945	THAI_NEGA	2021.2.3	MacIntel	60.14675809						0	57	57	57	1
m	1	0.7994						BIDONE	p	6	13	monitoring	0	parola	1	ong	0	no	CU29M8	29	M	2021-11-09_10h52.48.945	THAI_NEGA	2021.2.3	MacIntel	60.14675809						0	58	58	58	1
z	0	1.1334						LEMURE	p	6	3	monitoring	500	parola	1	ong	0	no	CU29M8	29	M	2021-11-09_10h52.48.945	THAI_NEGA	2021.2.3	MacIntel	60.14675809						0	59	59	59	1
m	0	0.83						SAGOMA	p	6	0	monitoring	250	l	1	pmcue	0	no	CU29M8	29	M	2021-11-09_10h52.48.945	THAI_NEGA	2021.2.3	MacIntel	60.14675809						0	60	60	60	1
m	1	0.8672						REPERTO	p	7	7	monitoring	0	parola	1	ong	0	no	CU29M8	29	M	2021-11-09_10h52.48.945	THAI_NEGA	2021.2.3	MacIntel	60.14675809						0	61	61	61	1
z	1	1.8155						MIDULLO	np	7	0	monitoring	250	nonparola	2	ong	0	no	CU29M8	29	M	2021-11-09_10h52.48.945	THAI_NEGA	2021.2.3	MacIntel	60.14675809						0	62	62	62	1
m	0	0.9115						DANNOLA	np	7	0	monitoring	500	nonparola	2	ong	0	no	CU29M8	29	M	2021-11-09_10h52.48.945	THAI_NEGA	2021.2.3	MacIntel	60.14675809						0	63	63	63	1
m	1	0.8136						ORFANO	p	6	9	monitoring	500	parola	1	ong	0	no	CU29M8	29	M	2021-11-09_10h52.48.945	THAI_NEGA	2021.2.3	MacIntel	60.14675809						0	64	64	64	1
z	1	1.0983						BANENA	np	6	0	monitoring	250	nonparola	2	ong	0	no	CU29M8	29	M	2021-11-09_10h52.48.945	THAI_NEGA	2021.2.3	MacIntel	60.14675809						0	65	65	65	1
z	1	1.3995						FERPATA	np	7	0	monitoring	0	nonparola	2	ong	0	no	CU29M8	29	M	2021-11-09_10h52.48.945	THAI_NEGA	2021.2.3	MacIntel	60.14675809						0	66	66	66	1
m	1	0.9109						NEURONE	p	7	11	monitoring	250	parola	1	ong	0	no	CU29M8	29	M	2021-11-09_10h52.48.945	THAI_NEGA	2021.2.3	MacIntel	60.14675809						0	67	67	67	1
z	1	1.5963						LATTERA	np	7	0	monitoring	500	nonparola	2	ong	0	no	CU29M8	29	M	2021-11-09_10h52.48.945	THAI_NEGA	2021.2.3	MacIntel	60.14675809						0	68	68	68	1
z	1	1.3303						GESIONE	np	7	0	monitoring	500	nonparola	2	ong	0	no	CU29M8	29	M	2021-11-09_10h52.48.945	THAI_NEGA	2021.2.3	MacIntel	60.14675809						0	69	69	69	1
m	1	1.396						PEDANA	p	6	18	monitoring	500	parola	1	ong	0	no	CU29M8	29	M	2021-11-09_10h52.48.945	THAI_NEGA	2021.2.3	MacIntel	60.14675809						0	70	70	70	1
l	1	0.7685						MACIATA	np	7	0	monitoring	500	l	2	pmcue	0	no	CU29M8	29	M	2021-11-09_10h52.48.945	THAI_NEGA	2021.2.3	MacIntel	60.14675809						0	71	71	71	1
z	1	1.5759						FIOLINO	np	7	0	monitoring	250	nonparola	2	ong	0	no	CU29M8	29	M	2021-11-09_10h52.48.945	THAI_NEGA	2021.2.3	MacIntel	60.14675809						0	72	72	72	1
m	1	1.4334						INGORGO	p	7	16	monitoring	0	parola	1	ong	0	no	CU29M8	29	M	2021-11-09_10h52.48.945	THAI_NEGA	2021.2.3	MacIntel	60.14675809						0	73	73	73	1
z	1	1.755						IMPORO	np	6	0	monitoring	250	nonparola	2	ong	0	no	CU29M8	29	M	2021-11-09_10h52.48.945	THAI_NEGA	2021.2.3	MacIntel	60.14675809						0	74	74	74	1
m	1	0.8756						NOBILE	p	6	29	monitoring	500	parola	1	ong	0	no	CU29M8	29	M	2021-11-09_10h52.48.945	THAI_NEGA	2021.2.3	MacIntel	60.14675809						0	75	75	75	1
m	1	1.2332						MINIERA	p	7	19	monitoring	500	parola	1	ong	0	no	CU29M8	29	M	2021-11-09_10h52.48.945	THAI_NEGA	2021.2.3	MacIntel	60.14675809						0	76	76	76	1
z	1	1.2147						ALLARVE	np	7	0	monitoring	500	nonparola	2	ong	0	no	CU29M8	29	M	2021-11-09_10h52.48.945	THAI_NEGA	2021.2.3	MacIntel	60.14675809						0	77	77	77	1
z	1	1.5962						DIBANO	np	6	0	monitoring	250	nonparola	2	ong	0	no	CU29M8	29	M	2021-11-09_10h52.48.945	THAI_NEGA	2021.2.3	MacIntel	60.14675809						0	78	78	78	1
m	1	1.1477						FAGOTTO	p	7	7	monitoring	0	parola	1	ong	0	no	CU29M8	29	M	2021-11-09_10h52.48.945	THAI_NEGA	2021.2.3	MacIntel	60.14675809						0	79	79	79	1
m	1	0.8319						PALUDE	p	6	13	monitoring	0	parola	1	ong	0	no	CU29M8	29	M	2021-11-09_10h52.48.945	THAI_NEGA	2021.2.3	MacIntel	60.14675809						0	80	80	80	1
z	1	0.9867						MUDINO	np	6	0	monitoring	500	nonparola	2	ong	0	no	CU29M8	29	M	2021-11-09_10h52.48.945	THAI_NEGA	2021.2.3	MacIntel	60.14675809						0	81	81	81	1
z	1	1.048						ESTEBA	np	6	0	monitoring	500	nonparola	2	ong	0	no	CU29M8	29	M	2021-11-09_10h52.48.945	THAI_NEGA	2021.2.3	MacIntel	60.14675809						0	82	82	82	1
l	1	0.7102						MANTIDE	p	7	9	monitoring	250	l	1	pmcue	0	no	CU29M8	29	M	2021-11-09_10h52.48.945	THAI_NEGA	2021.2.3	MacIntel	60.14675809						0	83	83	83	1
m	1	1.2681						UVETTA	p	6	11	monitoring	500	parola	1	ong	0	no	CU29M8	29	M	2021-11-09_10h52.48.945	THAI_NEGA	2021.2.3	MacIntel	60.14675809						0	84	84	84	1
m	1	0.8602						ESILIO	p	6	41	monitoring	250	parola	1	ong	0	no	CU29M8	29	M	2021-11-09_10h52.48.945	THAI_NEGA	2021.2.3	MacIntel	60.14675809						0	85	85	85	1
z	1	1.3146						RECRUTA	np	7	0	monitoring	500	nonparola	2	ong	0	no	CU29M8	29	M	2021-11-09_10h52.48.945	THAI_NEGA	2021.2.3	MacIntel	60.14675809						0	86	86	86	1
m	1	0.7782						TIMONE	p	7	31	monitoring	250	parola	1	ong	0	no	CU29M8	29	M	2021-11-09_10h52.48.945	THAI_NEGA	2021.2.3	MacIntel	60.14675809						0	87	87	87	1
m	1	1.464						CAVOLO	p	6	13	monitoring	0	parola	1	ong	0	no	CU29M8	29	M	2021-11-09_10h52.48.945	THAI_NEGA	2021.2.3	MacIntel	60.14675809						0	88	88	88	1
z	1	1.6475						NOTTARE	np	7	0	monitoring	500	nonparola	2	ong	0	no	CU29M8	29	M	2021-11-09_10h52.48.945	THAI_NEGA	2021.2.3	MacIntel	60.14675809						0	89	89	89	1
m	1	1.0151						LICHENE	p	7	7	monitoring	0	parola	1	ong	0	no	CU29M8	29	M	2021-11-09_10h52.48.945	THAI_NEGA	2021.2.3	MacIntel	60.14675809						0	90	90	90	1
z	1	1.3101						PUSTINO	np	7	0	monitoring	500	nonparola	2	ong	0	no	CU29M8	29	M	2021-11-09_10h52.48.945	THAI_NEGA	2021.2.3	MacIntel	60.14675809						0	91	91	91	1
m	1	0.7861						MULINO	p	6	7	monitoring	0	parola	1	ong	0	no	CU29M8	29	M	2021-11-09_10h52.48.945	THAI_NEGA	2021.2.3	MacIntel	60.14675809						0	92	92	92	1
z	1	1.6107						VAROLO	np	6	0	monitoring	0	nonparola	2	ong	0	no	CU29M8	29	M	2021-11-09_10h52.48.945	THAI_NEGA	2021.2.3	MacIntel	60.14675809						0	93	93	93	1
l	1	0.2164						ENIGMA	p	6	9	monitoring	500	l	1	pmcue	0	no	CU29M8	29	M	2021-11-09_10h52.48.945	THAI_NEGA	2021.2.3	MacIntel	60.14675809						0	94	94	94	1
m	1	1.1645						NARICE	p	6	15	monitoring	250	parola	1	ong	0	no	CU29M8	29	M	2021-11-09_10h52.48.945	THAI_NEGA	2021.2.3	MacIntel	60.14675809						0	95	95	95	1
z	1	1.7091						CAVIDE	np	6	0	monitoring	500	nonparola	2	ong	0	no	CU29M8	29	M	2021-11-09_10h52.48.945	THAI_NEGA	2021.2.3	MacIntel	60.14675809						0	96	96	96	1
	0							VOLACE	np	6	0	monitoring	0	nonparola	2	ong	0	no	CU29M8	29	M	2021-11-09_10h52.48.945	THAI_NEGA	2021.2.3	MacIntel	60.14675809						0	97	97	97	1
z	1	1.2813						SADICE	np	6	0	monitoring	0	nonparola	2	ong	0	no	CU29M8	29	M	2021-11-09_10h52.48.945	THAI_NEGA	2021.2.3	MacIntel	60.14675809						0	98	98	98	1
m	1	0.7795						VORTICE	p	7	14	monitoring	250	parola	1	ong	0	no	CU29M8	29	M	2021-11-09_10h52.48.945	THAI_NEGA	2021.2.3	MacIntel	60.14675809						0	99	99	99	1
																			CU29M8	29	M	2021-11-09_10h52.48.945	THAI_NEGA	2021.2.3	MacIntel	60.14675809											n	1	7.2825	y	1	6.0642	n	1	4.9864
