# Supplementary material for: Thinking about it: the impact of COVID-19-related stimuli on prospective memory
Source: PeerJ. 2023 Nov 16;11:e16389. doi: 10.7717/peerj.16389 (PMC10657566; doi:10.7717/peerj.16389)
Supplement: Supplemental Information 4 — The raw data from both the task and the questionnaire. Both folders are divided in the three conditions (COV, DOC, and NEGA) depending on the presented video clip. [file peerj-11-16389-s004.zip › Data/RAW_Data_Task/NEGA_version/JSF29F1_nega.csv]

trial_key.keys	trial_key.corr	trial_key.rt	trials_loop_practice.thisRepN	trials_loop_practice.thisTrialN	trials_loop_practice.thisN	trials_loop_practice.thisIndex	trials_loop_practice.ran	stimolo	parolanonparola	lunghezza	frequenza	blocco	jitter	rispcorr	StimTrig	stim_type	stimulus_after	underline	ID_Soggetto*	Età*	Sesso	date	expName	psychopyVersion	OS	frameRate	trials_loop_baseline.thisRepN	trials_loop_baseline.thisTrialN	trials_loop_baseline.thisN	trials_loop_baseline.thisIndex	trials_loop_baseline.ran	trials_loop_attention.thisRepN	trials_loop_attention.thisTrialN	trials_loop_attention.thisN	trials_loop_attention.thisIndex	trials_loop_attention.ran	emotional1_key.keys	emotional1_key.corr	emotional1_key.rt	emotional2_key.keys	emotional2_key.corr	emotional2_key.rt	emotional3_key.keys	emotional3_key.corr	emotional3_key.rt
m	1	0.7845	0	0	0	0	1	ARANCIA	p	7	31	practice	500	parola	1	ong	0	no	JSF29F1	29	F	2022-02-01_18h59.34.393	THAI_NEGA	2021.2.3	MacIntel	59.97361161
m	0	0.6837	0	1	1	1	1	RECINA	np	6	0	practice	500	nonparola	2	ong	0	no	JSF29F1	29	F	2022-02-01_18h59.34.393	THAI_NEGA	2021.2.3	MacIntel	59.97361161
z	1	1.1356	0	2	2	2	1	TUCCANA	np	7	0	practice	250	nonparola	2	ong	0	no	JSF29F1	29	F	2022-02-01_18h59.34.393	THAI_NEGA	2021.2.3	MacIntel	59.97361161
m	1	1.0842	0	3	3	3	1	PETTINE	p	7	1	practice	0	parola	1	ong	0	no	JSF29F1	29	F	2022-02-01_18h59.34.393	THAI_NEGA	2021.2.3	MacIntel	59.97361161
	0		0	4	4	4	1	INFITO	np	6	0	practice	500	nonparola	2	ong	0	no	JSF29F1	29	F	2022-02-01_18h59.34.393	THAI_NEGA	2021.2.3	MacIntel	59.97361161
m	1	1.4998	0	5	5	5	1	GIUDICE	p	7	374	practice	500	parola	1	ong	0	no	JSF29F1	29	F	2022-02-01_18h59.34.393	THAI_NEGA	2021.2.3	MacIntel	59.97361161
m	1	0.7833	0	6	6	6	1	VOLANTE	p	7	89	practice	0	parola	1	ong	0	no	JSF29F1	29	F	2022-02-01_18h59.34.393	THAI_NEGA	2021.2.3	MacIntel	59.97361161
z	1	0.9994	0	7	7	7	1	CUBELA	np	6	0	practice	250	nonparola	2	ong	0	no	JSF29F1	29	F	2022-02-01_18h59.34.393	THAI_NEGA	2021.2.3	MacIntel	59.97361161
z	1	1.0517	0	8	8	8	1	LUGGINE	np	7	0	practice	0	nonparola	2	ong	0	no	JSF29F1	29	F	2022-02-01_18h59.34.393	THAI_NEGA	2021.2.3	MacIntel	59.97361161
m	1	0.7833	0	9	9	9	1	DISEGNO	p	7	201	practice	0	parola	1	ong	0	no	JSF29F1	29	F	2022-02-01_18h59.34.393	THAI_NEGA	2021.2.3	MacIntel	59.97361161
m	1	0.9175						RELITTO	p	7	8	baseline	500	parola	1	ong	0	no	JSF29F1	29	F	2022-02-01_18h59.34.393	THAI_NEGA	2021.2.3	MacIntel	59.97361161	0	0	0	0	1
m	1	1.3003						GERANIO	p	7	12	baseline	250	parola	1	ong	0	no	JSF29F1	29	F	2022-02-01_18h59.34.393	THAI_NEGA	2021.2.3	MacIntel	59.97361161	0	1	1	1	1
z	1	1.0009						VANANGA	np	7	0	baseline	0	nonparola	2	ong	0	no	JSF29F1	29	F	2022-02-01_18h59.34.393	THAI_NEGA	2021.2.3	MacIntel	59.97361161	0	2	2	2	1
z	0	0.7674						NATICA	p	6	5	baseline	250	parola	1	ong	0	no	JSF29F1	29	F	2022-02-01_18h59.34.393	THAI_NEGA	2021.2.3	MacIntel	59.97361161	0	3	3	3	1
z	1	0.7702						USTELLO	np	7	0	baseline	500	nonparola	2	ong	0	no	JSF29F1	29	F	2022-02-01_18h59.34.393	THAI_NEGA	2021.2.3	MacIntel	59.97361161	0	4	4	4	1
m	1	0.7166						METANO	p	6	17	baseline	250	parola	1	ong	0	no	JSF29F1	29	F	2022-02-01_18h59.34.393	THAI_NEGA	2021.2.3	MacIntel	59.97361161	0	5	5	5	1
z	1	0.7697						FIURIA	np	6	0	baseline	500	nonparola	2	ong	0	no	JSF29F1	29	F	2022-02-01_18h59.34.393	THAI_NEGA	2021.2.3	MacIntel	59.97361161	0	6	6	6	1
m	1	0.6993						SUGHERO	p	7	5	baseline	250	parola	1	ong	0	no	JSF29F1	29	F	2022-02-01_18h59.34.393	THAI_NEGA	2021.2.3	MacIntel	59.97361161	0	7	7	7	1
z	1	0.8673						PIROTA	np	6	0	baseline	250	nonparola	2	ong	0	no	JSF29F1	29	F	2022-02-01_18h59.34.393	THAI_NEGA	2021.2.3	MacIntel	59.97361161	0	8	8	8	1
z	1	0.9339						BAMBORA	np	7	0	baseline	0	nonparola	2	ong	0	no	JSF29F1	29	F	2022-02-01_18h59.34.393	THAI_NEGA	2021.2.3	MacIntel	59.97361161	0	9	9	9	1
m	1	0.7358						PETALO	p	6	27	baseline	250	parola	1	ong	0	no	JSF29F1	29	F	2022-02-01_18h59.34.393	THAI_NEGA	2021.2.3	MacIntel	59.97361161	0	10	10	10	1
m	1	1.2503						ELMETTO	p	7	5	baseline	0	parola	1	ong	0	no	JSF29F1	29	F	2022-02-01_18h59.34.393	THAI_NEGA	2021.2.3	MacIntel	59.97361161	0	11	11	11	1
z	1	0.8503						DOBILE	np	6	0	baseline	250	nonparola	2	ong	0	no	JSF29F1	29	F	2022-02-01_18h59.34.393	THAI_NEGA	2021.2.3	MacIntel	59.97361161	0	12	12	12	1
z	0	1.0681						BAVERO	p	6	7	baseline	0	parola	1	ong	0	no	JSF29F1	29	F	2022-02-01_18h59.34.393	THAI_NEGA	2021.2.3	MacIntel	59.97361161	0	13	13	13	1
m	1	0.7822						VALENZA	p	7	10	baseline	500	parola	1	ong	0	no	JSF29F1	29	F	2022-02-01_18h59.34.393	THAI_NEGA	2021.2.3	MacIntel	59.97361161	0	14	14	14	1
z	1	0.6861						ORDONE	np	6	0	baseline	250	nonparola	2	ong	0	no	JSF29F1	29	F	2022-02-01_18h59.34.393	THAI_NEGA	2021.2.3	MacIntel	59.97361161	0	15	15	15	1
z	1	0.7008						TERPONE	np	7	0	baseline	250	nonparola	2	ong	0	no	JSF29F1	29	F	2022-02-01_18h59.34.393	THAI_NEGA	2021.2.3	MacIntel	59.97361161	0	16	16	16	1
m	1	0.7507						INCHINO	p	7	10	baseline	250	parola	1	ong	0	no	JSF29F1	29	F	2022-02-01_18h59.34.393	THAI_NEGA	2021.2.3	MacIntel	59.97361161	0	17	17	17	1
m	1	0.8011						ETTARO	p	6	31	baseline	0	parola	1	ong	0	no	JSF29F1	29	F	2022-02-01_18h59.34.393	THAI_NEGA	2021.2.3	MacIntel	59.97361161	0	18	18	18	1
z	1	0.6361						LUVACA	np	6	0	baseline	250	nonparola	2	ong	0	no	JSF29F1	29	F	2022-02-01_18h59.34.393	THAI_NEGA	2021.2.3	MacIntel	59.97361161	0	19	19	19	1
m	1	0.718						DUETTO	p	6	23	baseline	500	parola	1	ong	0	no	JSF29F1	29	F	2022-02-01_18h59.34.393	THAI_NEGA	2021.2.3	MacIntel	59.97361161	0	20	20	20	1
z	1	0.9834						PUPILE	np	6	0	baseline	250	nonparola	2	ong	0	no	JSF29F1	29	F	2022-02-01_18h59.34.393	THAI_NEGA	2021.2.3	MacIntel	59.97361161	0	21	21	21	1
z	1	0.7671						STOVACO	np	7	0	baseline	0	nonparola	2	ong	0	no	JSF29F1	29	F	2022-02-01_18h59.34.393	THAI_NEGA	2021.2.3	MacIntel	59.97361161	0	22	22	22	1
m	1	1.0135						BARILE	p	6	7	baseline	500	parola	1	ong	0	no	JSF29F1	29	F	2022-02-01_18h59.34.393	THAI_NEGA	2021.2.3	MacIntel	59.97361161	0	23	23	23	1
z	1	0.7846						RANAIO	np	6	0	baseline	250	nonparola	2	ong	0	no	JSF29F1	29	F	2022-02-01_18h59.34.393	THAI_NEGA	2021.2.3	MacIntel	59.97361161	0	24	24	24	1
m	1	0.7519						CAVERNA	p	7	14	baseline	250	parola	1	ong	0	no	JSF29F1	29	F	2022-02-01_18h59.34.393	THAI_NEGA	2021.2.3	MacIntel	59.97361161	0	25	25	25	1
z	1	1.3676						ROTOIA	np	7	0	baseline	500	nonparola	2	ong	0	no	JSF29F1	29	F	2022-02-01_18h59.34.393	THAI_NEGA	2021.2.3	MacIntel	59.97361161	0	26	26	26	1
m	1	0.9339						ALTURA	p	6	8	baseline	500	parola	1	ong	0	no	JSF29F1	29	F	2022-02-01_18h59.34.393	THAI_NEGA	2021.2.3	MacIntel	59.97361161	0	27	27	27	1
m	1	0.7523						DIPINTO	p	7	21	baseline	0	parola	1	ong	0	no	JSF29F1	29	F	2022-02-01_18h59.34.393	THAI_NEGA	2021.2.3	MacIntel	59.97361161	0	28	28	28	1
m	1	0.8676						LEGUME	p	6	11	baseline	250	parola	1	ong	0	no	JSF29F1	29	F	2022-02-01_18h59.34.393	THAI_NEGA	2021.2.3	MacIntel	59.97361161	0	29	29	29	1
z	1	0.7962						FEDINO	np	6	0	baseline	500	nonparola	2	ong	0	no	JSF29F1	29	F	2022-02-01_18h59.34.393	THAI_NEGA	2021.2.3	MacIntel	59.97361161	0	30	30	30	1
m	1	0.7163						MENSOLA	p	7	7	baseline	0	parola	1	ong	0	no	JSF29F1	29	F	2022-02-01_18h59.34.393	THAI_NEGA	2021.2.3	MacIntel	59.97361161	0	31	31	31	1
z	1	0.6702						ALCUME	np	6	0	baseline	500	nonparola	2	ong	0	no	JSF29F1	29	F	2022-02-01_18h59.34.393	THAI_NEGA	2021.2.3	MacIntel	59.97361161	0	32	32	32	1
m	1	0.6686						INNESTO	p	6	13	baseline	0	parola	1	ong	0	no	JSF29F1	29	F	2022-02-01_18h59.34.393	THAI_NEGA	2021.2.3	MacIntel	59.97361161	0	33	33	33	1
m	0	0.6008						LAVENDA	np	7	0	baseline	0	nonparola	2	ong	0	no	JSF29F1	29	F	2022-02-01_18h59.34.393	THAI_NEGA	2021.2.3	MacIntel	59.97361161	0	34	34	34	1
z	0	0.7513						SLAVINA	p	7	5	baseline	500	parola	1	ong	0	no	JSF29F1	29	F	2022-02-01_18h59.34.393	THAI_NEGA	2021.2.3	MacIntel	59.97361161	0	35	35	35	1
m	1	0.8188						ORMONE	p	6	6	baseline	500	parola	1	ong	0	no	JSF29F1	29	F	2022-02-01_18h59.34.393	THAI_NEGA	2021.2.3	MacIntel	59.97361161	0	36	36	36	1
z	1	0.8351						UMIONE	np	6	0	baseline	0	nonparola	2	ong	0	no	JSF29F1	29	F	2022-02-01_18h59.34.393	THAI_NEGA	2021.2.3	MacIntel	59.97361161	0	37	37	37	1
z	0	0.618						SALAME	p	6	14	baseline	0	parola	1	ong	0	no	JSF29F1	29	F	2022-02-01_18h59.34.393	THAI_NEGA	2021.2.3	MacIntel	59.97361161	0	38	38	38	1
z	1	1.0171						GANDOLA	np	7	0	baseline	500	nonparola	2	ong	0	no	JSF29F1	29	F	2022-02-01_18h59.34.393	THAI_NEGA	2021.2.3	MacIntel	59.97361161	0	39	39	39	1
m	0	0.5669						DIGEGNO	np	7	0	baseline	500	nonparola	2	ong	0	no	JSF29F1	29	F	2022-02-01_18h59.34.393	THAI_NEGA	2021.2.3	MacIntel	59.97361161	0	40	40	40	1
z	1	0.8336						BACRECA	np	7	0	baseline	0	nonparola	2	ong	0	no	JSF29F1	29	F	2022-02-01_18h59.34.393	THAI_NEGA	2021.2.3	MacIntel	59.97361161	0	41	41	41	1
z	0	0.9174						RUDERE	p	6	8	baseline	250	parola	1	ong	0	no	JSF29F1	29	F	2022-02-01_18h59.34.393	THAI_NEGA	2021.2.3	MacIntel	59.97361161	0	42	42	42	1
z	1	0.6742						OSCITE	np	6	0	baseline	250	nonparola	2	ong	0	no	JSF29F1	29	F	2022-02-01_18h59.34.393	THAI_NEGA	2021.2.3	MacIntel	59.97361161	0	43	43	43	1
m	1	0.7175						NETTARE	p	7	14	baseline	500	parola	1	ong	0	no	JSF29F1	29	F	2022-02-01_18h59.34.393	THAI_NEGA	2021.2.3	MacIntel	59.97361161	0	44	44	44	1
z	1	0.9505						PENTERA	np	7	0	baseline	0	nonparola	2	ong	0	no	JSF29F1	29	F	2022-02-01_18h59.34.393	THAI_NEGA	2021.2.3	MacIntel	59.97361161	0	45	45	45	1
z	1	0.7363						NEBOZIO	np	7	0	baseline	250	nonparola	2	ong	0	no	JSF29F1	29	F	2022-02-01_18h59.34.393	THAI_NEGA	2021.2.3	MacIntel	59.97361161	0	46	46	46	1
m	1	1.5508						ZATTERA	p	7	14	baseline	500	parola	1	ong	0	no	JSF29F1	29	F	2022-02-01_18h59.34.393	THAI_NEGA	2021.2.3	MacIntel	59.97361161	0	47	47	47	1
m	1	1.0199						LAMIERA	p	7	11	baseline	500	parola	1	ong	0	no	JSF29F1	29	F	2022-02-01_18h59.34.393	THAI_NEGA	2021.2.3	MacIntel	59.97361161	0	48	48	48	1
z	1	0.772						CULINA	np	6	0	baseline	500	nonparola	2	ong	0	no	JSF29F1	29	F	2022-02-01_18h59.34.393	THAI_NEGA	2021.2.3	MacIntel	59.97361161	0	49	49	49	1
m	1	0.8						FALANGE	p	7	9	baseline	250	parola	1	ong	0	no	JSF29F1	29	F	2022-02-01_18h59.34.393	THAI_NEGA	2021.2.3	MacIntel	59.97361161	0	50	50	50	1
m	1	0.9536						PEDALE	p	6	16	baseline	500	parola	1	ong	0	no	JSF29F1	29	F	2022-02-01_18h59.34.393	THAI_NEGA	2021.2.3	MacIntel	59.97361161	0	51	51	51	1
m	0	0.8193						METARDO	np	7	0	baseline	500	nonparola	2	ong	0	no	JSF29F1	29	F	2022-02-01_18h59.34.393	THAI_NEGA	2021.2.3	MacIntel	59.97361161	0	52	52	52	1
m	1	1.3004						EMPORIO	p	7	3	baseline	250	parola	1	ong	0	no	JSF29F1	29	F	2022-02-01_18h59.34.393	THAI_NEGA	2021.2.3	MacIntel	59.97361161	0	53	53	53	1
z	1	1.0339						TAPORE	np	6	0	baseline	0	nonparola	2	ong	0	no	JSF29F1	29	F	2022-02-01_18h59.34.393	THAI_NEGA	2021.2.3	MacIntel	59.97361161	0	54	54	54	1
z	1	1.0173						DENTIDE	np	7	0	baseline	250	nonparola	2	ong	0	no	JSF29F1	29	F	2022-02-01_18h59.34.393	THAI_NEGA	2021.2.3	MacIntel	59.97361161	0	55	55	55	1
z	1	1.0167						SEPERTO	np	7	0	baseline	500	nonparola	2	ong	0	no	JSF29F1	29	F	2022-02-01_18h59.34.393	THAI_NEGA	2021.2.3	MacIntel	59.97361161	0	56	56	56	1
m	1	0.7667						MUCOSA	p	6	6	baseline	500	parola	1	ong	0	no	JSF29F1	29	F	2022-02-01_18h59.34.393	THAI_NEGA	2021.2.3	MacIntel	59.97361161	0	57	57	57	1
z	1	0.6871						BECULLA	np	7	0	baseline	250	nonparola	2	ong	0	no	JSF29F1	29	F	2022-02-01_18h59.34.393	THAI_NEGA	2021.2.3	MacIntel	59.97361161	0	58	58	58	1
z	0	0.8169						FUCINA	p	6	8	baseline	250	parola	1	ong	0	no	JSF29F1	29	F	2022-02-01_18h59.34.393	THAI_NEGA	2021.2.3	MacIntel	59.97361161	0	59	59	59	1
m	1	0.7817						ECLISSI	p	7	5	baseline	0	parola	1	ong	0	no	JSF29F1	29	F	2022-02-01_18h59.34.393	THAI_NEGA	2021.2.3	MacIntel	59.97361161	0	60	60	60	1
m	1	0.8528						TROFEO	p	6	23	baseline	250	parola	1	ong	0	no	JSF29F1	29	F	2022-02-01_18h59.34.393	THAI_NEGA	2021.2.3	MacIntel	59.97361161	0	61	61	61	1
m	1	0.8336						ROTTAME	p	7	7	baseline	0	parola	1	ong	0	no	JSF29F1	29	F	2022-02-01_18h59.34.393	THAI_NEGA	2021.2.3	MacIntel	59.97361161	0	62	62	62	1
z	1	0.7836						MENDOLO	np	7	0	baseline	500	nonparola	2	ong	0	no	JSF29F1	29	F	2022-02-01_18h59.34.393	THAI_NEGA	2021.2.3	MacIntel	59.97361161	0	63	63	63	1
z	1	0.6971						ARSINE	np	6	0	baseline	250	nonparola	2	ong	0	no	JSF29F1	29	F	2022-02-01_18h59.34.393	THAI_NEGA	2021.2.3	MacIntel	59.97361161	0	64	64	64	1
m	1	0.6671						TISANA	p	6	7	baseline	0	parola	1	ong	0	no	JSF29F1	29	F	2022-02-01_18h59.34.393	THAI_NEGA	2021.2.3	MacIntel	59.97361161	0	65	65	65	1
z	1	0.6514						ORLINO	np	6	0	baseline	0	nonparola	2	ong	0	no	JSF29F1	29	F	2022-02-01_18h59.34.393	THAI_NEGA	2021.2.3	MacIntel	59.97361161	0	66	66	66	1
m	1	1.0512						ARINGA	p	6	9	baseline	500	parola	1	ong	0	no	JSF29F1	29	F	2022-02-01_18h59.34.393	THAI_NEGA	2021.2.3	MacIntel	59.97361161	0	67	67	67	1
z	1	0.9673						TENGINE	np	7	0	baseline	0	nonparola	2	ong	0	no	JSF29F1	29	F	2022-02-01_18h59.34.393	THAI_NEGA	2021.2.3	MacIntel	59.97361161	0	68	68	68	1
m	1	0.7668						ATTICO	p	6	6	baseline	500	parola	1	ong	0	no	JSF29F1	29	F	2022-02-01_18h59.34.393	THAI_NEGA	2021.2.3	MacIntel	59.97361161	0	69	69	69	1
z	1	0.8343						VENORE	np	6	0	baseline	250	nonparola	2	ong	0	no	JSF29F1	29	F	2022-02-01_18h59.34.393	THAI_NEGA	2021.2.3	MacIntel	59.97361161	0	70	70	70	1
m	1	0.7835						DARSENA	p	7	9	baseline	0	parola	1	ong	0	no	JSF29F1	29	F	2022-02-01_18h59.34.393	THAI_NEGA	2021.2.3	MacIntel	59.97361161	0	71	71	71	1
m	0	0.9007						ALCIERE	np	7	0	baseline	250	nonparola	2	ong	0	no	JSF29F1	29	F	2022-02-01_18h59.34.393	THAI_NEGA	2021.2.3	MacIntel	59.97361161	0	72	72	72	1
z	1	0.5953						ENTIMO	np	6	0	baseline	0	nonparola	2	ong	0	no	JSF29F1	29	F	2022-02-01_18h59.34.393	THAI_NEGA	2021.2.3	MacIntel	59.97361161	0	73	73	73	1
m	1	0.8606						LIVIDO	p	6	8	baseline	500	parola	1	ong	0	no	JSF29F1	29	F	2022-02-01_18h59.34.393	THAI_NEGA	2021.2.3	MacIntel	59.97361161	0	74	74	74	1
m	1	0.6306						NAUSEA	p	6	15	baseline	0	parola	1	ong	0	no	JSF29F1	29	F	2022-02-01_18h59.34.393	THAI_NEGA	2021.2.3	MacIntel	59.97361161	0	75	75	75	1
m	0	0.6669						VERCACE	np	7	0	baseline	500	nonparola	2	ong	0	no	JSF29F1	29	F	2022-02-01_18h59.34.393	THAI_NEGA	2021.2.3	MacIntel	59.97361161	0	76	76	76	1
m	1	0.859						COFANO	p	6	9	baseline	0	parola	1	ong	0	no	JSF29F1	29	F	2022-02-01_18h59.34.393	THAI_NEGA	2021.2.3	MacIntel	59.97361161	0	77	77	77	1
z	1	0.7684						USPICIO	np	7	0	baseline	250	nonparola	2	ong	0	no	JSF29F1	29	F	2022-02-01_18h59.34.393	THAI_NEGA	2021.2.3	MacIntel	59.97361161	0	78	78	78	1
m	1	0.7231						IMBUTO	p	6	9	baseline	0	parola	1	ong	0	no	JSF29F1	29	F	2022-02-01_18h59.34.393	THAI_NEGA	2021.2.3	MacIntel	59.97361161	0	79	79	79	1
z	1	0.684						SADIVA	np	6	0	baseline	500	nonparola	2	ong	0	no	JSF29F1	29	F	2022-02-01_18h59.34.393	THAI_NEGA	2021.2.3	MacIntel	59.97361161	0	80	80	80	1
m	1	0.9186						BOZZOLO	p	7	7	baseline	0	parola	1	ong	0	no	JSF29F1	29	F	2022-02-01_18h59.34.393	THAI_NEGA	2021.2.3	MacIntel	59.97361161	0	81	81	81	1
z	1	0.8021						OMPICCIO	np	7	0	baseline	0	nonparola	2	ong	0	no	JSF29F1	29	F	2022-02-01_18h59.34.393	THAI_NEGA	2021.2.3	MacIntel	59.97361161	0	82	82	82	1
z	1	0.934						LIMPONE	np	7	0	baseline	500	nonparola	2	ong	0	no	JSF29F1	29	F	2022-02-01_18h59.34.393	THAI_NEGA	2021.2.3	MacIntel	59.97361161	0	83	83	83	1
z	1	0.8343						NARCICO	np	7	0	baseline	250	nonparola	2	ong	0	no	JSF29F1	29	F	2022-02-01_18h59.34.393	THAI_NEGA	2021.2.3	MacIntel	59.97361161	0	84	84	84	1
m	1	1.3679						PASCOLO	p	7	7	baseline	0	parola	1	ong	0	no	JSF29F1	29	F	2022-02-01_18h59.34.393	THAI_NEGA	2021.2.3	MacIntel	59.97361161	0	85	85	85	1
z	1	0.8362						INSOGNA	np	7	0	baseline	250	nonparola	2	ong	0	no	JSF29F1	29	F	2022-02-01_18h59.34.393	THAI_NEGA	2021.2.3	MacIntel	59.97361161	0	86	86	86	1
z	0	0.7328						PATINA	p	6	14	baseline	250	parola	1	ong	0	no	JSF29F1	29	F	2022-02-01_18h59.34.393	THAI_NEGA	2021.2.3	MacIntel	59.97361161	0	87	87	87	1
z	1	0.7501						ADOLTO	np	7	0	baseline	0	nonparola	2	ong	0	no	JSF29F1	29	F	2022-02-01_18h59.34.393	THAI_NEGA	2021.2.3	MacIntel	59.97361161	0	88	88	88	1
m	1	0.5509						UTENTE	p	6	34	baseline	0	parola	1	ong	0	no	JSF29F1	29	F	2022-02-01_18h59.34.393	THAI_NEGA	2021.2.3	MacIntel	59.97361161	0	89	89	89	1
z	1	0.7811						CIPELLA	np	7	0	baseline	500	nonparola	2	ong	0	no	JSF29F1	29	F	2022-02-01_18h59.34.393	THAI_NEGA	2021.2.3	MacIntel	59.97361161	0	90	90	90	1
m	1	0.718						GINEPRO	p	7	10	baseline	0	parola	1	ong	0	no	JSF29F1	29	F	2022-02-01_18h59.34.393	THAI_NEGA	2021.2.3	MacIntel	59.97361161	0	91	91	91	1
z	1	0.7843						NONATO	np	6	0	baseline	500	nonparola	2	ong	0	no	JSF29F1	29	F	2022-02-01_18h59.34.393	THAI_NEGA	2021.2.3	MacIntel	59.97361161	0	92	92	92	1
m	1	0.667						CALICE	p	6	10	baseline	0	parola	1	ong	0	no	JSF29F1	29	F	2022-02-01_18h59.34.393	THAI_NEGA	2021.2.3	MacIntel	59.97361161	0	93	93	93	1
m	1	0.6032						TORACE	p	6	31	baseline	250	parola	1	ong	0	no	JSF29F1	29	F	2022-02-01_18h59.34.393	THAI_NEGA	2021.2.3	MacIntel	59.97361161	0	94	94	94	1
z	0	1.1341						REDINE	p	6	8	baseline	500	parola	1	ong	0	no	JSF29F1	29	F	2022-02-01_18h59.34.393	THAI_NEGA	2021.2.3	MacIntel	59.97361161	0	95	95	95	1
m	1	0.9143						GOMITO	p	6	35	baseline	0	parola	1	ong	0	no	JSF29F1	29	F	2022-02-01_18h59.34.393	THAI_NEGA	2021.2.3	MacIntel	59.97361161	0	96	96	96	1
z	1	0.8342						INGENSO	np	7	0	baseline	500	nonparola	2	ong	0	no	JSF29F1	29	F	2022-02-01_18h59.34.393	THAI_NEGA	2021.2.3	MacIntel	59.97361161	0	97	97	97	1
z	1	0.7362						COVALLO	np	7	0	baseline	250	nonparola	2	ong	0	no	JSF29F1	29	F	2022-02-01_18h59.34.393	THAI_NEGA	2021.2.3	MacIntel	59.97361161	0	98	98	98	1
m	1	0.6995						MONACO	p	6	24	baseline	250	parola	1	ong	0	no	JSF29F1	29	F	2022-02-01_18h59.34.393	THAI_NEGA	2021.2.3	MacIntel	59.97361161	0	99	99	99	1
m	1	1.4189						DILUVIO	p	7	34	monitoring	0	parola	1	ong	0	no	JSF29F1	29	F	2022-02-01_18h59.34.393	THAI_NEGA	2021.2.3	MacIntel	59.97361161						0	0	0	0	1
z	1	0.9172						PADATO	np	6	0	monitoring	250	nonparola	2	ong	0	no	JSF29F1	29	F	2022-02-01_18h59.34.393	THAI_NEGA	2021.2.3	MacIntel	59.97361161						0	1	1	1	1
m	1	0.7839						STIVALE	p	7	10	monitoring	0	parola	1	ong	0	no	JSF29F1	29	F	2022-02-01_18h59.34.393	THAI_NEGA	2021.2.3	MacIntel	59.97361161						0	2	2	2	1
	0							BAMMINO	np	7	0	monitoring	0	nonparola	2	ong	0	no	JSF29F1	29	F	2022-02-01_18h59.34.393	THAI_NEGA	2021.2.3	MacIntel	59.97361161						0	3	3	3	1
z	1	0.9013						NUDOLA	np	6	0	monitoring	250	nonparola	2	ong	0	no	JSF29F1	29	F	2022-02-01_18h59.34.393	THAI_NEGA	2021.2.3	MacIntel	59.97361161						0	4	4	4	1
m	1	1.2345						ZAMPINO	p	7	6	monitoring	500	parola	1	ong	0	no	JSF29F1	29	F	2022-02-01_18h59.34.393	THAI_NEGA	2021.2.3	MacIntel	59.97361161						0	5	5	5	1
m	1	0.9011						CALDAIA	p	7	12	monitoring	250	parola	1	ong	0	no	JSF29F1	29	F	2022-02-01_18h59.34.393	THAI_NEGA	2021.2.3	MacIntel	59.97361161						0	6	6	6	1
z	1	0.718						FULGINE	np	7	0	monitoring	0	nonparola	2	ong	0	no	JSF29F1	29	F	2022-02-01_18h59.34.393	THAI_NEGA	2021.2.3	MacIntel	59.97361161						0	7	7	7	1
m	1	0.9013						URANIO	p	6	9	monitoring	250	parola	1	ong	0	no	JSF29F1	29	F	2022-02-01_18h59.34.393	THAI_NEGA	2021.2.3	MacIntel	59.97361161						0	8	8	8	1
z	1	1.0672						APISSO	np	6	0	monitoring	500	nonparola	2	ong	0	no	JSF29F1	29	F	2022-02-01_18h59.34.393	THAI_NEGA	2021.2.3	MacIntel	59.97361161						0	9	9	9	1
l	1	0.8172						CAGERMA	np	7	0	monitoring	0	l	2	pmcue	0	no	JSF29F1	29	F	2022-02-01_18h59.34.393	THAI_NEGA	2021.2.3	MacIntel	59.97361161						0	10	10	10	1
m	1	0.9845						TAZZINA	p	7	10	monitoring	250	parola	1	ong	0	no	JSF29F1	29	F	2022-02-01_18h59.34.393	THAI_NEGA	2021.2.3	MacIntel	59.97361161						0	11	11	11	1
z	0	0.5978						VAPORE	p	6	40	monitoring	0	parola	1	ong	0	no	JSF29F1	29	F	2022-02-01_18h59.34.393	THAI_NEGA	2021.2.3	MacIntel	59.97361161						0	12	12	12	1
z	1	0.8341						FEDORE	np	6	0	monitoring	250	nonparola	2	ong	0	no	JSF29F1	29	F	2022-02-01_18h59.34.393	THAI_NEGA	2021.2.3	MacIntel	59.97361161						0	13	13	13	1
m	1	0.9327						MONTONE	p	7	8	monitoring	250	parola	1	ong	0	no	JSF29F1	29	F	2022-02-01_18h59.34.393	THAI_NEGA	2021.2.3	MacIntel	59.97361161						0	14	14	14	1
z	1	0.8204						CANEZZA	np	7	0	monitoring	0	nonparola	2	ong	0	no	JSF29F1	29	F	2022-02-01_18h59.34.393	THAI_NEGA	2021.2.3	MacIntel	59.97361161						0	15	15	15	1
z	1	0.9843						RAGINA	np	6	0	monitoring	250	nonparola	2	ong	0	no	JSF29F1	29	F	2022-02-01_18h59.34.393	THAI_NEGA	2021.2.3	MacIntel	59.97361161						0	16	16	16	1
m	1	0.9013						AGNELLO	p	7	17	monitoring	250	parola	1	ong	0	no	JSF29F1	29	F	2022-02-01_18h59.34.393	THAI_NEGA	2021.2.3	MacIntel	59.97361161						0	17	17	17	1
z	1	1.0014						PINARIO	np	7	0	monitoring	250	nonparola	2	ong	0	no	JSF29F1	29	F	2022-02-01_18h59.34.393	THAI_NEGA	2021.2.3	MacIntel	59.97361161						0	18	18	18	1
z	1	0.9673						INDANO	np	6	0	monitoring	500	nonparola	2	ong	0	no	JSF29F1	29	F	2022-02-01_18h59.34.393	THAI_NEGA	2021.2.3	MacIntel	59.97361161						0	19	19	19	1
m	1	0.8865						BISTURI	p	7	8	monitoring	250	parola	1	ong	0	no	JSF29F1	29	F	2022-02-01_18h59.34.393	THAI_NEGA	2021.2.3	MacIntel	59.97361161						0	20	20	20	1
z	1	0.7842						SECONTO	np	7	0	monitoring	250	nonparola	2	ong	0	no	JSF29F1	29	F	2022-02-01_18h59.34.393	THAI_NEGA	2021.2.3	MacIntel	59.97361161						0	21	21	21	1
l	1	0.6855						POMATA	p	6	0	monitoring	500	l	1	pmcue	0	no	JSF29F1	29	F	2022-02-01_18h59.34.393	THAI_NEGA	2021.2.3	MacIntel	59.97361161						0	22	22	22	1
z	1	1.2847						UMETTA	np	6	0	monitoring	250	nonparola	2	ong	0	no	JSF29F1	29	F	2022-02-01_18h59.34.393	THAI_NEGA	2021.2.3	MacIntel	59.97361161						0	23	23	23	1
m	1	0.7078						FRUSCIO	p	7	9	monitoring	0	parola	1	ong	0	no	JSF29F1	29	F	2022-02-01_18h59.34.393	THAI_NEGA	2021.2.3	MacIntel	59.97361161						0	24	24	24	1
z	0	0.7337						ORDIGNO	p	7	15	monitoring	250	parola	1	ong	0	no	JSF29F1	29	F	2022-02-01_18h59.34.393	THAI_NEGA	2021.2.3	MacIntel	59.97361161						0	25	25	25	1
z	1	1.493						METALO	np	6	0	monitoring	0	nonparola	2	ong	0	no	JSF29F1	29	F	2022-02-01_18h59.34.393	THAI_NEGA	2021.2.3	MacIntel	59.97361161						0	26	26	26	1
z	1	1.0006						GAVERA	np	6	0	monitoring	500	nonparola	2	ong	0	no	JSF29F1	29	F	2022-02-01_18h59.34.393	THAI_NEGA	2021.2.3	MacIntel	59.97361161						0	27	27	27	1
m	1	1.0873						INSERTO	p	7	9	monitoring	0	parola	1	ong	0	no	JSF29F1	29	F	2022-02-01_18h59.34.393	THAI_NEGA	2021.2.3	MacIntel	59.97361161						0	28	28	28	1
z	0	0.6834						VICARIO	p	7	9	monitoring	500	parola	1	ong	0	no	JSF29F1	29	F	2022-02-01_18h59.34.393	THAI_NEGA	2021.2.3	MacIntel	59.97361161						0	29	29	29	1
z	1	0.9004						ACENDA	np	6	0	monitoring	0	nonparola	2	ong	0	no	JSF29F1	29	F	2022-02-01_18h59.34.393	THAI_NEGA	2021.2.3	MacIntel	59.97361161						0	30	30	30	1
z	0	1.0339						DECADE	p	6	7	monitoring	0	parola	1	ong	0	no	JSF29F1	29	F	2022-02-01_18h59.34.393	THAI_NEGA	2021.2.3	MacIntel	59.97361161						0	31	31	31	1
z	1	0.9191						PALETE	np	6	0	monitoring	500	nonparola	2	ong	0	no	JSF29F1	29	F	2022-02-01_18h59.34.393	THAI_NEGA	2021.2.3	MacIntel	59.97361161						0	32	32	32	1
m	1	0.9833						SENAPE	p	6	17	monitoring	500	parola	1	ong	0	no	JSF29F1	29	F	2022-02-01_18h59.34.393	THAI_NEGA	2021.2.3	MacIntel	59.97361161						0	33	33	33	1
z	1	1.0189						TENTONO	np	7	0	monitoring	0	nonparola	2	ong	0	no	JSF29F1	29	F	2022-02-01_18h59.34.393	THAI_NEGA	2021.2.3	MacIntel	59.97361161						0	34	34	34	1
l	1	0.8498						MANICO	p	6	12	monitoring	0	l	1	pmcue	0	no	JSF29F1	29	F	2022-02-01_18h59.34.393	THAI_NEGA	2021.2.3	MacIntel	59.97361161						0	35	35	35	1
m	1	1.0017						GETTONE	p	7	5	monitoring	250	parola	1	ong	0	no	JSF29F1	29	F	2022-02-01_18h59.34.393	THAI_NEGA	2021.2.3	MacIntel	59.97361161						0	36	36	36	1
z	1	0.786						CALERA	np	6	0	monitoring	500	nonparola	2	ong	0	no	JSF29F1	29	F	2022-02-01_18h59.34.393	THAI_NEGA	2021.2.3	MacIntel	59.97361161						0	37	37	37	1
m	1	0.817						USTIONE	p	7	20	monitoring	500	parola	1	ong	0	no	JSF29F1	29	F	2022-02-01_18h59.34.393	THAI_NEGA	2021.2.3	MacIntel	59.97361161						0	38	38	38	1
l	0	0.6673						LEGNAME	p	7	7	monitoring	0	parola	1	ong	0	no	JSF29F1	29	F	2022-02-01_18h59.34.393	THAI_NEGA	2021.2.3	MacIntel	59.97361161						0	39	39	39	1
z	1	0.7339						MODIVO	np	6	0	monitoring	0	nonparola	2	ong	0	no	JSF29F1	29	F	2022-02-01_18h59.34.393	THAI_NEGA	2021.2.3	MacIntel	59.97361161						0	40	40	40	1
m	1	0.7852						RADURA	p	6	9	monitoring	0	parola	1	ong	0	no	JSF29F1	29	F	2022-02-01_18h59.34.393	THAI_NEGA	2021.2.3	MacIntel	59.97361161						0	41	41	41	1
z	1	0.6336						TUANTO	np	6	0	monitoring	250	nonparola	2	ong	0	no	JSF29F1	29	F	2022-02-01_18h59.34.393	THAI_NEGA	2021.2.3	MacIntel	59.97361161						0	42	42	42	1
z	0	0.968						PICCONE	p	7	11	monitoring	0	parola	1	ong	0	no	JSF29F1	29	F	2022-02-01_18h59.34.393	THAI_NEGA	2021.2.3	MacIntel	59.97361161						0	43	43	43	1
z	1	1.5875						LACREME	np	7	0	monitoring	250	nonparola	2	ong	0	no	JSF29F1	29	F	2022-02-01_18h59.34.393	THAI_NEGA	2021.2.3	MacIntel	59.97361161						0	44	44	44	1
z	1	0.9848						DILITTA	np	7	0	monitoring	500	nonparola	2	ong	0	no	JSF29F1	29	F	2022-02-01_18h59.34.393	THAI_NEGA	2021.2.3	MacIntel	59.97361161						0	45	45	45	1
l	1	0.9985						TOMANTE	np	7	0	monitoring	0	l	2	pmcue	0	no	JSF29F1	29	F	2022-02-01_18h59.34.393	THAI_NEGA	2021.2.3	MacIntel	59.97361161						0	46	46	46	1
m	1	0.9765						OTTONE	p	6	17	monitoring	500	parola	1	ong	0	no	JSF29F1	29	F	2022-02-01_18h59.34.393	THAI_NEGA	2021.2.3	MacIntel	59.97361161						0	47	47	47	1
m	1	0.8684						GAZEBO	p	6	8	monitoring	0	parola	1	ong	0	no	JSF29F1	29	F	2022-02-01_18h59.34.393	THAI_NEGA	2021.2.3	MacIntel	59.97361161						0	48	48	48	1
z	1	0.9853						NENICO	np	6	0	monitoring	250	nonparola	2	ong	0	no	JSF29F1	29	F	2022-02-01_18h59.34.393	THAI_NEGA	2021.2.3	MacIntel	59.97361161						0	49	49	49	1
z	0	1.0835						ARPIONE	p	7	12	monitoring	250	parola	1	ong	0	no	JSF29F1	29	F	2022-02-01_18h59.34.393	THAI_NEGA	2021.2.3	MacIntel	59.97361161						0	50	50	50	1
z	1	1.0672						VANIGIA	np	7	0	monitoring	500	nonparola	2	ong	0	no	JSF29F1	29	F	2022-02-01_18h59.34.393	THAI_NEGA	2021.2.3	MacIntel	59.97361161						0	51	51	51	1
z	1	0.9851						EBLISSE	np	7	0	monitoring	0	nonparola	2	ong	0	no	JSF29F1	29	F	2022-02-01_18h59.34.393	THAI_NEGA	2021.2.3	MacIntel	59.97361161						0	52	52	52	1
m	1	0.967						CARTINA	p	7	13	monitoring	250	parola	1	ong	0	no	JSF29F1	29	F	2022-02-01_18h59.34.393	THAI_NEGA	2021.2.3	MacIntel	59.97361161						0	53	53	53	1
z	1	0.9509						TECITA	np	6	0	monitoring	500	nonparola	2	ong	0	no	JSF29F1	29	F	2022-02-01_18h59.34.393	THAI_NEGA	2021.2.3	MacIntel	59.97361161						0	54	54	54	1
z	0	0.7213						FELINO	p	6	9	monitoring	500	parola	1	ong	0	no	JSF29F1	29	F	2022-02-01_18h59.34.393	THAI_NEGA	2021.2.3	MacIntel	59.97361161						0	55	55	55	1
z	1	1.0671						GINEVRO	np	7	0	monitoring	250	nonparola	2	ong	0	no	JSF29F1	29	F	2022-02-01_18h59.34.393	THAI_NEGA	2021.2.3	MacIntel	59.97361161						0	56	56	56	1
z	1	0.9028						ELANCO	np	6	0	monitoring	250	nonparola	2	ong	0	no	JSF29F1	29	F	2022-02-01_18h59.34.393	THAI_NEGA	2021.2.3	MacIntel	59.97361161						0	57	57	57	1
m	1	0.7838						BIDONE	p	6	13	monitoring	0	parola	1	ong	0	no	JSF29F1	29	F	2022-02-01_18h59.34.393	THAI_NEGA	2021.2.3	MacIntel	59.97361161						0	58	58	58	1
z	0	1.0348						LEMURE	p	6	3	monitoring	500	parola	1	ong	0	no	JSF29F1	29	F	2022-02-01_18h59.34.393	THAI_NEGA	2021.2.3	MacIntel	59.97361161						0	59	59	59	1
l	1	0.7505						SAGOMA	p	6	0	monitoring	250	l	1	pmcue	0	no	JSF29F1	29	F	2022-02-01_18h59.34.393	THAI_NEGA	2021.2.3	MacIntel	59.97361161						0	60	60	60	1
m	1	0.8343						REPERTO	p	7	7	monitoring	0	parola	1	ong	0	no	JSF29F1	29	F	2022-02-01_18h59.34.393	THAI_NEGA	2021.2.3	MacIntel	59.97361161						0	61	61	61	1
z	1	0.834						MIDULLO	np	7	0	monitoring	250	nonparola	2	ong	0	no	JSF29F1	29	F	2022-02-01_18h59.34.393	THAI_NEGA	2021.2.3	MacIntel	59.97361161						0	62	62	62	1
z	1	0.8019						DANNOLA	np	7	0	monitoring	500	nonparola	2	ong	0	no	JSF29F1	29	F	2022-02-01_18h59.34.393	THAI_NEGA	2021.2.3	MacIntel	59.97361161						0	63	63	63	1
m	1	0.8379						ORFANO	p	6	9	monitoring	500	parola	1	ong	0	no	JSF29F1	29	F	2022-02-01_18h59.34.393	THAI_NEGA	2021.2.3	MacIntel	59.97361161						0	64	64	64	1
z	1	0.9171						BANENA	np	6	0	monitoring	250	nonparola	2	ong	0	no	JSF29F1	29	F	2022-02-01_18h59.34.393	THAI_NEGA	2021.2.3	MacIntel	59.97361161						0	65	65	65	1
z	1	0.9205						FERPATA	np	7	0	monitoring	0	nonparola	2	ong	0	no	JSF29F1	29	F	2022-02-01_18h59.34.393	THAI_NEGA	2021.2.3	MacIntel	59.97361161						0	66	66	66	1
m	1	0.8191						NEURONE	p	7	11	monitoring	250	parola	1	ong	0	no	JSF29F1	29	F	2022-02-01_18h59.34.393	THAI_NEGA	2021.2.3	MacIntel	59.97361161						0	67	67	67	1
z	1	0.884						LATTERA	np	7	0	monitoring	500	nonparola	2	ong	0	no	JSF29F1	29	F	2022-02-01_18h59.34.393	THAI_NEGA	2021.2.3	MacIntel	59.97361161						0	68	68	68	1
m	0	0.8354						GESIONE	np	7	0	monitoring	500	nonparola	2	ong	0	no	JSF29F1	29	F	2022-02-01_18h59.34.393	THAI_NEGA	2021.2.3	MacIntel	59.97361161						0	69	69	69	1
z	0	0.7003						PEDANA	p	6	18	monitoring	500	parola	1	ong	0	no	JSF29F1	29	F	2022-02-01_18h59.34.393	THAI_NEGA	2021.2.3	MacIntel	59.97361161						0	70	70	70	1
l	1	0.8003						MACIATA	np	7	0	monitoring	500	l	2	pmcue	0	no	JSF29F1	29	F	2022-02-01_18h59.34.393	THAI_NEGA	2021.2.3	MacIntel	59.97361161						0	71	71	71	1
z	1	0.8504						FIOLINO	np	7	0	monitoring	250	nonparola	2	ong	0	no	JSF29F1	29	F	2022-02-01_18h59.34.393	THAI_NEGA	2021.2.3	MacIntel	59.97361161						0	72	72	72	1
z	0	0.9677						INGORGO	p	7	16	monitoring	0	parola	1	ong	0	no	JSF29F1	29	F	2022-02-01_18h59.34.393	THAI_NEGA	2021.2.3	MacIntel	59.97361161						0	73	73	73	1
z	1	0.7672						IMPORO	np	6	0	monitoring	250	nonparola	2	ong	0	no	JSF29F1	29	F	2022-02-01_18h59.34.393	THAI_NEGA	2021.2.3	MacIntel	59.97361161						0	74	74	74	1
m	1	0.7337						NOBILE	p	6	29	monitoring	500	parola	1	ong	0	no	JSF29F1	29	F	2022-02-01_18h59.34.393	THAI_NEGA	2021.2.3	MacIntel	59.97361161						0	75	75	75	1
m	1	1.551						MINIERA	p	7	19	monitoring	500	parola	1	ong	0	no	JSF29F1	29	F	2022-02-01_18h59.34.393	THAI_NEGA	2021.2.3	MacIntel	59.97361161						0	76	76	76	1
z	1	0.9181						ALLARVE	np	7	0	monitoring	500	nonparola	2	ong	0	no	JSF29F1	29	F	2022-02-01_18h59.34.393	THAI_NEGA	2021.2.3	MacIntel	59.97361161						0	77	77	77	1
z	1	0.684						DIBANO	np	6	0	monitoring	250	nonparola	2	ong	0	no	JSF29F1	29	F	2022-02-01_18h59.34.393	THAI_NEGA	2021.2.3	MacIntel	59.97361161						0	78	78	78	1
m	1	0.7674						FAGOTTO	p	7	7	monitoring	0	parola	1	ong	0	no	JSF29F1	29	F	2022-02-01_18h59.34.393	THAI_NEGA	2021.2.3	MacIntel	59.97361161						0	79	79	79	1
z	0	0.8016						PALUDE	p	6	13	monitoring	0	parola	1	ong	0	no	JSF29F1	29	F	2022-02-01_18h59.34.393	THAI_NEGA	2021.2.3	MacIntel	59.97361161						0	80	80	80	1
z	1	0.7841						MUDINO	np	6	0	monitoring	500	nonparola	2	ong	0	no	JSF29F1	29	F	2022-02-01_18h59.34.393	THAI_NEGA	2021.2.3	MacIntel	59.97361161						0	81	81	81	1
z	1	0.8353						ESTEBA	np	6	0	monitoring	500	nonparola	2	ong	0	no	JSF29F1	29	F	2022-02-01_18h59.34.393	THAI_NEGA	2021.2.3	MacIntel	59.97361161						0	82	82	82	1
l	1	0.584						MANTIDE	p	7	9	monitoring	250	l	1	pmcue	0	no	JSF29F1	29	F	2022-02-01_18h59.34.393	THAI_NEGA	2021.2.3	MacIntel	59.97361161						0	83	83	83	1
m	1	0.9176						UVETTA	p	6	11	monitoring	500	parola	1	ong	0	no	JSF29F1	29	F	2022-02-01_18h59.34.393	THAI_NEGA	2021.2.3	MacIntel	59.97361161						0	84	84	84	1
z	0	0.917						ESILIO	p	6	41	monitoring	250	parola	1	ong	0	no	JSF29F1	29	F	2022-02-01_18h59.34.393	THAI_NEGA	2021.2.3	MacIntel	59.97361161						0	85	85	85	1
z	1	0.9195						RECRUTA	np	7	0	monitoring	500	nonparola	2	ong	0	no	JSF29F1	29	F	2022-02-01_18h59.34.393	THAI_NEGA	2021.2.3	MacIntel	59.97361161						0	86	86	86	1
m	1	0.8844						TIMONE	p	7	31	monitoring	250	parola	1	ong	0	no	JSF29F1	29	F	2022-02-01_18h59.34.393	THAI_NEGA	2021.2.3	MacIntel	59.97361161						0	87	87	87	1
z	0	0.6508						CAVOLO	p	6	13	monitoring	0	parola	1	ong	0	no	JSF29F1	29	F	2022-02-01_18h59.34.393	THAI_NEGA	2021.2.3	MacIntel	59.97361161						0	88	88	88	1
z	1	0.8667						NOTTARE	np	7	0	monitoring	500	nonparola	2	ong	0	no	JSF29F1	29	F	2022-02-01_18h59.34.393	THAI_NEGA	2021.2.3	MacIntel	59.97361161						0	89	89	89	1
z	0	1.3345						LICHENE	p	7	7	monitoring	0	parola	1	ong	0	no	JSF29F1	29	F	2022-02-01_18h59.34.393	THAI_NEGA	2021.2.3	MacIntel	59.97361161						0	90	90	90	1
z	1	0.7662						PUSTINO	np	7	0	monitoring	500	nonparola	2	ong	0	no	JSF29F1	29	F	2022-02-01_18h59.34.393	THAI_NEGA	2021.2.3	MacIntel	59.97361161						0	91	91	91	1
m	1	0.7174						MULINO	p	6	7	monitoring	0	parola	1	ong	0	no	JSF29F1	29	F	2022-02-01_18h59.34.393	THAI_NEGA	2021.2.3	MacIntel	59.97361161						0	92	92	92	1
z	1	0.7833						VAROLO	np	6	0	monitoring	0	nonparola	2	ong	0	no	JSF29F1	29	F	2022-02-01_18h59.34.393	THAI_NEGA	2021.2.3	MacIntel	59.97361161						0	93	93	93	1
m	0	0.6503						ENIGMA	p	6	9	monitoring	500	l	1	pmcue	0	no	JSF29F1	29	F	2022-02-01_18h59.34.393	THAI_NEGA	2021.2.3	MacIntel	59.97361161						0	94	94	94	1
m	1	1.0024						NARICE	p	6	15	monitoring	250	parola	1	ong	0	no	JSF29F1	29	F	2022-02-01_18h59.34.393	THAI_NEGA	2021.2.3	MacIntel	59.97361161						0	95	95	95	1
z	1	1.0673						CAVIDE	np	6	0	monitoring	500	nonparola	2	ong	0	no	JSF29F1	29	F	2022-02-01_18h59.34.393	THAI_NEGA	2021.2.3	MacIntel	59.97361161						0	96	96	96	1
z	1	0.9172						VOLACE	np	6	0	monitoring	0	nonparola	2	ong	0	no	JSF29F1	29	F	2022-02-01_18h59.34.393	THAI_NEGA	2021.2.3	MacIntel	59.97361161						0	97	97	97	1
z	1	1.2843						SADICE	np	6	0	monitoring	0	nonparola	2	ong	0	no	JSF29F1	29	F	2022-02-01_18h59.34.393	THAI_NEGA	2021.2.3	MacIntel	59.97361161						0	98	98	98	1
m	1	0.6186						VORTICE	p	7	14	monitoring	250	parola	1	ong	0	no	JSF29F1	29	F	2022-02-01_18h59.34.393	THAI_NEGA	2021.2.3	MacIntel	59.97361161						0	99	99	99	1
																			JSF29F1	29	F	2022-02-01_18h59.34.393	THAI_NEGA	2021.2.3	MacIntel	59.97361161											n	1	6.8153	y	1	6.2183	n	1	4.303
