# Supplementary material for: Thinking about it: the impact of COVID-19-related stimuli on prospective memory
Source: PeerJ. 2023 Nov 16;11:e16389. doi: 10.7717/peerj.16389 (PMC10657566; doi:10.7717/peerj.16389)
Supplement: Supplemental Information 4 — The raw data from both the task and the questionnaire. Both folders are divided in the three conditions (COV, DOC, and NEGA) depending on the presented video clip. [file peerj-11-16389-s004.zip › Data/RAW_Data_Task/NEGA_version/ID_SU21F11_nega.csv]

trial_key.keys	trial_key.corr	trial_key.rt	trials_loop_practice.thisRepN	trials_loop_practice.thisTrialN	trials_loop_practice.thisN	trials_loop_practice.thisIndex	trials_loop_practice.ran	stimolo	parolanonparola	lunghezza	frequenza	blocco	jitter	rispcorr	StimTrig	stim_type	stimulus_after	underline	ID_Soggetto*	Età*	Sesso	date	expName	psychopyVersion	OS	frameRate	trials_loop_baseline.thisRepN	trials_loop_baseline.thisTrialN	trials_loop_baseline.thisN	trials_loop_baseline.thisIndex	trials_loop_baseline.ran	trials_loop_attention.thisRepN	trials_loop_attention.thisTrialN	trials_loop_attention.thisN	trials_loop_attention.thisIndex	trials_loop_attention.ran	emotional1_key.keys	emotional1_key.corr	emotional1_key.rt	emotional2_key.keys	emotional2_key.corr	emotional2_key.rt	emotional3_key.keys	emotional3_key.corr	emotional3_key.rt
m	1	0.559	0	0	0	0	1	ARANCIA	p	7	31	practice	500	parola	1	ong	0	no	ID_SU21F11	21	F	2021-11-11_22h32.13.073	THAI_NEGA	2021.2.3	Win32	60.07810153
m	0	0.5831	0	1	1	1	1	RECINA	np	6	0	practice	500	nonparola	2	ong	0	no	ID_SU21F11	21	F	2021-11-11_22h32.13.073	THAI_NEGA	2021.2.3	Win32	60.07810153
z	1	0.8665	0	2	2	2	1	TUCCANA	np	7	0	practice	250	nonparola	2	ong	0	no	ID_SU21F11	21	F	2021-11-11_22h32.13.073	THAI_NEGA	2021.2.3	Win32	60.07810153
m	1	0.7265	0	3	3	3	1	PETTINE	p	7	1	practice	0	parola	1	ong	0	no	ID_SU21F11	21	F	2021-11-11_22h32.13.073	THAI_NEGA	2021.2.3	Win32	60.07810153
m	0	0.9997	0	4	4	4	1	INFITO	np	6	0	practice	500	nonparola	2	ong	0	no	ID_SU21F11	21	F	2021-11-11_22h32.13.073	THAI_NEGA	2021.2.3	Win32	60.07810153
z	0	0.357	0	5	5	5	1	GIUDICE	p	7	374	practice	500	parola	1	ong	0	no	ID_SU21F11	21	F	2021-11-11_22h32.13.073	THAI_NEGA	2021.2.3	Win32	60.07810153
m	1	0.4579	0	6	6	6	1	VOLANTE	p	7	89	practice	0	parola	1	ong	0	no	ID_SU21F11	21	F	2021-11-11_22h32.13.073	THAI_NEGA	2021.2.3	Win32	60.07810153
z	1	0.7143	0	7	7	7	1	CUBELA	np	6	0	practice	250	nonparola	2	ong	0	no	ID_SU21F11	21	F	2021-11-11_22h32.13.073	THAI_NEGA	2021.2.3	Win32	60.07810153
m	0	0.9665	0	8	8	8	1	LUGGINE	np	7	0	practice	0	nonparola	2	ong	0	no	ID_SU21F11	21	F	2021-11-11_22h32.13.073	THAI_NEGA	2021.2.3	Win32	60.07810153
m	1	0.6249	0	9	9	9	1	DISEGNO	p	7	201	practice	0	parola	1	ong	0	no	ID_SU21F11	21	F	2021-11-11_22h32.13.073	THAI_NEGA	2021.2.3	Win32	60.07810153
m	1	0.7722						RELITTO	p	7	8	baseline	500	parola	1	ong	0	no	ID_SU21F11	21	F	2021-11-11_22h32.13.073	THAI_NEGA	2021.2.3	Win32	60.07810153	0	0	0	0	1
z	0	0.7515						GERANIO	p	7	12	baseline	250	parola	1	ong	0	no	ID_SU21F11	21	F	2021-11-11_22h32.13.073	THAI_NEGA	2021.2.3	Win32	60.07810153	0	1	1	1	1
m	0	0.5332						VANANGA	np	7	0	baseline	0	nonparola	2	ong	0	no	ID_SU21F11	21	F	2021-11-11_22h32.13.073	THAI_NEGA	2021.2.3	Win32	60.07810153	0	2	2	2	1
m	1	0.6503						NATICA	p	6	5	baseline	250	parola	1	ong	0	no	ID_SU21F11	21	F	2021-11-11_22h32.13.073	THAI_NEGA	2021.2.3	Win32	60.07810153	0	3	3	3	1
m	0	0.8831						USTELLO	np	7	0	baseline	500	nonparola	2	ong	0	no	ID_SU21F11	21	F	2021-11-11_22h32.13.073	THAI_NEGA	2021.2.3	Win32	60.07810153	0	4	4	4	1
m	1	0.6094						METANO	p	6	17	baseline	250	parola	1	ong	0	no	ID_SU21F11	21	F	2021-11-11_22h32.13.073	THAI_NEGA	2021.2.3	Win32	60.07810153	0	5	5	5	1
m	0	1.0994						FIURIA	np	6	0	baseline	500	nonparola	2	ong	0	no	ID_SU21F11	21	F	2021-11-11_22h32.13.073	THAI_NEGA	2021.2.3	Win32	60.07810153	0	6	6	6	1
m	1	0.8211						SUGHERO	p	7	5	baseline	250	parola	1	ong	0	no	ID_SU21F11	21	F	2021-11-11_22h32.13.073	THAI_NEGA	2021.2.3	Win32	60.07810153	0	7	7	7	1
z	1	0.9394						PIROTA	np	6	0	baseline	250	nonparola	2	ong	0	no	ID_SU21F11	21	F	2021-11-11_22h32.13.073	THAI_NEGA	2021.2.3	Win32	60.07810153	0	8	8	8	1
z	1	0.8203						BAMBORA	np	7	0	baseline	0	nonparola	2	ong	0	no	ID_SU21F11	21	F	2021-11-11_22h32.13.073	THAI_NEGA	2021.2.3	Win32	60.07810153	0	9	9	9	1
z	0	0.6057						PETALO	p	6	27	baseline	250	parola	1	ong	0	no	ID_SU21F11	21	F	2021-11-11_22h32.13.073	THAI_NEGA	2021.2.3	Win32	60.07810153	0	10	10	10	1
m	1	0.7661						ELMETTO	p	7	5	baseline	0	parola	1	ong	0	no	ID_SU21F11	21	F	2021-11-11_22h32.13.073	THAI_NEGA	2021.2.3	Win32	60.07810153	0	11	11	11	1
z	1	0.8386						DOBILE	np	6	0	baseline	250	nonparola	2	ong	0	no	ID_SU21F11	21	F	2021-11-11_22h32.13.073	THAI_NEGA	2021.2.3	Win32	60.07810153	0	12	12	12	1
z	0	0.9596						BAVERO	p	6	7	baseline	0	parola	1	ong	0	no	ID_SU21F11	21	F	2021-11-11_22h32.13.073	THAI_NEGA	2021.2.3	Win32	60.07810153	0	13	13	13	1
m	1	0.6665						VALENZA	p	7	10	baseline	500	parola	1	ong	0	no	ID_SU21F11	21	F	2021-11-11_22h32.13.073	THAI_NEGA	2021.2.3	Win32	60.07810153	0	14	14	14	1
z	1	1.0923						ORDONE	np	6	0	baseline	250	nonparola	2	ong	0	no	ID_SU21F11	21	F	2021-11-11_22h32.13.073	THAI_NEGA	2021.2.3	Win32	60.07810153	0	15	15	15	1
z	1	1.0407						TERPONE	np	7	0	baseline	250	nonparola	2	ong	0	no	ID_SU21F11	21	F	2021-11-11_22h32.13.073	THAI_NEGA	2021.2.3	Win32	60.07810153	0	16	16	16	1
m	1	0.7043						INCHINO	p	7	10	baseline	250	parola	1	ong	0	no	ID_SU21F11	21	F	2021-11-11_22h32.13.073	THAI_NEGA	2021.2.3	Win32	60.07810153	0	17	17	17	1
m	1	1.3244						ETTARO	p	6	31	baseline	0	parola	1	ong	0	no	ID_SU21F11	21	F	2021-11-11_22h32.13.073	THAI_NEGA	2021.2.3	Win32	60.07810153	0	18	18	18	1
z	1	0.89						LUVACA	np	6	0	baseline	250	nonparola	2	ong	0	no	ID_SU21F11	21	F	2021-11-11_22h32.13.073	THAI_NEGA	2021.2.3	Win32	60.07810153	0	19	19	19	1
m	1	0.5837						DUETTO	p	6	23	baseline	500	parola	1	ong	0	no	ID_SU21F11	21	F	2021-11-11_22h32.13.073	THAI_NEGA	2021.2.3	Win32	60.07810153	0	20	20	20	1
m	0	0.7999						PUPILE	np	6	0	baseline	250	nonparola	2	ong	0	no	ID_SU21F11	21	F	2021-11-11_22h32.13.073	THAI_NEGA	2021.2.3	Win32	60.07810153	0	21	21	21	1
z	1	0.7916						STOVACO	np	7	0	baseline	0	nonparola	2	ong	0	no	ID_SU21F11	21	F	2021-11-11_22h32.13.073	THAI_NEGA	2021.2.3	Win32	60.07810153	0	22	22	22	1
m	1	0.7997						BARILE	p	6	7	baseline	500	parola	1	ong	0	no	ID_SU21F11	21	F	2021-11-11_22h32.13.073	THAI_NEGA	2021.2.3	Win32	60.07810153	0	23	23	23	1
z	1	0.6597						RANAIO	np	6	0	baseline	250	nonparola	2	ong	0	no	ID_SU21F11	21	F	2021-11-11_22h32.13.073	THAI_NEGA	2021.2.3	Win32	60.07810153	0	24	24	24	1
m	1	0.7454						CAVERNA	p	7	14	baseline	250	parola	1	ong	0	no	ID_SU21F11	21	F	2021-11-11_22h32.13.073	THAI_NEGA	2021.2.3	Win32	60.07810153	0	25	25	25	1
m	0	0.8423						ROTOIA	np	7	0	baseline	500	nonparola	2	ong	0	no	ID_SU21F11	21	F	2021-11-11_22h32.13.073	THAI_NEGA	2021.2.3	Win32	60.07810153	0	26	26	26	1
m	1	0.9328						ALTURA	p	6	8	baseline	500	parola	1	ong	0	no	ID_SU21F11	21	F	2021-11-11_22h32.13.073	THAI_NEGA	2021.2.3	Win32	60.07810153	0	27	27	27	1
m	1	0.783						DIPINTO	p	7	21	baseline	0	parola	1	ong	0	no	ID_SU21F11	21	F	2021-11-11_22h32.13.073	THAI_NEGA	2021.2.3	Win32	60.07810153	0	28	28	28	1
m	1	0.5547						LEGUME	p	6	11	baseline	250	parola	1	ong	0	no	ID_SU21F11	21	F	2021-11-11_22h32.13.073	THAI_NEGA	2021.2.3	Win32	60.07810153	0	29	29	29	1
z	1	0.7687						FEDINO	np	6	0	baseline	500	nonparola	2	ong	0	no	ID_SU21F11	21	F	2021-11-11_22h32.13.073	THAI_NEGA	2021.2.3	Win32	60.07810153	0	30	30	30	1
m	1	1.1026						MENSOLA	p	7	7	baseline	0	parola	1	ong	0	no	ID_SU21F11	21	F	2021-11-11_22h32.13.073	THAI_NEGA	2021.2.3	Win32	60.07810153	0	31	31	31	1
z	1	0.7999						ALCUME	np	6	0	baseline	500	nonparola	2	ong	0	no	ID_SU21F11	21	F	2021-11-11_22h32.13.073	THAI_NEGA	2021.2.3	Win32	60.07810153	0	32	32	32	1
m	1	1.0354						INNESTO	p	6	13	baseline	0	parola	1	ong	0	no	ID_SU21F11	21	F	2021-11-11_22h32.13.073	THAI_NEGA	2021.2.3	Win32	60.07810153	0	33	33	33	1
z	1	0.741						LAVENDA	np	7	0	baseline	0	nonparola	2	ong	0	no	ID_SU21F11	21	F	2021-11-11_22h32.13.073	THAI_NEGA	2021.2.3	Win32	60.07810153	0	34	34	34	1
m	1	0.7572						SLAVINA	p	7	5	baseline	500	parola	1	ong	0	no	ID_SU21F11	21	F	2021-11-11_22h32.13.073	THAI_NEGA	2021.2.3	Win32	60.07810153	0	35	35	35	1
m	1	0.9183						ORMONE	p	6	6	baseline	500	parola	1	ong	0	no	ID_SU21F11	21	F	2021-11-11_22h32.13.073	THAI_NEGA	2021.2.3	Win32	60.07810153	0	36	36	36	1
z	1	1.1534						UMIONE	np	6	0	baseline	0	nonparola	2	ong	0	no	ID_SU21F11	21	F	2021-11-11_22h32.13.073	THAI_NEGA	2021.2.3	Win32	60.07810153	0	37	37	37	1
m	1	0.9024						SALAME	p	6	14	baseline	0	parola	1	ong	0	no	ID_SU21F11	21	F	2021-11-11_22h32.13.073	THAI_NEGA	2021.2.3	Win32	60.07810153	0	38	38	38	1
z	1	1.0014						GANDOLA	np	7	0	baseline	500	nonparola	2	ong	0	no	ID_SU21F11	21	F	2021-11-11_22h32.13.073	THAI_NEGA	2021.2.3	Win32	60.07810153	0	39	39	39	1
z	1	1.6325						DIGEGNO	np	7	0	baseline	500	nonparola	2	ong	0	no	ID_SU21F11	21	F	2021-11-11_22h32.13.073	THAI_NEGA	2021.2.3	Win32	60.07810153	0	40	40	40	1
z	1	0.9184						BACRECA	np	7	0	baseline	0	nonparola	2	ong	0	no	ID_SU21F11	21	F	2021-11-11_22h32.13.073	THAI_NEGA	2021.2.3	Win32	60.07810153	0	41	41	41	1
z	0	1.1385						RUDERE	p	6	8	baseline	250	parola	1	ong	0	no	ID_SU21F11	21	F	2021-11-11_22h32.13.073	THAI_NEGA	2021.2.3	Win32	60.07810153	0	42	42	42	1
z	1	0.8336						OSCITE	np	6	0	baseline	250	nonparola	2	ong	0	no	ID_SU21F11	21	F	2021-11-11_22h32.13.073	THAI_NEGA	2021.2.3	Win32	60.07810153	0	43	43	43	1
m	1	0.7331						NETTARE	p	7	14	baseline	500	parola	1	ong	0	no	ID_SU21F11	21	F	2021-11-11_22h32.13.073	THAI_NEGA	2021.2.3	Win32	60.07810153	0	44	44	44	1
z	1	1.9007						PENTERA	np	7	0	baseline	0	nonparola	2	ong	0	no	ID_SU21F11	21	F	2021-11-11_22h32.13.073	THAI_NEGA	2021.2.3	Win32	60.07810153	0	45	45	45	1
m	0	1.216						NEBOZIO	np	7	0	baseline	250	nonparola	2	ong	0	no	ID_SU21F11	21	F	2021-11-11_22h32.13.073	THAI_NEGA	2021.2.3	Win32	60.07810153	0	46	46	46	1
m	1	0.8388						ZATTERA	p	7	14	baseline	500	parola	1	ong	0	no	ID_SU21F11	21	F	2021-11-11_22h32.13.073	THAI_NEGA	2021.2.3	Win32	60.07810153	0	47	47	47	1
m	1	0.6837						LAMIERA	p	7	11	baseline	500	parola	1	ong	0	no	ID_SU21F11	21	F	2021-11-11_22h32.13.073	THAI_NEGA	2021.2.3	Win32	60.07810153	0	48	48	48	1
z	1	0.9226						CULINA	np	6	0	baseline	500	nonparola	2	ong	0	no	ID_SU21F11	21	F	2021-11-11_22h32.13.073	THAI_NEGA	2021.2.3	Win32	60.07810153	0	49	49	49	1
m	1	0.6098						FALANGE	p	7	9	baseline	250	parola	1	ong	0	no	ID_SU21F11	21	F	2021-11-11_22h32.13.073	THAI_NEGA	2021.2.3	Win32	60.07810153	0	50	50	50	1
m	1	1.0497						PEDALE	p	6	16	baseline	500	parola	1	ong	0	no	ID_SU21F11	21	F	2021-11-11_22h32.13.073	THAI_NEGA	2021.2.3	Win32	60.07810153	0	51	51	51	1
z	1	0.8167						METARDO	np	7	0	baseline	500	nonparola	2	ong	0	no	ID_SU21F11	21	F	2021-11-11_22h32.13.073	THAI_NEGA	2021.2.3	Win32	60.07810153	0	52	52	52	1
m	1	0.7441						EMPORIO	p	7	3	baseline	250	parola	1	ong	0	no	ID_SU21F11	21	F	2021-11-11_22h32.13.073	THAI_NEGA	2021.2.3	Win32	60.07810153	0	53	53	53	1
z	1	0.7096						TAPORE	np	6	0	baseline	0	nonparola	2	ong	0	no	ID_SU21F11	21	F	2021-11-11_22h32.13.073	THAI_NEGA	2021.2.3	Win32	60.07810153	0	54	54	54	1
z	1	1.9592						DENTIDE	np	7	0	baseline	250	nonparola	2	ong	0	no	ID_SU21F11	21	F	2021-11-11_22h32.13.073	THAI_NEGA	2021.2.3	Win32	60.07810153	0	55	55	55	1
z	1	0.8854						SEPERTO	np	7	0	baseline	500	nonparola	2	ong	0	no	ID_SU21F11	21	F	2021-11-11_22h32.13.073	THAI_NEGA	2021.2.3	Win32	60.07810153	0	56	56	56	1
m	1	0.8611						MUCOSA	p	6	6	baseline	500	parola	1	ong	0	no	ID_SU21F11	21	F	2021-11-11_22h32.13.073	THAI_NEGA	2021.2.3	Win32	60.07810153	0	57	57	57	1
z	1	1.8986						BECULLA	np	7	0	baseline	250	nonparola	2	ong	0	no	ID_SU21F11	21	F	2021-11-11_22h32.13.073	THAI_NEGA	2021.2.3	Win32	60.07810153	0	58	58	58	1
z	0	0.7663						FUCINA	p	6	8	baseline	250	parola	1	ong	0	no	ID_SU21F11	21	F	2021-11-11_22h32.13.073	THAI_NEGA	2021.2.3	Win32	60.07810153	0	59	59	59	1
m	1	0.5731						ECLISSI	p	7	5	baseline	0	parola	1	ong	0	no	ID_SU21F11	21	F	2021-11-11_22h32.13.073	THAI_NEGA	2021.2.3	Win32	60.07810153	0	60	60	60	1
m	1	0.6598						TROFEO	p	6	23	baseline	250	parola	1	ong	0	no	ID_SU21F11	21	F	2021-11-11_22h32.13.073	THAI_NEGA	2021.2.3	Win32	60.07810153	0	61	61	61	1
m	1	1.4673						ROTTAME	p	7	7	baseline	0	parola	1	ong	0	no	ID_SU21F11	21	F	2021-11-11_22h32.13.073	THAI_NEGA	2021.2.3	Win32	60.07810153	0	62	62	62	1
z	1	1.1927						MENDOLO	np	7	0	baseline	500	nonparola	2	ong	0	no	ID_SU21F11	21	F	2021-11-11_22h32.13.073	THAI_NEGA	2021.2.3	Win32	60.07810153	0	63	63	63	1
z	1	1.6266						ARSINE	np	6	0	baseline	250	nonparola	2	ong	0	no	ID_SU21F11	21	F	2021-11-11_22h32.13.073	THAI_NEGA	2021.2.3	Win32	60.07810153	0	64	64	64	1
m	1	0.595						TISANA	p	6	7	baseline	0	parola	1	ong	0	no	ID_SU21F11	21	F	2021-11-11_22h32.13.073	THAI_NEGA	2021.2.3	Win32	60.07810153	0	65	65	65	1
z	1	0.8915						ORLINO	np	6	0	baseline	0	nonparola	2	ong	0	no	ID_SU21F11	21	F	2021-11-11_22h32.13.073	THAI_NEGA	2021.2.3	Win32	60.07810153	0	66	66	66	1
m	1	0.6416						ARINGA	p	6	9	baseline	500	parola	1	ong	0	no	ID_SU21F11	21	F	2021-11-11_22h32.13.073	THAI_NEGA	2021.2.3	Win32	60.07810153	0	67	67	67	1
z	1	0.8958						TENGINE	np	7	0	baseline	0	nonparola	2	ong	0	no	ID_SU21F11	21	F	2021-11-11_22h32.13.073	THAI_NEGA	2021.2.3	Win32	60.07810153	0	68	68	68	1
m	1	0.6228						ATTICO	p	6	6	baseline	500	parola	1	ong	0	no	ID_SU21F11	21	F	2021-11-11_22h32.13.073	THAI_NEGA	2021.2.3	Win32	60.07810153	0	69	69	69	1
z	1	0.6332						VENORE	np	6	0	baseline	250	nonparola	2	ong	0	no	ID_SU21F11	21	F	2021-11-11_22h32.13.073	THAI_NEGA	2021.2.3	Win32	60.07810153	0	70	70	70	1
m	1	0.451						DARSENA	p	7	9	baseline	0	parola	1	ong	0	no	ID_SU21F11	21	F	2021-11-11_22h32.13.073	THAI_NEGA	2021.2.3	Win32	60.07810153	0	71	71	71	1
z	1	0.7008						ALCIERE	np	7	0	baseline	250	nonparola	2	ong	0	no	ID_SU21F11	21	F	2021-11-11_22h32.13.073	THAI_NEGA	2021.2.3	Win32	60.07810153	0	72	72	72	1
m	0	0.5191						ENTIMO	np	6	0	baseline	0	nonparola	2	ong	0	no	ID_SU21F11	21	F	2021-11-11_22h32.13.073	THAI_NEGA	2021.2.3	Win32	60.07810153	0	73	73	73	1
m	1	0.6438						LIVIDO	p	6	8	baseline	500	parola	1	ong	0	no	ID_SU21F11	21	F	2021-11-11_22h32.13.073	THAI_NEGA	2021.2.3	Win32	60.07810153	0	74	74	74	1
m	1	0.7242						NAUSEA	p	6	15	baseline	0	parola	1	ong	0	no	ID_SU21F11	21	F	2021-11-11_22h32.13.073	THAI_NEGA	2021.2.3	Win32	60.07810153	0	75	75	75	1
z	1	0.8356						VERCACE	np	7	0	baseline	500	nonparola	2	ong	0	no	ID_SU21F11	21	F	2021-11-11_22h32.13.073	THAI_NEGA	2021.2.3	Win32	60.07810153	0	76	76	76	1
m	1	0.6054						COFANO	p	6	9	baseline	0	parola	1	ong	0	no	ID_SU21F11	21	F	2021-11-11_22h32.13.073	THAI_NEGA	2021.2.3	Win32	60.07810153	0	77	77	77	1
m	0	1.0702						USPICIO	np	7	0	baseline	250	nonparola	2	ong	0	no	ID_SU21F11	21	F	2021-11-11_22h32.13.073	THAI_NEGA	2021.2.3	Win32	60.07810153	0	78	78	78	1
m	1	0.5504						IMBUTO	p	6	9	baseline	0	parola	1	ong	0	no	ID_SU21F11	21	F	2021-11-11_22h32.13.073	THAI_NEGA	2021.2.3	Win32	60.07810153	0	79	79	79	1
z	1	0.9163						SADIVA	np	6	0	baseline	500	nonparola	2	ong	0	no	ID_SU21F11	21	F	2021-11-11_22h32.13.073	THAI_NEGA	2021.2.3	Win32	60.07810153	0	80	80	80	1
m	1	0.5726						BOZZOLO	p	7	7	baseline	0	parola	1	ong	0	no	ID_SU21F11	21	F	2021-11-11_22h32.13.073	THAI_NEGA	2021.2.3	Win32	60.07810153	0	81	81	81	1
z	1	0.7522						OMPICCIO	np	7	0	baseline	0	nonparola	2	ong	0	no	ID_SU21F11	21	F	2021-11-11_22h32.13.073	THAI_NEGA	2021.2.3	Win32	60.07810153	0	82	82	82	1
m	0	0.455						LIMPONE	np	7	0	baseline	500	nonparola	2	ong	0	no	ID_SU21F11	21	F	2021-11-11_22h32.13.073	THAI_NEGA	2021.2.3	Win32	60.07810153	0	83	83	83	1
m	0	0.5831						NARCICO	np	7	0	baseline	250	nonparola	2	ong	0	no	ID_SU21F11	21	F	2021-11-11_22h32.13.073	THAI_NEGA	2021.2.3	Win32	60.07810153	0	84	84	84	1
m	1	0.7698						PASCOLO	p	7	7	baseline	0	parola	1	ong	0	no	ID_SU21F11	21	F	2021-11-11_22h32.13.073	THAI_NEGA	2021.2.3	Win32	60.07810153	0	85	85	85	1
z	1	1.3071						INSOGNA	np	7	0	baseline	250	nonparola	2	ong	0	no	ID_SU21F11	21	F	2021-11-11_22h32.13.073	THAI_NEGA	2021.2.3	Win32	60.07810153	0	86	86	86	1
m	1	0.4599						PATINA	p	6	14	baseline	250	parola	1	ong	0	no	ID_SU21F11	21	F	2021-11-11_22h32.13.073	THAI_NEGA	2021.2.3	Win32	60.07810153	0	87	87	87	1
z	1	0.7664						ADOLTO	np	7	0	baseline	0	nonparola	2	ong	0	no	ID_SU21F11	21	F	2021-11-11_22h32.13.073	THAI_NEGA	2021.2.3	Win32	60.07810153	0	88	88	88	1
m	1	0.6758						UTENTE	p	6	34	baseline	0	parola	1	ong	0	no	ID_SU21F11	21	F	2021-11-11_22h32.13.073	THAI_NEGA	2021.2.3	Win32	60.07810153	0	89	89	89	1
z	1	1.155						CIPELLA	np	7	0	baseline	500	nonparola	2	ong	0	no	ID_SU21F11	21	F	2021-11-11_22h32.13.073	THAI_NEGA	2021.2.3	Win32	60.07810153	0	90	90	90	1
z	0	0.833						GINEPRO	p	7	10	baseline	0	parola	1	ong	0	no	ID_SU21F11	21	F	2021-11-11_22h32.13.073	THAI_NEGA	2021.2.3	Win32	60.07810153	0	91	91	91	1
m	0	0.7691						NONATO	np	6	0	baseline	500	nonparola	2	ong	0	no	ID_SU21F11	21	F	2021-11-11_22h32.13.073	THAI_NEGA	2021.2.3	Win32	60.07810153	0	92	92	92	1
m	1	1.1493						CALICE	p	6	10	baseline	0	parola	1	ong	0	no	ID_SU21F11	21	F	2021-11-11_22h32.13.073	THAI_NEGA	2021.2.3	Win32	60.07810153	0	93	93	93	1
m	1	1.0993						TORACE	p	6	31	baseline	250	parola	1	ong	0	no	ID_SU21F11	21	F	2021-11-11_22h32.13.073	THAI_NEGA	2021.2.3	Win32	60.07810153	0	94	94	94	1
m	1	0.6663						REDINE	p	6	8	baseline	500	parola	1	ong	0	no	ID_SU21F11	21	F	2021-11-11_22h32.13.073	THAI_NEGA	2021.2.3	Win32	60.07810153	0	95	95	95	1
m	1	0.6383						GOMITO	p	6	35	baseline	0	parola	1	ong	0	no	ID_SU21F11	21	F	2021-11-11_22h32.13.073	THAI_NEGA	2021.2.3	Win32	60.07810153	0	96	96	96	1
z	1	0.7498						INGENSO	np	7	0	baseline	500	nonparola	2	ong	0	no	ID_SU21F11	21	F	2021-11-11_22h32.13.073	THAI_NEGA	2021.2.3	Win32	60.07810153	0	97	97	97	1
	0							COVALLO	np	7	0	baseline	250	nonparola	2	ong	0	no	ID_SU21F11	21	F	2021-11-11_22h32.13.073	THAI_NEGA	2021.2.3	Win32	60.07810153	0	98	98	98	1
m	1	0.6831						MONACO	p	6	24	baseline	250	parola	1	ong	0	no	ID_SU21F11	21	F	2021-11-11_22h32.13.073	THAI_NEGA	2021.2.3	Win32	60.07810153	0	99	99	99	1
l	0	0.8519						DILUVIO	p	7	34	monitoring	0	parola	1	ong	0	no	ID_SU21F11	21	F	2021-11-11_22h32.13.073	THAI_NEGA	2021.2.3	Win32	60.07810153						0	0	0	0	1
z	1	0.937						PADATO	np	6	0	monitoring	250	nonparola	2	ong	0	no	ID_SU21F11	21	F	2021-11-11_22h32.13.073	THAI_NEGA	2021.2.3	Win32	60.07810153						0	1	1	1	1
m	1	0.7464						STIVALE	p	7	10	monitoring	0	parola	1	ong	0	no	ID_SU21F11	21	F	2021-11-11_22h32.13.073	THAI_NEGA	2021.2.3	Win32	60.07810153						0	2	2	2	1
z	1	0.9255						BAMMINO	np	7	0	monitoring	0	nonparola	2	ong	0	no	ID_SU21F11	21	F	2021-11-11_22h32.13.073	THAI_NEGA	2021.2.3	Win32	60.07810153						0	3	3	3	1
z	1	0.8988						NUDOLA	np	6	0	monitoring	250	nonparola	2	ong	0	no	ID_SU21F11	21	F	2021-11-11_22h32.13.073	THAI_NEGA	2021.2.3	Win32	60.07810153						0	4	4	4	1
m	1	0.9492						ZAMPINO	p	7	6	monitoring	500	parola	1	ong	0	no	ID_SU21F11	21	F	2021-11-11_22h32.13.073	THAI_NEGA	2021.2.3	Win32	60.07810153						0	5	5	5	1
m	1	0.9154						CALDAIA	p	7	12	monitoring	250	parola	1	ong	0	no	ID_SU21F11	21	F	2021-11-11_22h32.13.073	THAI_NEGA	2021.2.3	Win32	60.07810153						0	6	6	6	1
z	1	0.6328						FULGINE	np	7	0	monitoring	0	nonparola	2	ong	0	no	ID_SU21F11	21	F	2021-11-11_22h32.13.073	THAI_NEGA	2021.2.3	Win32	60.07810153						0	7	7	7	1
m	1	0.9376						URANIO	p	6	9	monitoring	250	parola	1	ong	0	no	ID_SU21F11	21	F	2021-11-11_22h32.13.073	THAI_NEGA	2021.2.3	Win32	60.07810153						0	8	8	8	1
z	1	0.6878						APISSO	np	6	0	monitoring	500	nonparola	2	ong	0	no	ID_SU21F11	21	F	2021-11-11_22h32.13.073	THAI_NEGA	2021.2.3	Win32	60.07810153						0	9	9	9	1
z	0	0.7204						CAGERMA	np	7	0	monitoring	0	l	2	pmcue	0	no	ID_SU21F11	21	F	2021-11-11_22h32.13.073	THAI_NEGA	2021.2.3	Win32	60.07810153						0	10	10	10	1
m	1	0.6156						TAZZINA	p	7	10	monitoring	250	parola	1	ong	0	no	ID_SU21F11	21	F	2021-11-11_22h32.13.073	THAI_NEGA	2021.2.3	Win32	60.07810153						0	11	11	11	1
m	1	0.9305						VAPORE	p	6	40	monitoring	0	parola	1	ong	0	no	ID_SU21F11	21	F	2021-11-11_22h32.13.073	THAI_NEGA	2021.2.3	Win32	60.07810153						0	12	12	12	1
m	0	0.9659						FEDORE	np	6	0	monitoring	250	nonparola	2	ong	0	no	ID_SU21F11	21	F	2021-11-11_22h32.13.073	THAI_NEGA	2021.2.3	Win32	60.07810153						0	13	13	13	1
z	0	0.6996						MONTONE	p	7	8	monitoring	250	parola	1	ong	0	no	ID_SU21F11	21	F	2021-11-11_22h32.13.073	THAI_NEGA	2021.2.3	Win32	60.07810153						0	14	14	14	1
z	1	0.9325						CANEZZA	np	7	0	monitoring	0	nonparola	2	ong	0	no	ID_SU21F11	21	F	2021-11-11_22h32.13.073	THAI_NEGA	2021.2.3	Win32	60.07810153						0	15	15	15	1
m	0	0.7264						RAGINA	np	6	0	monitoring	250	nonparola	2	ong	0	no	ID_SU21F11	21	F	2021-11-11_22h32.13.073	THAI_NEGA	2021.2.3	Win32	60.07810153						0	16	16	16	1
z	0	0.9639						AGNELLO	p	7	17	monitoring	250	parola	1	ong	0	no	ID_SU21F11	21	F	2021-11-11_22h32.13.073	THAI_NEGA	2021.2.3	Win32	60.07810153						0	17	17	17	1
z	1	0.9245						PINARIO	np	7	0	monitoring	250	nonparola	2	ong	0	no	ID_SU21F11	21	F	2021-11-11_22h32.13.073	THAI_NEGA	2021.2.3	Win32	60.07810153						0	18	18	18	1
z	1	0.6424						INDANO	np	6	0	monitoring	500	nonparola	2	ong	0	no	ID_SU21F11	21	F	2021-11-11_22h32.13.073	THAI_NEGA	2021.2.3	Win32	60.07810153						0	19	19	19	1
m	1	0.8571						BISTURI	p	7	8	monitoring	250	parola	1	ong	0	no	ID_SU21F11	21	F	2021-11-11_22h32.13.073	THAI_NEGA	2021.2.3	Win32	60.07810153						0	20	20	20	1
z	1	0.5999						SECONTO	np	7	0	monitoring	250	nonparola	2	ong	0	no	ID_SU21F11	21	F	2021-11-11_22h32.13.073	THAI_NEGA	2021.2.3	Win32	60.07810153						0	21	21	21	1
m	0	0.7174						POMATA	p	6	0	monitoring	500	l	1	pmcue	0	no	ID_SU21F11	21	F	2021-11-11_22h32.13.073	THAI_NEGA	2021.2.3	Win32	60.07810153						0	22	22	22	1
z	1	0.7341						UMETTA	np	6	0	monitoring	250	nonparola	2	ong	0	no	ID_SU21F11	21	F	2021-11-11_22h32.13.073	THAI_NEGA	2021.2.3	Win32	60.07810153						0	23	23	23	1
m	1	0.6298						FRUSCIO	p	7	9	monitoring	0	parola	1	ong	0	no	ID_SU21F11	21	F	2021-11-11_22h32.13.073	THAI_NEGA	2021.2.3	Win32	60.07810153						0	24	24	24	1
m	1	1.1002						ORDIGNO	p	7	15	monitoring	250	parola	1	ong	0	no	ID_SU21F11	21	F	2021-11-11_22h32.13.073	THAI_NEGA	2021.2.3	Win32	60.07810153						0	25	25	25	1
z	1	0.8951						METALO	np	6	0	monitoring	0	nonparola	2	ong	0	no	ID_SU21F11	21	F	2021-11-11_22h32.13.073	THAI_NEGA	2021.2.3	Win32	60.07810153						0	26	26	26	1
z	1	0.7191						GAVERA	np	6	0	monitoring	500	nonparola	2	ong	0	no	ID_SU21F11	21	F	2021-11-11_22h32.13.073	THAI_NEGA	2021.2.3	Win32	60.07810153						0	27	27	27	1
m	1	1.1889						INSERTO	p	7	9	monitoring	0	parola	1	ong	0	no	ID_SU21F11	21	F	2021-11-11_22h32.13.073	THAI_NEGA	2021.2.3	Win32	60.07810153						0	28	28	28	1
m	1	0.8686						VICARIO	p	7	9	monitoring	500	parola	1	ong	0	no	ID_SU21F11	21	F	2021-11-11_22h32.13.073	THAI_NEGA	2021.2.3	Win32	60.07810153						0	29	29	29	1
z	1	1.5797						ACENDA	np	6	0	monitoring	0	nonparola	2	ong	0	no	ID_SU21F11	21	F	2021-11-11_22h32.13.073	THAI_NEGA	2021.2.3	Win32	60.07810153						0	30	30	30	1
m	1	0.8495						DECADE	p	6	7	monitoring	0	parola	1	ong	0	no	ID_SU21F11	21	F	2021-11-11_22h32.13.073	THAI_NEGA	2021.2.3	Win32	60.07810153						0	31	31	31	1
z	1	0.8032						PALETE	np	6	0	monitoring	500	nonparola	2	ong	0	no	ID_SU21F11	21	F	2021-11-11_22h32.13.073	THAI_NEGA	2021.2.3	Win32	60.07810153						0	32	32	32	1
m	1	0.7049						SENAPE	p	6	17	monitoring	500	parola	1	ong	0	no	ID_SU21F11	21	F	2021-11-11_22h32.13.073	THAI_NEGA	2021.2.3	Win32	60.07810153						0	33	33	33	1
z	1	1.5481						TENTONO	np	7	0	monitoring	0	nonparola	2	ong	0	no	ID_SU21F11	21	F	2021-11-11_22h32.13.073	THAI_NEGA	2021.2.3	Win32	60.07810153						0	34	34	34	1
m	0	0.7657						MANICO	p	6	12	monitoring	0	l	1	pmcue	0	no	ID_SU21F11	21	F	2021-11-11_22h32.13.073	THAI_NEGA	2021.2.3	Win32	60.07810153						0	35	35	35	1
m	1	1.3495						GETTONE	p	7	5	monitoring	250	parola	1	ong	0	no	ID_SU21F11	21	F	2021-11-11_22h32.13.073	THAI_NEGA	2021.2.3	Win32	60.07810153						0	36	36	36	1
z	1	0.6622						CALERA	np	6	0	monitoring	500	nonparola	2	ong	0	no	ID_SU21F11	21	F	2021-11-11_22h32.13.073	THAI_NEGA	2021.2.3	Win32	60.07810153						0	37	37	37	1
m	1	0.5896						USTIONE	p	7	20	monitoring	500	parola	1	ong	0	no	ID_SU21F11	21	F	2021-11-11_22h32.13.073	THAI_NEGA	2021.2.3	Win32	60.07810153						0	38	38	38	1
m	1	0.5669						LEGNAME	p	7	7	monitoring	0	parola	1	ong	0	no	ID_SU21F11	21	F	2021-11-11_22h32.13.073	THAI_NEGA	2021.2.3	Win32	60.07810153						0	39	39	39	1
z	1	0.7649						MODIVO	np	6	0	monitoring	0	nonparola	2	ong	0	no	ID_SU21F11	21	F	2021-11-11_22h32.13.073	THAI_NEGA	2021.2.3	Win32	60.07810153						0	40	40	40	1
m	1	0.6526						RADURA	p	6	9	monitoring	0	parola	1	ong	0	no	ID_SU21F11	21	F	2021-11-11_22h32.13.073	THAI_NEGA	2021.2.3	Win32	60.07810153						0	41	41	41	1
z	1	0.6631						TUANTO	np	6	0	monitoring	250	nonparola	2	ong	0	no	ID_SU21F11	21	F	2021-11-11_22h32.13.073	THAI_NEGA	2021.2.3	Win32	60.07810153						0	42	42	42	1
m	1	0.6332						PICCONE	p	7	11	monitoring	0	parola	1	ong	0	no	ID_SU21F11	21	F	2021-11-11_22h32.13.073	THAI_NEGA	2021.2.3	Win32	60.07810153						0	43	43	43	1
z	1	0.8803						LACREME	np	7	0	monitoring	250	nonparola	2	ong	0	no	ID_SU21F11	21	F	2021-11-11_22h32.13.073	THAI_NEGA	2021.2.3	Win32	60.07810153						0	44	44	44	1
z	1	0.913						DILITTA	np	7	0	monitoring	500	nonparola	2	ong	0	no	ID_SU21F11	21	F	2021-11-11_22h32.13.073	THAI_NEGA	2021.2.3	Win32	60.07810153						0	45	45	45	1
z	0	1.1725						TOMANTE	np	7	0	monitoring	0	l	2	pmcue	0	no	ID_SU21F11	21	F	2021-11-11_22h32.13.073	THAI_NEGA	2021.2.3	Win32	60.07810153						0	46	46	46	1
z	0	0.8607						OTTONE	p	6	17	monitoring	500	parola	1	ong	0	no	ID_SU21F11	21	F	2021-11-11_22h32.13.073	THAI_NEGA	2021.2.3	Win32	60.07810153						0	47	47	47	1
m	1	1.0163						GAZEBO	p	6	8	monitoring	0	parola	1	ong	0	no	ID_SU21F11	21	F	2021-11-11_22h32.13.073	THAI_NEGA	2021.2.3	Win32	60.07810153						0	48	48	48	1
z	1	0.6896						NENICO	np	6	0	monitoring	250	nonparola	2	ong	0	no	ID_SU21F11	21	F	2021-11-11_22h32.13.073	THAI_NEGA	2021.2.3	Win32	60.07810153						0	49	49	49	1
z	0	0.966						ARPIONE	p	7	12	monitoring	250	parola	1	ong	0	no	ID_SU21F11	21	F	2021-11-11_22h32.13.073	THAI_NEGA	2021.2.3	Win32	60.07810153						0	50	50	50	1
z	1	0.8429						VANIGIA	np	7	0	monitoring	500	nonparola	2	ong	0	no	ID_SU21F11	21	F	2021-11-11_22h32.13.073	THAI_NEGA	2021.2.3	Win32	60.07810153						0	51	51	51	1
m	0	1.1151						EBLISSE	np	7	0	monitoring	0	nonparola	2	ong	0	no	ID_SU21F11	21	F	2021-11-11_22h32.13.073	THAI_NEGA	2021.2.3	Win32	60.07810153						0	52	52	52	1
m	1	0.7902						CARTINA	p	7	13	monitoring	250	parola	1	ong	0	no	ID_SU21F11	21	F	2021-11-11_22h32.13.073	THAI_NEGA	2021.2.3	Win32	60.07810153						0	53	53	53	1
z	1	1.1796						TECITA	np	6	0	monitoring	500	nonparola	2	ong	0	no	ID_SU21F11	21	F	2021-11-11_22h32.13.073	THAI_NEGA	2021.2.3	Win32	60.07810153						0	54	54	54	1
m	1	1.1097						FELINO	p	6	9	monitoring	500	parola	1	ong	0	no	ID_SU21F11	21	F	2021-11-11_22h32.13.073	THAI_NEGA	2021.2.3	Win32	60.07810153						0	55	55	55	1
m	0	1.2025						GINEVRO	np	7	0	monitoring	250	nonparola	2	ong	0	no	ID_SU21F11	21	F	2021-11-11_22h32.13.073	THAI_NEGA	2021.2.3	Win32	60.07810153						0	56	56	56	1
z	1	0.9659						ELANCO	np	6	0	monitoring	250	nonparola	2	ong	0	no	ID_SU21F11	21	F	2021-11-11_22h32.13.073	THAI_NEGA	2021.2.3	Win32	60.07810153						0	57	57	57	1
z	0	0.9499						BIDONE	p	6	13	monitoring	0	parola	1	ong	0	no	ID_SU21F11	21	F	2021-11-11_22h32.13.073	THAI_NEGA	2021.2.3	Win32	60.07810153						0	58	58	58	1
z	0	1.8175						LEMURE	p	6	3	monitoring	500	parola	1	ong	0	no	ID_SU21F11	21	F	2021-11-11_22h32.13.073	THAI_NEGA	2021.2.3	Win32	60.07810153						0	59	59	59	1
m	0	0.5358						SAGOMA	p	6	0	monitoring	250	l	1	pmcue	0	no	ID_SU21F11	21	F	2021-11-11_22h32.13.073	THAI_NEGA	2021.2.3	Win32	60.07810153						0	60	60	60	1
m	1	0.5364						REPERTO	p	7	7	monitoring	0	parola	1	ong	0	no	ID_SU21F11	21	F	2021-11-11_22h32.13.073	THAI_NEGA	2021.2.3	Win32	60.07810153						0	61	61	61	1
z	1	1.9368						MIDULLO	np	7	0	monitoring	250	nonparola	2	ong	0	no	ID_SU21F11	21	F	2021-11-11_22h32.13.073	THAI_NEGA	2021.2.3	Win32	60.07810153						0	62	62	62	1
m	0	0.7146						DANNOLA	np	7	0	monitoring	500	nonparola	2	ong	0	no	ID_SU21F11	21	F	2021-11-11_22h32.13.073	THAI_NEGA	2021.2.3	Win32	60.07810153						0	63	63	63	1
m	1	0.6518						ORFANO	p	6	9	monitoring	500	parola	1	ong	0	no	ID_SU21F11	21	F	2021-11-11_22h32.13.073	THAI_NEGA	2021.2.3	Win32	60.07810153						0	64	64	64	1
z	1	0.7505						BANENA	np	6	0	monitoring	250	nonparola	2	ong	0	no	ID_SU21F11	21	F	2021-11-11_22h32.13.073	THAI_NEGA	2021.2.3	Win32	60.07810153						0	65	65	65	1
z	1	0.8001						FERPATA	np	7	0	monitoring	0	nonparola	2	ong	0	no	ID_SU21F11	21	F	2021-11-11_22h32.13.073	THAI_NEGA	2021.2.3	Win32	60.07810153						0	66	66	66	1
m	1	0.7096						NEURONE	p	7	11	monitoring	250	parola	1	ong	0	no	ID_SU21F11	21	F	2021-11-11_22h32.13.073	THAI_NEGA	2021.2.3	Win32	60.07810153						0	67	67	67	1
z	1	0.8089						LATTERA	np	7	0	monitoring	500	nonparola	2	ong	0	no	ID_SU21F11	21	F	2021-11-11_22h32.13.073	THAI_NEGA	2021.2.3	Win32	60.07810153						0	68	68	68	1
z	1	0.7555						GESIONE	np	7	0	monitoring	500	nonparola	2	ong	0	no	ID_SU21F11	21	F	2021-11-11_22h32.13.073	THAI_NEGA	2021.2.3	Win32	60.07810153						0	69	69	69	1
m	1	0.6222						PEDANA	p	6	18	monitoring	500	parola	1	ong	0	no	ID_SU21F11	21	F	2021-11-11_22h32.13.073	THAI_NEGA	2021.2.3	Win32	60.07810153						0	70	70	70	1
m	0	0.9751						MACIATA	np	7	0	monitoring	500	l	2	pmcue	0	no	ID_SU21F11	21	F	2021-11-11_22h32.13.073	THAI_NEGA	2021.2.3	Win32	60.07810153						0	71	71	71	1
z	1	0.7333						FIOLINO	np	7	0	monitoring	250	nonparola	2	ong	0	no	ID_SU21F11	21	F	2021-11-11_22h32.13.073	THAI_NEGA	2021.2.3	Win32	60.07810153						0	72	72	72	1
m	1	0.818						INGORGO	p	7	16	monitoring	0	parola	1	ong	0	no	ID_SU21F11	21	F	2021-11-11_22h32.13.073	THAI_NEGA	2021.2.3	Win32	60.07810153						0	73	73	73	1
z	1	0.9211						IMPORO	np	6	0	monitoring	250	nonparola	2	ong	0	no	ID_SU21F11	21	F	2021-11-11_22h32.13.073	THAI_NEGA	2021.2.3	Win32	60.07810153						0	74	74	74	1
m	1	0.6367						NOBILE	p	6	29	monitoring	500	parola	1	ong	0	no	ID_SU21F11	21	F	2021-11-11_22h32.13.073	THAI_NEGA	2021.2.3	Win32	60.07810153						0	75	75	75	1
z	0	0.7851						MINIERA	p	7	19	monitoring	500	parola	1	ong	0	no	ID_SU21F11	21	F	2021-11-11_22h32.13.073	THAI_NEGA	2021.2.3	Win32	60.07810153						0	76	76	76	1
z	1	1.0027						ALLARVE	np	7	0	monitoring	500	nonparola	2	ong	0	no	ID_SU21F11	21	F	2021-11-11_22h32.13.073	THAI_NEGA	2021.2.3	Win32	60.07810153						0	77	77	77	1
z	1	0.8853						DIBANO	np	6	0	monitoring	250	nonparola	2	ong	0	no	ID_SU21F11	21	F	2021-11-11_22h32.13.073	THAI_NEGA	2021.2.3	Win32	60.07810153						0	78	78	78	1
m	1	1.0135						FAGOTTO	p	7	7	monitoring	0	parola	1	ong	0	no	ID_SU21F11	21	F	2021-11-11_22h32.13.073	THAI_NEGA	2021.2.3	Win32	60.07810153						0	79	79	79	1
m	1	1.0129						PALUDE	p	6	13	monitoring	0	parola	1	ong	0	no	ID_SU21F11	21	F	2021-11-11_22h32.13.073	THAI_NEGA	2021.2.3	Win32	60.07810153						0	80	80	80	1
z	1	1.0734						MUDINO	np	6	0	monitoring	500	nonparola	2	ong	0	no	ID_SU21F11	21	F	2021-11-11_22h32.13.073	THAI_NEGA	2021.2.3	Win32	60.07810153						0	81	81	81	1
z	1	1.0074						ESTEBA	np	6	0	monitoring	500	nonparola	2	ong	0	no	ID_SU21F11	21	F	2021-11-11_22h32.13.073	THAI_NEGA	2021.2.3	Win32	60.07810153						0	82	82	82	1
m	0	1.0035						MANTIDE	p	7	9	monitoring	250	l	1	pmcue	0	no	ID_SU21F11	21	F	2021-11-11_22h32.13.073	THAI_NEGA	2021.2.3	Win32	60.07810153						0	83	83	83	1
m	1	0.5228						UVETTA	p	6	11	monitoring	500	parola	1	ong	0	no	ID_SU21F11	21	F	2021-11-11_22h32.13.073	THAI_NEGA	2021.2.3	Win32	60.07810153						0	84	84	84	1
m	1	0.5498						ESILIO	p	6	41	monitoring	250	parola	1	ong	0	no	ID_SU21F11	21	F	2021-11-11_22h32.13.073	THAI_NEGA	2021.2.3	Win32	60.07810153						0	85	85	85	1
z	1	1.3086						RECRUTA	np	7	0	monitoring	500	nonparola	2	ong	0	no	ID_SU21F11	21	F	2021-11-11_22h32.13.073	THAI_NEGA	2021.2.3	Win32	60.07810153						0	86	86	86	1
m	1	1.067						TIMONE	p	7	31	monitoring	250	parola	1	ong	0	no	ID_SU21F11	21	F	2021-11-11_22h32.13.073	THAI_NEGA	2021.2.3	Win32	60.07810153						0	87	87	87	1
m	1	0.8214						CAVOLO	p	6	13	monitoring	0	parola	1	ong	0	no	ID_SU21F11	21	F	2021-11-11_22h32.13.073	THAI_NEGA	2021.2.3	Win32	60.07810153						0	88	88	88	1
m	0	0.9414						NOTTARE	np	7	0	monitoring	500	nonparola	2	ong	0	no	ID_SU21F11	21	F	2021-11-11_22h32.13.073	THAI_NEGA	2021.2.3	Win32	60.07810153						0	89	89	89	1
m	1	0.9342						LICHENE	p	7	7	monitoring	0	parola	1	ong	0	no	ID_SU21F11	21	F	2021-11-11_22h32.13.073	THAI_NEGA	2021.2.3	Win32	60.07810153						0	90	90	90	1
z	1	0.7525						PUSTINO	np	7	0	monitoring	500	nonparola	2	ong	0	no	ID_SU21F11	21	F	2021-11-11_22h32.13.073	THAI_NEGA	2021.2.3	Win32	60.07810153						0	91	91	91	1
m	1	0.9198						MULINO	p	6	7	monitoring	0	parola	1	ong	0	no	ID_SU21F11	21	F	2021-11-11_22h32.13.073	THAI_NEGA	2021.2.3	Win32	60.07810153						0	92	92	92	1
z	1	0.8871						VAROLO	np	6	0	monitoring	0	nonparola	2	ong	0	no	ID_SU21F11	21	F	2021-11-11_22h32.13.073	THAI_NEGA	2021.2.3	Win32	60.07810153						0	93	93	93	1
m	0	0.5501						ENIGMA	p	6	9	monitoring	500	l	1	pmcue	0	no	ID_SU21F11	21	F	2021-11-11_22h32.13.073	THAI_NEGA	2021.2.3	Win32	60.07810153						0	94	94	94	1
m	1	0.6316						NARICE	p	6	15	monitoring	250	parola	1	ong	0	no	ID_SU21F11	21	F	2021-11-11_22h32.13.073	THAI_NEGA	2021.2.3	Win32	60.07810153						0	95	95	95	1
m	0	0.8368						CAVIDE	np	6	0	monitoring	500	nonparola	2	ong	0	no	ID_SU21F11	21	F	2021-11-11_22h32.13.073	THAI_NEGA	2021.2.3	Win32	60.07810153						0	96	96	96	1
m	0	0.7315						VOLACE	np	6	0	monitoring	0	nonparola	2	ong	0	no	ID_SU21F11	21	F	2021-11-11_22h32.13.073	THAI_NEGA	2021.2.3	Win32	60.07810153						0	97	97	97	1
m	0	0.706						SADICE	np	6	0	monitoring	0	nonparola	2	ong	0	no	ID_SU21F11	21	F	2021-11-11_22h32.13.073	THAI_NEGA	2021.2.3	Win32	60.07810153						0	98	98	98	1
m	1	0.5262						VORTICE	p	7	14	monitoring	250	parola	1	ong	0	no	ID_SU21F11	21	F	2021-11-11_22h32.13.073	THAI_NEGA	2021.2.3	Win32	60.07810153						0	99	99	99	1
																			ID_SU21F11	21	F	2021-11-11_22h32.13.073	THAI_NEGA	2021.2.3	Win32	60.07810153											n	1	12.0012	y	1	3.6852	n	1	7.0983
