# Supplementary material for: Thinking about it: the impact of COVID-19-related stimuli on prospective memory
Source: PeerJ. 2023 Nov 16;11:e16389. doi: 10.7717/peerj.16389 (PMC10657566; doi:10.7717/peerj.16389)
Supplement: Supplemental Information 4 — The raw data from both the task and the questionnaire. Both folders are divided in the three conditions (COV, DOC, and NEGA) depending on the presented video clip. [file peerj-11-16389-s004.zip › Data/RAW_Data_Task/NEGA_version/LR22F14_nega.csv]

trial_key.keys	trial_key.corr	trial_key.rt	trials_loop_practice.thisRepN	trials_loop_practice.thisTrialN	trials_loop_practice.thisN	trials_loop_practice.thisIndex	trials_loop_practice.ran	stimolo	parolanonparola	lunghezza	frequenza	blocco	jitter	rispcorr	StimTrig	stim_type	stimulus_after	underline	ID_Soggetto*	Età*	Sesso	date	expName	psychopyVersion	OS	frameRate	trials_loop_baseline.thisRepN	trials_loop_baseline.thisTrialN	trials_loop_baseline.thisN	trials_loop_baseline.thisIndex	trials_loop_baseline.ran	trials_loop_attention.thisRepN	trials_loop_attention.thisTrialN	trials_loop_attention.thisN	trials_loop_attention.thisIndex	trials_loop_attention.ran	emotional1_key.keys	emotional1_key.corr	emotional1_key.rt	emotional2_key.keys	emotional2_key.corr	emotional2_key.rt	emotional3_key.keys	emotional3_key.corr	emotional3_key.rt
z	1	0.5015	0	0	0	0	1	ARANCIA	p	7	31	practice	500	parola	1	ong	0	no	LR22F14	22	FEMMINA	2021-10-14_18h50.52.800	THAI_NEGA	2021.2.3	MacIntel	60.0024001
m	1	0.9849	0	1	1	1	1	RECINA	np	6	0	practice	500	nonparola	2	ong	0	no	LR22F14	22	FEMMINA	2021-10-14_18h50.52.800	THAI_NEGA	2021.2.3	MacIntel	60.0024001
m	1	0.8677	0	2	2	2	1	TUCCANA	np	7	0	practice	250	nonparola	2	ong	0	no	LR22F14	22	FEMMINA	2021-10-14_18h50.52.800	THAI_NEGA	2021.2.3	MacIntel	60.0024001
z	1	0.6514	0	3	3	3	1	PETTINE	p	7	1	practice	0	parola	1	ong	0	no	LR22F14	22	FEMMINA	2021-10-14_18h50.52.800	THAI_NEGA	2021.2.3	MacIntel	60.0024001
m	1	1.4524	0	4	4	4	1	INFITO	np	6	0	practice	500	nonparola	2	ong	0	no	LR22F14	22	FEMMINA	2021-10-14_18h50.52.800	THAI_NEGA	2021.2.3	MacIntel	60.0024001
z	1	0.5995	0	5	5	5	1	GIUDICE	p	7	374	practice	500	parola	1	ong	0	no	LR22F14	22	FEMMINA	2021-10-14_18h50.52.800	THAI_NEGA	2021.2.3	MacIntel	60.0024001
z	1	1.0343	0	6	6	6	1	VOLANTE	p	7	89	practice	0	parola	1	ong	0	no	LR22F14	22	FEMMINA	2021-10-14_18h50.52.800	THAI_NEGA	2021.2.3	MacIntel	60.0024001
m	1	0.7347	0	7	7	7	1	CUBELA	np	6	0	practice	250	nonparola	2	ong	0	no	LR22F14	22	FEMMINA	2021-10-14_18h50.52.800	THAI_NEGA	2021.2.3	MacIntel	60.0024001
m	1	0.7514	0	8	8	8	1	LUGGINE	np	7	0	practice	0	nonparola	2	ong	0	no	LR22F14	22	FEMMINA	2021-10-14_18h50.52.800	THAI_NEGA	2021.2.3	MacIntel	60.0024001
z	1	0.6341	0	9	9	9	1	DISEGNO	p	7	201	practice	0	parola	1	ong	0	no	LR22F14	22	FEMMINA	2021-10-14_18h50.52.800	THAI_NEGA	2021.2.3	MacIntel	60.0024001
z	1	0.6795						RELITTO	p	7	8	baseline	500	parola	1	ong	0	no	LR22F14	22	FEMMINA	2021-10-14_18h50.52.800	THAI_NEGA	2021.2.3	MacIntel	60.0024001	0	0	0	0	1
z	1	0.7026						GERANIO	p	7	12	baseline	250	parola	1	ong	0	no	LR22F14	22	FEMMINA	2021-10-14_18h50.52.800	THAI_NEGA	2021.2.3	MacIntel	60.0024001	0	1	1	1	1
m	1	0.8427						VANANGA	np	7	0	baseline	0	nonparola	2	ong	0	no	LR22F14	22	FEMMINA	2021-10-14_18h50.52.800	THAI_NEGA	2021.2.3	MacIntel	60.0024001	0	2	2	2	1
z	1	0.9011						NATICA	p	6	5	baseline	250	parola	1	ong	0	no	LR22F14	22	FEMMINA	2021-10-14_18h50.52.800	THAI_NEGA	2021.2.3	MacIntel	60.0024001	0	3	3	3	1
m	1	0.8019						USTELLO	np	7	0	baseline	500	nonparola	2	ong	0	no	LR22F14	22	FEMMINA	2021-10-14_18h50.52.800	THAI_NEGA	2021.2.3	MacIntel	60.0024001	0	4	4	4	1
z	1	0.7178						METANO	p	6	17	baseline	250	parola	1	ong	0	no	LR22F14	22	FEMMINA	2021-10-14_18h50.52.800	THAI_NEGA	2021.2.3	MacIntel	60.0024001	0	5	5	5	1
m	1	0.9175						FIURIA	np	6	0	baseline	500	nonparola	2	ong	0	no	LR22F14	22	FEMMINA	2021-10-14_18h50.52.800	THAI_NEGA	2021.2.3	MacIntel	60.0024001	0	6	6	6	1
z	1	0.6681						SUGHERO	p	7	5	baseline	250	parola	1	ong	0	no	LR22F14	22	FEMMINA	2021-10-14_18h50.52.800	THAI_NEGA	2021.2.3	MacIntel	60.0024001	0	7	7	7	1
z	0	0.5828						PIROTA	np	6	0	baseline	250	nonparola	2	ong	0	no	LR22F14	22	FEMMINA	2021-10-14_18h50.52.800	THAI_NEGA	2021.2.3	MacIntel	60.0024001	0	8	8	8	1
m	1	0.9674						BAMBORA	np	7	0	baseline	0	nonparola	2	ong	0	no	LR22F14	22	FEMMINA	2021-10-14_18h50.52.800	THAI_NEGA	2021.2.3	MacIntel	60.0024001	0	9	9	9	1
z	1	0.7671						PETALO	p	6	27	baseline	250	parola	1	ong	0	no	LR22F14	22	FEMMINA	2021-10-14_18h50.52.800	THAI_NEGA	2021.2.3	MacIntel	60.0024001	0	10	10	10	1
z	1	0.8515						ELMETTO	p	7	5	baseline	0	parola	1	ong	0	no	LR22F14	22	FEMMINA	2021-10-14_18h50.52.800	THAI_NEGA	2021.2.3	MacIntel	60.0024001	0	11	11	11	1
m	1	0.8336						DOBILE	np	6	0	baseline	250	nonparola	2	ong	0	no	LR22F14	22	FEMMINA	2021-10-14_18h50.52.800	THAI_NEGA	2021.2.3	MacIntel	60.0024001	0	12	12	12	1
z	1	0.7344						BAVERO	p	6	7	baseline	0	parola	1	ong	0	no	LR22F14	22	FEMMINA	2021-10-14_18h50.52.800	THAI_NEGA	2021.2.3	MacIntel	60.0024001	0	13	13	13	1
z	1	0.7858						VALENZA	p	7	10	baseline	500	parola	1	ong	0	no	LR22F14	22	FEMMINA	2021-10-14_18h50.52.800	THAI_NEGA	2021.2.3	MacIntel	60.0024001	0	14	14	14	1
m	1	0.7338						ORDONE	np	6	0	baseline	250	nonparola	2	ong	0	no	LR22F14	22	FEMMINA	2021-10-14_18h50.52.800	THAI_NEGA	2021.2.3	MacIntel	60.0024001	0	15	15	15	1
m	1	1.4859						TERPONE	np	7	0	baseline	250	nonparola	2	ong	0	no	LR22F14	22	FEMMINA	2021-10-14_18h50.52.800	THAI_NEGA	2021.2.3	MacIntel	60.0024001	0	16	16	16	1
z	1	0.918						INCHINO	p	7	10	baseline	250	parola	1	ong	0	no	LR22F14	22	FEMMINA	2021-10-14_18h50.52.800	THAI_NEGA	2021.2.3	MacIntel	60.0024001	0	17	17	17	1
m	0	0.7502						ETTARO	p	6	31	baseline	0	parola	1	ong	0	no	LR22F14	22	FEMMINA	2021-10-14_18h50.52.800	THAI_NEGA	2021.2.3	MacIntel	60.0024001	0	18	18	18	1
m	1	1.1279						LUVACA	np	6	0	baseline	250	nonparola	2	ong	0	no	LR22F14	22	FEMMINA	2021-10-14_18h50.52.800	THAI_NEGA	2021.2.3	MacIntel	60.0024001	0	19	19	19	1
z	1	0.6171						DUETTO	p	6	23	baseline	500	parola	1	ong	0	no	LR22F14	22	FEMMINA	2021-10-14_18h50.52.800	THAI_NEGA	2021.2.3	MacIntel	60.0024001	0	20	20	20	1
m	1	0.8514						PUPILE	np	6	0	baseline	250	nonparola	2	ong	0	no	LR22F14	22	FEMMINA	2021-10-14_18h50.52.800	THAI_NEGA	2021.2.3	MacIntel	60.0024001	0	21	21	21	1
m	1	0.8336						STOVACO	np	7	0	baseline	0	nonparola	2	ong	0	no	LR22F14	22	FEMMINA	2021-10-14_18h50.52.800	THAI_NEGA	2021.2.3	MacIntel	60.0024001	0	22	22	22	1
z	1	0.7041						BARILE	p	6	7	baseline	500	parola	1	ong	0	no	LR22F14	22	FEMMINA	2021-10-14_18h50.52.800	THAI_NEGA	2021.2.3	MacIntel	60.0024001	0	23	23	23	1
m	1	0.7512						RANAIO	np	6	0	baseline	250	nonparola	2	ong	0	no	LR22F14	22	FEMMINA	2021-10-14_18h50.52.800	THAI_NEGA	2021.2.3	MacIntel	60.0024001	0	24	24	24	1
z	1	0.7006						CAVERNA	p	7	14	baseline	250	parola	1	ong	0	no	LR22F14	22	FEMMINA	2021-10-14_18h50.52.800	THAI_NEGA	2021.2.3	MacIntel	60.0024001	0	25	25	25	1
m	1	0.7854						ROTOIA	np	7	0	baseline	500	nonparola	2	ong	0	no	LR22F14	22	FEMMINA	2021-10-14_18h50.52.800	THAI_NEGA	2021.2.3	MacIntel	60.0024001	0	26	26	26	1
z	1	0.7843						ALTURA	p	6	8	baseline	500	parola	1	ong	0	no	LR22F14	22	FEMMINA	2021-10-14_18h50.52.800	THAI_NEGA	2021.2.3	MacIntel	60.0024001	0	27	27	27	1
z	1	0.7179						DIPINTO	p	7	21	baseline	0	parola	1	ong	0	no	LR22F14	22	FEMMINA	2021-10-14_18h50.52.800	THAI_NEGA	2021.2.3	MacIntel	60.0024001	0	28	28	28	1
z	1	0.636						LEGUME	p	6	11	baseline	250	parola	1	ong	0	no	LR22F14	22	FEMMINA	2021-10-14_18h50.52.800	THAI_NEGA	2021.2.3	MacIntel	60.0024001	0	29	29	29	1
m	1	0.6267						FEDINO	np	6	0	baseline	500	nonparola	2	ong	0	no	LR22F14	22	FEMMINA	2021-10-14_18h50.52.800	THAI_NEGA	2021.2.3	MacIntel	60.0024001	0	30	30	30	1
z	1	0.7004						MENSOLA	p	7	7	baseline	0	parola	1	ong	0	no	LR22F14	22	FEMMINA	2021-10-14_18h50.52.800	THAI_NEGA	2021.2.3	MacIntel	60.0024001	0	31	31	31	1
m	1	0.7186						ALCUME	np	6	0	baseline	500	nonparola	2	ong	0	no	LR22F14	22	FEMMINA	2021-10-14_18h50.52.800	THAI_NEGA	2021.2.3	MacIntel	60.0024001	0	32	32	32	1
z	1	0.6998						INNESTO	p	6	13	baseline	0	parola	1	ong	0	no	LR22F14	22	FEMMINA	2021-10-14_18h50.52.800	THAI_NEGA	2021.2.3	MacIntel	60.0024001	0	33	33	33	1
m	1	0.8173						LAVENDA	np	7	0	baseline	0	nonparola	2	ong	0	no	LR22F14	22	FEMMINA	2021-10-14_18h50.52.800	THAI_NEGA	2021.2.3	MacIntel	60.0024001	0	34	34	34	1
z	1	0.9027						SLAVINA	p	7	5	baseline	500	parola	1	ong	0	no	LR22F14	22	FEMMINA	2021-10-14_18h50.52.800	THAI_NEGA	2021.2.3	MacIntel	60.0024001	0	35	35	35	1
z	1	0.7015						ORMONE	p	6	6	baseline	500	parola	1	ong	0	no	LR22F14	22	FEMMINA	2021-10-14_18h50.52.800	THAI_NEGA	2021.2.3	MacIntel	60.0024001	0	36	36	36	1
m	1	0.9181						UMIONE	np	6	0	baseline	0	nonparola	2	ong	0	no	LR22F14	22	FEMMINA	2021-10-14_18h50.52.800	THAI_NEGA	2021.2.3	MacIntel	60.0024001	0	37	37	37	1
z	1	0.6512						SALAME	p	6	14	baseline	0	parola	1	ong	0	no	LR22F14	22	FEMMINA	2021-10-14_18h50.52.800	THAI_NEGA	2021.2.3	MacIntel	60.0024001	0	38	38	38	1
m	1	0.9013						GANDOLA	np	7	0	baseline	500	nonparola	2	ong	0	no	LR22F14	22	FEMMINA	2021-10-14_18h50.52.800	THAI_NEGA	2021.2.3	MacIntel	60.0024001	0	39	39	39	1
m	1	0.9688						DIGEGNO	np	7	0	baseline	500	nonparola	2	ong	0	no	LR22F14	22	FEMMINA	2021-10-14_18h50.52.800	THAI_NEGA	2021.2.3	MacIntel	60.0024001	0	40	40	40	1
m	1	0.6851						BACRECA	np	7	0	baseline	0	nonparola	2	ong	0	no	LR22F14	22	FEMMINA	2021-10-14_18h50.52.800	THAI_NEGA	2021.2.3	MacIntel	60.0024001	0	41	41	41	1
z	1	0.6677						RUDERE	p	6	8	baseline	250	parola	1	ong	0	no	LR22F14	22	FEMMINA	2021-10-14_18h50.52.800	THAI_NEGA	2021.2.3	MacIntel	60.0024001	0	42	42	42	1
m	1	0.7343						OSCITE	np	6	0	baseline	250	nonparola	2	ong	0	no	LR22F14	22	FEMMINA	2021-10-14_18h50.52.800	THAI_NEGA	2021.2.3	MacIntel	60.0024001	0	43	43	43	1
z	1	0.7025						NETTARE	p	7	14	baseline	500	parola	1	ong	0	no	LR22F14	22	FEMMINA	2021-10-14_18h50.52.800	THAI_NEGA	2021.2.3	MacIntel	60.0024001	0	44	44	44	1
z	0	0.9168						PENTERA	np	7	0	baseline	0	nonparola	2	ong	0	no	LR22F14	22	FEMMINA	2021-10-14_18h50.52.800	THAI_NEGA	2021.2.3	MacIntel	60.0024001	0	45	45	45	1
m	1	0.7011						NEBOZIO	np	7	0	baseline	250	nonparola	2	ong	0	no	LR22F14	22	FEMMINA	2021-10-14_18h50.52.800	THAI_NEGA	2021.2.3	MacIntel	60.0024001	0	46	46	46	1
z	1	0.7344						ZATTERA	p	7	14	baseline	500	parola	1	ong	0	no	LR22F14	22	FEMMINA	2021-10-14_18h50.52.800	THAI_NEGA	2021.2.3	MacIntel	60.0024001	0	47	47	47	1
z	1	1.8006						LAMIERA	p	7	11	baseline	500	parola	1	ong	0	no	LR22F14	22	FEMMINA	2021-10-14_18h50.52.800	THAI_NEGA	2021.2.3	MacIntel	60.0024001	0	48	48	48	1
m	1	0.9007						CULINA	np	6	0	baseline	500	nonparola	2	ong	0	no	LR22F14	22	FEMMINA	2021-10-14_18h50.52.800	THAI_NEGA	2021.2.3	MacIntel	60.0024001	0	49	49	49	1
z	1	1.5998						FALANGE	p	7	9	baseline	250	parola	1	ong	0	no	LR22F14	22	FEMMINA	2021-10-14_18h50.52.800	THAI_NEGA	2021.2.3	MacIntel	60.0024001	0	50	50	50	1
z	1	0.7854						PEDALE	p	6	16	baseline	500	parola	1	ong	0	no	LR22F14	22	FEMMINA	2021-10-14_18h50.52.800	THAI_NEGA	2021.2.3	MacIntel	60.0024001	0	51	51	51	1
m	1	0.7508						METARDO	np	7	0	baseline	500	nonparola	2	ong	0	no	LR22F14	22	FEMMINA	2021-10-14_18h50.52.800	THAI_NEGA	2021.2.3	MacIntel	60.0024001	0	52	52	52	1
z	1	0.6836						EMPORIO	p	7	3	baseline	250	parola	1	ong	0	no	LR22F14	22	FEMMINA	2021-10-14_18h50.52.800	THAI_NEGA	2021.2.3	MacIntel	60.0024001	0	53	53	53	1
m	1	0.8327						TAPORE	np	6	0	baseline	0	nonparola	2	ong	0	no	LR22F14	22	FEMMINA	2021-10-14_18h50.52.800	THAI_NEGA	2021.2.3	MacIntel	60.0024001	0	54	54	54	1
z	0	0.7835						DENTIDE	np	7	0	baseline	250	nonparola	2	ong	0	no	LR22F14	22	FEMMINA	2021-10-14_18h50.52.800	THAI_NEGA	2021.2.3	MacIntel	60.0024001	0	55	55	55	1
m	1	1.3836						SEPERTO	np	7	0	baseline	500	nonparola	2	ong	0	no	LR22F14	22	FEMMINA	2021-10-14_18h50.52.800	THAI_NEGA	2021.2.3	MacIntel	60.0024001	0	56	56	56	1
z	1	0.8021						MUCOSA	p	6	6	baseline	500	parola	1	ong	0	no	LR22F14	22	FEMMINA	2021-10-14_18h50.52.800	THAI_NEGA	2021.2.3	MacIntel	60.0024001	0	57	57	57	1
m	1	0.8171						BECULLA	np	7	0	baseline	250	nonparola	2	ong	0	no	LR22F14	22	FEMMINA	2021-10-14_18h50.52.800	THAI_NEGA	2021.2.3	MacIntel	60.0024001	0	58	58	58	1
m	0	0.7341						FUCINA	p	6	8	baseline	250	parola	1	ong	0	no	LR22F14	22	FEMMINA	2021-10-14_18h50.52.800	THAI_NEGA	2021.2.3	MacIntel	60.0024001	0	59	59	59	1
z	1	0.7335						ECLISSI	p	7	5	baseline	0	parola	1	ong	0	no	LR22F14	22	FEMMINA	2021-10-14_18h50.52.800	THAI_NEGA	2021.2.3	MacIntel	60.0024001	0	60	60	60	1
z	1	0.8508						TROFEO	p	6	23	baseline	250	parola	1	ong	0	no	LR22F14	22	FEMMINA	2021-10-14_18h50.52.800	THAI_NEGA	2021.2.3	MacIntel	60.0024001	0	61	61	61	1
z	1	0.7507						ROTTAME	p	7	7	baseline	0	parola	1	ong	0	no	LR22F14	22	FEMMINA	2021-10-14_18h50.52.800	THAI_NEGA	2021.2.3	MacIntel	60.0024001	0	62	62	62	1
m	1	1						MENDOLO	np	7	0	baseline	500	nonparola	2	ong	0	no	LR22F14	22	FEMMINA	2021-10-14_18h50.52.800	THAI_NEGA	2021.2.3	MacIntel	60.0024001	0	63	63	63	1
m	1	0.8166						ARSINE	np	6	0	baseline	250	nonparola	2	ong	0	no	LR22F14	22	FEMMINA	2021-10-14_18h50.52.800	THAI_NEGA	2021.2.3	MacIntel	60.0024001	0	64	64	64	1
z	1	0.6672						TISANA	p	6	7	baseline	0	parola	1	ong	0	no	LR22F14	22	FEMMINA	2021-10-14_18h50.52.800	THAI_NEGA	2021.2.3	MacIntel	60.0024001	0	65	65	65	1
m	1	1.4007						ORLINO	np	6	0	baseline	0	nonparola	2	ong	0	no	LR22F14	22	FEMMINA	2021-10-14_18h50.52.800	THAI_NEGA	2021.2.3	MacIntel	60.0024001	0	66	66	66	1
m	0	0.7334						ARINGA	p	6	9	baseline	500	parola	1	ong	0	no	LR22F14	22	FEMMINA	2021-10-14_18h50.52.800	THAI_NEGA	2021.2.3	MacIntel	60.0024001	0	67	67	67	1
m	1	0.9365						TENGINE	np	7	0	baseline	0	nonparola	2	ong	0	no	LR22F14	22	FEMMINA	2021-10-14_18h50.52.800	THAI_NEGA	2021.2.3	MacIntel	60.0024001	0	68	68	68	1
z	1	0.7845						ATTICO	p	6	6	baseline	500	parola	1	ong	0	no	LR22F14	22	FEMMINA	2021-10-14_18h50.52.800	THAI_NEGA	2021.2.3	MacIntel	60.0024001	0	69	69	69	1
m	1	1.1842						VENORE	np	6	0	baseline	250	nonparola	2	ong	0	no	LR22F14	22	FEMMINA	2021-10-14_18h50.52.800	THAI_NEGA	2021.2.3	MacIntel	60.0024001	0	70	70	70	1
m	0	0.8873						DARSENA	p	7	9	baseline	0	parola	1	ong	0	no	LR22F14	22	FEMMINA	2021-10-14_18h50.52.800	THAI_NEGA	2021.2.3	MacIntel	60.0024001	0	71	71	71	1
z	0	0.7505						ALCIERE	np	7	0	baseline	250	nonparola	2	ong	0	no	LR22F14	22	FEMMINA	2021-10-14_18h50.52.800	THAI_NEGA	2021.2.3	MacIntel	60.0024001	0	72	72	72	1
m	1	1.0347						ENTIMO	np	6	0	baseline	0	nonparola	2	ong	0	no	LR22F14	22	FEMMINA	2021-10-14_18h50.52.800	THAI_NEGA	2021.2.3	MacIntel	60.0024001	0	73	73	73	1
z	1	0.7171						LIVIDO	p	6	8	baseline	500	parola	1	ong	0	no	LR22F14	22	FEMMINA	2021-10-14_18h50.52.800	THAI_NEGA	2021.2.3	MacIntel	60.0024001	0	74	74	74	1
z	1	0.7018						NAUSEA	p	6	15	baseline	0	parola	1	ong	0	no	LR22F14	22	FEMMINA	2021-10-14_18h50.52.800	THAI_NEGA	2021.2.3	MacIntel	60.0024001	0	75	75	75	1
m	1	1.7336						VERCACE	np	7	0	baseline	500	nonparola	2	ong	0	no	LR22F14	22	FEMMINA	2021-10-14_18h50.52.800	THAI_NEGA	2021.2.3	MacIntel	60.0024001	0	76	76	76	1
z	1	0.6681						COFANO	p	6	9	baseline	0	parola	1	ong	0	no	LR22F14	22	FEMMINA	2021-10-14_18h50.52.800	THAI_NEGA	2021.2.3	MacIntel	60.0024001	0	77	77	77	1
m	1	1.3334						USPICIO	np	7	0	baseline	250	nonparola	2	ong	0	no	LR22F14	22	FEMMINA	2021-10-14_18h50.52.800	THAI_NEGA	2021.2.3	MacIntel	60.0024001	0	78	78	78	1
z	1	0.7185						IMBUTO	p	6	9	baseline	0	parola	1	ong	0	no	LR22F14	22	FEMMINA	2021-10-14_18h50.52.800	THAI_NEGA	2021.2.3	MacIntel	60.0024001	0	79	79	79	1
m	1	0.8503						SADIVA	np	6	0	baseline	500	nonparola	2	ong	0	no	LR22F14	22	FEMMINA	2021-10-14_18h50.52.800	THAI_NEGA	2021.2.3	MacIntel	60.0024001	0	80	80	80	1
z	1	0.6516						BOZZOLO	p	7	7	baseline	0	parola	1	ong	0	no	LR22F14	22	FEMMINA	2021-10-14_18h50.52.800	THAI_NEGA	2021.2.3	MacIntel	60.0024001	0	81	81	81	1
m	1	0.9502						OMPICCIO	np	7	0	baseline	0	nonparola	2	ong	0	no	LR22F14	22	FEMMINA	2021-10-14_18h50.52.800	THAI_NEGA	2021.2.3	MacIntel	60.0024001	0	82	82	82	1
m	1	0.918						LIMPONE	np	7	0	baseline	500	nonparola	2	ong	0	no	LR22F14	22	FEMMINA	2021-10-14_18h50.52.800	THAI_NEGA	2021.2.3	MacIntel	60.0024001	0	83	83	83	1
m	1	1.2183						NARCICO	np	7	0	baseline	250	nonparola	2	ong	0	no	LR22F14	22	FEMMINA	2021-10-14_18h50.52.800	THAI_NEGA	2021.2.3	MacIntel	60.0024001	0	84	84	84	1
z	1	0.8181						PASCOLO	p	7	7	baseline	0	parola	1	ong	0	no	LR22F14	22	FEMMINA	2021-10-14_18h50.52.800	THAI_NEGA	2021.2.3	MacIntel	60.0024001	0	85	85	85	1
m	1	1.0672						INSOGNA	np	7	0	baseline	250	nonparola	2	ong	0	no	LR22F14	22	FEMMINA	2021-10-14_18h50.52.800	THAI_NEGA	2021.2.3	MacIntel	60.0024001	0	86	86	86	1
z	1	0.917						PATINA	p	6	14	baseline	250	parola	1	ong	0	no	LR22F14	22	FEMMINA	2021-10-14_18h50.52.800	THAI_NEGA	2021.2.3	MacIntel	60.0024001	0	87	87	87	1
m	1	0.9178						ADOLTO	np	7	0	baseline	0	nonparola	2	ong	0	no	LR22F14	22	FEMMINA	2021-10-14_18h50.52.800	THAI_NEGA	2021.2.3	MacIntel	60.0024001	0	88	88	88	1
z	1	0.7838						UTENTE	p	6	34	baseline	0	parola	1	ong	0	no	LR22F14	22	FEMMINA	2021-10-14_18h50.52.800	THAI_NEGA	2021.2.3	MacIntel	60.0024001	0	89	89	89	1
m	1	0.7667						CIPELLA	np	7	0	baseline	500	nonparola	2	ong	0	no	LR22F14	22	FEMMINA	2021-10-14_18h50.52.800	THAI_NEGA	2021.2.3	MacIntel	60.0024001	0	90	90	90	1
z	1	0.8504						GINEPRO	p	7	10	baseline	0	parola	1	ong	0	no	LR22F14	22	FEMMINA	2021-10-14_18h50.52.800	THAI_NEGA	2021.2.3	MacIntel	60.0024001	0	91	91	91	1
m	1	0.7029						NONATO	np	6	0	baseline	500	nonparola	2	ong	0	no	LR22F14	22	FEMMINA	2021-10-14_18h50.52.800	THAI_NEGA	2021.2.3	MacIntel	60.0024001	0	92	92	92	1
z	1	0.5683						CALICE	p	6	10	baseline	0	parola	1	ong	0	no	LR22F14	22	FEMMINA	2021-10-14_18h50.52.800	THAI_NEGA	2021.2.3	MacIntel	60.0024001	0	93	93	93	1
z	1	0.7172						TORACE	p	6	31	baseline	250	parola	1	ong	0	no	LR22F14	22	FEMMINA	2021-10-14_18h50.52.800	THAI_NEGA	2021.2.3	MacIntel	60.0024001	0	94	94	94	1
m	0	0.8341						REDINE	p	6	8	baseline	500	parola	1	ong	0	no	LR22F14	22	FEMMINA	2021-10-14_18h50.52.800	THAI_NEGA	2021.2.3	MacIntel	60.0024001	0	95	95	95	1
z	1	0.6202						GOMITO	p	6	35	baseline	0	parola	1	ong	0	no	LR22F14	22	FEMMINA	2021-10-14_18h50.52.800	THAI_NEGA	2021.2.3	MacIntel	60.0024001	0	96	96	96	1
m	1	1.134						INGENSO	np	7	0	baseline	500	nonparola	2	ong	0	no	LR22F14	22	FEMMINA	2021-10-14_18h50.52.800	THAI_NEGA	2021.2.3	MacIntel	60.0024001	0	97	97	97	1
m	1	0.8513						COVALLO	np	7	0	baseline	250	nonparola	2	ong	0	no	LR22F14	22	FEMMINA	2021-10-14_18h50.52.800	THAI_NEGA	2021.2.3	MacIntel	60.0024001	0	98	98	98	1
z	1	0.7532						MONACO	p	6	24	baseline	250	parola	1	ong	0	no	LR22F14	22	FEMMINA	2021-10-14_18h50.52.800	THAI_NEGA	2021.2.3	MacIntel	60.0024001	0	99	99	99	1
z	1	1.1167						DILUVIO	p	7	34	monitoring	0	parola	1	ong	0	no	LR22F14	22	FEMMINA	2021-10-14_18h50.52.800	THAI_NEGA	2021.2.3	MacIntel	60.0024001						0	0	0	0	1
m	1	0.8304						PADATO	np	6	0	monitoring	250	nonparola	2	ong	0	no	LR22F14	22	FEMMINA	2021-10-14_18h50.52.800	THAI_NEGA	2021.2.3	MacIntel	60.0024001						0	1	1	1	1
z	1	0.7843						STIVALE	p	7	10	monitoring	0	parola	1	ong	0	no	LR22F14	22	FEMMINA	2021-10-14_18h50.52.800	THAI_NEGA	2021.2.3	MacIntel	60.0024001						0	2	2	2	1
m	1	1.4174						BAMMINO	np	7	0	monitoring	0	nonparola	2	ong	0	no	LR22F14	22	FEMMINA	2021-10-14_18h50.52.800	THAI_NEGA	2021.2.3	MacIntel	60.0024001						0	3	3	3	1
z	0	0.6814						NUDOLA	np	6	0	monitoring	250	nonparola	2	ong	0	no	LR22F14	22	FEMMINA	2021-10-14_18h50.52.800	THAI_NEGA	2021.2.3	MacIntel	60.0024001						0	4	4	4	1
z	1	1.1327						ZAMPINO	p	7	6	monitoring	500	parola	1	ong	0	no	LR22F14	22	FEMMINA	2021-10-14_18h50.52.800	THAI_NEGA	2021.2.3	MacIntel	60.0024001						0	5	5	5	1
z	1	1.294						CALDAIA	p	7	12	monitoring	250	parola	1	ong	0	no	LR22F14	22	FEMMINA	2021-10-14_18h50.52.800	THAI_NEGA	2021.2.3	MacIntel	60.0024001						0	6	6	6	1
m	1	0.9499						FULGINE	np	7	0	monitoring	0	nonparola	2	ong	0	no	LR22F14	22	FEMMINA	2021-10-14_18h50.52.800	THAI_NEGA	2021.2.3	MacIntel	60.0024001						0	7	7	7	1
z	1	1.0002						URANIO	p	6	9	monitoring	250	parola	1	ong	0	no	LR22F14	22	FEMMINA	2021-10-14_18h50.52.800	THAI_NEGA	2021.2.3	MacIntel	60.0024001						0	8	8	8	1
m	1	0.8342						APISSO	np	6	0	monitoring	500	nonparola	2	ong	0	no	LR22F14	22	FEMMINA	2021-10-14_18h50.52.800	THAI_NEGA	2021.2.3	MacIntel	60.0024001						0	9	9	9	1
l	1	1.1842						CAGERMA	np	7	0	monitoring	0	l	2	pmcue	0	no	LR22F14	22	FEMMINA	2021-10-14_18h50.52.800	THAI_NEGA	2021.2.3	MacIntel	60.0024001						0	10	10	10	1
z	1	0.6661						TAZZINA	p	7	10	monitoring	250	parola	1	ong	0	no	LR22F14	22	FEMMINA	2021-10-14_18h50.52.800	THAI_NEGA	2021.2.3	MacIntel	60.0024001						0	11	11	11	1
z	1	0.6013						VAPORE	p	6	40	monitoring	0	parola	1	ong	0	no	LR22F14	22	FEMMINA	2021-10-14_18h50.52.800	THAI_NEGA	2021.2.3	MacIntel	60.0024001						0	12	12	12	1
m	1	0.8337						FEDORE	np	6	0	monitoring	250	nonparola	2	ong	0	no	LR22F14	22	FEMMINA	2021-10-14_18h50.52.800	THAI_NEGA	2021.2.3	MacIntel	60.0024001						0	13	13	13	1
z	1	1.1105						MONTONE	p	7	8	monitoring	250	parola	1	ong	0	no	LR22F14	22	FEMMINA	2021-10-14_18h50.52.800	THAI_NEGA	2021.2.3	MacIntel	60.0024001						0	14	14	14	1
m	1	1.3351						CANEZZA	np	7	0	monitoring	0	nonparola	2	ong	0	no	LR22F14	22	FEMMINA	2021-10-14_18h50.52.800	THAI_NEGA	2021.2.3	MacIntel	60.0024001						0	15	15	15	1
z	0	0.8019						RAGINA	np	6	0	monitoring	250	nonparola	2	ong	0	no	LR22F14	22	FEMMINA	2021-10-14_18h50.52.800	THAI_NEGA	2021.2.3	MacIntel	60.0024001						0	16	16	16	1
z	1	0.6792						AGNELLO	p	7	17	monitoring	250	parola	1	ong	0	no	LR22F14	22	FEMMINA	2021-10-14_18h50.52.800	THAI_NEGA	2021.2.3	MacIntel	60.0024001						0	17	17	17	1
m	1	0.8014						PINARIO	np	7	0	monitoring	250	nonparola	2	ong	0	no	LR22F14	22	FEMMINA	2021-10-14_18h50.52.800	THAI_NEGA	2021.2.3	MacIntel	60.0024001						0	18	18	18	1
m	1	0.9337						INDANO	np	6	0	monitoring	500	nonparola	2	ong	0	no	LR22F14	22	FEMMINA	2021-10-14_18h50.52.800	THAI_NEGA	2021.2.3	MacIntel	60.0024001						0	19	19	19	1
z	1	0.9513						BISTURI	p	7	8	monitoring	250	parola	1	ong	0	no	LR22F14	22	FEMMINA	2021-10-14_18h50.52.800	THAI_NEGA	2021.2.3	MacIntel	60.0024001						0	20	20	20	1
m	1	1.5013						SECONTO	np	7	0	monitoring	250	nonparola	2	ong	0	no	LR22F14	22	FEMMINA	2021-10-14_18h50.52.800	THAI_NEGA	2021.2.3	MacIntel	60.0024001						0	21	21	21	1
l	1	1.0012						POMATA	p	6	0	monitoring	500	l	1	pmcue	0	no	LR22F14	22	FEMMINA	2021-10-14_18h50.52.800	THAI_NEGA	2021.2.3	MacIntel	60.0024001						0	22	22	22	1
m	1	1.371						UMETTA	np	6	0	monitoring	250	nonparola	2	ong	0	no	LR22F14	22	FEMMINA	2021-10-14_18h50.52.800	THAI_NEGA	2021.2.3	MacIntel	60.0024001						0	23	23	23	1
z	1	0.7346						FRUSCIO	p	7	9	monitoring	0	parola	1	ong	0	no	LR22F14	22	FEMMINA	2021-10-14_18h50.52.800	THAI_NEGA	2021.2.3	MacIntel	60.0024001						0	24	24	24	1
m	0	0.8012						ORDIGNO	p	7	15	monitoring	250	parola	1	ong	0	no	LR22F14	22	FEMMINA	2021-10-14_18h50.52.800	THAI_NEGA	2021.2.3	MacIntel	60.0024001						0	25	25	25	1
m	1	1.8845						METALO	np	6	0	monitoring	0	nonparola	2	ong	0	no	LR22F14	22	FEMMINA	2021-10-14_18h50.52.800	THAI_NEGA	2021.2.3	MacIntel	60.0024001						0	26	26	26	1
m	1	1.1007						GAVERA	np	6	0	monitoring	500	nonparola	2	ong	0	no	LR22F14	22	FEMMINA	2021-10-14_18h50.52.800	THAI_NEGA	2021.2.3	MacIntel	60.0024001						0	27	27	27	1
z	1	0.9004						INSERTO	p	7	9	monitoring	0	parola	1	ong	0	no	LR22F14	22	FEMMINA	2021-10-14_18h50.52.800	THAI_NEGA	2021.2.3	MacIntel	60.0024001						0	28	28	28	1
z	1	0.7521						VICARIO	p	7	9	monitoring	500	parola	1	ong	0	no	LR22F14	22	FEMMINA	2021-10-14_18h50.52.800	THAI_NEGA	2021.2.3	MacIntel	60.0024001						0	29	29	29	1
m	1	0.9017						ACENDA	np	6	0	monitoring	0	nonparola	2	ong	0	no	LR22F14	22	FEMMINA	2021-10-14_18h50.52.800	THAI_NEGA	2021.2.3	MacIntel	60.0024001						0	30	30	30	1
z	1	0.982						DECADE	p	6	7	monitoring	0	parola	1	ong	0	no	LR22F14	22	FEMMINA	2021-10-14_18h50.52.800	THAI_NEGA	2021.2.3	MacIntel	60.0024001						0	31	31	31	1
m	1	0.7838						PALETE	np	6	0	monitoring	500	nonparola	2	ong	0	no	LR22F14	22	FEMMINA	2021-10-14_18h50.52.800	THAI_NEGA	2021.2.3	MacIntel	60.0024001						0	32	32	32	1
z	1	0.7673						SENAPE	p	6	17	monitoring	500	parola	1	ong	0	no	LR22F14	22	FEMMINA	2021-10-14_18h50.52.800	THAI_NEGA	2021.2.3	MacIntel	60.0024001						0	33	33	33	1
m	1	0.9347						TENTONO	np	7	0	monitoring	0	nonparola	2	ong	0	no	LR22F14	22	FEMMINA	2021-10-14_18h50.52.800	THAI_NEGA	2021.2.3	MacIntel	60.0024001						0	34	34	34	1
l	1	0.9507						MANICO	p	6	12	monitoring	0	l	1	pmcue	0	no	LR22F14	22	FEMMINA	2021-10-14_18h50.52.800	THAI_NEGA	2021.2.3	MacIntel	60.0024001						0	35	35	35	1
z	1	0.7502						GETTONE	p	7	5	monitoring	250	parola	1	ong	0	no	LR22F14	22	FEMMINA	2021-10-14_18h50.52.800	THAI_NEGA	2021.2.3	MacIntel	60.0024001						0	36	36	36	1
m	1	0.9702						CALERA	np	6	0	monitoring	500	nonparola	2	ong	0	no	LR22F14	22	FEMMINA	2021-10-14_18h50.52.800	THAI_NEGA	2021.2.3	MacIntel	60.0024001						0	37	37	37	1
z	1	0.767						USTIONE	p	7	20	monitoring	500	parola	1	ong	0	no	LR22F14	22	FEMMINA	2021-10-14_18h50.52.800	THAI_NEGA	2021.2.3	MacIntel	60.0024001						0	38	38	38	1
z	1	1.2354						LEGNAME	p	7	7	monitoring	0	parola	1	ong	0	no	LR22F14	22	FEMMINA	2021-10-14_18h50.52.800	THAI_NEGA	2021.2.3	MacIntel	60.0024001						0	39	39	39	1
m	1	0.7781						MODIVO	np	6	0	monitoring	0	nonparola	2	ong	0	no	LR22F14	22	FEMMINA	2021-10-14_18h50.52.800	THAI_NEGA	2021.2.3	MacIntel	60.0024001						0	40	40	40	1
z	1	0.818						RADURA	p	6	9	monitoring	0	parola	1	ong	0	no	LR22F14	22	FEMMINA	2021-10-14_18h50.52.800	THAI_NEGA	2021.2.3	MacIntel	60.0024001						0	41	41	41	1
m	1	0.8971						TUANTO	np	6	0	monitoring	250	nonparola	2	ong	0	no	LR22F14	22	FEMMINA	2021-10-14_18h50.52.800	THAI_NEGA	2021.2.3	MacIntel	60.0024001						0	42	42	42	1
z	1	0.7173						PICCONE	p	7	11	monitoring	0	parola	1	ong	0	no	LR22F14	22	FEMMINA	2021-10-14_18h50.52.800	THAI_NEGA	2021.2.3	MacIntel	60.0024001						0	43	43	43	1
m	1	0.8678						LACREME	np	7	0	monitoring	250	nonparola	2	ong	0	no	LR22F14	22	FEMMINA	2021-10-14_18h50.52.800	THAI_NEGA	2021.2.3	MacIntel	60.0024001						0	44	44	44	1
m	1	0.851						DILITTA	np	7	0	monitoring	500	nonparola	2	ong	0	no	LR22F14	22	FEMMINA	2021-10-14_18h50.52.800	THAI_NEGA	2021.2.3	MacIntel	60.0024001						0	45	45	45	1
l	1	0.985						TOMANTE	np	7	0	monitoring	0	l	2	pmcue	0	no	LR22F14	22	FEMMINA	2021-10-14_18h50.52.800	THAI_NEGA	2021.2.3	MacIntel	60.0024001						0	46	46	46	1
z	1	0.642						OTTONE	p	6	17	monitoring	500	parola	1	ong	0	no	LR22F14	22	FEMMINA	2021-10-14_18h50.52.800	THAI_NEGA	2021.2.3	MacIntel	60.0024001						0	47	47	47	1
z	1	0.7102						GAZEBO	p	6	8	monitoring	0	parola	1	ong	0	no	LR22F14	22	FEMMINA	2021-10-14_18h50.52.800	THAI_NEGA	2021.2.3	MacIntel	60.0024001						0	48	48	48	1
m	1	0.984						NENICO	np	6	0	monitoring	250	nonparola	2	ong	0	no	LR22F14	22	FEMMINA	2021-10-14_18h50.52.800	THAI_NEGA	2021.2.3	MacIntel	60.0024001						0	49	49	49	1
z	1	0.7856						ARPIONE	p	7	12	monitoring	250	parola	1	ong	0	no	LR22F14	22	FEMMINA	2021-10-14_18h50.52.800	THAI_NEGA	2021.2.3	MacIntel	60.0024001						0	50	50	50	1
m	1	0.9504						VANIGIA	np	7	0	monitoring	500	nonparola	2	ong	0	no	LR22F14	22	FEMMINA	2021-10-14_18h50.52.800	THAI_NEGA	2021.2.3	MacIntel	60.0024001						0	51	51	51	1
m	1	0.762						EBLISSE	np	7	0	monitoring	0	nonparola	2	ong	0	no	LR22F14	22	FEMMINA	2021-10-14_18h50.52.800	THAI_NEGA	2021.2.3	MacIntel	60.0024001						0	52	52	52	1
z	1	0.9347						CARTINA	p	7	13	monitoring	250	parola	1	ong	0	no	LR22F14	22	FEMMINA	2021-10-14_18h50.52.800	THAI_NEGA	2021.2.3	MacIntel	60.0024001						0	53	53	53	1
m	1	0.6837						TECITA	np	6	0	monitoring	500	nonparola	2	ong	0	no	LR22F14	22	FEMMINA	2021-10-14_18h50.52.800	THAI_NEGA	2021.2.3	MacIntel	60.0024001						0	54	54	54	1
z	1	0.872						FELINO	p	6	9	monitoring	500	parola	1	ong	0	no	LR22F14	22	FEMMINA	2021-10-14_18h50.52.800	THAI_NEGA	2021.2.3	MacIntel	60.0024001						0	55	55	55	1
m	1	1.2338						GINEVRO	np	7	0	monitoring	250	nonparola	2	ong	0	no	LR22F14	22	FEMMINA	2021-10-14_18h50.52.800	THAI_NEGA	2021.2.3	MacIntel	60.0024001						0	56	56	56	1
m	1	0.9017						ELANCO	np	6	0	monitoring	250	nonparola	2	ong	0	no	LR22F14	22	FEMMINA	2021-10-14_18h50.52.800	THAI_NEGA	2021.2.3	MacIntel	60.0024001						0	57	57	57	1
z	1	0.8858						BIDONE	p	6	13	monitoring	0	parola	1	ong	0	no	LR22F14	22	FEMMINA	2021-10-14_18h50.52.800	THAI_NEGA	2021.2.3	MacIntel	60.0024001						0	58	58	58	1
z	1	1.1677						LEMURE	p	6	3	monitoring	500	parola	1	ong	0	no	LR22F14	22	FEMMINA	2021-10-14_18h50.52.800	THAI_NEGA	2021.2.3	MacIntel	60.0024001						0	59	59	59	1
z	0	0.6857						SAGOMA	p	6	0	monitoring	250	l	1	pmcue	0	no	LR22F14	22	FEMMINA	2021-10-14_18h50.52.800	THAI_NEGA	2021.2.3	MacIntel	60.0024001						0	60	60	60	1
z	1	0.8623						REPERTO	p	7	7	monitoring	0	parola	1	ong	0	no	LR22F14	22	FEMMINA	2021-10-14_18h50.52.800	THAI_NEGA	2021.2.3	MacIntel	60.0024001						0	61	61	61	1
m	1	0.9695						MIDULLO	np	7	0	monitoring	250	nonparola	2	ong	0	no	LR22F14	22	FEMMINA	2021-10-14_18h50.52.800	THAI_NEGA	2021.2.3	MacIntel	60.0024001						0	62	62	62	1
m	1	1.4801						DANNOLA	np	7	0	monitoring	500	nonparola	2	ong	0	no	LR22F14	22	FEMMINA	2021-10-14_18h50.52.800	THAI_NEGA	2021.2.3	MacIntel	60.0024001						0	63	63	63	1
z	1	0.7508						ORFANO	p	6	9	monitoring	500	parola	1	ong	0	no	LR22F14	22	FEMMINA	2021-10-14_18h50.52.800	THAI_NEGA	2021.2.3	MacIntel	60.0024001						0	64	64	64	1
m	1	1.0658						BANENA	np	6	0	monitoring	250	nonparola	2	ong	0	no	LR22F14	22	FEMMINA	2021-10-14_18h50.52.800	THAI_NEGA	2021.2.3	MacIntel	60.0024001						0	65	65	65	1
m	1	1.0848						FERPATA	np	7	0	monitoring	0	nonparola	2	ong	0	no	LR22F14	22	FEMMINA	2021-10-14_18h50.52.800	THAI_NEGA	2021.2.3	MacIntel	60.0024001						0	66	66	66	1
z	1	0.6508						NEURONE	p	7	11	monitoring	250	parola	1	ong	0	no	LR22F14	22	FEMMINA	2021-10-14_18h50.52.800	THAI_NEGA	2021.2.3	MacIntel	60.0024001						0	67	67	67	1
z	0	0.6511						LATTERA	np	7	0	monitoring	500	nonparola	2	ong	0	no	LR22F14	22	FEMMINA	2021-10-14_18h50.52.800	THAI_NEGA	2021.2.3	MacIntel	60.0024001						0	68	68	68	1
m	1	0.8009						GESIONE	np	7	0	monitoring	500	nonparola	2	ong	0	no	LR22F14	22	FEMMINA	2021-10-14_18h50.52.800	THAI_NEGA	2021.2.3	MacIntel	60.0024001						0	69	69	69	1
z	1	0.8516						PEDANA	p	6	18	monitoring	500	parola	1	ong	0	no	LR22F14	22	FEMMINA	2021-10-14_18h50.52.800	THAI_NEGA	2021.2.3	MacIntel	60.0024001						0	70	70	70	1
l	1	0.6351						MACIATA	np	7	0	monitoring	500	l	2	pmcue	0	no	LR22F14	22	FEMMINA	2021-10-14_18h50.52.800	THAI_NEGA	2021.2.3	MacIntel	60.0024001						0	71	71	71	1
m	1	0.818						FIOLINO	np	7	0	monitoring	250	nonparola	2	ong	0	no	LR22F14	22	FEMMINA	2021-10-14_18h50.52.800	THAI_NEGA	2021.2.3	MacIntel	60.0024001						0	72	72	72	1
z	1	1.0208						INGORGO	p	7	16	monitoring	0	parola	1	ong	0	no	LR22F14	22	FEMMINA	2021-10-14_18h50.52.800	THAI_NEGA	2021.2.3	MacIntel	60.0024001						0	73	73	73	1
m	1	1.3457						IMPORO	np	6	0	monitoring	250	nonparola	2	ong	0	no	LR22F14	22	FEMMINA	2021-10-14_18h50.52.800	THAI_NEGA	2021.2.3	MacIntel	60.0024001						0	74	74	74	1
z	1	0.6673						NOBILE	p	6	29	monitoring	500	parola	1	ong	0	no	LR22F14	22	FEMMINA	2021-10-14_18h50.52.800	THAI_NEGA	2021.2.3	MacIntel	60.0024001						0	75	75	75	1
z	1	1.302						MINIERA	p	7	19	monitoring	500	parola	1	ong	0	no	LR22F14	22	FEMMINA	2021-10-14_18h50.52.800	THAI_NEGA	2021.2.3	MacIntel	60.0024001						0	76	76	76	1
m	1	0.9346						ALLARVE	np	7	0	monitoring	500	nonparola	2	ong	0	no	LR22F14	22	FEMMINA	2021-10-14_18h50.52.800	THAI_NEGA	2021.2.3	MacIntel	60.0024001						0	77	77	77	1
m	1	0.7694						DIBANO	np	6	0	monitoring	250	nonparola	2	ong	0	no	LR22F14	22	FEMMINA	2021-10-14_18h50.52.800	THAI_NEGA	2021.2.3	MacIntel	60.0024001						0	78	78	78	1
z	1	0.6854						FAGOTTO	p	7	7	monitoring	0	parola	1	ong	0	no	LR22F14	22	FEMMINA	2021-10-14_18h50.52.800	THAI_NEGA	2021.2.3	MacIntel	60.0024001						0	79	79	79	1
z	1	0.6874						PALUDE	p	6	13	monitoring	0	parola	1	ong	0	no	LR22F14	22	FEMMINA	2021-10-14_18h50.52.800	THAI_NEGA	2021.2.3	MacIntel	60.0024001						0	80	80	80	1
m	1	0.7335						MUDINO	np	6	0	monitoring	500	nonparola	2	ong	0	no	LR22F14	22	FEMMINA	2021-10-14_18h50.52.800	THAI_NEGA	2021.2.3	MacIntel	60.0024001						0	81	81	81	1
m	1	1.0672						ESTEBA	np	6	0	monitoring	500	nonparola	2	ong	0	no	LR22F14	22	FEMMINA	2021-10-14_18h50.52.800	THAI_NEGA	2021.2.3	MacIntel	60.0024001						0	82	82	82	1
z	0	1.2035						MANTIDE	p	7	9	monitoring	250	l	1	pmcue	0	no	LR22F14	22	FEMMINA	2021-10-14_18h50.52.800	THAI_NEGA	2021.2.3	MacIntel	60.0024001						0	83	83	83	1
z	1	0.8019						UVETTA	p	6	11	monitoring	500	parola	1	ong	0	no	LR22F14	22	FEMMINA	2021-10-14_18h50.52.800	THAI_NEGA	2021.2.3	MacIntel	60.0024001						0	84	84	84	1
z	1	0.8682						ESILIO	p	6	41	monitoring	250	parola	1	ong	0	no	LR22F14	22	FEMMINA	2021-10-14_18h50.52.800	THAI_NEGA	2021.2.3	MacIntel	60.0024001						0	85	85	85	1
	0							RECRUTA	np	7	0	monitoring	500	nonparola	2	ong	0	no	LR22F14	22	FEMMINA	2021-10-14_18h50.52.800	THAI_NEGA	2021.2.3	MacIntel	60.0024001						0	86	86	86	1
z	1	0.8012						TIMONE	p	7	31	monitoring	250	parola	1	ong	0	no	LR22F14	22	FEMMINA	2021-10-14_18h50.52.800	THAI_NEGA	2021.2.3	MacIntel	60.0024001						0	87	87	87	1
z	1	0.7381						CAVOLO	p	6	13	monitoring	0	parola	1	ong	0	no	LR22F14	22	FEMMINA	2021-10-14_18h50.52.800	THAI_NEGA	2021.2.3	MacIntel	60.0024001						0	88	88	88	1
m	1	1.1344						NOTTARE	np	7	0	monitoring	500	nonparola	2	ong	0	no	LR22F14	22	FEMMINA	2021-10-14_18h50.52.800	THAI_NEGA	2021.2.3	MacIntel	60.0024001						0	89	89	89	1
z	1	0.8863						LICHENE	p	7	7	monitoring	0	parola	1	ong	0	no	LR22F14	22	FEMMINA	2021-10-14_18h50.52.800	THAI_NEGA	2021.2.3	MacIntel	60.0024001						0	90	90	90	1
m	1	0.8513						PUSTINO	np	7	0	monitoring	500	nonparola	2	ong	0	no	LR22F14	22	FEMMINA	2021-10-14_18h50.52.800	THAI_NEGA	2021.2.3	MacIntel	60.0024001						0	91	91	91	1
z	1	0.9846						MULINO	p	6	7	monitoring	0	parola	1	ong	0	no	LR22F14	22	FEMMINA	2021-10-14_18h50.52.800	THAI_NEGA	2021.2.3	MacIntel	60.0024001						0	92	92	92	1
m	1	0.7849						VAROLO	np	6	0	monitoring	0	nonparola	2	ong	0	no	LR22F14	22	FEMMINA	2021-10-14_18h50.52.800	THAI_NEGA	2021.2.3	MacIntel	60.0024001						0	93	93	93	1
l	1	0.9837						ENIGMA	p	6	9	monitoring	500	l	1	pmcue	0	no	LR22F14	22	FEMMINA	2021-10-14_18h50.52.800	THAI_NEGA	2021.2.3	MacIntel	60.0024001						0	94	94	94	1
z	1	0.85						NARICE	p	6	15	monitoring	250	parola	1	ong	0	no	LR22F14	22	FEMMINA	2021-10-14_18h50.52.800	THAI_NEGA	2021.2.3	MacIntel	60.0024001						0	95	95	95	1
m	1	0.8507						CAVIDE	np	6	0	monitoring	500	nonparola	2	ong	0	no	LR22F14	22	FEMMINA	2021-10-14_18h50.52.800	THAI_NEGA	2021.2.3	MacIntel	60.0024001						0	96	96	96	1
m	1	1.1871						VOLACE	np	6	0	monitoring	0	nonparola	2	ong	0	no	LR22F14	22	FEMMINA	2021-10-14_18h50.52.800	THAI_NEGA	2021.2.3	MacIntel	60.0024001						0	97	97	97	1
m	1	1.2342						SADICE	np	6	0	monitoring	0	nonparola	2	ong	0	no	LR22F14	22	FEMMINA	2021-10-14_18h50.52.800	THAI_NEGA	2021.2.3	MacIntel	60.0024001						0	98	98	98	1
z	1	0.6652						VORTICE	p	7	14	monitoring	250	parola	1	ong	0	no	LR22F14	22	FEMMINA	2021-10-14_18h50.52.800	THAI_NEGA	2021.2.3	MacIntel	60.0024001						0	99	99	99	1
																			LR22F14	22	FEMMINA	2021-10-14_18h50.52.800	THAI_NEGA	2021.2.3	MacIntel	60.0024001											n	1	10.0176	y	1	3.5017	n	1	3.7012
