# Supplementary material for: Thinking about it: the impact of COVID-19-related stimuli on prospective memory
Source: PeerJ. 2023 Nov 16;11:e16389. doi: 10.7717/peerj.16389 (PMC10657566; doi:10.7717/peerj.16389)
Supplement: Supplemental Information 4 — The raw data from both the task and the questionnaire. Both folders are divided in the three conditions (COV, DOC, and NEGA) depending on the presented video clip. [file peerj-11-16389-s004.zip › Data/RAW_Data_Task/NEGA_version/LP21F28_nega.csv]

trial_key.keys	trial_key.corr	trials_loop_practice.thisRepN	trials_loop_practice.thisTrialN	trials_loop_practice.thisN	trials_loop_practice.thisIndex	trials_loop_practice.ran	stimolo	parolanonparola	lunghezza	frequenza	blocco	jitter	rispcorr	StimTrig	stim_type	stimulus_after	underline	ID_Soggetto*	Età*	Sesso	date	expName	psychopyVersion	OS	frameRate	trial_key.rt	trials_loop_baseline.thisRepN	trials_loop_baseline.thisTrialN	trials_loop_baseline.thisN	trials_loop_baseline.thisIndex	trials_loop_baseline.ran	trials_loop_attention.thisRepN	trials_loop_attention.thisTrialN	trials_loop_attention.thisN	trials_loop_attention.thisIndex	trials_loop_attention.ran	emotional1_key.keys	emotional1_key.corr	emotional1_key.rt	emotional2_key.keys	emotional2_key.corr	emotional2_key.rt	emotional3_key.keys	emotional3_key.corr	emotional3_key.rt
	0	0	0	0	0	1	ARANCIA	p	7	31	practice	500	parola	1	ong	0	no	LP21F28	21	Femmina	2021-10-28_13h24.44.868	THAI_NEGA	2021.2.3	MacIntel	60.0024001
	0	0	1	1	1	1	RECINA	np	6	0	practice	500	nonparola	2	ong	0	no	LP21F28	21	Femmina	2021-10-28_13h24.44.868	THAI_NEGA	2021.2.3	MacIntel	60.0024001
m	0	0	2	2	2	1	TUCCANA	np	7	0	practice	250	nonparola	2	ong	0	no	LP21F28	21	Femmina	2021-10-28_13h24.44.868	THAI_NEGA	2021.2.3	MacIntel	60.0024001	0.6331
m	1	0	3	3	3	1	PETTINE	p	7	1	practice	0	parola	1	ong	0	no	LP21F28	21	Femmina	2021-10-28_13h24.44.868	THAI_NEGA	2021.2.3	MacIntel	60.0024001	1.1552
z	1	0	4	4	4	1	INFITO	np	6	0	practice	500	nonparola	2	ong	0	no	LP21F28	21	Femmina	2021-10-28_13h24.44.868	THAI_NEGA	2021.2.3	MacIntel	60.0024001	1.8506
m	1	0	5	5	5	1	GIUDICE	p	7	374	practice	500	parola	1	ong	0	no	LP21F28	21	Femmina	2021-10-28_13h24.44.868	THAI_NEGA	2021.2.3	MacIntel	60.0024001	1.1217
m	1	0	6	6	6	1	VOLANTE	p	7	89	practice	0	parola	1	ong	0	no	LP21F28	21	Femmina	2021-10-28_13h24.44.868	THAI_NEGA	2021.2.3	MacIntel	60.0024001	1.1321
z	1	0	7	7	7	1	CUBELA	np	6	0	practice	250	nonparola	2	ong	0	no	LP21F28	21	Femmina	2021-10-28_13h24.44.868	THAI_NEGA	2021.2.3	MacIntel	60.0024001	1.0249
z	1	0	8	8	8	1	LUGGINE	np	7	0	practice	0	nonparola	2	ong	0	no	LP21F28	21	Femmina	2021-10-28_13h24.44.868	THAI_NEGA	2021.2.3	MacIntel	60.0024001	1.2837
m	1	0	9	9	9	1	DISEGNO	p	7	201	practice	0	parola	1	ong	0	no	LP21F28	21	Femmina	2021-10-28_13h24.44.868	THAI_NEGA	2021.2.3	MacIntel	60.0024001	0.6927
m	1						RELITTO	p	7	8	baseline	500	parola	1	ong	0	no	LP21F28	21	Femmina	2021-10-28_13h24.44.868	THAI_NEGA	2021.2.3	MacIntel	60.0024001	0.8272	0	0	0	0	1
	0						GERANIO	p	7	12	baseline	250	parola	1	ong	0	no	LP21F28	21	Femmina	2021-10-28_13h24.44.868	THAI_NEGA	2021.2.3	MacIntel	60.0024001		0	1	1	1	1
z	1						VANANGA	np	7	0	baseline	0	nonparola	2	ong	0	no	LP21F28	21	Femmina	2021-10-28_13h24.44.868	THAI_NEGA	2021.2.3	MacIntel	60.0024001	1.2778	0	2	2	2	1
m	1						NATICA	p	6	5	baseline	250	parola	1	ong	0	no	LP21F28	21	Femmina	2021-10-28_13h24.44.868	THAI_NEGA	2021.2.3	MacIntel	60.0024001	0.9119	0	3	3	3	1
z	1						USTELLO	np	7	0	baseline	500	nonparola	2	ong	0	no	LP21F28	21	Femmina	2021-10-28_13h24.44.868	THAI_NEGA	2021.2.3	MacIntel	60.0024001	1.173	0	4	4	4	1
m	1						METANO	p	6	17	baseline	250	parola	1	ong	0	no	LP21F28	21	Femmina	2021-10-28_13h24.44.868	THAI_NEGA	2021.2.3	MacIntel	60.0024001	0.889	0	5	5	5	1
z	1						FIURIA	np	6	0	baseline	500	nonparola	2	ong	0	no	LP21F28	21	Femmina	2021-10-28_13h24.44.868	THAI_NEGA	2021.2.3	MacIntel	60.0024001	1.4249	0	6	6	6	1
m	1						SUGHERO	p	7	5	baseline	250	parola	1	ong	0	no	LP21F28	21	Femmina	2021-10-28_13h24.44.868	THAI_NEGA	2021.2.3	MacIntel	60.0024001	1.2815	0	7	7	7	1
z	1						PIROTA	np	6	0	baseline	250	nonparola	2	ong	0	no	LP21F28	21	Femmina	2021-10-28_13h24.44.868	THAI_NEGA	2021.2.3	MacIntel	60.0024001	1.3416	0	8	8	8	1
z	1						BAMBORA	np	7	0	baseline	0	nonparola	2	ong	0	no	LP21F28	21	Femmina	2021-10-28_13h24.44.868	THAI_NEGA	2021.2.3	MacIntel	60.0024001	1.6335	0	9	9	9	1
m	1						PETALO	p	6	27	baseline	250	parola	1	ong	0	no	LP21F28	21	Femmina	2021-10-28_13h24.44.868	THAI_NEGA	2021.2.3	MacIntel	60.0024001	1.4713	0	10	10	10	1
m	1						ELMETTO	p	7	5	baseline	0	parola	1	ong	0	no	LP21F28	21	Femmina	2021-10-28_13h24.44.868	THAI_NEGA	2021.2.3	MacIntel	60.0024001	1.0943	0	11	11	11	1
z	1						DOBILE	np	6	0	baseline	250	nonparola	2	ong	0	no	LP21F28	21	Femmina	2021-10-28_13h24.44.868	THAI_NEGA	2021.2.3	MacIntel	60.0024001	0.8799	0	12	12	12	1
m	1						BAVERO	p	6	7	baseline	0	parola	1	ong	0	no	LP21F28	21	Femmina	2021-10-28_13h24.44.868	THAI_NEGA	2021.2.3	MacIntel	60.0024001	1.0563	0	13	13	13	1
m	1						VALENZA	p	7	10	baseline	500	parola	1	ong	0	no	LP21F28	21	Femmina	2021-10-28_13h24.44.868	THAI_NEGA	2021.2.3	MacIntel	60.0024001	1.3985	0	14	14	14	1
z	1						ORDONE	np	6	0	baseline	250	nonparola	2	ong	0	no	LP21F28	21	Femmina	2021-10-28_13h24.44.868	THAI_NEGA	2021.2.3	MacIntel	60.0024001	1.146	0	15	15	15	1
z	1						TERPONE	np	7	0	baseline	250	nonparola	2	ong	0	no	LP21F28	21	Femmina	2021-10-28_13h24.44.868	THAI_NEGA	2021.2.3	MacIntel	60.0024001	1.7362	0	16	16	16	1
m	1						INCHINO	p	7	10	baseline	250	parola	1	ong	0	no	LP21F28	21	Femmina	2021-10-28_13h24.44.868	THAI_NEGA	2021.2.3	MacIntel	60.0024001	0.8037	0	17	17	17	1
m	1						ETTARO	p	6	31	baseline	0	parola	1	ong	0	no	LP21F28	21	Femmina	2021-10-28_13h24.44.868	THAI_NEGA	2021.2.3	MacIntel	60.0024001	1.067	0	18	18	18	1
z	1						LUVACA	np	6	0	baseline	250	nonparola	2	ong	0	no	LP21F28	21	Femmina	2021-10-28_13h24.44.868	THAI_NEGA	2021.2.3	MacIntel	60.0024001	1.1901	0	19	19	19	1
m	1						DUETTO	p	6	23	baseline	500	parola	1	ong	0	no	LP21F28	21	Femmina	2021-10-28_13h24.44.868	THAI_NEGA	2021.2.3	MacIntel	60.0024001	0.9939	0	20	20	20	1
	0						PUPILE	np	6	0	baseline	250	nonparola	2	ong	0	no	LP21F28	21	Femmina	2021-10-28_13h24.44.868	THAI_NEGA	2021.2.3	MacIntel	60.0024001		0	21	21	21	1
z	1						STOVACO	np	7	0	baseline	0	nonparola	2	ong	0	no	LP21F28	21	Femmina	2021-10-28_13h24.44.868	THAI_NEGA	2021.2.3	MacIntel	60.0024001	1.1267	0	22	22	22	1
m	1						BARILE	p	6	7	baseline	500	parola	1	ong	0	no	LP21F28	21	Femmina	2021-10-28_13h24.44.868	THAI_NEGA	2021.2.3	MacIntel	60.0024001	1.1158	0	23	23	23	1
z	1						RANAIO	np	6	0	baseline	250	nonparola	2	ong	0	no	LP21F28	21	Femmina	2021-10-28_13h24.44.868	THAI_NEGA	2021.2.3	MacIntel	60.0024001	1.3165	0	24	24	24	1
m	1						CAVERNA	p	7	14	baseline	250	parola	1	ong	0	no	LP21F28	21	Femmina	2021-10-28_13h24.44.868	THAI_NEGA	2021.2.3	MacIntel	60.0024001	1.0245	0	25	25	25	1
z	1						ROTOIA	np	7	0	baseline	500	nonparola	2	ong	0	no	LP21F28	21	Femmina	2021-10-28_13h24.44.868	THAI_NEGA	2021.2.3	MacIntel	60.0024001	1.4871	0	26	26	26	1
m	1						ALTURA	p	6	8	baseline	500	parola	1	ong	0	no	LP21F28	21	Femmina	2021-10-28_13h24.44.868	THAI_NEGA	2021.2.3	MacIntel	60.0024001	0.8984	0	27	27	27	1
m	1						DIPINTO	p	7	21	baseline	0	parola	1	ong	0	no	LP21F28	21	Femmina	2021-10-28_13h24.44.868	THAI_NEGA	2021.2.3	MacIntel	60.0024001	0.8533	0	28	28	28	1
m	1						LEGUME	p	6	11	baseline	250	parola	1	ong	0	no	LP21F28	21	Femmina	2021-10-28_13h24.44.868	THAI_NEGA	2021.2.3	MacIntel	60.0024001	0.8408	0	29	29	29	1
z	1						FEDINO	np	6	0	baseline	500	nonparola	2	ong	0	no	LP21F28	21	Femmina	2021-10-28_13h24.44.868	THAI_NEGA	2021.2.3	MacIntel	60.0024001	1.2322	0	30	30	30	1
m	1						MENSOLA	p	7	7	baseline	0	parola	1	ong	0	no	LP21F28	21	Femmina	2021-10-28_13h24.44.868	THAI_NEGA	2021.2.3	MacIntel	60.0024001	0.947	0	31	31	31	1
z	1						ALCUME	np	6	0	baseline	500	nonparola	2	ong	0	no	LP21F28	21	Femmina	2021-10-28_13h24.44.868	THAI_NEGA	2021.2.3	MacIntel	60.0024001	1.6285	0	32	32	32	1
m	1						INNESTO	p	6	13	baseline	0	parola	1	ong	0	no	LP21F28	21	Femmina	2021-10-28_13h24.44.868	THAI_NEGA	2021.2.3	MacIntel	60.0024001	1.886	0	33	33	33	1
z	1						LAVENDA	np	7	0	baseline	0	nonparola	2	ong	0	no	LP21F28	21	Femmina	2021-10-28_13h24.44.868	THAI_NEGA	2021.2.3	MacIntel	60.0024001	1.3274	0	34	34	34	1
m	1						SLAVINA	p	7	5	baseline	500	parola	1	ong	0	no	LP21F28	21	Femmina	2021-10-28_13h24.44.868	THAI_NEGA	2021.2.3	MacIntel	60.0024001	1.6171	0	35	35	35	1
m	1						ORMONE	p	6	6	baseline	500	parola	1	ong	0	no	LP21F28	21	Femmina	2021-10-28_13h24.44.868	THAI_NEGA	2021.2.3	MacIntel	60.0024001	0.9543	0	36	36	36	1
z	1						UMIONE	np	6	0	baseline	0	nonparola	2	ong	0	no	LP21F28	21	Femmina	2021-10-28_13h24.44.868	THAI_NEGA	2021.2.3	MacIntel	60.0024001	1.0175	0	37	37	37	1
m	1						SALAME	p	6	14	baseline	0	parola	1	ong	0	no	LP21F28	21	Femmina	2021-10-28_13h24.44.868	THAI_NEGA	2021.2.3	MacIntel	60.0024001	0.7608	0	38	38	38	1
z	1						GANDOLA	np	7	0	baseline	500	nonparola	2	ong	0	no	LP21F28	21	Femmina	2021-10-28_13h24.44.868	THAI_NEGA	2021.2.3	MacIntel	60.0024001	1.4457	0	39	39	39	1
m	0						DIGEGNO	np	7	0	baseline	500	nonparola	2	ong	0	no	LP21F28	21	Femmina	2021-10-28_13h24.44.868	THAI_NEGA	2021.2.3	MacIntel	60.0024001	1.2563	0	40	40	40	1
	0						BACRECA	np	7	0	baseline	0	nonparola	2	ong	0	no	LP21F28	21	Femmina	2021-10-28_13h24.44.868	THAI_NEGA	2021.2.3	MacIntel	60.0024001		0	41	41	41	1
m	1						RUDERE	p	6	8	baseline	250	parola	1	ong	0	no	LP21F28	21	Femmina	2021-10-28_13h24.44.868	THAI_NEGA	2021.2.3	MacIntel	60.0024001	1.4489	0	42	42	42	1
z	1						OSCITE	np	6	0	baseline	250	nonparola	2	ong	0	no	LP21F28	21	Femmina	2021-10-28_13h24.44.868	THAI_NEGA	2021.2.3	MacIntel	60.0024001	1.4046	0	43	43	43	1
m	1						NETTARE	p	7	14	baseline	500	parola	1	ong	0	no	LP21F28	21	Femmina	2021-10-28_13h24.44.868	THAI_NEGA	2021.2.3	MacIntel	60.0024001	1.2735	0	44	44	44	1
	0						PENTERA	np	7	0	baseline	0	nonparola	2	ong	0	no	LP21F28	21	Femmina	2021-10-28_13h24.44.868	THAI_NEGA	2021.2.3	MacIntel	60.0024001		0	45	45	45	1
z	1						NEBOZIO	np	7	0	baseline	250	nonparola	2	ong	0	no	LP21F28	21	Femmina	2021-10-28_13h24.44.868	THAI_NEGA	2021.2.3	MacIntel	60.0024001	-2.0331	0	46	46	46	1
m	1						ZATTERA	p	7	14	baseline	500	parola	1	ong	0	no	LP21F28	21	Femmina	2021-10-28_13h24.44.868	THAI_NEGA	2021.2.3	MacIntel	60.0024001	1.4587	0	47	47	47	1
m	1						LAMIERA	p	7	11	baseline	500	parola	1	ong	0	no	LP21F28	21	Femmina	2021-10-28_13h24.44.868	THAI_NEGA	2021.2.3	MacIntel	60.0024001	0.8761	0	48	48	48	1
z	1						CULINA	np	6	0	baseline	500	nonparola	2	ong	0	no	LP21F28	21	Femmina	2021-10-28_13h24.44.868	THAI_NEGA	2021.2.3	MacIntel	60.0024001	1.1998	0	49	49	49	1
m	1						FALANGE	p	7	9	baseline	250	parola	1	ong	0	no	LP21F28	21	Femmina	2021-10-28_13h24.44.868	THAI_NEGA	2021.2.3	MacIntel	60.0024001	1.1358	0	50	50	50	1
m	1						PEDALE	p	6	16	baseline	500	parola	1	ong	0	no	LP21F28	21	Femmina	2021-10-28_13h24.44.868	THAI_NEGA	2021.2.3	MacIntel	60.0024001	1.703	0	51	51	51	1
z	1						METARDO	np	7	0	baseline	500	nonparola	2	ong	0	no	LP21F28	21	Femmina	2021-10-28_13h24.44.868	THAI_NEGA	2021.2.3	MacIntel	60.0024001	1.4885	0	52	52	52	1
m	1						EMPORIO	p	7	3	baseline	250	parola	1	ong	0	no	LP21F28	21	Femmina	2021-10-28_13h24.44.868	THAI_NEGA	2021.2.3	MacIntel	60.0024001	0.9481	0	53	53	53	1
z	1						TAPORE	np	6	0	baseline	0	nonparola	2	ong	0	no	LP21F28	21	Femmina	2021-10-28_13h24.44.868	THAI_NEGA	2021.2.3	MacIntel	60.0024001	1.4498	0	54	54	54	1
	0						DENTIDE	np	7	0	baseline	250	nonparola	2	ong	0	no	LP21F28	21	Femmina	2021-10-28_13h24.44.868	THAI_NEGA	2021.2.3	MacIntel	60.0024001		0	55	55	55	1
	0						SEPERTO	np	7	0	baseline	500	nonparola	2	ong	0	no	LP21F28	21	Femmina	2021-10-28_13h24.44.868	THAI_NEGA	2021.2.3	MacIntel	60.0024001		0	56	56	56	1
m	1						MUCOSA	p	6	6	baseline	500	parola	1	ong	0	no	LP21F28	21	Femmina	2021-10-28_13h24.44.868	THAI_NEGA	2021.2.3	MacIntel	60.0024001	0.9678	0	57	57	57	1
z	1						BECULLA	np	7	0	baseline	250	nonparola	2	ong	0	no	LP21F28	21	Femmina	2021-10-28_13h24.44.868	THAI_NEGA	2021.2.3	MacIntel	60.0024001	1.1392	0	58	58	58	1
m	1						FUCINA	p	6	8	baseline	250	parola	1	ong	0	no	LP21F28	21	Femmina	2021-10-28_13h24.44.868	THAI_NEGA	2021.2.3	MacIntel	60.0024001	1.8928	0	59	59	59	1
m	1						ECLISSI	p	7	5	baseline	0	parola	1	ong	0	no	LP21F28	21	Femmina	2021-10-28_13h24.44.868	THAI_NEGA	2021.2.3	MacIntel	60.0024001	0.8493	0	60	60	60	1
m	1						TROFEO	p	6	23	baseline	250	parola	1	ong	0	no	LP21F28	21	Femmina	2021-10-28_13h24.44.868	THAI_NEGA	2021.2.3	MacIntel	60.0024001	0.7549	0	61	61	61	1
m	1						ROTTAME	p	7	7	baseline	0	parola	1	ong	0	no	LP21F28	21	Femmina	2021-10-28_13h24.44.868	THAI_NEGA	2021.2.3	MacIntel	60.0024001	1.2232	0	62	62	62	1
z	1						MENDOLO	np	7	0	baseline	500	nonparola	2	ong	0	no	LP21F28	21	Femmina	2021-10-28_13h24.44.868	THAI_NEGA	2021.2.3	MacIntel	60.0024001	1.3488	0	63	63	63	1
z	1						ARSINE	np	6	0	baseline	250	nonparola	2	ong	0	no	LP21F28	21	Femmina	2021-10-28_13h24.44.868	THAI_NEGA	2021.2.3	MacIntel	60.0024001	1.8372	0	64	64	64	1
m	1						TISANA	p	6	7	baseline	0	parola	1	ong	0	no	LP21F28	21	Femmina	2021-10-28_13h24.44.868	THAI_NEGA	2021.2.3	MacIntel	60.0024001	0.9392	0	65	65	65	1
z	1						ORLINO	np	6	0	baseline	0	nonparola	2	ong	0	no	LP21F28	21	Femmina	2021-10-28_13h24.44.868	THAI_NEGA	2021.2.3	MacIntel	60.0024001	1.2666	0	66	66	66	1
m	1						ARINGA	p	6	9	baseline	500	parola	1	ong	0	no	LP21F28	21	Femmina	2021-10-28_13h24.44.868	THAI_NEGA	2021.2.3	MacIntel	60.0024001	1.3229	0	67	67	67	1
z	1						TENGINE	np	7	0	baseline	0	nonparola	2	ong	0	no	LP21F28	21	Femmina	2021-10-28_13h24.44.868	THAI_NEGA	2021.2.3	MacIntel	60.0024001	1.7651	0	68	68	68	1
m	1						ATTICO	p	6	6	baseline	500	parola	1	ong	0	no	LP21F28	21	Femmina	2021-10-28_13h24.44.868	THAI_NEGA	2021.2.3	MacIntel	60.0024001	0.8056	0	69	69	69	1
z	1						VENORE	np	6	0	baseline	250	nonparola	2	ong	0	no	LP21F28	21	Femmina	2021-10-28_13h24.44.868	THAI_NEGA	2021.2.3	MacIntel	60.0024001	1.5713	0	70	70	70	1
z	0						DARSENA	p	7	9	baseline	0	parola	1	ong	0	no	LP21F28	21	Femmina	2021-10-28_13h24.44.868	THAI_NEGA	2021.2.3	MacIntel	60.0024001	1.3577	0	71	71	71	1
	0						ALCIERE	np	7	0	baseline	250	nonparola	2	ong	0	no	LP21F28	21	Femmina	2021-10-28_13h24.44.868	THAI_NEGA	2021.2.3	MacIntel	60.0024001		0	72	72	72	1
z	1						ENTIMO	np	6	0	baseline	0	nonparola	2	ong	0	no	LP21F28	21	Femmina	2021-10-28_13h24.44.868	THAI_NEGA	2021.2.3	MacIntel	60.0024001	1.4654	0	73	73	73	1
m	1						LIVIDO	p	6	8	baseline	500	parola	1	ong	0	no	LP21F28	21	Femmina	2021-10-28_13h24.44.868	THAI_NEGA	2021.2.3	MacIntel	60.0024001	0.8383	0	74	74	74	1
m	1						NAUSEA	p	6	15	baseline	0	parola	1	ong	0	no	LP21F28	21	Femmina	2021-10-28_13h24.44.868	THAI_NEGA	2021.2.3	MacIntel	60.0024001	0.8081	0	75	75	75	1
z	1						VERCACE	np	7	0	baseline	500	nonparola	2	ong	0	no	LP21F28	21	Femmina	2021-10-28_13h24.44.868	THAI_NEGA	2021.2.3	MacIntel	60.0024001	1.2182	0	76	76	76	1
m	1						COFANO	p	6	9	baseline	0	parola	1	ong	0	no	LP21F28	21	Femmina	2021-10-28_13h24.44.868	THAI_NEGA	2021.2.3	MacIntel	60.0024001	1.2821	0	77	77	77	1
	0						USPICIO	np	7	0	baseline	250	nonparola	2	ong	0	no	LP21F28	21	Femmina	2021-10-28_13h24.44.868	THAI_NEGA	2021.2.3	MacIntel	60.0024001		0	78	78	78	1
m	1						IMBUTO	p	6	9	baseline	0	parola	1	ong	0	no	LP21F28	21	Femmina	2021-10-28_13h24.44.868	THAI_NEGA	2021.2.3	MacIntel	60.0024001	1.5563	0	79	79	79	1
z	1						SADIVA	np	6	0	baseline	500	nonparola	2	ong	0	no	LP21F28	21	Femmina	2021-10-28_13h24.44.868	THAI_NEGA	2021.2.3	MacIntel	60.0024001	1.306	0	80	80	80	1
m	1						BOZZOLO	p	7	7	baseline	0	parola	1	ong	0	no	LP21F28	21	Femmina	2021-10-28_13h24.44.868	THAI_NEGA	2021.2.3	MacIntel	60.0024001	0.8888	0	81	81	81	1
z	1						OMPICCIO	np	7	0	baseline	0	nonparola	2	ong	0	no	LP21F28	21	Femmina	2021-10-28_13h24.44.868	THAI_NEGA	2021.2.3	MacIntel	60.0024001	0.9476	0	82	82	82	1
z	1						LIMPONE	np	7	0	baseline	500	nonparola	2	ong	0	no	LP21F28	21	Femmina	2021-10-28_13h24.44.868	THAI_NEGA	2021.2.3	MacIntel	60.0024001	1.4231	0	83	83	83	1
z	1						NARCICO	np	7	0	baseline	250	nonparola	2	ong	0	no	LP21F28	21	Femmina	2021-10-28_13h24.44.868	THAI_NEGA	2021.2.3	MacIntel	60.0024001	1.6872	0	84	84	84	1
m	1						PASCOLO	p	7	7	baseline	0	parola	1	ong	0	no	LP21F28	21	Femmina	2021-10-28_13h24.44.868	THAI_NEGA	2021.2.3	MacIntel	60.0024001	0.8829	0	85	85	85	1
	0						INSOGNA	np	7	0	baseline	250	nonparola	2	ong	0	no	LP21F28	21	Femmina	2021-10-28_13h24.44.868	THAI_NEGA	2021.2.3	MacIntel	60.0024001		0	86	86	86	1
m	1						PATINA	p	6	14	baseline	250	parola	1	ong	0	no	LP21F28	21	Femmina	2021-10-28_13h24.44.868	THAI_NEGA	2021.2.3	MacIntel	60.0024001	1.7865	0	87	87	87	1
z	1						ADOLTO	np	7	0	baseline	0	nonparola	2	ong	0	no	LP21F28	21	Femmina	2021-10-28_13h24.44.868	THAI_NEGA	2021.2.3	MacIntel	60.0024001	1.1729	0	88	88	88	1
m	1						UTENTE	p	6	34	baseline	0	parola	1	ong	0	no	LP21F28	21	Femmina	2021-10-28_13h24.44.868	THAI_NEGA	2021.2.3	MacIntel	60.0024001	1.1906	0	89	89	89	1
z	1						CIPELLA	np	7	0	baseline	500	nonparola	2	ong	0	no	LP21F28	21	Femmina	2021-10-28_13h24.44.868	THAI_NEGA	2021.2.3	MacIntel	60.0024001	1.3829	0	90	90	90	1
m	1						GINEPRO	p	7	10	baseline	0	parola	1	ong	0	no	LP21F28	21	Femmina	2021-10-28_13h24.44.868	THAI_NEGA	2021.2.3	MacIntel	60.0024001	0.8855	0	91	91	91	1
z	1						NONATO	np	6	0	baseline	500	nonparola	2	ong	0	no	LP21F28	21	Femmina	2021-10-28_13h24.44.868	THAI_NEGA	2021.2.3	MacIntel	60.0024001	1.1885	0	92	92	92	1
m	1						CALICE	p	6	10	baseline	0	parola	1	ong	0	no	LP21F28	21	Femmina	2021-10-28_13h24.44.868	THAI_NEGA	2021.2.3	MacIntel	60.0024001	0.891	0	93	93	93	1
m	1						TORACE	p	6	31	baseline	250	parola	1	ong	0	no	LP21F28	21	Femmina	2021-10-28_13h24.44.868	THAI_NEGA	2021.2.3	MacIntel	60.0024001	0.717	0	94	94	94	1
z	0						REDINE	p	6	8	baseline	500	parola	1	ong	0	no	LP21F28	21	Femmina	2021-10-28_13h24.44.868	THAI_NEGA	2021.2.3	MacIntel	60.0024001	1.0639	0	95	95	95	1
m	1						GOMITO	p	6	35	baseline	0	parola	1	ong	0	no	LP21F28	21	Femmina	2021-10-28_13h24.44.868	THAI_NEGA	2021.2.3	MacIntel	60.0024001	0.7171	0	96	96	96	1
z	1						INGENSO	np	7	0	baseline	500	nonparola	2	ong	0	no	LP21F28	21	Femmina	2021-10-28_13h24.44.868	THAI_NEGA	2021.2.3	MacIntel	60.0024001	1.7942	0	97	97	97	1
z	1						COVALLO	np	7	0	baseline	250	nonparola	2	ong	0	no	LP21F28	21	Femmina	2021-10-28_13h24.44.868	THAI_NEGA	2021.2.3	MacIntel	60.0024001	0.9329	0	98	98	98	1
m	1						MONACO	p	6	24	baseline	250	parola	1	ong	0	no	LP21F28	21	Femmina	2021-10-28_13h24.44.868	THAI_NEGA	2021.2.3	MacIntel	60.0024001	1.3895	0	99	99	99	1
	0						DILUVIO	p	7	34	monitoring	0	parola	1	ong	0	no	LP21F28	21	Femmina	2021-10-28_13h24.44.868	THAI_NEGA	2021.2.3	MacIntel	60.0024001							0	0	0	0	1
	0						PADATO	np	6	0	monitoring	250	nonparola	2	ong	0	no	LP21F28	21	Femmina	2021-10-28_13h24.44.868	THAI_NEGA	2021.2.3	MacIntel	60.0024001							0	1	1	1	1
	0						STIVALE	p	7	10	monitoring	0	parola	1	ong	0	no	LP21F28	21	Femmina	2021-10-28_13h24.44.868	THAI_NEGA	2021.2.3	MacIntel	60.0024001							0	2	2	2	1
	0						BAMMINO	np	7	0	monitoring	0	nonparola	2	ong	0	no	LP21F28	21	Femmina	2021-10-28_13h24.44.868	THAI_NEGA	2021.2.3	MacIntel	60.0024001							0	3	3	3	1
	0						NUDOLA	np	6	0	monitoring	250	nonparola	2	ong	0	no	LP21F28	21	Femmina	2021-10-28_13h24.44.868	THAI_NEGA	2021.2.3	MacIntel	60.0024001							0	4	4	4	1
	0						ZAMPINO	p	7	6	monitoring	500	parola	1	ong	0	no	LP21F28	21	Femmina	2021-10-28_13h24.44.868	THAI_NEGA	2021.2.3	MacIntel	60.0024001							0	5	5	5	1
	0						CALDAIA	p	7	12	monitoring	250	parola	1	ong	0	no	LP21F28	21	Femmina	2021-10-28_13h24.44.868	THAI_NEGA	2021.2.3	MacIntel	60.0024001							0	6	6	6	1
m	0						FULGINE	np	7	0	monitoring	0	nonparola	2	ong	0	no	LP21F28	21	Femmina	2021-10-28_13h24.44.868	THAI_NEGA	2021.2.3	MacIntel	60.0024001	1.2241						0	7	7	7	1
m	1						URANIO	p	6	9	monitoring	250	parola	1	ong	0	no	LP21F28	21	Femmina	2021-10-28_13h24.44.868	THAI_NEGA	2021.2.3	MacIntel	60.0024001	1.0387						0	8	8	8	1
	0						APISSO	np	6	0	monitoring	500	nonparola	2	ong	0	no	LP21F28	21	Femmina	2021-10-28_13h24.44.868	THAI_NEGA	2021.2.3	MacIntel	60.0024001							0	9	9	9	1
m	0						CAGERMA	np	7	0	monitoring	0	l	2	pmcue	0	no	LP21F28	21	Femmina	2021-10-28_13h24.44.868	THAI_NEGA	2021.2.3	MacIntel	60.0024001	1.8024						0	10	10	10	1
m	1						TAZZINA	p	7	10	monitoring	250	parola	1	ong	0	no	LP21F28	21	Femmina	2021-10-28_13h24.44.868	THAI_NEGA	2021.2.3	MacIntel	60.0024001	0.9219						0	11	11	11	1
m	1						VAPORE	p	6	40	monitoring	0	parola	1	ong	0	no	LP21F28	21	Femmina	2021-10-28_13h24.44.868	THAI_NEGA	2021.2.3	MacIntel	60.0024001	0.8886						0	12	12	12	1
m	0						FEDORE	np	6	0	monitoring	250	nonparola	2	ong	0	no	LP21F28	21	Femmina	2021-10-28_13h24.44.868	THAI_NEGA	2021.2.3	MacIntel	60.0024001	1.4735						0	13	13	13	1
m	1						MONTONE	p	7	8	monitoring	250	parola	1	ong	0	no	LP21F28	21	Femmina	2021-10-28_13h24.44.868	THAI_NEGA	2021.2.3	MacIntel	60.0024001	1.5976						0	14	14	14	1
z	1						CANEZZA	np	7	0	monitoring	0	nonparola	2	ong	0	no	LP21F28	21	Femmina	2021-10-28_13h24.44.868	THAI_NEGA	2021.2.3	MacIntel	60.0024001	1.3584						0	15	15	15	1
m	0						RAGINA	np	6	0	monitoring	250	nonparola	2	ong	0	no	LP21F28	21	Femmina	2021-10-28_13h24.44.868	THAI_NEGA	2021.2.3	MacIntel	60.0024001	1.3558						0	16	16	16	1
	0						AGNELLO	p	7	17	monitoring	250	parola	1	ong	0	no	LP21F28	21	Femmina	2021-10-28_13h24.44.868	THAI_NEGA	2021.2.3	MacIntel	60.0024001							0	17	17	17	1
z	1						PINARIO	np	7	0	monitoring	250	nonparola	2	ong	0	no	LP21F28	21	Femmina	2021-10-28_13h24.44.868	THAI_NEGA	2021.2.3	MacIntel	60.0024001	1.1053						0	18	18	18	1
z	1						INDANO	np	6	0	monitoring	500	nonparola	2	ong	0	no	LP21F28	21	Femmina	2021-10-28_13h24.44.868	THAI_NEGA	2021.2.3	MacIntel	60.0024001	1.0189						0	19	19	19	1
	0						BISTURI	p	7	8	monitoring	250	parola	1	ong	0	no	LP21F28	21	Femmina	2021-10-28_13h24.44.868	THAI_NEGA	2021.2.3	MacIntel	60.0024001							0	20	20	20	1
z	1						SECONTO	np	7	0	monitoring	250	nonparola	2	ong	0	no	LP21F28	21	Femmina	2021-10-28_13h24.44.868	THAI_NEGA	2021.2.3	MacIntel	60.0024001	1.2568						0	21	21	21	1
l	1						POMATA	p	6	0	monitoring	500	l	1	pmcue	0	no	LP21F28	21	Femmina	2021-10-28_13h24.44.868	THAI_NEGA	2021.2.3	MacIntel	60.0024001	0.8561						0	22	22	22	1
z	1						UMETTA	np	6	0	monitoring	250	nonparola	2	ong	0	no	LP21F28	21	Femmina	2021-10-28_13h24.44.868	THAI_NEGA	2021.2.3	MacIntel	60.0024001	1.7901						0	23	23	23	1
m	1						FRUSCIO	p	7	9	monitoring	0	parola	1	ong	0	no	LP21F28	21	Femmina	2021-10-28_13h24.44.868	THAI_NEGA	2021.2.3	MacIntel	60.0024001	1.3974						0	24	24	24	1
m	1						ORDIGNO	p	7	15	monitoring	250	parola	1	ong	0	no	LP21F28	21	Femmina	2021-10-28_13h24.44.868	THAI_NEGA	2021.2.3	MacIntel	60.0024001	1.5889						0	25	25	25	1
z	1						METALO	np	6	0	monitoring	0	nonparola	2	ong	0	no	LP21F28	21	Femmina	2021-10-28_13h24.44.868	THAI_NEGA	2021.2.3	MacIntel	60.0024001	1.5163						0	26	26	26	1
z	1						GAVERA	np	6	0	monitoring	500	nonparola	2	ong	0	no	LP21F28	21	Femmina	2021-10-28_13h24.44.868	THAI_NEGA	2021.2.3	MacIntel	60.0024001	1.0578						0	27	27	27	1
m	1						INSERTO	p	7	9	monitoring	0	parola	1	ong	0	no	LP21F28	21	Femmina	2021-10-28_13h24.44.868	THAI_NEGA	2021.2.3	MacIntel	60.0024001	1.2027						0	28	28	28	1
m	1						VICARIO	p	7	9	monitoring	500	parola	1	ong	0	no	LP21F28	21	Femmina	2021-10-28_13h24.44.868	THAI_NEGA	2021.2.3	MacIntel	60.0024001	1.6254						0	29	29	29	1
z	1						ACENDA	np	6	0	monitoring	0	nonparola	2	ong	0	no	LP21F28	21	Femmina	2021-10-28_13h24.44.868	THAI_NEGA	2021.2.3	MacIntel	60.0024001	1.1428						0	30	30	30	1
m	1						DECADE	p	6	7	monitoring	0	parola	1	ong	0	no	LP21F28	21	Femmina	2021-10-28_13h24.44.868	THAI_NEGA	2021.2.3	MacIntel	60.0024001	1.1171						0	31	31	31	1
z	1						PALETE	np	6	0	monitoring	500	nonparola	2	ong	0	no	LP21F28	21	Femmina	2021-10-28_13h24.44.868	THAI_NEGA	2021.2.3	MacIntel	60.0024001	1.6211						0	32	32	32	1
m	1						SENAPE	p	6	17	monitoring	500	parola	1	ong	0	no	LP21F28	21	Femmina	2021-10-28_13h24.44.868	THAI_NEGA	2021.2.3	MacIntel	60.0024001	1.0728						0	33	33	33	1
z	1						TENTONO	np	7	0	monitoring	0	nonparola	2	ong	0	no	LP21F28	21	Femmina	2021-10-28_13h24.44.868	THAI_NEGA	2021.2.3	MacIntel	60.0024001	1.6931						0	34	34	34	1
m	0						MANICO	p	6	12	monitoring	0	l	1	pmcue	0	no	LP21F28	21	Femmina	2021-10-28_13h24.44.868	THAI_NEGA	2021.2.3	MacIntel	60.0024001	1.2232						0	35	35	35	1
m	1						GETTONE	p	7	5	monitoring	250	parola	1	ong	0	no	LP21F28	21	Femmina	2021-10-28_13h24.44.868	THAI_NEGA	2021.2.3	MacIntel	60.0024001	1.5899						0	36	36	36	1
z	1						CALERA	np	6	0	monitoring	500	nonparola	2	ong	0	no	LP21F28	21	Femmina	2021-10-28_13h24.44.868	THAI_NEGA	2021.2.3	MacIntel	60.0024001	1.4271						0	37	37	37	1
m	1						USTIONE	p	7	20	monitoring	500	parola	1	ong	0	no	LP21F28	21	Femmina	2021-10-28_13h24.44.868	THAI_NEGA	2021.2.3	MacIntel	60.0024001	0.9297						0	38	38	38	1
m	1						LEGNAME	p	7	7	monitoring	0	parola	1	ong	0	no	LP21F28	21	Femmina	2021-10-28_13h24.44.868	THAI_NEGA	2021.2.3	MacIntel	60.0024001	1.0279						0	39	39	39	1
z	1						MODIVO	np	6	0	monitoring	0	nonparola	2	ong	0	no	LP21F28	21	Femmina	2021-10-28_13h24.44.868	THAI_NEGA	2021.2.3	MacIntel	60.0024001	1.1245						0	40	40	40	1
m	1						RADURA	p	6	9	monitoring	0	parola	1	ong	0	no	LP21F28	21	Femmina	2021-10-28_13h24.44.868	THAI_NEGA	2021.2.3	MacIntel	60.0024001	1.4919						0	41	41	41	1
z	1						TUANTO	np	6	0	monitoring	250	nonparola	2	ong	0	no	LP21F28	21	Femmina	2021-10-28_13h24.44.868	THAI_NEGA	2021.2.3	MacIntel	60.0024001	1.2072						0	42	42	42	1
m	1						PICCONE	p	7	11	monitoring	0	parola	1	ong	0	no	LP21F28	21	Femmina	2021-10-28_13h24.44.868	THAI_NEGA	2021.2.3	MacIntel	60.0024001	1.9484						0	43	43	43	1
z	1						LACREME	np	7	0	monitoring	250	nonparola	2	ong	0	no	LP21F28	21	Femmina	2021-10-28_13h24.44.868	THAI_NEGA	2021.2.3	MacIntel	60.0024001	1.3986						0	44	44	44	1
z	1						DILITTA	np	7	0	monitoring	500	nonparola	2	ong	0	no	LP21F28	21	Femmina	2021-10-28_13h24.44.868	THAI_NEGA	2021.2.3	MacIntel	60.0024001	1.7229						0	45	45	45	1
l	1						TOMANTE	np	7	0	monitoring	0	l	2	pmcue	0	no	LP21F28	21	Femmina	2021-10-28_13h24.44.868	THAI_NEGA	2021.2.3	MacIntel	60.0024001	1.5044						0	46	46	46	1
m	1						OTTONE	p	6	17	monitoring	500	parola	1	ong	0	no	LP21F28	21	Femmina	2021-10-28_13h24.44.868	THAI_NEGA	2021.2.3	MacIntel	60.0024001	1.3898						0	47	47	47	1
m	1						GAZEBO	p	6	8	monitoring	0	parola	1	ong	0	no	LP21F28	21	Femmina	2021-10-28_13h24.44.868	THAI_NEGA	2021.2.3	MacIntel	60.0024001	1.5975						0	48	48	48	1
z	1						NENICO	np	6	0	monitoring	250	nonparola	2	ong	0	no	LP21F28	21	Femmina	2021-10-28_13h24.44.868	THAI_NEGA	2021.2.3	MacIntel	60.0024001	1.2308						0	49	49	49	1
m	1						ARPIONE	p	7	12	monitoring	250	parola	1	ong	0	no	LP21F28	21	Femmina	2021-10-28_13h24.44.868	THAI_NEGA	2021.2.3	MacIntel	60.0024001	1.3649						0	50	50	50	1
z	1						VANIGIA	np	7	0	monitoring	500	nonparola	2	ong	0	no	LP21F28	21	Femmina	2021-10-28_13h24.44.868	THAI_NEGA	2021.2.3	MacIntel	60.0024001	1.1674						0	51	51	51	1
z	1						EBLISSE	np	7	0	monitoring	0	nonparola	2	ong	0	no	LP21F28	21	Femmina	2021-10-28_13h24.44.868	THAI_NEGA	2021.2.3	MacIntel	60.0024001	1.5302						0	52	52	52	1
m	1						CARTINA	p	7	13	monitoring	250	parola	1	ong	0	no	LP21F28	21	Femmina	2021-10-28_13h24.44.868	THAI_NEGA	2021.2.3	MacIntel	60.0024001	1.1308						0	53	53	53	1
z	1						TECITA	np	6	0	monitoring	500	nonparola	2	ong	0	no	LP21F28	21	Femmina	2021-10-28_13h24.44.868	THAI_NEGA	2021.2.3	MacIntel	60.0024001	0.9249						0	54	54	54	1
m	1						FELINO	p	6	9	monitoring	500	parola	1	ong	0	no	LP21F28	21	Femmina	2021-10-28_13h24.44.868	THAI_NEGA	2021.2.3	MacIntel	60.0024001	0.7647						0	55	55	55	1
z	1						GINEVRO	np	7	0	monitoring	250	nonparola	2	ong	0	no	LP21F28	21	Femmina	2021-10-28_13h24.44.868	THAI_NEGA	2021.2.3	MacIntel	60.0024001	1.1176						0	56	56	56	1
z	1						ELANCO	np	6	0	monitoring	250	nonparola	2	ong	0	no	LP21F28	21	Femmina	2021-10-28_13h24.44.868	THAI_NEGA	2021.2.3	MacIntel	60.0024001	1.1059						0	57	57	57	1
m	1						BIDONE	p	6	13	monitoring	0	parola	1	ong	0	no	LP21F28	21	Femmina	2021-10-28_13h24.44.868	THAI_NEGA	2021.2.3	MacIntel	60.0024001	0.8166						0	58	58	58	1
m	1						LEMURE	p	6	3	monitoring	500	parola	1	ong	0	no	LP21F28	21	Femmina	2021-10-28_13h24.44.868	THAI_NEGA	2021.2.3	MacIntel	60.0024001	1.7314						0	59	59	59	1
l	1						SAGOMA	p	6	0	monitoring	250	l	1	pmcue	0	no	LP21F28	21	Femmina	2021-10-28_13h24.44.868	THAI_NEGA	2021.2.3	MacIntel	60.0024001	1.3449						0	60	60	60	1
	0						REPERTO	p	7	7	monitoring	0	parola	1	ong	0	no	LP21F28	21	Femmina	2021-10-28_13h24.44.868	THAI_NEGA	2021.2.3	MacIntel	60.0024001							0	61	61	61	1
z	1						MIDULLO	np	7	0	monitoring	250	nonparola	2	ong	0	no	LP21F28	21	Femmina	2021-10-28_13h24.44.868	THAI_NEGA	2021.2.3	MacIntel	60.0024001	1.6486						0	62	62	62	1
	0						DANNOLA	np	7	0	monitoring	500	nonparola	2	ong	0	no	LP21F28	21	Femmina	2021-10-28_13h24.44.868	THAI_NEGA	2021.2.3	MacIntel	60.0024001							0	63	63	63	1
m	1						ORFANO	p	6	9	monitoring	500	parola	1	ong	0	no	LP21F28	21	Femmina	2021-10-28_13h24.44.868	THAI_NEGA	2021.2.3	MacIntel	60.0024001	1.1899						0	64	64	64	1
z	1						BANENA	np	6	0	monitoring	250	nonparola	2	ong	0	no	LP21F28	21	Femmina	2021-10-28_13h24.44.868	THAI_NEGA	2021.2.3	MacIntel	60.0024001	1.2226						0	65	65	65	1
z	1						FERPATA	np	7	0	monitoring	0	nonparola	2	ong	0	no	LP21F28	21	Femmina	2021-10-28_13h24.44.868	THAI_NEGA	2021.2.3	MacIntel	60.0024001	1.3171						0	66	66	66	1
m	1						NEURONE	p	7	11	monitoring	250	parola	1	ong	0	no	LP21F28	21	Femmina	2021-10-28_13h24.44.868	THAI_NEGA	2021.2.3	MacIntel	60.0024001	1.2845						0	67	67	67	1
m	0						LATTERA	np	7	0	monitoring	500	nonparola	2	ong	0	no	LP21F28	21	Femmina	2021-10-28_13h24.44.868	THAI_NEGA	2021.2.3	MacIntel	60.0024001	0.8932						0	68	68	68	1
z	1						GESIONE	np	7	0	monitoring	500	nonparola	2	ong	0	no	LP21F28	21	Femmina	2021-10-28_13h24.44.868	THAI_NEGA	2021.2.3	MacIntel	60.0024001	1.1834						0	69	69	69	1
m	1						PEDANA	p	6	18	monitoring	500	parola	1	ong	0	no	LP21F28	21	Femmina	2021-10-28_13h24.44.868	THAI_NEGA	2021.2.3	MacIntel	60.0024001	1.1227						0	70	70	70	1
l	1						MACIATA	np	7	0	monitoring	500	l	2	pmcue	0	no	LP21F28	21	Femmina	2021-10-28_13h24.44.868	THAI_NEGA	2021.2.3	MacIntel	60.0024001	1.4497						0	71	71	71	1
z	1						FIOLINO	np	7	0	monitoring	250	nonparola	2	ong	0	no	LP21F28	21	Femmina	2021-10-28_13h24.44.868	THAI_NEGA	2021.2.3	MacIntel	60.0024001	1.0114						0	72	72	72	1
m	1						INGORGO	p	7	16	monitoring	0	parola	1	ong	0	no	LP21F28	21	Femmina	2021-10-28_13h24.44.868	THAI_NEGA	2021.2.3	MacIntel	60.0024001	1.1236						0	73	73	73	1
z	1						IMPORO	np	6	0	monitoring	250	nonparola	2	ong	0	no	LP21F28	21	Femmina	2021-10-28_13h24.44.868	THAI_NEGA	2021.2.3	MacIntel	60.0024001	1.1848						0	74	74	74	1
m	1						NOBILE	p	6	29	monitoring	500	parola	1	ong	0	no	LP21F28	21	Femmina	2021-10-28_13h24.44.868	THAI_NEGA	2021.2.3	MacIntel	60.0024001	0.7232						0	75	75	75	1
m	1						MINIERA	p	7	19	monitoring	500	parola	1	ong	0	no	LP21F28	21	Femmina	2021-10-28_13h24.44.868	THAI_NEGA	2021.2.3	MacIntel	60.0024001	1.2843						0	76	76	76	1
z	1						ALLARVE	np	7	0	monitoring	500	nonparola	2	ong	0	no	LP21F28	21	Femmina	2021-10-28_13h24.44.868	THAI_NEGA	2021.2.3	MacIntel	60.0024001	1.15						0	77	77	77	1
z	1						DIBANO	np	6	0	monitoring	250	nonparola	2	ong	0	no	LP21F28	21	Femmina	2021-10-28_13h24.44.868	THAI_NEGA	2021.2.3	MacIntel	60.0024001	0.9632						0	78	78	78	1
m	1						FAGOTTO	p	7	7	monitoring	0	parola	1	ong	0	no	LP21F28	21	Femmina	2021-10-28_13h24.44.868	THAI_NEGA	2021.2.3	MacIntel	60.0024001	0.7891						0	79	79	79	1
m	1						PALUDE	p	6	13	monitoring	0	parola	1	ong	0	no	LP21F28	21	Femmina	2021-10-28_13h24.44.868	THAI_NEGA	2021.2.3	MacIntel	60.0024001	0.9506						0	80	80	80	1
z	1						MUDINO	np	6	0	monitoring	500	nonparola	2	ong	0	no	LP21F28	21	Femmina	2021-10-28_13h24.44.868	THAI_NEGA	2021.2.3	MacIntel	60.0024001	1.2614						0	81	81	81	1
z	1						ESTEBA	np	6	0	monitoring	500	nonparola	2	ong	0	no	LP21F28	21	Femmina	2021-10-28_13h24.44.868	THAI_NEGA	2021.2.3	MacIntel	60.0024001	0.9977						0	82	82	82	1
	0						MANTIDE	p	7	9	monitoring	250	l	1	pmcue	0	no	LP21F28	21	Femmina	2021-10-28_13h24.44.868	THAI_NEGA	2021.2.3	MacIntel	60.0024001							0	83	83	83	1
m	1						UVETTA	p	6	11	monitoring	500	parola	1	ong	0	no	LP21F28	21	Femmina	2021-10-28_13h24.44.868	THAI_NEGA	2021.2.3	MacIntel	60.0024001	1.1564						0	84	84	84	1
m	1						ESILIO	p	6	41	monitoring	250	parola	1	ong	0	no	LP21F28	21	Femmina	2021-10-28_13h24.44.868	THAI_NEGA	2021.2.3	MacIntel	60.0024001	1.2598						0	85	85	85	1
z	1						RECRUTA	np	7	0	monitoring	500	nonparola	2	ong	0	no	LP21F28	21	Femmina	2021-10-28_13h24.44.868	THAI_NEGA	2021.2.3	MacIntel	60.0024001	1.0449						0	86	86	86	1
m	1						TIMONE	p	7	31	monitoring	250	parola	1	ong	0	no	LP21F28	21	Femmina	2021-10-28_13h24.44.868	THAI_NEGA	2021.2.3	MacIntel	60.0024001	0.8678						0	87	87	87	1
m	1						CAVOLO	p	6	13	monitoring	0	parola	1	ong	0	no	LP21F28	21	Femmina	2021-10-28_13h24.44.868	THAI_NEGA	2021.2.3	MacIntel	60.0024001	0.9511						0	88	88	88	1
z	1						NOTTARE	np	7	0	monitoring	500	nonparola	2	ong	0	no	LP21F28	21	Femmina	2021-10-28_13h24.44.868	THAI_NEGA	2021.2.3	MacIntel	60.0024001	1.8516						0	89	89	89	1
m	1						LICHENE	p	7	7	monitoring	0	parola	1	ong	0	no	LP21F28	21	Femmina	2021-10-28_13h24.44.868	THAI_NEGA	2021.2.3	MacIntel	60.0024001	1.859						0	90	90	90	1
z	1						PUSTINO	np	7	0	monitoring	500	nonparola	2	ong	0	no	LP21F28	21	Femmina	2021-10-28_13h24.44.868	THAI_NEGA	2021.2.3	MacIntel	60.0024001	0.9638						0	91	91	91	1
z	0						MULINO	p	6	7	monitoring	0	parola	1	ong	0	no	LP21F28	21	Femmina	2021-10-28_13h24.44.868	THAI_NEGA	2021.2.3	MacIntel	60.0024001	0.9002						0	92	92	92	1
z	1						VAROLO	np	6	0	monitoring	0	nonparola	2	ong	0	no	LP21F28	21	Femmina	2021-10-28_13h24.44.868	THAI_NEGA	2021.2.3	MacIntel	60.0024001	1.1564						0	93	93	93	1
m	0						ENIGMA	p	6	9	monitoring	500	l	1	pmcue	0	no	LP21F28	21	Femmina	2021-10-28_13h24.44.868	THAI_NEGA	2021.2.3	MacIntel	60.0024001	1.3249						0	94	94	94	1
m	1						NARICE	p	6	15	monitoring	250	parola	1	ong	0	no	LP21F28	21	Femmina	2021-10-28_13h24.44.868	THAI_NEGA	2021.2.3	MacIntel	60.0024001	0.9669						0	95	95	95	1
z	1						CAVIDE	np	6	0	monitoring	500	nonparola	2	ong	0	no	LP21F28	21	Femmina	2021-10-28_13h24.44.868	THAI_NEGA	2021.2.3	MacIntel	60.0024001	1.2648						0	96	96	96	1
	0						VOLACE	np	6	0	monitoring	0	nonparola	2	ong	0	no	LP21F28	21	Femmina	2021-10-28_13h24.44.868	THAI_NEGA	2021.2.3	MacIntel	60.0024001							0	97	97	97	1
z	1						SADICE	np	6	0	monitoring	0	nonparola	2	ong	0	no	LP21F28	21	Femmina	2021-10-28_13h24.44.868	THAI_NEGA	2021.2.3	MacIntel	60.0024001	1.493						0	98	98	98	1
m	1						VORTICE	p	7	14	monitoring	250	parola	1	ong	0	no	LP21F28	21	Femmina	2021-10-28_13h24.44.868	THAI_NEGA	2021.2.3	MacIntel	60.0024001	1.2898						0	99	99	99	1
																		LP21F28	21	Femmina	2021-10-28_13h24.44.868	THAI_NEGA	2021.2.3	MacIntel	60.0024001												n	1	11.7769	y	1	18.4684	n	1	4.053
