# Supplementary material for: Thinking about it: the impact of COVID-19-related stimuli on prospective memory
Source: PeerJ. 2023 Nov 16;11:e16389. doi: 10.7717/peerj.16389 (PMC10657566; doi:10.7717/peerj.16389)
Supplement: Supplemental Information 4 — The raw data from both the task and the questionnaire. Both folders are divided in the three conditions (COV, DOC, and NEGA) depending on the presented video clip. [file peerj-11-16389-s004.zip › Data/RAW_Data_Task/NEGA_version/SF30F17_nega.csv]

trial_key.keys	trial_key.corr	trials_loop_practice.thisRepN	trials_loop_practice.thisTrialN	trials_loop_practice.thisN	trials_loop_practice.thisIndex	trials_loop_practice.ran	stimolo	parolanonparola	lunghezza	frequenza	blocco	jitter	rispcorr	StimTrig	stim_type	stimulus_after	underline	ID_Soggetto*	Età*	Sesso	date	expName	psychopyVersion	OS	frameRate	trial_key.rt	trials_loop_baseline.thisRepN	trials_loop_baseline.thisTrialN	trials_loop_baseline.thisN	trials_loop_baseline.thisIndex	trials_loop_baseline.ran	trials_loop_attention.thisRepN	trials_loop_attention.thisTrialN	trials_loop_attention.thisN	trials_loop_attention.thisIndex	trials_loop_attention.ran	emotional1_key.keys	emotional1_key.corr	emotional1_key.rt	emotional2_key.keys	emotional2_key.corr	emotional2_key.rt	emotional3_key.keys	emotional3_key.corr	emotional3_key.rt
	0	0	0	0	0	1	ARANCIA	p	7	31	practice	500	parola	1	ong	0	no	SF30F17	30	F	2021-12-17_09h37.12.214	THAI_NEGA	2021.2.3	Win32	59.23819679
z	0	0	1	1	1	1	RECINA	np	6	0	practice	500	nonparola	2	ong	0	no	SF30F17	30	F	2021-12-17_09h37.12.214	THAI_NEGA	2021.2.3	Win32	59.23819679	1.0171
m	1	0	2	2	2	1	TUCCANA	np	7	0	practice	250	nonparola	2	ong	0	no	SF30F17	30	F	2021-12-17_09h37.12.214	THAI_NEGA	2021.2.3	Win32	59.23819679	0.5286
m	0	0	3	3	3	1	PETTINE	p	7	1	practice	0	parola	1	ong	0	no	SF30F17	30	F	2021-12-17_09h37.12.214	THAI_NEGA	2021.2.3	Win32	59.23819679	0.9104
z	0	0	4	4	4	1	INFITO	np	6	0	practice	500	nonparola	2	ong	0	no	SF30F17	30	F	2021-12-17_09h37.12.214	THAI_NEGA	2021.2.3	Win32	59.23819679	0.1781
m	0	0	5	5	5	1	GIUDICE	p	7	374	practice	500	parola	1	ong	0	no	SF30F17	30	F	2021-12-17_09h37.12.214	THAI_NEGA	2021.2.3	Win32	59.23819679	0.0292
m	0	0	6	6	6	1	VOLANTE	p	7	89	practice	0	parola	1	ong	0	no	SF30F17	30	F	2021-12-17_09h37.12.214	THAI_NEGA	2021.2.3	Win32	59.23819679	0.9176
z	0	0	7	7	7	1	CUBELA	np	6	0	practice	250	nonparola	2	ong	0	no	SF30F17	30	F	2021-12-17_09h37.12.214	THAI_NEGA	2021.2.3	Win32	59.23819679	1.233
z	0	0	8	8	8	1	LUGGINE	np	7	0	practice	0	nonparola	2	ong	0	no	SF30F17	30	F	2021-12-17_09h37.12.214	THAI_NEGA	2021.2.3	Win32	59.23819679	0.8328
m	0	0	9	9	9	1	DISEGNO	p	7	201	practice	0	parola	1	ong	0	no	SF30F17	30	F	2021-12-17_09h37.12.214	THAI_NEGA	2021.2.3	Win32	59.23819679	0.8538
z	1						RELITTO	p	7	8	baseline	500	parola	1	ong	0	no	SF30F17	30	F	2021-12-17_09h37.12.214	THAI_NEGA	2021.2.3	Win32	59.23819679	0.9478	0	0	0	0	1
m	0						GERANIO	p	7	12	baseline	250	parola	1	ong	0	no	SF30F17	30	F	2021-12-17_09h37.12.214	THAI_NEGA	2021.2.3	Win32	59.23819679	0.7342	0	1	1	1	1
m	1						VANANGA	np	7	0	baseline	0	nonparola	2	ong	0	no	SF30F17	30	F	2021-12-17_09h37.12.214	THAI_NEGA	2021.2.3	Win32	59.23819679	0.783	0	2	2	2	1
z	1						NATICA	p	6	5	baseline	250	parola	1	ong	0	no	SF30F17	30	F	2021-12-17_09h37.12.214	THAI_NEGA	2021.2.3	Win32	59.23819679	0.9626	0	3	3	3	1
m	1						USTELLO	np	7	0	baseline	500	nonparola	2	ong	0	no	SF30F17	30	F	2021-12-17_09h37.12.214	THAI_NEGA	2021.2.3	Win32	59.23819679	0.6515	0	4	4	4	1
z	1						METANO	p	6	17	baseline	250	parola	1	ong	0	no	SF30F17	30	F	2021-12-17_09h37.12.214	THAI_NEGA	2021.2.3	Win32	59.23819679	0.6414	0	5	5	5	1
m	1						FIURIA	np	6	0	baseline	500	nonparola	2	ong	0	no	SF30F17	30	F	2021-12-17_09h37.12.214	THAI_NEGA	2021.2.3	Win32	59.23819679	0.7608	0	6	6	6	1
z	1						SUGHERO	p	7	5	baseline	250	parola	1	ong	0	no	SF30F17	30	F	2021-12-17_09h37.12.214	THAI_NEGA	2021.2.3	Win32	59.23819679	0.6748	0	7	7	7	1
m	1						PIROTA	np	6	0	baseline	250	nonparola	2	ong	0	no	SF30F17	30	F	2021-12-17_09h37.12.214	THAI_NEGA	2021.2.3	Win32	59.23819679	0.9032	0	8	8	8	1
m	1						BAMBORA	np	7	0	baseline	0	nonparola	2	ong	0	no	SF30F17	30	F	2021-12-17_09h37.12.214	THAI_NEGA	2021.2.3	Win32	59.23819679	0.6588	0	9	9	9	1
z	1						PETALO	p	6	27	baseline	250	parola	1	ong	0	no	SF30F17	30	F	2021-12-17_09h37.12.214	THAI_NEGA	2021.2.3	Win32	59.23819679	0.6555	0	10	10	10	1
z	1						ELMETTO	p	7	5	baseline	0	parola	1	ong	0	no	SF30F17	30	F	2021-12-17_09h37.12.214	THAI_NEGA	2021.2.3	Win32	59.23819679	1.4257	0	11	11	11	1
m	1						DOBILE	np	6	0	baseline	250	nonparola	2	ong	0	no	SF30F17	30	F	2021-12-17_09h37.12.214	THAI_NEGA	2021.2.3	Win32	59.23819679	0.5954	0	12	12	12	1
z	1						BAVERO	p	6	7	baseline	0	parola	1	ong	0	no	SF30F17	30	F	2021-12-17_09h37.12.214	THAI_NEGA	2021.2.3	Win32	59.23819679	0.7493	0	13	13	13	1
z	1						VALENZA	p	7	10	baseline	500	parola	1	ong	0	no	SF30F17	30	F	2021-12-17_09h37.12.214	THAI_NEGA	2021.2.3	Win32	59.23819679	0.6465	0	14	14	14	1
m	1						ORDONE	np	6	0	baseline	250	nonparola	2	ong	0	no	SF30F17	30	F	2021-12-17_09h37.12.214	THAI_NEGA	2021.2.3	Win32	59.23819679	0.9643	0	15	15	15	1
m	1						TERPONE	np	7	0	baseline	250	nonparola	2	ong	0	no	SF30F17	30	F	2021-12-17_09h37.12.214	THAI_NEGA	2021.2.3	Win32	59.23819679	0.7933	0	16	16	16	1
z	1						INCHINO	p	7	10	baseline	250	parola	1	ong	0	no	SF30F17	30	F	2021-12-17_09h37.12.214	THAI_NEGA	2021.2.3	Win32	59.23819679	0.7186	0	17	17	17	1
z	1						ETTARO	p	6	31	baseline	0	parola	1	ong	0	no	SF30F17	30	F	2021-12-17_09h37.12.214	THAI_NEGA	2021.2.3	Win32	59.23819679	0.6801	0	18	18	18	1
m	1						LUVACA	np	6	0	baseline	250	nonparola	2	ong	0	no	SF30F17	30	F	2021-12-17_09h37.12.214	THAI_NEGA	2021.2.3	Win32	59.23819679	0.6336	0	19	19	19	1
z	1						DUETTO	p	6	23	baseline	500	parola	1	ong	0	no	SF30F17	30	F	2021-12-17_09h37.12.214	THAI_NEGA	2021.2.3	Win32	59.23819679	0.8102	0	20	20	20	1
m	1						PUPILE	np	6	0	baseline	250	nonparola	2	ong	0	no	SF30F17	30	F	2021-12-17_09h37.12.214	THAI_NEGA	2021.2.3	Win32	59.23819679	0.7049	0	21	21	21	1
m	1						STOVACO	np	7	0	baseline	0	nonparola	2	ong	0	no	SF30F17	30	F	2021-12-17_09h37.12.214	THAI_NEGA	2021.2.3	Win32	59.23819679	0.8102	0	22	22	22	1
z	1						BARILE	p	6	7	baseline	500	parola	1	ong	0	no	SF30F17	30	F	2021-12-17_09h37.12.214	THAI_NEGA	2021.2.3	Win32	59.23819679	0.9106	0	23	23	23	1
m	1						RANAIO	np	6	0	baseline	250	nonparola	2	ong	0	no	SF30F17	30	F	2021-12-17_09h37.12.214	THAI_NEGA	2021.2.3	Win32	59.23819679	0.7815	0	24	24	24	1
z	1						CAVERNA	p	7	14	baseline	250	parola	1	ong	0	no	SF30F17	30	F	2021-12-17_09h37.12.214	THAI_NEGA	2021.2.3	Win32	59.23819679	0.7183	0	25	25	25	1
m	1						ROTOIA	np	7	0	baseline	500	nonparola	2	ong	0	no	SF30F17	30	F	2021-12-17_09h37.12.214	THAI_NEGA	2021.2.3	Win32	59.23819679	0.7175	0	26	26	26	1
m	0						ALTURA	p	6	8	baseline	500	parola	1	ong	0	no	SF30F17	30	F	2021-12-17_09h37.12.214	THAI_NEGA	2021.2.3	Win32	59.23819679	0.5769	0	27	27	27	1
z	1						DIPINTO	p	7	21	baseline	0	parola	1	ong	0	no	SF30F17	30	F	2021-12-17_09h37.12.214	THAI_NEGA	2021.2.3	Win32	59.23819679	1.0604	0	28	28	28	1
z	1						LEGUME	p	6	11	baseline	250	parola	1	ong	0	no	SF30F17	30	F	2021-12-17_09h37.12.214	THAI_NEGA	2021.2.3	Win32	59.23819679	0.7098	0	29	29	29	1
m	1						FEDINO	np	6	0	baseline	500	nonparola	2	ong	0	no	SF30F17	30	F	2021-12-17_09h37.12.214	THAI_NEGA	2021.2.3	Win32	59.23819679	0.6535	0	30	30	30	1
z	1						MENSOLA	p	7	7	baseline	0	parola	1	ong	0	no	SF30F17	30	F	2021-12-17_09h37.12.214	THAI_NEGA	2021.2.3	Win32	59.23819679	1.093	0	31	31	31	1
m	1						ALCUME	np	6	0	baseline	500	nonparola	2	ong	0	no	SF30F17	30	F	2021-12-17_09h37.12.214	THAI_NEGA	2021.2.3	Win32	59.23819679	0.8179	0	32	32	32	1
z	1						INNESTO	p	6	13	baseline	0	parola	1	ong	0	no	SF30F17	30	F	2021-12-17_09h37.12.214	THAI_NEGA	2021.2.3	Win32	59.23819679	1.0302	0	33	33	33	1
m	1						LAVENDA	np	7	0	baseline	0	nonparola	2	ong	0	no	SF30F17	30	F	2021-12-17_09h37.12.214	THAI_NEGA	2021.2.3	Win32	59.23819679	0.9115	0	34	34	34	1
z	1						SLAVINA	p	7	5	baseline	500	parola	1	ong	0	no	SF30F17	30	F	2021-12-17_09h37.12.214	THAI_NEGA	2021.2.3	Win32	59.23819679	1.2437	0	35	35	35	1
z	1						ORMONE	p	6	6	baseline	500	parola	1	ong	0	no	SF30F17	30	F	2021-12-17_09h37.12.214	THAI_NEGA	2021.2.3	Win32	59.23819679	0.9933	0	36	36	36	1
m	1						UMIONE	np	6	0	baseline	0	nonparola	2	ong	0	no	SF30F17	30	F	2021-12-17_09h37.12.214	THAI_NEGA	2021.2.3	Win32	59.23819679	0.944	0	37	37	37	1
z	1						SALAME	p	6	14	baseline	0	parola	1	ong	0	no	SF30F17	30	F	2021-12-17_09h37.12.214	THAI_NEGA	2021.2.3	Win32	59.23819679	0.6437	0	38	38	38	1
m	1						GANDOLA	np	7	0	baseline	500	nonparola	2	ong	0	no	SF30F17	30	F	2021-12-17_09h37.12.214	THAI_NEGA	2021.2.3	Win32	59.23819679	0.8775	0	39	39	39	1
z	0						DIGEGNO	np	7	0	baseline	500	nonparola	2	ong	0	no	SF30F17	30	F	2021-12-17_09h37.12.214	THAI_NEGA	2021.2.3	Win32	59.23819679	0.5493	0	40	40	40	1
m	1						BACRECA	np	7	0	baseline	0	nonparola	2	ong	0	no	SF30F17	30	F	2021-12-17_09h37.12.214	THAI_NEGA	2021.2.3	Win32	59.23819679	0.8338	0	41	41	41	1
z	1						RUDERE	p	6	8	baseline	250	parola	1	ong	0	no	SF30F17	30	F	2021-12-17_09h37.12.214	THAI_NEGA	2021.2.3	Win32	59.23819679	0.6857	0	42	42	42	1
m	1						OSCITE	np	6	0	baseline	250	nonparola	2	ong	0	no	SF30F17	30	F	2021-12-17_09h37.12.214	THAI_NEGA	2021.2.3	Win32	59.23819679	0.6538	0	43	43	43	1
z	1						NETTARE	p	7	14	baseline	500	parola	1	ong	0	no	SF30F17	30	F	2021-12-17_09h37.12.214	THAI_NEGA	2021.2.3	Win32	59.23819679	0.6606	0	44	44	44	1
m	1						PENTERA	np	7	0	baseline	0	nonparola	2	ong	0	no	SF30F17	30	F	2021-12-17_09h37.12.214	THAI_NEGA	2021.2.3	Win32	59.23819679	0.7062	0	45	45	45	1
m	1						NEBOZIO	np	7	0	baseline	250	nonparola	2	ong	0	no	SF30F17	30	F	2021-12-17_09h37.12.214	THAI_NEGA	2021.2.3	Win32	59.23819679	0.61	0	46	46	46	1
z	1						ZATTERA	p	7	14	baseline	500	parola	1	ong	0	no	SF30F17	30	F	2021-12-17_09h37.12.214	THAI_NEGA	2021.2.3	Win32	59.23819679	0.7262	0	47	47	47	1
z	1						LAMIERA	p	7	11	baseline	500	parola	1	ong	0	no	SF30F17	30	F	2021-12-17_09h37.12.214	THAI_NEGA	2021.2.3	Win32	59.23819679	0.8656	0	48	48	48	1
m	1						CULINA	np	6	0	baseline	500	nonparola	2	ong	0	no	SF30F17	30	F	2021-12-17_09h37.12.214	THAI_NEGA	2021.2.3	Win32	59.23819679	0.7222	0	49	49	49	1
m	0						FALANGE	p	7	9	baseline	250	parola	1	ong	0	no	SF30F17	30	F	2021-12-17_09h37.12.214	THAI_NEGA	2021.2.3	Win32	59.23819679	0.6148	0	50	50	50	1
z	1						PEDALE	p	6	16	baseline	500	parola	1	ong	0	no	SF30F17	30	F	2021-12-17_09h37.12.214	THAI_NEGA	2021.2.3	Win32	59.23819679	0.6375	0	51	51	51	1
m	1						METARDO	np	7	0	baseline	500	nonparola	2	ong	0	no	SF30F17	30	F	2021-12-17_09h37.12.214	THAI_NEGA	2021.2.3	Win32	59.23819679	0.7167	0	52	52	52	1
z	1						EMPORIO	p	7	3	baseline	250	parola	1	ong	0	no	SF30F17	30	F	2021-12-17_09h37.12.214	THAI_NEGA	2021.2.3	Win32	59.23819679	0.7228	0	53	53	53	1
m	1						TAPORE	np	6	0	baseline	0	nonparola	2	ong	0	no	SF30F17	30	F	2021-12-17_09h37.12.214	THAI_NEGA	2021.2.3	Win32	59.23819679	0.7925	0	54	54	54	1
m	1						DENTIDE	np	7	0	baseline	250	nonparola	2	ong	0	no	SF30F17	30	F	2021-12-17_09h37.12.214	THAI_NEGA	2021.2.3	Win32	59.23819679	0.7433	0	55	55	55	1
m	1						SEPERTO	np	7	0	baseline	500	nonparola	2	ong	0	no	SF30F17	30	F	2021-12-17_09h37.12.214	THAI_NEGA	2021.2.3	Win32	59.23819679	0.7767	0	56	56	56	1
m	0						MUCOSA	p	6	6	baseline	500	parola	1	ong	0	no	SF30F17	30	F	2021-12-17_09h37.12.214	THAI_NEGA	2021.2.3	Win32	59.23819679	1.0438	0	57	57	57	1
m	1						BECULLA	np	7	0	baseline	250	nonparola	2	ong	0	no	SF30F17	30	F	2021-12-17_09h37.12.214	THAI_NEGA	2021.2.3	Win32	59.23819679	0.8269	0	58	58	58	1
z	1						FUCINA	p	6	8	baseline	250	parola	1	ong	0	no	SF30F17	30	F	2021-12-17_09h37.12.214	THAI_NEGA	2021.2.3	Win32	59.23819679	0.9746	0	59	59	59	1
z	1						ECLISSI	p	7	5	baseline	0	parola	1	ong	0	no	SF30F17	30	F	2021-12-17_09h37.12.214	THAI_NEGA	2021.2.3	Win32	59.23819679	0.6761	0	60	60	60	1
z	1						TROFEO	p	6	23	baseline	250	parola	1	ong	0	no	SF30F17	30	F	2021-12-17_09h37.12.214	THAI_NEGA	2021.2.3	Win32	59.23819679	0.6698	0	61	61	61	1
m	0						ROTTAME	p	7	7	baseline	0	parola	1	ong	0	no	SF30F17	30	F	2021-12-17_09h37.12.214	THAI_NEGA	2021.2.3	Win32	59.23819679	0.6324	0	62	62	62	1
m	1						MENDOLO	np	7	0	baseline	500	nonparola	2	ong	0	no	SF30F17	30	F	2021-12-17_09h37.12.214	THAI_NEGA	2021.2.3	Win32	59.23819679	1.0221	0	63	63	63	1
m	1						ARSINE	np	6	0	baseline	250	nonparola	2	ong	0	no	SF30F17	30	F	2021-12-17_09h37.12.214	THAI_NEGA	2021.2.3	Win32	59.23819679	0.8704	0	64	64	64	1
z	1						TISANA	p	6	7	baseline	0	parola	1	ong	0	no	SF30F17	30	F	2021-12-17_09h37.12.214	THAI_NEGA	2021.2.3	Win32	59.23819679	0.7046	0	65	65	65	1
z	0						ORLINO	np	6	0	baseline	0	nonparola	2	ong	0	no	SF30F17	30	F	2021-12-17_09h37.12.214	THAI_NEGA	2021.2.3	Win32	59.23819679	1.0614	0	66	66	66	1
z	1						ARINGA	p	6	9	baseline	500	parola	1	ong	0	no	SF30F17	30	F	2021-12-17_09h37.12.214	THAI_NEGA	2021.2.3	Win32	59.23819679	0.8924	0	67	67	67	1
m	1						TENGINE	np	7	0	baseline	0	nonparola	2	ong	0	no	SF30F17	30	F	2021-12-17_09h37.12.214	THAI_NEGA	2021.2.3	Win32	59.23819679	0.7269	0	68	68	68	1
z	1						ATTICO	p	6	6	baseline	500	parola	1	ong	0	no	SF30F17	30	F	2021-12-17_09h37.12.214	THAI_NEGA	2021.2.3	Win32	59.23819679	0.733	0	69	69	69	1
m	1						VENORE	np	6	0	baseline	250	nonparola	2	ong	0	no	SF30F17	30	F	2021-12-17_09h37.12.214	THAI_NEGA	2021.2.3	Win32	59.23819679	0.7201	0	70	70	70	1
m	0						DARSENA	p	7	9	baseline	0	parola	1	ong	0	no	SF30F17	30	F	2021-12-17_09h37.12.214	THAI_NEGA	2021.2.3	Win32	59.23819679	0.7462	0	71	71	71	1
z	0						ALCIERE	np	7	0	baseline	250	nonparola	2	ong	0	no	SF30F17	30	F	2021-12-17_09h37.12.214	THAI_NEGA	2021.2.3	Win32	59.23819679	1.5318	0	72	72	72	1
m	1						ENTIMO	np	6	0	baseline	0	nonparola	2	ong	0	no	SF30F17	30	F	2021-12-17_09h37.12.214	THAI_NEGA	2021.2.3	Win32	59.23819679	0.7218	0	73	73	73	1
z	1						LIVIDO	p	6	8	baseline	500	parola	1	ong	0	no	SF30F17	30	F	2021-12-17_09h37.12.214	THAI_NEGA	2021.2.3	Win32	59.23819679	0.9199	0	74	74	74	1
z	1						NAUSEA	p	6	15	baseline	0	parola	1	ong	0	no	SF30F17	30	F	2021-12-17_09h37.12.214	THAI_NEGA	2021.2.3	Win32	59.23819679	0.8024	0	75	75	75	1
m	1						VERCACE	np	7	0	baseline	500	nonparola	2	ong	0	no	SF30F17	30	F	2021-12-17_09h37.12.214	THAI_NEGA	2021.2.3	Win32	59.23819679	0.8675	0	76	76	76	1
z	1						COFANO	p	6	9	baseline	0	parola	1	ong	0	no	SF30F17	30	F	2021-12-17_09h37.12.214	THAI_NEGA	2021.2.3	Win32	59.23819679	0.8324	0	77	77	77	1
m	1						USPICIO	np	7	0	baseline	250	nonparola	2	ong	0	no	SF30F17	30	F	2021-12-17_09h37.12.214	THAI_NEGA	2021.2.3	Win32	59.23819679	1.0724	0	78	78	78	1
z	1						IMBUTO	p	6	9	baseline	0	parola	1	ong	0	no	SF30F17	30	F	2021-12-17_09h37.12.214	THAI_NEGA	2021.2.3	Win32	59.23819679	0.684	0	79	79	79	1
m	1						SADIVA	np	6	0	baseline	500	nonparola	2	ong	0	no	SF30F17	30	F	2021-12-17_09h37.12.214	THAI_NEGA	2021.2.3	Win32	59.23819679	1.1828	0	80	80	80	1
z	1						BOZZOLO	p	7	7	baseline	0	parola	1	ong	0	no	SF30F17	30	F	2021-12-17_09h37.12.214	THAI_NEGA	2021.2.3	Win32	59.23819679	0.8181	0	81	81	81	1
m	1						OMPICCIO	np	7	0	baseline	0	nonparola	2	ong	0	no	SF30F17	30	F	2021-12-17_09h37.12.214	THAI_NEGA	2021.2.3	Win32	59.23819679	0.6928	0	82	82	82	1
m	1						LIMPONE	np	7	0	baseline	500	nonparola	2	ong	0	no	SF30F17	30	F	2021-12-17_09h37.12.214	THAI_NEGA	2021.2.3	Win32	59.23819679	0.9593	0	83	83	83	1
z	0						NARCICO	np	7	0	baseline	250	nonparola	2	ong	0	no	SF30F17	30	F	2021-12-17_09h37.12.214	THAI_NEGA	2021.2.3	Win32	59.23819679	0.8163	0	84	84	84	1
z	1						PASCOLO	p	7	7	baseline	0	parola	1	ong	0	no	SF30F17	30	F	2021-12-17_09h37.12.214	THAI_NEGA	2021.2.3	Win32	59.23819679	1.2185	0	85	85	85	1
m	1						INSOGNA	np	7	0	baseline	250	nonparola	2	ong	0	no	SF30F17	30	F	2021-12-17_09h37.12.214	THAI_NEGA	2021.2.3	Win32	59.23819679	1.1816	0	86	86	86	1
m	0						PATINA	p	6	14	baseline	250	parola	1	ong	0	no	SF30F17	30	F	2021-12-17_09h37.12.214	THAI_NEGA	2021.2.3	Win32	59.23819679	1.3814	0	87	87	87	1
m	1						ADOLTO	np	7	0	baseline	0	nonparola	2	ong	0	no	SF30F17	30	F	2021-12-17_09h37.12.214	THAI_NEGA	2021.2.3	Win32	59.23819679	1.0147	0	88	88	88	1
z	1						UTENTE	p	6	34	baseline	0	parola	1	ong	0	no	SF30F17	30	F	2021-12-17_09h37.12.214	THAI_NEGA	2021.2.3	Win32	59.23819679	0.7348	0	89	89	89	1
m	1						CIPELLA	np	7	0	baseline	500	nonparola	2	ong	0	no	SF30F17	30	F	2021-12-17_09h37.12.214	THAI_NEGA	2021.2.3	Win32	59.23819679	1.316	0	90	90	90	1
z	1						GINEPRO	p	7	10	baseline	0	parola	1	ong	0	no	SF30F17	30	F	2021-12-17_09h37.12.214	THAI_NEGA	2021.2.3	Win32	59.23819679	0.8488	0	91	91	91	1
m	1						NONATO	np	6	0	baseline	500	nonparola	2	ong	0	no	SF30F17	30	F	2021-12-17_09h37.12.214	THAI_NEGA	2021.2.3	Win32	59.23819679	0.7322	0	92	92	92	1
z	1						CALICE	p	6	10	baseline	0	parola	1	ong	0	no	SF30F17	30	F	2021-12-17_09h37.12.214	THAI_NEGA	2021.2.3	Win32	59.23819679	0.9274	0	93	93	93	1
z	1						TORACE	p	6	31	baseline	250	parola	1	ong	0	no	SF30F17	30	F	2021-12-17_09h37.12.214	THAI_NEGA	2021.2.3	Win32	59.23819679	0.7293	0	94	94	94	1
z	1						REDINE	p	6	8	baseline	500	parola	1	ong	0	no	SF30F17	30	F	2021-12-17_09h37.12.214	THAI_NEGA	2021.2.3	Win32	59.23819679	0.9467	0	95	95	95	1
z	1						GOMITO	p	6	35	baseline	0	parola	1	ong	0	no	SF30F17	30	F	2021-12-17_09h37.12.214	THAI_NEGA	2021.2.3	Win32	59.23819679	0.6733	0	96	96	96	1
m	1						INGENSO	np	7	0	baseline	500	nonparola	2	ong	0	no	SF30F17	30	F	2021-12-17_09h37.12.214	THAI_NEGA	2021.2.3	Win32	59.23819679	0.7156	0	97	97	97	1
m	1						COVALLO	np	7	0	baseline	250	nonparola	2	ong	0	no	SF30F17	30	F	2021-12-17_09h37.12.214	THAI_NEGA	2021.2.3	Win32	59.23819679	1.5648	0	98	98	98	1
z	1						MONACO	p	6	24	baseline	250	parola	1	ong	0	no	SF30F17	30	F	2021-12-17_09h37.12.214	THAI_NEGA	2021.2.3	Win32	59.23819679	0.6836	0	99	99	99	1
z	1						DILUVIO	p	7	34	monitoring	0	parola	1	ong	0	no	SF30F17	30	F	2021-12-17_09h37.12.214	THAI_NEGA	2021.2.3	Win32	59.23819679	1.1251						0	0	0	0	1
m	1						PADATO	np	6	0	monitoring	250	nonparola	2	ong	0	no	SF30F17	30	F	2021-12-17_09h37.12.214	THAI_NEGA	2021.2.3	Win32	59.23819679	0.9914						0	1	1	1	1
z	1						STIVALE	p	7	10	monitoring	0	parola	1	ong	0	no	SF30F17	30	F	2021-12-17_09h37.12.214	THAI_NEGA	2021.2.3	Win32	59.23819679	0.8109						0	2	2	2	1
z	0						BAMMINO	np	7	0	monitoring	0	nonparola	2	ong	0	no	SF30F17	30	F	2021-12-17_09h37.12.214	THAI_NEGA	2021.2.3	Win32	59.23819679	1.3494						0	3	3	3	1
m	1						NUDOLA	np	6	0	monitoring	250	nonparola	2	ong	0	no	SF30F17	30	F	2021-12-17_09h37.12.214	THAI_NEGA	2021.2.3	Win32	59.23819679	1.1393						0	4	4	4	1
z	1						ZAMPINO	p	7	6	monitoring	500	parola	1	ong	0	no	SF30F17	30	F	2021-12-17_09h37.12.214	THAI_NEGA	2021.2.3	Win32	59.23819679	0.7441						0	5	5	5	1
z	1						CALDAIA	p	7	12	monitoring	250	parola	1	ong	0	no	SF30F17	30	F	2021-12-17_09h37.12.214	THAI_NEGA	2021.2.3	Win32	59.23819679	0.8533						0	6	6	6	1
m	1						FULGINE	np	7	0	monitoring	0	nonparola	2	ong	0	no	SF30F17	30	F	2021-12-17_09h37.12.214	THAI_NEGA	2021.2.3	Win32	59.23819679	1.4561						0	7	7	7	1
z	1						URANIO	p	6	9	monitoring	250	parola	1	ong	0	no	SF30F17	30	F	2021-12-17_09h37.12.214	THAI_NEGA	2021.2.3	Win32	59.23819679	1.0741						0	8	8	8	1
m	1						APISSO	np	6	0	monitoring	500	nonparola	2	ong	0	no	SF30F17	30	F	2021-12-17_09h37.12.214	THAI_NEGA	2021.2.3	Win32	59.23819679	0.8225						0	9	9	9	1
l	1						CAGERMA	np	7	0	monitoring	0	l	2	pmcue	0	no	SF30F17	30	F	2021-12-17_09h37.12.214	THAI_NEGA	2021.2.3	Win32	59.23819679	1.0752						0	10	10	10	1
z	1						TAZZINA	p	7	10	monitoring	250	parola	1	ong	0	no	SF30F17	30	F	2021-12-17_09h37.12.214	THAI_NEGA	2021.2.3	Win32	59.23819679	0.8597						0	11	11	11	1
z	1						VAPORE	p	6	40	monitoring	0	parola	1	ong	0	no	SF30F17	30	F	2021-12-17_09h37.12.214	THAI_NEGA	2021.2.3	Win32	59.23819679	1.0995						0	12	12	12	1
m	1						FEDORE	np	6	0	monitoring	250	nonparola	2	ong	0	no	SF30F17	30	F	2021-12-17_09h37.12.214	THAI_NEGA	2021.2.3	Win32	59.23819679	0.8072						0	13	13	13	1
z	1						MONTONE	p	7	8	monitoring	250	parola	1	ong	0	no	SF30F17	30	F	2021-12-17_09h37.12.214	THAI_NEGA	2021.2.3	Win32	59.23819679	0.8999						0	14	14	14	1
m	1						CANEZZA	np	7	0	monitoring	0	nonparola	2	ong	0	no	SF30F17	30	F	2021-12-17_09h37.12.214	THAI_NEGA	2021.2.3	Win32	59.23819679	0.8172						0	15	15	15	1
m	1						RAGINA	np	6	0	monitoring	250	nonparola	2	ong	0	no	SF30F17	30	F	2021-12-17_09h37.12.214	THAI_NEGA	2021.2.3	Win32	59.23819679	1.6002						0	16	16	16	1
z	1						AGNELLO	p	7	17	monitoring	250	parola	1	ong	0	no	SF30F17	30	F	2021-12-17_09h37.12.214	THAI_NEGA	2021.2.3	Win32	59.23819679	1.1441						0	17	17	17	1
m	1						PINARIO	np	7	0	monitoring	250	nonparola	2	ong	0	no	SF30F17	30	F	2021-12-17_09h37.12.214	THAI_NEGA	2021.2.3	Win32	59.23819679	1.0104						0	18	18	18	1
m	1						INDANO	np	6	0	monitoring	500	nonparola	2	ong	0	no	SF30F17	30	F	2021-12-17_09h37.12.214	THAI_NEGA	2021.2.3	Win32	59.23819679	0.8678						0	19	19	19	1
z	1						BISTURI	p	7	8	monitoring	250	parola	1	ong	0	no	SF30F17	30	F	2021-12-17_09h37.12.214	THAI_NEGA	2021.2.3	Win32	59.23819679	0.8584						0	20	20	20	1
m	1						SECONTO	np	7	0	monitoring	250	nonparola	2	ong	0	no	SF30F17	30	F	2021-12-17_09h37.12.214	THAI_NEGA	2021.2.3	Win32	59.23819679	0.9066						0	21	21	21	1
l	1						POMATA	p	6	0	monitoring	500	l	1	pmcue	0	no	SF30F17	30	F	2021-12-17_09h37.12.214	THAI_NEGA	2021.2.3	Win32	59.23819679	0.8176						0	22	22	22	1
z	0						UMETTA	np	6	0	monitoring	250	nonparola	2	ong	0	no	SF30F17	30	F	2021-12-17_09h37.12.214	THAI_NEGA	2021.2.3	Win32	59.23819679	0.9271						0	23	23	23	1
z	1						FRUSCIO	p	7	9	monitoring	0	parola	1	ong	0	no	SF30F17	30	F	2021-12-17_09h37.12.214	THAI_NEGA	2021.2.3	Win32	59.23819679	1.7505						0	24	24	24	1
z	1						ORDIGNO	p	7	15	monitoring	250	parola	1	ong	0	no	SF30F17	30	F	2021-12-17_09h37.12.214	THAI_NEGA	2021.2.3	Win32	59.23819679	1.083						0	25	25	25	1
m	1						METALO	np	6	0	monitoring	0	nonparola	2	ong	0	no	SF30F17	30	F	2021-12-17_09h37.12.214	THAI_NEGA	2021.2.3	Win32	59.23819679	0.9394						0	26	26	26	1
m	1						GAVERA	np	6	0	monitoring	500	nonparola	2	ong	0	no	SF30F17	30	F	2021-12-17_09h37.12.214	THAI_NEGA	2021.2.3	Win32	59.23819679	0.7181						0	27	27	27	1
z	1						INSERTO	p	7	9	monitoring	0	parola	1	ong	0	no	SF30F17	30	F	2021-12-17_09h37.12.214	THAI_NEGA	2021.2.3	Win32	59.23819679	1.0588						0	28	28	28	1
z	1						VICARIO	p	7	9	monitoring	500	parola	1	ong	0	no	SF30F17	30	F	2021-12-17_09h37.12.214	THAI_NEGA	2021.2.3	Win32	59.23819679	0.9369						0	29	29	29	1
m	1						ACENDA	np	6	0	monitoring	0	nonparola	2	ong	0	no	SF30F17	30	F	2021-12-17_09h37.12.214	THAI_NEGA	2021.2.3	Win32	59.23819679	0.7782						0	30	30	30	1
z	1						DECADE	p	6	7	monitoring	0	parola	1	ong	0	no	SF30F17	30	F	2021-12-17_09h37.12.214	THAI_NEGA	2021.2.3	Win32	59.23819679	0.925						0	31	31	31	1
m	1						PALETE	np	6	0	monitoring	500	nonparola	2	ong	0	no	SF30F17	30	F	2021-12-17_09h37.12.214	THAI_NEGA	2021.2.3	Win32	59.23819679	1.2326						0	32	32	32	1
z	1						SENAPE	p	6	17	monitoring	500	parola	1	ong	0	no	SF30F17	30	F	2021-12-17_09h37.12.214	THAI_NEGA	2021.2.3	Win32	59.23819679	1.1267						0	33	33	33	1
m	1						TENTONO	np	7	0	monitoring	0	nonparola	2	ong	0	no	SF30F17	30	F	2021-12-17_09h37.12.214	THAI_NEGA	2021.2.3	Win32	59.23819679	1.0506						0	34	34	34	1
l	1						MANICO	p	6	12	monitoring	0	l	1	pmcue	0	no	SF30F17	30	F	2021-12-17_09h37.12.214	THAI_NEGA	2021.2.3	Win32	59.23819679	0.7677						0	35	35	35	1
z	1						GETTONE	p	7	5	monitoring	250	parola	1	ong	0	no	SF30F17	30	F	2021-12-17_09h37.12.214	THAI_NEGA	2021.2.3	Win32	59.23819679	1.3391						0	36	36	36	1
m	1						CALERA	np	6	0	monitoring	500	nonparola	2	ong	0	no	SF30F17	30	F	2021-12-17_09h37.12.214	THAI_NEGA	2021.2.3	Win32	59.23819679	0.9661						0	37	37	37	1
z	1						USTIONE	p	7	20	monitoring	500	parola	1	ong	0	no	SF30F17	30	F	2021-12-17_09h37.12.214	THAI_NEGA	2021.2.3	Win32	59.23819679	0.7841						0	38	38	38	1
m	0						LEGNAME	p	7	7	monitoring	0	parola	1	ong	0	no	SF30F17	30	F	2021-12-17_09h37.12.214	THAI_NEGA	2021.2.3	Win32	59.23819679	1.6581						0	39	39	39	1
m	1						MODIVO	np	6	0	monitoring	0	nonparola	2	ong	0	no	SF30F17	30	F	2021-12-17_09h37.12.214	THAI_NEGA	2021.2.3	Win32	59.23819679	1.0972						0	40	40	40	1
z	1						RADURA	p	6	9	monitoring	0	parola	1	ong	0	no	SF30F17	30	F	2021-12-17_09h37.12.214	THAI_NEGA	2021.2.3	Win32	59.23819679	0.9115						0	41	41	41	1
m	1						TUANTO	np	6	0	monitoring	250	nonparola	2	ong	0	no	SF30F17	30	F	2021-12-17_09h37.12.214	THAI_NEGA	2021.2.3	Win32	59.23819679	1.0986						0	42	42	42	1
z	1						PICCONE	p	7	11	monitoring	0	parola	1	ong	0	no	SF30F17	30	F	2021-12-17_09h37.12.214	THAI_NEGA	2021.2.3	Win32	59.23819679	0.8475						0	43	43	43	1
m	1						LACREME	np	7	0	monitoring	250	nonparola	2	ong	0	no	SF30F17	30	F	2021-12-17_09h37.12.214	THAI_NEGA	2021.2.3	Win32	59.23819679	1.0434						0	44	44	44	1
m	1						DILITTA	np	7	0	monitoring	500	nonparola	2	ong	0	no	SF30F17	30	F	2021-12-17_09h37.12.214	THAI_NEGA	2021.2.3	Win32	59.23819679	0.9459						0	45	45	45	1
l	1						TOMANTE	np	7	0	monitoring	0	l	2	pmcue	0	no	SF30F17	30	F	2021-12-17_09h37.12.214	THAI_NEGA	2021.2.3	Win32	59.23819679	0.8193						0	46	46	46	1
z	1						OTTONE	p	6	17	monitoring	500	parola	1	ong	0	no	SF30F17	30	F	2021-12-17_09h37.12.214	THAI_NEGA	2021.2.3	Win32	59.23819679	0.8098						0	47	47	47	1
z	1						GAZEBO	p	6	8	monitoring	0	parola	1	ong	0	no	SF30F17	30	F	2021-12-17_09h37.12.214	THAI_NEGA	2021.2.3	Win32	59.23819679	0.9641						0	48	48	48	1
m	1						NENICO	np	6	0	monitoring	250	nonparola	2	ong	0	no	SF30F17	30	F	2021-12-17_09h37.12.214	THAI_NEGA	2021.2.3	Win32	59.23819679	0.7442						0	49	49	49	1
z	1						ARPIONE	p	7	12	monitoring	250	parola	1	ong	0	no	SF30F17	30	F	2021-12-17_09h37.12.214	THAI_NEGA	2021.2.3	Win32	59.23819679	0.8093						0	50	50	50	1
z	0						VANIGIA	np	7	0	monitoring	500	nonparola	2	ong	0	no	SF30F17	30	F	2021-12-17_09h37.12.214	THAI_NEGA	2021.2.3	Win32	59.23819679	1.1994						0	51	51	51	1
m	1						EBLISSE	np	7	0	monitoring	0	nonparola	2	ong	0	no	SF30F17	30	F	2021-12-17_09h37.12.214	THAI_NEGA	2021.2.3	Win32	59.23819679	1.1161						0	52	52	52	1
z	1						CARTINA	p	7	13	monitoring	250	parola	1	ong	0	no	SF30F17	30	F	2021-12-17_09h37.12.214	THAI_NEGA	2021.2.3	Win32	59.23819679	0.8272						0	53	53	53	1
m	1						TECITA	np	6	0	monitoring	500	nonparola	2	ong	0	no	SF30F17	30	F	2021-12-17_09h37.12.214	THAI_NEGA	2021.2.3	Win32	59.23819679	0.9599						0	54	54	54	1
z	1						FELINO	p	6	9	monitoring	500	parola	1	ong	0	no	SF30F17	30	F	2021-12-17_09h37.12.214	THAI_NEGA	2021.2.3	Win32	59.23819679	0.7476						0	55	55	55	1
m	1						GINEVRO	np	7	0	monitoring	250	nonparola	2	ong	0	no	SF30F17	30	F	2021-12-17_09h37.12.214	THAI_NEGA	2021.2.3	Win32	59.23819679	1.3754						0	56	56	56	1
m	1						ELANCO	np	6	0	monitoring	250	nonparola	2	ong	0	no	SF30F17	30	F	2021-12-17_09h37.12.214	THAI_NEGA	2021.2.3	Win32	59.23819679	0.746						0	57	57	57	1
z	1						BIDONE	p	6	13	monitoring	0	parola	1	ong	0	no	SF30F17	30	F	2021-12-17_09h37.12.214	THAI_NEGA	2021.2.3	Win32	59.23819679	1.5587						0	58	58	58	1
z	1						LEMURE	p	6	3	monitoring	500	parola	1	ong	0	no	SF30F17	30	F	2021-12-17_09h37.12.214	THAI_NEGA	2021.2.3	Win32	59.23819679	0.817						0	59	59	59	1
l	1						SAGOMA	p	6	0	monitoring	250	l	1	pmcue	0	no	SF30F17	30	F	2021-12-17_09h37.12.214	THAI_NEGA	2021.2.3	Win32	59.23819679	0.7317						0	60	60	60	1
z	1						REPERTO	p	7	7	monitoring	0	parola	1	ong	0	no	SF30F17	30	F	2021-12-17_09h37.12.214	THAI_NEGA	2021.2.3	Win32	59.23819679	0.877						0	61	61	61	1
m	1						MIDULLO	np	7	0	monitoring	250	nonparola	2	ong	0	no	SF30F17	30	F	2021-12-17_09h37.12.214	THAI_NEGA	2021.2.3	Win32	59.23819679	0.8682						0	62	62	62	1
m	1						DANNOLA	np	7	0	monitoring	500	nonparola	2	ong	0	no	SF30F17	30	F	2021-12-17_09h37.12.214	THAI_NEGA	2021.2.3	Win32	59.23819679	1.0762						0	63	63	63	1
z	1						ORFANO	p	6	9	monitoring	500	parola	1	ong	0	no	SF30F17	30	F	2021-12-17_09h37.12.214	THAI_NEGA	2021.2.3	Win32	59.23819679	0.7028						0	64	64	64	1
m	1						BANENA	np	6	0	monitoring	250	nonparola	2	ong	0	no	SF30F17	30	F	2021-12-17_09h37.12.214	THAI_NEGA	2021.2.3	Win32	59.23819679	0.9278						0	65	65	65	1
m	1						FERPATA	np	7	0	monitoring	0	nonparola	2	ong	0	no	SF30F17	30	F	2021-12-17_09h37.12.214	THAI_NEGA	2021.2.3	Win32	59.23819679	0.8413						0	66	66	66	1
z	1						NEURONE	p	7	11	monitoring	250	parola	1	ong	0	no	SF30F17	30	F	2021-12-17_09h37.12.214	THAI_NEGA	2021.2.3	Win32	59.23819679	0.7674						0	67	67	67	1
m	1						LATTERA	np	7	0	monitoring	500	nonparola	2	ong	0	no	SF30F17	30	F	2021-12-17_09h37.12.214	THAI_NEGA	2021.2.3	Win32	59.23819679	1.3293						0	68	68	68	1
m	1						GESIONE	np	7	0	monitoring	500	nonparola	2	ong	0	no	SF30F17	30	F	2021-12-17_09h37.12.214	THAI_NEGA	2021.2.3	Win32	59.23819679	1.7532						0	69	69	69	1
z	1						PEDANA	p	6	18	monitoring	500	parola	1	ong	0	no	SF30F17	30	F	2021-12-17_09h37.12.214	THAI_NEGA	2021.2.3	Win32	59.23819679	0.916						0	70	70	70	1
l	1						MACIATA	np	7	0	monitoring	500	l	2	pmcue	0	no	SF30F17	30	F	2021-12-17_09h37.12.214	THAI_NEGA	2021.2.3	Win32	59.23819679	0.7591						0	71	71	71	1
m	1						FIOLINO	np	7	0	monitoring	250	nonparola	2	ong	0	no	SF30F17	30	F	2021-12-17_09h37.12.214	THAI_NEGA	2021.2.3	Win32	59.23819679	0.9972						0	72	72	72	1
z	1						INGORGO	p	7	16	monitoring	0	parola	1	ong	0	no	SF30F17	30	F	2021-12-17_09h37.12.214	THAI_NEGA	2021.2.3	Win32	59.23819679	0.81						0	73	73	73	1
m	1						IMPORO	np	6	0	monitoring	250	nonparola	2	ong	0	no	SF30F17	30	F	2021-12-17_09h37.12.214	THAI_NEGA	2021.2.3	Win32	59.23819679	1.4343						0	74	74	74	1
z	1						NOBILE	p	6	29	monitoring	500	parola	1	ong	0	no	SF30F17	30	F	2021-12-17_09h37.12.214	THAI_NEGA	2021.2.3	Win32	59.23819679	0.7313						0	75	75	75	1
z	1						MINIERA	p	7	19	monitoring	500	parola	1	ong	0	no	SF30F17	30	F	2021-12-17_09h37.12.214	THAI_NEGA	2021.2.3	Win32	59.23819679	1.0264						0	76	76	76	1
m	1						ALLARVE	np	7	0	monitoring	500	nonparola	2	ong	0	no	SF30F17	30	F	2021-12-17_09h37.12.214	THAI_NEGA	2021.2.3	Win32	59.23819679	1.1059						0	77	77	77	1
m	1						DIBANO	np	6	0	monitoring	250	nonparola	2	ong	0	no	SF30F17	30	F	2021-12-17_09h37.12.214	THAI_NEGA	2021.2.3	Win32	59.23819679	0.7495						0	78	78	78	1
z	1						FAGOTTO	p	7	7	monitoring	0	parola	1	ong	0	no	SF30F17	30	F	2021-12-17_09h37.12.214	THAI_NEGA	2021.2.3	Win32	59.23819679	1.1103						0	79	79	79	1
z	1						PALUDE	p	6	13	monitoring	0	parola	1	ong	0	no	SF30F17	30	F	2021-12-17_09h37.12.214	THAI_NEGA	2021.2.3	Win32	59.23819679	0.6521						0	80	80	80	1
z	0						MUDINO	np	6	0	monitoring	500	nonparola	2	ong	0	no	SF30F17	30	F	2021-12-17_09h37.12.214	THAI_NEGA	2021.2.3	Win32	59.23819679	0.7918						0	81	81	81	1
m	1						ESTEBA	np	6	0	monitoring	500	nonparola	2	ong	0	no	SF30F17	30	F	2021-12-17_09h37.12.214	THAI_NEGA	2021.2.3	Win32	59.23819679	0.8837						0	82	82	82	1
l	1						MANTIDE	p	7	9	monitoring	250	l	1	pmcue	0	no	SF30F17	30	F	2021-12-17_09h37.12.214	THAI_NEGA	2021.2.3	Win32	59.23819679	0.7771						0	83	83	83	1
z	1						UVETTA	p	6	11	monitoring	500	parola	1	ong	0	no	SF30F17	30	F	2021-12-17_09h37.12.214	THAI_NEGA	2021.2.3	Win32	59.23819679	0.6821						0	84	84	84	1
z	1						ESILIO	p	6	41	monitoring	250	parola	1	ong	0	no	SF30F17	30	F	2021-12-17_09h37.12.214	THAI_NEGA	2021.2.3	Win32	59.23819679	0.7176						0	85	85	85	1
m	1						RECRUTA	np	7	0	monitoring	500	nonparola	2	ong	0	no	SF30F17	30	F	2021-12-17_09h37.12.214	THAI_NEGA	2021.2.3	Win32	59.23819679	1.4812						0	86	86	86	1
z	1						TIMONE	p	7	31	monitoring	250	parola	1	ong	0	no	SF30F17	30	F	2021-12-17_09h37.12.214	THAI_NEGA	2021.2.3	Win32	59.23819679	1.5485						0	87	87	87	1
z	1						CAVOLO	p	6	13	monitoring	0	parola	1	ong	0	no	SF30F17	30	F	2021-12-17_09h37.12.214	THAI_NEGA	2021.2.3	Win32	59.23819679	0.747						0	88	88	88	1
m	1						NOTTARE	np	7	0	monitoring	500	nonparola	2	ong	0	no	SF30F17	30	F	2021-12-17_09h37.12.214	THAI_NEGA	2021.2.3	Win32	59.23819679	1.3108						0	89	89	89	1
m	0						LICHENE	p	7	7	monitoring	0	parola	1	ong	0	no	SF30F17	30	F	2021-12-17_09h37.12.214	THAI_NEGA	2021.2.3	Win32	59.23819679	1.1471						0	90	90	90	1
m	1						PUSTINO	np	7	0	monitoring	500	nonparola	2	ong	0	no	SF30F17	30	F	2021-12-17_09h37.12.214	THAI_NEGA	2021.2.3	Win32	59.23819679	0.9964						0	91	91	91	1
z	1						MULINO	p	6	7	monitoring	0	parola	1	ong	0	no	SF30F17	30	F	2021-12-17_09h37.12.214	THAI_NEGA	2021.2.3	Win32	59.23819679	1.0477						0	92	92	92	1
m	1						VAROLO	np	6	0	monitoring	0	nonparola	2	ong	0	no	SF30F17	30	F	2021-12-17_09h37.12.214	THAI_NEGA	2021.2.3	Win32	59.23819679	0.9929						0	93	93	93	1
l	1						ENIGMA	p	6	9	monitoring	500	l	1	pmcue	0	no	SF30F17	30	F	2021-12-17_09h37.12.214	THAI_NEGA	2021.2.3	Win32	59.23819679	0.9933						0	94	94	94	1
z	1						NARICE	p	6	15	monitoring	250	parola	1	ong	0	no	SF30F17	30	F	2021-12-17_09h37.12.214	THAI_NEGA	2021.2.3	Win32	59.23819679	0.9293						0	95	95	95	1
m	1						CAVIDE	np	6	0	monitoring	500	nonparola	2	ong	0	no	SF30F17	30	F	2021-12-17_09h37.12.214	THAI_NEGA	2021.2.3	Win32	59.23819679	1.1593						0	96	96	96	1
m	1						VOLACE	np	6	0	monitoring	0	nonparola	2	ong	0	no	SF30F17	30	F	2021-12-17_09h37.12.214	THAI_NEGA	2021.2.3	Win32	59.23819679	1.2266						0	97	97	97	1
m	1						SADICE	np	6	0	monitoring	0	nonparola	2	ong	0	no	SF30F17	30	F	2021-12-17_09h37.12.214	THAI_NEGA	2021.2.3	Win32	59.23819679	0.9937						0	98	98	98	1
z	1						VORTICE	p	7	14	monitoring	250	parola	1	ong	0	no	SF30F17	30	F	2021-12-17_09h37.12.214	THAI_NEGA	2021.2.3	Win32	59.23819679	0.8763						0	99	99	99	1
																		SF30F17	30	F	2021-12-17_09h37.12.214	THAI_NEGA	2021.2.3	Win32	59.23819679												n	1	10.1244	y	1	3.3952	n	1	5.608
