# Supplementary material for: Thinking about it: the impact of COVID-19-related stimuli on prospective memory
Source: PeerJ. 2023 Nov 16;11:e16389. doi: 10.7717/peerj.16389 (PMC10657566; doi:10.7717/peerj.16389)
Supplement: Supplemental Information 4 — The raw data from both the task and the questionnaire. Both folders are divided in the three conditions (COV, DOC, and NEGA) depending on the presented video clip. [file peerj-11-16389-s004.zip › Data/RAW_Data_Task/NEGA_version/VP23F22_nega.csv]

trial_key.keys	trial_key.corr	trial_key.rt	trials_loop_practice.thisRepN	trials_loop_practice.thisTrialN	trials_loop_practice.thisN	trials_loop_practice.thisIndex	trials_loop_practice.ran	stimolo	parolanonparola	lunghezza	frequenza	blocco	jitter	rispcorr	StimTrig	stim_type	stimulus_after	underline	ID_Soggetto*	Età*	Sesso	date	expName	psychopyVersion	OS	frameRate	trials_loop_baseline.thisRepN	trials_loop_baseline.thisTrialN	trials_loop_baseline.thisN	trials_loop_baseline.thisIndex	trials_loop_baseline.ran	trials_loop_attention.thisRepN	trials_loop_attention.thisTrialN	trials_loop_attention.thisN	trials_loop_attention.thisIndex	trials_loop_attention.ran	emotional1_key.keys	emotional1_key.corr	emotional1_key.rt	emotional2_key.keys	emotional2_key.corr	emotional2_key.rt	emotional3_key.keys	emotional3_key.corr	emotional3_key.rt
m	1	1.265	0	0	0	0	1	ARANCIA	p	7	31	practice	500	parola	1	ong	0	no	VP23F22	23	Femmina	2021-10-22_10h20.38.677	THAI_NEGA	2021.2.3	Win32	60.04563468
z	1	1.0962	0	1	1	1	1	RECINA	np	6	0	practice	500	nonparola	2	ong	0	no	VP23F22	23	Femmina	2021-10-22_10h20.38.677	THAI_NEGA	2021.2.3	Win32	60.04563468
z	1	0.9447	0	2	2	2	1	TUCCANA	np	7	0	practice	250	nonparola	2	ong	0	no	VP23F22	23	Femmina	2021-10-22_10h20.38.677	THAI_NEGA	2021.2.3	Win32	60.04563468
m	1	0.7418	0	3	3	3	1	PETTINE	p	7	1	practice	0	parola	1	ong	0	no	VP23F22	23	Femmina	2021-10-22_10h20.38.677	THAI_NEGA	2021.2.3	Win32	60.04563468
z	1	1.0154	0	4	4	4	1	INFITO	np	6	0	practice	500	nonparola	2	ong	0	no	VP23F22	23	Femmina	2021-10-22_10h20.38.677	THAI_NEGA	2021.2.3	Win32	60.04563468
m	1	0.5951	0	5	5	5	1	GIUDICE	p	7	374	practice	500	parola	1	ong	0	no	VP23F22	23	Femmina	2021-10-22_10h20.38.677	THAI_NEGA	2021.2.3	Win32	60.04563468
m	1	0.846	0	6	6	6	1	VOLANTE	p	7	89	practice	0	parola	1	ong	0	no	VP23F22	23	Femmina	2021-10-22_10h20.38.677	THAI_NEGA	2021.2.3	Win32	60.04563468
z	1	0.6782	0	7	7	7	1	CUBELA	np	6	0	practice	250	nonparola	2	ong	0	no	VP23F22	23	Femmina	2021-10-22_10h20.38.677	THAI_NEGA	2021.2.3	Win32	60.04563468
z	1	0.7733	0	8	8	8	1	LUGGINE	np	7	0	practice	0	nonparola	2	ong	0	no	VP23F22	23	Femmina	2021-10-22_10h20.38.677	THAI_NEGA	2021.2.3	Win32	60.04563468
m	1	0.6299	0	9	9	9	1	DISEGNO	p	7	201	practice	0	parola	1	ong	0	no	VP23F22	23	Femmina	2021-10-22_10h20.38.677	THAI_NEGA	2021.2.3	Win32	60.04563468
m	1	0.8363						RELITTO	p	7	8	baseline	500	parola	1	ong	0	no	VP23F22	23	Femmina	2021-10-22_10h20.38.677	THAI_NEGA	2021.2.3	Win32	60.04563468	0	0	0	0	1
m	1	1.213						GERANIO	p	7	12	baseline	250	parola	1	ong	0	no	VP23F22	23	Femmina	2021-10-22_10h20.38.677	THAI_NEGA	2021.2.3	Win32	60.04563468	0	1	1	1	1
z	1	0.7787						VANANGA	np	7	0	baseline	0	nonparola	2	ong	0	no	VP23F22	23	Femmina	2021-10-22_10h20.38.677	THAI_NEGA	2021.2.3	Win32	60.04563468	0	2	2	2	1
m	1	0.9124						NATICA	p	6	5	baseline	250	parola	1	ong	0	no	VP23F22	23	Femmina	2021-10-22_10h20.38.677	THAI_NEGA	2021.2.3	Win32	60.04563468	0	3	3	3	1
z	1	0.9984						USTELLO	np	7	0	baseline	500	nonparola	2	ong	0	no	VP23F22	23	Femmina	2021-10-22_10h20.38.677	THAI_NEGA	2021.2.3	Win32	60.04563468	0	4	4	4	1
m	1	1.0647						METANO	p	6	17	baseline	250	parola	1	ong	0	no	VP23F22	23	Femmina	2021-10-22_10h20.38.677	THAI_NEGA	2021.2.3	Win32	60.04563468	0	5	5	5	1
z	1	1.4191						FIURIA	np	6	0	baseline	500	nonparola	2	ong	0	no	VP23F22	23	Femmina	2021-10-22_10h20.38.677	THAI_NEGA	2021.2.3	Win32	60.04563468	0	6	6	6	1
m	1	0.8691						SUGHERO	p	7	5	baseline	250	parola	1	ong	0	no	VP23F22	23	Femmina	2021-10-22_10h20.38.677	THAI_NEGA	2021.2.3	Win32	60.04563468	0	7	7	7	1
z	1	0.8833						PIROTA	np	6	0	baseline	250	nonparola	2	ong	0	no	VP23F22	23	Femmina	2021-10-22_10h20.38.677	THAI_NEGA	2021.2.3	Win32	60.04563468	0	8	8	8	1
z	1	0.751						BAMBORA	np	7	0	baseline	0	nonparola	2	ong	0	no	VP23F22	23	Femmina	2021-10-22_10h20.38.677	THAI_NEGA	2021.2.3	Win32	60.04563468	0	9	9	9	1
m	1	0.9012						PETALO	p	6	27	baseline	250	parola	1	ong	0	no	VP23F22	23	Femmina	2021-10-22_10h20.38.677	THAI_NEGA	2021.2.3	Win32	60.04563468	0	10	10	10	1
m	1	0.7848						ELMETTO	p	7	5	baseline	0	parola	1	ong	0	no	VP23F22	23	Femmina	2021-10-22_10h20.38.677	THAI_NEGA	2021.2.3	Win32	60.04563468	0	11	11	11	1
z	1	0.6988						DOBILE	np	6	0	baseline	250	nonparola	2	ong	0	no	VP23F22	23	Femmina	2021-10-22_10h20.38.677	THAI_NEGA	2021.2.3	Win32	60.04563468	0	12	12	12	1
z	0	0.6195						BAVERO	p	6	7	baseline	0	parola	1	ong	0	no	VP23F22	23	Femmina	2021-10-22_10h20.38.677	THAI_NEGA	2021.2.3	Win32	60.04563468	0	13	13	13	1
m	1	0.935						VALENZA	p	7	10	baseline	500	parola	1	ong	0	no	VP23F22	23	Femmina	2021-10-22_10h20.38.677	THAI_NEGA	2021.2.3	Win32	60.04563468	0	14	14	14	1
z	1	0.7015						ORDONE	np	6	0	baseline	250	nonparola	2	ong	0	no	VP23F22	23	Femmina	2021-10-22_10h20.38.677	THAI_NEGA	2021.2.3	Win32	60.04563468	0	15	15	15	1
z	1	1.2367						TERPONE	np	7	0	baseline	250	nonparola	2	ong	0	no	VP23F22	23	Femmina	2021-10-22_10h20.38.677	THAI_NEGA	2021.2.3	Win32	60.04563468	0	16	16	16	1
m	1	0.751						INCHINO	p	7	10	baseline	250	parola	1	ong	0	no	VP23F22	23	Femmina	2021-10-22_10h20.38.677	THAI_NEGA	2021.2.3	Win32	60.04563468	0	17	17	17	1
m	1	0.7509						ETTARO	p	6	31	baseline	0	parola	1	ong	0	no	VP23F22	23	Femmina	2021-10-22_10h20.38.677	THAI_NEGA	2021.2.3	Win32	60.04563468	0	18	18	18	1
z	1	0.7056						LUVACA	np	6	0	baseline	250	nonparola	2	ong	0	no	VP23F22	23	Femmina	2021-10-22_10h20.38.677	THAI_NEGA	2021.2.3	Win32	60.04563468	0	19	19	19	1
m	1	0.802						DUETTO	p	6	23	baseline	500	parola	1	ong	0	no	VP23F22	23	Femmina	2021-10-22_10h20.38.677	THAI_NEGA	2021.2.3	Win32	60.04563468	0	20	20	20	1
z	1	0.918						PUPILE	np	6	0	baseline	250	nonparola	2	ong	0	no	VP23F22	23	Femmina	2021-10-22_10h20.38.677	THAI_NEGA	2021.2.3	Win32	60.04563468	0	21	21	21	1
z	1	1.1525						STOVACO	np	7	0	baseline	0	nonparola	2	ong	0	no	VP23F22	23	Femmina	2021-10-22_10h20.38.677	THAI_NEGA	2021.2.3	Win32	60.04563468	0	22	22	22	1
m	1	1.1756						BARILE	p	6	7	baseline	500	parola	1	ong	0	no	VP23F22	23	Femmina	2021-10-22_10h20.38.677	THAI_NEGA	2021.2.3	Win32	60.04563468	0	23	23	23	1
z	1	0.7193						RANAIO	np	6	0	baseline	250	nonparola	2	ong	0	no	VP23F22	23	Femmina	2021-10-22_10h20.38.677	THAI_NEGA	2021.2.3	Win32	60.04563468	0	24	24	24	1
m	1	0.7024						CAVERNA	p	7	14	baseline	250	parola	1	ong	0	no	VP23F22	23	Femmina	2021-10-22_10h20.38.677	THAI_NEGA	2021.2.3	Win32	60.04563468	0	25	25	25	1
z	1	1.0182						ROTOIA	np	7	0	baseline	500	nonparola	2	ong	0	no	VP23F22	23	Femmina	2021-10-22_10h20.38.677	THAI_NEGA	2021.2.3	Win32	60.04563468	0	26	26	26	1
m	1	0.8186						ALTURA	p	6	8	baseline	500	parola	1	ong	0	no	VP23F22	23	Femmina	2021-10-22_10h20.38.677	THAI_NEGA	2021.2.3	Win32	60.04563468	0	27	27	27	1
m	1	0.602						DIPINTO	p	7	21	baseline	0	parola	1	ong	0	no	VP23F22	23	Femmina	2021-10-22_10h20.38.677	THAI_NEGA	2021.2.3	Win32	60.04563468	0	28	28	28	1
m	1	0.6191						LEGUME	p	6	11	baseline	250	parola	1	ong	0	no	VP23F22	23	Femmina	2021-10-22_10h20.38.677	THAI_NEGA	2021.2.3	Win32	60.04563468	0	29	29	29	1
z	1	0.9019						FEDINO	np	6	0	baseline	500	nonparola	2	ong	0	no	VP23F22	23	Femmina	2021-10-22_10h20.38.677	THAI_NEGA	2021.2.3	Win32	60.04563468	0	30	30	30	1
m	1	0.5858						MENSOLA	p	7	7	baseline	0	parola	1	ong	0	no	VP23F22	23	Femmina	2021-10-22_10h20.38.677	THAI_NEGA	2021.2.3	Win32	60.04563468	0	31	31	31	1
z	1	1.2185						ALCUME	np	6	0	baseline	500	nonparola	2	ong	0	no	VP23F22	23	Femmina	2021-10-22_10h20.38.677	THAI_NEGA	2021.2.3	Win32	60.04563468	0	32	32	32	1
m	1	0.6375						INNESTO	p	6	13	baseline	0	parola	1	ong	0	no	VP23F22	23	Femmina	2021-10-22_10h20.38.677	THAI_NEGA	2021.2.3	Win32	60.04563468	0	33	33	33	1
z	1	0.7352						LAVENDA	np	7	0	baseline	0	nonparola	2	ong	0	no	VP23F22	23	Femmina	2021-10-22_10h20.38.677	THAI_NEGA	2021.2.3	Win32	60.04563468	0	34	34	34	1
z	0	0.8348						SLAVINA	p	7	5	baseline	500	parola	1	ong	0	no	VP23F22	23	Femmina	2021-10-22_10h20.38.677	THAI_NEGA	2021.2.3	Win32	60.04563468	0	35	35	35	1
m	1	0.6852						ORMONE	p	6	6	baseline	500	parola	1	ong	0	no	VP23F22	23	Femmina	2021-10-22_10h20.38.677	THAI_NEGA	2021.2.3	Win32	60.04563468	0	36	36	36	1
z	1	0.6855						UMIONE	np	6	0	baseline	0	nonparola	2	ong	0	no	VP23F22	23	Femmina	2021-10-22_10h20.38.677	THAI_NEGA	2021.2.3	Win32	60.04563468	0	37	37	37	1
m	1	0.6688						SALAME	p	6	14	baseline	0	parola	1	ong	0	no	VP23F22	23	Femmina	2021-10-22_10h20.38.677	THAI_NEGA	2021.2.3	Win32	60.04563468	0	38	38	38	1
z	1	1.0519						GANDOLA	np	7	0	baseline	500	nonparola	2	ong	0	no	VP23F22	23	Femmina	2021-10-22_10h20.38.677	THAI_NEGA	2021.2.3	Win32	60.04563468	0	39	39	39	1
z	1	0.9528						DIGEGNO	np	7	0	baseline	500	nonparola	2	ong	0	no	VP23F22	23	Femmina	2021-10-22_10h20.38.677	THAI_NEGA	2021.2.3	Win32	60.04563468	0	40	40	40	1
z	1	0.8172						BACRECA	np	7	0	baseline	0	nonparola	2	ong	0	no	VP23F22	23	Femmina	2021-10-22_10h20.38.677	THAI_NEGA	2021.2.3	Win32	60.04563468	0	41	41	41	1
m	1	0.9857						RUDERE	p	6	8	baseline	250	parola	1	ong	0	no	VP23F22	23	Femmina	2021-10-22_10h20.38.677	THAI_NEGA	2021.2.3	Win32	60.04563468	0	42	42	42	1
z	1	0.8186						OSCITE	np	6	0	baseline	250	nonparola	2	ong	0	no	VP23F22	23	Femmina	2021-10-22_10h20.38.677	THAI_NEGA	2021.2.3	Win32	60.04563468	0	43	43	43	1
m	1	0.738						NETTARE	p	7	14	baseline	500	parola	1	ong	0	no	VP23F22	23	Femmina	2021-10-22_10h20.38.677	THAI_NEGA	2021.2.3	Win32	60.04563468	0	44	44	44	1
z	1	0.6682						PENTERA	np	7	0	baseline	0	nonparola	2	ong	0	no	VP23F22	23	Femmina	2021-10-22_10h20.38.677	THAI_NEGA	2021.2.3	Win32	60.04563468	0	45	45	45	1
z	1	0.7676						NEBOZIO	np	7	0	baseline	250	nonparola	2	ong	0	no	VP23F22	23	Femmina	2021-10-22_10h20.38.677	THAI_NEGA	2021.2.3	Win32	60.04563468	0	46	46	46	1
m	1	0.6518						ZATTERA	p	7	14	baseline	500	parola	1	ong	0	no	VP23F22	23	Femmina	2021-10-22_10h20.38.677	THAI_NEGA	2021.2.3	Win32	60.04563468	0	47	47	47	1
m	1	0.8015						LAMIERA	p	7	11	baseline	500	parola	1	ong	0	no	VP23F22	23	Femmina	2021-10-22_10h20.38.677	THAI_NEGA	2021.2.3	Win32	60.04563468	0	48	48	48	1
z	1	0.6122						CULINA	np	6	0	baseline	500	nonparola	2	ong	0	no	VP23F22	23	Femmina	2021-10-22_10h20.38.677	THAI_NEGA	2021.2.3	Win32	60.04563468	0	49	49	49	1
m	1	0.7967						FALANGE	p	7	9	baseline	250	parola	1	ong	0	no	VP23F22	23	Femmina	2021-10-22_10h20.38.677	THAI_NEGA	2021.2.3	Win32	60.04563468	0	50	50	50	1
m	1	0.8138						PEDALE	p	6	16	baseline	500	parola	1	ong	0	no	VP23F22	23	Femmina	2021-10-22_10h20.38.677	THAI_NEGA	2021.2.3	Win32	60.04563468	0	51	51	51	1
z	1	1.1718						METARDO	np	7	0	baseline	500	nonparola	2	ong	0	no	VP23F22	23	Femmina	2021-10-22_10h20.38.677	THAI_NEGA	2021.2.3	Win32	60.04563468	0	52	52	52	1
m	1	0.7181						EMPORIO	p	7	3	baseline	250	parola	1	ong	0	no	VP23F22	23	Femmina	2021-10-22_10h20.38.677	THAI_NEGA	2021.2.3	Win32	60.04563468	0	53	53	53	1
z	1	0.7022						TAPORE	np	6	0	baseline	0	nonparola	2	ong	0	no	VP23F22	23	Femmina	2021-10-22_10h20.38.677	THAI_NEGA	2021.2.3	Win32	60.04563468	0	54	54	54	1
z	1	0.6916						DENTIDE	np	7	0	baseline	250	nonparola	2	ong	0	no	VP23F22	23	Femmina	2021-10-22_10h20.38.677	THAI_NEGA	2021.2.3	Win32	60.04563468	0	55	55	55	1
z	1	0.7605						SEPERTO	np	7	0	baseline	500	nonparola	2	ong	0	no	VP23F22	23	Femmina	2021-10-22_10h20.38.677	THAI_NEGA	2021.2.3	Win32	60.04563468	0	56	56	56	1
m	1	0.8589						MUCOSA	p	6	6	baseline	500	parola	1	ong	0	no	VP23F22	23	Femmina	2021-10-22_10h20.38.677	THAI_NEGA	2021.2.3	Win32	60.04563468	0	57	57	57	1
z	1	0.8978						BECULLA	np	7	0	baseline	250	nonparola	2	ong	0	no	VP23F22	23	Femmina	2021-10-22_10h20.38.677	THAI_NEGA	2021.2.3	Win32	60.04563468	0	58	58	58	1
z	0	1.4171						FUCINA	p	6	8	baseline	250	parola	1	ong	0	no	VP23F22	23	Femmina	2021-10-22_10h20.38.677	THAI_NEGA	2021.2.3	Win32	60.04563468	0	59	59	59	1
m	1	0.8388						ECLISSI	p	7	5	baseline	0	parola	1	ong	0	no	VP23F22	23	Femmina	2021-10-22_10h20.38.677	THAI_NEGA	2021.2.3	Win32	60.04563468	0	60	60	60	1
m	1	0.6798						TROFEO	p	6	23	baseline	250	parola	1	ong	0	no	VP23F22	23	Femmina	2021-10-22_10h20.38.677	THAI_NEGA	2021.2.3	Win32	60.04563468	0	61	61	61	1
m	1	0.5467						ROTTAME	p	7	7	baseline	0	parola	1	ong	0	no	VP23F22	23	Femmina	2021-10-22_10h20.38.677	THAI_NEGA	2021.2.3	Win32	60.04563468	0	62	62	62	1
z	1	0.6504						MENDOLO	np	7	0	baseline	500	nonparola	2	ong	0	no	VP23F22	23	Femmina	2021-10-22_10h20.38.677	THAI_NEGA	2021.2.3	Win32	60.04563468	0	63	63	63	1
z	1	1.6628						ARSINE	np	6	0	baseline	250	nonparola	2	ong	0	no	VP23F22	23	Femmina	2021-10-22_10h20.38.677	THAI_NEGA	2021.2.3	Win32	60.04563468	0	64	64	64	1
m	1	0.6683						TISANA	p	6	7	baseline	0	parola	1	ong	0	no	VP23F22	23	Femmina	2021-10-22_10h20.38.677	THAI_NEGA	2021.2.3	Win32	60.04563468	0	65	65	65	1
z	1	0.7184						ORLINO	np	6	0	baseline	0	nonparola	2	ong	0	no	VP23F22	23	Femmina	2021-10-22_10h20.38.677	THAI_NEGA	2021.2.3	Win32	60.04563468	0	66	66	66	1
m	1	1.9354						ARINGA	p	6	9	baseline	500	parola	1	ong	0	no	VP23F22	23	Femmina	2021-10-22_10h20.38.677	THAI_NEGA	2021.2.3	Win32	60.04563468	0	67	67	67	1
z	1	1.1019						TENGINE	np	7	0	baseline	0	nonparola	2	ong	0	no	VP23F22	23	Femmina	2021-10-22_10h20.38.677	THAI_NEGA	2021.2.3	Win32	60.04563468	0	68	68	68	1
m	1	0.9715						ATTICO	p	6	6	baseline	500	parola	1	ong	0	no	VP23F22	23	Femmina	2021-10-22_10h20.38.677	THAI_NEGA	2021.2.3	Win32	60.04563468	0	69	69	69	1
z	1	0.7853						VENORE	np	6	0	baseline	250	nonparola	2	ong	0	no	VP23F22	23	Femmina	2021-10-22_10h20.38.677	THAI_NEGA	2021.2.3	Win32	60.04563468	0	70	70	70	1
z	0	1.0203						DARSENA	p	7	9	baseline	0	parola	1	ong	0	no	VP23F22	23	Femmina	2021-10-22_10h20.38.677	THAI_NEGA	2021.2.3	Win32	60.04563468	0	71	71	71	1
m	0	0.7689						ALCIERE	np	7	0	baseline	250	nonparola	2	ong	0	no	VP23F22	23	Femmina	2021-10-22_10h20.38.677	THAI_NEGA	2021.2.3	Win32	60.04563468	0	72	72	72	1
z	1	0.8375						ENTIMO	np	6	0	baseline	0	nonparola	2	ong	0	no	VP23F22	23	Femmina	2021-10-22_10h20.38.677	THAI_NEGA	2021.2.3	Win32	60.04563468	0	73	73	73	1
m	1	0.8183						LIVIDO	p	6	8	baseline	500	parola	1	ong	0	no	VP23F22	23	Femmina	2021-10-22_10h20.38.677	THAI_NEGA	2021.2.3	Win32	60.04563468	0	74	74	74	1
m	1	0.5706						NAUSEA	p	6	15	baseline	0	parola	1	ong	0	no	VP23F22	23	Femmina	2021-10-22_10h20.38.677	THAI_NEGA	2021.2.3	Win32	60.04563468	0	75	75	75	1
z	1	0.7007						VERCACE	np	7	0	baseline	500	nonparola	2	ong	0	no	VP23F22	23	Femmina	2021-10-22_10h20.38.677	THAI_NEGA	2021.2.3	Win32	60.04563468	0	76	76	76	1
m	1	0.735						COFANO	p	6	9	baseline	0	parola	1	ong	0	no	VP23F22	23	Femmina	2021-10-22_10h20.38.677	THAI_NEGA	2021.2.3	Win32	60.04563468	0	77	77	77	1
z	1	0.7529						USPICIO	np	7	0	baseline	250	nonparola	2	ong	0	no	VP23F22	23	Femmina	2021-10-22_10h20.38.677	THAI_NEGA	2021.2.3	Win32	60.04563468	0	78	78	78	1
m	1	0.8502						IMBUTO	p	6	9	baseline	0	parola	1	ong	0	no	VP23F22	23	Femmina	2021-10-22_10h20.38.677	THAI_NEGA	2021.2.3	Win32	60.04563468	0	79	79	79	1
z	1	0.7355						SADIVA	np	6	0	baseline	500	nonparola	2	ong	0	no	VP23F22	23	Femmina	2021-10-22_10h20.38.677	THAI_NEGA	2021.2.3	Win32	60.04563468	0	80	80	80	1
m	1	0.8352						BOZZOLO	p	7	7	baseline	0	parola	1	ong	0	no	VP23F22	23	Femmina	2021-10-22_10h20.38.677	THAI_NEGA	2021.2.3	Win32	60.04563468	0	81	81	81	1
z	1	0.7686						OMPICCIO	np	7	0	baseline	0	nonparola	2	ong	0	no	VP23F22	23	Femmina	2021-10-22_10h20.38.677	THAI_NEGA	2021.2.3	Win32	60.04563468	0	82	82	82	1
z	1	0.7516						LIMPONE	np	7	0	baseline	500	nonparola	2	ong	0	no	VP23F22	23	Femmina	2021-10-22_10h20.38.677	THAI_NEGA	2021.2.3	Win32	60.04563468	0	83	83	83	1
z	1	1.0018						NARCICO	np	7	0	baseline	250	nonparola	2	ong	0	no	VP23F22	23	Femmina	2021-10-22_10h20.38.677	THAI_NEGA	2021.2.3	Win32	60.04563468	0	84	84	84	1
z	0	0.835						PASCOLO	p	7	7	baseline	0	parola	1	ong	0	no	VP23F22	23	Femmina	2021-10-22_10h20.38.677	THAI_NEGA	2021.2.3	Win32	60.04563468	0	85	85	85	1
z	1	1.0184						INSOGNA	np	7	0	baseline	250	nonparola	2	ong	0	no	VP23F22	23	Femmina	2021-10-22_10h20.38.677	THAI_NEGA	2021.2.3	Win32	60.04563468	0	86	86	86	1
m	1	1.2017						PATINA	p	6	14	baseline	250	parola	1	ong	0	no	VP23F22	23	Femmina	2021-10-22_10h20.38.677	THAI_NEGA	2021.2.3	Win32	60.04563468	0	87	87	87	1
z	1	0.8518						ADOLTO	np	7	0	baseline	0	nonparola	2	ong	0	no	VP23F22	23	Femmina	2021-10-22_10h20.38.677	THAI_NEGA	2021.2.3	Win32	60.04563468	0	88	88	88	1
m	1	0.8189						UTENTE	p	6	34	baseline	0	parola	1	ong	0	no	VP23F22	23	Femmina	2021-10-22_10h20.38.677	THAI_NEGA	2021.2.3	Win32	60.04563468	0	89	89	89	1
z	1	0.8542						CIPELLA	np	7	0	baseline	500	nonparola	2	ong	0	no	VP23F22	23	Femmina	2021-10-22_10h20.38.677	THAI_NEGA	2021.2.3	Win32	60.04563468	0	90	90	90	1
m	1	0.8848						GINEPRO	p	7	10	baseline	0	parola	1	ong	0	no	VP23F22	23	Femmina	2021-10-22_10h20.38.677	THAI_NEGA	2021.2.3	Win32	60.04563468	0	91	91	91	1
z	1	0.7521						NONATO	np	6	0	baseline	500	nonparola	2	ong	0	no	VP23F22	23	Femmina	2021-10-22_10h20.38.677	THAI_NEGA	2021.2.3	Win32	60.04563468	0	92	92	92	1
m	1	0.9182						CALICE	p	6	10	baseline	0	parola	1	ong	0	no	VP23F22	23	Femmina	2021-10-22_10h20.38.677	THAI_NEGA	2021.2.3	Win32	60.04563468	0	93	93	93	1
m	1	0.7183						TORACE	p	6	31	baseline	250	parola	1	ong	0	no	VP23F22	23	Femmina	2021-10-22_10h20.38.677	THAI_NEGA	2021.2.3	Win32	60.04563468	0	94	94	94	1
z	0	0.9354						REDINE	p	6	8	baseline	500	parola	1	ong	0	no	VP23F22	23	Femmina	2021-10-22_10h20.38.677	THAI_NEGA	2021.2.3	Win32	60.04563468	0	95	95	95	1
m	1	1.0338						GOMITO	p	6	35	baseline	0	parola	1	ong	0	no	VP23F22	23	Femmina	2021-10-22_10h20.38.677	THAI_NEGA	2021.2.3	Win32	60.04563468	0	96	96	96	1
z	1	1.1515						INGENSO	np	7	0	baseline	500	nonparola	2	ong	0	no	VP23F22	23	Femmina	2021-10-22_10h20.38.677	THAI_NEGA	2021.2.3	Win32	60.04563468	0	97	97	97	1
z	1	0.9858						COVALLO	np	7	0	baseline	250	nonparola	2	ong	0	no	VP23F22	23	Femmina	2021-10-22_10h20.38.677	THAI_NEGA	2021.2.3	Win32	60.04563468	0	98	98	98	1
m	1	0.6175						MONACO	p	6	24	baseline	250	parola	1	ong	0	no	VP23F22	23	Femmina	2021-10-22_10h20.38.677	THAI_NEGA	2021.2.3	Win32	60.04563468	0	99	99	99	1
	0							DILUVIO	p	7	34	monitoring	0	parola	1	ong	0	no	VP23F22	23	Femmina	2021-10-22_10h20.38.677	THAI_NEGA	2021.2.3	Win32	60.04563468						0	0	0	0	1
z	1	0.9676						PADATO	np	6	0	monitoring	250	nonparola	2	ong	0	no	VP23F22	23	Femmina	2021-10-22_10h20.38.677	THAI_NEGA	2021.2.3	Win32	60.04563468						0	1	1	1	1
m	1	1.1686						STIVALE	p	7	10	monitoring	0	parola	1	ong	0	no	VP23F22	23	Femmina	2021-10-22_10h20.38.677	THAI_NEGA	2021.2.3	Win32	60.04563468						0	2	2	2	1
	0							BAMMINO	np	7	0	monitoring	0	nonparola	2	ong	0	no	VP23F22	23	Femmina	2021-10-22_10h20.38.677	THAI_NEGA	2021.2.3	Win32	60.04563468						0	3	3	3	1
z	1	0.9187						NUDOLA	np	6	0	monitoring	250	nonparola	2	ong	0	no	VP23F22	23	Femmina	2021-10-22_10h20.38.677	THAI_NEGA	2021.2.3	Win32	60.04563468						0	4	4	4	1
m	1	1.9186						ZAMPINO	p	7	6	monitoring	500	parola	1	ong	0	no	VP23F22	23	Femmina	2021-10-22_10h20.38.677	THAI_NEGA	2021.2.3	Win32	60.04563468						0	5	5	5	1
z	0	0.7086						CALDAIA	p	7	12	monitoring	250	parola	1	ong	0	no	VP23F22	23	Femmina	2021-10-22_10h20.38.677	THAI_NEGA	2021.2.3	Win32	60.04563468						0	6	6	6	1
z	1	0.9797						FULGINE	np	7	0	monitoring	0	nonparola	2	ong	0	no	VP23F22	23	Femmina	2021-10-22_10h20.38.677	THAI_NEGA	2021.2.3	Win32	60.04563468						0	7	7	7	1
m	1	1.0132						URANIO	p	6	9	monitoring	250	parola	1	ong	0	no	VP23F22	23	Femmina	2021-10-22_10h20.38.677	THAI_NEGA	2021.2.3	Win32	60.04563468						0	8	8	8	1
z	1	0.9823						APISSO	np	6	0	monitoring	500	nonparola	2	ong	0	no	VP23F22	23	Femmina	2021-10-22_10h20.38.677	THAI_NEGA	2021.2.3	Win32	60.04563468						0	9	9	9	1
	0							CAGERMA	np	7	0	monitoring	0	l	2	pmcue	0	no	VP23F22	23	Femmina	2021-10-22_10h20.38.677	THAI_NEGA	2021.2.3	Win32	60.04563468						0	10	10	10	1
m	1	1.0532						TAZZINA	p	7	10	monitoring	250	parola	1	ong	0	no	VP23F22	23	Femmina	2021-10-22_10h20.38.677	THAI_NEGA	2021.2.3	Win32	60.04563468						0	11	11	11	1
m	1	1.0307						VAPORE	p	6	40	monitoring	0	parola	1	ong	0	no	VP23F22	23	Femmina	2021-10-22_10h20.38.677	THAI_NEGA	2021.2.3	Win32	60.04563468						0	12	12	12	1
z	1	1.1321						FEDORE	np	6	0	monitoring	250	nonparola	2	ong	0	no	VP23F22	23	Femmina	2021-10-22_10h20.38.677	THAI_NEGA	2021.2.3	Win32	60.04563468						0	13	13	13	1
m	1	0.9064						MONTONE	p	7	8	monitoring	250	parola	1	ong	0	no	VP23F22	23	Femmina	2021-10-22_10h20.38.677	THAI_NEGA	2021.2.3	Win32	60.04563468						0	14	14	14	1
z	1	1.3302						CANEZZA	np	7	0	monitoring	0	nonparola	2	ong	0	no	VP23F22	23	Femmina	2021-10-22_10h20.38.677	THAI_NEGA	2021.2.3	Win32	60.04563468						0	15	15	15	1
z	1	1.3482						RAGINA	np	6	0	monitoring	250	nonparola	2	ong	0	no	VP23F22	23	Femmina	2021-10-22_10h20.38.677	THAI_NEGA	2021.2.3	Win32	60.04563468						0	16	16	16	1
m	1	1.2037						AGNELLO	p	7	17	monitoring	250	parola	1	ong	0	no	VP23F22	23	Femmina	2021-10-22_10h20.38.677	THAI_NEGA	2021.2.3	Win32	60.04563468						0	17	17	17	1
z	1	0.9841						PINARIO	np	7	0	monitoring	250	nonparola	2	ong	0	no	VP23F22	23	Femmina	2021-10-22_10h20.38.677	THAI_NEGA	2021.2.3	Win32	60.04563468						0	18	18	18	1
	0							INDANO	np	6	0	monitoring	500	nonparola	2	ong	0	no	VP23F22	23	Femmina	2021-10-22_10h20.38.677	THAI_NEGA	2021.2.3	Win32	60.04563468						0	19	19	19	1
m	1	0.8409						BISTURI	p	7	8	monitoring	250	parola	1	ong	0	no	VP23F22	23	Femmina	2021-10-22_10h20.38.677	THAI_NEGA	2021.2.3	Win32	60.04563468						0	20	20	20	1
z	1	1.0134						SECONTO	np	7	0	monitoring	250	nonparola	2	ong	0	no	VP23F22	23	Femmina	2021-10-22_10h20.38.677	THAI_NEGA	2021.2.3	Win32	60.04563468						0	21	21	21	1
	0							POMATA	p	6	0	monitoring	500	l	1	pmcue	0	no	VP23F22	23	Femmina	2021-10-22_10h20.38.677	THAI_NEGA	2021.2.3	Win32	60.04563468						0	22	22	22	1
z	1	0.9351						UMETTA	np	6	0	monitoring	250	nonparola	2	ong	0	no	VP23F22	23	Femmina	2021-10-22_10h20.38.677	THAI_NEGA	2021.2.3	Win32	60.04563468						0	23	23	23	1
m	1	1.0182						FRUSCIO	p	7	9	monitoring	0	parola	1	ong	0	no	VP23F22	23	Femmina	2021-10-22_10h20.38.677	THAI_NEGA	2021.2.3	Win32	60.04563468						0	24	24	24	1
m	1	1.0513						ORDIGNO	p	7	15	monitoring	250	parola	1	ong	0	no	VP23F22	23	Femmina	2021-10-22_10h20.38.677	THAI_NEGA	2021.2.3	Win32	60.04563468						0	25	25	25	1
z	1	1.7343						METALO	np	6	0	monitoring	0	nonparola	2	ong	0	no	VP23F22	23	Femmina	2021-10-22_10h20.38.677	THAI_NEGA	2021.2.3	Win32	60.04563468						0	26	26	26	1
z	1	1.8181						GAVERA	np	6	0	monitoring	500	nonparola	2	ong	0	no	VP23F22	23	Femmina	2021-10-22_10h20.38.677	THAI_NEGA	2021.2.3	Win32	60.04563468						0	27	27	27	1
m	1	1.0013						INSERTO	p	7	9	monitoring	0	parola	1	ong	0	no	VP23F22	23	Femmina	2021-10-22_10h20.38.677	THAI_NEGA	2021.2.3	Win32	60.04563468						0	28	28	28	1
m	1	0.7845						VICARIO	p	7	9	monitoring	500	parola	1	ong	0	no	VP23F22	23	Femmina	2021-10-22_10h20.38.677	THAI_NEGA	2021.2.3	Win32	60.04563468						0	29	29	29	1
z	1	1.5512						ACENDA	np	6	0	monitoring	0	nonparola	2	ong	0	no	VP23F22	23	Femmina	2021-10-22_10h20.38.677	THAI_NEGA	2021.2.3	Win32	60.04563468						0	30	30	30	1
z	0	0.8859						DECADE	p	6	7	monitoring	0	parola	1	ong	0	no	VP23F22	23	Femmina	2021-10-22_10h20.38.677	THAI_NEGA	2021.2.3	Win32	60.04563468						0	31	31	31	1
z	1	0.9019						PALETE	np	6	0	monitoring	500	nonparola	2	ong	0	no	VP23F22	23	Femmina	2021-10-22_10h20.38.677	THAI_NEGA	2021.2.3	Win32	60.04563468						0	32	32	32	1
m	1	1.0682						SENAPE	p	6	17	monitoring	500	parola	1	ong	0	no	VP23F22	23	Femmina	2021-10-22_10h20.38.677	THAI_NEGA	2021.2.3	Win32	60.04563468						0	33	33	33	1
z	1	0.952						TENTONO	np	7	0	monitoring	0	nonparola	2	ong	0	no	VP23F22	23	Femmina	2021-10-22_10h20.38.677	THAI_NEGA	2021.2.3	Win32	60.04563468						0	34	34	34	1
l	1	1.2019						MANICO	p	6	12	monitoring	0	l	1	pmcue	0	no	VP23F22	23	Femmina	2021-10-22_10h20.38.677	THAI_NEGA	2021.2.3	Win32	60.04563468						0	35	35	35	1
m	1	0.8871						GETTONE	p	7	5	monitoring	250	parola	1	ong	0	no	VP23F22	23	Femmina	2021-10-22_10h20.38.677	THAI_NEGA	2021.2.3	Win32	60.04563468						0	36	36	36	1
z	1	0.8541						CALERA	np	6	0	monitoring	500	nonparola	2	ong	0	no	VP23F22	23	Femmina	2021-10-22_10h20.38.677	THAI_NEGA	2021.2.3	Win32	60.04563468						0	37	37	37	1
m	1	0.8849						USTIONE	p	7	20	monitoring	500	parola	1	ong	0	no	VP23F22	23	Femmina	2021-10-22_10h20.38.677	THAI_NEGA	2021.2.3	Win32	60.04563468						0	38	38	38	1
l	0	1.2023						LEGNAME	p	7	7	monitoring	0	parola	1	ong	0	no	VP23F22	23	Femmina	2021-10-22_10h20.38.677	THAI_NEGA	2021.2.3	Win32	60.04563468						0	39	39	39	1
z	1	0.9041						MODIVO	np	6	0	monitoring	0	nonparola	2	ong	0	no	VP23F22	23	Femmina	2021-10-22_10h20.38.677	THAI_NEGA	2021.2.3	Win32	60.04563468						0	40	40	40	1
m	1	0.9018						RADURA	p	6	9	monitoring	0	parola	1	ong	0	no	VP23F22	23	Femmina	2021-10-22_10h20.38.677	THAI_NEGA	2021.2.3	Win32	60.04563468						0	41	41	41	1
z	1	0.8052						TUANTO	np	6	0	monitoring	250	nonparola	2	ong	0	no	VP23F22	23	Femmina	2021-10-22_10h20.38.677	THAI_NEGA	2021.2.3	Win32	60.04563468						0	42	42	42	1
m	1	0.8328						PICCONE	p	7	11	monitoring	0	parola	1	ong	0	no	VP23F22	23	Femmina	2021-10-22_10h20.38.677	THAI_NEGA	2021.2.3	Win32	60.04563468						0	43	43	43	1
z	1	1.6179						LACREME	np	7	0	monitoring	250	nonparola	2	ong	0	no	VP23F22	23	Femmina	2021-10-22_10h20.38.677	THAI_NEGA	2021.2.3	Win32	60.04563468						0	44	44	44	1
z	1	0.8684						DILITTA	np	7	0	monitoring	500	nonparola	2	ong	0	no	VP23F22	23	Femmina	2021-10-22_10h20.38.677	THAI_NEGA	2021.2.3	Win32	60.04563468						0	45	45	45	1
l	1	1.2518						TOMANTE	np	7	0	monitoring	0	l	2	pmcue	0	no	VP23F22	23	Femmina	2021-10-22_10h20.38.677	THAI_NEGA	2021.2.3	Win32	60.04563468						0	46	46	46	1
m	1	0.8348						OTTONE	p	6	17	monitoring	500	parola	1	ong	0	no	VP23F22	23	Femmina	2021-10-22_10h20.38.677	THAI_NEGA	2021.2.3	Win32	60.04563468						0	47	47	47	1
m	1	0.8183						GAZEBO	p	6	8	monitoring	0	parola	1	ong	0	no	VP23F22	23	Femmina	2021-10-22_10h20.38.677	THAI_NEGA	2021.2.3	Win32	60.04563468						0	48	48	48	1
z	1	0.6849						NENICO	np	6	0	monitoring	250	nonparola	2	ong	0	no	VP23F22	23	Femmina	2021-10-22_10h20.38.677	THAI_NEGA	2021.2.3	Win32	60.04563468						0	49	49	49	1
m	1	1.1672						ARPIONE	p	7	12	monitoring	250	parola	1	ong	0	no	VP23F22	23	Femmina	2021-10-22_10h20.38.677	THAI_NEGA	2021.2.3	Win32	60.04563468						0	50	50	50	1
z	1	1.1848						VANIGIA	np	7	0	monitoring	500	nonparola	2	ong	0	no	VP23F22	23	Femmina	2021-10-22_10h20.38.677	THAI_NEGA	2021.2.3	Win32	60.04563468						0	51	51	51	1
z	1	0.8533						EBLISSE	np	7	0	monitoring	0	nonparola	2	ong	0	no	VP23F22	23	Femmina	2021-10-22_10h20.38.677	THAI_NEGA	2021.2.3	Win32	60.04563468						0	52	52	52	1
z	0	0.9681						CARTINA	p	7	13	monitoring	250	parola	1	ong	0	no	VP23F22	23	Femmina	2021-10-22_10h20.38.677	THAI_NEGA	2021.2.3	Win32	60.04563468						0	53	53	53	1
z	1	0.7014						TECITA	np	6	0	monitoring	500	nonparola	2	ong	0	no	VP23F22	23	Femmina	2021-10-22_10h20.38.677	THAI_NEGA	2021.2.3	Win32	60.04563468						0	54	54	54	1
m	1	0.9525						FELINO	p	6	9	monitoring	500	parola	1	ong	0	no	VP23F22	23	Femmina	2021-10-22_10h20.38.677	THAI_NEGA	2021.2.3	Win32	60.04563468						0	55	55	55	1
z	1	0.9017						GINEVRO	np	7	0	monitoring	250	nonparola	2	ong	0	no	VP23F22	23	Femmina	2021-10-22_10h20.38.677	THAI_NEGA	2021.2.3	Win32	60.04563468						0	56	56	56	1
z	1	1.0351						ELANCO	np	6	0	monitoring	250	nonparola	2	ong	0	no	VP23F22	23	Femmina	2021-10-22_10h20.38.677	THAI_NEGA	2021.2.3	Win32	60.04563468						0	57	57	57	1
m	1	0.9699						BIDONE	p	6	13	monitoring	0	parola	1	ong	0	no	VP23F22	23	Femmina	2021-10-22_10h20.38.677	THAI_NEGA	2021.2.3	Win32	60.04563468						0	58	58	58	1
m	1	1.5699						LEMURE	p	6	3	monitoring	500	parola	1	ong	0	no	VP23F22	23	Femmina	2021-10-22_10h20.38.677	THAI_NEGA	2021.2.3	Win32	60.04563468						0	59	59	59	1
l	1	1.1963						SAGOMA	p	6	0	monitoring	250	l	1	pmcue	0	no	VP23F22	23	Femmina	2021-10-22_10h20.38.677	THAI_NEGA	2021.2.3	Win32	60.04563468						0	60	60	60	1
m	1	0.7923						REPERTO	p	7	7	monitoring	0	parola	1	ong	0	no	VP23F22	23	Femmina	2021-10-22_10h20.38.677	THAI_NEGA	2021.2.3	Win32	60.04563468						0	61	61	61	1
z	1	0.7385						MIDULLO	np	7	0	monitoring	250	nonparola	2	ong	0	no	VP23F22	23	Femmina	2021-10-22_10h20.38.677	THAI_NEGA	2021.2.3	Win32	60.04563468						0	62	62	62	1
z	1	0.7627						DANNOLA	np	7	0	monitoring	500	nonparola	2	ong	0	no	VP23F22	23	Femmina	2021-10-22_10h20.38.677	THAI_NEGA	2021.2.3	Win32	60.04563468						0	63	63	63	1
m	1	1.047						ORFANO	p	6	9	monitoring	500	parola	1	ong	0	no	VP23F22	23	Femmina	2021-10-22_10h20.38.677	THAI_NEGA	2021.2.3	Win32	60.04563468						0	64	64	64	1
z	1	0.7638						BANENA	np	6	0	monitoring	250	nonparola	2	ong	0	no	VP23F22	23	Femmina	2021-10-22_10h20.38.677	THAI_NEGA	2021.2.3	Win32	60.04563468						0	65	65	65	1
z	1	0.7861						FERPATA	np	7	0	monitoring	0	nonparola	2	ong	0	no	VP23F22	23	Femmina	2021-10-22_10h20.38.677	THAI_NEGA	2021.2.3	Win32	60.04563468						0	66	66	66	1
m	1	0.7653						NEURONE	p	7	11	monitoring	250	parola	1	ong	0	no	VP23F22	23	Femmina	2021-10-22_10h20.38.677	THAI_NEGA	2021.2.3	Win32	60.04563468						0	67	67	67	1
z	1	0.6886						LATTERA	np	7	0	monitoring	500	nonparola	2	ong	0	no	VP23F22	23	Femmina	2021-10-22_10h20.38.677	THAI_NEGA	2021.2.3	Win32	60.04563468						0	68	68	68	1
z	1	1.0795						GESIONE	np	7	0	monitoring	500	nonparola	2	ong	0	no	VP23F22	23	Femmina	2021-10-22_10h20.38.677	THAI_NEGA	2021.2.3	Win32	60.04563468						0	69	69	69	1
m	1	0.8991						PEDANA	p	6	18	monitoring	500	parola	1	ong	0	no	VP23F22	23	Femmina	2021-10-22_10h20.38.677	THAI_NEGA	2021.2.3	Win32	60.04563468						0	70	70	70	1
l	1	0.7335						MACIATA	np	7	0	monitoring	500	l	2	pmcue	0	no	VP23F22	23	Femmina	2021-10-22_10h20.38.677	THAI_NEGA	2021.2.3	Win32	60.04563468						0	71	71	71	1
z	1	0.8194						FIOLINO	np	7	0	monitoring	250	nonparola	2	ong	0	no	VP23F22	23	Femmina	2021-10-22_10h20.38.677	THAI_NEGA	2021.2.3	Win32	60.04563468						0	72	72	72	1
m	1	0.8358						INGORGO	p	7	16	monitoring	0	parola	1	ong	0	no	VP23F22	23	Femmina	2021-10-22_10h20.38.677	THAI_NEGA	2021.2.3	Win32	60.04563468						0	73	73	73	1
z	1	1.4639						IMPORO	np	6	0	monitoring	250	nonparola	2	ong	0	no	VP23F22	23	Femmina	2021-10-22_10h20.38.677	THAI_NEGA	2021.2.3	Win32	60.04563468						0	74	74	74	1
m	1	0.8711						NOBILE	p	6	29	monitoring	500	parola	1	ong	0	no	VP23F22	23	Femmina	2021-10-22_10h20.38.677	THAI_NEGA	2021.2.3	Win32	60.04563468						0	75	75	75	1
m	1	1.191						MINIERA	p	7	19	monitoring	500	parola	1	ong	0	no	VP23F22	23	Femmina	2021-10-22_10h20.38.677	THAI_NEGA	2021.2.3	Win32	60.04563468						0	76	76	76	1
z	1	0.8167						ALLARVE	np	7	0	monitoring	500	nonparola	2	ong	0	no	VP23F22	23	Femmina	2021-10-22_10h20.38.677	THAI_NEGA	2021.2.3	Win32	60.04563468						0	77	77	77	1
z	1	0.8021						DIBANO	np	6	0	monitoring	250	nonparola	2	ong	0	no	VP23F22	23	Femmina	2021-10-22_10h20.38.677	THAI_NEGA	2021.2.3	Win32	60.04563468						0	78	78	78	1
m	1	0.786						FAGOTTO	p	7	7	monitoring	0	parola	1	ong	0	no	VP23F22	23	Femmina	2021-10-22_10h20.38.677	THAI_NEGA	2021.2.3	Win32	60.04563468						0	79	79	79	1
m	1	0.7466						PALUDE	p	6	13	monitoring	0	parola	1	ong	0	no	VP23F22	23	Femmina	2021-10-22_10h20.38.677	THAI_NEGA	2021.2.3	Win32	60.04563468						0	80	80	80	1
z	1	0.9304						MUDINO	np	6	0	monitoring	500	nonparola	2	ong	0	no	VP23F22	23	Femmina	2021-10-22_10h20.38.677	THAI_NEGA	2021.2.3	Win32	60.04563468						0	81	81	81	1
z	1	0.8073						ESTEBA	np	6	0	monitoring	500	nonparola	2	ong	0	no	VP23F22	23	Femmina	2021-10-22_10h20.38.677	THAI_NEGA	2021.2.3	Win32	60.04563468						0	82	82	82	1
l	1	1.2652						MANTIDE	p	7	9	monitoring	250	l	1	pmcue	0	no	VP23F22	23	Femmina	2021-10-22_10h20.38.677	THAI_NEGA	2021.2.3	Win32	60.04563468						0	83	83	83	1
m	1	0.8663						UVETTA	p	6	11	monitoring	500	parola	1	ong	0	no	VP23F22	23	Femmina	2021-10-22_10h20.38.677	THAI_NEGA	2021.2.3	Win32	60.04563468						0	84	84	84	1
z	0	0.9973						ESILIO	p	6	41	monitoring	250	parola	1	ong	0	no	VP23F22	23	Femmina	2021-10-22_10h20.38.677	THAI_NEGA	2021.2.3	Win32	60.04563468						0	85	85	85	1
m	0	0.8822						RECRUTA	np	7	0	monitoring	500	nonparola	2	ong	0	no	VP23F22	23	Femmina	2021-10-22_10h20.38.677	THAI_NEGA	2021.2.3	Win32	60.04563468						0	86	86	86	1
m	1	0.8125						TIMONE	p	7	31	monitoring	250	parola	1	ong	0	no	VP23F22	23	Femmina	2021-10-22_10h20.38.677	THAI_NEGA	2021.2.3	Win32	60.04563468						0	87	87	87	1
m	1	0.6654						CAVOLO	p	6	13	monitoring	0	parola	1	ong	0	no	VP23F22	23	Femmina	2021-10-22_10h20.38.677	THAI_NEGA	2021.2.3	Win32	60.04563468						0	88	88	88	1
z	1	0.8853						NOTTARE	np	7	0	monitoring	500	nonparola	2	ong	0	no	VP23F22	23	Femmina	2021-10-22_10h20.38.677	THAI_NEGA	2021.2.3	Win32	60.04563468						0	89	89	89	1
m	1	0.7755						LICHENE	p	7	7	monitoring	0	parola	1	ong	0	no	VP23F22	23	Femmina	2021-10-22_10h20.38.677	THAI_NEGA	2021.2.3	Win32	60.04563468						0	90	90	90	1
z	1	0.7344						PUSTINO	np	7	0	monitoring	500	nonparola	2	ong	0	no	VP23F22	23	Femmina	2021-10-22_10h20.38.677	THAI_NEGA	2021.2.3	Win32	60.04563468						0	91	91	91	1
m	1	1.1952						MULINO	p	6	7	monitoring	0	parola	1	ong	0	no	VP23F22	23	Femmina	2021-10-22_10h20.38.677	THAI_NEGA	2021.2.3	Win32	60.04563468						0	92	92	92	1
z	1	1.0642						VAROLO	np	6	0	monitoring	0	nonparola	2	ong	0	no	VP23F22	23	Femmina	2021-10-22_10h20.38.677	THAI_NEGA	2021.2.3	Win32	60.04563468						0	93	93	93	1
m	0	0.7474						ENIGMA	p	6	9	monitoring	500	l	1	pmcue	0	no	VP23F22	23	Femmina	2021-10-22_10h20.38.677	THAI_NEGA	2021.2.3	Win32	60.04563468						0	94	94	94	1
m	1	1.4071						NARICE	p	6	15	monitoring	250	parola	1	ong	0	no	VP23F22	23	Femmina	2021-10-22_10h20.38.677	THAI_NEGA	2021.2.3	Win32	60.04563468						0	95	95	95	1
z	1	1.0817						CAVIDE	np	6	0	monitoring	500	nonparola	2	ong	0	no	VP23F22	23	Femmina	2021-10-22_10h20.38.677	THAI_NEGA	2021.2.3	Win32	60.04563468						0	96	96	96	1
z	1	1.5967						VOLACE	np	6	0	monitoring	0	nonparola	2	ong	0	no	VP23F22	23	Femmina	2021-10-22_10h20.38.677	THAI_NEGA	2021.2.3	Win32	60.04563468						0	97	97	97	1
z	1	1.4521						SADICE	np	6	0	monitoring	0	nonparola	2	ong	0	no	VP23F22	23	Femmina	2021-10-22_10h20.38.677	THAI_NEGA	2021.2.3	Win32	60.04563468						0	98	98	98	1
m	1	0.8346						VORTICE	p	7	14	monitoring	250	parola	1	ong	0	no	VP23F22	23	Femmina	2021-10-22_10h20.38.677	THAI_NEGA	2021.2.3	Win32	60.04563468						0	99	99	99	1
																			VP23F22	23	Femmina	2021-10-22_10h20.38.677	THAI_NEGA	2021.2.3	Win32	60.04563468											n	1	9.0271	y	1	3.5814	n	1	3.1651
