# Supplementary material for: Thinking about it: the impact of COVID-19-related stimuli on prospective memory
Source: PeerJ. 2023 Nov 16;11:e16389. doi: 10.7717/peerj.16389 (PMC10657566; doi:10.7717/peerj.16389)
Supplement: Supplemental Information 4 — The raw data from both the task and the questionnaire. Both folders are divided in the three conditions (COV, DOC, and NEGA) depending on the presented video clip. [file peerj-11-16389-s004.zip › Data/RAW_Data_Task/NEGA_version/GM25M15_nega.csv]

trial_key.keys	trial_key.corr	trial_key.rt	trials_loop_practice.thisRepN	trials_loop_practice.thisTrialN	trials_loop_practice.thisN	trials_loop_practice.thisIndex	trials_loop_practice.ran	stimolo	parolanonparola	lunghezza	frequenza	blocco	jitter	rispcorr	StimTrig	stim_type	stimulus_after	underline	ID_Soggetto*	Età*	Sesso	date	expName	psychopyVersion	OS	frameRate	trials_loop_baseline.thisRepN	trials_loop_baseline.thisTrialN	trials_loop_baseline.thisN	trials_loop_baseline.thisIndex	trials_loop_baseline.ran	trials_loop_attention.thisRepN	trials_loop_attention.thisTrialN	trials_loop_attention.thisN	trials_loop_attention.thisIndex	trials_loop_attention.ran	emotional1_key.keys	emotional1_key.corr	emotional1_key.rt	emotional2_key.keys	emotional2_key.corr	emotional2_key.rt	emotional3_key.keys	emotional3_key.corr	emotional3_key.rt
m	1	1.436	0	0	0	0	1	ARANCIA	p	7	31	practice	500	parola	1	ong	0	no	GM25M15	25	M	2021-11-15_12h56.23.030	THAI_NEGA	2021.2.3	Win32	60.0240096
z	1	1.029	0	1	1	1	1	RECINA	np	6	0	practice	500	nonparola	2	ong	0	no	GM25M15	25	M	2021-11-15_12h56.23.030	THAI_NEGA	2021.2.3	Win32	60.0240096
z	1	0.753	0	2	2	2	1	TUCCANA	np	7	0	practice	250	nonparola	2	ong	0	no	GM25M15	25	M	2021-11-15_12h56.23.030	THAI_NEGA	2021.2.3	Win32	60.0240096
m	1	0.652	0	3	3	3	1	PETTINE	p	7	1	practice	0	parola	1	ong	0	no	GM25M15	25	M	2021-11-15_12h56.23.030	THAI_NEGA	2021.2.3	Win32	60.0240096
z	1	0.772	0	4	4	4	1	INFITO	np	6	0	practice	500	nonparola	2	ong	0	no	GM25M15	25	M	2021-11-15_12h56.23.030	THAI_NEGA	2021.2.3	Win32	60.0240096
m	1	0.616	0	5	5	5	1	GIUDICE	p	7	374	practice	500	parola	1	ong	0	no	GM25M15	25	M	2021-11-15_12h56.23.030	THAI_NEGA	2021.2.3	Win32	60.0240096
m	1	0.681	0	6	6	6	1	VOLANTE	p	7	89	practice	0	parola	1	ong	0	no	GM25M15	25	M	2021-11-15_12h56.23.030	THAI_NEGA	2021.2.3	Win32	60.0240096
z	1	0.636	0	7	7	7	1	CUBELA	np	6	0	practice	250	nonparola	2	ong	0	no	GM25M15	25	M	2021-11-15_12h56.23.030	THAI_NEGA	2021.2.3	Win32	60.0240096
m	0	0.656	0	8	8	8	1	LUGGINE	np	7	0	practice	0	nonparola	2	ong	0	no	GM25M15	25	M	2021-11-15_12h56.23.030	THAI_NEGA	2021.2.3	Win32	60.0240096
m	1	0.535	0	9	9	9	1	DISEGNO	p	7	201	practice	0	parola	1	ong	0	no	GM25M15	25	M	2021-11-15_12h56.23.030	THAI_NEGA	2021.2.3	Win32	60.0240096
m	1	0.572						RELITTO	p	7	8	baseline	500	parola	1	ong	0	no	GM25M15	25	M	2021-11-15_12h56.23.030	THAI_NEGA	2021.2.3	Win32	60.0240096	0	0	0	0	1
z	0	0.686						GERANIO	p	7	12	baseline	250	parola	1	ong	0	no	GM25M15	25	M	2021-11-15_12h56.23.030	THAI_NEGA	2021.2.3	Win32	60.0240096	0	1	1	1	1
z	1	1.047						VANANGA	np	7	0	baseline	0	nonparola	2	ong	0	no	GM25M15	25	M	2021-11-15_12h56.23.030	THAI_NEGA	2021.2.3	Win32	60.0240096	0	2	2	2	1
m	1	0.892						NATICA	p	6	5	baseline	250	parola	1	ong	0	no	GM25M15	25	M	2021-11-15_12h56.23.030	THAI_NEGA	2021.2.3	Win32	60.0240096	0	3	3	3	1
z	1	0.794						USTELLO	np	7	0	baseline	500	nonparola	2	ong	0	no	GM25M15	25	M	2021-11-15_12h56.23.030	THAI_NEGA	2021.2.3	Win32	60.0240096	0	4	4	4	1
m	1	0.615						METANO	p	6	17	baseline	250	parola	1	ong	0	no	GM25M15	25	M	2021-11-15_12h56.23.030	THAI_NEGA	2021.2.3	Win32	60.0240096	0	5	5	5	1
z	1	0.801						FIURIA	np	6	0	baseline	500	nonparola	2	ong	0	no	GM25M15	25	M	2021-11-15_12h56.23.030	THAI_NEGA	2021.2.3	Win32	60.0240096	0	6	6	6	1
m	1	0.717						SUGHERO	p	7	5	baseline	250	parola	1	ong	0	no	GM25M15	25	M	2021-11-15_12h56.23.030	THAI_NEGA	2021.2.3	Win32	60.0240096	0	7	7	7	1
z	1	0.713						PIROTA	np	6	0	baseline	250	nonparola	2	ong	0	no	GM25M15	25	M	2021-11-15_12h56.23.030	THAI_NEGA	2021.2.3	Win32	60.0240096	0	8	8	8	1
z	1	0.819						BAMBORA	np	7	0	baseline	0	nonparola	2	ong	0	no	GM25M15	25	M	2021-11-15_12h56.23.030	THAI_NEGA	2021.2.3	Win32	60.0240096	0	9	9	9	1
m	1	0.688						PETALO	p	6	27	baseline	250	parola	1	ong	0	no	GM25M15	25	M	2021-11-15_12h56.23.030	THAI_NEGA	2021.2.3	Win32	60.0240096	0	10	10	10	1
m	1	0.679						ELMETTO	p	7	5	baseline	0	parola	1	ong	0	no	GM25M15	25	M	2021-11-15_12h56.23.030	THAI_NEGA	2021.2.3	Win32	60.0240096	0	11	11	11	1
z	1	0.606						DOBILE	np	6	0	baseline	250	nonparola	2	ong	0	no	GM25M15	25	M	2021-11-15_12h56.23.030	THAI_NEGA	2021.2.3	Win32	60.0240096	0	12	12	12	1
m	1	0.643						BAVERO	p	6	7	baseline	0	parola	1	ong	0	no	GM25M15	25	M	2021-11-15_12h56.23.030	THAI_NEGA	2021.2.3	Win32	60.0240096	0	13	13	13	1
m	1	0.753						VALENZA	p	7	10	baseline	500	parola	1	ong	0	no	GM25M15	25	M	2021-11-15_12h56.23.030	THAI_NEGA	2021.2.3	Win32	60.0240096	0	14	14	14	1
z	1	0.654						ORDONE	np	6	0	baseline	250	nonparola	2	ong	0	no	GM25M15	25	M	2021-11-15_12h56.23.030	THAI_NEGA	2021.2.3	Win32	60.0240096	0	15	15	15	1
z	1	0.736						TERPONE	np	7	0	baseline	250	nonparola	2	ong	0	no	GM25M15	25	M	2021-11-15_12h56.23.030	THAI_NEGA	2021.2.3	Win32	60.0240096	0	16	16	16	1
m	1	0.585						INCHINO	p	7	10	baseline	250	parola	1	ong	0	no	GM25M15	25	M	2021-11-15_12h56.23.030	THAI_NEGA	2021.2.3	Win32	60.0240096	0	17	17	17	1
m	1	0.641						ETTARO	p	6	31	baseline	0	parola	1	ong	0	no	GM25M15	25	M	2021-11-15_12h56.23.030	THAI_NEGA	2021.2.3	Win32	60.0240096	0	18	18	18	1
z	1	0.673						LUVACA	np	6	0	baseline	250	nonparola	2	ong	0	no	GM25M15	25	M	2021-11-15_12h56.23.030	THAI_NEGA	2021.2.3	Win32	60.0240096	0	19	19	19	1
m	1	0.854						DUETTO	p	6	23	baseline	500	parola	1	ong	0	no	GM25M15	25	M	2021-11-15_12h56.23.030	THAI_NEGA	2021.2.3	Win32	60.0240096	0	20	20	20	1
z	1	0.735						PUPILE	np	6	0	baseline	250	nonparola	2	ong	0	no	GM25M15	25	M	2021-11-15_12h56.23.030	THAI_NEGA	2021.2.3	Win32	60.0240096	0	21	21	21	1
z	1	0.686						STOVACO	np	7	0	baseline	0	nonparola	2	ong	0	no	GM25M15	25	M	2021-11-15_12h56.23.030	THAI_NEGA	2021.2.3	Win32	60.0240096	0	22	22	22	1
m	1	0.591						BARILE	p	6	7	baseline	500	parola	1	ong	0	no	GM25M15	25	M	2021-11-15_12h56.23.030	THAI_NEGA	2021.2.3	Win32	60.0240096	0	23	23	23	1
z	1	0.708						RANAIO	np	6	0	baseline	250	nonparola	2	ong	0	no	GM25M15	25	M	2021-11-15_12h56.23.030	THAI_NEGA	2021.2.3	Win32	60.0240096	0	24	24	24	1
m	1	0.523						CAVERNA	p	7	14	baseline	250	parola	1	ong	0	no	GM25M15	25	M	2021-11-15_12h56.23.030	THAI_NEGA	2021.2.3	Win32	60.0240096	0	25	25	25	1
z	1	0.656						ROTOIA	np	7	0	baseline	500	nonparola	2	ong	0	no	GM25M15	25	M	2021-11-15_12h56.23.030	THAI_NEGA	2021.2.3	Win32	60.0240096	0	26	26	26	1
m	1	0.671						ALTURA	p	6	8	baseline	500	parola	1	ong	0	no	GM25M15	25	M	2021-11-15_12h56.23.030	THAI_NEGA	2021.2.3	Win32	60.0240096	0	27	27	27	1
m	1	0.639						DIPINTO	p	7	21	baseline	0	parola	1	ong	0	no	GM25M15	25	M	2021-11-15_12h56.23.030	THAI_NEGA	2021.2.3	Win32	60.0240096	0	28	28	28	1
m	1	0.555						LEGUME	p	6	11	baseline	250	parola	1	ong	0	no	GM25M15	25	M	2021-11-15_12h56.23.030	THAI_NEGA	2021.2.3	Win32	60.0240096	0	29	29	29	1
z	1	0.702						FEDINO	np	6	0	baseline	500	nonparola	2	ong	0	no	GM25M15	25	M	2021-11-15_12h56.23.030	THAI_NEGA	2021.2.3	Win32	60.0240096	0	30	30	30	1
m	1	0.566						MENSOLA	p	7	7	baseline	0	parola	1	ong	0	no	GM25M15	25	M	2021-11-15_12h56.23.030	THAI_NEGA	2021.2.3	Win32	60.0240096	0	31	31	31	1
z	1	0.72						ALCUME	np	6	0	baseline	500	nonparola	2	ong	0	no	GM25M15	25	M	2021-11-15_12h56.23.030	THAI_NEGA	2021.2.3	Win32	60.0240096	0	32	32	32	1
m	1	0.573						INNESTO	p	6	13	baseline	0	parola	1	ong	0	no	GM25M15	25	M	2021-11-15_12h56.23.030	THAI_NEGA	2021.2.3	Win32	60.0240096	0	33	33	33	1
z	1	0.737						LAVENDA	np	7	0	baseline	0	nonparola	2	ong	0	no	GM25M15	25	M	2021-11-15_12h56.23.030	THAI_NEGA	2021.2.3	Win32	60.0240096	0	34	34	34	1
m	1	0.622						SLAVINA	p	7	5	baseline	500	parola	1	ong	0	no	GM25M15	25	M	2021-11-15_12h56.23.030	THAI_NEGA	2021.2.3	Win32	60.0240096	0	35	35	35	1
m	1	0.619						ORMONE	p	6	6	baseline	500	parola	1	ong	0	no	GM25M15	25	M	2021-11-15_12h56.23.030	THAI_NEGA	2021.2.3	Win32	60.0240096	0	36	36	36	1
z	1	0.676						UMIONE	np	6	0	baseline	0	nonparola	2	ong	0	no	GM25M15	25	M	2021-11-15_12h56.23.030	THAI_NEGA	2021.2.3	Win32	60.0240096	0	37	37	37	1
m	1	0.572						SALAME	p	6	14	baseline	0	parola	1	ong	0	no	GM25M15	25	M	2021-11-15_12h56.23.030	THAI_NEGA	2021.2.3	Win32	60.0240096	0	38	38	38	1
z	1	0.692						GANDOLA	np	7	0	baseline	500	nonparola	2	ong	0	no	GM25M15	25	M	2021-11-15_12h56.23.030	THAI_NEGA	2021.2.3	Win32	60.0240096	0	39	39	39	1
z	1	0.807						DIGEGNO	np	7	0	baseline	500	nonparola	2	ong	0	no	GM25M15	25	M	2021-11-15_12h56.23.030	THAI_NEGA	2021.2.3	Win32	60.0240096	0	40	40	40	1
z	1	0.609						BACRECA	np	7	0	baseline	0	nonparola	2	ong	0	no	GM25M15	25	M	2021-11-15_12h56.23.030	THAI_NEGA	2021.2.3	Win32	60.0240096	0	41	41	41	1
m	1	0.822						RUDERE	p	6	8	baseline	250	parola	1	ong	0	no	GM25M15	25	M	2021-11-15_12h56.23.030	THAI_NEGA	2021.2.3	Win32	60.0240096	0	42	42	42	1
z	1	0.753						OSCITE	np	6	0	baseline	250	nonparola	2	ong	0	no	GM25M15	25	M	2021-11-15_12h56.23.030	THAI_NEGA	2021.2.3	Win32	60.0240096	0	43	43	43	1
m	1	0.533						NETTARE	p	7	14	baseline	500	parola	1	ong	0	no	GM25M15	25	M	2021-11-15_12h56.23.030	THAI_NEGA	2021.2.3	Win32	60.0240096	0	44	44	44	1
z	1	0.711						PENTERA	np	7	0	baseline	0	nonparola	2	ong	0	no	GM25M15	25	M	2021-11-15_12h56.23.030	THAI_NEGA	2021.2.3	Win32	60.0240096	0	45	45	45	1
z	1	0.652						NEBOZIO	np	7	0	baseline	250	nonparola	2	ong	0	no	GM25M15	25	M	2021-11-15_12h56.23.030	THAI_NEGA	2021.2.3	Win32	60.0240096	0	46	46	46	1
m	1	1.749						ZATTERA	p	7	14	baseline	500	parola	1	ong	0	no	GM25M15	25	M	2021-11-15_12h56.23.030	THAI_NEGA	2021.2.3	Win32	60.0240096	0	47	47	47	1
m	1	0.638						LAMIERA	p	7	11	baseline	500	parola	1	ong	0	no	GM25M15	25	M	2021-11-15_12h56.23.030	THAI_NEGA	2021.2.3	Win32	60.0240096	0	48	48	48	1
m	0	0.124						CULINA	np	6	0	baseline	500	nonparola	2	ong	0	no	GM25M15	25	M	2021-11-15_12h56.23.030	THAI_NEGA	2021.2.3	Win32	60.0240096	0	49	49	49	1
m	1	0.651						FALANGE	p	7	9	baseline	250	parola	1	ong	0	no	GM25M15	25	M	2021-11-15_12h56.23.030	THAI_NEGA	2021.2.3	Win32	60.0240096	0	50	50	50	1
m	1	0.691						PEDALE	p	6	16	baseline	500	parola	1	ong	0	no	GM25M15	25	M	2021-11-15_12h56.23.030	THAI_NEGA	2021.2.3	Win32	60.0240096	0	51	51	51	1
z	1	0.741						METARDO	np	7	0	baseline	500	nonparola	2	ong	0	no	GM25M15	25	M	2021-11-15_12h56.23.030	THAI_NEGA	2021.2.3	Win32	60.0240096	0	52	52	52	1
m	1	0.637						EMPORIO	p	7	3	baseline	250	parola	1	ong	0	no	GM25M15	25	M	2021-11-15_12h56.23.030	THAI_NEGA	2021.2.3	Win32	60.0240096	0	53	53	53	1
z	1	0.844						TAPORE	np	6	0	baseline	0	nonparola	2	ong	0	no	GM25M15	25	M	2021-11-15_12h56.23.030	THAI_NEGA	2021.2.3	Win32	60.0240096	0	54	54	54	1
z	1	0.842						DENTIDE	np	7	0	baseline	250	nonparola	2	ong	0	no	GM25M15	25	M	2021-11-15_12h56.23.030	THAI_NEGA	2021.2.3	Win32	60.0240096	0	55	55	55	1
z	1	0.779						SEPERTO	np	7	0	baseline	500	nonparola	2	ong	0	no	GM25M15	25	M	2021-11-15_12h56.23.030	THAI_NEGA	2021.2.3	Win32	60.0240096	0	56	56	56	1
m	1	0.63						MUCOSA	p	6	6	baseline	500	parola	1	ong	0	no	GM25M15	25	M	2021-11-15_12h56.23.030	THAI_NEGA	2021.2.3	Win32	60.0240096	0	57	57	57	1
z	1	0.672						BECULLA	np	7	0	baseline	250	nonparola	2	ong	0	no	GM25M15	25	M	2021-11-15_12h56.23.030	THAI_NEGA	2021.2.3	Win32	60.0240096	0	58	58	58	1
m	1	0.709						FUCINA	p	6	8	baseline	250	parola	1	ong	0	no	GM25M15	25	M	2021-11-15_12h56.23.030	THAI_NEGA	2021.2.3	Win32	60.0240096	0	59	59	59	1
m	1	0.621						ECLISSI	p	7	5	baseline	0	parola	1	ong	0	no	GM25M15	25	M	2021-11-15_12h56.23.030	THAI_NEGA	2021.2.3	Win32	60.0240096	0	60	60	60	1
m	1	0.605						TROFEO	p	6	23	baseline	250	parola	1	ong	0	no	GM25M15	25	M	2021-11-15_12h56.23.030	THAI_NEGA	2021.2.3	Win32	60.0240096	0	61	61	61	1
m	1	0.573						ROTTAME	p	7	7	baseline	0	parola	1	ong	0	no	GM25M15	25	M	2021-11-15_12h56.23.030	THAI_NEGA	2021.2.3	Win32	60.0240096	0	62	62	62	1
z	1	0.682						MENDOLO	np	7	0	baseline	500	nonparola	2	ong	0	no	GM25M15	25	M	2021-11-15_12h56.23.030	THAI_NEGA	2021.2.3	Win32	60.0240096	0	63	63	63	1
z	1	0.787						ARSINE	np	6	0	baseline	250	nonparola	2	ong	0	no	GM25M15	25	M	2021-11-15_12h56.23.030	THAI_NEGA	2021.2.3	Win32	60.0240096	0	64	64	64	1
m	1	0.591						TISANA	p	6	7	baseline	0	parola	1	ong	0	no	GM25M15	25	M	2021-11-15_12h56.23.030	THAI_NEGA	2021.2.3	Win32	60.0240096	0	65	65	65	1
z	1	0.598						ORLINO	np	6	0	baseline	0	nonparola	2	ong	0	no	GM25M15	25	M	2021-11-15_12h56.23.030	THAI_NEGA	2021.2.3	Win32	60.0240096	0	66	66	66	1
m	1	0.564						ARINGA	p	6	9	baseline	500	parola	1	ong	0	no	GM25M15	25	M	2021-11-15_12h56.23.030	THAI_NEGA	2021.2.3	Win32	60.0240096	0	67	67	67	1
z	1	0.716						TENGINE	np	7	0	baseline	0	nonparola	2	ong	0	no	GM25M15	25	M	2021-11-15_12h56.23.030	THAI_NEGA	2021.2.3	Win32	60.0240096	0	68	68	68	1
m	1	0.635						ATTICO	p	6	6	baseline	500	parola	1	ong	0	no	GM25M15	25	M	2021-11-15_12h56.23.030	THAI_NEGA	2021.2.3	Win32	60.0240096	0	69	69	69	1
m	0	0.719						VENORE	np	6	0	baseline	250	nonparola	2	ong	0	no	GM25M15	25	M	2021-11-15_12h56.23.030	THAI_NEGA	2021.2.3	Win32	60.0240096	0	70	70	70	1
z	0	1.004						DARSENA	p	7	9	baseline	0	parola	1	ong	0	no	GM25M15	25	M	2021-11-15_12h56.23.030	THAI_NEGA	2021.2.3	Win32	60.0240096	0	71	71	71	1
z	1	0.875						ALCIERE	np	7	0	baseline	250	nonparola	2	ong	0	no	GM25M15	25	M	2021-11-15_12h56.23.030	THAI_NEGA	2021.2.3	Win32	60.0240096	0	72	72	72	1
z	1	0.823						ENTIMO	np	6	0	baseline	0	nonparola	2	ong	0	no	GM25M15	25	M	2021-11-15_12h56.23.030	THAI_NEGA	2021.2.3	Win32	60.0240096	0	73	73	73	1
m	1	0.69						LIVIDO	p	6	8	baseline	500	parola	1	ong	0	no	GM25M15	25	M	2021-11-15_12h56.23.030	THAI_NEGA	2021.2.3	Win32	60.0240096	0	74	74	74	1
m	1	0.661						NAUSEA	p	6	15	baseline	0	parola	1	ong	0	no	GM25M15	25	M	2021-11-15_12h56.23.030	THAI_NEGA	2021.2.3	Win32	60.0240096	0	75	75	75	1
z	1	0.913						VERCACE	np	7	0	baseline	500	nonparola	2	ong	0	no	GM25M15	25	M	2021-11-15_12h56.23.030	THAI_NEGA	2021.2.3	Win32	60.0240096	0	76	76	76	1
m	1	0.64						COFANO	p	6	9	baseline	0	parola	1	ong	0	no	GM25M15	25	M	2021-11-15_12h56.23.030	THAI_NEGA	2021.2.3	Win32	60.0240096	0	77	77	77	1
z	1	0.674						USPICIO	np	7	0	baseline	250	nonparola	2	ong	0	no	GM25M15	25	M	2021-11-15_12h56.23.030	THAI_NEGA	2021.2.3	Win32	60.0240096	0	78	78	78	1
m	1	0.862						IMBUTO	p	6	9	baseline	0	parola	1	ong	0	no	GM25M15	25	M	2021-11-15_12h56.23.030	THAI_NEGA	2021.2.3	Win32	60.0240096	0	79	79	79	1
z	1	0.755						SADIVA	np	6	0	baseline	500	nonparola	2	ong	0	no	GM25M15	25	M	2021-11-15_12h56.23.030	THAI_NEGA	2021.2.3	Win32	60.0240096	0	80	80	80	1
m	1	1.104						BOZZOLO	p	7	7	baseline	0	parola	1	ong	0	no	GM25M15	25	M	2021-11-15_12h56.23.030	THAI_NEGA	2021.2.3	Win32	60.0240096	0	81	81	81	1
z	1	0.634						OMPICCIO	np	7	0	baseline	0	nonparola	2	ong	0	no	GM25M15	25	M	2021-11-15_12h56.23.030	THAI_NEGA	2021.2.3	Win32	60.0240096	0	82	82	82	1
z	1	0.727						LIMPONE	np	7	0	baseline	500	nonparola	2	ong	0	no	GM25M15	25	M	2021-11-15_12h56.23.030	THAI_NEGA	2021.2.3	Win32	60.0240096	0	83	83	83	1
z	1	0.69						NARCICO	np	7	0	baseline	250	nonparola	2	ong	0	no	GM25M15	25	M	2021-11-15_12h56.23.030	THAI_NEGA	2021.2.3	Win32	60.0240096	0	84	84	84	1
m	1	0.724						PASCOLO	p	7	7	baseline	0	parola	1	ong	0	no	GM25M15	25	M	2021-11-15_12h56.23.030	THAI_NEGA	2021.2.3	Win32	60.0240096	0	85	85	85	1
z	1	0.774						INSOGNA	np	7	0	baseline	250	nonparola	2	ong	0	no	GM25M15	25	M	2021-11-15_12h56.23.030	THAI_NEGA	2021.2.3	Win32	60.0240096	0	86	86	86	1
m	1	0.492						PATINA	p	6	14	baseline	250	parola	1	ong	0	no	GM25M15	25	M	2021-11-15_12h56.23.030	THAI_NEGA	2021.2.3	Win32	60.0240096	0	87	87	87	1
z	1	0.905						ADOLTO	np	7	0	baseline	0	nonparola	2	ong	0	no	GM25M15	25	M	2021-11-15_12h56.23.030	THAI_NEGA	2021.2.3	Win32	60.0240096	0	88	88	88	1
m	1	0.632						UTENTE	p	6	34	baseline	0	parola	1	ong	0	no	GM25M15	25	M	2021-11-15_12h56.23.030	THAI_NEGA	2021.2.3	Win32	60.0240096	0	89	89	89	1
z	1	0.657						CIPELLA	np	7	0	baseline	500	nonparola	2	ong	0	no	GM25M15	25	M	2021-11-15_12h56.23.030	THAI_NEGA	2021.2.3	Win32	60.0240096	0	90	90	90	1
m	1	0.865						GINEPRO	p	7	10	baseline	0	parola	1	ong	0	no	GM25M15	25	M	2021-11-15_12h56.23.030	THAI_NEGA	2021.2.3	Win32	60.0240096	0	91	91	91	1
m	0	0.718						NONATO	np	6	0	baseline	500	nonparola	2	ong	0	no	GM25M15	25	M	2021-11-15_12h56.23.030	THAI_NEGA	2021.2.3	Win32	60.0240096	0	92	92	92	1
m	1	1.034						CALICE	p	6	10	baseline	0	parola	1	ong	0	no	GM25M15	25	M	2021-11-15_12h56.23.030	THAI_NEGA	2021.2.3	Win32	60.0240096	0	93	93	93	1
m	1	0.809						TORACE	p	6	31	baseline	250	parola	1	ong	0	no	GM25M15	25	M	2021-11-15_12h56.23.030	THAI_NEGA	2021.2.3	Win32	60.0240096	0	94	94	94	1
m	1	0.807						REDINE	p	6	8	baseline	500	parola	1	ong	0	no	GM25M15	25	M	2021-11-15_12h56.23.030	THAI_NEGA	2021.2.3	Win32	60.0240096	0	95	95	95	1
m	1	0.606						GOMITO	p	6	35	baseline	0	parola	1	ong	0	no	GM25M15	25	M	2021-11-15_12h56.23.030	THAI_NEGA	2021.2.3	Win32	60.0240096	0	96	96	96	1
z	1	0.704						INGENSO	np	7	0	baseline	500	nonparola	2	ong	0	no	GM25M15	25	M	2021-11-15_12h56.23.030	THAI_NEGA	2021.2.3	Win32	60.0240096	0	97	97	97	1
z	1	0.723						COVALLO	np	7	0	baseline	250	nonparola	2	ong	0	no	GM25M15	25	M	2021-11-15_12h56.23.030	THAI_NEGA	2021.2.3	Win32	60.0240096	0	98	98	98	1
m	1	1.025						MONACO	p	6	24	baseline	250	parola	1	ong	0	no	GM25M15	25	M	2021-11-15_12h56.23.030	THAI_NEGA	2021.2.3	Win32	60.0240096	0	99	99	99	1
m	1	1.472						DILUVIO	p	7	34	monitoring	0	parola	1	ong	0	no	GM25M15	25	M	2021-11-15_12h56.23.030	THAI_NEGA	2021.2.3	Win32	60.0240096						0	0	0	0	1
z	1	0.929						PADATO	np	6	0	monitoring	250	nonparola	2	ong	0	no	GM25M15	25	M	2021-11-15_12h56.23.030	THAI_NEGA	2021.2.3	Win32	60.0240096						0	1	1	1	1
z	0	0.626						STIVALE	p	7	10	monitoring	0	parola	1	ong	0	no	GM25M15	25	M	2021-11-15_12h56.23.030	THAI_NEGA	2021.2.3	Win32	60.0240096						0	2	2	2	1
z	1	0.699						BAMMINO	np	7	0	monitoring	0	nonparola	2	ong	0	no	GM25M15	25	M	2021-11-15_12h56.23.030	THAI_NEGA	2021.2.3	Win32	60.0240096						0	3	3	3	1
z	1	1.009						NUDOLA	np	6	0	monitoring	250	nonparola	2	ong	0	no	GM25M15	25	M	2021-11-15_12h56.23.030	THAI_NEGA	2021.2.3	Win32	60.0240096						0	4	4	4	1
	0							ZAMPINO	p	7	6	monitoring	500	parola	1	ong	0	no	GM25M15	25	M	2021-11-15_12h56.23.030	THAI_NEGA	2021.2.3	Win32	60.0240096						0	5	5	5	1
m	1	1.165						CALDAIA	p	7	12	monitoring	250	parola	1	ong	0	no	GM25M15	25	M	2021-11-15_12h56.23.030	THAI_NEGA	2021.2.3	Win32	60.0240096						0	6	6	6	1
z	1	0.925						FULGINE	np	7	0	monitoring	0	nonparola	2	ong	0	no	GM25M15	25	M	2021-11-15_12h56.23.030	THAI_NEGA	2021.2.3	Win32	60.0240096						0	7	7	7	1
m	1	0.837						URANIO	p	6	9	monitoring	250	parola	1	ong	0	no	GM25M15	25	M	2021-11-15_12h56.23.030	THAI_NEGA	2021.2.3	Win32	60.0240096						0	8	8	8	1
z	1	0.855						APISSO	np	6	0	monitoring	500	nonparola	2	ong	0	no	GM25M15	25	M	2021-11-15_12h56.23.030	THAI_NEGA	2021.2.3	Win32	60.0240096						0	9	9	9	1
z	0	1.038						CAGERMA	np	7	0	monitoring	0	l	2	pmcue	0	no	GM25M15	25	M	2021-11-15_12h56.23.030	THAI_NEGA	2021.2.3	Win32	60.0240096						0	10	10	10	1
z	0	0.738						TAZZINA	p	7	10	monitoring	250	parola	1	ong	0	no	GM25M15	25	M	2021-11-15_12h56.23.030	THAI_NEGA	2021.2.3	Win32	60.0240096						0	11	11	11	1
m	1	0.726						VAPORE	p	6	40	monitoring	0	parola	1	ong	0	no	GM25M15	25	M	2021-11-15_12h56.23.030	THAI_NEGA	2021.2.3	Win32	60.0240096						0	12	12	12	1
z	1	0.737						FEDORE	np	6	0	monitoring	250	nonparola	2	ong	0	no	GM25M15	25	M	2021-11-15_12h56.23.030	THAI_NEGA	2021.2.3	Win32	60.0240096						0	13	13	13	1
m	1	0.729						MONTONE	p	7	8	monitoring	250	parola	1	ong	0	no	GM25M15	25	M	2021-11-15_12h56.23.030	THAI_NEGA	2021.2.3	Win32	60.0240096						0	14	14	14	1
z	1	1.099						CANEZZA	np	7	0	monitoring	0	nonparola	2	ong	0	no	GM25M15	25	M	2021-11-15_12h56.23.030	THAI_NEGA	2021.2.3	Win32	60.0240096						0	15	15	15	1
z	1	1.033						RAGINA	np	6	0	monitoring	250	nonparola	2	ong	0	no	GM25M15	25	M	2021-11-15_12h56.23.030	THAI_NEGA	2021.2.3	Win32	60.0240096						0	16	16	16	1
m	1	1.434						AGNELLO	p	7	17	monitoring	250	parola	1	ong	0	no	GM25M15	25	M	2021-11-15_12h56.23.030	THAI_NEGA	2021.2.3	Win32	60.0240096						0	17	17	17	1
z	1	0.829						PINARIO	np	7	0	monitoring	250	nonparola	2	ong	0	no	GM25M15	25	M	2021-11-15_12h56.23.030	THAI_NEGA	2021.2.3	Win32	60.0240096						0	18	18	18	1
z	1	1.319						INDANO	np	6	0	monitoring	500	nonparola	2	ong	0	no	GM25M15	25	M	2021-11-15_12h56.23.030	THAI_NEGA	2021.2.3	Win32	60.0240096						0	19	19	19	1
m	1	0.905						BISTURI	p	7	8	monitoring	250	parola	1	ong	0	no	GM25M15	25	M	2021-11-15_12h56.23.030	THAI_NEGA	2021.2.3	Win32	60.0240096						0	20	20	20	1
z	1	0.757						SECONTO	np	7	0	monitoring	250	nonparola	2	ong	0	no	GM25M15	25	M	2021-11-15_12h56.23.030	THAI_NEGA	2021.2.3	Win32	60.0240096						0	21	21	21	1
l	1	0.689						POMATA	p	6	0	monitoring	500	l	1	pmcue	0	no	GM25M15	25	M	2021-11-15_12h56.23.030	THAI_NEGA	2021.2.3	Win32	60.0240096						0	22	22	22	1
m	0	1.629						UMETTA	np	6	0	monitoring	250	nonparola	2	ong	0	no	GM25M15	25	M	2021-11-15_12h56.23.030	THAI_NEGA	2021.2.3	Win32	60.0240096						0	23	23	23	1
m	1	0.798						FRUSCIO	p	7	9	monitoring	0	parola	1	ong	0	no	GM25M15	25	M	2021-11-15_12h56.23.030	THAI_NEGA	2021.2.3	Win32	60.0240096						0	24	24	24	1
m	1	0.766						ORDIGNO	p	7	15	monitoring	250	parola	1	ong	0	no	GM25M15	25	M	2021-11-15_12h56.23.030	THAI_NEGA	2021.2.3	Win32	60.0240096						0	25	25	25	1
z	1	1.319						METALO	np	6	0	monitoring	0	nonparola	2	ong	0	no	GM25M15	25	M	2021-11-15_12h56.23.030	THAI_NEGA	2021.2.3	Win32	60.0240096						0	26	26	26	1
z	1	1.138						GAVERA	np	6	0	monitoring	500	nonparola	2	ong	0	no	GM25M15	25	M	2021-11-15_12h56.23.030	THAI_NEGA	2021.2.3	Win32	60.0240096						0	27	27	27	1
m	1	1.078						INSERTO	p	7	9	monitoring	0	parola	1	ong	0	no	GM25M15	25	M	2021-11-15_12h56.23.030	THAI_NEGA	2021.2.3	Win32	60.0240096						0	28	28	28	1
m	1	1.138						VICARIO	p	7	9	monitoring	500	parola	1	ong	0	no	GM25M15	25	M	2021-11-15_12h56.23.030	THAI_NEGA	2021.2.3	Win32	60.0240096						0	29	29	29	1
z	1	1.041						ACENDA	np	6	0	monitoring	0	nonparola	2	ong	0	no	GM25M15	25	M	2021-11-15_12h56.23.030	THAI_NEGA	2021.2.3	Win32	60.0240096						0	30	30	30	1
m	1	0.797						DECADE	p	6	7	monitoring	0	parola	1	ong	0	no	GM25M15	25	M	2021-11-15_12h56.23.030	THAI_NEGA	2021.2.3	Win32	60.0240096						0	31	31	31	1
z	1	0.793						PALETE	np	6	0	monitoring	500	nonparola	2	ong	0	no	GM25M15	25	M	2021-11-15_12h56.23.030	THAI_NEGA	2021.2.3	Win32	60.0240096						0	32	32	32	1
m	1	0.757						SENAPE	p	6	17	monitoring	500	parola	1	ong	0	no	GM25M15	25	M	2021-11-15_12h56.23.030	THAI_NEGA	2021.2.3	Win32	60.0240096						0	33	33	33	1
z	1	0.876						TENTONO	np	7	0	monitoring	0	nonparola	2	ong	0	no	GM25M15	25	M	2021-11-15_12h56.23.030	THAI_NEGA	2021.2.3	Win32	60.0240096						0	34	34	34	1
l	1	0.95						MANICO	p	6	12	monitoring	0	l	1	pmcue	0	no	GM25M15	25	M	2021-11-15_12h56.23.030	THAI_NEGA	2021.2.3	Win32	60.0240096						0	35	35	35	1
m	1	0.768						GETTONE	p	7	5	monitoring	250	parola	1	ong	0	no	GM25M15	25	M	2021-11-15_12h56.23.030	THAI_NEGA	2021.2.3	Win32	60.0240096						0	36	36	36	1
z	1	0.749						CALERA	np	6	0	monitoring	500	nonparola	2	ong	0	no	GM25M15	25	M	2021-11-15_12h56.23.030	THAI_NEGA	2021.2.3	Win32	60.0240096						0	37	37	37	1
m	1	0.712						USTIONE	p	7	20	monitoring	500	parola	1	ong	0	no	GM25M15	25	M	2021-11-15_12h56.23.030	THAI_NEGA	2021.2.3	Win32	60.0240096						0	38	38	38	1
m	1	1.425						LEGNAME	p	7	7	monitoring	0	parola	1	ong	0	no	GM25M15	25	M	2021-11-15_12h56.23.030	THAI_NEGA	2021.2.3	Win32	60.0240096						0	39	39	39	1
z	1	1.319						MODIVO	np	6	0	monitoring	0	nonparola	2	ong	0	no	GM25M15	25	M	2021-11-15_12h56.23.030	THAI_NEGA	2021.2.3	Win32	60.0240096						0	40	40	40	1
	0							RADURA	p	6	9	monitoring	0	parola	1	ong	0	no	GM25M15	25	M	2021-11-15_12h56.23.030	THAI_NEGA	2021.2.3	Win32	60.0240096						0	41	41	41	1
z	1	0.814						TUANTO	np	6	0	monitoring	250	nonparola	2	ong	0	no	GM25M15	25	M	2021-11-15_12h56.23.030	THAI_NEGA	2021.2.3	Win32	60.0240096						0	42	42	42	1
m	1	0.775						PICCONE	p	7	11	monitoring	0	parola	1	ong	0	no	GM25M15	25	M	2021-11-15_12h56.23.030	THAI_NEGA	2021.2.3	Win32	60.0240096						0	43	43	43	1
z	1	0.733						LACREME	np	7	0	monitoring	250	nonparola	2	ong	0	no	GM25M15	25	M	2021-11-15_12h56.23.030	THAI_NEGA	2021.2.3	Win32	60.0240096						0	44	44	44	1
z	1	0.824						DILITTA	np	7	0	monitoring	500	nonparola	2	ong	0	no	GM25M15	25	M	2021-11-15_12h56.23.030	THAI_NEGA	2021.2.3	Win32	60.0240096						0	45	45	45	1
z	0	0.843						TOMANTE	np	7	0	monitoring	0	l	2	pmcue	0	no	GM25M15	25	M	2021-11-15_12h56.23.030	THAI_NEGA	2021.2.3	Win32	60.0240096						0	46	46	46	1
z	0	0.802						OTTONE	p	6	17	monitoring	500	parola	1	ong	0	no	GM25M15	25	M	2021-11-15_12h56.23.030	THAI_NEGA	2021.2.3	Win32	60.0240096						0	47	47	47	1
m	1	0.745						GAZEBO	p	6	8	monitoring	0	parola	1	ong	0	no	GM25M15	25	M	2021-11-15_12h56.23.030	THAI_NEGA	2021.2.3	Win32	60.0240096						0	48	48	48	1
z	1	1.07						NENICO	np	6	0	monitoring	250	nonparola	2	ong	0	no	GM25M15	25	M	2021-11-15_12h56.23.030	THAI_NEGA	2021.2.3	Win32	60.0240096						0	49	49	49	1
m	1	1.102						ARPIONE	p	7	12	monitoring	250	parola	1	ong	0	no	GM25M15	25	M	2021-11-15_12h56.23.030	THAI_NEGA	2021.2.3	Win32	60.0240096						0	50	50	50	1
z	1	1.037						VANIGIA	np	7	0	monitoring	500	nonparola	2	ong	0	no	GM25M15	25	M	2021-11-15_12h56.23.030	THAI_NEGA	2021.2.3	Win32	60.0240096						0	51	51	51	1
z	1	0.705						EBLISSE	np	7	0	monitoring	0	nonparola	2	ong	0	no	GM25M15	25	M	2021-11-15_12h56.23.030	THAI_NEGA	2021.2.3	Win32	60.0240096						0	52	52	52	1
m	1	1.087						CARTINA	p	7	13	monitoring	250	parola	1	ong	0	no	GM25M15	25	M	2021-11-15_12h56.23.030	THAI_NEGA	2021.2.3	Win32	60.0240096						0	53	53	53	1
z	1	0.939						TECITA	np	6	0	monitoring	500	nonparola	2	ong	0	no	GM25M15	25	M	2021-11-15_12h56.23.030	THAI_NEGA	2021.2.3	Win32	60.0240096						0	54	54	54	1
m	1	0.789						FELINO	p	6	9	monitoring	500	parola	1	ong	0	no	GM25M15	25	M	2021-11-15_12h56.23.030	THAI_NEGA	2021.2.3	Win32	60.0240096						0	55	55	55	1
z	1	1.638						GINEVRO	np	7	0	monitoring	250	nonparola	2	ong	0	no	GM25M15	25	M	2021-11-15_12h56.23.030	THAI_NEGA	2021.2.3	Win32	60.0240096						0	56	56	56	1
z	1	0.777						ELANCO	np	6	0	monitoring	250	nonparola	2	ong	0	no	GM25M15	25	M	2021-11-15_12h56.23.030	THAI_NEGA	2021.2.3	Win32	60.0240096						0	57	57	57	1
m	1	1.017						BIDONE	p	6	13	monitoring	0	parola	1	ong	0	no	GM25M15	25	M	2021-11-15_12h56.23.030	THAI_NEGA	2021.2.3	Win32	60.0240096						0	58	58	58	1
m	1	1.331						LEMURE	p	6	3	monitoring	500	parola	1	ong	0	no	GM25M15	25	M	2021-11-15_12h56.23.030	THAI_NEGA	2021.2.3	Win32	60.0240096						0	59	59	59	1
l	1	0.841						SAGOMA	p	6	0	monitoring	250	l	1	pmcue	0	no	GM25M15	25	M	2021-11-15_12h56.23.030	THAI_NEGA	2021.2.3	Win32	60.0240096						0	60	60	60	1
m	1	0.712						REPERTO	p	7	7	monitoring	0	parola	1	ong	0	no	GM25M15	25	M	2021-11-15_12h56.23.030	THAI_NEGA	2021.2.3	Win32	60.0240096						0	61	61	61	1
z	1	0.933						MIDULLO	np	7	0	monitoring	250	nonparola	2	ong	0	no	GM25M15	25	M	2021-11-15_12h56.23.030	THAI_NEGA	2021.2.3	Win32	60.0240096						0	62	62	62	1
z	1	0.937						DANNOLA	np	7	0	monitoring	500	nonparola	2	ong	0	no	GM25M15	25	M	2021-11-15_12h56.23.030	THAI_NEGA	2021.2.3	Win32	60.0240096						0	63	63	63	1
m	1	0.855						ORFANO	p	6	9	monitoring	500	parola	1	ong	0	no	GM25M15	25	M	2021-11-15_12h56.23.030	THAI_NEGA	2021.2.3	Win32	60.0240096						0	64	64	64	1
z	1	1.174						BANENA	np	6	0	monitoring	250	nonparola	2	ong	0	no	GM25M15	25	M	2021-11-15_12h56.23.030	THAI_NEGA	2021.2.3	Win32	60.0240096						0	65	65	65	1
	0							FERPATA	np	7	0	monitoring	0	nonparola	2	ong	0	no	GM25M15	25	M	2021-11-15_12h56.23.030	THAI_NEGA	2021.2.3	Win32	60.0240096						0	66	66	66	1
m	1	0.669						NEURONE	p	7	11	monitoring	250	parola	1	ong	0	no	GM25M15	25	M	2021-11-15_12h56.23.030	THAI_NEGA	2021.2.3	Win32	60.0240096						0	67	67	67	1
z	1	0.805						LATTERA	np	7	0	monitoring	500	nonparola	2	ong	0	no	GM25M15	25	M	2021-11-15_12h56.23.030	THAI_NEGA	2021.2.3	Win32	60.0240096						0	68	68	68	1
z	1	0.916						GESIONE	np	7	0	monitoring	500	nonparola	2	ong	0	no	GM25M15	25	M	2021-11-15_12h56.23.030	THAI_NEGA	2021.2.3	Win32	60.0240096						0	69	69	69	1
z	0	1.003						PEDANA	p	6	18	monitoring	500	parola	1	ong	0	no	GM25M15	25	M	2021-11-15_12h56.23.030	THAI_NEGA	2021.2.3	Win32	60.0240096						0	70	70	70	1
l	1	0.832						MACIATA	np	7	0	monitoring	500	l	2	pmcue	0	no	GM25M15	25	M	2021-11-15_12h56.23.030	THAI_NEGA	2021.2.3	Win32	60.0240096						0	71	71	71	1
z	1	0.791						FIOLINO	np	7	0	monitoring	250	nonparola	2	ong	0	no	GM25M15	25	M	2021-11-15_12h56.23.030	THAI_NEGA	2021.2.3	Win32	60.0240096						0	72	72	72	1
m	1	1.031						INGORGO	p	7	16	monitoring	0	parola	1	ong	0	no	GM25M15	25	M	2021-11-15_12h56.23.030	THAI_NEGA	2021.2.3	Win32	60.0240096						0	73	73	73	1
z	1	0.805						IMPORO	np	6	0	monitoring	250	nonparola	2	ong	0	no	GM25M15	25	M	2021-11-15_12h56.23.030	THAI_NEGA	2021.2.3	Win32	60.0240096						0	74	74	74	1
m	1	0.89						NOBILE	p	6	29	monitoring	500	parola	1	ong	0	no	GM25M15	25	M	2021-11-15_12h56.23.030	THAI_NEGA	2021.2.3	Win32	60.0240096						0	75	75	75	1
m	1	0.79						MINIERA	p	7	19	monitoring	500	parola	1	ong	0	no	GM25M15	25	M	2021-11-15_12h56.23.030	THAI_NEGA	2021.2.3	Win32	60.0240096						0	76	76	76	1
z	1	0.811						ALLARVE	np	7	0	monitoring	500	nonparola	2	ong	0	no	GM25M15	25	M	2021-11-15_12h56.23.030	THAI_NEGA	2021.2.3	Win32	60.0240096						0	77	77	77	1
z	1	0.962						DIBANO	np	6	0	monitoring	250	nonparola	2	ong	0	no	GM25M15	25	M	2021-11-15_12h56.23.030	THAI_NEGA	2021.2.3	Win32	60.0240096						0	78	78	78	1
m	1	0.663						FAGOTTO	p	7	7	monitoring	0	parola	1	ong	0	no	GM25M15	25	M	2021-11-15_12h56.23.030	THAI_NEGA	2021.2.3	Win32	60.0240096						0	79	79	79	1
l	0	0.617						PALUDE	p	6	13	monitoring	0	parola	1	ong	0	no	GM25M15	25	M	2021-11-15_12h56.23.030	THAI_NEGA	2021.2.3	Win32	60.0240096						0	80	80	80	1
z	1	1.071						MUDINO	np	6	0	monitoring	500	nonparola	2	ong	0	no	GM25M15	25	M	2021-11-15_12h56.23.030	THAI_NEGA	2021.2.3	Win32	60.0240096						0	81	81	81	1
z	1	0.831						ESTEBA	np	6	0	monitoring	500	nonparola	2	ong	0	no	GM25M15	25	M	2021-11-15_12h56.23.030	THAI_NEGA	2021.2.3	Win32	60.0240096						0	82	82	82	1
l	1	0.647						MANTIDE	p	7	9	monitoring	250	l	1	pmcue	0	no	GM25M15	25	M	2021-11-15_12h56.23.030	THAI_NEGA	2021.2.3	Win32	60.0240096						0	83	83	83	1
m	1	0.757						UVETTA	p	6	11	monitoring	500	parola	1	ong	0	no	GM25M15	25	M	2021-11-15_12h56.23.030	THAI_NEGA	2021.2.3	Win32	60.0240096						0	84	84	84	1
m	1	0.741						ESILIO	p	6	41	monitoring	250	parola	1	ong	0	no	GM25M15	25	M	2021-11-15_12h56.23.030	THAI_NEGA	2021.2.3	Win32	60.0240096						0	85	85	85	1
z	1	0.822						RECRUTA	np	7	0	monitoring	500	nonparola	2	ong	0	no	GM25M15	25	M	2021-11-15_12h56.23.030	THAI_NEGA	2021.2.3	Win32	60.0240096						0	86	86	86	1
m	1	0.779						TIMONE	p	7	31	monitoring	250	parola	1	ong	0	no	GM25M15	25	M	2021-11-15_12h56.23.030	THAI_NEGA	2021.2.3	Win32	60.0240096						0	87	87	87	1
m	1	1.127						CAVOLO	p	6	13	monitoring	0	parola	1	ong	0	no	GM25M15	25	M	2021-11-15_12h56.23.030	THAI_NEGA	2021.2.3	Win32	60.0240096						0	88	88	88	1
z	1	0.783						NOTTARE	np	7	0	monitoring	500	nonparola	2	ong	0	no	GM25M15	25	M	2021-11-15_12h56.23.030	THAI_NEGA	2021.2.3	Win32	60.0240096						0	89	89	89	1
m	1	1.087						LICHENE	p	7	7	monitoring	0	parola	1	ong	0	no	GM25M15	25	M	2021-11-15_12h56.23.030	THAI_NEGA	2021.2.3	Win32	60.0240096						0	90	90	90	1
z	1	0.763						PUSTINO	np	7	0	monitoring	500	nonparola	2	ong	0	no	GM25M15	25	M	2021-11-15_12h56.23.030	THAI_NEGA	2021.2.3	Win32	60.0240096						0	91	91	91	1
z	0	1.143						MULINO	p	6	7	monitoring	0	parola	1	ong	0	no	GM25M15	25	M	2021-11-15_12h56.23.030	THAI_NEGA	2021.2.3	Win32	60.0240096						0	92	92	92	1
m	0	1.47						VAROLO	np	6	0	monitoring	0	nonparola	2	ong	0	no	GM25M15	25	M	2021-11-15_12h56.23.030	THAI_NEGA	2021.2.3	Win32	60.0240096						0	93	93	93	1
m	0	0.766						ENIGMA	p	6	9	monitoring	500	l	1	pmcue	0	no	GM25M15	25	M	2021-11-15_12h56.23.030	THAI_NEGA	2021.2.3	Win32	60.0240096						0	94	94	94	1
m	1	0.892						NARICE	p	6	15	monitoring	250	parola	1	ong	0	no	GM25M15	25	M	2021-11-15_12h56.23.030	THAI_NEGA	2021.2.3	Win32	60.0240096						0	95	95	95	1
z	1	0.956						CAVIDE	np	6	0	monitoring	500	nonparola	2	ong	0	no	GM25M15	25	M	2021-11-15_12h56.23.030	THAI_NEGA	2021.2.3	Win32	60.0240096						0	96	96	96	1
z	1	0.809						VOLACE	np	6	0	monitoring	0	nonparola	2	ong	0	no	GM25M15	25	M	2021-11-15_12h56.23.030	THAI_NEGA	2021.2.3	Win32	60.0240096						0	97	97	97	1
z	1	0.924						SADICE	np	6	0	monitoring	0	nonparola	2	ong	0	no	GM25M15	25	M	2021-11-15_12h56.23.030	THAI_NEGA	2021.2.3	Win32	60.0240096						0	98	98	98	1
m	1	1.168						VORTICE	p	7	14	monitoring	250	parola	1	ong	0	no	GM25M15	25	M	2021-11-15_12h56.23.030	THAI_NEGA	2021.2.3	Win32	60.0240096						0	99	99	99	1
																			GM25M15	25	M	2021-11-15_12h56.23.030	THAI_NEGA	2021.2.3	Win32	60.0240096											n	1	6.189	y	1	2.196	n	1	2.628
