# Supplementary material for: Thinking about it: the impact of COVID-19-related stimuli on prospective memory
Source: PeerJ. 2023 Nov 16;11:e16389. doi: 10.7717/peerj.16389 (PMC10657566; doi:10.7717/peerj.16389)
Supplement: Supplemental Information 4 — The raw data from both the task and the questionnaire. Both folders are divided in the three conditions (COV, DOC, and NEGA) depending on the presented video clip. [file peerj-11-16389-s004.zip › Data/RAW_Data_Task/NEGA_version/MT24M19_nega.csv]

trial_key.keys	trial_key.corr	trial_key.rt	trials_loop_practice.thisRepN	trials_loop_practice.thisTrialN	trials_loop_practice.thisN	trials_loop_practice.thisIndex	trials_loop_practice.ran	stimolo	parolanonparola	lunghezza	frequenza	blocco	jitter	rispcorr	StimTrig	stim_type	stimulus_after	underline	ID_Soggetto*	Età*	Sesso	date	expName	psychopyVersion	OS	frameRate	trials_loop_baseline.thisRepN	trials_loop_baseline.thisTrialN	trials_loop_baseline.thisN	trials_loop_baseline.thisIndex	trials_loop_baseline.ran	trials_loop_attention.thisRepN	trials_loop_attention.thisTrialN	trials_loop_attention.thisN	trials_loop_attention.thisIndex	trials_loop_attention.ran	emotional1_key.keys	emotional1_key.corr	emotional1_key.rt	emotional2_key.keys	emotional2_key.corr	emotional2_key.rt	emotional3_key.keys	emotional3_key.corr	emotional3_key.rt
z	1	0.8067	0	0	0	0	1	ARANCIA	p	7	31	practice	500	parola	1	ong	0	no	MT24M19	24	F	2021-10-19_16h41.13.287	THAI_NEGA	2021.2.3	MacIntel	60.0024001
m	1	1.4833	0	1	1	1	1	RECINA	np	6	0	practice	500	nonparola	2	ong	0	no	MT24M19	24	F	2021-10-19_16h41.13.287	THAI_NEGA	2021.2.3	MacIntel	60.0024001
m	1	1.1676	0	2	2	2	1	TUCCANA	np	7	0	practice	250	nonparola	2	ong	0	no	MT24M19	24	F	2021-10-19_16h41.13.287	THAI_NEGA	2021.2.3	MacIntel	60.0024001
z	1	0.5916	0	3	3	3	1	PETTINE	p	7	1	practice	0	parola	1	ong	0	no	MT24M19	24	F	2021-10-19_16h41.13.287	THAI_NEGA	2021.2.3	MacIntel	60.0024001
m	1	1.2475	0	4	4	4	1	INFITO	np	6	0	practice	500	nonparola	2	ong	0	no	MT24M19	24	F	2021-10-19_16h41.13.287	THAI_NEGA	2021.2.3	MacIntel	60.0024001
z	1	0.6561	0	5	5	5	1	GIUDICE	p	7	374	practice	500	parola	1	ong	0	no	MT24M19	24	F	2021-10-19_16h41.13.287	THAI_NEGA	2021.2.3	MacIntel	60.0024001
z	1	1.1851	0	6	6	6	1	VOLANTE	p	7	89	practice	0	parola	1	ong	0	no	MT24M19	24	F	2021-10-19_16h41.13.287	THAI_NEGA	2021.2.3	MacIntel	60.0024001
m	1	0.6331	0	7	7	7	1	CUBELA	np	6	0	practice	250	nonparola	2	ong	0	no	MT24M19	24	F	2021-10-19_16h41.13.287	THAI_NEGA	2021.2.3	MacIntel	60.0024001
m	1	0.6387	0	8	8	8	1	LUGGINE	np	7	0	practice	0	nonparola	2	ong	0	no	MT24M19	24	F	2021-10-19_16h41.13.287	THAI_NEGA	2021.2.3	MacIntel	60.0024001
z	1	0.5506	0	9	9	9	1	DISEGNO	p	7	201	practice	0	parola	1	ong	0	no	MT24M19	24	F	2021-10-19_16h41.13.287	THAI_NEGA	2021.2.3	MacIntel	60.0024001
z	1	0.6406						RELITTO	p	7	8	baseline	500	parola	1	ong	0	no	MT24M19	24	F	2021-10-19_16h41.13.287	THAI_NEGA	2021.2.3	MacIntel	60.0024001	0	0	0	0	1
m	0	0.5823						GERANIO	p	7	12	baseline	250	parola	1	ong	0	no	MT24M19	24	F	2021-10-19_16h41.13.287	THAI_NEGA	2021.2.3	MacIntel	60.0024001	0	1	1	1	1
m	1	1.4019						VANANGA	np	7	0	baseline	0	nonparola	2	ong	0	no	MT24M19	24	F	2021-10-19_16h41.13.287	THAI_NEGA	2021.2.3	MacIntel	60.0024001	0	2	2	2	1
z	1	0.656						NATICA	p	6	5	baseline	250	parola	1	ong	0	no	MT24M19	24	F	2021-10-19_16h41.13.287	THAI_NEGA	2021.2.3	MacIntel	60.0024001	0	3	3	3	1
m	1	0.7572						USTELLO	np	7	0	baseline	500	nonparola	2	ong	0	no	MT24M19	24	F	2021-10-19_16h41.13.287	THAI_NEGA	2021.2.3	MacIntel	60.0024001	0	4	4	4	1
z	1	0.5835						METANO	p	6	17	baseline	250	parola	1	ong	0	no	MT24M19	24	F	2021-10-19_16h41.13.287	THAI_NEGA	2021.2.3	MacIntel	60.0024001	0	5	5	5	1
m	1	0.949						FIURIA	np	6	0	baseline	500	nonparola	2	ong	0	no	MT24M19	24	F	2021-10-19_16h41.13.287	THAI_NEGA	2021.2.3	MacIntel	60.0024001	0	6	6	6	1
z	1	0.7559						SUGHERO	p	7	5	baseline	250	parola	1	ong	0	no	MT24M19	24	F	2021-10-19_16h41.13.287	THAI_NEGA	2021.2.3	MacIntel	60.0024001	0	7	7	7	1
m	1	0.817						PIROTA	np	6	0	baseline	250	nonparola	2	ong	0	no	MT24M19	24	F	2021-10-19_16h41.13.287	THAI_NEGA	2021.2.3	MacIntel	60.0024001	0	8	8	8	1
m	1	0.8503						BAMBORA	np	7	0	baseline	0	nonparola	2	ong	0	no	MT24M19	24	F	2021-10-19_16h41.13.287	THAI_NEGA	2021.2.3	MacIntel	60.0024001	0	9	9	9	1
z	1	0.6149						PETALO	p	6	27	baseline	250	parola	1	ong	0	no	MT24M19	24	F	2021-10-19_16h41.13.287	THAI_NEGA	2021.2.3	MacIntel	60.0024001	0	10	10	10	1
z	1	0.7859						ELMETTO	p	7	5	baseline	0	parola	1	ong	0	no	MT24M19	24	F	2021-10-19_16h41.13.287	THAI_NEGA	2021.2.3	MacIntel	60.0024001	0	11	11	11	1
m	1	0.7224						DOBILE	np	6	0	baseline	250	nonparola	2	ong	0	no	MT24M19	24	F	2021-10-19_16h41.13.287	THAI_NEGA	2021.2.3	MacIntel	60.0024001	0	12	12	12	1
z	1	0.9645						BAVERO	p	6	7	baseline	0	parola	1	ong	0	no	MT24M19	24	F	2021-10-19_16h41.13.287	THAI_NEGA	2021.2.3	MacIntel	60.0024001	0	13	13	13	1
z	1	0.7132						VALENZA	p	7	10	baseline	500	parola	1	ong	0	no	MT24M19	24	F	2021-10-19_16h41.13.287	THAI_NEGA	2021.2.3	MacIntel	60.0024001	0	14	14	14	1
m	1	0.7012						ORDONE	np	6	0	baseline	250	nonparola	2	ong	0	no	MT24M19	24	F	2021-10-19_16h41.13.287	THAI_NEGA	2021.2.3	MacIntel	60.0024001	0	15	15	15	1
m	1	0.9005						TERPONE	np	7	0	baseline	250	nonparola	2	ong	0	no	MT24M19	24	F	2021-10-19_16h41.13.287	THAI_NEGA	2021.2.3	MacIntel	60.0024001	0	16	16	16	1
z	1	0.6688						INCHINO	p	7	10	baseline	250	parola	1	ong	0	no	MT24M19	24	F	2021-10-19_16h41.13.287	THAI_NEGA	2021.2.3	MacIntel	60.0024001	0	17	17	17	1
z	1	1.0906						ETTARO	p	6	31	baseline	0	parola	1	ong	0	no	MT24M19	24	F	2021-10-19_16h41.13.287	THAI_NEGA	2021.2.3	MacIntel	60.0024001	0	18	18	18	1
m	1	0.7516						LUVACA	np	6	0	baseline	250	nonparola	2	ong	0	no	MT24M19	24	F	2021-10-19_16h41.13.287	THAI_NEGA	2021.2.3	MacIntel	60.0024001	0	19	19	19	1
z	1	0.6483						DUETTO	p	6	23	baseline	500	parola	1	ong	0	no	MT24M19	24	F	2021-10-19_16h41.13.287	THAI_NEGA	2021.2.3	MacIntel	60.0024001	0	20	20	20	1
m	1	0.974						PUPILE	np	6	0	baseline	250	nonparola	2	ong	0	no	MT24M19	24	F	2021-10-19_16h41.13.287	THAI_NEGA	2021.2.3	MacIntel	60.0024001	0	21	21	21	1
m	1	0.8345						STOVACO	np	7	0	baseline	0	nonparola	2	ong	0	no	MT24M19	24	F	2021-10-19_16h41.13.287	THAI_NEGA	2021.2.3	MacIntel	60.0024001	0	22	22	22	1
z	1	0.7254						BARILE	p	6	7	baseline	500	parola	1	ong	0	no	MT24M19	24	F	2021-10-19_16h41.13.287	THAI_NEGA	2021.2.3	MacIntel	60.0024001	0	23	23	23	1
m	1	0.7356						RANAIO	np	6	0	baseline	250	nonparola	2	ong	0	no	MT24M19	24	F	2021-10-19_16h41.13.287	THAI_NEGA	2021.2.3	MacIntel	60.0024001	0	24	24	24	1
z	1	0.6267						CAVERNA	p	7	14	baseline	250	parola	1	ong	0	no	MT24M19	24	F	2021-10-19_16h41.13.287	THAI_NEGA	2021.2.3	MacIntel	60.0024001	0	25	25	25	1
m	1	1.0183						ROTOIA	np	7	0	baseline	500	nonparola	2	ong	0	no	MT24M19	24	F	2021-10-19_16h41.13.287	THAI_NEGA	2021.2.3	MacIntel	60.0024001	0	26	26	26	1
z	1	0.7883						ALTURA	p	6	8	baseline	500	parola	1	ong	0	no	MT24M19	24	F	2021-10-19_16h41.13.287	THAI_NEGA	2021.2.3	MacIntel	60.0024001	0	27	27	27	1
z	1	0.5689						DIPINTO	p	7	21	baseline	0	parola	1	ong	0	no	MT24M19	24	F	2021-10-19_16h41.13.287	THAI_NEGA	2021.2.3	MacIntel	60.0024001	0	28	28	28	1
z	1	0.5528						LEGUME	p	6	11	baseline	250	parola	1	ong	0	no	MT24M19	24	F	2021-10-19_16h41.13.287	THAI_NEGA	2021.2.3	MacIntel	60.0024001	0	29	29	29	1
m	1	0.783						FEDINO	np	6	0	baseline	500	nonparola	2	ong	0	no	MT24M19	24	F	2021-10-19_16h41.13.287	THAI_NEGA	2021.2.3	MacIntel	60.0024001	0	30	30	30	1
z	1	0.5653						MENSOLA	p	7	7	baseline	0	parola	1	ong	0	no	MT24M19	24	F	2021-10-19_16h41.13.287	THAI_NEGA	2021.2.3	MacIntel	60.0024001	0	31	31	31	1
m	1	1.5759						ALCUME	np	6	0	baseline	500	nonparola	2	ong	0	no	MT24M19	24	F	2021-10-19_16h41.13.287	THAI_NEGA	2021.2.3	MacIntel	60.0024001	0	32	32	32	1
z	1	0.8497						INNESTO	p	6	13	baseline	0	parola	1	ong	0	no	MT24M19	24	F	2021-10-19_16h41.13.287	THAI_NEGA	2021.2.3	MacIntel	60.0024001	0	33	33	33	1
m	1	0.8177						LAVENDA	np	7	0	baseline	0	nonparola	2	ong	0	no	MT24M19	24	F	2021-10-19_16h41.13.287	THAI_NEGA	2021.2.3	MacIntel	60.0024001	0	34	34	34	1
m	0	0.7017						SLAVINA	p	7	5	baseline	500	parola	1	ong	0	no	MT24M19	24	F	2021-10-19_16h41.13.287	THAI_NEGA	2021.2.3	MacIntel	60.0024001	0	35	35	35	1
z	1	0.6753						ORMONE	p	6	6	baseline	500	parola	1	ong	0	no	MT24M19	24	F	2021-10-19_16h41.13.287	THAI_NEGA	2021.2.3	MacIntel	60.0024001	0	36	36	36	1
m	1	0.7593						UMIONE	np	6	0	baseline	0	nonparola	2	ong	0	no	MT24M19	24	F	2021-10-19_16h41.13.287	THAI_NEGA	2021.2.3	MacIntel	60.0024001	0	37	37	37	1
z	1	0.6565						SALAME	p	6	14	baseline	0	parola	1	ong	0	no	MT24M19	24	F	2021-10-19_16h41.13.287	THAI_NEGA	2021.2.3	MacIntel	60.0024001	0	38	38	38	1
m	1	0.8886						GANDOLA	np	7	0	baseline	500	nonparola	2	ong	0	no	MT24M19	24	F	2021-10-19_16h41.13.287	THAI_NEGA	2021.2.3	MacIntel	60.0024001	0	39	39	39	1
m	1	0.9003						DIGEGNO	np	7	0	baseline	500	nonparola	2	ong	0	no	MT24M19	24	F	2021-10-19_16h41.13.287	THAI_NEGA	2021.2.3	MacIntel	60.0024001	0	40	40	40	1
m	1	0.6853						BACRECA	np	7	0	baseline	0	nonparola	2	ong	0	no	MT24M19	24	F	2021-10-19_16h41.13.287	THAI_NEGA	2021.2.3	MacIntel	60.0024001	0	41	41	41	1
z	1	0.8712						RUDERE	p	6	8	baseline	250	parola	1	ong	0	no	MT24M19	24	F	2021-10-19_16h41.13.287	THAI_NEGA	2021.2.3	MacIntel	60.0024001	0	42	42	42	1
m	1	1.0017						OSCITE	np	6	0	baseline	250	nonparola	2	ong	0	no	MT24M19	24	F	2021-10-19_16h41.13.287	THAI_NEGA	2021.2.3	MacIntel	60.0024001	0	43	43	43	1
z	1	1.0061						NETTARE	p	7	14	baseline	500	parola	1	ong	0	no	MT24M19	24	F	2021-10-19_16h41.13.287	THAI_NEGA	2021.2.3	MacIntel	60.0024001	0	44	44	44	1
m	1	0.8193						PENTERA	np	7	0	baseline	0	nonparola	2	ong	0	no	MT24M19	24	F	2021-10-19_16h41.13.287	THAI_NEGA	2021.2.3	MacIntel	60.0024001	0	45	45	45	1
m	1	0.6844						NEBOZIO	np	7	0	baseline	250	nonparola	2	ong	0	no	MT24M19	24	F	2021-10-19_16h41.13.287	THAI_NEGA	2021.2.3	MacIntel	60.0024001	0	46	46	46	1
z	1	0.6341						ZATTERA	p	7	14	baseline	500	parola	1	ong	0	no	MT24M19	24	F	2021-10-19_16h41.13.287	THAI_NEGA	2021.2.3	MacIntel	60.0024001	0	47	47	47	1
z	1	0.838						LAMIERA	p	7	11	baseline	500	parola	1	ong	0	no	MT24M19	24	F	2021-10-19_16h41.13.287	THAI_NEGA	2021.2.3	MacIntel	60.0024001	0	48	48	48	1
m	1	0.7521						CULINA	np	6	0	baseline	500	nonparola	2	ong	0	no	MT24M19	24	F	2021-10-19_16h41.13.287	THAI_NEGA	2021.2.3	MacIntel	60.0024001	0	49	49	49	1
z	1	1.6735						FALANGE	p	7	9	baseline	250	parola	1	ong	0	no	MT24M19	24	F	2021-10-19_16h41.13.287	THAI_NEGA	2021.2.3	MacIntel	60.0024001	0	50	50	50	1
z	1	0.9772						PEDALE	p	6	16	baseline	500	parola	1	ong	0	no	MT24M19	24	F	2021-10-19_16h41.13.287	THAI_NEGA	2021.2.3	MacIntel	60.0024001	0	51	51	51	1
m	1	1.0818						METARDO	np	7	0	baseline	500	nonparola	2	ong	0	no	MT24M19	24	F	2021-10-19_16h41.13.287	THAI_NEGA	2021.2.3	MacIntel	60.0024001	0	52	52	52	1
z	1	0.6574						EMPORIO	p	7	3	baseline	250	parola	1	ong	0	no	MT24M19	24	F	2021-10-19_16h41.13.287	THAI_NEGA	2021.2.3	MacIntel	60.0024001	0	53	53	53	1
m	1	0.907						TAPORE	np	6	0	baseline	0	nonparola	2	ong	0	no	MT24M19	24	F	2021-10-19_16h41.13.287	THAI_NEGA	2021.2.3	MacIntel	60.0024001	0	54	54	54	1
m	1	0.9853						DENTIDE	np	7	0	baseline	250	nonparola	2	ong	0	no	MT24M19	24	F	2021-10-19_16h41.13.287	THAI_NEGA	2021.2.3	MacIntel	60.0024001	0	55	55	55	1
m	1	0.9356						SEPERTO	np	7	0	baseline	500	nonparola	2	ong	0	no	MT24M19	24	F	2021-10-19_16h41.13.287	THAI_NEGA	2021.2.3	MacIntel	60.0024001	0	56	56	56	1
z	1	0.6005						MUCOSA	p	6	6	baseline	500	parola	1	ong	0	no	MT24M19	24	F	2021-10-19_16h41.13.287	THAI_NEGA	2021.2.3	MacIntel	60.0024001	0	57	57	57	1
m	1	0.7161						BECULLA	np	7	0	baseline	250	nonparola	2	ong	0	no	MT24M19	24	F	2021-10-19_16h41.13.287	THAI_NEGA	2021.2.3	MacIntel	60.0024001	0	58	58	58	1
z	1	0.8099						FUCINA	p	6	8	baseline	250	parola	1	ong	0	no	MT24M19	24	F	2021-10-19_16h41.13.287	THAI_NEGA	2021.2.3	MacIntel	60.0024001	0	59	59	59	1
z	1	0.5999						ECLISSI	p	7	5	baseline	0	parola	1	ong	0	no	MT24M19	24	F	2021-10-19_16h41.13.287	THAI_NEGA	2021.2.3	MacIntel	60.0024001	0	60	60	60	1
z	1	0.5787						TROFEO	p	6	23	baseline	250	parola	1	ong	0	no	MT24M19	24	F	2021-10-19_16h41.13.287	THAI_NEGA	2021.2.3	MacIntel	60.0024001	0	61	61	61	1
z	1	0.6011						ROTTAME	p	7	7	baseline	0	parola	1	ong	0	no	MT24M19	24	F	2021-10-19_16h41.13.287	THAI_NEGA	2021.2.3	MacIntel	60.0024001	0	62	62	62	1
m	1	0.7762						MENDOLO	np	7	0	baseline	500	nonparola	2	ong	0	no	MT24M19	24	F	2021-10-19_16h41.13.287	THAI_NEGA	2021.2.3	MacIntel	60.0024001	0	63	63	63	1
m	1	0.7522						ARSINE	np	6	0	baseline	250	nonparola	2	ong	0	no	MT24M19	24	F	2021-10-19_16h41.13.287	THAI_NEGA	2021.2.3	MacIntel	60.0024001	0	64	64	64	1
z	1	0.6022						TISANA	p	6	7	baseline	0	parola	1	ong	0	no	MT24M19	24	F	2021-10-19_16h41.13.287	THAI_NEGA	2021.2.3	MacIntel	60.0024001	0	65	65	65	1
m	1	0.683						ORLINO	np	6	0	baseline	0	nonparola	2	ong	0	no	MT24M19	24	F	2021-10-19_16h41.13.287	THAI_NEGA	2021.2.3	MacIntel	60.0024001	0	66	66	66	1
z	1	0.8073						ARINGA	p	6	9	baseline	500	parola	1	ong	0	no	MT24M19	24	F	2021-10-19_16h41.13.287	THAI_NEGA	2021.2.3	MacIntel	60.0024001	0	67	67	67	1
m	1	0.7041						TENGINE	np	7	0	baseline	0	nonparola	2	ong	0	no	MT24M19	24	F	2021-10-19_16h41.13.287	THAI_NEGA	2021.2.3	MacIntel	60.0024001	0	68	68	68	1
z	1	0.5833						ATTICO	p	6	6	baseline	500	parola	1	ong	0	no	MT24M19	24	F	2021-10-19_16h41.13.287	THAI_NEGA	2021.2.3	MacIntel	60.0024001	0	69	69	69	1
m	1	0.7686						VENORE	np	6	0	baseline	250	nonparola	2	ong	0	no	MT24M19	24	F	2021-10-19_16h41.13.287	THAI_NEGA	2021.2.3	MacIntel	60.0024001	0	70	70	70	1
z	1	0.6988						DARSENA	p	7	9	baseline	0	parola	1	ong	0	no	MT24M19	24	F	2021-10-19_16h41.13.287	THAI_NEGA	2021.2.3	MacIntel	60.0024001	0	71	71	71	1
m	1	0.7206						ALCIERE	np	7	0	baseline	250	nonparola	2	ong	0	no	MT24M19	24	F	2021-10-19_16h41.13.287	THAI_NEGA	2021.2.3	MacIntel	60.0024001	0	72	72	72	1
m	1	0.8539						ENTIMO	np	6	0	baseline	0	nonparola	2	ong	0	no	MT24M19	24	F	2021-10-19_16h41.13.287	THAI_NEGA	2021.2.3	MacIntel	60.0024001	0	73	73	73	1
z	1	0.5708						LIVIDO	p	6	8	baseline	500	parola	1	ong	0	no	MT24M19	24	F	2021-10-19_16h41.13.287	THAI_NEGA	2021.2.3	MacIntel	60.0024001	0	74	74	74	1
z	1	0.5839						NAUSEA	p	6	15	baseline	0	parola	1	ong	0	no	MT24M19	24	F	2021-10-19_16h41.13.287	THAI_NEGA	2021.2.3	MacIntel	60.0024001	0	75	75	75	1
z	0	0.7074						VERCACE	np	7	0	baseline	500	nonparola	2	ong	0	no	MT24M19	24	F	2021-10-19_16h41.13.287	THAI_NEGA	2021.2.3	MacIntel	60.0024001	0	76	76	76	1
z	1	0.6192						COFANO	p	6	9	baseline	0	parola	1	ong	0	no	MT24M19	24	F	2021-10-19_16h41.13.287	THAI_NEGA	2021.2.3	MacIntel	60.0024001	0	77	77	77	1
z	0	1.1874						USPICIO	np	7	0	baseline	250	nonparola	2	ong	0	no	MT24M19	24	F	2021-10-19_16h41.13.287	THAI_NEGA	2021.2.3	MacIntel	60.0024001	0	78	78	78	1
z	1	0.5687						IMBUTO	p	6	9	baseline	0	parola	1	ong	0	no	MT24M19	24	F	2021-10-19_16h41.13.287	THAI_NEGA	2021.2.3	MacIntel	60.0024001	0	79	79	79	1
m	1	0.8322						SADIVA	np	6	0	baseline	500	nonparola	2	ong	0	no	MT24M19	24	F	2021-10-19_16h41.13.287	THAI_NEGA	2021.2.3	MacIntel	60.0024001	0	80	80	80	1
z	1	0.7185						BOZZOLO	p	7	7	baseline	0	parola	1	ong	0	no	MT24M19	24	F	2021-10-19_16h41.13.287	THAI_NEGA	2021.2.3	MacIntel	60.0024001	0	81	81	81	1
m	1	0.9215						OMPICCIO	np	7	0	baseline	0	nonparola	2	ong	0	no	MT24M19	24	F	2021-10-19_16h41.13.287	THAI_NEGA	2021.2.3	MacIntel	60.0024001	0	82	82	82	1
m	1	1.0325						LIMPONE	np	7	0	baseline	500	nonparola	2	ong	0	no	MT24M19	24	F	2021-10-19_16h41.13.287	THAI_NEGA	2021.2.3	MacIntel	60.0024001	0	83	83	83	1
m	1	0.9406						NARCICO	np	7	0	baseline	250	nonparola	2	ong	0	no	MT24M19	24	F	2021-10-19_16h41.13.287	THAI_NEGA	2021.2.3	MacIntel	60.0024001	0	84	84	84	1
z	1	0.7349						PASCOLO	p	7	7	baseline	0	parola	1	ong	0	no	MT24M19	24	F	2021-10-19_16h41.13.287	THAI_NEGA	2021.2.3	MacIntel	60.0024001	0	85	85	85	1
m	1	1.0345						INSOGNA	np	7	0	baseline	250	nonparola	2	ong	0	no	MT24M19	24	F	2021-10-19_16h41.13.287	THAI_NEGA	2021.2.3	MacIntel	60.0024001	0	86	86	86	1
z	1	0.9009						PATINA	p	6	14	baseline	250	parola	1	ong	0	no	MT24M19	24	F	2021-10-19_16h41.13.287	THAI_NEGA	2021.2.3	MacIntel	60.0024001	0	87	87	87	1
m	1	0.785						ADOLTO	np	7	0	baseline	0	nonparola	2	ong	0	no	MT24M19	24	F	2021-10-19_16h41.13.287	THAI_NEGA	2021.2.3	MacIntel	60.0024001	0	88	88	88	1
z	1	0.7423						UTENTE	p	6	34	baseline	0	parola	1	ong	0	no	MT24M19	24	F	2021-10-19_16h41.13.287	THAI_NEGA	2021.2.3	MacIntel	60.0024001	0	89	89	89	1
m	1	0.6907						CIPELLA	np	7	0	baseline	500	nonparola	2	ong	0	no	MT24M19	24	F	2021-10-19_16h41.13.287	THAI_NEGA	2021.2.3	MacIntel	60.0024001	0	90	90	90	1
z	1	0.7848						GINEPRO	p	7	10	baseline	0	parola	1	ong	0	no	MT24M19	24	F	2021-10-19_16h41.13.287	THAI_NEGA	2021.2.3	MacIntel	60.0024001	0	91	91	91	1
m	1	0.6829						NONATO	np	6	0	baseline	500	nonparola	2	ong	0	no	MT24M19	24	F	2021-10-19_16h41.13.287	THAI_NEGA	2021.2.3	MacIntel	60.0024001	0	92	92	92	1
z	1	0.5685						CALICE	p	6	10	baseline	0	parola	1	ong	0	no	MT24M19	24	F	2021-10-19_16h41.13.287	THAI_NEGA	2021.2.3	MacIntel	60.0024001	0	93	93	93	1
z	1	0.6011						TORACE	p	6	31	baseline	250	parola	1	ong	0	no	MT24M19	24	F	2021-10-19_16h41.13.287	THAI_NEGA	2021.2.3	MacIntel	60.0024001	0	94	94	94	1
z	1	0.9506						REDINE	p	6	8	baseline	500	parola	1	ong	0	no	MT24M19	24	F	2021-10-19_16h41.13.287	THAI_NEGA	2021.2.3	MacIntel	60.0024001	0	95	95	95	1
z	1	0.776						GOMITO	p	6	35	baseline	0	parola	1	ong	0	no	MT24M19	24	F	2021-10-19_16h41.13.287	THAI_NEGA	2021.2.3	MacIntel	60.0024001	0	96	96	96	1
m	1	1.2839						INGENSO	np	7	0	baseline	500	nonparola	2	ong	0	no	MT24M19	24	F	2021-10-19_16h41.13.287	THAI_NEGA	2021.2.3	MacIntel	60.0024001	0	97	97	97	1
m	1	1.0512						COVALLO	np	7	0	baseline	250	nonparola	2	ong	0	no	MT24M19	24	F	2021-10-19_16h41.13.287	THAI_NEGA	2021.2.3	MacIntel	60.0024001	0	98	98	98	1
z	1	0.6173						MONACO	p	6	24	baseline	250	parola	1	ong	0	no	MT24M19	24	F	2021-10-19_16h41.13.287	THAI_NEGA	2021.2.3	MacIntel	60.0024001	0	99	99	99	1
	0							DILUVIO	p	7	34	monitoring	0	parola	1	ong	0	no	MT24M19	24	F	2021-10-19_16h41.13.287	THAI_NEGA	2021.2.3	MacIntel	60.0024001						0	0	0	0	1
m	1	0.9837						PADATO	np	6	0	monitoring	250	nonparola	2	ong	0	no	MT24M19	24	F	2021-10-19_16h41.13.287	THAI_NEGA	2021.2.3	MacIntel	60.0024001						0	1	1	1	1
z	1	0.7347						STIVALE	p	7	10	monitoring	0	parola	1	ong	0	no	MT24M19	24	F	2021-10-19_16h41.13.287	THAI_NEGA	2021.2.3	MacIntel	60.0024001						0	2	2	2	1
m	1	1.149						BAMMINO	np	7	0	monitoring	0	nonparola	2	ong	0	no	MT24M19	24	F	2021-10-19_16h41.13.287	THAI_NEGA	2021.2.3	MacIntel	60.0024001						0	3	3	3	1
m	1	1.0726						NUDOLA	np	6	0	monitoring	250	nonparola	2	ong	0	no	MT24M19	24	F	2021-10-19_16h41.13.287	THAI_NEGA	2021.2.3	MacIntel	60.0024001						0	4	4	4	1
z	1	1.0153						ZAMPINO	p	7	6	monitoring	500	parola	1	ong	0	no	MT24M19	24	F	2021-10-19_16h41.13.287	THAI_NEGA	2021.2.3	MacIntel	60.0024001						0	5	5	5	1
z	1	0.8167						CALDAIA	p	7	12	monitoring	250	parola	1	ong	0	no	MT24M19	24	F	2021-10-19_16h41.13.287	THAI_NEGA	2021.2.3	MacIntel	60.0024001						0	6	6	6	1
m	1	1.1576						FULGINE	np	7	0	monitoring	0	nonparola	2	ong	0	no	MT24M19	24	F	2021-10-19_16h41.13.287	THAI_NEGA	2021.2.3	MacIntel	60.0024001						0	7	7	7	1
z	1	0.8206						URANIO	p	6	9	monitoring	250	parola	1	ong	0	no	MT24M19	24	F	2021-10-19_16h41.13.287	THAI_NEGA	2021.2.3	MacIntel	60.0024001						0	8	8	8	1
m	1	0.9173						APISSO	np	6	0	monitoring	500	nonparola	2	ong	0	no	MT24M19	24	F	2021-10-19_16h41.13.287	THAI_NEGA	2021.2.3	MacIntel	60.0024001						0	9	9	9	1
l	1	1.6054						CAGERMA	np	7	0	monitoring	0	l	2	pmcue	0	no	MT24M19	24	F	2021-10-19_16h41.13.287	THAI_NEGA	2021.2.3	MacIntel	60.0024001						0	10	10	10	1
z	1	0.7456						TAZZINA	p	7	10	monitoring	250	parola	1	ong	0	no	MT24M19	24	F	2021-10-19_16h41.13.287	THAI_NEGA	2021.2.3	MacIntel	60.0024001						0	11	11	11	1
z	1	0.7409						VAPORE	p	6	40	monitoring	0	parola	1	ong	0	no	MT24M19	24	F	2021-10-19_16h41.13.287	THAI_NEGA	2021.2.3	MacIntel	60.0024001						0	12	12	12	1
	0							FEDORE	np	6	0	monitoring	250	nonparola	2	ong	0	no	MT24M19	24	F	2021-10-19_16h41.13.287	THAI_NEGA	2021.2.3	MacIntel	60.0024001						0	13	13	13	1
z	1	0.6678						MONTONE	p	7	8	monitoring	250	parola	1	ong	0	no	MT24M19	24	F	2021-10-19_16h41.13.287	THAI_NEGA	2021.2.3	MacIntel	60.0024001						0	14	14	14	1
m	1	1.2391						CANEZZA	np	7	0	monitoring	0	nonparola	2	ong	0	no	MT24M19	24	F	2021-10-19_16h41.13.287	THAI_NEGA	2021.2.3	MacIntel	60.0024001						0	15	15	15	1
m	1	0.9507						RAGINA	np	6	0	monitoring	250	nonparola	2	ong	0	no	MT24M19	24	F	2021-10-19_16h41.13.287	THAI_NEGA	2021.2.3	MacIntel	60.0024001						0	16	16	16	1
z	1	0.5676						AGNELLO	p	7	17	monitoring	250	parola	1	ong	0	no	MT24M19	24	F	2021-10-19_16h41.13.287	THAI_NEGA	2021.2.3	MacIntel	60.0024001						0	17	17	17	1
m	1	0.8185						PINARIO	np	7	0	monitoring	250	nonparola	2	ong	0	no	MT24M19	24	F	2021-10-19_16h41.13.287	THAI_NEGA	2021.2.3	MacIntel	60.0024001						0	18	18	18	1
m	1	1.0048						INDANO	np	6	0	monitoring	500	nonparola	2	ong	0	no	MT24M19	24	F	2021-10-19_16h41.13.287	THAI_NEGA	2021.2.3	MacIntel	60.0024001						0	19	19	19	1
z	1	0.9332						BISTURI	p	7	8	monitoring	250	parola	1	ong	0	no	MT24M19	24	F	2021-10-19_16h41.13.287	THAI_NEGA	2021.2.3	MacIntel	60.0024001						0	20	20	20	1
m	1	0.8838						SECONTO	np	7	0	monitoring	250	nonparola	2	ong	0	no	MT24M19	24	F	2021-10-19_16h41.13.287	THAI_NEGA	2021.2.3	MacIntel	60.0024001						0	21	21	21	1
l	1	1.0698						POMATA	p	6	0	monitoring	500	l	1	pmcue	0	no	MT24M19	24	F	2021-10-19_16h41.13.287	THAI_NEGA	2021.2.3	MacIntel	60.0024001						0	22	22	22	1
m	1	1.2162						UMETTA	np	6	0	monitoring	250	nonparola	2	ong	0	no	MT24M19	24	F	2021-10-19_16h41.13.287	THAI_NEGA	2021.2.3	MacIntel	60.0024001						0	23	23	23	1
z	1	0.83						FRUSCIO	p	7	9	monitoring	0	parola	1	ong	0	no	MT24M19	24	F	2021-10-19_16h41.13.287	THAI_NEGA	2021.2.3	MacIntel	60.0024001						0	24	24	24	1
z	1	1.0874						ORDIGNO	p	7	15	monitoring	250	parola	1	ong	0	no	MT24M19	24	F	2021-10-19_16h41.13.287	THAI_NEGA	2021.2.3	MacIntel	60.0024001						0	25	25	25	1
m	1	1.1854						METALO	np	6	0	monitoring	0	nonparola	2	ong	0	no	MT24M19	24	F	2021-10-19_16h41.13.287	THAI_NEGA	2021.2.3	MacIntel	60.0024001						0	26	26	26	1
m	1	0.8919						GAVERA	np	6	0	monitoring	500	nonparola	2	ong	0	no	MT24M19	24	F	2021-10-19_16h41.13.287	THAI_NEGA	2021.2.3	MacIntel	60.0024001						0	27	27	27	1
z	1	0.9573						INSERTO	p	7	9	monitoring	0	parola	1	ong	0	no	MT24M19	24	F	2021-10-19_16h41.13.287	THAI_NEGA	2021.2.3	MacIntel	60.0024001						0	28	28	28	1
z	1	1.0678						VICARIO	p	7	9	monitoring	500	parola	1	ong	0	no	MT24M19	24	F	2021-10-19_16h41.13.287	THAI_NEGA	2021.2.3	MacIntel	60.0024001						0	29	29	29	1
m	1	0.8189						ACENDA	np	6	0	monitoring	0	nonparola	2	ong	0	no	MT24M19	24	F	2021-10-19_16h41.13.287	THAI_NEGA	2021.2.3	MacIntel	60.0024001						0	30	30	30	1
z	1	0.8598						DECADE	p	6	7	monitoring	0	parola	1	ong	0	no	MT24M19	24	F	2021-10-19_16h41.13.287	THAI_NEGA	2021.2.3	MacIntel	60.0024001						0	31	31	31	1
m	1	1.3656						PALETE	np	6	0	monitoring	500	nonparola	2	ong	0	no	MT24M19	24	F	2021-10-19_16h41.13.287	THAI_NEGA	2021.2.3	MacIntel	60.0024001						0	32	32	32	1
z	1	0.6342						SENAPE	p	6	17	monitoring	500	parola	1	ong	0	no	MT24M19	24	F	2021-10-19_16h41.13.287	THAI_NEGA	2021.2.3	MacIntel	60.0024001						0	33	33	33	1
m	1	0.7645						TENTONO	np	7	0	monitoring	0	nonparola	2	ong	0	no	MT24M19	24	F	2021-10-19_16h41.13.287	THAI_NEGA	2021.2.3	MacIntel	60.0024001						0	34	34	34	1
z	0	0.9388						MANICO	p	6	12	monitoring	0	l	1	pmcue	0	no	MT24M19	24	F	2021-10-19_16h41.13.287	THAI_NEGA	2021.2.3	MacIntel	60.0024001						0	35	35	35	1
z	1	1.2335						GETTONE	p	7	5	monitoring	250	parola	1	ong	0	no	MT24M19	24	F	2021-10-19_16h41.13.287	THAI_NEGA	2021.2.3	MacIntel	60.0024001						0	36	36	36	1
m	1	0.7319						CALERA	np	6	0	monitoring	500	nonparola	2	ong	0	no	MT24M19	24	F	2021-10-19_16h41.13.287	THAI_NEGA	2021.2.3	MacIntel	60.0024001						0	37	37	37	1
z	1	0.7359						USTIONE	p	7	20	monitoring	500	parola	1	ong	0	no	MT24M19	24	F	2021-10-19_16h41.13.287	THAI_NEGA	2021.2.3	MacIntel	60.0024001						0	38	38	38	1
z	1	0.9158						LEGNAME	p	7	7	monitoring	0	parola	1	ong	0	no	MT24M19	24	F	2021-10-19_16h41.13.287	THAI_NEGA	2021.2.3	MacIntel	60.0024001						0	39	39	39	1
m	1	1.2879						MODIVO	np	6	0	monitoring	0	nonparola	2	ong	0	no	MT24M19	24	F	2021-10-19_16h41.13.287	THAI_NEGA	2021.2.3	MacIntel	60.0024001						0	40	40	40	1
z	1	0.8358						RADURA	p	6	9	monitoring	0	parola	1	ong	0	no	MT24M19	24	F	2021-10-19_16h41.13.287	THAI_NEGA	2021.2.3	MacIntel	60.0024001						0	41	41	41	1
m	1	0.823						TUANTO	np	6	0	monitoring	250	nonparola	2	ong	0	no	MT24M19	24	F	2021-10-19_16h41.13.287	THAI_NEGA	2021.2.3	MacIntel	60.0024001						0	42	42	42	1
z	1	0.7206						PICCONE	p	7	11	monitoring	0	parola	1	ong	0	no	MT24M19	24	F	2021-10-19_16h41.13.287	THAI_NEGA	2021.2.3	MacIntel	60.0024001						0	43	43	43	1
m	1	0.8659						LACREME	np	7	0	monitoring	250	nonparola	2	ong	0	no	MT24M19	24	F	2021-10-19_16h41.13.287	THAI_NEGA	2021.2.3	MacIntel	60.0024001						0	44	44	44	1
m	1	0.8355						DILITTA	np	7	0	monitoring	500	nonparola	2	ong	0	no	MT24M19	24	F	2021-10-19_16h41.13.287	THAI_NEGA	2021.2.3	MacIntel	60.0024001						0	45	45	45	1
m	0	0.8263						TOMANTE	np	7	0	monitoring	0	l	2	pmcue	0	no	MT24M19	24	F	2021-10-19_16h41.13.287	THAI_NEGA	2021.2.3	MacIntel	60.0024001						0	46	46	46	1
z	1	0.6984						OTTONE	p	6	17	monitoring	500	parola	1	ong	0	no	MT24M19	24	F	2021-10-19_16h41.13.287	THAI_NEGA	2021.2.3	MacIntel	60.0024001						0	47	47	47	1
z	1	0.9351						GAZEBO	p	6	8	monitoring	0	parola	1	ong	0	no	MT24M19	24	F	2021-10-19_16h41.13.287	THAI_NEGA	2021.2.3	MacIntel	60.0024001						0	48	48	48	1
m	1	0.7441						NENICO	np	6	0	monitoring	250	nonparola	2	ong	0	no	MT24M19	24	F	2021-10-19_16h41.13.287	THAI_NEGA	2021.2.3	MacIntel	60.0024001						0	49	49	49	1
z	1	1.2039						ARPIONE	p	7	12	monitoring	250	parola	1	ong	0	no	MT24M19	24	F	2021-10-19_16h41.13.287	THAI_NEGA	2021.2.3	MacIntel	60.0024001						0	50	50	50	1
m	1	1.3825						VANIGIA	np	7	0	monitoring	500	nonparola	2	ong	0	no	MT24M19	24	F	2021-10-19_16h41.13.287	THAI_NEGA	2021.2.3	MacIntel	60.0024001						0	51	51	51	1
m	1	1.0562						EBLISSE	np	7	0	monitoring	0	nonparola	2	ong	0	no	MT24M19	24	F	2021-10-19_16h41.13.287	THAI_NEGA	2021.2.3	MacIntel	60.0024001						0	52	52	52	1
z	1	1.0648						CARTINA	p	7	13	monitoring	250	parola	1	ong	0	no	MT24M19	24	F	2021-10-19_16h41.13.287	THAI_NEGA	2021.2.3	MacIntel	60.0024001						0	53	53	53	1
m	1	0.8693						TECITA	np	6	0	monitoring	500	nonparola	2	ong	0	no	MT24M19	24	F	2021-10-19_16h41.13.287	THAI_NEGA	2021.2.3	MacIntel	60.0024001						0	54	54	54	1
z	1	0.7826						FELINO	p	6	9	monitoring	500	parola	1	ong	0	no	MT24M19	24	F	2021-10-19_16h41.13.287	THAI_NEGA	2021.2.3	MacIntel	60.0024001						0	55	55	55	1
m	1	0.9847						GINEVRO	np	7	0	monitoring	250	nonparola	2	ong	0	no	MT24M19	24	F	2021-10-19_16h41.13.287	THAI_NEGA	2021.2.3	MacIntel	60.0024001						0	56	56	56	1
m	1	0.9354						ELANCO	np	6	0	monitoring	250	nonparola	2	ong	0	no	MT24M19	24	F	2021-10-19_16h41.13.287	THAI_NEGA	2021.2.3	MacIntel	60.0024001						0	57	57	57	1
z	1	1.0791						BIDONE	p	6	13	monitoring	0	parola	1	ong	0	no	MT24M19	24	F	2021-10-19_16h41.13.287	THAI_NEGA	2021.2.3	MacIntel	60.0024001						0	58	58	58	1
z	1	0.8799						LEMURE	p	6	3	monitoring	500	parola	1	ong	0	no	MT24M19	24	F	2021-10-19_16h41.13.287	THAI_NEGA	2021.2.3	MacIntel	60.0024001						0	59	59	59	1
l	1	0.9159						SAGOMA	p	6	0	monitoring	250	l	1	pmcue	0	no	MT24M19	24	F	2021-10-19_16h41.13.287	THAI_NEGA	2021.2.3	MacIntel	60.0024001						0	60	60	60	1
z	1	1.2495						REPERTO	p	7	7	monitoring	0	parola	1	ong	0	no	MT24M19	24	F	2021-10-19_16h41.13.287	THAI_NEGA	2021.2.3	MacIntel	60.0024001						0	61	61	61	1
m	1	0.786						MIDULLO	np	7	0	monitoring	250	nonparola	2	ong	0	no	MT24M19	24	F	2021-10-19_16h41.13.287	THAI_NEGA	2021.2.3	MacIntel	60.0024001						0	62	62	62	1
m	1	1.4994						DANNOLA	np	7	0	monitoring	500	nonparola	2	ong	0	no	MT24M19	24	F	2021-10-19_16h41.13.287	THAI_NEGA	2021.2.3	MacIntel	60.0024001						0	63	63	63	1
z	1	0.7824						ORFANO	p	6	9	monitoring	500	parola	1	ong	0	no	MT24M19	24	F	2021-10-19_16h41.13.287	THAI_NEGA	2021.2.3	MacIntel	60.0024001						0	64	64	64	1
m	1	0.8302						BANENA	np	6	0	monitoring	250	nonparola	2	ong	0	no	MT24M19	24	F	2021-10-19_16h41.13.287	THAI_NEGA	2021.2.3	MacIntel	60.0024001						0	65	65	65	1
m	1	1.1681						FERPATA	np	7	0	monitoring	0	nonparola	2	ong	0	no	MT24M19	24	F	2021-10-19_16h41.13.287	THAI_NEGA	2021.2.3	MacIntel	60.0024001						0	66	66	66	1
z	1	1.035						NEURONE	p	7	11	monitoring	250	parola	1	ong	0	no	MT24M19	24	F	2021-10-19_16h41.13.287	THAI_NEGA	2021.2.3	MacIntel	60.0024001						0	67	67	67	1
m	1	0.7678						LATTERA	np	7	0	monitoring	500	nonparola	2	ong	0	no	MT24M19	24	F	2021-10-19_16h41.13.287	THAI_NEGA	2021.2.3	MacIntel	60.0024001						0	68	68	68	1
m	1	0.7888						GESIONE	np	7	0	monitoring	500	nonparola	2	ong	0	no	MT24M19	24	F	2021-10-19_16h41.13.287	THAI_NEGA	2021.2.3	MacIntel	60.0024001						0	69	69	69	1
z	1	1.1968						PEDANA	p	6	18	monitoring	500	parola	1	ong	0	no	MT24M19	24	F	2021-10-19_16h41.13.287	THAI_NEGA	2021.2.3	MacIntel	60.0024001						0	70	70	70	1
m	0	0.8928						MACIATA	np	7	0	monitoring	500	l	2	pmcue	0	no	MT24M19	24	F	2021-10-19_16h41.13.287	THAI_NEGA	2021.2.3	MacIntel	60.0024001						0	71	71	71	1
m	1	0.7874						FIOLINO	np	7	0	monitoring	250	nonparola	2	ong	0	no	MT24M19	24	F	2021-10-19_16h41.13.287	THAI_NEGA	2021.2.3	MacIntel	60.0024001						0	72	72	72	1
z	1	0.9757						INGORGO	p	7	16	monitoring	0	parola	1	ong	0	no	MT24M19	24	F	2021-10-19_16h41.13.287	THAI_NEGA	2021.2.3	MacIntel	60.0024001						0	73	73	73	1
m	1	0.9366						IMPORO	np	6	0	monitoring	250	nonparola	2	ong	0	no	MT24M19	24	F	2021-10-19_16h41.13.287	THAI_NEGA	2021.2.3	MacIntel	60.0024001						0	74	74	74	1
z	1	0.9218						NOBILE	p	6	29	monitoring	500	parola	1	ong	0	no	MT24M19	24	F	2021-10-19_16h41.13.287	THAI_NEGA	2021.2.3	MacIntel	60.0024001						0	75	75	75	1
z	1	1.6065						MINIERA	p	7	19	monitoring	500	parola	1	ong	0	no	MT24M19	24	F	2021-10-19_16h41.13.287	THAI_NEGA	2021.2.3	MacIntel	60.0024001						0	76	76	76	1
m	1	0.7692						ALLARVE	np	7	0	monitoring	500	nonparola	2	ong	0	no	MT24M19	24	F	2021-10-19_16h41.13.287	THAI_NEGA	2021.2.3	MacIntel	60.0024001						0	77	77	77	1
m	1	0.7046						DIBANO	np	6	0	monitoring	250	nonparola	2	ong	0	no	MT24M19	24	F	2021-10-19_16h41.13.287	THAI_NEGA	2021.2.3	MacIntel	60.0024001						0	78	78	78	1
z	1	0.7674						FAGOTTO	p	7	7	monitoring	0	parola	1	ong	0	no	MT24M19	24	F	2021-10-19_16h41.13.287	THAI_NEGA	2021.2.3	MacIntel	60.0024001						0	79	79	79	1
z	1	0.7169						PALUDE	p	6	13	monitoring	0	parola	1	ong	0	no	MT24M19	24	F	2021-10-19_16h41.13.287	THAI_NEGA	2021.2.3	MacIntel	60.0024001						0	80	80	80	1
m	1	0.8349						MUDINO	np	6	0	monitoring	500	nonparola	2	ong	0	no	MT24M19	24	F	2021-10-19_16h41.13.287	THAI_NEGA	2021.2.3	MacIntel	60.0024001						0	81	81	81	1
m	1	0.974						ESTEBA	np	6	0	monitoring	500	nonparola	2	ong	0	no	MT24M19	24	F	2021-10-19_16h41.13.287	THAI_NEGA	2021.2.3	MacIntel	60.0024001						0	82	82	82	1
z	0	0.8832						MANTIDE	p	7	9	monitoring	250	l	1	pmcue	0	no	MT24M19	24	F	2021-10-19_16h41.13.287	THAI_NEGA	2021.2.3	MacIntel	60.0024001						0	83	83	83	1
z	1	0.9534						UVETTA	p	6	11	monitoring	500	parola	1	ong	0	no	MT24M19	24	F	2021-10-19_16h41.13.287	THAI_NEGA	2021.2.3	MacIntel	60.0024001						0	84	84	84	1
z	1	0.6195						ESILIO	p	6	41	monitoring	250	parola	1	ong	0	no	MT24M19	24	F	2021-10-19_16h41.13.287	THAI_NEGA	2021.2.3	MacIntel	60.0024001						0	85	85	85	1
z	0	0.8362						RECRUTA	np	7	0	monitoring	500	nonparola	2	ong	0	no	MT24M19	24	F	2021-10-19_16h41.13.287	THAI_NEGA	2021.2.3	MacIntel	60.0024001						0	86	86	86	1
z	1	0.9175						TIMONE	p	7	31	monitoring	250	parola	1	ong	0	no	MT24M19	24	F	2021-10-19_16h41.13.287	THAI_NEGA	2021.2.3	MacIntel	60.0024001						0	87	87	87	1
z	1	0.6875						CAVOLO	p	6	13	monitoring	0	parola	1	ong	0	no	MT24M19	24	F	2021-10-19_16h41.13.287	THAI_NEGA	2021.2.3	MacIntel	60.0024001						0	88	88	88	1
m	1	0.857						NOTTARE	np	7	0	monitoring	500	nonparola	2	ong	0	no	MT24M19	24	F	2021-10-19_16h41.13.287	THAI_NEGA	2021.2.3	MacIntel	60.0024001						0	89	89	89	1
z	1	0.9176						LICHENE	p	7	7	monitoring	0	parola	1	ong	0	no	MT24M19	24	F	2021-10-19_16h41.13.287	THAI_NEGA	2021.2.3	MacIntel	60.0024001						0	90	90	90	1
m	1	0.9023						PUSTINO	np	7	0	monitoring	500	nonparola	2	ong	0	no	MT24M19	24	F	2021-10-19_16h41.13.287	THAI_NEGA	2021.2.3	MacIntel	60.0024001						0	91	91	91	1
z	1	0.7883						MULINO	p	6	7	monitoring	0	parola	1	ong	0	no	MT24M19	24	F	2021-10-19_16h41.13.287	THAI_NEGA	2021.2.3	MacIntel	60.0024001						0	92	92	92	1
m	1	0.7533						VAROLO	np	6	0	monitoring	0	nonparola	2	ong	0	no	MT24M19	24	F	2021-10-19_16h41.13.287	THAI_NEGA	2021.2.3	MacIntel	60.0024001						0	93	93	93	1
l	1	1.2141						ENIGMA	p	6	9	monitoring	500	l	1	pmcue	0	no	MT24M19	24	F	2021-10-19_16h41.13.287	THAI_NEGA	2021.2.3	MacIntel	60.0024001						0	94	94	94	1
z	1	1.0087						NARICE	p	6	15	monitoring	250	parola	1	ong	0	no	MT24M19	24	F	2021-10-19_16h41.13.287	THAI_NEGA	2021.2.3	MacIntel	60.0024001						0	95	95	95	1
m	1	0.7361						CAVIDE	np	6	0	monitoring	500	nonparola	2	ong	0	no	MT24M19	24	F	2021-10-19_16h41.13.287	THAI_NEGA	2021.2.3	MacIntel	60.0024001						0	96	96	96	1
m	1	1.0515						VOLACE	np	6	0	monitoring	0	nonparola	2	ong	0	no	MT24M19	24	F	2021-10-19_16h41.13.287	THAI_NEGA	2021.2.3	MacIntel	60.0024001						0	97	97	97	1
m	1	1.4878						SADICE	np	6	0	monitoring	0	nonparola	2	ong	0	no	MT24M19	24	F	2021-10-19_16h41.13.287	THAI_NEGA	2021.2.3	MacIntel	60.0024001						0	98	98	98	1
z	1	0.8936						VORTICE	p	7	14	monitoring	250	parola	1	ong	0	no	MT24M19	24	F	2021-10-19_16h41.13.287	THAI_NEGA	2021.2.3	MacIntel	60.0024001						0	99	99	99	1
																			MT24M19	24	F	2021-10-19_16h41.13.287	THAI_NEGA	2021.2.3	MacIntel	60.0024001											n	1	5.5964	y	1	4.1634	n	1	3.7198
