# Supplementary material for: Thinking about it: the impact of COVID-19-related stimuli on prospective memory
Source: PeerJ. 2023 Nov 16;11:e16389. doi: 10.7717/peerj.16389 (PMC10657566; doi:10.7717/peerj.16389)
Supplement: Supplemental Information 4 — The raw data from both the task and the questionnaire. Both folders are divided in the three conditions (COV, DOC, and NEGA) depending on the presented video clip. [file peerj-11-16389-s004.zip › Data/RAW_Data_Task/NEGA_version/GF29F27_nega.csv]

trial_key.keys	trial_key.corr	trial_key.rt	trials_loop_practice.thisRepN	trials_loop_practice.thisTrialN	trials_loop_practice.thisN	trials_loop_practice.thisIndex	trials_loop_practice.ran	stimolo	parolanonparola	lunghezza	frequenza	blocco	jitter	rispcorr	StimTrig	stim_type	stimulus_after	underline	ID_Soggetto*	Età*	Sesso	date	expName	psychopyVersion	OS	frameRate	trials_loop_baseline.thisRepN	trials_loop_baseline.thisTrialN	trials_loop_baseline.thisN	trials_loop_baseline.thisIndex	trials_loop_baseline.ran	trials_loop_attention.thisRepN	trials_loop_attention.thisTrialN	trials_loop_attention.thisN	trials_loop_attention.thisIndex	trials_loop_attention.ran	emotional1_key.keys	emotional1_key.corr	emotional1_key.rt	emotional2_key.keys	emotional2_key.corr	emotional2_key.rt	emotional3_key.keys	emotional3_key.corr	emotional3_key.rt
m	1	0.5559	0	0	0	0	1	ARANCIA	p	7	31	practice	500	parola	1	ong	0	no	GF29F27	29	F	2021-10-27_15h35.17.064	THAI_NEGA	2021.2.3	Win32	59.9880024
z	1	1.0333	0	1	1	1	1	RECINA	np	6	0	practice	500	nonparola	2	ong	0	no	GF29F27	29	F	2021-10-27_15h35.17.064	THAI_NEGA	2021.2.3	Win32	59.9880024
z	1	0.7392	0	2	2	2	1	TUCCANA	np	7	0	practice	250	nonparola	2	ong	0	no	GF29F27	29	F	2021-10-27_15h35.17.064	THAI_NEGA	2021.2.3	Win32	59.9880024
m	1	0.8683	0	3	3	3	1	PETTINE	p	7	1	practice	0	parola	1	ong	0	no	GF29F27	29	F	2021-10-27_15h35.17.064	THAI_NEGA	2021.2.3	Win32	59.9880024
z	1	0.9165	0	4	4	4	1	INFITO	np	6	0	practice	500	nonparola	2	ong	0	no	GF29F27	29	F	2021-10-27_15h35.17.064	THAI_NEGA	2021.2.3	Win32	59.9880024
m	1	1.0727	0	5	5	5	1	GIUDICE	p	7	374	practice	500	parola	1	ong	0	no	GF29F27	29	F	2021-10-27_15h35.17.064	THAI_NEGA	2021.2.3	Win32	59.9880024
m	1	1.0054	0	6	6	6	1	VOLANTE	p	7	89	practice	0	parola	1	ong	0	no	GF29F27	29	F	2021-10-27_15h35.17.064	THAI_NEGA	2021.2.3	Win32	59.9880024
z	1	0.7862	0	7	7	7	1	CUBELA	np	6	0	practice	250	nonparola	2	ong	0	no	GF29F27	29	F	2021-10-27_15h35.17.064	THAI_NEGA	2021.2.3	Win32	59.9880024
z	1	0.6541	0	8	8	8	1	LUGGINE	np	7	0	practice	0	nonparola	2	ong	0	no	GF29F27	29	F	2021-10-27_15h35.17.064	THAI_NEGA	2021.2.3	Win32	59.9880024
m	1	0.8687	0	9	9	9	1	DISEGNO	p	7	201	practice	0	parola	1	ong	0	no	GF29F27	29	F	2021-10-27_15h35.17.064	THAI_NEGA	2021.2.3	Win32	59.9880024
m	1	0.8347						RELITTO	p	7	8	baseline	500	parola	1	ong	0	no	GF29F27	29	F	2021-10-27_15h35.17.064	THAI_NEGA	2021.2.3	Win32	59.9880024	0	0	0	0	1
m	1	0.753						GERANIO	p	7	12	baseline	250	parola	1	ong	0	no	GF29F27	29	F	2021-10-27_15h35.17.064	THAI_NEGA	2021.2.3	Win32	59.9880024	0	1	1	1	1
z	1	0.5516						VANANGA	np	7	0	baseline	0	nonparola	2	ong	0	no	GF29F27	29	F	2021-10-27_15h35.17.064	THAI_NEGA	2021.2.3	Win32	59.9880024	0	2	2	2	1
z	0	0.4855						NATICA	p	6	5	baseline	250	parola	1	ong	0	no	GF29F27	29	F	2021-10-27_15h35.17.064	THAI_NEGA	2021.2.3	Win32	59.9880024	0	3	3	3	1
z	1	0.5185						USTELLO	np	7	0	baseline	500	nonparola	2	ong	0	no	GF29F27	29	F	2021-10-27_15h35.17.064	THAI_NEGA	2021.2.3	Win32	59.9880024	0	4	4	4	1
m	1	0.6687						METANO	p	6	17	baseline	250	parola	1	ong	0	no	GF29F27	29	F	2021-10-27_15h35.17.064	THAI_NEGA	2021.2.3	Win32	59.9880024	0	5	5	5	1
z	1	0.7186						FIURIA	np	6	0	baseline	500	nonparola	2	ong	0	no	GF29F27	29	F	2021-10-27_15h35.17.064	THAI_NEGA	2021.2.3	Win32	59.9880024	0	6	6	6	1
m	1	0.7504						SUGHERO	p	7	5	baseline	250	parola	1	ong	0	no	GF29F27	29	F	2021-10-27_15h35.17.064	THAI_NEGA	2021.2.3	Win32	59.9880024	0	7	7	7	1
z	1	0.669						PIROTA	np	6	0	baseline	250	nonparola	2	ong	0	no	GF29F27	29	F	2021-10-27_15h35.17.064	THAI_NEGA	2021.2.3	Win32	59.9880024	0	8	8	8	1
z	1	0.702						BAMBORA	np	7	0	baseline	0	nonparola	2	ong	0	no	GF29F27	29	F	2021-10-27_15h35.17.064	THAI_NEGA	2021.2.3	Win32	59.9880024	0	9	9	9	1
m	1	0.5357						PETALO	p	6	27	baseline	250	parola	1	ong	0	no	GF29F27	29	F	2021-10-27_15h35.17.064	THAI_NEGA	2021.2.3	Win32	59.9880024	0	10	10	10	1
m	1	0.6589						ELMETTO	p	7	5	baseline	0	parola	1	ong	0	no	GF29F27	29	F	2021-10-27_15h35.17.064	THAI_NEGA	2021.2.3	Win32	59.9880024	0	11	11	11	1
z	1	0.6019						DOBILE	np	6	0	baseline	250	nonparola	2	ong	0	no	GF29F27	29	F	2021-10-27_15h35.17.064	THAI_NEGA	2021.2.3	Win32	59.9880024	0	12	12	12	1
m	1	0.7184						BAVERO	p	6	7	baseline	0	parola	1	ong	0	no	GF29F27	29	F	2021-10-27_15h35.17.064	THAI_NEGA	2021.2.3	Win32	59.9880024	0	13	13	13	1
m	1	0.6345						VALENZA	p	7	10	baseline	500	parola	1	ong	0	no	GF29F27	29	F	2021-10-27_15h35.17.064	THAI_NEGA	2021.2.3	Win32	59.9880024	0	14	14	14	1
z	1	0.7022						ORDONE	np	6	0	baseline	250	nonparola	2	ong	0	no	GF29F27	29	F	2021-10-27_15h35.17.064	THAI_NEGA	2021.2.3	Win32	59.9880024	0	15	15	15	1
z	1	0.8356						TERPONE	np	7	0	baseline	250	nonparola	2	ong	0	no	GF29F27	29	F	2021-10-27_15h35.17.064	THAI_NEGA	2021.2.3	Win32	59.9880024	0	16	16	16	1
m	1	0.5523						INCHINO	p	7	10	baseline	250	parola	1	ong	0	no	GF29F27	29	F	2021-10-27_15h35.17.064	THAI_NEGA	2021.2.3	Win32	59.9880024	0	17	17	17	1
m	1	0.602						ETTARO	p	6	31	baseline	0	parola	1	ong	0	no	GF29F27	29	F	2021-10-27_15h35.17.064	THAI_NEGA	2021.2.3	Win32	59.9880024	0	18	18	18	1
z	1	0.5865						LUVACA	np	6	0	baseline	250	nonparola	2	ong	0	no	GF29F27	29	F	2021-10-27_15h35.17.064	THAI_NEGA	2021.2.3	Win32	59.9880024	0	19	19	19	1
m	1	0.6187						DUETTO	p	6	23	baseline	500	parola	1	ong	0	no	GF29F27	29	F	2021-10-27_15h35.17.064	THAI_NEGA	2021.2.3	Win32	59.9880024	0	20	20	20	1
m	0	0.5847						PUPILE	np	6	0	baseline	250	nonparola	2	ong	0	no	GF29F27	29	F	2021-10-27_15h35.17.064	THAI_NEGA	2021.2.3	Win32	59.9880024	0	21	21	21	1
z	1	0.6854						STOVACO	np	7	0	baseline	0	nonparola	2	ong	0	no	GF29F27	29	F	2021-10-27_15h35.17.064	THAI_NEGA	2021.2.3	Win32	59.9880024	0	22	22	22	1
m	1	0.8025						BARILE	p	6	7	baseline	500	parola	1	ong	0	no	GF29F27	29	F	2021-10-27_15h35.17.064	THAI_NEGA	2021.2.3	Win32	59.9880024	0	23	23	23	1
z	1	0.6518						RANAIO	np	6	0	baseline	250	nonparola	2	ong	0	no	GF29F27	29	F	2021-10-27_15h35.17.064	THAI_NEGA	2021.2.3	Win32	59.9880024	0	24	24	24	1
m	1	0.6019						CAVERNA	p	7	14	baseline	250	parola	1	ong	0	no	GF29F27	29	F	2021-10-27_15h35.17.064	THAI_NEGA	2021.2.3	Win32	59.9880024	0	25	25	25	1
z	1	0.7875						ROTOIA	np	7	0	baseline	500	nonparola	2	ong	0	no	GF29F27	29	F	2021-10-27_15h35.17.064	THAI_NEGA	2021.2.3	Win32	59.9880024	0	26	26	26	1
m	1	0.8363						ALTURA	p	6	8	baseline	500	parola	1	ong	0	no	GF29F27	29	F	2021-10-27_15h35.17.064	THAI_NEGA	2021.2.3	Win32	59.9880024	0	27	27	27	1
m	1	0.6182						DIPINTO	p	7	21	baseline	0	parola	1	ong	0	no	GF29F27	29	F	2021-10-27_15h35.17.064	THAI_NEGA	2021.2.3	Win32	59.9880024	0	28	28	28	1
m	1	0.5873						LEGUME	p	6	11	baseline	250	parola	1	ong	0	no	GF29F27	29	F	2021-10-27_15h35.17.064	THAI_NEGA	2021.2.3	Win32	59.9880024	0	29	29	29	1
z	1	0.936						FEDINO	np	6	0	baseline	500	nonparola	2	ong	0	no	GF29F27	29	F	2021-10-27_15h35.17.064	THAI_NEGA	2021.2.3	Win32	59.9880024	0	30	30	30	1
m	1	0.6855						MENSOLA	p	7	7	baseline	0	parola	1	ong	0	no	GF29F27	29	F	2021-10-27_15h35.17.064	THAI_NEGA	2021.2.3	Win32	59.9880024	0	31	31	31	1
z	1	0.8022						ALCUME	np	6	0	baseline	500	nonparola	2	ong	0	no	GF29F27	29	F	2021-10-27_15h35.17.064	THAI_NEGA	2021.2.3	Win32	59.9880024	0	32	32	32	1
m	1	0.7022						INNESTO	p	6	13	baseline	0	parola	1	ong	0	no	GF29F27	29	F	2021-10-27_15h35.17.064	THAI_NEGA	2021.2.3	Win32	59.9880024	0	33	33	33	1
z	1	0.6559						LAVENDA	np	7	0	baseline	0	nonparola	2	ong	0	no	GF29F27	29	F	2021-10-27_15h35.17.064	THAI_NEGA	2021.2.3	Win32	59.9880024	0	34	34	34	1
m	1	0.9181						SLAVINA	p	7	5	baseline	500	parola	1	ong	0	no	GF29F27	29	F	2021-10-27_15h35.17.064	THAI_NEGA	2021.2.3	Win32	59.9880024	0	35	35	35	1
m	1	0.5919						ORMONE	p	6	6	baseline	500	parola	1	ong	0	no	GF29F27	29	F	2021-10-27_15h35.17.064	THAI_NEGA	2021.2.3	Win32	59.9880024	0	36	36	36	1
z	1	0.653						UMIONE	np	6	0	baseline	0	nonparola	2	ong	0	no	GF29F27	29	F	2021-10-27_15h35.17.064	THAI_NEGA	2021.2.3	Win32	59.9880024	0	37	37	37	1
m	1	0.5844						SALAME	p	6	14	baseline	0	parola	1	ong	0	no	GF29F27	29	F	2021-10-27_15h35.17.064	THAI_NEGA	2021.2.3	Win32	59.9880024	0	38	38	38	1
z	1	0.7718						GANDOLA	np	7	0	baseline	500	nonparola	2	ong	0	no	GF29F27	29	F	2021-10-27_15h35.17.064	THAI_NEGA	2021.2.3	Win32	59.9880024	0	39	39	39	1
z	1	0.7855						DIGEGNO	np	7	0	baseline	500	nonparola	2	ong	0	no	GF29F27	29	F	2021-10-27_15h35.17.064	THAI_NEGA	2021.2.3	Win32	59.9880024	0	40	40	40	1
z	1	0.6006						BACRECA	np	7	0	baseline	0	nonparola	2	ong	0	no	GF29F27	29	F	2021-10-27_15h35.17.064	THAI_NEGA	2021.2.3	Win32	59.9880024	0	41	41	41	1
m	1	0.6853						RUDERE	p	6	8	baseline	250	parola	1	ong	0	no	GF29F27	29	F	2021-10-27_15h35.17.064	THAI_NEGA	2021.2.3	Win32	59.9880024	0	42	42	42	1
z	1	0.6686						OSCITE	np	6	0	baseline	250	nonparola	2	ong	0	no	GF29F27	29	F	2021-10-27_15h35.17.064	THAI_NEGA	2021.2.3	Win32	59.9880024	0	43	43	43	1
m	1	0.6182						NETTARE	p	7	14	baseline	500	parola	1	ong	0	no	GF29F27	29	F	2021-10-27_15h35.17.064	THAI_NEGA	2021.2.3	Win32	59.9880024	0	44	44	44	1
z	1	0.7521						PENTERA	np	7	0	baseline	0	nonparola	2	ong	0	no	GF29F27	29	F	2021-10-27_15h35.17.064	THAI_NEGA	2021.2.3	Win32	59.9880024	0	45	45	45	1
z	1	0.6358						NEBOZIO	np	7	0	baseline	250	nonparola	2	ong	0	no	GF29F27	29	F	2021-10-27_15h35.17.064	THAI_NEGA	2021.2.3	Win32	59.9880024	0	46	46	46	1
m	1	0.5368						ZATTERA	p	7	14	baseline	500	parola	1	ong	0	no	GF29F27	29	F	2021-10-27_15h35.17.064	THAI_NEGA	2021.2.3	Win32	59.9880024	0	47	47	47	1
m	1	0.6254						LAMIERA	p	7	11	baseline	500	parola	1	ong	0	no	GF29F27	29	F	2021-10-27_15h35.17.064	THAI_NEGA	2021.2.3	Win32	59.9880024	0	48	48	48	1
z	1	0.5861						CULINA	np	6	0	baseline	500	nonparola	2	ong	0	no	GF29F27	29	F	2021-10-27_15h35.17.064	THAI_NEGA	2021.2.3	Win32	59.9880024	0	49	49	49	1
m	1	1.0681						FALANGE	p	7	9	baseline	250	parola	1	ong	0	no	GF29F27	29	F	2021-10-27_15h35.17.064	THAI_NEGA	2021.2.3	Win32	59.9880024	0	50	50	50	1
m	1	0.7062						PEDALE	p	6	16	baseline	500	parola	1	ong	0	no	GF29F27	29	F	2021-10-27_15h35.17.064	THAI_NEGA	2021.2.3	Win32	59.9880024	0	51	51	51	1
z	1	0.6371						METARDO	np	7	0	baseline	500	nonparola	2	ong	0	no	GF29F27	29	F	2021-10-27_15h35.17.064	THAI_NEGA	2021.2.3	Win32	59.9880024	0	52	52	52	1
m	1	0.6858						EMPORIO	p	7	3	baseline	250	parola	1	ong	0	no	GF29F27	29	F	2021-10-27_15h35.17.064	THAI_NEGA	2021.2.3	Win32	59.9880024	0	53	53	53	1
z	1	0.8579						TAPORE	np	6	0	baseline	0	nonparola	2	ong	0	no	GF29F27	29	F	2021-10-27_15h35.17.064	THAI_NEGA	2021.2.3	Win32	59.9880024	0	54	54	54	1
z	1	0.7355						DENTIDE	np	7	0	baseline	250	nonparola	2	ong	0	no	GF29F27	29	F	2021-10-27_15h35.17.064	THAI_NEGA	2021.2.3	Win32	59.9880024	0	55	55	55	1
z	1	0.6997						SEPERTO	np	7	0	baseline	500	nonparola	2	ong	0	no	GF29F27	29	F	2021-10-27_15h35.17.064	THAI_NEGA	2021.2.3	Win32	59.9880024	0	56	56	56	1
m	1	0.6386						MUCOSA	p	6	6	baseline	500	parola	1	ong	0	no	GF29F27	29	F	2021-10-27_15h35.17.064	THAI_NEGA	2021.2.3	Win32	59.9880024	0	57	57	57	1
z	1	0.7524						BECULLA	np	7	0	baseline	250	nonparola	2	ong	0	no	GF29F27	29	F	2021-10-27_15h35.17.064	THAI_NEGA	2021.2.3	Win32	59.9880024	0	58	58	58	1
m	1	0.6183						FUCINA	p	6	8	baseline	250	parola	1	ong	0	no	GF29F27	29	F	2021-10-27_15h35.17.064	THAI_NEGA	2021.2.3	Win32	59.9880024	0	59	59	59	1
m	1	0.6517						ECLISSI	p	7	5	baseline	0	parola	1	ong	0	no	GF29F27	29	F	2021-10-27_15h35.17.064	THAI_NEGA	2021.2.3	Win32	59.9880024	0	60	60	60	1
m	1	0.5694						TROFEO	p	6	23	baseline	250	parola	1	ong	0	no	GF29F27	29	F	2021-10-27_15h35.17.064	THAI_NEGA	2021.2.3	Win32	59.9880024	0	61	61	61	1
m	1	0.5851						ROTTAME	p	7	7	baseline	0	parola	1	ong	0	no	GF29F27	29	F	2021-10-27_15h35.17.064	THAI_NEGA	2021.2.3	Win32	59.9880024	0	62	62	62	1
z	1	0.7184						MENDOLO	np	7	0	baseline	500	nonparola	2	ong	0	no	GF29F27	29	F	2021-10-27_15h35.17.064	THAI_NEGA	2021.2.3	Win32	59.9880024	0	63	63	63	1
z	1	0.7355						ARSINE	np	6	0	baseline	250	nonparola	2	ong	0	no	GF29F27	29	F	2021-10-27_15h35.17.064	THAI_NEGA	2021.2.3	Win32	59.9880024	0	64	64	64	1
m	1	0.6228						TISANA	p	6	7	baseline	0	parola	1	ong	0	no	GF29F27	29	F	2021-10-27_15h35.17.064	THAI_NEGA	2021.2.3	Win32	59.9880024	0	65	65	65	1
z	1	0.623						ORLINO	np	6	0	baseline	0	nonparola	2	ong	0	no	GF29F27	29	F	2021-10-27_15h35.17.064	THAI_NEGA	2021.2.3	Win32	59.9880024	0	66	66	66	1
m	1	0.819						ARINGA	p	6	9	baseline	500	parola	1	ong	0	no	GF29F27	29	F	2021-10-27_15h35.17.064	THAI_NEGA	2021.2.3	Win32	59.9880024	0	67	67	67	1
z	1	0.6226						TENGINE	np	7	0	baseline	0	nonparola	2	ong	0	no	GF29F27	29	F	2021-10-27_15h35.17.064	THAI_NEGA	2021.2.3	Win32	59.9880024	0	68	68	68	1
m	1	0.556						ATTICO	p	6	6	baseline	500	parola	1	ong	0	no	GF29F27	29	F	2021-10-27_15h35.17.064	THAI_NEGA	2021.2.3	Win32	59.9880024	0	69	69	69	1
z	1	0.6362						VENORE	np	6	0	baseline	250	nonparola	2	ong	0	no	GF29F27	29	F	2021-10-27_15h35.17.064	THAI_NEGA	2021.2.3	Win32	59.9880024	0	70	70	70	1
m	1	0.7192						DARSENA	p	7	9	baseline	0	parola	1	ong	0	no	GF29F27	29	F	2021-10-27_15h35.17.064	THAI_NEGA	2021.2.3	Win32	59.9880024	0	71	71	71	1
z	1	0.673						ALCIERE	np	7	0	baseline	250	nonparola	2	ong	0	no	GF29F27	29	F	2021-10-27_15h35.17.064	THAI_NEGA	2021.2.3	Win32	59.9880024	0	72	72	72	1
z	1	0.6023						ENTIMO	np	6	0	baseline	0	nonparola	2	ong	0	no	GF29F27	29	F	2021-10-27_15h35.17.064	THAI_NEGA	2021.2.3	Win32	59.9880024	0	73	73	73	1
m	1	0.5849						LIVIDO	p	6	8	baseline	500	parola	1	ong	0	no	GF29F27	29	F	2021-10-27_15h35.17.064	THAI_NEGA	2021.2.3	Win32	59.9880024	0	74	74	74	1
m	1	0.5062						NAUSEA	p	6	15	baseline	0	parola	1	ong	0	no	GF29F27	29	F	2021-10-27_15h35.17.064	THAI_NEGA	2021.2.3	Win32	59.9880024	0	75	75	75	1
m	0	0.7372						VERCACE	np	7	0	baseline	500	nonparola	2	ong	0	no	GF29F27	29	F	2021-10-27_15h35.17.064	THAI_NEGA	2021.2.3	Win32	59.9880024	0	76	76	76	1
m	1	1.6545						COFANO	p	6	9	baseline	0	parola	1	ong	0	no	GF29F27	29	F	2021-10-27_15h35.17.064	THAI_NEGA	2021.2.3	Win32	59.9880024	0	77	77	77	1
z	1	0.6521						USPICIO	np	7	0	baseline	250	nonparola	2	ong	0	no	GF29F27	29	F	2021-10-27_15h35.17.064	THAI_NEGA	2021.2.3	Win32	59.9880024	0	78	78	78	1
m	1	0.6184						IMBUTO	p	6	9	baseline	0	parola	1	ong	0	no	GF29F27	29	F	2021-10-27_15h35.17.064	THAI_NEGA	2021.2.3	Win32	59.9880024	0	79	79	79	1
z	1	0.6856						SADIVA	np	6	0	baseline	500	nonparola	2	ong	0	no	GF29F27	29	F	2021-10-27_15h35.17.064	THAI_NEGA	2021.2.3	Win32	59.9880024	0	80	80	80	1
m	1	0.8059						BOZZOLO	p	7	7	baseline	0	parola	1	ong	0	no	GF29F27	29	F	2021-10-27_15h35.17.064	THAI_NEGA	2021.2.3	Win32	59.9880024	0	81	81	81	1
z	1	0.6331						OMPICCIO	np	7	0	baseline	0	nonparola	2	ong	0	no	GF29F27	29	F	2021-10-27_15h35.17.064	THAI_NEGA	2021.2.3	Win32	59.9880024	0	82	82	82	1
z	1	0.7017						LIMPONE	np	7	0	baseline	500	nonparola	2	ong	0	no	GF29F27	29	F	2021-10-27_15h35.17.064	THAI_NEGA	2021.2.3	Win32	59.9880024	0	83	83	83	1
z	1	0.835						NARCICO	np	7	0	baseline	250	nonparola	2	ong	0	no	GF29F27	29	F	2021-10-27_15h35.17.064	THAI_NEGA	2021.2.3	Win32	59.9880024	0	84	84	84	1
z	0	0.5508						PASCOLO	p	7	7	baseline	0	parola	1	ong	0	no	GF29F27	29	F	2021-10-27_15h35.17.064	THAI_NEGA	2021.2.3	Win32	59.9880024	0	85	85	85	1
z	1	0.7359						INSOGNA	np	7	0	baseline	250	nonparola	2	ong	0	no	GF29F27	29	F	2021-10-27_15h35.17.064	THAI_NEGA	2021.2.3	Win32	59.9880024	0	86	86	86	1
z	0	1.0529						PATINA	p	6	14	baseline	250	parola	1	ong	0	no	GF29F27	29	F	2021-10-27_15h35.17.064	THAI_NEGA	2021.2.3	Win32	59.9880024	0	87	87	87	1
z	1	1.1863						ADOLTO	np	7	0	baseline	0	nonparola	2	ong	0	no	GF29F27	29	F	2021-10-27_15h35.17.064	THAI_NEGA	2021.2.3	Win32	59.9880024	0	88	88	88	1
m	1	0.6188						UTENTE	p	6	34	baseline	0	parola	1	ong	0	no	GF29F27	29	F	2021-10-27_15h35.17.064	THAI_NEGA	2021.2.3	Win32	59.9880024	0	89	89	89	1
z	1	0.8024						CIPELLA	np	7	0	baseline	500	nonparola	2	ong	0	no	GF29F27	29	F	2021-10-27_15h35.17.064	THAI_NEGA	2021.2.3	Win32	59.9880024	0	90	90	90	1
m	1	0.6858						GINEPRO	p	7	10	baseline	0	parola	1	ong	0	no	GF29F27	29	F	2021-10-27_15h35.17.064	THAI_NEGA	2021.2.3	Win32	59.9880024	0	91	91	91	1
z	1	0.8026						NONATO	np	6	0	baseline	500	nonparola	2	ong	0	no	GF29F27	29	F	2021-10-27_15h35.17.064	THAI_NEGA	2021.2.3	Win32	59.9880024	0	92	92	92	1
m	1	0.6687						CALICE	p	6	10	baseline	0	parola	1	ong	0	no	GF29F27	29	F	2021-10-27_15h35.17.064	THAI_NEGA	2021.2.3	Win32	59.9880024	0	93	93	93	1
m	1	0.5853						TORACE	p	6	31	baseline	250	parola	1	ong	0	no	GF29F27	29	F	2021-10-27_15h35.17.064	THAI_NEGA	2021.2.3	Win32	59.9880024	0	94	94	94	1
z	0	0.8359						REDINE	p	6	8	baseline	500	parola	1	ong	0	no	GF29F27	29	F	2021-10-27_15h35.17.064	THAI_NEGA	2021.2.3	Win32	59.9880024	0	95	95	95	1
m	1	0.7345						GOMITO	p	6	35	baseline	0	parola	1	ong	0	no	GF29F27	29	F	2021-10-27_15h35.17.064	THAI_NEGA	2021.2.3	Win32	59.9880024	0	96	96	96	1
z	1	0.8027						INGENSO	np	7	0	baseline	500	nonparola	2	ong	0	no	GF29F27	29	F	2021-10-27_15h35.17.064	THAI_NEGA	2021.2.3	Win32	59.9880024	0	97	97	97	1
z	1	0.6865						COVALLO	np	7	0	baseline	250	nonparola	2	ong	0	no	GF29F27	29	F	2021-10-27_15h35.17.064	THAI_NEGA	2021.2.3	Win32	59.9880024	0	98	98	98	1
m	1	0.753						MONACO	p	6	24	baseline	250	parola	1	ong	0	no	GF29F27	29	F	2021-10-27_15h35.17.064	THAI_NEGA	2021.2.3	Win32	59.9880024	0	99	99	99	1
	0							DILUVIO	p	7	34	monitoring	0	parola	1	ong	0	no	GF29F27	29	F	2021-10-27_15h35.17.064	THAI_NEGA	2021.2.3	Win32	59.9880024						0	0	0	0	1
z	1	0.9073						PADATO	np	6	0	monitoring	250	nonparola	2	ong	0	no	GF29F27	29	F	2021-10-27_15h35.17.064	THAI_NEGA	2021.2.3	Win32	59.9880024						0	1	1	1	1
m	1	0.6153						STIVALE	p	7	10	monitoring	0	parola	1	ong	0	no	GF29F27	29	F	2021-10-27_15h35.17.064	THAI_NEGA	2021.2.3	Win32	59.9880024						0	2	2	2	1
z	1	0.9689						BAMMINO	np	7	0	monitoring	0	nonparola	2	ong	0	no	GF29F27	29	F	2021-10-27_15h35.17.064	THAI_NEGA	2021.2.3	Win32	59.9880024						0	3	3	3	1
z	1	0.7686						NUDOLA	np	6	0	monitoring	250	nonparola	2	ong	0	no	GF29F27	29	F	2021-10-27_15h35.17.064	THAI_NEGA	2021.2.3	Win32	59.9880024						0	4	4	4	1
m	1	1.3231						ZAMPINO	p	7	6	monitoring	500	parola	1	ong	0	no	GF29F27	29	F	2021-10-27_15h35.17.064	THAI_NEGA	2021.2.3	Win32	59.9880024						0	5	5	5	1
m	1	0.8224						CALDAIA	p	7	12	monitoring	250	parola	1	ong	0	no	GF29F27	29	F	2021-10-27_15h35.17.064	THAI_NEGA	2021.2.3	Win32	59.9880024						0	6	6	6	1
z	1	0.7691						FULGINE	np	7	0	monitoring	0	nonparola	2	ong	0	no	GF29F27	29	F	2021-10-27_15h35.17.064	THAI_NEGA	2021.2.3	Win32	59.9880024						0	7	7	7	1
m	1	0.8687						URANIO	p	6	9	monitoring	250	parola	1	ong	0	no	GF29F27	29	F	2021-10-27_15h35.17.064	THAI_NEGA	2021.2.3	Win32	59.9880024						0	8	8	8	1
z	1	0.6847						APISSO	np	6	0	monitoring	500	nonparola	2	ong	0	no	GF29F27	29	F	2021-10-27_15h35.17.064	THAI_NEGA	2021.2.3	Win32	59.9880024						0	9	9	9	1
z	0	0.6669						CAGERMA	np	7	0	monitoring	0	l	2	pmcue	0	no	GF29F27	29	F	2021-10-27_15h35.17.064	THAI_NEGA	2021.2.3	Win32	59.9880024						0	10	10	10	1
m	1	0.7682						TAZZINA	p	7	10	monitoring	250	parola	1	ong	0	no	GF29F27	29	F	2021-10-27_15h35.17.064	THAI_NEGA	2021.2.3	Win32	59.9880024						0	11	11	11	1
m	1	0.8691						VAPORE	p	6	40	monitoring	0	parola	1	ong	0	no	GF29F27	29	F	2021-10-27_15h35.17.064	THAI_NEGA	2021.2.3	Win32	59.9880024						0	12	12	12	1
m	0	0.6422						FEDORE	np	6	0	monitoring	250	nonparola	2	ong	0	no	GF29F27	29	F	2021-10-27_15h35.17.064	THAI_NEGA	2021.2.3	Win32	59.9880024						0	13	13	13	1
m	1	0.8706						MONTONE	p	7	8	monitoring	250	parola	1	ong	0	no	GF29F27	29	F	2021-10-27_15h35.17.064	THAI_NEGA	2021.2.3	Win32	59.9880024						0	14	14	14	1
z	1	0.8847						CANEZZA	np	7	0	monitoring	0	nonparola	2	ong	0	no	GF29F27	29	F	2021-10-27_15h35.17.064	THAI_NEGA	2021.2.3	Win32	59.9880024						0	15	15	15	1
z	1	0.7185						RAGINA	np	6	0	monitoring	250	nonparola	2	ong	0	no	GF29F27	29	F	2021-10-27_15h35.17.064	THAI_NEGA	2021.2.3	Win32	59.9880024						0	16	16	16	1
m	1	1.2225						AGNELLO	p	7	17	monitoring	250	parola	1	ong	0	no	GF29F27	29	F	2021-10-27_15h35.17.064	THAI_NEGA	2021.2.3	Win32	59.9880024						0	17	17	17	1
z	1	1.0048						PINARIO	np	7	0	monitoring	250	nonparola	2	ong	0	no	GF29F27	29	F	2021-10-27_15h35.17.064	THAI_NEGA	2021.2.3	Win32	59.9880024						0	18	18	18	1
z	1	0.8749						INDANO	np	6	0	monitoring	500	nonparola	2	ong	0	no	GF29F27	29	F	2021-10-27_15h35.17.064	THAI_NEGA	2021.2.3	Win32	59.9880024						0	19	19	19	1
m	1	0.873						BISTURI	p	7	8	monitoring	250	parola	1	ong	0	no	GF29F27	29	F	2021-10-27_15h35.17.064	THAI_NEGA	2021.2.3	Win32	59.9880024						0	20	20	20	1
z	1	0.8857						SECONTO	np	7	0	monitoring	250	nonparola	2	ong	0	no	GF29F27	29	F	2021-10-27_15h35.17.064	THAI_NEGA	2021.2.3	Win32	59.9880024						0	21	21	21	1
l	1	0.9206						POMATA	p	6	0	monitoring	500	l	1	pmcue	0	no	GF29F27	29	F	2021-10-27_15h35.17.064	THAI_NEGA	2021.2.3	Win32	59.9880024						0	22	22	22	1
z	1	0.7849						UMETTA	np	6	0	monitoring	250	nonparola	2	ong	0	no	GF29F27	29	F	2021-10-27_15h35.17.064	THAI_NEGA	2021.2.3	Win32	59.9880024						0	23	23	23	1
m	1	0.852						FRUSCIO	p	7	9	monitoring	0	parola	1	ong	0	no	GF29F27	29	F	2021-10-27_15h35.17.064	THAI_NEGA	2021.2.3	Win32	59.9880024						0	24	24	24	1
z	0	0.7846						ORDIGNO	p	7	15	monitoring	250	parola	1	ong	0	no	GF29F27	29	F	2021-10-27_15h35.17.064	THAI_NEGA	2021.2.3	Win32	59.9880024						0	25	25	25	1
z	1	0.8528						METALO	np	6	0	monitoring	0	nonparola	2	ong	0	no	GF29F27	29	F	2021-10-27_15h35.17.064	THAI_NEGA	2021.2.3	Win32	59.9880024						0	26	26	26	1
z	1	0.7355						GAVERA	np	6	0	monitoring	500	nonparola	2	ong	0	no	GF29F27	29	F	2021-10-27_15h35.17.064	THAI_NEGA	2021.2.3	Win32	59.9880024						0	27	27	27	1
m	1	0.8857						INSERTO	p	7	9	monitoring	0	parola	1	ong	0	no	GF29F27	29	F	2021-10-27_15h35.17.064	THAI_NEGA	2021.2.3	Win32	59.9880024						0	28	28	28	1
m	1	0.9866						VICARIO	p	7	9	monitoring	500	parola	1	ong	0	no	GF29F27	29	F	2021-10-27_15h35.17.064	THAI_NEGA	2021.2.3	Win32	59.9880024						0	29	29	29	1
z	1	0.7851						ACENDA	np	6	0	monitoring	0	nonparola	2	ong	0	no	GF29F27	29	F	2021-10-27_15h35.17.064	THAI_NEGA	2021.2.3	Win32	59.9880024						0	30	30	30	1
m	1	0.9023						DECADE	p	6	7	monitoring	0	parola	1	ong	0	no	GF29F27	29	F	2021-10-27_15h35.17.064	THAI_NEGA	2021.2.3	Win32	59.9880024						0	31	31	31	1
z	1	1.0524						PALETE	np	6	0	monitoring	500	nonparola	2	ong	0	no	GF29F27	29	F	2021-10-27_15h35.17.064	THAI_NEGA	2021.2.3	Win32	59.9880024						0	32	32	32	1
m	1	1.0193						SENAPE	p	6	17	monitoring	500	parola	1	ong	0	no	GF29F27	29	F	2021-10-27_15h35.17.064	THAI_NEGA	2021.2.3	Win32	59.9880024						0	33	33	33	1
z	1	0.8183						TENTONO	np	7	0	monitoring	0	nonparola	2	ong	0	no	GF29F27	29	F	2021-10-27_15h35.17.064	THAI_NEGA	2021.2.3	Win32	59.9880024						0	34	34	34	1
l	1	0.9024						MANICO	p	6	12	monitoring	0	l	1	pmcue	0	no	GF29F27	29	F	2021-10-27_15h35.17.064	THAI_NEGA	2021.2.3	Win32	59.9880024						0	35	35	35	1
m	1	0.8104						GETTONE	p	7	5	monitoring	250	parola	1	ong	0	no	GF29F27	29	F	2021-10-27_15h35.17.064	THAI_NEGA	2021.2.3	Win32	59.9880024						0	36	36	36	1
z	1	0.7232						CALERA	np	6	0	monitoring	500	nonparola	2	ong	0	no	GF29F27	29	F	2021-10-27_15h35.17.064	THAI_NEGA	2021.2.3	Win32	59.9880024						0	37	37	37	1
m	1	0.8527						USTIONE	p	7	20	monitoring	500	parola	1	ong	0	no	GF29F27	29	F	2021-10-27_15h35.17.064	THAI_NEGA	2021.2.3	Win32	59.9880024						0	38	38	38	1
m	1	1.203						LEGNAME	p	7	7	monitoring	0	parola	1	ong	0	no	GF29F27	29	F	2021-10-27_15h35.17.064	THAI_NEGA	2021.2.3	Win32	59.9880024						0	39	39	39	1
z	1	0.7722						MODIVO	np	6	0	monitoring	0	nonparola	2	ong	0	no	GF29F27	29	F	2021-10-27_15h35.17.064	THAI_NEGA	2021.2.3	Win32	59.9880024						0	40	40	40	1
m	1	0.8855						RADURA	p	6	9	monitoring	0	parola	1	ong	0	no	GF29F27	29	F	2021-10-27_15h35.17.064	THAI_NEGA	2021.2.3	Win32	59.9880024						0	41	41	41	1
z	1	0.7025						TUANTO	np	6	0	monitoring	250	nonparola	2	ong	0	no	GF29F27	29	F	2021-10-27_15h35.17.064	THAI_NEGA	2021.2.3	Win32	59.9880024						0	42	42	42	1
m	1	0.6688						PICCONE	p	7	11	monitoring	0	parola	1	ong	0	no	GF29F27	29	F	2021-10-27_15h35.17.064	THAI_NEGA	2021.2.3	Win32	59.9880024						0	43	43	43	1
z	1	0.7863						LACREME	np	7	0	monitoring	250	nonparola	2	ong	0	no	GF29F27	29	F	2021-10-27_15h35.17.064	THAI_NEGA	2021.2.3	Win32	59.9880024						0	44	44	44	1
z	1	1.0524						DILITTA	np	7	0	monitoring	500	nonparola	2	ong	0	no	GF29F27	29	F	2021-10-27_15h35.17.064	THAI_NEGA	2021.2.3	Win32	59.9880024						0	45	45	45	1
l	1	0.8691						TOMANTE	np	7	0	monitoring	0	l	2	pmcue	0	no	GF29F27	29	F	2021-10-27_15h35.17.064	THAI_NEGA	2021.2.3	Win32	59.9880024						0	46	46	46	1
m	1	0.7514						OTTONE	p	6	17	monitoring	500	parola	1	ong	0	no	GF29F27	29	F	2021-10-27_15h35.17.064	THAI_NEGA	2021.2.3	Win32	59.9880024						0	47	47	47	1
m	1	0.8023						GAZEBO	p	6	8	monitoring	0	parola	1	ong	0	no	GF29F27	29	F	2021-10-27_15h35.17.064	THAI_NEGA	2021.2.3	Win32	59.9880024						0	48	48	48	1
z	1	0.6518						NENICO	np	6	0	monitoring	250	nonparola	2	ong	0	no	GF29F27	29	F	2021-10-27_15h35.17.064	THAI_NEGA	2021.2.3	Win32	59.9880024						0	49	49	49	1
m	1	0.8411						ARPIONE	p	7	12	monitoring	250	parola	1	ong	0	no	GF29F27	29	F	2021-10-27_15h35.17.064	THAI_NEGA	2021.2.3	Win32	59.9880024						0	50	50	50	1
z	1	0.7688						VANIGIA	np	7	0	monitoring	500	nonparola	2	ong	0	no	GF29F27	29	F	2021-10-27_15h35.17.064	THAI_NEGA	2021.2.3	Win32	59.9880024						0	51	51	51	1
z	1	0.7854						EBLISSE	np	7	0	monitoring	0	nonparola	2	ong	0	no	GF29F27	29	F	2021-10-27_15h35.17.064	THAI_NEGA	2021.2.3	Win32	59.9880024						0	52	52	52	1
m	1	0.8025						CARTINA	p	7	13	monitoring	250	parola	1	ong	0	no	GF29F27	29	F	2021-10-27_15h35.17.064	THAI_NEGA	2021.2.3	Win32	59.9880024						0	53	53	53	1
z	1	0.752						TECITA	np	6	0	monitoring	500	nonparola	2	ong	0	no	GF29F27	29	F	2021-10-27_15h35.17.064	THAI_NEGA	2021.2.3	Win32	59.9880024						0	54	54	54	1
m	1	0.7562						FELINO	p	6	9	monitoring	500	parola	1	ong	0	no	GF29F27	29	F	2021-10-27_15h35.17.064	THAI_NEGA	2021.2.3	Win32	59.9880024						0	55	55	55	1
z	1	0.8187						GINEVRO	np	7	0	monitoring	250	nonparola	2	ong	0	no	GF29F27	29	F	2021-10-27_15h35.17.064	THAI_NEGA	2021.2.3	Win32	59.9880024						0	56	56	56	1
z	1	0.8363						ELANCO	np	6	0	monitoring	250	nonparola	2	ong	0	no	GF29F27	29	F	2021-10-27_15h35.17.064	THAI_NEGA	2021.2.3	Win32	59.9880024						0	57	57	57	1
m	1	0.7523						BIDONE	p	6	13	monitoring	0	parola	1	ong	0	no	GF29F27	29	F	2021-10-27_15h35.17.064	THAI_NEGA	2021.2.3	Win32	59.9880024						0	58	58	58	1
m	1	0.8357						LEMURE	p	6	3	monitoring	500	parola	1	ong	0	no	GF29F27	29	F	2021-10-27_15h35.17.064	THAI_NEGA	2021.2.3	Win32	59.9880024						0	59	59	59	1
l	1	0.7688						SAGOMA	p	6	0	monitoring	250	l	1	pmcue	0	no	GF29F27	29	F	2021-10-27_15h35.17.064	THAI_NEGA	2021.2.3	Win32	59.9880024						0	60	60	60	1
m	1	1.4536						REPERTO	p	7	7	monitoring	0	parola	1	ong	0	no	GF29F27	29	F	2021-10-27_15h35.17.064	THAI_NEGA	2021.2.3	Win32	59.9880024						0	61	61	61	1
z	1	0.7188						MIDULLO	np	7	0	monitoring	250	nonparola	2	ong	0	no	GF29F27	29	F	2021-10-27_15h35.17.064	THAI_NEGA	2021.2.3	Win32	59.9880024						0	62	62	62	1
z	1	0.8736						DANNOLA	np	7	0	monitoring	500	nonparola	2	ong	0	no	GF29F27	29	F	2021-10-27_15h35.17.064	THAI_NEGA	2021.2.3	Win32	59.9880024						0	63	63	63	1
m	1	0.7859						ORFANO	p	6	9	monitoring	500	parola	1	ong	0	no	GF29F27	29	F	2021-10-27_15h35.17.064	THAI_NEGA	2021.2.3	Win32	59.9880024						0	64	64	64	1
z	1	0.8858						BANENA	np	6	0	monitoring	250	nonparola	2	ong	0	no	GF29F27	29	F	2021-10-27_15h35.17.064	THAI_NEGA	2021.2.3	Win32	59.9880024						0	65	65	65	1
z	1	0.8523						FERPATA	np	7	0	monitoring	0	nonparola	2	ong	0	no	GF29F27	29	F	2021-10-27_15h35.17.064	THAI_NEGA	2021.2.3	Win32	59.9880024						0	66	66	66	1
m	1	0.7054						NEURONE	p	7	11	monitoring	250	parola	1	ong	0	no	GF29F27	29	F	2021-10-27_15h35.17.064	THAI_NEGA	2021.2.3	Win32	59.9880024						0	67	67	67	1
z	1	1.1026						LATTERA	np	7	0	monitoring	500	nonparola	2	ong	0	no	GF29F27	29	F	2021-10-27_15h35.17.064	THAI_NEGA	2021.2.3	Win32	59.9880024						0	68	68	68	1
z	1	0.9524						GESIONE	np	7	0	monitoring	500	nonparola	2	ong	0	no	GF29F27	29	F	2021-10-27_15h35.17.064	THAI_NEGA	2021.2.3	Win32	59.9880024						0	69	69	69	1
m	1	0.9021						PEDANA	p	6	18	monitoring	500	parola	1	ong	0	no	GF29F27	29	F	2021-10-27_15h35.17.064	THAI_NEGA	2021.2.3	Win32	59.9880024						0	70	70	70	1
l	1	1.036						MACIATA	np	7	0	monitoring	500	l	2	pmcue	0	no	GF29F27	29	F	2021-10-27_15h35.17.064	THAI_NEGA	2021.2.3	Win32	59.9880024						0	71	71	71	1
z	1	0.852						FIOLINO	np	7	0	monitoring	250	nonparola	2	ong	0	no	GF29F27	29	F	2021-10-27_15h35.17.064	THAI_NEGA	2021.2.3	Win32	59.9880024						0	72	72	72	1
m	1	0.7693						INGORGO	p	7	16	monitoring	0	parola	1	ong	0	no	GF29F27	29	F	2021-10-27_15h35.17.064	THAI_NEGA	2021.2.3	Win32	59.9880024						0	73	73	73	1
z	1	0.8222						IMPORO	np	6	0	monitoring	250	nonparola	2	ong	0	no	GF29F27	29	F	2021-10-27_15h35.17.064	THAI_NEGA	2021.2.3	Win32	59.9880024						0	74	74	74	1
m	1	1.0073						NOBILE	p	6	29	monitoring	500	parola	1	ong	0	no	GF29F27	29	F	2021-10-27_15h35.17.064	THAI_NEGA	2021.2.3	Win32	59.9880024						0	75	75	75	1
m	1	1.1699						MINIERA	p	7	19	monitoring	500	parola	1	ong	0	no	GF29F27	29	F	2021-10-27_15h35.17.064	THAI_NEGA	2021.2.3	Win32	59.9880024						0	76	76	76	1
z	1	0.6894						ALLARVE	np	7	0	monitoring	500	nonparola	2	ong	0	no	GF29F27	29	F	2021-10-27_15h35.17.064	THAI_NEGA	2021.2.3	Win32	59.9880024						0	77	77	77	1
z	1	0.9735						DIBANO	np	6	0	monitoring	250	nonparola	2	ong	0	no	GF29F27	29	F	2021-10-27_15h35.17.064	THAI_NEGA	2021.2.3	Win32	59.9880024						0	78	78	78	1
m	1	0.6862						FAGOTTO	p	7	7	monitoring	0	parola	1	ong	0	no	GF29F27	29	F	2021-10-27_15h35.17.064	THAI_NEGA	2021.2.3	Win32	59.9880024						0	79	79	79	1
m	1	0.6684						PALUDE	p	6	13	monitoring	0	parola	1	ong	0	no	GF29F27	29	F	2021-10-27_15h35.17.064	THAI_NEGA	2021.2.3	Win32	59.9880024						0	80	80	80	1
z	1	0.7687						MUDINO	np	6	0	monitoring	500	nonparola	2	ong	0	no	GF29F27	29	F	2021-10-27_15h35.17.064	THAI_NEGA	2021.2.3	Win32	59.9880024						0	81	81	81	1
z	1	0.7689						ESTEBA	np	6	0	monitoring	500	nonparola	2	ong	0	no	GF29F27	29	F	2021-10-27_15h35.17.064	THAI_NEGA	2021.2.3	Win32	59.9880024						0	82	82	82	1
l	1	1.0525						MANTIDE	p	7	9	monitoring	250	l	1	pmcue	0	no	GF29F27	29	F	2021-10-27_15h35.17.064	THAI_NEGA	2021.2.3	Win32	59.9880024						0	83	83	83	1
m	1	0.936						UVETTA	p	6	11	monitoring	500	parola	1	ong	0	no	GF29F27	29	F	2021-10-27_15h35.17.064	THAI_NEGA	2021.2.3	Win32	59.9880024						0	84	84	84	1
m	1	0.7185						ESILIO	p	6	41	monitoring	250	parola	1	ong	0	no	GF29F27	29	F	2021-10-27_15h35.17.064	THAI_NEGA	2021.2.3	Win32	59.9880024						0	85	85	85	1
z	1	0.9025						RECRUTA	np	7	0	monitoring	500	nonparola	2	ong	0	no	GF29F27	29	F	2021-10-27_15h35.17.064	THAI_NEGA	2021.2.3	Win32	59.9880024						0	86	86	86	1
m	1	0.7023						TIMONE	p	7	31	monitoring	250	parola	1	ong	0	no	GF29F27	29	F	2021-10-27_15h35.17.064	THAI_NEGA	2021.2.3	Win32	59.9880024						0	87	87	87	1
	0							CAVOLO	p	6	13	monitoring	0	parola	1	ong	0	no	GF29F27	29	F	2021-10-27_15h35.17.064	THAI_NEGA	2021.2.3	Win32	59.9880024						0	88	88	88	1
z	1	1.1194						NOTTARE	np	7	0	monitoring	500	nonparola	2	ong	0	no	GF29F27	29	F	2021-10-27_15h35.17.064	THAI_NEGA	2021.2.3	Win32	59.9880024						0	89	89	89	1
m	1	0.7522						LICHENE	p	7	7	monitoring	0	parola	1	ong	0	no	GF29F27	29	F	2021-10-27_15h35.17.064	THAI_NEGA	2021.2.3	Win32	59.9880024						0	90	90	90	1
z	1	0.718						PUSTINO	np	7	0	monitoring	500	nonparola	2	ong	0	no	GF29F27	29	F	2021-10-27_15h35.17.064	THAI_NEGA	2021.2.3	Win32	59.9880024						0	91	91	91	1
m	1	0.6182						MULINO	p	6	7	monitoring	0	parola	1	ong	0	no	GF29F27	29	F	2021-10-27_15h35.17.064	THAI_NEGA	2021.2.3	Win32	59.9880024						0	92	92	92	1
z	1	1.2527						VAROLO	np	6	0	monitoring	0	nonparola	2	ong	0	no	GF29F27	29	F	2021-10-27_15h35.17.064	THAI_NEGA	2021.2.3	Win32	59.9880024						0	93	93	93	1
m	0	0.7847						ENIGMA	p	6	9	monitoring	500	l	1	pmcue	0	no	GF29F27	29	F	2021-10-27_15h35.17.064	THAI_NEGA	2021.2.3	Win32	59.9880024						0	94	94	94	1
m	1	0.9016						NARICE	p	6	15	monitoring	250	parola	1	ong	0	no	GF29F27	29	F	2021-10-27_15h35.17.064	THAI_NEGA	2021.2.3	Win32	59.9880024						0	95	95	95	1
z	1	0.8353						CAVIDE	np	6	0	monitoring	500	nonparola	2	ong	0	no	GF29F27	29	F	2021-10-27_15h35.17.064	THAI_NEGA	2021.2.3	Win32	59.9880024						0	96	96	96	1
z	1	0.9021						VOLACE	np	6	0	monitoring	0	nonparola	2	ong	0	no	GF29F27	29	F	2021-10-27_15h35.17.064	THAI_NEGA	2021.2.3	Win32	59.9880024						0	97	97	97	1
z	1	1.4702						SADICE	np	6	0	monitoring	0	nonparola	2	ong	0	no	GF29F27	29	F	2021-10-27_15h35.17.064	THAI_NEGA	2021.2.3	Win32	59.9880024						0	98	98	98	1
m	1	0.7186						VORTICE	p	7	14	monitoring	250	parola	1	ong	0	no	GF29F27	29	F	2021-10-27_15h35.17.064	THAI_NEGA	2021.2.3	Win32	59.9880024						0	99	99	99	1
																			GF29F27	29	F	2021-10-27_15h35.17.064	THAI_NEGA	2021.2.3	Win32	59.9880024											n	1	5.3084	y	1	6.4447	n	1	7.4621
