# Supplementary material for: Thinking about it: the impact of COVID-19-related stimuli on prospective memory
Source: PeerJ. 2023 Nov 16;11:e16389. doi: 10.7717/peerj.16389 (PMC10657566; doi:10.7717/peerj.16389)
Supplement: Supplemental Information 4 — The raw data from both the task and the questionnaire. Both folders are divided in the three conditions (COV, DOC, and NEGA) depending on the presented video clip. [file peerj-11-16389-s004.zip › Data/RAW_Data_Task/NEGA_version/ET23F16_nega.csv]

trial_key.keys	trial_key.corr	trial_key.rt	trials_loop_practice.thisRepN	trials_loop_practice.thisTrialN	trials_loop_practice.thisN	trials_loop_practice.thisIndex	trials_loop_practice.ran	stimolo	parolanonparola	lunghezza	frequenza	blocco	jitter	rispcorr	StimTrig	stim_type	stimulus_after	underline	ID_Soggetto*	Età*	Sesso	date	expName	psychopyVersion	OS	frameRate	trials_loop_baseline.thisRepN	trials_loop_baseline.thisTrialN	trials_loop_baseline.thisN	trials_loop_baseline.thisIndex	trials_loop_baseline.ran	trials_loop_attention.thisRepN	trials_loop_attention.thisTrialN	trials_loop_attention.thisN	trials_loop_attention.thisIndex	trials_loop_attention.ran	emotional1_key.keys	emotional1_key.corr	emotional1_key.rt	emotional2_key.keys	emotional2_key.corr	emotional2_key.rt	emotional3_key.keys	emotional3_key.corr	emotional3_key.rt
m	1	1.1969	0	0	0	0	1	ARANCIA	p	7	31	practice	500	parola	1	ong	0	no	ET23F16	23	F	2021-10-16_13h32.30.071	THAI_NEGA	2021.2.3	Win32	59.9880024
	0		0	1	1	1	1	RECINA	np	6	0	practice	500	nonparola	2	ong	0	no	ET23F16	23	F	2021-10-16_13h32.30.071	THAI_NEGA	2021.2.3	Win32	59.9880024
z	1	1.0116	0	2	2	2	1	TUCCANA	np	7	0	practice	250	nonparola	2	ong	0	no	ET23F16	23	F	2021-10-16_13h32.30.071	THAI_NEGA	2021.2.3	Win32	59.9880024
m	1	0.9308	0	3	3	3	1	PETTINE	p	7	1	practice	0	parola	1	ong	0	no	ET23F16	23	F	2021-10-16_13h32.30.071	THAI_NEGA	2021.2.3	Win32	59.9880024
z	1	1.1809	0	4	4	4	1	INFITO	np	6	0	practice	500	nonparola	2	ong	0	no	ET23F16	23	F	2021-10-16_13h32.30.071	THAI_NEGA	2021.2.3	Win32	59.9880024
m	1	0.8774	0	5	5	5	1	GIUDICE	p	7	374	practice	500	parola	1	ong	0	no	ET23F16	23	F	2021-10-16_13h32.30.071	THAI_NEGA	2021.2.3	Win32	59.9880024
m	1	0.8692	0	6	6	6	1	VOLANTE	p	7	89	practice	0	parola	1	ong	0	no	ET23F16	23	F	2021-10-16_13h32.30.071	THAI_NEGA	2021.2.3	Win32	59.9880024
z	1	0.9952	0	7	7	7	1	CUBELA	np	6	0	practice	250	nonparola	2	ong	0	no	ET23F16	23	F	2021-10-16_13h32.30.071	THAI_NEGA	2021.2.3	Win32	59.9880024
z	1	0.9926	0	8	8	8	1	LUGGINE	np	7	0	practice	0	nonparola	2	ong	0	no	ET23F16	23	F	2021-10-16_13h32.30.071	THAI_NEGA	2021.2.3	Win32	59.9880024
m	1	0.8185	0	9	9	9	1	DISEGNO	p	7	201	practice	0	parola	1	ong	0	no	ET23F16	23	F	2021-10-16_13h32.30.071	THAI_NEGA	2021.2.3	Win32	59.9880024
m	1	0.851						RELITTO	p	7	8	baseline	500	parola	1	ong	0	no	ET23F16	23	F	2021-10-16_13h32.30.071	THAI_NEGA	2021.2.3	Win32	59.9880024	0	0	0	0	1
m	1	1.0797						GERANIO	p	7	12	baseline	250	parola	1	ong	0	no	ET23F16	23	F	2021-10-16_13h32.30.071	THAI_NEGA	2021.2.3	Win32	59.9880024	0	1	1	1	1
z	1	1.0617						VANANGA	np	7	0	baseline	0	nonparola	2	ong	0	no	ET23F16	23	F	2021-10-16_13h32.30.071	THAI_NEGA	2021.2.3	Win32	59.9880024	0	2	2	2	1
m	1	0.9449						NATICA	p	6	5	baseline	250	parola	1	ong	0	no	ET23F16	23	F	2021-10-16_13h32.30.071	THAI_NEGA	2021.2.3	Win32	59.9880024	0	3	3	3	1
z	1	1.0629						USTELLO	np	7	0	baseline	500	nonparola	2	ong	0	no	ET23F16	23	F	2021-10-16_13h32.30.071	THAI_NEGA	2021.2.3	Win32	59.9880024	0	4	4	4	1
m	1	0.7203						METANO	p	6	17	baseline	250	parola	1	ong	0	no	ET23F16	23	F	2021-10-16_13h32.30.071	THAI_NEGA	2021.2.3	Win32	59.9880024	0	5	5	5	1
z	1	1.6962						FIURIA	np	6	0	baseline	500	nonparola	2	ong	0	no	ET23F16	23	F	2021-10-16_13h32.30.071	THAI_NEGA	2021.2.3	Win32	59.9880024	0	6	6	6	1
m	1	0.8021						SUGHERO	p	7	5	baseline	250	parola	1	ong	0	no	ET23F16	23	F	2021-10-16_13h32.30.071	THAI_NEGA	2021.2.3	Win32	59.9880024	0	7	7	7	1
z	1	1.0305						PIROTA	np	6	0	baseline	250	nonparola	2	ong	0	no	ET23F16	23	F	2021-10-16_13h32.30.071	THAI_NEGA	2021.2.3	Win32	59.9880024	0	8	8	8	1
z	1	1.038						BAMBORA	np	7	0	baseline	0	nonparola	2	ong	0	no	ET23F16	23	F	2021-10-16_13h32.30.071	THAI_NEGA	2021.2.3	Win32	59.9880024	0	9	9	9	1
m	1	0.9148						PETALO	p	6	27	baseline	250	parola	1	ong	0	no	ET23F16	23	F	2021-10-16_13h32.30.071	THAI_NEGA	2021.2.3	Win32	59.9880024	0	10	10	10	1
m	1	0.981						ELMETTO	p	7	5	baseline	0	parola	1	ong	0	no	ET23F16	23	F	2021-10-16_13h32.30.071	THAI_NEGA	2021.2.3	Win32	59.9880024	0	11	11	11	1
z	1	0.9882						DOBILE	np	6	0	baseline	250	nonparola	2	ong	0	no	ET23F16	23	F	2021-10-16_13h32.30.071	THAI_NEGA	2021.2.3	Win32	59.9880024	0	12	12	12	1
m	1	0.9675						BAVERO	p	6	7	baseline	0	parola	1	ong	0	no	ET23F16	23	F	2021-10-16_13h32.30.071	THAI_NEGA	2021.2.3	Win32	59.9880024	0	13	13	13	1
m	1	0.9347						VALENZA	p	7	10	baseline	500	parola	1	ong	0	no	ET23F16	23	F	2021-10-16_13h32.30.071	THAI_NEGA	2021.2.3	Win32	59.9880024	0	14	14	14	1
z	1	1.0623						ORDONE	np	6	0	baseline	250	nonparola	2	ong	0	no	ET23F16	23	F	2021-10-16_13h32.30.071	THAI_NEGA	2021.2.3	Win32	59.9880024	0	15	15	15	1
z	1	1.1003						TERPONE	np	7	0	baseline	250	nonparola	2	ong	0	no	ET23F16	23	F	2021-10-16_13h32.30.071	THAI_NEGA	2021.2.3	Win32	59.9880024	0	16	16	16	1
m	1	0.9294						INCHINO	p	7	10	baseline	250	parola	1	ong	0	no	ET23F16	23	F	2021-10-16_13h32.30.071	THAI_NEGA	2021.2.3	Win32	59.9880024	0	17	17	17	1
m	1	1.1669						ETTARO	p	6	31	baseline	0	parola	1	ong	0	no	ET23F16	23	F	2021-10-16_13h32.30.071	THAI_NEGA	2021.2.3	Win32	59.9880024	0	18	18	18	1
z	1	1.0673						LUVACA	np	6	0	baseline	250	nonparola	2	ong	0	no	ET23F16	23	F	2021-10-16_13h32.30.071	THAI_NEGA	2021.2.3	Win32	59.9880024	0	19	19	19	1
m	1	0.9679						DUETTO	p	6	23	baseline	500	parola	1	ong	0	no	ET23F16	23	F	2021-10-16_13h32.30.071	THAI_NEGA	2021.2.3	Win32	59.9880024	0	20	20	20	1
z	1	1.2166						PUPILE	np	6	0	baseline	250	nonparola	2	ong	0	no	ET23F16	23	F	2021-10-16_13h32.30.071	THAI_NEGA	2021.2.3	Win32	59.9880024	0	21	21	21	1
z	1	0.9838						STOVACO	np	7	0	baseline	0	nonparola	2	ong	0	no	ET23F16	23	F	2021-10-16_13h32.30.071	THAI_NEGA	2021.2.3	Win32	59.9880024	0	22	22	22	1
m	1	0.8049						BARILE	p	6	7	baseline	500	parola	1	ong	0	no	ET23F16	23	F	2021-10-16_13h32.30.071	THAI_NEGA	2021.2.3	Win32	59.9880024	0	23	23	23	1
z	1	0.9332						RANAIO	np	6	0	baseline	250	nonparola	2	ong	0	no	ET23F16	23	F	2021-10-16_13h32.30.071	THAI_NEGA	2021.2.3	Win32	59.9880024	0	24	24	24	1
m	1	0.8108						CAVERNA	p	7	14	baseline	250	parola	1	ong	0	no	ET23F16	23	F	2021-10-16_13h32.30.071	THAI_NEGA	2021.2.3	Win32	59.9880024	0	25	25	25	1
z	1	1.0005						ROTOIA	np	7	0	baseline	500	nonparola	2	ong	0	no	ET23F16	23	F	2021-10-16_13h32.30.071	THAI_NEGA	2021.2.3	Win32	59.9880024	0	26	26	26	1
m	1	0.6961						ALTURA	p	6	8	baseline	500	parola	1	ong	0	no	ET23F16	23	F	2021-10-16_13h32.30.071	THAI_NEGA	2021.2.3	Win32	59.9880024	0	27	27	27	1
m	1	0.6467						DIPINTO	p	7	21	baseline	0	parola	1	ong	0	no	ET23F16	23	F	2021-10-16_13h32.30.071	THAI_NEGA	2021.2.3	Win32	59.9880024	0	28	28	28	1
m	1	0.7791						LEGUME	p	6	11	baseline	250	parola	1	ong	0	no	ET23F16	23	F	2021-10-16_13h32.30.071	THAI_NEGA	2021.2.3	Win32	59.9880024	0	29	29	29	1
z	1	0.8144						FEDINO	np	6	0	baseline	500	nonparola	2	ong	0	no	ET23F16	23	F	2021-10-16_13h32.30.071	THAI_NEGA	2021.2.3	Win32	59.9880024	0	30	30	30	1
m	1	0.5281						MENSOLA	p	7	7	baseline	0	parola	1	ong	0	no	ET23F16	23	F	2021-10-16_13h32.30.071	THAI_NEGA	2021.2.3	Win32	59.9880024	0	31	31	31	1
z	1	0.8501						ALCUME	np	6	0	baseline	500	nonparola	2	ong	0	no	ET23F16	23	F	2021-10-16_13h32.30.071	THAI_NEGA	2021.2.3	Win32	59.9880024	0	32	32	32	1
m	1	0.5551						INNESTO	p	6	13	baseline	0	parola	1	ong	0	no	ET23F16	23	F	2021-10-16_13h32.30.071	THAI_NEGA	2021.2.3	Win32	59.9880024	0	33	33	33	1
z	1	1.0774						LAVENDA	np	7	0	baseline	0	nonparola	2	ong	0	no	ET23F16	23	F	2021-10-16_13h32.30.071	THAI_NEGA	2021.2.3	Win32	59.9880024	0	34	34	34	1
m	1	0.9821						SLAVINA	p	7	5	baseline	500	parola	1	ong	0	no	ET23F16	23	F	2021-10-16_13h32.30.071	THAI_NEGA	2021.2.3	Win32	59.9880024	0	35	35	35	1
m	1	0.5796						ORMONE	p	6	6	baseline	500	parola	1	ong	0	no	ET23F16	23	F	2021-10-16_13h32.30.071	THAI_NEGA	2021.2.3	Win32	59.9880024	0	36	36	36	1
z	1	1.0286						UMIONE	np	6	0	baseline	0	nonparola	2	ong	0	no	ET23F16	23	F	2021-10-16_13h32.30.071	THAI_NEGA	2021.2.3	Win32	59.9880024	0	37	37	37	1
m	1	0.7456						SALAME	p	6	14	baseline	0	parola	1	ong	0	no	ET23F16	23	F	2021-10-16_13h32.30.071	THAI_NEGA	2021.2.3	Win32	59.9880024	0	38	38	38	1
z	1	0.9879						GANDOLA	np	7	0	baseline	500	nonparola	2	ong	0	no	ET23F16	23	F	2021-10-16_13h32.30.071	THAI_NEGA	2021.2.3	Win32	59.9880024	0	39	39	39	1
z	1	1.0813						DIGEGNO	np	7	0	baseline	500	nonparola	2	ong	0	no	ET23F16	23	F	2021-10-16_13h32.30.071	THAI_NEGA	2021.2.3	Win32	59.9880024	0	40	40	40	1
z	1	0.8802						BACRECA	np	7	0	baseline	0	nonparola	2	ong	0	no	ET23F16	23	F	2021-10-16_13h32.30.071	THAI_NEGA	2021.2.3	Win32	59.9880024	0	41	41	41	1
m	1	0.8304						RUDERE	p	6	8	baseline	250	parola	1	ong	0	no	ET23F16	23	F	2021-10-16_13h32.30.071	THAI_NEGA	2021.2.3	Win32	59.9880024	0	42	42	42	1
z	1	0.8212						OSCITE	np	6	0	baseline	250	nonparola	2	ong	0	no	ET23F16	23	F	2021-10-16_13h32.30.071	THAI_NEGA	2021.2.3	Win32	59.9880024	0	43	43	43	1
m	1	0.8352						NETTARE	p	7	14	baseline	500	parola	1	ong	0	no	ET23F16	23	F	2021-10-16_13h32.30.071	THAI_NEGA	2021.2.3	Win32	59.9880024	0	44	44	44	1
z	1	1.0222						PENTERA	np	7	0	baseline	0	nonparola	2	ong	0	no	ET23F16	23	F	2021-10-16_13h32.30.071	THAI_NEGA	2021.2.3	Win32	59.9880024	0	45	45	45	1
z	1	0.897						NEBOZIO	np	7	0	baseline	250	nonparola	2	ong	0	no	ET23F16	23	F	2021-10-16_13h32.30.071	THAI_NEGA	2021.2.3	Win32	59.9880024	0	46	46	46	1
m	1	0.9619						ZATTERA	p	7	14	baseline	500	parola	1	ong	0	no	ET23F16	23	F	2021-10-16_13h32.30.071	THAI_NEGA	2021.2.3	Win32	59.9880024	0	47	47	47	1
m	1	0.8215						LAMIERA	p	7	11	baseline	500	parola	1	ong	0	no	ET23F16	23	F	2021-10-16_13h32.30.071	THAI_NEGA	2021.2.3	Win32	59.9880024	0	48	48	48	1
z	1	0.8985						CULINA	np	6	0	baseline	500	nonparola	2	ong	0	no	ET23F16	23	F	2021-10-16_13h32.30.071	THAI_NEGA	2021.2.3	Win32	59.9880024	0	49	49	49	1
m	1	0.6347						FALANGE	p	7	9	baseline	250	parola	1	ong	0	no	ET23F16	23	F	2021-10-16_13h32.30.071	THAI_NEGA	2021.2.3	Win32	59.9880024	0	50	50	50	1
m	1	1.179						PEDALE	p	6	16	baseline	500	parola	1	ong	0	no	ET23F16	23	F	2021-10-16_13h32.30.071	THAI_NEGA	2021.2.3	Win32	59.9880024	0	51	51	51	1
z	1	1.1412						METARDO	np	7	0	baseline	500	nonparola	2	ong	0	no	ET23F16	23	F	2021-10-16_13h32.30.071	THAI_NEGA	2021.2.3	Win32	59.9880024	0	52	52	52	1
m	1	0.7446						EMPORIO	p	7	3	baseline	250	parola	1	ong	0	no	ET23F16	23	F	2021-10-16_13h32.30.071	THAI_NEGA	2021.2.3	Win32	59.9880024	0	53	53	53	1
z	1	0.9837						TAPORE	np	6	0	baseline	0	nonparola	2	ong	0	no	ET23F16	23	F	2021-10-16_13h32.30.071	THAI_NEGA	2021.2.3	Win32	59.9880024	0	54	54	54	1
m	0	1.1801						DENTIDE	np	7	0	baseline	250	nonparola	2	ong	0	no	ET23F16	23	F	2021-10-16_13h32.30.071	THAI_NEGA	2021.2.3	Win32	59.9880024	0	55	55	55	1
z	1	0.9225						SEPERTO	np	7	0	baseline	500	nonparola	2	ong	0	no	ET23F16	23	F	2021-10-16_13h32.30.071	THAI_NEGA	2021.2.3	Win32	59.9880024	0	56	56	56	1
m	1	0.616						MUCOSA	p	6	6	baseline	500	parola	1	ong	0	no	ET23F16	23	F	2021-10-16_13h32.30.071	THAI_NEGA	2021.2.3	Win32	59.9880024	0	57	57	57	1
z	1	1.2008						BECULLA	np	7	0	baseline	250	nonparola	2	ong	0	no	ET23F16	23	F	2021-10-16_13h32.30.071	THAI_NEGA	2021.2.3	Win32	59.9880024	0	58	58	58	1
m	1	0.797						FUCINA	p	6	8	baseline	250	parola	1	ong	0	no	ET23F16	23	F	2021-10-16_13h32.30.071	THAI_NEGA	2021.2.3	Win32	59.9880024	0	59	59	59	1
m	1	0.5842						ECLISSI	p	7	5	baseline	0	parola	1	ong	0	no	ET23F16	23	F	2021-10-16_13h32.30.071	THAI_NEGA	2021.2.3	Win32	59.9880024	0	60	60	60	1
m	1	0.6026						TROFEO	p	6	23	baseline	250	parola	1	ong	0	no	ET23F16	23	F	2021-10-16_13h32.30.071	THAI_NEGA	2021.2.3	Win32	59.9880024	0	61	61	61	1
m	1	0.6787						ROTTAME	p	7	7	baseline	0	parola	1	ong	0	no	ET23F16	23	F	2021-10-16_13h32.30.071	THAI_NEGA	2021.2.3	Win32	59.9880024	0	62	62	62	1
z	1	0.9878						MENDOLO	np	7	0	baseline	500	nonparola	2	ong	0	no	ET23F16	23	F	2021-10-16_13h32.30.071	THAI_NEGA	2021.2.3	Win32	59.9880024	0	63	63	63	1
z	1	1.3638						ARSINE	np	6	0	baseline	250	nonparola	2	ong	0	no	ET23F16	23	F	2021-10-16_13h32.30.071	THAI_NEGA	2021.2.3	Win32	59.9880024	0	64	64	64	1
m	1	0.6058						TISANA	p	6	7	baseline	0	parola	1	ong	0	no	ET23F16	23	F	2021-10-16_13h32.30.071	THAI_NEGA	2021.2.3	Win32	59.9880024	0	65	65	65	1
z	1	0.8103						ORLINO	np	6	0	baseline	0	nonparola	2	ong	0	no	ET23F16	23	F	2021-10-16_13h32.30.071	THAI_NEGA	2021.2.3	Win32	59.9880024	0	66	66	66	1
m	1	0.6344						ARINGA	p	6	9	baseline	500	parola	1	ong	0	no	ET23F16	23	F	2021-10-16_13h32.30.071	THAI_NEGA	2021.2.3	Win32	59.9880024	0	67	67	67	1
z	1	1.0373						TENGINE	np	7	0	baseline	0	nonparola	2	ong	0	no	ET23F16	23	F	2021-10-16_13h32.30.071	THAI_NEGA	2021.2.3	Win32	59.9880024	0	68	68	68	1
m	1	0.6437						ATTICO	p	6	6	baseline	500	parola	1	ong	0	no	ET23F16	23	F	2021-10-16_13h32.30.071	THAI_NEGA	2021.2.3	Win32	59.9880024	0	69	69	69	1
z	1	0.7975						VENORE	np	6	0	baseline	250	nonparola	2	ong	0	no	ET23F16	23	F	2021-10-16_13h32.30.071	THAI_NEGA	2021.2.3	Win32	59.9880024	0	70	70	70	1
m	1	0.5251						DARSENA	p	7	9	baseline	0	parola	1	ong	0	no	ET23F16	23	F	2021-10-16_13h32.30.071	THAI_NEGA	2021.2.3	Win32	59.9880024	0	71	71	71	1
z	1	0.8969						ALCIERE	np	7	0	baseline	250	nonparola	2	ong	0	no	ET23F16	23	F	2021-10-16_13h32.30.071	THAI_NEGA	2021.2.3	Win32	59.9880024	0	72	72	72	1
	0							ENTIMO	np	6	0	baseline	0	nonparola	2	ong	0	no	ET23F16	23	F	2021-10-16_13h32.30.071	THAI_NEGA	2021.2.3	Win32	59.9880024	0	73	73	73	1
m	1	0.6552						LIVIDO	p	6	8	baseline	500	parola	1	ong	0	no	ET23F16	23	F	2021-10-16_13h32.30.071	THAI_NEGA	2021.2.3	Win32	59.9880024	0	74	74	74	1
m	1	0.5219						NAUSEA	p	6	15	baseline	0	parola	1	ong	0	no	ET23F16	23	F	2021-10-16_13h32.30.071	THAI_NEGA	2021.2.3	Win32	59.9880024	0	75	75	75	1
z	1	1.0882						VERCACE	np	7	0	baseline	500	nonparola	2	ong	0	no	ET23F16	23	F	2021-10-16_13h32.30.071	THAI_NEGA	2021.2.3	Win32	59.9880024	0	76	76	76	1
m	1	0.629						COFANO	p	6	9	baseline	0	parola	1	ong	0	no	ET23F16	23	F	2021-10-16_13h32.30.071	THAI_NEGA	2021.2.3	Win32	59.9880024	0	77	77	77	1
m	0	1.021						USPICIO	np	7	0	baseline	250	nonparola	2	ong	0	no	ET23F16	23	F	2021-10-16_13h32.30.071	THAI_NEGA	2021.2.3	Win32	59.9880024	0	78	78	78	1
m	1	0.5616						IMBUTO	p	6	9	baseline	0	parola	1	ong	0	no	ET23F16	23	F	2021-10-16_13h32.30.071	THAI_NEGA	2021.2.3	Win32	59.9880024	0	79	79	79	1
z	1	0.9161						SADIVA	np	6	0	baseline	500	nonparola	2	ong	0	no	ET23F16	23	F	2021-10-16_13h32.30.071	THAI_NEGA	2021.2.3	Win32	59.9880024	0	80	80	80	1
m	1	0.5815						BOZZOLO	p	7	7	baseline	0	parola	1	ong	0	no	ET23F16	23	F	2021-10-16_13h32.30.071	THAI_NEGA	2021.2.3	Win32	59.9880024	0	81	81	81	1
z	1	0.8519						OMPICCIO	np	7	0	baseline	0	nonparola	2	ong	0	no	ET23F16	23	F	2021-10-16_13h32.30.071	THAI_NEGA	2021.2.3	Win32	59.9880024	0	82	82	82	1
m	0	0.5151						LIMPONE	np	7	0	baseline	500	nonparola	2	ong	0	no	ET23F16	23	F	2021-10-16_13h32.30.071	THAI_NEGA	2021.2.3	Win32	59.9880024	0	83	83	83	1
z	1	1.2057						NARCICO	np	7	0	baseline	250	nonparola	2	ong	0	no	ET23F16	23	F	2021-10-16_13h32.30.071	THAI_NEGA	2021.2.3	Win32	59.9880024	0	84	84	84	1
m	1	0.6867						PASCOLO	p	7	7	baseline	0	parola	1	ong	0	no	ET23F16	23	F	2021-10-16_13h32.30.071	THAI_NEGA	2021.2.3	Win32	59.9880024	0	85	85	85	1
z	1	1.3007						INSOGNA	np	7	0	baseline	250	nonparola	2	ong	0	no	ET23F16	23	F	2021-10-16_13h32.30.071	THAI_NEGA	2021.2.3	Win32	59.9880024	0	86	86	86	1
m	1	0.6025						PATINA	p	6	14	baseline	250	parola	1	ong	0	no	ET23F16	23	F	2021-10-16_13h32.30.071	THAI_NEGA	2021.2.3	Win32	59.9880024	0	87	87	87	1
z	1	0.7843						ADOLTO	np	7	0	baseline	0	nonparola	2	ong	0	no	ET23F16	23	F	2021-10-16_13h32.30.071	THAI_NEGA	2021.2.3	Win32	59.9880024	0	88	88	88	1
m	1	0.6572						UTENTE	p	6	34	baseline	0	parola	1	ong	0	no	ET23F16	23	F	2021-10-16_13h32.30.071	THAI_NEGA	2021.2.3	Win32	59.9880024	0	89	89	89	1
z	1	0.8495						CIPELLA	np	7	0	baseline	500	nonparola	2	ong	0	no	ET23F16	23	F	2021-10-16_13h32.30.071	THAI_NEGA	2021.2.3	Win32	59.9880024	0	90	90	90	1
m	1	0.6932						GINEPRO	p	7	10	baseline	0	parola	1	ong	0	no	ET23F16	23	F	2021-10-16_13h32.30.071	THAI_NEGA	2021.2.3	Win32	59.9880024	0	91	91	91	1
z	1	0.7363						NONATO	np	6	0	baseline	500	nonparola	2	ong	0	no	ET23F16	23	F	2021-10-16_13h32.30.071	THAI_NEGA	2021.2.3	Win32	59.9880024	0	92	92	92	1
m	1	0.5206						CALICE	p	6	10	baseline	0	parola	1	ong	0	no	ET23F16	23	F	2021-10-16_13h32.30.071	THAI_NEGA	2021.2.3	Win32	59.9880024	0	93	93	93	1
m	1	0.5193						TORACE	p	6	31	baseline	250	parola	1	ong	0	no	ET23F16	23	F	2021-10-16_13h32.30.071	THAI_NEGA	2021.2.3	Win32	59.9880024	0	94	94	94	1
m	1	0.5842						REDINE	p	6	8	baseline	500	parola	1	ong	0	no	ET23F16	23	F	2021-10-16_13h32.30.071	THAI_NEGA	2021.2.3	Win32	59.9880024	0	95	95	95	1
m	1	0.5648						GOMITO	p	6	35	baseline	0	parola	1	ong	0	no	ET23F16	23	F	2021-10-16_13h32.30.071	THAI_NEGA	2021.2.3	Win32	59.9880024	0	96	96	96	1
z	1	0.7684						INGENSO	np	7	0	baseline	500	nonparola	2	ong	0	no	ET23F16	23	F	2021-10-16_13h32.30.071	THAI_NEGA	2021.2.3	Win32	59.9880024	0	97	97	97	1
z	1	0.8186						COVALLO	np	7	0	baseline	250	nonparola	2	ong	0	no	ET23F16	23	F	2021-10-16_13h32.30.071	THAI_NEGA	2021.2.3	Win32	59.9880024	0	98	98	98	1
m	1	0.5682						MONACO	p	6	24	baseline	250	parola	1	ong	0	no	ET23F16	23	F	2021-10-16_13h32.30.071	THAI_NEGA	2021.2.3	Win32	59.9880024	0	99	99	99	1
m	1	1.3677						DILUVIO	p	7	34	monitoring	0	parola	1	ong	0	no	ET23F16	23	F	2021-10-16_13h32.30.071	THAI_NEGA	2021.2.3	Win32	59.9880024						0	0	0	0	1
z	1	1.0797						PADATO	np	6	0	monitoring	250	nonparola	2	ong	0	no	ET23F16	23	F	2021-10-16_13h32.30.071	THAI_NEGA	2021.2.3	Win32	59.9880024						0	1	1	1	1
m	1	1.064						STIVALE	p	7	10	monitoring	0	parola	1	ong	0	no	ET23F16	23	F	2021-10-16_13h32.30.071	THAI_NEGA	2021.2.3	Win32	59.9880024						0	2	2	2	1
	0							BAMMINO	np	7	0	monitoring	0	nonparola	2	ong	0	no	ET23F16	23	F	2021-10-16_13h32.30.071	THAI_NEGA	2021.2.3	Win32	59.9880024						0	3	3	3	1
z	1	0.8995						NUDOLA	np	6	0	monitoring	250	nonparola	2	ong	0	no	ET23F16	23	F	2021-10-16_13h32.30.071	THAI_NEGA	2021.2.3	Win32	59.9880024						0	4	4	4	1
m	1	1.3364						ZAMPINO	p	7	6	monitoring	500	parola	1	ong	0	no	ET23F16	23	F	2021-10-16_13h32.30.071	THAI_NEGA	2021.2.3	Win32	59.9880024						0	5	5	5	1
m	1	0.7966						CALDAIA	p	7	12	monitoring	250	parola	1	ong	0	no	ET23F16	23	F	2021-10-16_13h32.30.071	THAI_NEGA	2021.2.3	Win32	59.9880024						0	6	6	6	1
z	1	0.9906						FULGINE	np	7	0	monitoring	0	nonparola	2	ong	0	no	ET23F16	23	F	2021-10-16_13h32.30.071	THAI_NEGA	2021.2.3	Win32	59.9880024						0	7	7	7	1
m	1	1.347						URANIO	p	6	9	monitoring	250	parola	1	ong	0	no	ET23F16	23	F	2021-10-16_13h32.30.071	THAI_NEGA	2021.2.3	Win32	59.9880024						0	8	8	8	1
z	1	0.8366						APISSO	np	6	0	monitoring	500	nonparola	2	ong	0	no	ET23F16	23	F	2021-10-16_13h32.30.071	THAI_NEGA	2021.2.3	Win32	59.9880024						0	9	9	9	1
l	1	1.4831						CAGERMA	np	7	0	monitoring	0	l	2	pmcue	0	no	ET23F16	23	F	2021-10-16_13h32.30.071	THAI_NEGA	2021.2.3	Win32	59.9880024						0	10	10	10	1
m	1	0.7697						TAZZINA	p	7	10	monitoring	250	parola	1	ong	0	no	ET23F16	23	F	2021-10-16_13h32.30.071	THAI_NEGA	2021.2.3	Win32	59.9880024						0	11	11	11	1
m	1	0.6955						VAPORE	p	6	40	monitoring	0	parola	1	ong	0	no	ET23F16	23	F	2021-10-16_13h32.30.071	THAI_NEGA	2021.2.3	Win32	59.9880024						0	12	12	12	1
z	1	1.2191						FEDORE	np	6	0	monitoring	250	nonparola	2	ong	0	no	ET23F16	23	F	2021-10-16_13h32.30.071	THAI_NEGA	2021.2.3	Win32	59.9880024						0	13	13	13	1
m	1	1.412						MONTONE	p	7	8	monitoring	250	parola	1	ong	0	no	ET23F16	23	F	2021-10-16_13h32.30.071	THAI_NEGA	2021.2.3	Win32	59.9880024						0	14	14	14	1
z	1	1.7046						CANEZZA	np	7	0	monitoring	0	nonparola	2	ong	0	no	ET23F16	23	F	2021-10-16_13h32.30.071	THAI_NEGA	2021.2.3	Win32	59.9880024						0	15	15	15	1
m	0	1.0959						RAGINA	np	6	0	monitoring	250	nonparola	2	ong	0	no	ET23F16	23	F	2021-10-16_13h32.30.071	THAI_NEGA	2021.2.3	Win32	59.9880024						0	16	16	16	1
m	1	0.8181						AGNELLO	p	7	17	monitoring	250	parola	1	ong	0	no	ET23F16	23	F	2021-10-16_13h32.30.071	THAI_NEGA	2021.2.3	Win32	59.9880024						0	17	17	17	1
z	1	0.8983						PINARIO	np	7	0	monitoring	250	nonparola	2	ong	0	no	ET23F16	23	F	2021-10-16_13h32.30.071	THAI_NEGA	2021.2.3	Win32	59.9880024						0	18	18	18	1
z	1	1.3563						INDANO	np	6	0	monitoring	500	nonparola	2	ong	0	no	ET23F16	23	F	2021-10-16_13h32.30.071	THAI_NEGA	2021.2.3	Win32	59.9880024						0	19	19	19	1
m	1	0.847						BISTURI	p	7	8	monitoring	250	parola	1	ong	0	no	ET23F16	23	F	2021-10-16_13h32.30.071	THAI_NEGA	2021.2.3	Win32	59.9880024						0	20	20	20	1
z	1	0.8378						SECONTO	np	7	0	monitoring	250	nonparola	2	ong	0	no	ET23F16	23	F	2021-10-16_13h32.30.071	THAI_NEGA	2021.2.3	Win32	59.9880024						0	21	21	21	1
l	1	1.315						POMATA	p	6	0	monitoring	500	l	1	pmcue	0	no	ET23F16	23	F	2021-10-16_13h32.30.071	THAI_NEGA	2021.2.3	Win32	59.9880024						0	22	22	22	1
z	1	1.2134						UMETTA	np	6	0	monitoring	250	nonparola	2	ong	0	no	ET23F16	23	F	2021-10-16_13h32.30.071	THAI_NEGA	2021.2.3	Win32	59.9880024						0	23	23	23	1
m	1	0.8309						FRUSCIO	p	7	9	monitoring	0	parola	1	ong	0	no	ET23F16	23	F	2021-10-16_13h32.30.071	THAI_NEGA	2021.2.3	Win32	59.9880024						0	24	24	24	1
m	1	0.7974						ORDIGNO	p	7	15	monitoring	250	parola	1	ong	0	no	ET23F16	23	F	2021-10-16_13h32.30.071	THAI_NEGA	2021.2.3	Win32	59.9880024						0	25	25	25	1
z	1	1.1995						METALO	np	6	0	monitoring	0	nonparola	2	ong	0	no	ET23F16	23	F	2021-10-16_13h32.30.071	THAI_NEGA	2021.2.3	Win32	59.9880024						0	26	26	26	1
z	1	0.9342						GAVERA	np	6	0	monitoring	500	nonparola	2	ong	0	no	ET23F16	23	F	2021-10-16_13h32.30.071	THAI_NEGA	2021.2.3	Win32	59.9880024						0	27	27	27	1
m	1	0.8306						INSERTO	p	7	9	monitoring	0	parola	1	ong	0	no	ET23F16	23	F	2021-10-16_13h32.30.071	THAI_NEGA	2021.2.3	Win32	59.9880024						0	28	28	28	1
m	1	0.6904						VICARIO	p	7	9	monitoring	500	parola	1	ong	0	no	ET23F16	23	F	2021-10-16_13h32.30.071	THAI_NEGA	2021.2.3	Win32	59.9880024						0	29	29	29	1
z	1	0.7536						ACENDA	np	6	0	monitoring	0	nonparola	2	ong	0	no	ET23F16	23	F	2021-10-16_13h32.30.071	THAI_NEGA	2021.2.3	Win32	59.9880024						0	30	30	30	1
m	1	0.694						DECADE	p	6	7	monitoring	0	parola	1	ong	0	no	ET23F16	23	F	2021-10-16_13h32.30.071	THAI_NEGA	2021.2.3	Win32	59.9880024						0	31	31	31	1
z	1	0.8036						PALETE	np	6	0	monitoring	500	nonparola	2	ong	0	no	ET23F16	23	F	2021-10-16_13h32.30.071	THAI_NEGA	2021.2.3	Win32	59.9880024						0	32	32	32	1
m	1	0.9803						SENAPE	p	6	17	monitoring	500	parola	1	ong	0	no	ET23F16	23	F	2021-10-16_13h32.30.071	THAI_NEGA	2021.2.3	Win32	59.9880024						0	33	33	33	1
z	1	0.7964						TENTONO	np	7	0	monitoring	0	nonparola	2	ong	0	no	ET23F16	23	F	2021-10-16_13h32.30.071	THAI_NEGA	2021.2.3	Win32	59.9880024						0	34	34	34	1
l	1	1.5302						MANICO	p	6	12	monitoring	0	l	1	pmcue	0	no	ET23F16	23	F	2021-10-16_13h32.30.071	THAI_NEGA	2021.2.3	Win32	59.9880024						0	35	35	35	1
m	1	0.5766						GETTONE	p	7	5	monitoring	250	parola	1	ong	0	no	ET23F16	23	F	2021-10-16_13h32.30.071	THAI_NEGA	2021.2.3	Win32	59.9880024						0	36	36	36	1
z	1	0.8362						CALERA	np	6	0	monitoring	500	nonparola	2	ong	0	no	ET23F16	23	F	2021-10-16_13h32.30.071	THAI_NEGA	2021.2.3	Win32	59.9880024						0	37	37	37	1
m	1	0.8297						USTIONE	p	7	20	monitoring	500	parola	1	ong	0	no	ET23F16	23	F	2021-10-16_13h32.30.071	THAI_NEGA	2021.2.3	Win32	59.9880024						0	38	38	38	1
m	1	1.3509						LEGNAME	p	7	7	monitoring	0	parola	1	ong	0	no	ET23F16	23	F	2021-10-16_13h32.30.071	THAI_NEGA	2021.2.3	Win32	59.9880024						0	39	39	39	1
z	1	0.8836						MODIVO	np	6	0	monitoring	0	nonparola	2	ong	0	no	ET23F16	23	F	2021-10-16_13h32.30.071	THAI_NEGA	2021.2.3	Win32	59.9880024						0	40	40	40	1
m	1	0.8836						RADURA	p	6	9	monitoring	0	parola	1	ong	0	no	ET23F16	23	F	2021-10-16_13h32.30.071	THAI_NEGA	2021.2.3	Win32	59.9880024						0	41	41	41	1
z	1	0.7202						TUANTO	np	6	0	monitoring	250	nonparola	2	ong	0	no	ET23F16	23	F	2021-10-16_13h32.30.071	THAI_NEGA	2021.2.3	Win32	59.9880024						0	42	42	42	1
m	1	0.634						PICCONE	p	7	11	monitoring	0	parola	1	ong	0	no	ET23F16	23	F	2021-10-16_13h32.30.071	THAI_NEGA	2021.2.3	Win32	59.9880024						0	43	43	43	1
z	1	1.3827						LACREME	np	7	0	monitoring	250	nonparola	2	ong	0	no	ET23F16	23	F	2021-10-16_13h32.30.071	THAI_NEGA	2021.2.3	Win32	59.9880024						0	44	44	44	1
z	1	1.133						DILITTA	np	7	0	monitoring	500	nonparola	2	ong	0	no	ET23F16	23	F	2021-10-16_13h32.30.071	THAI_NEGA	2021.2.3	Win32	59.9880024						0	45	45	45	1
z	0	0.9001						TOMANTE	np	7	0	monitoring	0	l	2	pmcue	0	no	ET23F16	23	F	2021-10-16_13h32.30.071	THAI_NEGA	2021.2.3	Win32	59.9880024						0	46	46	46	1
m	1	0.796						OTTONE	p	6	17	monitoring	500	parola	1	ong	0	no	ET23F16	23	F	2021-10-16_13h32.30.071	THAI_NEGA	2021.2.3	Win32	59.9880024						0	47	47	47	1
m	1	0.7125						GAZEBO	p	6	8	monitoring	0	parola	1	ong	0	no	ET23F16	23	F	2021-10-16_13h32.30.071	THAI_NEGA	2021.2.3	Win32	59.9880024						0	48	48	48	1
z	1	0.8251						NENICO	np	6	0	monitoring	250	nonparola	2	ong	0	no	ET23F16	23	F	2021-10-16_13h32.30.071	THAI_NEGA	2021.2.3	Win32	59.9880024						0	49	49	49	1
m	1	1.2316						ARPIONE	p	7	12	monitoring	250	parola	1	ong	0	no	ET23F16	23	F	2021-10-16_13h32.30.071	THAI_NEGA	2021.2.3	Win32	59.9880024						0	50	50	50	1
z	1	0.9239						VANIGIA	np	7	0	monitoring	500	nonparola	2	ong	0	no	ET23F16	23	F	2021-10-16_13h32.30.071	THAI_NEGA	2021.2.3	Win32	59.9880024						0	51	51	51	1
z	1	0.9638						EBLISSE	np	7	0	monitoring	0	nonparola	2	ong	0	no	ET23F16	23	F	2021-10-16_13h32.30.071	THAI_NEGA	2021.2.3	Win32	59.9880024						0	52	52	52	1
m	1	0.9031						CARTINA	p	7	13	monitoring	250	parola	1	ong	0	no	ET23F16	23	F	2021-10-16_13h32.30.071	THAI_NEGA	2021.2.3	Win32	59.9880024						0	53	53	53	1
z	1	1.398						TECITA	np	6	0	monitoring	500	nonparola	2	ong	0	no	ET23F16	23	F	2021-10-16_13h32.30.071	THAI_NEGA	2021.2.3	Win32	59.9880024						0	54	54	54	1
m	1	1.0457						FELINO	p	6	9	monitoring	500	parola	1	ong	0	no	ET23F16	23	F	2021-10-16_13h32.30.071	THAI_NEGA	2021.2.3	Win32	59.9880024						0	55	55	55	1
m	0	1.251						GINEVRO	np	7	0	monitoring	250	nonparola	2	ong	0	no	ET23F16	23	F	2021-10-16_13h32.30.071	THAI_NEGA	2021.2.3	Win32	59.9880024						0	56	56	56	1
z	1	1.0823						ELANCO	np	6	0	monitoring	250	nonparola	2	ong	0	no	ET23F16	23	F	2021-10-16_13h32.30.071	THAI_NEGA	2021.2.3	Win32	59.9880024						0	57	57	57	1
m	1	0.7966						BIDONE	p	6	13	monitoring	0	parola	1	ong	0	no	ET23F16	23	F	2021-10-16_13h32.30.071	THAI_NEGA	2021.2.3	Win32	59.9880024						0	58	58	58	1
m	1	1.1333						LEMURE	p	6	3	monitoring	500	parola	1	ong	0	no	ET23F16	23	F	2021-10-16_13h32.30.071	THAI_NEGA	2021.2.3	Win32	59.9880024						0	59	59	59	1
l	1	1.0813						SAGOMA	p	6	0	monitoring	250	l	1	pmcue	0	no	ET23F16	23	F	2021-10-16_13h32.30.071	THAI_NEGA	2021.2.3	Win32	59.9880024						0	60	60	60	1
m	1	0.9468						REPERTO	p	7	7	monitoring	0	parola	1	ong	0	no	ET23F16	23	F	2021-10-16_13h32.30.071	THAI_NEGA	2021.2.3	Win32	59.9880024						0	61	61	61	1
z	1	0.7811						MIDULLO	np	7	0	monitoring	250	nonparola	2	ong	0	no	ET23F16	23	F	2021-10-16_13h32.30.071	THAI_NEGA	2021.2.3	Win32	59.9880024						0	62	62	62	1
z	1	1.3778						DANNOLA	np	7	0	monitoring	500	nonparola	2	ong	0	no	ET23F16	23	F	2021-10-16_13h32.30.071	THAI_NEGA	2021.2.3	Win32	59.9880024						0	63	63	63	1
m	1	0.7636						ORFANO	p	6	9	monitoring	500	parola	1	ong	0	no	ET23F16	23	F	2021-10-16_13h32.30.071	THAI_NEGA	2021.2.3	Win32	59.9880024						0	64	64	64	1
z	1	0.9805						BANENA	np	6	0	monitoring	250	nonparola	2	ong	0	no	ET23F16	23	F	2021-10-16_13h32.30.071	THAI_NEGA	2021.2.3	Win32	59.9880024						0	65	65	65	1
z	1	0.7886						FERPATA	np	7	0	monitoring	0	nonparola	2	ong	0	no	ET23F16	23	F	2021-10-16_13h32.30.071	THAI_NEGA	2021.2.3	Win32	59.9880024						0	66	66	66	1
m	1	0.8989						NEURONE	p	7	11	monitoring	250	parola	1	ong	0	no	ET23F16	23	F	2021-10-16_13h32.30.071	THAI_NEGA	2021.2.3	Win32	59.9880024						0	67	67	67	1
z	1	0.8029						LATTERA	np	7	0	monitoring	500	nonparola	2	ong	0	no	ET23F16	23	F	2021-10-16_13h32.30.071	THAI_NEGA	2021.2.3	Win32	59.9880024						0	68	68	68	1
z	1	1.1863						GESIONE	np	7	0	monitoring	500	nonparola	2	ong	0	no	ET23F16	23	F	2021-10-16_13h32.30.071	THAI_NEGA	2021.2.3	Win32	59.9880024						0	69	69	69	1
m	1	1.1869						PEDANA	p	6	18	monitoring	500	parola	1	ong	0	no	ET23F16	23	F	2021-10-16_13h32.30.071	THAI_NEGA	2021.2.3	Win32	59.9880024						0	70	70	70	1
z	0	0.8791						MACIATA	np	7	0	monitoring	500	l	2	pmcue	0	no	ET23F16	23	F	2021-10-16_13h32.30.071	THAI_NEGA	2021.2.3	Win32	59.9880024						0	71	71	71	1
z	1	0.896						FIOLINO	np	7	0	monitoring	250	nonparola	2	ong	0	no	ET23F16	23	F	2021-10-16_13h32.30.071	THAI_NEGA	2021.2.3	Win32	59.9880024						0	72	72	72	1
m	1	0.8628						INGORGO	p	7	16	monitoring	0	parola	1	ong	0	no	ET23F16	23	F	2021-10-16_13h32.30.071	THAI_NEGA	2021.2.3	Win32	59.9880024						0	73	73	73	1
z	1	1.1445						IMPORO	np	6	0	monitoring	250	nonparola	2	ong	0	no	ET23F16	23	F	2021-10-16_13h32.30.071	THAI_NEGA	2021.2.3	Win32	59.9880024						0	74	74	74	1
m	1	0.7811						NOBILE	p	6	29	monitoring	500	parola	1	ong	0	no	ET23F16	23	F	2021-10-16_13h32.30.071	THAI_NEGA	2021.2.3	Win32	59.9880024						0	75	75	75	1
m	1	0.7483						MINIERA	p	7	19	monitoring	500	parola	1	ong	0	no	ET23F16	23	F	2021-10-16_13h32.30.071	THAI_NEGA	2021.2.3	Win32	59.9880024						0	76	76	76	1
z	1	1.0992						ALLARVE	np	7	0	monitoring	500	nonparola	2	ong	0	no	ET23F16	23	F	2021-10-16_13h32.30.071	THAI_NEGA	2021.2.3	Win32	59.9880024						0	77	77	77	1
z	1	0.9471						DIBANO	np	6	0	monitoring	250	nonparola	2	ong	0	no	ET23F16	23	F	2021-10-16_13h32.30.071	THAI_NEGA	2021.2.3	Win32	59.9880024						0	78	78	78	1
m	1	0.9805						FAGOTTO	p	7	7	monitoring	0	parola	1	ong	0	no	ET23F16	23	F	2021-10-16_13h32.30.071	THAI_NEGA	2021.2.3	Win32	59.9880024						0	79	79	79	1
m	1	1.0016						PALUDE	p	6	13	monitoring	0	parola	1	ong	0	no	ET23F16	23	F	2021-10-16_13h32.30.071	THAI_NEGA	2021.2.3	Win32	59.9880024						0	80	80	80	1
z	1	1.6098						MUDINO	np	6	0	monitoring	500	nonparola	2	ong	0	no	ET23F16	23	F	2021-10-16_13h32.30.071	THAI_NEGA	2021.2.3	Win32	59.9880024						0	81	81	81	1
z	1	0.7805						ESTEBA	np	6	0	monitoring	500	nonparola	2	ong	0	no	ET23F16	23	F	2021-10-16_13h32.30.071	THAI_NEGA	2021.2.3	Win32	59.9880024						0	82	82	82	1
	0							MANTIDE	p	7	9	monitoring	250	l	1	pmcue	0	no	ET23F16	23	F	2021-10-16_13h32.30.071	THAI_NEGA	2021.2.3	Win32	59.9880024						0	83	83	83	1
l	0	-0.0219						UVETTA	p	6	11	monitoring	500	parola	1	ong	0	no	ET23F16	23	F	2021-10-16_13h32.30.071	THAI_NEGA	2021.2.3	Win32	59.9880024						0	84	84	84	1
m	1	0.829						ESILIO	p	6	41	monitoring	250	parola	1	ong	0	no	ET23F16	23	F	2021-10-16_13h32.30.071	THAI_NEGA	2021.2.3	Win32	59.9880024						0	85	85	85	1
m	0	1.9319						RECRUTA	np	7	0	monitoring	500	nonparola	2	ong	0	no	ET23F16	23	F	2021-10-16_13h32.30.071	THAI_NEGA	2021.2.3	Win32	59.9880024						0	86	86	86	1
m	1	0.8119						TIMONE	p	7	31	monitoring	250	parola	1	ong	0	no	ET23F16	23	F	2021-10-16_13h32.30.071	THAI_NEGA	2021.2.3	Win32	59.9880024						0	87	87	87	1
m	1	0.6669						CAVOLO	p	6	13	monitoring	0	parola	1	ong	0	no	ET23F16	23	F	2021-10-16_13h32.30.071	THAI_NEGA	2021.2.3	Win32	59.9880024						0	88	88	88	1
z	1	1.3508						NOTTARE	np	7	0	monitoring	500	nonparola	2	ong	0	no	ET23F16	23	F	2021-10-16_13h32.30.071	THAI_NEGA	2021.2.3	Win32	59.9880024						0	89	89	89	1
m	1	0.7976						LICHENE	p	7	7	monitoring	0	parola	1	ong	0	no	ET23F16	23	F	2021-10-16_13h32.30.071	THAI_NEGA	2021.2.3	Win32	59.9880024						0	90	90	90	1
z	1	0.8646						PUSTINO	np	7	0	monitoring	500	nonparola	2	ong	0	no	ET23F16	23	F	2021-10-16_13h32.30.071	THAI_NEGA	2021.2.3	Win32	59.9880024						0	91	91	91	1
m	1	0.6869						MULINO	p	6	7	monitoring	0	parola	1	ong	0	no	ET23F16	23	F	2021-10-16_13h32.30.071	THAI_NEGA	2021.2.3	Win32	59.9880024						0	92	92	92	1
z	1	0.9058						VAROLO	np	6	0	monitoring	0	nonparola	2	ong	0	no	ET23F16	23	F	2021-10-16_13h32.30.071	THAI_NEGA	2021.2.3	Win32	59.9880024						0	93	93	93	1
l	1	1.3366						ENIGMA	p	6	9	monitoring	500	l	1	pmcue	0	no	ET23F16	23	F	2021-10-16_13h32.30.071	THAI_NEGA	2021.2.3	Win32	59.9880024						0	94	94	94	1
m	1	0.8268						NARICE	p	6	15	monitoring	250	parola	1	ong	0	no	ET23F16	23	F	2021-10-16_13h32.30.071	THAI_NEGA	2021.2.3	Win32	59.9880024						0	95	95	95	1
z	1	0.8581						CAVIDE	np	6	0	monitoring	500	nonparola	2	ong	0	no	ET23F16	23	F	2021-10-16_13h32.30.071	THAI_NEGA	2021.2.3	Win32	59.9880024						0	96	96	96	1
z	1	0.9298						VOLACE	np	6	0	monitoring	0	nonparola	2	ong	0	no	ET23F16	23	F	2021-10-16_13h32.30.071	THAI_NEGA	2021.2.3	Win32	59.9880024						0	97	97	97	1
m	0	0.8622						SADICE	np	6	0	monitoring	0	nonparola	2	ong	0	no	ET23F16	23	F	2021-10-16_13h32.30.071	THAI_NEGA	2021.2.3	Win32	59.9880024						0	98	98	98	1
m	1	0.8928						VORTICE	p	7	14	monitoring	250	parola	1	ong	0	no	ET23F16	23	F	2021-10-16_13h32.30.071	THAI_NEGA	2021.2.3	Win32	59.9880024						0	99	99	99	1
																			ET23F16	23	F	2021-10-16_13h32.30.071	THAI_NEGA	2021.2.3	Win32	59.9880024											n	1	8.2725	y	1	2.9573	n	1	2.9056
