# Supplementary material for: Thinking about it: the impact of COVID-19-related stimuli on prospective memory
Source: PeerJ. 2023 Nov 16;11:e16389. doi: 10.7717/peerj.16389 (PMC10657566; doi:10.7717/peerj.16389)
Supplement: Supplemental Information 4 — The raw data from both the task and the questionnaire. Both folders are divided in the three conditions (COV, DOC, and NEGA) depending on the presented video clip. [file peerj-11-16389-s004.zip › Data/RAW_Data_Task/NEGA_version/RA29F27_nega.csv]

trial_key.keys	trial_key.corr	trial_key.rt	trials_loop_practice.thisRepN	trials_loop_practice.thisTrialN	trials_loop_practice.thisN	trials_loop_practice.thisIndex	trials_loop_practice.ran	stimolo	parolanonparola	lunghezza	frequenza	blocco	jitter	rispcorr	StimTrig	stim_type	stimulus_after	underline	ID_Soggetto*	Età*	Sesso	date	expName	psychopyVersion	OS	frameRate	trials_loop_baseline.thisRepN	trials_loop_baseline.thisTrialN	trials_loop_baseline.thisN	trials_loop_baseline.thisIndex	trials_loop_baseline.ran	trials_loop_attention.thisRepN	trials_loop_attention.thisTrialN	trials_loop_attention.thisN	trials_loop_attention.thisIndex	trials_loop_attention.ran	emotional1_key.keys	emotional1_key.corr	emotional1_key.rt	emotional2_key.keys	emotional2_key.corr	emotional2_key.rt	emotional3_key.keys	emotional3_key.corr	emotional3_key.rt
m	1	0.7363	0	0	0	0	1	ARANCIA	p	7	31	practice	500	parola	1	ong	0	no	RA29F27	29		2021-10-27_01h46.17.510	THAI_NEGA	2021.2.3	Win32	60.89021494
z	1	0.7802	0	1	1	1	1	RECINA	np	6	0	practice	500	nonparola	2	ong	0	no	RA29F27	29		2021-10-27_01h46.17.510	THAI_NEGA	2021.2.3	Win32	60.89021494
z	1	0.9309	0	2	2	2	1	TUCCANA	np	7	0	practice	250	nonparola	2	ong	0	no	RA29F27	29		2021-10-27_01h46.17.510	THAI_NEGA	2021.2.3	Win32	60.89021494
m	1	0.6137	0	3	3	3	1	PETTINE	p	7	1	practice	0	parola	1	ong	0	no	RA29F27	29		2021-10-27_01h46.17.510	THAI_NEGA	2021.2.3	Win32	60.89021494
z	1	1.0282	0	4	4	4	1	INFITO	np	6	0	practice	500	nonparola	2	ong	0	no	RA29F27	29		2021-10-27_01h46.17.510	THAI_NEGA	2021.2.3	Win32	60.89021494
m	1	0.8058	0	5	5	5	1	GIUDICE	p	7	374	practice	500	parola	1	ong	0	no	RA29F27	29		2021-10-27_01h46.17.510	THAI_NEGA	2021.2.3	Win32	60.89021494
m	1	0.7284	0	6	6	6	1	VOLANTE	p	7	89	practice	0	parola	1	ong	0	no	RA29F27	29		2021-10-27_01h46.17.510	THAI_NEGA	2021.2.3	Win32	60.89021494
z	1	0.6545	0	7	7	7	1	CUBELA	np	6	0	practice	250	nonparola	2	ong	0	no	RA29F27	29		2021-10-27_01h46.17.510	THAI_NEGA	2021.2.3	Win32	60.89021494
z	1	0.8678	0	8	8	8	1	LUGGINE	np	7	0	practice	0	nonparola	2	ong	0	no	RA29F27	29		2021-10-27_01h46.17.510	THAI_NEGA	2021.2.3	Win32	60.89021494
m	1	0.6457	0	9	9	9	1	DISEGNO	p	7	201	practice	0	parola	1	ong	0	no	RA29F27	29		2021-10-27_01h46.17.510	THAI_NEGA	2021.2.3	Win32	60.89021494
m	1	1.0176						RELITTO	p	7	8	baseline	500	parola	1	ong	0	no	RA29F27	29		2021-10-27_01h46.17.510	THAI_NEGA	2021.2.3	Win32	60.89021494	0	0	0	0	1
m	1	0.784						GERANIO	p	7	12	baseline	250	parola	1	ong	0	no	RA29F27	29		2021-10-27_01h46.17.510	THAI_NEGA	2021.2.3	Win32	60.89021494	0	1	1	1	1
z	1	0.9395						VANANGA	np	7	0	baseline	0	nonparola	2	ong	0	no	RA29F27	29		2021-10-27_01h46.17.510	THAI_NEGA	2021.2.3	Win32	60.89021494	0	2	2	2	1
m	1	0.9518						NATICA	p	6	5	baseline	250	parola	1	ong	0	no	RA29F27	29		2021-10-27_01h46.17.510	THAI_NEGA	2021.2.3	Win32	60.89021494	0	3	3	3	1
z	1	0.761						USTELLO	np	7	0	baseline	500	nonparola	2	ong	0	no	RA29F27	29		2021-10-27_01h46.17.510	THAI_NEGA	2021.2.3	Win32	60.89021494	0	4	4	4	1
m	1	0.5877						METANO	p	6	17	baseline	250	parola	1	ong	0	no	RA29F27	29		2021-10-27_01h46.17.510	THAI_NEGA	2021.2.3	Win32	60.89021494	0	5	5	5	1
z	1	0.9184						FIURIA	np	6	0	baseline	500	nonparola	2	ong	0	no	RA29F27	29		2021-10-27_01h46.17.510	THAI_NEGA	2021.2.3	Win32	60.89021494	0	6	6	6	1
m	1	0.7354						SUGHERO	p	7	5	baseline	250	parola	1	ong	0	no	RA29F27	29		2021-10-27_01h46.17.510	THAI_NEGA	2021.2.3	Win32	60.89021494	0	7	7	7	1
z	1	0.9449						PIROTA	np	6	0	baseline	250	nonparola	2	ong	0	no	RA29F27	29		2021-10-27_01h46.17.510	THAI_NEGA	2021.2.3	Win32	60.89021494	0	8	8	8	1
z	1	0.7773						BAMBORA	np	7	0	baseline	0	nonparola	2	ong	0	no	RA29F27	29		2021-10-27_01h46.17.510	THAI_NEGA	2021.2.3	Win32	60.89021494	0	9	9	9	1
m	1	0.5937						PETALO	p	6	27	baseline	250	parola	1	ong	0	no	RA29F27	29		2021-10-27_01h46.17.510	THAI_NEGA	2021.2.3	Win32	60.89021494	0	10	10	10	1
m	1	0.821						ELMETTO	p	7	5	baseline	0	parola	1	ong	0	no	RA29F27	29		2021-10-27_01h46.17.510	THAI_NEGA	2021.2.3	Win32	60.89021494	0	11	11	11	1
z	1	0.7191						DOBILE	np	6	0	baseline	250	nonparola	2	ong	0	no	RA29F27	29		2021-10-27_01h46.17.510	THAI_NEGA	2021.2.3	Win32	60.89021494	0	12	12	12	1
z	0	0.7507						BAVERO	p	6	7	baseline	0	parola	1	ong	0	no	RA29F27	29		2021-10-27_01h46.17.510	THAI_NEGA	2021.2.3	Win32	60.89021494	0	13	13	13	1
m	1	0.7132						VALENZA	p	7	10	baseline	500	parola	1	ong	0	no	RA29F27	29		2021-10-27_01h46.17.510	THAI_NEGA	2021.2.3	Win32	60.89021494	0	14	14	14	1
z	1	0.8829						ORDONE	np	6	0	baseline	250	nonparola	2	ong	0	no	RA29F27	29		2021-10-27_01h46.17.510	THAI_NEGA	2021.2.3	Win32	60.89021494	0	15	15	15	1
z	1	1.0684						TERPONE	np	7	0	baseline	250	nonparola	2	ong	0	no	RA29F27	29		2021-10-27_01h46.17.510	THAI_NEGA	2021.2.3	Win32	60.89021494	0	16	16	16	1
m	1	0.8698						INCHINO	p	7	10	baseline	250	parola	1	ong	0	no	RA29F27	29		2021-10-27_01h46.17.510	THAI_NEGA	2021.2.3	Win32	60.89021494	0	17	17	17	1
m	1	0.8143						ETTARO	p	6	31	baseline	0	parola	1	ong	0	no	RA29F27	29		2021-10-27_01h46.17.510	THAI_NEGA	2021.2.3	Win32	60.89021494	0	18	18	18	1
z	1	0.6606						LUVACA	np	6	0	baseline	250	nonparola	2	ong	0	no	RA29F27	29		2021-10-27_01h46.17.510	THAI_NEGA	2021.2.3	Win32	60.89021494	0	19	19	19	1
m	1	0.6172						DUETTO	p	6	23	baseline	500	parola	1	ong	0	no	RA29F27	29		2021-10-27_01h46.17.510	THAI_NEGA	2021.2.3	Win32	60.89021494	0	20	20	20	1
z	1	1.1785						PUPILE	np	6	0	baseline	250	nonparola	2	ong	0	no	RA29F27	29		2021-10-27_01h46.17.510	THAI_NEGA	2021.2.3	Win32	60.89021494	0	21	21	21	1
z	1	0.7195						STOVACO	np	7	0	baseline	0	nonparola	2	ong	0	no	RA29F27	29		2021-10-27_01h46.17.510	THAI_NEGA	2021.2.3	Win32	60.89021494	0	22	22	22	1
m	1	1.0238						BARILE	p	6	7	baseline	500	parola	1	ong	0	no	RA29F27	29		2021-10-27_01h46.17.510	THAI_NEGA	2021.2.3	Win32	60.89021494	0	23	23	23	1
z	1	0.7697						RANAIO	np	6	0	baseline	250	nonparola	2	ong	0	no	RA29F27	29		2021-10-27_01h46.17.510	THAI_NEGA	2021.2.3	Win32	60.89021494	0	24	24	24	1
m	1	0.8072						CAVERNA	p	7	14	baseline	250	parola	1	ong	0	no	RA29F27	29		2021-10-27_01h46.17.510	THAI_NEGA	2021.2.3	Win32	60.89021494	0	25	25	25	1
z	1	1.1952						ROTOIA	np	7	0	baseline	500	nonparola	2	ong	0	no	RA29F27	29		2021-10-27_01h46.17.510	THAI_NEGA	2021.2.3	Win32	60.89021494	0	26	26	26	1
m	1	1.5539						ALTURA	p	6	8	baseline	500	parola	1	ong	0	no	RA29F27	29		2021-10-27_01h46.17.510	THAI_NEGA	2021.2.3	Win32	60.89021494	0	27	27	27	1
m	1	0.7201						DIPINTO	p	7	21	baseline	0	parola	1	ong	0	no	RA29F27	29		2021-10-27_01h46.17.510	THAI_NEGA	2021.2.3	Win32	60.89021494	0	28	28	28	1
m	1	0.7529						LEGUME	p	6	11	baseline	250	parola	1	ong	0	no	RA29F27	29		2021-10-27_01h46.17.510	THAI_NEGA	2021.2.3	Win32	60.89021494	0	29	29	29	1
z	1	0.7244						FEDINO	np	6	0	baseline	500	nonparola	2	ong	0	no	RA29F27	29		2021-10-27_01h46.17.510	THAI_NEGA	2021.2.3	Win32	60.89021494	0	30	30	30	1
m	1	0.7023						MENSOLA	p	7	7	baseline	0	parola	1	ong	0	no	RA29F27	29		2021-10-27_01h46.17.510	THAI_NEGA	2021.2.3	Win32	60.89021494	0	31	31	31	1
z	1	0.8008						ALCUME	np	6	0	baseline	500	nonparola	2	ong	0	no	RA29F27	29		2021-10-27_01h46.17.510	THAI_NEGA	2021.2.3	Win32	60.89021494	0	32	32	32	1
m	1	0.7865						INNESTO	p	6	13	baseline	0	parola	1	ong	0	no	RA29F27	29		2021-10-27_01h46.17.510	THAI_NEGA	2021.2.3	Win32	60.89021494	0	33	33	33	1
z	1	1.2028						LAVENDA	np	7	0	baseline	0	nonparola	2	ong	0	no	RA29F27	29		2021-10-27_01h46.17.510	THAI_NEGA	2021.2.3	Win32	60.89021494	0	34	34	34	1
m	1	0.9019						SLAVINA	p	7	5	baseline	500	parola	1	ong	0	no	RA29F27	29		2021-10-27_01h46.17.510	THAI_NEGA	2021.2.3	Win32	60.89021494	0	35	35	35	1
m	1	0.6675						ORMONE	p	6	6	baseline	500	parola	1	ong	0	no	RA29F27	29		2021-10-27_01h46.17.510	THAI_NEGA	2021.2.3	Win32	60.89021494	0	36	36	36	1
z	1	1.6518						UMIONE	np	6	0	baseline	0	nonparola	2	ong	0	no	RA29F27	29		2021-10-27_01h46.17.510	THAI_NEGA	2021.2.3	Win32	60.89021494	0	37	37	37	1
m	1	0.6427						SALAME	p	6	14	baseline	0	parola	1	ong	0	no	RA29F27	29		2021-10-27_01h46.17.510	THAI_NEGA	2021.2.3	Win32	60.89021494	0	38	38	38	1
z	1	1.4733						GANDOLA	np	7	0	baseline	500	nonparola	2	ong	0	no	RA29F27	29		2021-10-27_01h46.17.510	THAI_NEGA	2021.2.3	Win32	60.89021494	0	39	39	39	1
z	1	1.4628						DIGEGNO	np	7	0	baseline	500	nonparola	2	ong	0	no	RA29F27	29		2021-10-27_01h46.17.510	THAI_NEGA	2021.2.3	Win32	60.89021494	0	40	40	40	1
z	1	1.3363						BACRECA	np	7	0	baseline	0	nonparola	2	ong	0	no	RA29F27	29		2021-10-27_01h46.17.510	THAI_NEGA	2021.2.3	Win32	60.89021494	0	41	41	41	1
m	1	0.7383						RUDERE	p	6	8	baseline	250	parola	1	ong	0	no	RA29F27	29		2021-10-27_01h46.17.510	THAI_NEGA	2021.2.3	Win32	60.89021494	0	42	42	42	1
z	1	1.3248						OSCITE	np	6	0	baseline	250	nonparola	2	ong	0	no	RA29F27	29		2021-10-27_01h46.17.510	THAI_NEGA	2021.2.3	Win32	60.89021494	0	43	43	43	1
m	1	0.752						NETTARE	p	7	14	baseline	500	parola	1	ong	0	no	RA29F27	29		2021-10-27_01h46.17.510	THAI_NEGA	2021.2.3	Win32	60.89021494	0	44	44	44	1
z	1	1.5748						PENTERA	np	7	0	baseline	0	nonparola	2	ong	0	no	RA29F27	29		2021-10-27_01h46.17.510	THAI_NEGA	2021.2.3	Win32	60.89021494	0	45	45	45	1
z	1	1.4345						NEBOZIO	np	7	0	baseline	250	nonparola	2	ong	0	no	RA29F27	29		2021-10-27_01h46.17.510	THAI_NEGA	2021.2.3	Win32	60.89021494	0	46	46	46	1
m	1	0.7046						ZATTERA	p	7	14	baseline	500	parola	1	ong	0	no	RA29F27	29		2021-10-27_01h46.17.510	THAI_NEGA	2021.2.3	Win32	60.89021494	0	47	47	47	1
m	1	1.2207						LAMIERA	p	7	11	baseline	500	parola	1	ong	0	no	RA29F27	29		2021-10-27_01h46.17.510	THAI_NEGA	2021.2.3	Win32	60.89021494	0	48	48	48	1
	0							CULINA	np	6	0	baseline	500	nonparola	2	ong	0	no	RA29F27	29		2021-10-27_01h46.17.510	THAI_NEGA	2021.2.3	Win32	60.89021494	0	49	49	49	1
m	1	1.1538						FALANGE	p	7	9	baseline	250	parola	1	ong	0	no	RA29F27	29		2021-10-27_01h46.17.510	THAI_NEGA	2021.2.3	Win32	60.89021494	0	50	50	50	1
m	1	1.1071						PEDALE	p	6	16	baseline	500	parola	1	ong	0	no	RA29F27	29		2021-10-27_01h46.17.510	THAI_NEGA	2021.2.3	Win32	60.89021494	0	51	51	51	1
z	1	1.3613						METARDO	np	7	0	baseline	500	nonparola	2	ong	0	no	RA29F27	29		2021-10-27_01h46.17.510	THAI_NEGA	2021.2.3	Win32	60.89021494	0	52	52	52	1
m	1	0.6678						EMPORIO	p	7	3	baseline	250	parola	1	ong	0	no	RA29F27	29		2021-10-27_01h46.17.510	THAI_NEGA	2021.2.3	Win32	60.89021494	0	53	53	53	1
z	1	1.579						TAPORE	np	6	0	baseline	0	nonparola	2	ong	0	no	RA29F27	29		2021-10-27_01h46.17.510	THAI_NEGA	2021.2.3	Win32	60.89021494	0	54	54	54	1
z	1	1.5103						DENTIDE	np	7	0	baseline	250	nonparola	2	ong	0	no	RA29F27	29		2021-10-27_01h46.17.510	THAI_NEGA	2021.2.3	Win32	60.89021494	0	55	55	55	1
z	1	1.6365						SEPERTO	np	7	0	baseline	500	nonparola	2	ong	0	no	RA29F27	29		2021-10-27_01h46.17.510	THAI_NEGA	2021.2.3	Win32	60.89021494	0	56	56	56	1
m	1	0.9028						MUCOSA	p	6	6	baseline	500	parola	1	ong	0	no	RA29F27	29		2021-10-27_01h46.17.510	THAI_NEGA	2021.2.3	Win32	60.89021494	0	57	57	57	1
z	1	0.8034						BECULLA	np	7	0	baseline	250	nonparola	2	ong	0	no	RA29F27	29		2021-10-27_01h46.17.510	THAI_NEGA	2021.2.3	Win32	60.89021494	0	58	58	58	1
m	1	0.7203						FUCINA	p	6	8	baseline	250	parola	1	ong	0	no	RA29F27	29		2021-10-27_01h46.17.510	THAI_NEGA	2021.2.3	Win32	60.89021494	0	59	59	59	1
m	1	0.654						ECLISSI	p	7	5	baseline	0	parola	1	ong	0	no	RA29F27	29		2021-10-27_01h46.17.510	THAI_NEGA	2021.2.3	Win32	60.89021494	0	60	60	60	1
m	1	0.7186						TROFEO	p	6	23	baseline	250	parola	1	ong	0	no	RA29F27	29		2021-10-27_01h46.17.510	THAI_NEGA	2021.2.3	Win32	60.89021494	0	61	61	61	1
m	1	0.8677						ROTTAME	p	7	7	baseline	0	parola	1	ong	0	no	RA29F27	29		2021-10-27_01h46.17.510	THAI_NEGA	2021.2.3	Win32	60.89021494	0	62	62	62	1
z	1	0.8714						MENDOLO	np	7	0	baseline	500	nonparola	2	ong	0	no	RA29F27	29		2021-10-27_01h46.17.510	THAI_NEGA	2021.2.3	Win32	60.89021494	0	63	63	63	1
	0							ARSINE	np	6	0	baseline	250	nonparola	2	ong	0	no	RA29F27	29		2021-10-27_01h46.17.510	THAI_NEGA	2021.2.3	Win32	60.89021494	0	64	64	64	1
m	1	0.7217						TISANA	p	6	7	baseline	0	parola	1	ong	0	no	RA29F27	29		2021-10-27_01h46.17.510	THAI_NEGA	2021.2.3	Win32	60.89021494	0	65	65	65	1
m	0	1.7501						ORLINO	np	6	0	baseline	0	nonparola	2	ong	0	no	RA29F27	29		2021-10-27_01h46.17.510	THAI_NEGA	2021.2.3	Win32	60.89021494	0	66	66	66	1
m	1	0.8025						ARINGA	p	6	9	baseline	500	parola	1	ong	0	no	RA29F27	29		2021-10-27_01h46.17.510	THAI_NEGA	2021.2.3	Win32	60.89021494	0	67	67	67	1
z	1	1.2359						TENGINE	np	7	0	baseline	0	nonparola	2	ong	0	no	RA29F27	29		2021-10-27_01h46.17.510	THAI_NEGA	2021.2.3	Win32	60.89021494	0	68	68	68	1
m	1	0.8547						ATTICO	p	6	6	baseline	500	parola	1	ong	0	no	RA29F27	29		2021-10-27_01h46.17.510	THAI_NEGA	2021.2.3	Win32	60.89021494	0	69	69	69	1
z	1	1.438						VENORE	np	6	0	baseline	250	nonparola	2	ong	0	no	RA29F27	29		2021-10-27_01h46.17.510	THAI_NEGA	2021.2.3	Win32	60.89021494	0	70	70	70	1
z	0	1.5182						DARSENA	p	7	9	baseline	0	parola	1	ong	0	no	RA29F27	29		2021-10-27_01h46.17.510	THAI_NEGA	2021.2.3	Win32	60.89021494	0	71	71	71	1
z	1	0.9342						ALCIERE	np	7	0	baseline	250	nonparola	2	ong	0	no	RA29F27	29		2021-10-27_01h46.17.510	THAI_NEGA	2021.2.3	Win32	60.89021494	0	72	72	72	1
z	1	1.5691						ENTIMO	np	6	0	baseline	0	nonparola	2	ong	0	no	RA29F27	29		2021-10-27_01h46.17.510	THAI_NEGA	2021.2.3	Win32	60.89021494	0	73	73	73	1
m	1	0.6041						LIVIDO	p	6	8	baseline	500	parola	1	ong	0	no	RA29F27	29		2021-10-27_01h46.17.510	THAI_NEGA	2021.2.3	Win32	60.89021494	0	74	74	74	1
m	1	0.7172						NAUSEA	p	6	15	baseline	0	parola	1	ong	0	no	RA29F27	29		2021-10-27_01h46.17.510	THAI_NEGA	2021.2.3	Win32	60.89021494	0	75	75	75	1
z	1	1.0198						VERCACE	np	7	0	baseline	500	nonparola	2	ong	0	no	RA29F27	29		2021-10-27_01h46.17.510	THAI_NEGA	2021.2.3	Win32	60.89021494	0	76	76	76	1
m	1	0.7338						COFANO	p	6	9	baseline	0	parola	1	ong	0	no	RA29F27	29		2021-10-27_01h46.17.510	THAI_NEGA	2021.2.3	Win32	60.89021494	0	77	77	77	1
z	1	1.1584						USPICIO	np	7	0	baseline	250	nonparola	2	ong	0	no	RA29F27	29		2021-10-27_01h46.17.510	THAI_NEGA	2021.2.3	Win32	60.89021494	0	78	78	78	1
m	1	1.3551						IMBUTO	p	6	9	baseline	0	parola	1	ong	0	no	RA29F27	29		2021-10-27_01h46.17.510	THAI_NEGA	2021.2.3	Win32	60.89021494	0	79	79	79	1
z	1	0.8277						SADIVA	np	6	0	baseline	500	nonparola	2	ong	0	no	RA29F27	29		2021-10-27_01h46.17.510	THAI_NEGA	2021.2.3	Win32	60.89021494	0	80	80	80	1
m	1	0.7089						BOZZOLO	p	7	7	baseline	0	parola	1	ong	0	no	RA29F27	29		2021-10-27_01h46.17.510	THAI_NEGA	2021.2.3	Win32	60.89021494	0	81	81	81	1
z	1	0.8685						OMPICCIO	np	7	0	baseline	0	nonparola	2	ong	0	no	RA29F27	29		2021-10-27_01h46.17.510	THAI_NEGA	2021.2.3	Win32	60.89021494	0	82	82	82	1
z	1	0.8956						LIMPONE	np	7	0	baseline	500	nonparola	2	ong	0	no	RA29F27	29		2021-10-27_01h46.17.510	THAI_NEGA	2021.2.3	Win32	60.89021494	0	83	83	83	1
z	1	1.1703						NARCICO	np	7	0	baseline	250	nonparola	2	ong	0	no	RA29F27	29		2021-10-27_01h46.17.510	THAI_NEGA	2021.2.3	Win32	60.89021494	0	84	84	84	1
m	1	1.0184						PASCOLO	p	7	7	baseline	0	parola	1	ong	0	no	RA29F27	29		2021-10-27_01h46.17.510	THAI_NEGA	2021.2.3	Win32	60.89021494	0	85	85	85	1
z	1	0.7521						INSOGNA	np	7	0	baseline	250	nonparola	2	ong	0	no	RA29F27	29		2021-10-27_01h46.17.510	THAI_NEGA	2021.2.3	Win32	60.89021494	0	86	86	86	1
	0							PATINA	p	6	14	baseline	250	parola	1	ong	0	no	RA29F27	29		2021-10-27_01h46.17.510	THAI_NEGA	2021.2.3	Win32	60.89021494	0	87	87	87	1
z	1	0.8196						ADOLTO	np	7	0	baseline	0	nonparola	2	ong	0	no	RA29F27	29		2021-10-27_01h46.17.510	THAI_NEGA	2021.2.3	Win32	60.89021494	0	88	88	88	1
m	1	0.6879						UTENTE	p	6	34	baseline	0	parola	1	ong	0	no	RA29F27	29		2021-10-27_01h46.17.510	THAI_NEGA	2021.2.3	Win32	60.89021494	0	89	89	89	1
z	1	0.8134						CIPELLA	np	7	0	baseline	500	nonparola	2	ong	0	no	RA29F27	29		2021-10-27_01h46.17.510	THAI_NEGA	2021.2.3	Win32	60.89021494	0	90	90	90	1
m	1	0.735						GINEPRO	p	7	10	baseline	0	parola	1	ong	0	no	RA29F27	29		2021-10-27_01h46.17.510	THAI_NEGA	2021.2.3	Win32	60.89021494	0	91	91	91	1
z	1	1.1259						NONATO	np	6	0	baseline	500	nonparola	2	ong	0	no	RA29F27	29		2021-10-27_01h46.17.510	THAI_NEGA	2021.2.3	Win32	60.89021494	0	92	92	92	1
m	1	0.6807						CALICE	p	6	10	baseline	0	parola	1	ong	0	no	RA29F27	29		2021-10-27_01h46.17.510	THAI_NEGA	2021.2.3	Win32	60.89021494	0	93	93	93	1
m	1	0.744						TORACE	p	6	31	baseline	250	parola	1	ong	0	no	RA29F27	29		2021-10-27_01h46.17.510	THAI_NEGA	2021.2.3	Win32	60.89021494	0	94	94	94	1
z	0	0.8299						REDINE	p	6	8	baseline	500	parola	1	ong	0	no	RA29F27	29		2021-10-27_01h46.17.510	THAI_NEGA	2021.2.3	Win32	60.89021494	0	95	95	95	1
m	1	0.704						GOMITO	p	6	35	baseline	0	parola	1	ong	0	no	RA29F27	29		2021-10-27_01h46.17.510	THAI_NEGA	2021.2.3	Win32	60.89021494	0	96	96	96	1
z	1	0.8407						INGENSO	np	7	0	baseline	500	nonparola	2	ong	0	no	RA29F27	29		2021-10-27_01h46.17.510	THAI_NEGA	2021.2.3	Win32	60.89021494	0	97	97	97	1
z	1	0.8042						COVALLO	np	7	0	baseline	250	nonparola	2	ong	0	no	RA29F27	29		2021-10-27_01h46.17.510	THAI_NEGA	2021.2.3	Win32	60.89021494	0	98	98	98	1
m	1	0.5683						MONACO	p	6	24	baseline	250	parola	1	ong	0	no	RA29F27	29		2021-10-27_01h46.17.510	THAI_NEGA	2021.2.3	Win32	60.89021494	0	99	99	99	1
m	1	1.1873						DILUVIO	p	7	34	monitoring	0	parola	1	ong	0	no	RA29F27	29		2021-10-27_01h46.17.510	THAI_NEGA	2021.2.3	Win32	60.89021494						0	0	0	0	1
z	1	1.4855						PADATO	np	6	0	monitoring	250	nonparola	2	ong	0	no	RA29F27	29		2021-10-27_01h46.17.510	THAI_NEGA	2021.2.3	Win32	60.89021494						0	1	1	1	1
m	1	1.2858						STIVALE	p	7	10	monitoring	0	parola	1	ong	0	no	RA29F27	29		2021-10-27_01h46.17.510	THAI_NEGA	2021.2.3	Win32	60.89021494						0	2	2	2	1
	0							BAMMINO	np	7	0	monitoring	0	nonparola	2	ong	0	no	RA29F27	29		2021-10-27_01h46.17.510	THAI_NEGA	2021.2.3	Win32	60.89021494						0	3	3	3	1
z	1	1.3009						NUDOLA	np	6	0	monitoring	250	nonparola	2	ong	0	no	RA29F27	29		2021-10-27_01h46.17.510	THAI_NEGA	2021.2.3	Win32	60.89021494						0	4	4	4	1
m	1	1.7919						ZAMPINO	p	7	6	monitoring	500	parola	1	ong	0	no	RA29F27	29		2021-10-27_01h46.17.510	THAI_NEGA	2021.2.3	Win32	60.89021494						0	5	5	5	1
m	1	0.9852						CALDAIA	p	7	12	monitoring	250	parola	1	ong	0	no	RA29F27	29		2021-10-27_01h46.17.510	THAI_NEGA	2021.2.3	Win32	60.89021494						0	6	6	6	1
z	1	1.6928						FULGINE	np	7	0	monitoring	0	nonparola	2	ong	0	no	RA29F27	29		2021-10-27_01h46.17.510	THAI_NEGA	2021.2.3	Win32	60.89021494						0	7	7	7	1
m	1	1.2853						URANIO	p	6	9	monitoring	250	parola	1	ong	0	no	RA29F27	29		2021-10-27_01h46.17.510	THAI_NEGA	2021.2.3	Win32	60.89021494						0	8	8	8	1
z	1	1.3211						APISSO	np	6	0	monitoring	500	nonparola	2	ong	0	no	RA29F27	29		2021-10-27_01h46.17.510	THAI_NEGA	2021.2.3	Win32	60.89021494						0	9	9	9	1
l	1	1.6624						CAGERMA	np	7	0	monitoring	0	l	2	pmcue	0	no	RA29F27	29		2021-10-27_01h46.17.510	THAI_NEGA	2021.2.3	Win32	60.89021494						0	10	10	10	1
m	1	1.1866						TAZZINA	p	7	10	monitoring	250	parola	1	ong	0	no	RA29F27	29		2021-10-27_01h46.17.510	THAI_NEGA	2021.2.3	Win32	60.89021494						0	11	11	11	1
m	1	1.1205						VAPORE	p	6	40	monitoring	0	parola	1	ong	0	no	RA29F27	29		2021-10-27_01h46.17.510	THAI_NEGA	2021.2.3	Win32	60.89021494						0	12	12	12	1
z	1	1.4016						FEDORE	np	6	0	monitoring	250	nonparola	2	ong	0	no	RA29F27	29		2021-10-27_01h46.17.510	THAI_NEGA	2021.2.3	Win32	60.89021494						0	13	13	13	1
m	1	1.393						MONTONE	p	7	8	monitoring	250	parola	1	ong	0	no	RA29F27	29		2021-10-27_01h46.17.510	THAI_NEGA	2021.2.3	Win32	60.89021494						0	14	14	14	1
z	1	1.3237						CANEZZA	np	7	0	monitoring	0	nonparola	2	ong	0	no	RA29F27	29		2021-10-27_01h46.17.510	THAI_NEGA	2021.2.3	Win32	60.89021494						0	15	15	15	1
z	1	1.7033						RAGINA	np	6	0	monitoring	250	nonparola	2	ong	0	no	RA29F27	29		2021-10-27_01h46.17.510	THAI_NEGA	2021.2.3	Win32	60.89021494						0	16	16	16	1
m	1	1.1205						AGNELLO	p	7	17	monitoring	250	parola	1	ong	0	no	RA29F27	29		2021-10-27_01h46.17.510	THAI_NEGA	2021.2.3	Win32	60.89021494						0	17	17	17	1
z	1	1.9671						PINARIO	np	7	0	monitoring	250	nonparola	2	ong	0	no	RA29F27	29		2021-10-27_01h46.17.510	THAI_NEGA	2021.2.3	Win32	60.89021494						0	18	18	18	1
z	1	1.4252						INDANO	np	6	0	monitoring	500	nonparola	2	ong	0	no	RA29F27	29		2021-10-27_01h46.17.510	THAI_NEGA	2021.2.3	Win32	60.89021494						0	19	19	19	1
m	1	1.2679						BISTURI	p	7	8	monitoring	250	parola	1	ong	0	no	RA29F27	29		2021-10-27_01h46.17.510	THAI_NEGA	2021.2.3	Win32	60.89021494						0	20	20	20	1
z	1	1.2997						SECONTO	np	7	0	monitoring	250	nonparola	2	ong	0	no	RA29F27	29		2021-10-27_01h46.17.510	THAI_NEGA	2021.2.3	Win32	60.89021494						0	21	21	21	1
l	1	1.4706						POMATA	p	6	0	monitoring	500	l	1	pmcue	0	no	RA29F27	29		2021-10-27_01h46.17.510	THAI_NEGA	2021.2.3	Win32	60.89021494						0	22	22	22	1
z	1	1.4004						UMETTA	np	6	0	monitoring	250	nonparola	2	ong	0	no	RA29F27	29		2021-10-27_01h46.17.510	THAI_NEGA	2021.2.3	Win32	60.89021494						0	23	23	23	1
m	1	1.8568						FRUSCIO	p	7	9	monitoring	0	parola	1	ong	0	no	RA29F27	29		2021-10-27_01h46.17.510	THAI_NEGA	2021.2.3	Win32	60.89021494						0	24	24	24	1
m	1	1.2368						ORDIGNO	p	7	15	monitoring	250	parola	1	ong	0	no	RA29F27	29		2021-10-27_01h46.17.510	THAI_NEGA	2021.2.3	Win32	60.89021494						0	25	25	25	1
z	1	1.7894						METALO	np	6	0	monitoring	0	nonparola	2	ong	0	no	RA29F27	29		2021-10-27_01h46.17.510	THAI_NEGA	2021.2.3	Win32	60.89021494						0	26	26	26	1
z	1	1.172						GAVERA	np	6	0	monitoring	500	nonparola	2	ong	0	no	RA29F27	29		2021-10-27_01h46.17.510	THAI_NEGA	2021.2.3	Win32	60.89021494						0	27	27	27	1
m	1	1.2526						INSERTO	p	7	9	monitoring	0	parola	1	ong	0	no	RA29F27	29		2021-10-27_01h46.17.510	THAI_NEGA	2021.2.3	Win32	60.89021494						0	28	28	28	1
m	1	1.2616						VICARIO	p	7	9	monitoring	500	parola	1	ong	0	no	RA29F27	29		2021-10-27_01h46.17.510	THAI_NEGA	2021.2.3	Win32	60.89021494						0	29	29	29	1
z	1	1.5099						ACENDA	np	6	0	monitoring	0	nonparola	2	ong	0	no	RA29F27	29		2021-10-27_01h46.17.510	THAI_NEGA	2021.2.3	Win32	60.89021494						0	30	30	30	1
m	1	1.1018						DECADE	p	6	7	monitoring	0	parola	1	ong	0	no	RA29F27	29		2021-10-27_01h46.17.510	THAI_NEGA	2021.2.3	Win32	60.89021494						0	31	31	31	1
z	1	1.3177						PALETE	np	6	0	monitoring	500	nonparola	2	ong	0	no	RA29F27	29		2021-10-27_01h46.17.510	THAI_NEGA	2021.2.3	Win32	60.89021494						0	32	32	32	1
m	1	1.184						SENAPE	p	6	17	monitoring	500	parola	1	ong	0	no	RA29F27	29		2021-10-27_01h46.17.510	THAI_NEGA	2021.2.3	Win32	60.89021494						0	33	33	33	1
z	1	1.2027						TENTONO	np	7	0	monitoring	0	nonparola	2	ong	0	no	RA29F27	29		2021-10-27_01h46.17.510	THAI_NEGA	2021.2.3	Win32	60.89021494						0	34	34	34	1
l	1	1.4847						MANICO	p	6	12	monitoring	0	l	1	pmcue	0	no	RA29F27	29		2021-10-27_01h46.17.510	THAI_NEGA	2021.2.3	Win32	60.89021494						0	35	35	35	1
m	1	1.0683						GETTONE	p	7	5	monitoring	250	parola	1	ong	0	no	RA29F27	29		2021-10-27_01h46.17.510	THAI_NEGA	2021.2.3	Win32	60.89021494						0	36	36	36	1
z	1	1.1557						CALERA	np	6	0	monitoring	500	nonparola	2	ong	0	no	RA29F27	29		2021-10-27_01h46.17.510	THAI_NEGA	2021.2.3	Win32	60.89021494						0	37	37	37	1
m	1	1.0195						USTIONE	p	7	20	monitoring	500	parola	1	ong	0	no	RA29F27	29		2021-10-27_01h46.17.510	THAI_NEGA	2021.2.3	Win32	60.89021494						0	38	38	38	1
m	1	1.6784						LEGNAME	p	7	7	monitoring	0	parola	1	ong	0	no	RA29F27	29		2021-10-27_01h46.17.510	THAI_NEGA	2021.2.3	Win32	60.89021494						0	39	39	39	1
z	1	1.3193						MODIVO	np	6	0	monitoring	0	nonparola	2	ong	0	no	RA29F27	29		2021-10-27_01h46.17.510	THAI_NEGA	2021.2.3	Win32	60.89021494						0	40	40	40	1
m	1	1.0418						RADURA	p	6	9	monitoring	0	parola	1	ong	0	no	RA29F27	29		2021-10-27_01h46.17.510	THAI_NEGA	2021.2.3	Win32	60.89021494						0	41	41	41	1
z	1	1.2183						TUANTO	np	6	0	monitoring	250	nonparola	2	ong	0	no	RA29F27	29		2021-10-27_01h46.17.510	THAI_NEGA	2021.2.3	Win32	60.89021494						0	42	42	42	1
m	1	1.1669						PICCONE	p	7	11	monitoring	0	parola	1	ong	0	no	RA29F27	29		2021-10-27_01h46.17.510	THAI_NEGA	2021.2.3	Win32	60.89021494						0	43	43	43	1
z	1	1.3196						LACREME	np	7	0	monitoring	250	nonparola	2	ong	0	no	RA29F27	29		2021-10-27_01h46.17.510	THAI_NEGA	2021.2.3	Win32	60.89021494						0	44	44	44	1
z	1	1.3023						DILITTA	np	7	0	monitoring	500	nonparola	2	ong	0	no	RA29F27	29		2021-10-27_01h46.17.510	THAI_NEGA	2021.2.3	Win32	60.89021494						0	45	45	45	1
l	1	1.3562						TOMANTE	np	7	0	monitoring	0	l	2	pmcue	0	no	RA29F27	29		2021-10-27_01h46.17.510	THAI_NEGA	2021.2.3	Win32	60.89021494						0	46	46	46	1
m	1	1.0402						OTTONE	p	6	17	monitoring	500	parola	1	ong	0	no	RA29F27	29		2021-10-27_01h46.17.510	THAI_NEGA	2021.2.3	Win32	60.89021494						0	47	47	47	1
m	1	1.1177						GAZEBO	p	6	8	monitoring	0	parola	1	ong	0	no	RA29F27	29		2021-10-27_01h46.17.510	THAI_NEGA	2021.2.3	Win32	60.89021494						0	48	48	48	1
z	1	1.1599						NENICO	np	6	0	monitoring	250	nonparola	2	ong	0	no	RA29F27	29		2021-10-27_01h46.17.510	THAI_NEGA	2021.2.3	Win32	60.89021494						0	49	49	49	1
m	1	1.2525						ARPIONE	p	7	12	monitoring	250	parola	1	ong	0	no	RA29F27	29		2021-10-27_01h46.17.510	THAI_NEGA	2021.2.3	Win32	60.89021494						0	50	50	50	1
z	1	1.6535						VANIGIA	np	7	0	monitoring	500	nonparola	2	ong	0	no	RA29F27	29		2021-10-27_01h46.17.510	THAI_NEGA	2021.2.3	Win32	60.89021494						0	51	51	51	1
z	1	1.6721						EBLISSE	np	7	0	monitoring	0	nonparola	2	ong	0	no	RA29F27	29		2021-10-27_01h46.17.510	THAI_NEGA	2021.2.3	Win32	60.89021494						0	52	52	52	1
m	1	1.0419						CARTINA	p	7	13	monitoring	250	parola	1	ong	0	no	RA29F27	29		2021-10-27_01h46.17.510	THAI_NEGA	2021.2.3	Win32	60.89021494						0	53	53	53	1
z	1	1.1801						TECITA	np	6	0	monitoring	500	nonparola	2	ong	0	no	RA29F27	29		2021-10-27_01h46.17.510	THAI_NEGA	2021.2.3	Win32	60.89021494						0	54	54	54	1
m	1	1.0841						FELINO	p	6	9	monitoring	500	parola	1	ong	0	no	RA29F27	29		2021-10-27_01h46.17.510	THAI_NEGA	2021.2.3	Win32	60.89021494						0	55	55	55	1
z	1	1.3835						GINEVRO	np	7	0	monitoring	250	nonparola	2	ong	0	no	RA29F27	29		2021-10-27_01h46.17.510	THAI_NEGA	2021.2.3	Win32	60.89021494						0	56	56	56	1
z	1	1.2225						ELANCO	np	6	0	monitoring	250	nonparola	2	ong	0	no	RA29F27	29		2021-10-27_01h46.17.510	THAI_NEGA	2021.2.3	Win32	60.89021494						0	57	57	57	1
m	1	1.2443						BIDONE	p	6	13	monitoring	0	parola	1	ong	0	no	RA29F27	29		2021-10-27_01h46.17.510	THAI_NEGA	2021.2.3	Win32	60.89021494						0	58	58	58	1
m	1	1.4908						LEMURE	p	6	3	monitoring	500	parola	1	ong	0	no	RA29F27	29		2021-10-27_01h46.17.510	THAI_NEGA	2021.2.3	Win32	60.89021494						0	59	59	59	1
l	1	1.0828						SAGOMA	p	6	0	monitoring	250	l	1	pmcue	0	no	RA29F27	29		2021-10-27_01h46.17.510	THAI_NEGA	2021.2.3	Win32	60.89021494						0	60	60	60	1
m	1	0.9628						REPERTO	p	7	7	monitoring	0	parola	1	ong	0	no	RA29F27	29		2021-10-27_01h46.17.510	THAI_NEGA	2021.2.3	Win32	60.89021494						0	61	61	61	1
z	1	1.3542						MIDULLO	np	7	0	monitoring	250	nonparola	2	ong	0	no	RA29F27	29		2021-10-27_01h46.17.510	THAI_NEGA	2021.2.3	Win32	60.89021494						0	62	62	62	1
z	1	1.4027						DANNOLA	np	7	0	monitoring	500	nonparola	2	ong	0	no	RA29F27	29		2021-10-27_01h46.17.510	THAI_NEGA	2021.2.3	Win32	60.89021494						0	63	63	63	1
m	1	1.0673						ORFANO	p	6	9	monitoring	500	parola	1	ong	0	no	RA29F27	29		2021-10-27_01h46.17.510	THAI_NEGA	2021.2.3	Win32	60.89021494						0	64	64	64	1
z	1	1.6034						BANENA	np	6	0	monitoring	250	nonparola	2	ong	0	no	RA29F27	29		2021-10-27_01h46.17.510	THAI_NEGA	2021.2.3	Win32	60.89021494						0	65	65	65	1
z	1	1.2004						FERPATA	np	7	0	monitoring	0	nonparola	2	ong	0	no	RA29F27	29		2021-10-27_01h46.17.510	THAI_NEGA	2021.2.3	Win32	60.89021494						0	66	66	66	1
m	1	1.0853						NEURONE	p	7	11	monitoring	250	parola	1	ong	0	no	RA29F27	29		2021-10-27_01h46.17.510	THAI_NEGA	2021.2.3	Win32	60.89021494						0	67	67	67	1
z	1	1.4522						LATTERA	np	7	0	monitoring	500	nonparola	2	ong	0	no	RA29F27	29		2021-10-27_01h46.17.510	THAI_NEGA	2021.2.3	Win32	60.89021494						0	68	68	68	1
z	1	1.1673						GESIONE	np	7	0	monitoring	500	nonparola	2	ong	0	no	RA29F27	29		2021-10-27_01h46.17.510	THAI_NEGA	2021.2.3	Win32	60.89021494						0	69	69	69	1
m	1	1.3175						PEDANA	p	6	18	monitoring	500	parola	1	ong	0	no	RA29F27	29		2021-10-27_01h46.17.510	THAI_NEGA	2021.2.3	Win32	60.89021494						0	70	70	70	1
l	1	1.3013						MACIATA	np	7	0	monitoring	500	l	2	pmcue	0	no	RA29F27	29		2021-10-27_01h46.17.510	THAI_NEGA	2021.2.3	Win32	60.89021494						0	71	71	71	1
z	1	1.2349						FIOLINO	np	7	0	monitoring	250	nonparola	2	ong	0	no	RA29F27	29		2021-10-27_01h46.17.510	THAI_NEGA	2021.2.3	Win32	60.89021494						0	72	72	72	1
m	1	1.1358						INGORGO	p	7	16	monitoring	0	parola	1	ong	0	no	RA29F27	29		2021-10-27_01h46.17.510	THAI_NEGA	2021.2.3	Win32	60.89021494						0	73	73	73	1
z	1	1.4059						IMPORO	np	6	0	monitoring	250	nonparola	2	ong	0	no	RA29F27	29		2021-10-27_01h46.17.510	THAI_NEGA	2021.2.3	Win32	60.89021494						0	74	74	74	1
m	1	0.9268						NOBILE	p	6	29	monitoring	500	parola	1	ong	0	no	RA29F27	29		2021-10-27_01h46.17.510	THAI_NEGA	2021.2.3	Win32	60.89021494						0	75	75	75	1
	0							MINIERA	p	7	19	monitoring	500	parola	1	ong	0	no	RA29F27	29		2021-10-27_01h46.17.510	THAI_NEGA	2021.2.3	Win32	60.89021494						0	76	76	76	1
z	1	1.1434						ALLARVE	np	7	0	monitoring	500	nonparola	2	ong	0	no	RA29F27	29		2021-10-27_01h46.17.510	THAI_NEGA	2021.2.3	Win32	60.89021494						0	77	77	77	1
z	1	1.0034						DIBANO	np	6	0	monitoring	250	nonparola	2	ong	0	no	RA29F27	29		2021-10-27_01h46.17.510	THAI_NEGA	2021.2.3	Win32	60.89021494						0	78	78	78	1
m	1	1.4565						FAGOTTO	p	7	7	monitoring	0	parola	1	ong	0	no	RA29F27	29		2021-10-27_01h46.17.510	THAI_NEGA	2021.2.3	Win32	60.89021494						0	79	79	79	1
m	1	1.2506						PALUDE	p	6	13	monitoring	0	parola	1	ong	0	no	RA29F27	29		2021-10-27_01h46.17.510	THAI_NEGA	2021.2.3	Win32	60.89021494						0	80	80	80	1
z	1	1.5528						MUDINO	np	6	0	monitoring	500	nonparola	2	ong	0	no	RA29F27	29		2021-10-27_01h46.17.510	THAI_NEGA	2021.2.3	Win32	60.89021494						0	81	81	81	1
z	1	1.1175						ESTEBA	np	6	0	monitoring	500	nonparola	2	ong	0	no	RA29F27	29		2021-10-27_01h46.17.510	THAI_NEGA	2021.2.3	Win32	60.89021494						0	82	82	82	1
l	1	1.103						MANTIDE	p	7	9	monitoring	250	l	1	pmcue	0	no	RA29F27	29		2021-10-27_01h46.17.510	THAI_NEGA	2021.2.3	Win32	60.89021494						0	83	83	83	1
m	1	0.9855						UVETTA	p	6	11	monitoring	500	parola	1	ong	0	no	RA29F27	29		2021-10-27_01h46.17.510	THAI_NEGA	2021.2.3	Win32	60.89021494						0	84	84	84	1
m	1	1.3303						ESILIO	p	6	41	monitoring	250	parola	1	ong	0	no	RA29F27	29		2021-10-27_01h46.17.510	THAI_NEGA	2021.2.3	Win32	60.89021494						0	85	85	85	1
	0							RECRUTA	np	7	0	monitoring	500	nonparola	2	ong	0	no	RA29F27	29		2021-10-27_01h46.17.510	THAI_NEGA	2021.2.3	Win32	60.89021494						0	86	86	86	1
m	1	1.3466						TIMONE	p	7	31	monitoring	250	parola	1	ong	0	no	RA29F27	29		2021-10-27_01h46.17.510	THAI_NEGA	2021.2.3	Win32	60.89021494						0	87	87	87	1
m	1	1.073						CAVOLO	p	6	13	monitoring	0	parola	1	ong	0	no	RA29F27	29		2021-10-27_01h46.17.510	THAI_NEGA	2021.2.3	Win32	60.89021494						0	88	88	88	1
z	1	1.1745						NOTTARE	np	7	0	monitoring	500	nonparola	2	ong	0	no	RA29F27	29		2021-10-27_01h46.17.510	THAI_NEGA	2021.2.3	Win32	60.89021494						0	89	89	89	1
m	1	1.185						LICHENE	p	7	7	monitoring	0	parola	1	ong	0	no	RA29F27	29		2021-10-27_01h46.17.510	THAI_NEGA	2021.2.3	Win32	60.89021494						0	90	90	90	1
z	1	1.0676						PUSTINO	np	7	0	monitoring	500	nonparola	2	ong	0	no	RA29F27	29		2021-10-27_01h46.17.510	THAI_NEGA	2021.2.3	Win32	60.89021494						0	91	91	91	1
m	1	1.2684						MULINO	p	6	7	monitoring	0	parola	1	ong	0	no	RA29F27	29		2021-10-27_01h46.17.510	THAI_NEGA	2021.2.3	Win32	60.89021494						0	92	92	92	1
z	1	1.2931						VAROLO	np	6	0	monitoring	0	nonparola	2	ong	0	no	RA29F27	29		2021-10-27_01h46.17.510	THAI_NEGA	2021.2.3	Win32	60.89021494						0	93	93	93	1
l	1	1.4807						ENIGMA	p	6	9	monitoring	500	l	1	pmcue	0	no	RA29F27	29		2021-10-27_01h46.17.510	THAI_NEGA	2021.2.3	Win32	60.89021494						0	94	94	94	1
m	1	1.1523						NARICE	p	6	15	monitoring	250	parola	1	ong	0	no	RA29F27	29		2021-10-27_01h46.17.510	THAI_NEGA	2021.2.3	Win32	60.89021494						0	95	95	95	1
z	1	0.9728						CAVIDE	np	6	0	monitoring	500	nonparola	2	ong	0	no	RA29F27	29		2021-10-27_01h46.17.510	THAI_NEGA	2021.2.3	Win32	60.89021494						0	96	96	96	1
z	1	1.0182						VOLACE	np	6	0	monitoring	0	nonparola	2	ong	0	no	RA29F27	29		2021-10-27_01h46.17.510	THAI_NEGA	2021.2.3	Win32	60.89021494						0	97	97	97	1
z	1	1.2434						SADICE	np	6	0	monitoring	0	nonparola	2	ong	0	no	RA29F27	29		2021-10-27_01h46.17.510	THAI_NEGA	2021.2.3	Win32	60.89021494						0	98	98	98	1
m	1	1.1377						VORTICE	p	7	14	monitoring	250	parola	1	ong	0	no	RA29F27	29		2021-10-27_01h46.17.510	THAI_NEGA	2021.2.3	Win32	60.89021494						0	99	99	99	1
																			RA29F27	29		2021-10-27_01h46.17.510	THAI_NEGA	2021.2.3	Win32	60.89021494											n	1	10.2471	n	0	17.8675	n	1	5.5007
