# Supplementary material for: Thinking about it: the impact of COVID-19-related stimuli on prospective memory
Source: PeerJ. 2023 Nov 16;11:e16389. doi: 10.7717/peerj.16389 (PMC10657566; doi:10.7717/peerj.16389)
Supplement: Supplemental Information 4 — The raw data from both the task and the questionnaire. Both folders are divided in the three conditions (COV, DOC, and NEGA) depending on the presented video clip. [file peerj-11-16389-s004.zip › Data/RAW_Data_Task/NEGA_version/GD25F19_nega.csv]

trial_key.keys	trial_key.corr	trial_key.rt	trials_loop_practice.thisRepN	trials_loop_practice.thisTrialN	trials_loop_practice.thisN	trials_loop_practice.thisIndex	trials_loop_practice.ran	stimolo	parolanonparola	lunghezza	frequenza	blocco	jitter	rispcorr	StimTrig	stim_type	stimulus_after	underline	ID_Soggetto*	Età*	Sesso	date	expName	psychopyVersion	OS	frameRate	trials_loop_baseline.thisRepN	trials_loop_baseline.thisTrialN	trials_loop_baseline.thisN	trials_loop_baseline.thisIndex	trials_loop_baseline.ran	trials_loop_attention.thisRepN	trials_loop_attention.thisTrialN	trials_loop_attention.thisN	trials_loop_attention.thisIndex	trials_loop_attention.ran	emotional1_key.keys	emotional1_key.corr	emotional1_key.rt	emotional2_key.keys	emotional2_key.corr	emotional2_key.rt	emotional3_key.keys	emotional3_key.corr	emotional3_key.rt
m	1	1.8389	0	0	0	0	1	ARANCIA	p	7	31	practice	500	parola	1	ong	0	no	GD25F19	25	f	2021-10-19_14h47.04.965	THAI_NEGA	2021.2.3	Win32	60.04202942
z	1	1.6245	0	1	1	1	1	RECINA	np	6	0	practice	500	nonparola	2	ong	0	no	GD25F19	25	f	2021-10-19_14h47.04.965	THAI_NEGA	2021.2.3	Win32	60.04202942
z	1	1.0644	0	2	2	2	1	TUCCANA	np	7	0	practice	250	nonparola	2	ong	0	no	GD25F19	25	f	2021-10-19_14h47.04.965	THAI_NEGA	2021.2.3	Win32	60.04202942
m	1	0.806	0	3	3	3	1	PETTINE	p	7	1	practice	0	parola	1	ong	0	no	GD25F19	25	f	2021-10-19_14h47.04.965	THAI_NEGA	2021.2.3	Win32	60.04202942
m	0	1.6008	0	4	4	4	1	INFITO	np	6	0	practice	500	nonparola	2	ong	0	no	GD25F19	25	f	2021-10-19_14h47.04.965	THAI_NEGA	2021.2.3	Win32	60.04202942
m	1	1.2686	0	5	5	5	1	GIUDICE	p	7	374	practice	500	parola	1	ong	0	no	GD25F19	25	f	2021-10-19_14h47.04.965	THAI_NEGA	2021.2.3	Win32	60.04202942
m	1	0.7511	0	6	6	6	1	VOLANTE	p	7	89	practice	0	parola	1	ong	0	no	GD25F19	25	f	2021-10-19_14h47.04.965	THAI_NEGA	2021.2.3	Win32	60.04202942
z	1	0.9022	0	7	7	7	1	CUBELA	np	6	0	practice	250	nonparola	2	ong	0	no	GD25F19	25	f	2021-10-19_14h47.04.965	THAI_NEGA	2021.2.3	Win32	60.04202942
z	1	1.4157	0	8	8	8	1	LUGGINE	np	7	0	practice	0	nonparola	2	ong	0	no	GD25F19	25	f	2021-10-19_14h47.04.965	THAI_NEGA	2021.2.3	Win32	60.04202942
m	1	1.9377	0	9	9	9	1	DISEGNO	p	7	201	practice	0	parola	1	ong	0	no	GD25F19	25	f	2021-10-19_14h47.04.965	THAI_NEGA	2021.2.3	Win32	60.04202942
	0							RELITTO	p	7	8	baseline	500	parola	1	ong	0	no	GD25F19	25	f	2021-10-19_14h47.04.965	THAI_NEGA	2021.2.3	Win32	60.04202942	0	0	0	0	1
m	1	1.1817						GERANIO	p	7	12	baseline	250	parola	1	ong	0	no	GD25F19	25	f	2021-10-19_14h47.04.965	THAI_NEGA	2021.2.3	Win32	60.04202942	0	1	1	1	1
z	1	1.4005						VANANGA	np	7	0	baseline	0	nonparola	2	ong	0	no	GD25F19	25	f	2021-10-19_14h47.04.965	THAI_NEGA	2021.2.3	Win32	60.04202942	0	2	2	2	1
m	1	1.0784						NATICA	p	6	5	baseline	250	parola	1	ong	0	no	GD25F19	25	f	2021-10-19_14h47.04.965	THAI_NEGA	2021.2.3	Win32	60.04202942	0	3	3	3	1
z	1	1.0983						USTELLO	np	7	0	baseline	500	nonparola	2	ong	0	no	GD25F19	25	f	2021-10-19_14h47.04.965	THAI_NEGA	2021.2.3	Win32	60.04202942	0	4	4	4	1
m	1	1.3141						METANO	p	6	17	baseline	250	parola	1	ong	0	no	GD25F19	25	f	2021-10-19_14h47.04.965	THAI_NEGA	2021.2.3	Win32	60.04202942	0	5	5	5	1
z	1	1.1366						FIURIA	np	6	0	baseline	500	nonparola	2	ong	0	no	GD25F19	25	f	2021-10-19_14h47.04.965	THAI_NEGA	2021.2.3	Win32	60.04202942	0	6	6	6	1
m	1	0.7693						SUGHERO	p	7	5	baseline	250	parola	1	ong	0	no	GD25F19	25	f	2021-10-19_14h47.04.965	THAI_NEGA	2021.2.3	Win32	60.04202942	0	7	7	7	1
z	1	1.03						PIROTA	np	6	0	baseline	250	nonparola	2	ong	0	no	GD25F19	25	f	2021-10-19_14h47.04.965	THAI_NEGA	2021.2.3	Win32	60.04202942	0	8	8	8	1
z	1	0.8844						BAMBORA	np	7	0	baseline	0	nonparola	2	ong	0	no	GD25F19	25	f	2021-10-19_14h47.04.965	THAI_NEGA	2021.2.3	Win32	60.04202942	0	9	9	9	1
m	1	0.9164						PETALO	p	6	27	baseline	250	parola	1	ong	0	no	GD25F19	25	f	2021-10-19_14h47.04.965	THAI_NEGA	2021.2.3	Win32	60.04202942	0	10	10	10	1
m	1	0.8964						ELMETTO	p	7	5	baseline	0	parola	1	ong	0	no	GD25F19	25	f	2021-10-19_14h47.04.965	THAI_NEGA	2021.2.3	Win32	60.04202942	0	11	11	11	1
z	1	0.7145						DOBILE	np	6	0	baseline	250	nonparola	2	ong	0	no	GD25F19	25	f	2021-10-19_14h47.04.965	THAI_NEGA	2021.2.3	Win32	60.04202942	0	12	12	12	1
m	1	0.7759						BAVERO	p	6	7	baseline	0	parola	1	ong	0	no	GD25F19	25	f	2021-10-19_14h47.04.965	THAI_NEGA	2021.2.3	Win32	60.04202942	0	13	13	13	1
m	1	1.3356						VALENZA	p	7	10	baseline	500	parola	1	ong	0	no	GD25F19	25	f	2021-10-19_14h47.04.965	THAI_NEGA	2021.2.3	Win32	60.04202942	0	14	14	14	1
z	1	1.5479						ORDONE	np	6	0	baseline	250	nonparola	2	ong	0	no	GD25F19	25	f	2021-10-19_14h47.04.965	THAI_NEGA	2021.2.3	Win32	60.04202942	0	15	15	15	1
z	1	1.2721						TERPONE	np	7	0	baseline	250	nonparola	2	ong	0	no	GD25F19	25	f	2021-10-19_14h47.04.965	THAI_NEGA	2021.2.3	Win32	60.04202942	0	16	16	16	1
m	1	1.1311						INCHINO	p	7	10	baseline	250	parola	1	ong	0	no	GD25F19	25	f	2021-10-19_14h47.04.965	THAI_NEGA	2021.2.3	Win32	60.04202942	0	17	17	17	1
m	1	0.78						ETTARO	p	6	31	baseline	0	parola	1	ong	0	no	GD25F19	25	f	2021-10-19_14h47.04.965	THAI_NEGA	2021.2.3	Win32	60.04202942	0	18	18	18	1
z	1	0.7827						LUVACA	np	6	0	baseline	250	nonparola	2	ong	0	no	GD25F19	25	f	2021-10-19_14h47.04.965	THAI_NEGA	2021.2.3	Win32	60.04202942	0	19	19	19	1
m	1	0.8315						DUETTO	p	6	23	baseline	500	parola	1	ong	0	no	GD25F19	25	f	2021-10-19_14h47.04.965	THAI_NEGA	2021.2.3	Win32	60.04202942	0	20	20	20	1
z	1	1.1257						PUPILE	np	6	0	baseline	250	nonparola	2	ong	0	no	GD25F19	25	f	2021-10-19_14h47.04.965	THAI_NEGA	2021.2.3	Win32	60.04202942	0	21	21	21	1
z	1	1.5015						STOVACO	np	7	0	baseline	0	nonparola	2	ong	0	no	GD25F19	25	f	2021-10-19_14h47.04.965	THAI_NEGA	2021.2.3	Win32	60.04202942	0	22	22	22	1
m	1	0.6995						BARILE	p	6	7	baseline	500	parola	1	ong	0	no	GD25F19	25	f	2021-10-19_14h47.04.965	THAI_NEGA	2021.2.3	Win32	60.04202942	0	23	23	23	1
z	1	0.8003						RANAIO	np	6	0	baseline	250	nonparola	2	ong	0	no	GD25F19	25	f	2021-10-19_14h47.04.965	THAI_NEGA	2021.2.3	Win32	60.04202942	0	24	24	24	1
m	1	0.7366						CAVERNA	p	7	14	baseline	250	parola	1	ong	0	no	GD25F19	25	f	2021-10-19_14h47.04.965	THAI_NEGA	2021.2.3	Win32	60.04202942	0	25	25	25	1
z	1	0.6511						ROTOIA	np	7	0	baseline	500	nonparola	2	ong	0	no	GD25F19	25	f	2021-10-19_14h47.04.965	THAI_NEGA	2021.2.3	Win32	60.04202942	0	26	26	26	1
m	1	0.8968						ALTURA	p	6	8	baseline	500	parola	1	ong	0	no	GD25F19	25	f	2021-10-19_14h47.04.965	THAI_NEGA	2021.2.3	Win32	60.04202942	0	27	27	27	1
m	1	0.6257						DIPINTO	p	7	21	baseline	0	parola	1	ong	0	no	GD25F19	25	f	2021-10-19_14h47.04.965	THAI_NEGA	2021.2.3	Win32	60.04202942	0	28	28	28	1
m	1	0.5567						LEGUME	p	6	11	baseline	250	parola	1	ong	0	no	GD25F19	25	f	2021-10-19_14h47.04.965	THAI_NEGA	2021.2.3	Win32	60.04202942	0	29	29	29	1
m	0	0.8764						FEDINO	np	6	0	baseline	500	nonparola	2	ong	0	no	GD25F19	25	f	2021-10-19_14h47.04.965	THAI_NEGA	2021.2.3	Win32	60.04202942	0	30	30	30	1
m	1	0.5015						MENSOLA	p	7	7	baseline	0	parola	1	ong	0	no	GD25F19	25	f	2021-10-19_14h47.04.965	THAI_NEGA	2021.2.3	Win32	60.04202942	0	31	31	31	1
z	1	0.8072						ALCUME	np	6	0	baseline	500	nonparola	2	ong	0	no	GD25F19	25	f	2021-10-19_14h47.04.965	THAI_NEGA	2021.2.3	Win32	60.04202942	0	32	32	32	1
m	1	0.9513						INNESTO	p	6	13	baseline	0	parola	1	ong	0	no	GD25F19	25	f	2021-10-19_14h47.04.965	THAI_NEGA	2021.2.3	Win32	60.04202942	0	33	33	33	1
z	1	0.9464						LAVENDA	np	7	0	baseline	0	nonparola	2	ong	0	no	GD25F19	25	f	2021-10-19_14h47.04.965	THAI_NEGA	2021.2.3	Win32	60.04202942	0	34	34	34	1
m	1	1.1014						SLAVINA	p	7	5	baseline	500	parola	1	ong	0	no	GD25F19	25	f	2021-10-19_14h47.04.965	THAI_NEGA	2021.2.3	Win32	60.04202942	0	35	35	35	1
m	1	0.5836						ORMONE	p	6	6	baseline	500	parola	1	ong	0	no	GD25F19	25	f	2021-10-19_14h47.04.965	THAI_NEGA	2021.2.3	Win32	60.04202942	0	36	36	36	1
z	1	0.8318						UMIONE	np	6	0	baseline	0	nonparola	2	ong	0	no	GD25F19	25	f	2021-10-19_14h47.04.965	THAI_NEGA	2021.2.3	Win32	60.04202942	0	37	37	37	1
m	1	0.8175						SALAME	p	6	14	baseline	0	parola	1	ong	0	no	GD25F19	25	f	2021-10-19_14h47.04.965	THAI_NEGA	2021.2.3	Win32	60.04202942	0	38	38	38	1
z	1	1.3479						GANDOLA	np	7	0	baseline	500	nonparola	2	ong	0	no	GD25F19	25	f	2021-10-19_14h47.04.965	THAI_NEGA	2021.2.3	Win32	60.04202942	0	39	39	39	1
z	1	1.0854						DIGEGNO	np	7	0	baseline	500	nonparola	2	ong	0	no	GD25F19	25	f	2021-10-19_14h47.04.965	THAI_NEGA	2021.2.3	Win32	60.04202942	0	40	40	40	1
z	1	0.7693						BACRECA	np	7	0	baseline	0	nonparola	2	ong	0	no	GD25F19	25	f	2021-10-19_14h47.04.965	THAI_NEGA	2021.2.3	Win32	60.04202942	0	41	41	41	1
m	1	0.9178						RUDERE	p	6	8	baseline	250	parola	1	ong	0	no	GD25F19	25	f	2021-10-19_14h47.04.965	THAI_NEGA	2021.2.3	Win32	60.04202942	0	42	42	42	1
z	1	0.7708						OSCITE	np	6	0	baseline	250	nonparola	2	ong	0	no	GD25F19	25	f	2021-10-19_14h47.04.965	THAI_NEGA	2021.2.3	Win32	60.04202942	0	43	43	43	1
m	1	0.8044						NETTARE	p	7	14	baseline	500	parola	1	ong	0	no	GD25F19	25	f	2021-10-19_14h47.04.965	THAI_NEGA	2021.2.3	Win32	60.04202942	0	44	44	44	1
z	1	1.0731						PENTERA	np	7	0	baseline	0	nonparola	2	ong	0	no	GD25F19	25	f	2021-10-19_14h47.04.965	THAI_NEGA	2021.2.3	Win32	60.04202942	0	45	45	45	1
m	0	0.7045						NEBOZIO	np	7	0	baseline	250	nonparola	2	ong	0	no	GD25F19	25	f	2021-10-19_14h47.04.965	THAI_NEGA	2021.2.3	Win32	60.04202942	0	46	46	46	1
m	1	1.3136						ZATTERA	p	7	14	baseline	500	parola	1	ong	0	no	GD25F19	25	f	2021-10-19_14h47.04.965	THAI_NEGA	2021.2.3	Win32	60.04202942	0	47	47	47	1
m	1	0.8074						LAMIERA	p	7	11	baseline	500	parola	1	ong	0	no	GD25F19	25	f	2021-10-19_14h47.04.965	THAI_NEGA	2021.2.3	Win32	60.04202942	0	48	48	48	1
z	1	1.0386						CULINA	np	6	0	baseline	500	nonparola	2	ong	0	no	GD25F19	25	f	2021-10-19_14h47.04.965	THAI_NEGA	2021.2.3	Win32	60.04202942	0	49	49	49	1
m	1	0.9469						FALANGE	p	7	9	baseline	250	parola	1	ong	0	no	GD25F19	25	f	2021-10-19_14h47.04.965	THAI_NEGA	2021.2.3	Win32	60.04202942	0	50	50	50	1
m	1	0.6331						PEDALE	p	6	16	baseline	500	parola	1	ong	0	no	GD25F19	25	f	2021-10-19_14h47.04.965	THAI_NEGA	2021.2.3	Win32	60.04202942	0	51	51	51	1
z	1	0.8846						METARDO	np	7	0	baseline	500	nonparola	2	ong	0	no	GD25F19	25	f	2021-10-19_14h47.04.965	THAI_NEGA	2021.2.3	Win32	60.04202942	0	52	52	52	1
m	1	1.4043						EMPORIO	p	7	3	baseline	250	parola	1	ong	0	no	GD25F19	25	f	2021-10-19_14h47.04.965	THAI_NEGA	2021.2.3	Win32	60.04202942	0	53	53	53	1
z	1	0.9358						TAPORE	np	6	0	baseline	0	nonparola	2	ong	0	no	GD25F19	25	f	2021-10-19_14h47.04.965	THAI_NEGA	2021.2.3	Win32	60.04202942	0	54	54	54	1
z	1	0.8339						DENTIDE	np	7	0	baseline	250	nonparola	2	ong	0	no	GD25F19	25	f	2021-10-19_14h47.04.965	THAI_NEGA	2021.2.3	Win32	60.04202942	0	55	55	55	1
z	1	0.6401						SEPERTO	np	7	0	baseline	500	nonparola	2	ong	0	no	GD25F19	25	f	2021-10-19_14h47.04.965	THAI_NEGA	2021.2.3	Win32	60.04202942	0	56	56	56	1
m	1	0.8151						MUCOSA	p	6	6	baseline	500	parola	1	ong	0	no	GD25F19	25	f	2021-10-19_14h47.04.965	THAI_NEGA	2021.2.3	Win32	60.04202942	0	57	57	57	1
z	1	0.6337						BECULLA	np	7	0	baseline	250	nonparola	2	ong	0	no	GD25F19	25	f	2021-10-19_14h47.04.965	THAI_NEGA	2021.2.3	Win32	60.04202942	0	58	58	58	1
m	1	1.9316						FUCINA	p	6	8	baseline	250	parola	1	ong	0	no	GD25F19	25	f	2021-10-19_14h47.04.965	THAI_NEGA	2021.2.3	Win32	60.04202942	0	59	59	59	1
m	1	1.9536						ECLISSI	p	7	5	baseline	0	parola	1	ong	0	no	GD25F19	25	f	2021-10-19_14h47.04.965	THAI_NEGA	2021.2.3	Win32	60.04202942	0	60	60	60	1
m	1	0.6864						TROFEO	p	6	23	baseline	250	parola	1	ong	0	no	GD25F19	25	f	2021-10-19_14h47.04.965	THAI_NEGA	2021.2.3	Win32	60.04202942	0	61	61	61	1
m	1	0.7215						ROTTAME	p	7	7	baseline	0	parola	1	ong	0	no	GD25F19	25	f	2021-10-19_14h47.04.965	THAI_NEGA	2021.2.3	Win32	60.04202942	0	62	62	62	1
z	1	0.7157						MENDOLO	np	7	0	baseline	500	nonparola	2	ong	0	no	GD25F19	25	f	2021-10-19_14h47.04.965	THAI_NEGA	2021.2.3	Win32	60.04202942	0	63	63	63	1
	0							ARSINE	np	6	0	baseline	250	nonparola	2	ong	0	no	GD25F19	25	f	2021-10-19_14h47.04.965	THAI_NEGA	2021.2.3	Win32	60.04202942	0	64	64	64	1
m	1	0.7198						TISANA	p	6	7	baseline	0	parola	1	ong	0	no	GD25F19	25	f	2021-10-19_14h47.04.965	THAI_NEGA	2021.2.3	Win32	60.04202942	0	65	65	65	1
z	1	0.7773						ORLINO	np	6	0	baseline	0	nonparola	2	ong	0	no	GD25F19	25	f	2021-10-19_14h47.04.965	THAI_NEGA	2021.2.3	Win32	60.04202942	0	66	66	66	1
m	1	0.8742						ARINGA	p	6	9	baseline	500	parola	1	ong	0	no	GD25F19	25	f	2021-10-19_14h47.04.965	THAI_NEGA	2021.2.3	Win32	60.04202942	0	67	67	67	1
z	1	0.8205						TENGINE	np	7	0	baseline	0	nonparola	2	ong	0	no	GD25F19	25	f	2021-10-19_14h47.04.965	THAI_NEGA	2021.2.3	Win32	60.04202942	0	68	68	68	1
m	1	0.7516						ATTICO	p	6	6	baseline	500	parola	1	ong	0	no	GD25F19	25	f	2021-10-19_14h47.04.965	THAI_NEGA	2021.2.3	Win32	60.04202942	0	69	69	69	1
z	1	0.6516						VENORE	np	6	0	baseline	250	nonparola	2	ong	0	no	GD25F19	25	f	2021-10-19_14h47.04.965	THAI_NEGA	2021.2.3	Win32	60.04202942	0	70	70	70	1
m	1	1.026						DARSENA	p	7	9	baseline	0	parola	1	ong	0	no	GD25F19	25	f	2021-10-19_14h47.04.965	THAI_NEGA	2021.2.3	Win32	60.04202942	0	71	71	71	1
m	0	0.9691						ALCIERE	np	7	0	baseline	250	nonparola	2	ong	0	no	GD25F19	25	f	2021-10-19_14h47.04.965	THAI_NEGA	2021.2.3	Win32	60.04202942	0	72	72	72	1
z	1	0.6692						ENTIMO	np	6	0	baseline	0	nonparola	2	ong	0	no	GD25F19	25	f	2021-10-19_14h47.04.965	THAI_NEGA	2021.2.3	Win32	60.04202942	0	73	73	73	1
m	1	0.7182						LIVIDO	p	6	8	baseline	500	parola	1	ong	0	no	GD25F19	25	f	2021-10-19_14h47.04.965	THAI_NEGA	2021.2.3	Win32	60.04202942	0	74	74	74	1
m	1	0.6437						NAUSEA	p	6	15	baseline	0	parola	1	ong	0	no	GD25F19	25	f	2021-10-19_14h47.04.965	THAI_NEGA	2021.2.3	Win32	60.04202942	0	75	75	75	1
z	1	0.7677						VERCACE	np	7	0	baseline	500	nonparola	2	ong	0	no	GD25F19	25	f	2021-10-19_14h47.04.965	THAI_NEGA	2021.2.3	Win32	60.04202942	0	76	76	76	1
m	1	0.6682						COFANO	p	6	9	baseline	0	parola	1	ong	0	no	GD25F19	25	f	2021-10-19_14h47.04.965	THAI_NEGA	2021.2.3	Win32	60.04202942	0	77	77	77	1
z	1	0.7851						USPICIO	np	7	0	baseline	250	nonparola	2	ong	0	no	GD25F19	25	f	2021-10-19_14h47.04.965	THAI_NEGA	2021.2.3	Win32	60.04202942	0	78	78	78	1
m	1	0.7702						IMBUTO	p	6	9	baseline	0	parola	1	ong	0	no	GD25F19	25	f	2021-10-19_14h47.04.965	THAI_NEGA	2021.2.3	Win32	60.04202942	0	79	79	79	1
z	1	0.7544						SADIVA	np	6	0	baseline	500	nonparola	2	ong	0	no	GD25F19	25	f	2021-10-19_14h47.04.965	THAI_NEGA	2021.2.3	Win32	60.04202942	0	80	80	80	1
m	1	0.9179						BOZZOLO	p	7	7	baseline	0	parola	1	ong	0	no	GD25F19	25	f	2021-10-19_14h47.04.965	THAI_NEGA	2021.2.3	Win32	60.04202942	0	81	81	81	1
z	1	0.8849						OMPICCIO	np	7	0	baseline	0	nonparola	2	ong	0	no	GD25F19	25	f	2021-10-19_14h47.04.965	THAI_NEGA	2021.2.3	Win32	60.04202942	0	82	82	82	1
z	1	0.8588						LIMPONE	np	7	0	baseline	500	nonparola	2	ong	0	no	GD25F19	25	f	2021-10-19_14h47.04.965	THAI_NEGA	2021.2.3	Win32	60.04202942	0	83	83	83	1
z	1	0.9201						NARCICO	np	7	0	baseline	250	nonparola	2	ong	0	no	GD25F19	25	f	2021-10-19_14h47.04.965	THAI_NEGA	2021.2.3	Win32	60.04202942	0	84	84	84	1
m	1	0.8263						PASCOLO	p	7	7	baseline	0	parola	1	ong	0	no	GD25F19	25	f	2021-10-19_14h47.04.965	THAI_NEGA	2021.2.3	Win32	60.04202942	0	85	85	85	1
z	1	1.242						INSOGNA	np	7	0	baseline	250	nonparola	2	ong	0	no	GD25F19	25	f	2021-10-19_14h47.04.965	THAI_NEGA	2021.2.3	Win32	60.04202942	0	86	86	86	1
m	1	1.5854						PATINA	p	6	14	baseline	250	parola	1	ong	0	no	GD25F19	25	f	2021-10-19_14h47.04.965	THAI_NEGA	2021.2.3	Win32	60.04202942	0	87	87	87	1
z	1	0.7152						ADOLTO	np	7	0	baseline	0	nonparola	2	ong	0	no	GD25F19	25	f	2021-10-19_14h47.04.965	THAI_NEGA	2021.2.3	Win32	60.04202942	0	88	88	88	1
m	1	0.6037						UTENTE	p	6	34	baseline	0	parola	1	ong	0	no	GD25F19	25	f	2021-10-19_14h47.04.965	THAI_NEGA	2021.2.3	Win32	60.04202942	0	89	89	89	1
z	1	0.6304						CIPELLA	np	7	0	baseline	500	nonparola	2	ong	0	no	GD25F19	25	f	2021-10-19_14h47.04.965	THAI_NEGA	2021.2.3	Win32	60.04202942	0	90	90	90	1
z	0	0.83						GINEPRO	p	7	10	baseline	0	parola	1	ong	0	no	GD25F19	25	f	2021-10-19_14h47.04.965	THAI_NEGA	2021.2.3	Win32	60.04202942	0	91	91	91	1
z	1	1.0717						NONATO	np	6	0	baseline	500	nonparola	2	ong	0	no	GD25F19	25	f	2021-10-19_14h47.04.965	THAI_NEGA	2021.2.3	Win32	60.04202942	0	92	92	92	1
m	1	0.652						CALICE	p	6	10	baseline	0	parola	1	ong	0	no	GD25F19	25	f	2021-10-19_14h47.04.965	THAI_NEGA	2021.2.3	Win32	60.04202942	0	93	93	93	1
m	1	1.2682						TORACE	p	6	31	baseline	250	parola	1	ong	0	no	GD25F19	25	f	2021-10-19_14h47.04.965	THAI_NEGA	2021.2.3	Win32	60.04202942	0	94	94	94	1
m	1	1.2474						REDINE	p	6	8	baseline	500	parola	1	ong	0	no	GD25F19	25	f	2021-10-19_14h47.04.965	THAI_NEGA	2021.2.3	Win32	60.04202942	0	95	95	95	1
m	1	0.6233						GOMITO	p	6	35	baseline	0	parola	1	ong	0	no	GD25F19	25	f	2021-10-19_14h47.04.965	THAI_NEGA	2021.2.3	Win32	60.04202942	0	96	96	96	1
z	1	0.722						INGENSO	np	7	0	baseline	500	nonparola	2	ong	0	no	GD25F19	25	f	2021-10-19_14h47.04.965	THAI_NEGA	2021.2.3	Win32	60.04202942	0	97	97	97	1
z	1	1.4846						COVALLO	np	7	0	baseline	250	nonparola	2	ong	0	no	GD25F19	25	f	2021-10-19_14h47.04.965	THAI_NEGA	2021.2.3	Win32	60.04202942	0	98	98	98	1
m	1	0.8054						MONACO	p	6	24	baseline	250	parola	1	ong	0	no	GD25F19	25	f	2021-10-19_14h47.04.965	THAI_NEGA	2021.2.3	Win32	60.04202942	0	99	99	99	1
m	1	0.9684						DILUVIO	p	7	34	monitoring	0	parola	1	ong	0	no	GD25F19	25	f	2021-10-19_14h47.04.965	THAI_NEGA	2021.2.3	Win32	60.04202942						0	0	0	0	1
z	1	1.3686						PADATO	np	6	0	monitoring	250	nonparola	2	ong	0	no	GD25F19	25	f	2021-10-19_14h47.04.965	THAI_NEGA	2021.2.3	Win32	60.04202942						0	1	1	1	1
m	1	1.0843						STIVALE	p	7	10	monitoring	0	parola	1	ong	0	no	GD25F19	25	f	2021-10-19_14h47.04.965	THAI_NEGA	2021.2.3	Win32	60.04202942						0	2	2	2	1
	0							BAMMINO	np	7	0	monitoring	0	nonparola	2	ong	0	no	GD25F19	25	f	2021-10-19_14h47.04.965	THAI_NEGA	2021.2.3	Win32	60.04202942						0	3	3	3	1
z	1	0.9685						NUDOLA	np	6	0	monitoring	250	nonparola	2	ong	0	no	GD25F19	25	f	2021-10-19_14h47.04.965	THAI_NEGA	2021.2.3	Win32	60.04202942						0	4	4	4	1
m	1	1.8519						ZAMPINO	p	7	6	monitoring	500	parola	1	ong	0	no	GD25F19	25	f	2021-10-19_14h47.04.965	THAI_NEGA	2021.2.3	Win32	60.04202942						0	5	5	5	1
m	1	1.0355						CALDAIA	p	7	12	monitoring	250	parola	1	ong	0	no	GD25F19	25	f	2021-10-19_14h47.04.965	THAI_NEGA	2021.2.3	Win32	60.04202942						0	6	6	6	1
z	1	1.1033						FULGINE	np	7	0	monitoring	0	nonparola	2	ong	0	no	GD25F19	25	f	2021-10-19_14h47.04.965	THAI_NEGA	2021.2.3	Win32	60.04202942						0	7	7	7	1
m	1	1.0679						URANIO	p	6	9	monitoring	250	parola	1	ong	0	no	GD25F19	25	f	2021-10-19_14h47.04.965	THAI_NEGA	2021.2.3	Win32	60.04202942						0	8	8	8	1
z	1	0.9402						APISSO	np	6	0	monitoring	500	nonparola	2	ong	0	no	GD25F19	25	f	2021-10-19_14h47.04.965	THAI_NEGA	2021.2.3	Win32	60.04202942						0	9	9	9	1
z	0	1.1443						CAGERMA	np	7	0	monitoring	0	l	2	pmcue	0	no	GD25F19	25	f	2021-10-19_14h47.04.965	THAI_NEGA	2021.2.3	Win32	60.04202942						0	10	10	10	1
m	1	0.7519						TAZZINA	p	7	10	monitoring	250	parola	1	ong	0	no	GD25F19	25	f	2021-10-19_14h47.04.965	THAI_NEGA	2021.2.3	Win32	60.04202942						0	11	11	11	1
m	1	0.8686						VAPORE	p	6	40	monitoring	0	parola	1	ong	0	no	GD25F19	25	f	2021-10-19_14h47.04.965	THAI_NEGA	2021.2.3	Win32	60.04202942						0	12	12	12	1
z	1	0.8906						FEDORE	np	6	0	monitoring	250	nonparola	2	ong	0	no	GD25F19	25	f	2021-10-19_14h47.04.965	THAI_NEGA	2021.2.3	Win32	60.04202942						0	13	13	13	1
m	1	1.1033						MONTONE	p	7	8	monitoring	250	parola	1	ong	0	no	GD25F19	25	f	2021-10-19_14h47.04.965	THAI_NEGA	2021.2.3	Win32	60.04202942						0	14	14	14	1
z	1	0.8389						CANEZZA	np	7	0	monitoring	0	nonparola	2	ong	0	no	GD25F19	25	f	2021-10-19_14h47.04.965	THAI_NEGA	2021.2.3	Win32	60.04202942						0	15	15	15	1
z	1	1.0196						RAGINA	np	6	0	monitoring	250	nonparola	2	ong	0	no	GD25F19	25	f	2021-10-19_14h47.04.965	THAI_NEGA	2021.2.3	Win32	60.04202942						0	16	16	16	1
m	1	0.8187						AGNELLO	p	7	17	monitoring	250	parola	1	ong	0	no	GD25F19	25	f	2021-10-19_14h47.04.965	THAI_NEGA	2021.2.3	Win32	60.04202942						0	17	17	17	1
z	1	0.853						PINARIO	np	7	0	monitoring	250	nonparola	2	ong	0	no	GD25F19	25	f	2021-10-19_14h47.04.965	THAI_NEGA	2021.2.3	Win32	60.04202942						0	18	18	18	1
z	1	0.7024						INDANO	np	6	0	monitoring	500	nonparola	2	ong	0	no	GD25F19	25	f	2021-10-19_14h47.04.965	THAI_NEGA	2021.2.3	Win32	60.04202942						0	19	19	19	1
m	1	0.8848						BISTURI	p	7	8	monitoring	250	parola	1	ong	0	no	GD25F19	25	f	2021-10-19_14h47.04.965	THAI_NEGA	2021.2.3	Win32	60.04202942						0	20	20	20	1
z	1	0.874						SECONTO	np	7	0	monitoring	250	nonparola	2	ong	0	no	GD25F19	25	f	2021-10-19_14h47.04.965	THAI_NEGA	2021.2.3	Win32	60.04202942						0	21	21	21	1
l	1	1.2181						POMATA	p	6	0	monitoring	500	l	1	pmcue	0	no	GD25F19	25	f	2021-10-19_14h47.04.965	THAI_NEGA	2021.2.3	Win32	60.04202942						0	22	22	22	1
z	1	1.1692						UMETTA	np	6	0	monitoring	250	nonparola	2	ong	0	no	GD25F19	25	f	2021-10-19_14h47.04.965	THAI_NEGA	2021.2.3	Win32	60.04202942						0	23	23	23	1
m	1	1.1873						FRUSCIO	p	7	9	monitoring	0	parola	1	ong	0	no	GD25F19	25	f	2021-10-19_14h47.04.965	THAI_NEGA	2021.2.3	Win32	60.04202942						0	24	24	24	1
m	1	1.2055						ORDIGNO	p	7	15	monitoring	250	parola	1	ong	0	no	GD25F19	25	f	2021-10-19_14h47.04.965	THAI_NEGA	2021.2.3	Win32	60.04202942						0	25	25	25	1
z	1	1.3709						METALO	np	6	0	monitoring	0	nonparola	2	ong	0	no	GD25F19	25	f	2021-10-19_14h47.04.965	THAI_NEGA	2021.2.3	Win32	60.04202942						0	26	26	26	1
z	1	0.7048						GAVERA	np	6	0	monitoring	500	nonparola	2	ong	0	no	GD25F19	25	f	2021-10-19_14h47.04.965	THAI_NEGA	2021.2.3	Win32	60.04202942						0	27	27	27	1
m	1	0.8566						INSERTO	p	7	9	monitoring	0	parola	1	ong	0	no	GD25F19	25	f	2021-10-19_14h47.04.965	THAI_NEGA	2021.2.3	Win32	60.04202942						0	28	28	28	1
m	1	1.0219						VICARIO	p	7	9	monitoring	500	parola	1	ong	0	no	GD25F19	25	f	2021-10-19_14h47.04.965	THAI_NEGA	2021.2.3	Win32	60.04202942						0	29	29	29	1
z	1	0.7678						ACENDA	np	6	0	monitoring	0	nonparola	2	ong	0	no	GD25F19	25	f	2021-10-19_14h47.04.965	THAI_NEGA	2021.2.3	Win32	60.04202942						0	30	30	30	1
m	1	0.8854						DECADE	p	6	7	monitoring	0	parola	1	ong	0	no	GD25F19	25	f	2021-10-19_14h47.04.965	THAI_NEGA	2021.2.3	Win32	60.04202942						0	31	31	31	1
z	1	0.8403						PALETE	np	6	0	monitoring	500	nonparola	2	ong	0	no	GD25F19	25	f	2021-10-19_14h47.04.965	THAI_NEGA	2021.2.3	Win32	60.04202942						0	32	32	32	1
m	1	0.7681						SENAPE	p	6	17	monitoring	500	parola	1	ong	0	no	GD25F19	25	f	2021-10-19_14h47.04.965	THAI_NEGA	2021.2.3	Win32	60.04202942						0	33	33	33	1
z	1	0.9133						TENTONO	np	7	0	monitoring	0	nonparola	2	ong	0	no	GD25F19	25	f	2021-10-19_14h47.04.965	THAI_NEGA	2021.2.3	Win32	60.04202942						0	34	34	34	1
l	1	0.7661						MANICO	p	6	12	monitoring	0	l	1	pmcue	0	no	GD25F19	25	f	2021-10-19_14h47.04.965	THAI_NEGA	2021.2.3	Win32	60.04202942						0	35	35	35	1
m	1	0.7308						GETTONE	p	7	5	monitoring	250	parola	1	ong	0	no	GD25F19	25	f	2021-10-19_14h47.04.965	THAI_NEGA	2021.2.3	Win32	60.04202942						0	36	36	36	1
z	1	0.7457						CALERA	np	6	0	monitoring	500	nonparola	2	ong	0	no	GD25F19	25	f	2021-10-19_14h47.04.965	THAI_NEGA	2021.2.3	Win32	60.04202942						0	37	37	37	1
m	1	0.663						USTIONE	p	7	20	monitoring	500	parola	1	ong	0	no	GD25F19	25	f	2021-10-19_14h47.04.965	THAI_NEGA	2021.2.3	Win32	60.04202942						0	38	38	38	1
m	1	1.3649						LEGNAME	p	7	7	monitoring	0	parola	1	ong	0	no	GD25F19	25	f	2021-10-19_14h47.04.965	THAI_NEGA	2021.2.3	Win32	60.04202942						0	39	39	39	1
z	1	1.1347						MODIVO	np	6	0	monitoring	0	nonparola	2	ong	0	no	GD25F19	25	f	2021-10-19_14h47.04.965	THAI_NEGA	2021.2.3	Win32	60.04202942						0	40	40	40	1
m	1	1.0187						RADURA	p	6	9	monitoring	0	parola	1	ong	0	no	GD25F19	25	f	2021-10-19_14h47.04.965	THAI_NEGA	2021.2.3	Win32	60.04202942						0	41	41	41	1
z	1	0.714						TUANTO	np	6	0	monitoring	250	nonparola	2	ong	0	no	GD25F19	25	f	2021-10-19_14h47.04.965	THAI_NEGA	2021.2.3	Win32	60.04202942						0	42	42	42	1
m	1	0.814						PICCONE	p	7	11	monitoring	0	parola	1	ong	0	no	GD25F19	25	f	2021-10-19_14h47.04.965	THAI_NEGA	2021.2.3	Win32	60.04202942						0	43	43	43	1
z	1	0.9078						LACREME	np	7	0	monitoring	250	nonparola	2	ong	0	no	GD25F19	25	f	2021-10-19_14h47.04.965	THAI_NEGA	2021.2.3	Win32	60.04202942						0	44	44	44	1
z	1	0.8064						DILITTA	np	7	0	monitoring	500	nonparola	2	ong	0	no	GD25F19	25	f	2021-10-19_14h47.04.965	THAI_NEGA	2021.2.3	Win32	60.04202942						0	45	45	45	1
l	1	1.1827						TOMANTE	np	7	0	monitoring	0	l	2	pmcue	0	no	GD25F19	25	f	2021-10-19_14h47.04.965	THAI_NEGA	2021.2.3	Win32	60.04202942						0	46	46	46	1
m	1	0.7883						OTTONE	p	6	17	monitoring	500	parola	1	ong	0	no	GD25F19	25	f	2021-10-19_14h47.04.965	THAI_NEGA	2021.2.3	Win32	60.04202942						0	47	47	47	1
m	1	0.8454						GAZEBO	p	6	8	monitoring	0	parola	1	ong	0	no	GD25F19	25	f	2021-10-19_14h47.04.965	THAI_NEGA	2021.2.3	Win32	60.04202942						0	48	48	48	1
z	1	0.6407						NENICO	np	6	0	monitoring	250	nonparola	2	ong	0	no	GD25F19	25	f	2021-10-19_14h47.04.965	THAI_NEGA	2021.2.3	Win32	60.04202942						0	49	49	49	1
m	1	0.713						ARPIONE	p	7	12	monitoring	250	parola	1	ong	0	no	GD25F19	25	f	2021-10-19_14h47.04.965	THAI_NEGA	2021.2.3	Win32	60.04202942						0	50	50	50	1
z	1	0.9369						VANIGIA	np	7	0	monitoring	500	nonparola	2	ong	0	no	GD25F19	25	f	2021-10-19_14h47.04.965	THAI_NEGA	2021.2.3	Win32	60.04202942						0	51	51	51	1
z	1	0.7705						EBLISSE	np	7	0	monitoring	0	nonparola	2	ong	0	no	GD25F19	25	f	2021-10-19_14h47.04.965	THAI_NEGA	2021.2.3	Win32	60.04202942						0	52	52	52	1
m	1	0.9485						CARTINA	p	7	13	monitoring	250	parola	1	ong	0	no	GD25F19	25	f	2021-10-19_14h47.04.965	THAI_NEGA	2021.2.3	Win32	60.04202942						0	53	53	53	1
z	1	0.7024						TECITA	np	6	0	monitoring	500	nonparola	2	ong	0	no	GD25F19	25	f	2021-10-19_14h47.04.965	THAI_NEGA	2021.2.3	Win32	60.04202942						0	54	54	54	1
m	1	0.8643						FELINO	p	6	9	monitoring	500	parola	1	ong	0	no	GD25F19	25	f	2021-10-19_14h47.04.965	THAI_NEGA	2021.2.3	Win32	60.04202942						0	55	55	55	1
z	1	0.8483						GINEVRO	np	7	0	monitoring	250	nonparola	2	ong	0	no	GD25F19	25	f	2021-10-19_14h47.04.965	THAI_NEGA	2021.2.3	Win32	60.04202942						0	56	56	56	1
z	1	0.8134						ELANCO	np	6	0	monitoring	250	nonparola	2	ong	0	no	GD25F19	25	f	2021-10-19_14h47.04.965	THAI_NEGA	2021.2.3	Win32	60.04202942						0	57	57	57	1
m	1	0.7794						BIDONE	p	6	13	monitoring	0	parola	1	ong	0	no	GD25F19	25	f	2021-10-19_14h47.04.965	THAI_NEGA	2021.2.3	Win32	60.04202942						0	58	58	58	1
z	0	0.7138						LEMURE	p	6	3	monitoring	500	parola	1	ong	0	no	GD25F19	25	f	2021-10-19_14h47.04.965	THAI_NEGA	2021.2.3	Win32	60.04202942						0	59	59	59	1
m	0	0.8025						SAGOMA	p	6	0	monitoring	250	l	1	pmcue	0	no	GD25F19	25	f	2021-10-19_14h47.04.965	THAI_NEGA	2021.2.3	Win32	60.04202942						0	60	60	60	1
m	1	1.0398						REPERTO	p	7	7	monitoring	0	parola	1	ong	0	no	GD25F19	25	f	2021-10-19_14h47.04.965	THAI_NEGA	2021.2.3	Win32	60.04202942						0	61	61	61	1
z	1	1.0172						MIDULLO	np	7	0	monitoring	250	nonparola	2	ong	0	no	GD25F19	25	f	2021-10-19_14h47.04.965	THAI_NEGA	2021.2.3	Win32	60.04202942						0	62	62	62	1
z	1	1.4668						DANNOLA	np	7	0	monitoring	500	nonparola	2	ong	0	no	GD25F19	25	f	2021-10-19_14h47.04.965	THAI_NEGA	2021.2.3	Win32	60.04202942						0	63	63	63	1
m	1	0.7013						ORFANO	p	6	9	monitoring	500	parola	1	ong	0	no	GD25F19	25	f	2021-10-19_14h47.04.965	THAI_NEGA	2021.2.3	Win32	60.04202942						0	64	64	64	1
z	1	0.9054						BANENA	np	6	0	monitoring	250	nonparola	2	ong	0	no	GD25F19	25	f	2021-10-19_14h47.04.965	THAI_NEGA	2021.2.3	Win32	60.04202942						0	65	65	65	1
z	1	0.8302						FERPATA	np	7	0	monitoring	0	nonparola	2	ong	0	no	GD25F19	25	f	2021-10-19_14h47.04.965	THAI_NEGA	2021.2.3	Win32	60.04202942						0	66	66	66	1
m	1	0.9684						NEURONE	p	7	11	monitoring	250	parola	1	ong	0	no	GD25F19	25	f	2021-10-19_14h47.04.965	THAI_NEGA	2021.2.3	Win32	60.04202942						0	67	67	67	1
z	1	1.5905						LATTERA	np	7	0	monitoring	500	nonparola	2	ong	0	no	GD25F19	25	f	2021-10-19_14h47.04.965	THAI_NEGA	2021.2.3	Win32	60.04202942						0	68	68	68	1
m	0	0.8192						GESIONE	np	7	0	monitoring	500	nonparola	2	ong	0	no	GD25F19	25	f	2021-10-19_14h47.04.965	THAI_NEGA	2021.2.3	Win32	60.04202942						0	69	69	69	1
m	1	0.8156						PEDANA	p	6	18	monitoring	500	parola	1	ong	0	no	GD25F19	25	f	2021-10-19_14h47.04.965	THAI_NEGA	2021.2.3	Win32	60.04202942						0	70	70	70	1
l	1	0.7851						MACIATA	np	7	0	monitoring	500	l	2	pmcue	0	no	GD25F19	25	f	2021-10-19_14h47.04.965	THAI_NEGA	2021.2.3	Win32	60.04202942						0	71	71	71	1
z	1	0.9203						FIOLINO	np	7	0	monitoring	250	nonparola	2	ong	0	no	GD25F19	25	f	2021-10-19_14h47.04.965	THAI_NEGA	2021.2.3	Win32	60.04202942						0	72	72	72	1
m	1	0.864						INGORGO	p	7	16	monitoring	0	parola	1	ong	0	no	GD25F19	25	f	2021-10-19_14h47.04.965	THAI_NEGA	2021.2.3	Win32	60.04202942						0	73	73	73	1
z	1	0.8516						IMPORO	np	6	0	monitoring	250	nonparola	2	ong	0	no	GD25F19	25	f	2021-10-19_14h47.04.965	THAI_NEGA	2021.2.3	Win32	60.04202942						0	74	74	74	1
m	1	0.8851						NOBILE	p	6	29	monitoring	500	parola	1	ong	0	no	GD25F19	25	f	2021-10-19_14h47.04.965	THAI_NEGA	2021.2.3	Win32	60.04202942						0	75	75	75	1
m	1	1.1076						MINIERA	p	7	19	monitoring	500	parola	1	ong	0	no	GD25F19	25	f	2021-10-19_14h47.04.965	THAI_NEGA	2021.2.3	Win32	60.04202942						0	76	76	76	1
z	1	0.8743						ALLARVE	np	7	0	monitoring	500	nonparola	2	ong	0	no	GD25F19	25	f	2021-10-19_14h47.04.965	THAI_NEGA	2021.2.3	Win32	60.04202942						0	77	77	77	1
z	1	0.9447						DIBANO	np	6	0	monitoring	250	nonparola	2	ong	0	no	GD25F19	25	f	2021-10-19_14h47.04.965	THAI_NEGA	2021.2.3	Win32	60.04202942						0	78	78	78	1
m	1	0.9241						FAGOTTO	p	7	7	monitoring	0	parola	1	ong	0	no	GD25F19	25	f	2021-10-19_14h47.04.965	THAI_NEGA	2021.2.3	Win32	60.04202942						0	79	79	79	1
m	1	1.0817						PALUDE	p	6	13	monitoring	0	parola	1	ong	0	no	GD25F19	25	f	2021-10-19_14h47.04.965	THAI_NEGA	2021.2.3	Win32	60.04202942						0	80	80	80	1
z	1	0.8687						MUDINO	np	6	0	monitoring	500	nonparola	2	ong	0	no	GD25F19	25	f	2021-10-19_14h47.04.965	THAI_NEGA	2021.2.3	Win32	60.04202942						0	81	81	81	1
z	1	0.768						ESTEBA	np	6	0	monitoring	500	nonparola	2	ong	0	no	GD25F19	25	f	2021-10-19_14h47.04.965	THAI_NEGA	2021.2.3	Win32	60.04202942						0	82	82	82	1
l	1	1.3245						MANTIDE	p	7	9	monitoring	250	l	1	pmcue	0	no	GD25F19	25	f	2021-10-19_14h47.04.965	THAI_NEGA	2021.2.3	Win32	60.04202942						0	83	83	83	1
m	1	0.8571						UVETTA	p	6	11	monitoring	500	parola	1	ong	0	no	GD25F19	25	f	2021-10-19_14h47.04.965	THAI_NEGA	2021.2.3	Win32	60.04202942						0	84	84	84	1
m	1	0.9402						ESILIO	p	6	41	monitoring	250	parola	1	ong	0	no	GD25F19	25	f	2021-10-19_14h47.04.965	THAI_NEGA	2021.2.3	Win32	60.04202942						0	85	85	85	1
z	1	1.0897						RECRUTA	np	7	0	monitoring	500	nonparola	2	ong	0	no	GD25F19	25	f	2021-10-19_14h47.04.965	THAI_NEGA	2021.2.3	Win32	60.04202942						0	86	86	86	1
m	1	1.1576						TIMONE	p	7	31	monitoring	250	parola	1	ong	0	no	GD25F19	25	f	2021-10-19_14h47.04.965	THAI_NEGA	2021.2.3	Win32	60.04202942						0	87	87	87	1
m	1	0.7692						CAVOLO	p	6	13	monitoring	0	parola	1	ong	0	no	GD25F19	25	f	2021-10-19_14h47.04.965	THAI_NEGA	2021.2.3	Win32	60.04202942						0	88	88	88	1
m	0	1.3836						NOTTARE	np	7	0	monitoring	500	nonparola	2	ong	0	no	GD25F19	25	f	2021-10-19_14h47.04.965	THAI_NEGA	2021.2.3	Win32	60.04202942						0	89	89	89	1
m	1	1.0652						LICHENE	p	7	7	monitoring	0	parola	1	ong	0	no	GD25F19	25	f	2021-10-19_14h47.04.965	THAI_NEGA	2021.2.3	Win32	60.04202942						0	90	90	90	1
z	1	0.9534						PUSTINO	np	7	0	monitoring	500	nonparola	2	ong	0	no	GD25F19	25	f	2021-10-19_14h47.04.965	THAI_NEGA	2021.2.3	Win32	60.04202942						0	91	91	91	1
m	1	0.7032						MULINO	p	6	7	monitoring	0	parola	1	ong	0	no	GD25F19	25	f	2021-10-19_14h47.04.965	THAI_NEGA	2021.2.3	Win32	60.04202942						0	92	92	92	1
z	1	0.8422						VAROLO	np	6	0	monitoring	0	nonparola	2	ong	0	no	GD25F19	25	f	2021-10-19_14h47.04.965	THAI_NEGA	2021.2.3	Win32	60.04202942						0	93	93	93	1
m	0	1.2189						ENIGMA	p	6	9	monitoring	500	l	1	pmcue	0	no	GD25F19	25	f	2021-10-19_14h47.04.965	THAI_NEGA	2021.2.3	Win32	60.04202942						0	94	94	94	1
m	1	0.9332						NARICE	p	6	15	monitoring	250	parola	1	ong	0	no	GD25F19	25	f	2021-10-19_14h47.04.965	THAI_NEGA	2021.2.3	Win32	60.04202942						0	95	95	95	1
z	1	0.7888						CAVIDE	np	6	0	monitoring	500	nonparola	2	ong	0	no	GD25F19	25	f	2021-10-19_14h47.04.965	THAI_NEGA	2021.2.3	Win32	60.04202942						0	96	96	96	1
m	0	1.2815						VOLACE	np	6	0	monitoring	0	nonparola	2	ong	0	no	GD25F19	25	f	2021-10-19_14h47.04.965	THAI_NEGA	2021.2.3	Win32	60.04202942						0	97	97	97	1
m	0	1.0845						SADICE	np	6	0	monitoring	0	nonparola	2	ong	0	no	GD25F19	25	f	2021-10-19_14h47.04.965	THAI_NEGA	2021.2.3	Win32	60.04202942						0	98	98	98	1
m	1	0.6777						VORTICE	p	7	14	monitoring	250	parola	1	ong	0	no	GD25F19	25	f	2021-10-19_14h47.04.965	THAI_NEGA	2021.2.3	Win32	60.04202942						0	99	99	99	1
																			GD25F19	25	f	2021-10-19_14h47.04.965	THAI_NEGA	2021.2.3	Win32	60.04202942											n	1	7.7619	y	1	3.4473	n	1	6.7658
