# Supplementary material for: Thinking about it: the impact of COVID-19-related stimuli on prospective memory
Source: PeerJ. 2023 Nov 16;11:e16389. doi: 10.7717/peerj.16389 (PMC10657566; doi:10.7717/peerj.16389)
Supplement: Supplemental Information 4 — The raw data from both the task and the questionnaire. Both folders are divided in the three conditions (COV, DOC, and NEGA) depending on the presented video clip. [file peerj-11-16389-s004.zip › Data/RAW_Data_Task/NEGA_version/AB22F19_nega.csv]

trial_key.keys	trial_key.corr	trial_key.rt	trials_loop_practice.thisRepN	trials_loop_practice.thisTrialN	trials_loop_practice.thisN	trials_loop_practice.thisIndex	trials_loop_practice.ran	stimolo	parolanonparola	lunghezza	frequenza	blocco	jitter	rispcorr	StimTrig	stim_type	stimulus_after	underline	ID_Soggetto*	Età*	Sesso	date	expName	psychopyVersion	OS	frameRate	trials_loop_baseline.thisRepN	trials_loop_baseline.thisTrialN	trials_loop_baseline.thisN	trials_loop_baseline.thisIndex	trials_loop_baseline.ran	trials_loop_attention.thisRepN	trials_loop_attention.thisTrialN	trials_loop_attention.thisN	trials_loop_attention.thisIndex	trials_loop_attention.ran	emotional1_key.keys	emotional1_key.corr	emotional1_key.rt	emotional2_key.keys	emotional2_key.corr	emotional2_key.rt	emotional3_key.keys	emotional3_key.corr	emotional3_key.rt
m	0	1.123	0	0	0	0	1	ARANCIA	p	7	31	practice	500	parola	1	ong	0	no	AB22F19	22	F	2021-10-19_14h18.44.360	THAI_NEGA	2021.2.3	Win32	60.10699044
m	1	1.4692	0	1	1	1	1	RECINA	np	6	0	practice	500	nonparola	2	ong	0	no	AB22F19	22	F	2021-10-19_14h18.44.360	THAI_NEGA	2021.2.3	Win32	60.10699044
m	1	1.3155	0	2	2	2	1	TUCCANA	np	7	0	practice	250	nonparola	2	ong	0	no	AB22F19	22	F	2021-10-19_14h18.44.360	THAI_NEGA	2021.2.3	Win32	60.10699044
z	1	0.6007	0	3	3	3	1	PETTINE	p	7	1	practice	0	parola	1	ong	0	no	AB22F19	22	F	2021-10-19_14h18.44.360	THAI_NEGA	2021.2.3	Win32	60.10699044
z	0	0.5524	0	4	4	4	1	INFITO	np	6	0	practice	500	nonparola	2	ong	0	no	AB22F19	22	F	2021-10-19_14h18.44.360	THAI_NEGA	2021.2.3	Win32	60.10699044
z	1	0.7425	0	5	5	5	1	GIUDICE	p	7	374	practice	500	parola	1	ong	0	no	AB22F19	22	F	2021-10-19_14h18.44.360	THAI_NEGA	2021.2.3	Win32	60.10699044
z	1	0.6863	0	6	6	6	1	VOLANTE	p	7	89	practice	0	parola	1	ong	0	no	AB22F19	22	F	2021-10-19_14h18.44.360	THAI_NEGA	2021.2.3	Win32	60.10699044
m	1	0.7926	0	7	7	7	1	CUBELA	np	6	0	practice	250	nonparola	2	ong	0	no	AB22F19	22	F	2021-10-19_14h18.44.360	THAI_NEGA	2021.2.3	Win32	60.10699044
m	1	0.9353	0	8	8	8	1	LUGGINE	np	7	0	practice	0	nonparola	2	ong	0	no	AB22F19	22	F	2021-10-19_14h18.44.360	THAI_NEGA	2021.2.3	Win32	60.10699044
z	1	0.6432	0	9	9	9	1	DISEGNO	p	7	201	practice	0	parola	1	ong	0	no	AB22F19	22	F	2021-10-19_14h18.44.360	THAI_NEGA	2021.2.3	Win32	60.10699044
z	1	0.885						RELITTO	p	7	8	baseline	500	parola	1	ong	0	no	AB22F19	22	F	2021-10-19_14h18.44.360	THAI_NEGA	2021.2.3	Win32	60.10699044	0	0	0	0	1
z	1	0.8013						GERANIO	p	7	12	baseline	250	parola	1	ong	0	no	AB22F19	22	F	2021-10-19_14h18.44.360	THAI_NEGA	2021.2.3	Win32	60.10699044	0	1	1	1	1
m	1	0.9363						VANANGA	np	7	0	baseline	0	nonparola	2	ong	0	no	AB22F19	22	F	2021-10-19_14h18.44.360	THAI_NEGA	2021.2.3	Win32	60.10699044	0	2	2	2	1
z	1	0.9201						NATICA	p	6	5	baseline	250	parola	1	ong	0	no	AB22F19	22	F	2021-10-19_14h18.44.360	THAI_NEGA	2021.2.3	Win32	60.10699044	0	3	3	3	1
m	1	1.0122						USTELLO	np	7	0	baseline	500	nonparola	2	ong	0	no	AB22F19	22	F	2021-10-19_14h18.44.360	THAI_NEGA	2021.2.3	Win32	60.10699044	0	4	4	4	1
z	1	0.5545						METANO	p	6	17	baseline	250	parola	1	ong	0	no	AB22F19	22	F	2021-10-19_14h18.44.360	THAI_NEGA	2021.2.3	Win32	60.10699044	0	5	5	5	1
z	0	0.6314						FIURIA	np	6	0	baseline	500	nonparola	2	ong	0	no	AB22F19	22	F	2021-10-19_14h18.44.360	THAI_NEGA	2021.2.3	Win32	60.10699044	0	6	6	6	1
z	1	0.8085						SUGHERO	p	7	5	baseline	250	parola	1	ong	0	no	AB22F19	22	F	2021-10-19_14h18.44.360	THAI_NEGA	2021.2.3	Win32	60.10699044	0	7	7	7	1
m	1	0.8388						PIROTA	np	6	0	baseline	250	nonparola	2	ong	0	no	AB22F19	22	F	2021-10-19_14h18.44.360	THAI_NEGA	2021.2.3	Win32	60.10699044	0	8	8	8	1
m	1	1.0446						BAMBORA	np	7	0	baseline	0	nonparola	2	ong	0	no	AB22F19	22	F	2021-10-19_14h18.44.360	THAI_NEGA	2021.2.3	Win32	60.10699044	0	9	9	9	1
z	1	0.6817						PETALO	p	6	27	baseline	250	parola	1	ong	0	no	AB22F19	22	F	2021-10-19_14h18.44.360	THAI_NEGA	2021.2.3	Win32	60.10699044	0	10	10	10	1
z	1	0.9004						ELMETTO	p	7	5	baseline	0	parola	1	ong	0	no	AB22F19	22	F	2021-10-19_14h18.44.360	THAI_NEGA	2021.2.3	Win32	60.10699044	0	11	11	11	1
m	1	0.7689						DOBILE	np	6	0	baseline	250	nonparola	2	ong	0	no	AB22F19	22	F	2021-10-19_14h18.44.360	THAI_NEGA	2021.2.3	Win32	60.10699044	0	12	12	12	1
z	1	0.7034						BAVERO	p	6	7	baseline	0	parola	1	ong	0	no	AB22F19	22	F	2021-10-19_14h18.44.360	THAI_NEGA	2021.2.3	Win32	60.10699044	0	13	13	13	1
z	1	0.6288						VALENZA	p	7	10	baseline	500	parola	1	ong	0	no	AB22F19	22	F	2021-10-19_14h18.44.360	THAI_NEGA	2021.2.3	Win32	60.10699044	0	14	14	14	1
m	1	0.7147						ORDONE	np	6	0	baseline	250	nonparola	2	ong	0	no	AB22F19	22	F	2021-10-19_14h18.44.360	THAI_NEGA	2021.2.3	Win32	60.10699044	0	15	15	15	1
m	1	0.9119						TERPONE	np	7	0	baseline	250	nonparola	2	ong	0	no	AB22F19	22	F	2021-10-19_14h18.44.360	THAI_NEGA	2021.2.3	Win32	60.10699044	0	16	16	16	1
z	1	0.5694						INCHINO	p	7	10	baseline	250	parola	1	ong	0	no	AB22F19	22	F	2021-10-19_14h18.44.360	THAI_NEGA	2021.2.3	Win32	60.10699044	0	17	17	17	1
m	0	0.6933						ETTARO	p	6	31	baseline	0	parola	1	ong	0	no	AB22F19	22	F	2021-10-19_14h18.44.360	THAI_NEGA	2021.2.3	Win32	60.10699044	0	18	18	18	1
m	1	0.8057						LUVACA	np	6	0	baseline	250	nonparola	2	ong	0	no	AB22F19	22	F	2021-10-19_14h18.44.360	THAI_NEGA	2021.2.3	Win32	60.10699044	0	19	19	19	1
z	1	0.7498						DUETTO	p	6	23	baseline	500	parola	1	ong	0	no	AB22F19	22	F	2021-10-19_14h18.44.360	THAI_NEGA	2021.2.3	Win32	60.10699044	0	20	20	20	1
m	1	1.229						PUPILE	np	6	0	baseline	250	nonparola	2	ong	0	no	AB22F19	22	F	2021-10-19_14h18.44.360	THAI_NEGA	2021.2.3	Win32	60.10699044	0	21	21	21	1
m	1	0.8077						STOVACO	np	7	0	baseline	0	nonparola	2	ong	0	no	AB22F19	22	F	2021-10-19_14h18.44.360	THAI_NEGA	2021.2.3	Win32	60.10699044	0	22	22	22	1
z	1	0.5276						BARILE	p	6	7	baseline	500	parola	1	ong	0	no	AB22F19	22	F	2021-10-19_14h18.44.360	THAI_NEGA	2021.2.3	Win32	60.10699044	0	23	23	23	1
m	1	0.8835						RANAIO	np	6	0	baseline	250	nonparola	2	ong	0	no	AB22F19	22	F	2021-10-19_14h18.44.360	THAI_NEGA	2021.2.3	Win32	60.10699044	0	24	24	24	1
z	1	0.5704						CAVERNA	p	7	14	baseline	250	parola	1	ong	0	no	AB22F19	22	F	2021-10-19_14h18.44.360	THAI_NEGA	2021.2.3	Win32	60.10699044	0	25	25	25	1
m	1	0.7702						ROTOIA	np	7	0	baseline	500	nonparola	2	ong	0	no	AB22F19	22	F	2021-10-19_14h18.44.360	THAI_NEGA	2021.2.3	Win32	60.10699044	0	26	26	26	1
z	1	0.8118						ALTURA	p	6	8	baseline	500	parola	1	ong	0	no	AB22F19	22	F	2021-10-19_14h18.44.360	THAI_NEGA	2021.2.3	Win32	60.10699044	0	27	27	27	1
z	1	0.5895						DIPINTO	p	7	21	baseline	0	parola	1	ong	0	no	AB22F19	22	F	2021-10-19_14h18.44.360	THAI_NEGA	2021.2.3	Win32	60.10699044	0	28	28	28	1
m	0	0.816						LEGUME	p	6	11	baseline	250	parola	1	ong	0	no	AB22F19	22	F	2021-10-19_14h18.44.360	THAI_NEGA	2021.2.3	Win32	60.10699044	0	29	29	29	1
m	1	0.9542						FEDINO	np	6	0	baseline	500	nonparola	2	ong	0	no	AB22F19	22	F	2021-10-19_14h18.44.360	THAI_NEGA	2021.2.3	Win32	60.10699044	0	30	30	30	1
z	1	0.6546						MENSOLA	p	7	7	baseline	0	parola	1	ong	0	no	AB22F19	22	F	2021-10-19_14h18.44.360	THAI_NEGA	2021.2.3	Win32	60.10699044	0	31	31	31	1
m	1	1.3842						ALCUME	np	6	0	baseline	500	nonparola	2	ong	0	no	AB22F19	22	F	2021-10-19_14h18.44.360	THAI_NEGA	2021.2.3	Win32	60.10699044	0	32	32	32	1
z	1	0.8278						INNESTO	p	6	13	baseline	0	parola	1	ong	0	no	AB22F19	22	F	2021-10-19_14h18.44.360	THAI_NEGA	2021.2.3	Win32	60.10699044	0	33	33	33	1
m	1	0.9622						LAVENDA	np	7	0	baseline	0	nonparola	2	ong	0	no	AB22F19	22	F	2021-10-19_14h18.44.360	THAI_NEGA	2021.2.3	Win32	60.10699044	0	34	34	34	1
z	1	0.8804						SLAVINA	p	7	5	baseline	500	parola	1	ong	0	no	AB22F19	22	F	2021-10-19_14h18.44.360	THAI_NEGA	2021.2.3	Win32	60.10699044	0	35	35	35	1
z	1	0.947						ORMONE	p	6	6	baseline	500	parola	1	ong	0	no	AB22F19	22	F	2021-10-19_14h18.44.360	THAI_NEGA	2021.2.3	Win32	60.10699044	0	36	36	36	1
m	1	0.9131						UMIONE	np	6	0	baseline	0	nonparola	2	ong	0	no	AB22F19	22	F	2021-10-19_14h18.44.360	THAI_NEGA	2021.2.3	Win32	60.10699044	0	37	37	37	1
z	1	0.6031						SALAME	p	6	14	baseline	0	parola	1	ong	0	no	AB22F19	22	F	2021-10-19_14h18.44.360	THAI_NEGA	2021.2.3	Win32	60.10699044	0	38	38	38	1
m	1	0.7835						GANDOLA	np	7	0	baseline	500	nonparola	2	ong	0	no	AB22F19	22	F	2021-10-19_14h18.44.360	THAI_NEGA	2021.2.3	Win32	60.10699044	0	39	39	39	1
z	0	0.5903						DIGEGNO	np	7	0	baseline	500	nonparola	2	ong	0	no	AB22F19	22	F	2021-10-19_14h18.44.360	THAI_NEGA	2021.2.3	Win32	60.10699044	0	40	40	40	1
m	1	1.0796						BACRECA	np	7	0	baseline	0	nonparola	2	ong	0	no	AB22F19	22	F	2021-10-19_14h18.44.360	THAI_NEGA	2021.2.3	Win32	60.10699044	0	41	41	41	1
z	1	0.7591						RUDERE	p	6	8	baseline	250	parola	1	ong	0	no	AB22F19	22	F	2021-10-19_14h18.44.360	THAI_NEGA	2021.2.3	Win32	60.10699044	0	42	42	42	1
m	1	0.7898						OSCITE	np	6	0	baseline	250	nonparola	2	ong	0	no	AB22F19	22	F	2021-10-19_14h18.44.360	THAI_NEGA	2021.2.3	Win32	60.10699044	0	43	43	43	1
z	1	0.6483						NETTARE	p	7	14	baseline	500	parola	1	ong	0	no	AB22F19	22	F	2021-10-19_14h18.44.360	THAI_NEGA	2021.2.3	Win32	60.10699044	0	44	44	44	1
m	1	0.9694						PENTERA	np	7	0	baseline	0	nonparola	2	ong	0	no	AB22F19	22	F	2021-10-19_14h18.44.360	THAI_NEGA	2021.2.3	Win32	60.10699044	0	45	45	45	1
m	1	0.7814						NEBOZIO	np	7	0	baseline	250	nonparola	2	ong	0	no	AB22F19	22	F	2021-10-19_14h18.44.360	THAI_NEGA	2021.2.3	Win32	60.10699044	0	46	46	46	1
z	1	0.6369						ZATTERA	p	7	14	baseline	500	parola	1	ong	0	no	AB22F19	22	F	2021-10-19_14h18.44.360	THAI_NEGA	2021.2.3	Win32	60.10699044	0	47	47	47	1
z	1	0.9152						LAMIERA	p	7	11	baseline	500	parola	1	ong	0	no	AB22F19	22	F	2021-10-19_14h18.44.360	THAI_NEGA	2021.2.3	Win32	60.10699044	0	48	48	48	1
m	1	1.1212						CULINA	np	6	0	baseline	500	nonparola	2	ong	0	no	AB22F19	22	F	2021-10-19_14h18.44.360	THAI_NEGA	2021.2.3	Win32	60.10699044	0	49	49	49	1
z	1	0.896						FALANGE	p	7	9	baseline	250	parola	1	ong	0	no	AB22F19	22	F	2021-10-19_14h18.44.360	THAI_NEGA	2021.2.3	Win32	60.10699044	0	50	50	50	1
z	1	0.7533						PEDALE	p	6	16	baseline	500	parola	1	ong	0	no	AB22F19	22	F	2021-10-19_14h18.44.360	THAI_NEGA	2021.2.3	Win32	60.10699044	0	51	51	51	1
m	1	0.8449						METARDO	np	7	0	baseline	500	nonparola	2	ong	0	no	AB22F19	22	F	2021-10-19_14h18.44.360	THAI_NEGA	2021.2.3	Win32	60.10699044	0	52	52	52	1
z	1	0.8588						EMPORIO	p	7	3	baseline	250	parola	1	ong	0	no	AB22F19	22	F	2021-10-19_14h18.44.360	THAI_NEGA	2021.2.3	Win32	60.10699044	0	53	53	53	1
m	1	0.9622						TAPORE	np	6	0	baseline	0	nonparola	2	ong	0	no	AB22F19	22	F	2021-10-19_14h18.44.360	THAI_NEGA	2021.2.3	Win32	60.10699044	0	54	54	54	1
m	1	1.4575						DENTIDE	np	7	0	baseline	250	nonparola	2	ong	0	no	AB22F19	22	F	2021-10-19_14h18.44.360	THAI_NEGA	2021.2.3	Win32	60.10699044	0	55	55	55	1
m	1	0.8951						SEPERTO	np	7	0	baseline	500	nonparola	2	ong	0	no	AB22F19	22	F	2021-10-19_14h18.44.360	THAI_NEGA	2021.2.3	Win32	60.10699044	0	56	56	56	1
z	1	0.6848						MUCOSA	p	6	6	baseline	500	parola	1	ong	0	no	AB22F19	22	F	2021-10-19_14h18.44.360	THAI_NEGA	2021.2.3	Win32	60.10699044	0	57	57	57	1
m	1	0.7487						BECULLA	np	7	0	baseline	250	nonparola	2	ong	0	no	AB22F19	22	F	2021-10-19_14h18.44.360	THAI_NEGA	2021.2.3	Win32	60.10699044	0	58	58	58	1
z	1	0.8534						FUCINA	p	6	8	baseline	250	parola	1	ong	0	no	AB22F19	22	F	2021-10-19_14h18.44.360	THAI_NEGA	2021.2.3	Win32	60.10699044	0	59	59	59	1
z	1	0.6762						ECLISSI	p	7	5	baseline	0	parola	1	ong	0	no	AB22F19	22	F	2021-10-19_14h18.44.360	THAI_NEGA	2021.2.3	Win32	60.10699044	0	60	60	60	1
z	1	0.7194						TROFEO	p	6	23	baseline	250	parola	1	ong	0	no	AB22F19	22	F	2021-10-19_14h18.44.360	THAI_NEGA	2021.2.3	Win32	60.10699044	0	61	61	61	1
z	1	0.6788						ROTTAME	p	7	7	baseline	0	parola	1	ong	0	no	AB22F19	22	F	2021-10-19_14h18.44.360	THAI_NEGA	2021.2.3	Win32	60.10699044	0	62	62	62	1
m	1	0.8524						MENDOLO	np	7	0	baseline	500	nonparola	2	ong	0	no	AB22F19	22	F	2021-10-19_14h18.44.360	THAI_NEGA	2021.2.3	Win32	60.10699044	0	63	63	63	1
m	1	0.7794						ARSINE	np	6	0	baseline	250	nonparola	2	ong	0	no	AB22F19	22	F	2021-10-19_14h18.44.360	THAI_NEGA	2021.2.3	Win32	60.10699044	0	64	64	64	1
z	1	0.6472						TISANA	p	6	7	baseline	0	parola	1	ong	0	no	AB22F19	22	F	2021-10-19_14h18.44.360	THAI_NEGA	2021.2.3	Win32	60.10699044	0	65	65	65	1
	0							ORLINO	np	6	0	baseline	0	nonparola	2	ong	0	no	AB22F19	22	F	2021-10-19_14h18.44.360	THAI_NEGA	2021.2.3	Win32	60.10699044	0	66	66	66	1
z	1	0.7358						ARINGA	p	6	9	baseline	500	parola	1	ong	0	no	AB22F19	22	F	2021-10-19_14h18.44.360	THAI_NEGA	2021.2.3	Win32	60.10699044	0	67	67	67	1
m	1	0.9962						TENGINE	np	7	0	baseline	0	nonparola	2	ong	0	no	AB22F19	22	F	2021-10-19_14h18.44.360	THAI_NEGA	2021.2.3	Win32	60.10699044	0	68	68	68	1
z	1	0.6956						ATTICO	p	6	6	baseline	500	parola	1	ong	0	no	AB22F19	22	F	2021-10-19_14h18.44.360	THAI_NEGA	2021.2.3	Win32	60.10699044	0	69	69	69	1
m	1	0.73						VENORE	np	6	0	baseline	250	nonparola	2	ong	0	no	AB22F19	22	F	2021-10-19_14h18.44.360	THAI_NEGA	2021.2.3	Win32	60.10699044	0	70	70	70	1
z	1	0.9794						DARSENA	p	7	9	baseline	0	parola	1	ong	0	no	AB22F19	22	F	2021-10-19_14h18.44.360	THAI_NEGA	2021.2.3	Win32	60.10699044	0	71	71	71	1
m	1	1.0462						ALCIERE	np	7	0	baseline	250	nonparola	2	ong	0	no	AB22F19	22	F	2021-10-19_14h18.44.360	THAI_NEGA	2021.2.3	Win32	60.10699044	0	72	72	72	1
m	1	0.8871						ENTIMO	np	6	0	baseline	0	nonparola	2	ong	0	no	AB22F19	22	F	2021-10-19_14h18.44.360	THAI_NEGA	2021.2.3	Win32	60.10699044	0	73	73	73	1
z	1	0.5499						LIVIDO	p	6	8	baseline	500	parola	1	ong	0	no	AB22F19	22	F	2021-10-19_14h18.44.360	THAI_NEGA	2021.2.3	Win32	60.10699044	0	74	74	74	1
z	1	0.6519						NAUSEA	p	6	15	baseline	0	parola	1	ong	0	no	AB22F19	22	F	2021-10-19_14h18.44.360	THAI_NEGA	2021.2.3	Win32	60.10699044	0	75	75	75	1
z	0	0.7421						VERCACE	np	7	0	baseline	500	nonparola	2	ong	0	no	AB22F19	22	F	2021-10-19_14h18.44.360	THAI_NEGA	2021.2.3	Win32	60.10699044	0	76	76	76	1
z	1	0.6667						COFANO	p	6	9	baseline	0	parola	1	ong	0	no	AB22F19	22	F	2021-10-19_14h18.44.360	THAI_NEGA	2021.2.3	Win32	60.10699044	0	77	77	77	1
m	1	0.8448						USPICIO	np	7	0	baseline	250	nonparola	2	ong	0	no	AB22F19	22	F	2021-10-19_14h18.44.360	THAI_NEGA	2021.2.3	Win32	60.10699044	0	78	78	78	1
z	1	1.1612						IMBUTO	p	6	9	baseline	0	parola	1	ong	0	no	AB22F19	22	F	2021-10-19_14h18.44.360	THAI_NEGA	2021.2.3	Win32	60.10699044	0	79	79	79	1
m	1	0.863						SADIVA	np	6	0	baseline	500	nonparola	2	ong	0	no	AB22F19	22	F	2021-10-19_14h18.44.360	THAI_NEGA	2021.2.3	Win32	60.10699044	0	80	80	80	1
z	1	0.6348						BOZZOLO	p	7	7	baseline	0	parola	1	ong	0	no	AB22F19	22	F	2021-10-19_14h18.44.360	THAI_NEGA	2021.2.3	Win32	60.10699044	0	81	81	81	1
m	1	0.7806						OMPICCIO	np	7	0	baseline	0	nonparola	2	ong	0	no	AB22F19	22	F	2021-10-19_14h18.44.360	THAI_NEGA	2021.2.3	Win32	60.10699044	0	82	82	82	1
m	1	0.8061						LIMPONE	np	7	0	baseline	500	nonparola	2	ong	0	no	AB22F19	22	F	2021-10-19_14h18.44.360	THAI_NEGA	2021.2.3	Win32	60.10699044	0	83	83	83	1
m	1	1.0306						NARCICO	np	7	0	baseline	250	nonparola	2	ong	0	no	AB22F19	22	F	2021-10-19_14h18.44.360	THAI_NEGA	2021.2.3	Win32	60.10699044	0	84	84	84	1
z	1	0.7833						PASCOLO	p	7	7	baseline	0	parola	1	ong	0	no	AB22F19	22	F	2021-10-19_14h18.44.360	THAI_NEGA	2021.2.3	Win32	60.10699044	0	85	85	85	1
m	1	0.7987						INSOGNA	np	7	0	baseline	250	nonparola	2	ong	0	no	AB22F19	22	F	2021-10-19_14h18.44.360	THAI_NEGA	2021.2.3	Win32	60.10699044	0	86	86	86	1
z	1	0.9533						PATINA	p	6	14	baseline	250	parola	1	ong	0	no	AB22F19	22	F	2021-10-19_14h18.44.360	THAI_NEGA	2021.2.3	Win32	60.10699044	0	87	87	87	1
m	1	1.088						ADOLTO	np	7	0	baseline	0	nonparola	2	ong	0	no	AB22F19	22	F	2021-10-19_14h18.44.360	THAI_NEGA	2021.2.3	Win32	60.10699044	0	88	88	88	1
z	1	0.83						UTENTE	p	6	34	baseline	0	parola	1	ong	0	no	AB22F19	22	F	2021-10-19_14h18.44.360	THAI_NEGA	2021.2.3	Win32	60.10699044	0	89	89	89	1
m	1	0.9062						CIPELLA	np	7	0	baseline	500	nonparola	2	ong	0	no	AB22F19	22	F	2021-10-19_14h18.44.360	THAI_NEGA	2021.2.3	Win32	60.10699044	0	90	90	90	1
z	1	0.5866						GINEPRO	p	7	10	baseline	0	parola	1	ong	0	no	AB22F19	22	F	2021-10-19_14h18.44.360	THAI_NEGA	2021.2.3	Win32	60.10699044	0	91	91	91	1
m	1	0.6787						NONATO	np	6	0	baseline	500	nonparola	2	ong	0	no	AB22F19	22	F	2021-10-19_14h18.44.360	THAI_NEGA	2021.2.3	Win32	60.10699044	0	92	92	92	1
z	1	0.6351						CALICE	p	6	10	baseline	0	parola	1	ong	0	no	AB22F19	22	F	2021-10-19_14h18.44.360	THAI_NEGA	2021.2.3	Win32	60.10699044	0	93	93	93	1
z	1	0.6969						TORACE	p	6	31	baseline	250	parola	1	ong	0	no	AB22F19	22	F	2021-10-19_14h18.44.360	THAI_NEGA	2021.2.3	Win32	60.10699044	0	94	94	94	1
m	0	0.7184						REDINE	p	6	8	baseline	500	parola	1	ong	0	no	AB22F19	22	F	2021-10-19_14h18.44.360	THAI_NEGA	2021.2.3	Win32	60.10699044	0	95	95	95	1
z	1	0.6331						GOMITO	p	6	35	baseline	0	parola	1	ong	0	no	AB22F19	22	F	2021-10-19_14h18.44.360	THAI_NEGA	2021.2.3	Win32	60.10699044	0	96	96	96	1
m	1	0.9113						INGENSO	np	7	0	baseline	500	nonparola	2	ong	0	no	AB22F19	22	F	2021-10-19_14h18.44.360	THAI_NEGA	2021.2.3	Win32	60.10699044	0	97	97	97	1
m	1	0.797						COVALLO	np	7	0	baseline	250	nonparola	2	ong	0	no	AB22F19	22	F	2021-10-19_14h18.44.360	THAI_NEGA	2021.2.3	Win32	60.10699044	0	98	98	98	1
z	1	0.6933						MONACO	p	6	24	baseline	250	parola	1	ong	0	no	AB22F19	22	F	2021-10-19_14h18.44.360	THAI_NEGA	2021.2.3	Win32	60.10699044	0	99	99	99	1
	0							DILUVIO	p	7	34	monitoring	0	parola	1	ong	0	no	AB22F19	22	F	2021-10-19_14h18.44.360	THAI_NEGA	2021.2.3	Win32	60.10699044						0	0	0	0	1
m	1	0.9298						PADATO	np	6	0	monitoring	250	nonparola	2	ong	0	no	AB22F19	22	F	2021-10-19_14h18.44.360	THAI_NEGA	2021.2.3	Win32	60.10699044						0	1	1	1	1
z	1	1.2479						STIVALE	p	7	10	monitoring	0	parola	1	ong	0	no	AB22F19	22	F	2021-10-19_14h18.44.360	THAI_NEGA	2021.2.3	Win32	60.10699044						0	2	2	2	1
m	1	0.7937						BAMMINO	np	7	0	monitoring	0	nonparola	2	ong	0	no	AB22F19	22	F	2021-10-19_14h18.44.360	THAI_NEGA	2021.2.3	Win32	60.10699044						0	3	3	3	1
m	1	0.8794						NUDOLA	np	6	0	monitoring	250	nonparola	2	ong	0	no	AB22F19	22	F	2021-10-19_14h18.44.360	THAI_NEGA	2021.2.3	Win32	60.10699044						0	4	4	4	1
z	1	0.6158						ZAMPINO	p	7	6	monitoring	500	parola	1	ong	0	no	AB22F19	22	F	2021-10-19_14h18.44.360	THAI_NEGA	2021.2.3	Win32	60.10699044						0	5	5	5	1
z	1	0.7344						CALDAIA	p	7	12	monitoring	250	parola	1	ong	0	no	AB22F19	22	F	2021-10-19_14h18.44.360	THAI_NEGA	2021.2.3	Win32	60.10699044						0	6	6	6	1
	0							FULGINE	np	7	0	monitoring	0	nonparola	2	ong	0	no	AB22F19	22	F	2021-10-19_14h18.44.360	THAI_NEGA	2021.2.3	Win32	60.10699044						0	7	7	7	1
m	0	0.8349						URANIO	p	6	9	monitoring	250	parola	1	ong	0	no	AB22F19	22	F	2021-10-19_14h18.44.360	THAI_NEGA	2021.2.3	Win32	60.10699044						0	8	8	8	1
m	1	0.8298						APISSO	np	6	0	monitoring	500	nonparola	2	ong	0	no	AB22F19	22	F	2021-10-19_14h18.44.360	THAI_NEGA	2021.2.3	Win32	60.10699044						0	9	9	9	1
m	0	1.7759						CAGERMA	np	7	0	monitoring	0	l	2	pmcue	0	no	AB22F19	22	F	2021-10-19_14h18.44.360	THAI_NEGA	2021.2.3	Win32	60.10699044						0	10	10	10	1
z	1	0.8334						TAZZINA	p	7	10	monitoring	250	parola	1	ong	0	no	AB22F19	22	F	2021-10-19_14h18.44.360	THAI_NEGA	2021.2.3	Win32	60.10699044						0	11	11	11	1
z	1	0.8786						VAPORE	p	6	40	monitoring	0	parola	1	ong	0	no	AB22F19	22	F	2021-10-19_14h18.44.360	THAI_NEGA	2021.2.3	Win32	60.10699044						0	12	12	12	1
m	1	0.8471						FEDORE	np	6	0	monitoring	250	nonparola	2	ong	0	no	AB22F19	22	F	2021-10-19_14h18.44.360	THAI_NEGA	2021.2.3	Win32	60.10699044						0	13	13	13	1
z	1	1.478						MONTONE	p	7	8	monitoring	250	parola	1	ong	0	no	AB22F19	22	F	2021-10-19_14h18.44.360	THAI_NEGA	2021.2.3	Win32	60.10699044						0	14	14	14	1
m	1	0.7302						CANEZZA	np	7	0	monitoring	0	nonparola	2	ong	0	no	AB22F19	22	F	2021-10-19_14h18.44.360	THAI_NEGA	2021.2.3	Win32	60.10699044						0	15	15	15	1
m	1	0.7621						RAGINA	np	6	0	monitoring	250	nonparola	2	ong	0	no	AB22F19	22	F	2021-10-19_14h18.44.360	THAI_NEGA	2021.2.3	Win32	60.10699044						0	16	16	16	1
z	1	1.1169						AGNELLO	p	7	17	monitoring	250	parola	1	ong	0	no	AB22F19	22	F	2021-10-19_14h18.44.360	THAI_NEGA	2021.2.3	Win32	60.10699044						0	17	17	17	1
m	1	0.6839						PINARIO	np	7	0	monitoring	250	nonparola	2	ong	0	no	AB22F19	22	F	2021-10-19_14h18.44.360	THAI_NEGA	2021.2.3	Win32	60.10699044						0	18	18	18	1
m	1	0.8168						INDANO	np	6	0	monitoring	500	nonparola	2	ong	0	no	AB22F19	22	F	2021-10-19_14h18.44.360	THAI_NEGA	2021.2.3	Win32	60.10699044						0	19	19	19	1
z	1	0.7636						BISTURI	p	7	8	monitoring	250	parola	1	ong	0	no	AB22F19	22	F	2021-10-19_14h18.44.360	THAI_NEGA	2021.2.3	Win32	60.10699044						0	20	20	20	1
m	1	0.6873						SECONTO	np	7	0	monitoring	250	nonparola	2	ong	0	no	AB22F19	22	F	2021-10-19_14h18.44.360	THAI_NEGA	2021.2.3	Win32	60.10699044						0	21	21	21	1
m	0	0.9789						POMATA	p	6	0	monitoring	500	l	1	pmcue	0	no	AB22F19	22	F	2021-10-19_14h18.44.360	THAI_NEGA	2021.2.3	Win32	60.10699044						0	22	22	22	1
m	1	1.5852						UMETTA	np	6	0	monitoring	250	nonparola	2	ong	0	no	AB22F19	22	F	2021-10-19_14h18.44.360	THAI_NEGA	2021.2.3	Win32	60.10699044						0	23	23	23	1
z	1	0.9128						FRUSCIO	p	7	9	monitoring	0	parola	1	ong	0	no	AB22F19	22	F	2021-10-19_14h18.44.360	THAI_NEGA	2021.2.3	Win32	60.10699044						0	24	24	24	1
z	1	0.9371						ORDIGNO	p	7	15	monitoring	250	parola	1	ong	0	no	AB22F19	22	F	2021-10-19_14h18.44.360	THAI_NEGA	2021.2.3	Win32	60.10699044						0	25	25	25	1
z	0	1.4104						METALO	np	6	0	monitoring	0	nonparola	2	ong	0	no	AB22F19	22	F	2021-10-19_14h18.44.360	THAI_NEGA	2021.2.3	Win32	60.10699044						0	26	26	26	1
m	1	1.0962						GAVERA	np	6	0	monitoring	500	nonparola	2	ong	0	no	AB22F19	22	F	2021-10-19_14h18.44.360	THAI_NEGA	2021.2.3	Win32	60.10699044						0	27	27	27	1
z	1	0.9475						INSERTO	p	7	9	monitoring	0	parola	1	ong	0	no	AB22F19	22	F	2021-10-19_14h18.44.360	THAI_NEGA	2021.2.3	Win32	60.10699044						0	28	28	28	1
z	1	0.796						VICARIO	p	7	9	monitoring	500	parola	1	ong	0	no	AB22F19	22	F	2021-10-19_14h18.44.360	THAI_NEGA	2021.2.3	Win32	60.10699044						0	29	29	29	1
m	1	0.9999						ACENDA	np	6	0	monitoring	0	nonparola	2	ong	0	no	AB22F19	22	F	2021-10-19_14h18.44.360	THAI_NEGA	2021.2.3	Win32	60.10699044						0	30	30	30	1
z	1	1.5181						DECADE	p	6	7	monitoring	0	parola	1	ong	0	no	AB22F19	22	F	2021-10-19_14h18.44.360	THAI_NEGA	2021.2.3	Win32	60.10699044						0	31	31	31	1
m	1	0.8076						PALETE	np	6	0	monitoring	500	nonparola	2	ong	0	no	AB22F19	22	F	2021-10-19_14h18.44.360	THAI_NEGA	2021.2.3	Win32	60.10699044						0	32	32	32	1
z	1	0.7957						SENAPE	p	6	17	monitoring	500	parola	1	ong	0	no	AB22F19	22	F	2021-10-19_14h18.44.360	THAI_NEGA	2021.2.3	Win32	60.10699044						0	33	33	33	1
m	1	0.7301						TENTONO	np	7	0	monitoring	0	nonparola	2	ong	0	no	AB22F19	22	F	2021-10-19_14h18.44.360	THAI_NEGA	2021.2.3	Win32	60.10699044						0	34	34	34	1
z	0	0.7707						MANICO	p	6	12	monitoring	0	l	1	pmcue	0	no	AB22F19	22	F	2021-10-19_14h18.44.360	THAI_NEGA	2021.2.3	Win32	60.10699044						0	35	35	35	1
z	1	1.5635						GETTONE	p	7	5	monitoring	250	parola	1	ong	0	no	AB22F19	22	F	2021-10-19_14h18.44.360	THAI_NEGA	2021.2.3	Win32	60.10699044						0	36	36	36	1
m	1	1.0619						CALERA	np	6	0	monitoring	500	nonparola	2	ong	0	no	AB22F19	22	F	2021-10-19_14h18.44.360	THAI_NEGA	2021.2.3	Win32	60.10699044						0	37	37	37	1
z	1	1.2485						USTIONE	p	7	20	monitoring	500	parola	1	ong	0	no	AB22F19	22	F	2021-10-19_14h18.44.360	THAI_NEGA	2021.2.3	Win32	60.10699044						0	38	38	38	1
z	1	1.7279						LEGNAME	p	7	7	monitoring	0	parola	1	ong	0	no	AB22F19	22	F	2021-10-19_14h18.44.360	THAI_NEGA	2021.2.3	Win32	60.10699044						0	39	39	39	1
m	1	1.4784						MODIVO	np	6	0	monitoring	0	nonparola	2	ong	0	no	AB22F19	22	F	2021-10-19_14h18.44.360	THAI_NEGA	2021.2.3	Win32	60.10699044						0	40	40	40	1
z	1	0.7586						RADURA	p	6	9	monitoring	0	parola	1	ong	0	no	AB22F19	22	F	2021-10-19_14h18.44.360	THAI_NEGA	2021.2.3	Win32	60.10699044						0	41	41	41	1
m	1	0.9135						TUANTO	np	6	0	monitoring	250	nonparola	2	ong	0	no	AB22F19	22	F	2021-10-19_14h18.44.360	THAI_NEGA	2021.2.3	Win32	60.10699044						0	42	42	42	1
z	1	0.8225						PICCONE	p	7	11	monitoring	0	parola	1	ong	0	no	AB22F19	22	F	2021-10-19_14h18.44.360	THAI_NEGA	2021.2.3	Win32	60.10699044						0	43	43	43	1
m	1	0.9823						LACREME	np	7	0	monitoring	250	nonparola	2	ong	0	no	AB22F19	22	F	2021-10-19_14h18.44.360	THAI_NEGA	2021.2.3	Win32	60.10699044						0	44	44	44	1
m	1	1.247						DILITTA	np	7	0	monitoring	500	nonparola	2	ong	0	no	AB22F19	22	F	2021-10-19_14h18.44.360	THAI_NEGA	2021.2.3	Win32	60.10699044						0	45	45	45	1
l	1	1.0937						TOMANTE	np	7	0	monitoring	0	l	2	pmcue	0	no	AB22F19	22	F	2021-10-19_14h18.44.360	THAI_NEGA	2021.2.3	Win32	60.10699044						0	46	46	46	1
z	1	0.6629						OTTONE	p	6	17	monitoring	500	parola	1	ong	0	no	AB22F19	22	F	2021-10-19_14h18.44.360	THAI_NEGA	2021.2.3	Win32	60.10699044						0	47	47	47	1
m	0	1.4504						GAZEBO	p	6	8	monitoring	0	parola	1	ong	0	no	AB22F19	22	F	2021-10-19_14h18.44.360	THAI_NEGA	2021.2.3	Win32	60.10699044						0	48	48	48	1
m	1	1.5106						NENICO	np	6	0	monitoring	250	nonparola	2	ong	0	no	AB22F19	22	F	2021-10-19_14h18.44.360	THAI_NEGA	2021.2.3	Win32	60.10699044						0	49	49	49	1
z	1	1.2253						ARPIONE	p	7	12	monitoring	250	parola	1	ong	0	no	AB22F19	22	F	2021-10-19_14h18.44.360	THAI_NEGA	2021.2.3	Win32	60.10699044						0	50	50	50	1
m	1	0.8439						VANIGIA	np	7	0	monitoring	500	nonparola	2	ong	0	no	AB22F19	22	F	2021-10-19_14h18.44.360	THAI_NEGA	2021.2.3	Win32	60.10699044						0	51	51	51	1
m	1	0.9586						EBLISSE	np	7	0	monitoring	0	nonparola	2	ong	0	no	AB22F19	22	F	2021-10-19_14h18.44.360	THAI_NEGA	2021.2.3	Win32	60.10699044						0	52	52	52	1
z	1	0.749						CARTINA	p	7	13	monitoring	250	parola	1	ong	0	no	AB22F19	22	F	2021-10-19_14h18.44.360	THAI_NEGA	2021.2.3	Win32	60.10699044						0	53	53	53	1
m	1	0.9147						TECITA	np	6	0	monitoring	500	nonparola	2	ong	0	no	AB22F19	22	F	2021-10-19_14h18.44.360	THAI_NEGA	2021.2.3	Win32	60.10699044						0	54	54	54	1
z	1	0.6021						FELINO	p	6	9	monitoring	500	parola	1	ong	0	no	AB22F19	22	F	2021-10-19_14h18.44.360	THAI_NEGA	2021.2.3	Win32	60.10699044						0	55	55	55	1
m	1	0.8287						GINEVRO	np	7	0	monitoring	250	nonparola	2	ong	0	no	AB22F19	22	F	2021-10-19_14h18.44.360	THAI_NEGA	2021.2.3	Win32	60.10699044						0	56	56	56	1
m	1	0.598						ELANCO	np	6	0	monitoring	250	nonparola	2	ong	0	no	AB22F19	22	F	2021-10-19_14h18.44.360	THAI_NEGA	2021.2.3	Win32	60.10699044						0	57	57	57	1
z	1	0.6727						BIDONE	p	6	13	monitoring	0	parola	1	ong	0	no	AB22F19	22	F	2021-10-19_14h18.44.360	THAI_NEGA	2021.2.3	Win32	60.10699044						0	58	58	58	1
z	1	0.8657						LEMURE	p	6	3	monitoring	500	parola	1	ong	0	no	AB22F19	22	F	2021-10-19_14h18.44.360	THAI_NEGA	2021.2.3	Win32	60.10699044						0	59	59	59	1
l	1	0.9956						SAGOMA	p	6	0	monitoring	250	l	1	pmcue	0	no	AB22F19	22	F	2021-10-19_14h18.44.360	THAI_NEGA	2021.2.3	Win32	60.10699044						0	60	60	60	1
z	1	0.7957						REPERTO	p	7	7	monitoring	0	parola	1	ong	0	no	AB22F19	22	F	2021-10-19_14h18.44.360	THAI_NEGA	2021.2.3	Win32	60.10699044						0	61	61	61	1
m	1	1.0462						MIDULLO	np	7	0	monitoring	250	nonparola	2	ong	0	no	AB22F19	22	F	2021-10-19_14h18.44.360	THAI_NEGA	2021.2.3	Win32	60.10699044						0	62	62	62	1
m	1	0.9782						DANNOLA	np	7	0	monitoring	500	nonparola	2	ong	0	no	AB22F19	22	F	2021-10-19_14h18.44.360	THAI_NEGA	2021.2.3	Win32	60.10699044						0	63	63	63	1
z	1	0.9514						ORFANO	p	6	9	monitoring	500	parola	1	ong	0	no	AB22F19	22	F	2021-10-19_14h18.44.360	THAI_NEGA	2021.2.3	Win32	60.10699044						0	64	64	64	1
m	1	1.5168						BANENA	np	6	0	monitoring	250	nonparola	2	ong	0	no	AB22F19	22	F	2021-10-19_14h18.44.360	THAI_NEGA	2021.2.3	Win32	60.10699044						0	65	65	65	1
m	1	1.0475						FERPATA	np	7	0	monitoring	0	nonparola	2	ong	0	no	AB22F19	22	F	2021-10-19_14h18.44.360	THAI_NEGA	2021.2.3	Win32	60.10699044						0	66	66	66	1
z	1	0.8647						NEURONE	p	7	11	monitoring	250	parola	1	ong	0	no	AB22F19	22	F	2021-10-19_14h18.44.360	THAI_NEGA	2021.2.3	Win32	60.10699044						0	67	67	67	1
m	1	0.9835						LATTERA	np	7	0	monitoring	500	nonparola	2	ong	0	no	AB22F19	22	F	2021-10-19_14h18.44.360	THAI_NEGA	2021.2.3	Win32	60.10699044						0	68	68	68	1
m	1	1.0154						GESIONE	np	7	0	monitoring	500	nonparola	2	ong	0	no	AB22F19	22	F	2021-10-19_14h18.44.360	THAI_NEGA	2021.2.3	Win32	60.10699044						0	69	69	69	1
z	1	1.0352						PEDANA	p	6	18	monitoring	500	parola	1	ong	0	no	AB22F19	22	F	2021-10-19_14h18.44.360	THAI_NEGA	2021.2.3	Win32	60.10699044						0	70	70	70	1
m	0	0.8346						MACIATA	np	7	0	monitoring	500	l	2	pmcue	0	no	AB22F19	22	F	2021-10-19_14h18.44.360	THAI_NEGA	2021.2.3	Win32	60.10699044						0	71	71	71	1
m	1	0.7455						FIOLINO	np	7	0	monitoring	250	nonparola	2	ong	0	no	AB22F19	22	F	2021-10-19_14h18.44.360	THAI_NEGA	2021.2.3	Win32	60.10699044						0	72	72	72	1
z	1	0.8131						INGORGO	p	7	16	monitoring	0	parola	1	ong	0	no	AB22F19	22	F	2021-10-19_14h18.44.360	THAI_NEGA	2021.2.3	Win32	60.10699044						0	73	73	73	1
m	1	0.6704						IMPORO	np	6	0	monitoring	250	nonparola	2	ong	0	no	AB22F19	22	F	2021-10-19_14h18.44.360	THAI_NEGA	2021.2.3	Win32	60.10699044						0	74	74	74	1
z	1	0.7653						NOBILE	p	6	29	monitoring	500	parola	1	ong	0	no	AB22F19	22	F	2021-10-19_14h18.44.360	THAI_NEGA	2021.2.3	Win32	60.10699044						0	75	75	75	1
z	1	0.9872						MINIERA	p	7	19	monitoring	500	parola	1	ong	0	no	AB22F19	22	F	2021-10-19_14h18.44.360	THAI_NEGA	2021.2.3	Win32	60.10699044						0	76	76	76	1
m	1	0.8986						ALLARVE	np	7	0	monitoring	500	nonparola	2	ong	0	no	AB22F19	22	F	2021-10-19_14h18.44.360	THAI_NEGA	2021.2.3	Win32	60.10699044						0	77	77	77	1
m	1	0.8825						DIBANO	np	6	0	monitoring	250	nonparola	2	ong	0	no	AB22F19	22	F	2021-10-19_14h18.44.360	THAI_NEGA	2021.2.3	Win32	60.10699044						0	78	78	78	1
z	1	0.8405						FAGOTTO	p	7	7	monitoring	0	parola	1	ong	0	no	AB22F19	22	F	2021-10-19_14h18.44.360	THAI_NEGA	2021.2.3	Win32	60.10699044						0	79	79	79	1
z	1	0.8655						PALUDE	p	6	13	monitoring	0	parola	1	ong	0	no	AB22F19	22	F	2021-10-19_14h18.44.360	THAI_NEGA	2021.2.3	Win32	60.10699044						0	80	80	80	1
m	1	0.8164						MUDINO	np	6	0	monitoring	500	nonparola	2	ong	0	no	AB22F19	22	F	2021-10-19_14h18.44.360	THAI_NEGA	2021.2.3	Win32	60.10699044						0	81	81	81	1
m	1	0.8703						ESTEBA	np	6	0	monitoring	500	nonparola	2	ong	0	no	AB22F19	22	F	2021-10-19_14h18.44.360	THAI_NEGA	2021.2.3	Win32	60.10699044						0	82	82	82	1
z	0	1.0025						MANTIDE	p	7	9	monitoring	250	l	1	pmcue	0	no	AB22F19	22	F	2021-10-19_14h18.44.360	THAI_NEGA	2021.2.3	Win32	60.10699044						0	83	83	83	1
z	1	0.8544						UVETTA	p	6	11	monitoring	500	parola	1	ong	0	no	AB22F19	22	F	2021-10-19_14h18.44.360	THAI_NEGA	2021.2.3	Win32	60.10699044						0	84	84	84	1
z	1	0.8006						ESILIO	p	6	41	monitoring	250	parola	1	ong	0	no	AB22F19	22	F	2021-10-19_14h18.44.360	THAI_NEGA	2021.2.3	Win32	60.10699044						0	85	85	85	1
	0							RECRUTA	np	7	0	monitoring	500	nonparola	2	ong	0	no	AB22F19	22	F	2021-10-19_14h18.44.360	THAI_NEGA	2021.2.3	Win32	60.10699044						0	86	86	86	1
z	1	0.7464						TIMONE	p	7	31	monitoring	250	parola	1	ong	0	no	AB22F19	22	F	2021-10-19_14h18.44.360	THAI_NEGA	2021.2.3	Win32	60.10699044						0	87	87	87	1
z	1	0.6801						CAVOLO	p	6	13	monitoring	0	parola	1	ong	0	no	AB22F19	22	F	2021-10-19_14h18.44.360	THAI_NEGA	2021.2.3	Win32	60.10699044						0	88	88	88	1
m	1	0.8961						NOTTARE	np	7	0	monitoring	500	nonparola	2	ong	0	no	AB22F19	22	F	2021-10-19_14h18.44.360	THAI_NEGA	2021.2.3	Win32	60.10699044						0	89	89	89	1
z	1	0.8351						LICHENE	p	7	7	monitoring	0	parola	1	ong	0	no	AB22F19	22	F	2021-10-19_14h18.44.360	THAI_NEGA	2021.2.3	Win32	60.10699044						0	90	90	90	1
m	1	0.73						PUSTINO	np	7	0	monitoring	500	nonparola	2	ong	0	no	AB22F19	22	F	2021-10-19_14h18.44.360	THAI_NEGA	2021.2.3	Win32	60.10699044						0	91	91	91	1
z	1	0.7799						MULINO	p	6	7	monitoring	0	parola	1	ong	0	no	AB22F19	22	F	2021-10-19_14h18.44.360	THAI_NEGA	2021.2.3	Win32	60.10699044						0	92	92	92	1
m	1	0.8477						VAROLO	np	6	0	monitoring	0	nonparola	2	ong	0	no	AB22F19	22	F	2021-10-19_14h18.44.360	THAI_NEGA	2021.2.3	Win32	60.10699044						0	93	93	93	1
z	0	0.5594						ENIGMA	p	6	9	monitoring	500	l	1	pmcue	0	no	AB22F19	22	F	2021-10-19_14h18.44.360	THAI_NEGA	2021.2.3	Win32	60.10699044						0	94	94	94	1
z	1	0.6189						NARICE	p	6	15	monitoring	250	parola	1	ong	0	no	AB22F19	22	F	2021-10-19_14h18.44.360	THAI_NEGA	2021.2.3	Win32	60.10699044						0	95	95	95	1
m	1	0.6678						CAVIDE	np	6	0	monitoring	500	nonparola	2	ong	0	no	AB22F19	22	F	2021-10-19_14h18.44.360	THAI_NEGA	2021.2.3	Win32	60.10699044						0	96	96	96	1
m	1	0.8463						VOLACE	np	6	0	monitoring	0	nonparola	2	ong	0	no	AB22F19	22	F	2021-10-19_14h18.44.360	THAI_NEGA	2021.2.3	Win32	60.10699044						0	97	97	97	1
m	1	0.8299						SADICE	np	6	0	monitoring	0	nonparola	2	ong	0	no	AB22F19	22	F	2021-10-19_14h18.44.360	THAI_NEGA	2021.2.3	Win32	60.10699044						0	98	98	98	1
z	1	0.6465						VORTICE	p	7	14	monitoring	250	parola	1	ong	0	no	AB22F19	22	F	2021-10-19_14h18.44.360	THAI_NEGA	2021.2.3	Win32	60.10699044						0	99	99	99	1
																			AB22F19	22	F	2021-10-19_14h18.44.360	THAI_NEGA	2021.2.3	Win32	60.10699044											n	1	5.9649	n	0	5.7806	n	1	6.9825
