# Supplementary material for: Thinking about it: the impact of COVID-19-related stimuli on prospective memory
Source: PeerJ. 2023 Nov 16;11:e16389. doi: 10.7717/peerj.16389 (PMC10657566; doi:10.7717/peerj.16389)
Supplement: Supplemental Information 4 — The raw data from both the task and the questionnaire. Both folders are divided in the three conditions (COV, DOC, and NEGA) depending on the presented video clip. [file peerj-11-16389-s004.zip › Data/RAW_Data_Task/NEGA_version/MG31M31_nega.csv]

trial_key.keys	trial_key.corr	trial_key.rt	trials_loop_practice.thisRepN	trials_loop_practice.thisTrialN	trials_loop_practice.thisN	trials_loop_practice.thisIndex	trials_loop_practice.ran	stimolo	parolanonparola	lunghezza	frequenza	blocco	jitter	rispcorr	StimTrig	stim_type	stimulus_after	underline	ID_Soggetto*	Età*	Sesso	date	expName	psychopyVersion	OS	frameRate	trials_loop_baseline.thisRepN	trials_loop_baseline.thisTrialN	trials_loop_baseline.thisN	trials_loop_baseline.thisIndex	trials_loop_baseline.ran	trials_loop_attention.thisRepN	trials_loop_attention.thisTrialN	trials_loop_attention.thisN	trials_loop_attention.thisIndex	trials_loop_attention.ran	emotional1_key.keys	emotional1_key.corr	emotional1_key.rt	emotional2_key.keys	emotional2_key.corr	emotional2_key.rt	emotional3_key.keys	emotional3_key.corr	emotional3_key.rt
m	1	0.5201	0	0	0	0	1	ARANCIA	p	7	31	practice	500	parola	1	ong	0	no	MG31M31	31	M	2022-01-31_14h24.18.657	THAI_NEGA	2021.2.3	MacIntel	59.97361161
z	1	0.7166	0	1	1	1	1	RECINA	np	6	0	practice	500	nonparola	2	ong	0	no	MG31M31	31	M	2022-01-31_14h24.18.657	THAI_NEGA	2021.2.3	MacIntel	59.97361161
z	1	0.6721	0	2	2	2	1	TUCCANA	np	7	0	practice	250	nonparola	2	ong	0	no	MG31M31	31	M	2022-01-31_14h24.18.657	THAI_NEGA	2021.2.3	MacIntel	59.97361161
m	1	0.6322	0	3	3	3	1	PETTINE	p	7	1	practice	0	parola	1	ong	0	no	MG31M31	31	M	2022-01-31_14h24.18.657	THAI_NEGA	2021.2.3	MacIntel	59.97361161
z	1	0.6677	0	4	4	4	1	INFITO	np	6	0	practice	500	nonparola	2	ong	0	no	MG31M31	31	M	2022-01-31_14h24.18.657	THAI_NEGA	2021.2.3	MacIntel	59.97361161
m	1	0.4489	0	5	5	5	1	GIUDICE	p	7	374	practice	500	parola	1	ong	0	no	MG31M31	31	M	2022-01-31_14h24.18.657	THAI_NEGA	2021.2.3	MacIntel	59.97361161
m	1	0.5667	0	6	6	6	1	VOLANTE	p	7	89	practice	0	parola	1	ong	0	no	MG31M31	31	M	2022-01-31_14h24.18.657	THAI_NEGA	2021.2.3	MacIntel	59.97361161
z	1	0.5666	0	7	7	7	1	CUBELA	np	6	0	practice	250	nonparola	2	ong	0	no	MG31M31	31	M	2022-01-31_14h24.18.657	THAI_NEGA	2021.2.3	MacIntel	59.97361161
z	1	0.5991	0	8	8	8	1	LUGGINE	np	7	0	practice	0	nonparola	2	ong	0	no	MG31M31	31	M	2022-01-31_14h24.18.657	THAI_NEGA	2021.2.3	MacIntel	59.97361161
m	1	0.5362	0	9	9	9	1	DISEGNO	p	7	201	practice	0	parola	1	ong	0	no	MG31M31	31	M	2022-01-31_14h24.18.657	THAI_NEGA	2021.2.3	MacIntel	59.97361161
z	0	0.5985						RELITTO	p	7	8	baseline	500	parola	1	ong	0	no	MG31M31	31	M	2022-01-31_14h24.18.657	THAI_NEGA	2021.2.3	MacIntel	59.97361161	0	0	0	0	1
z	0	0.5835						GERANIO	p	7	12	baseline	250	parola	1	ong	0	no	MG31M31	31	M	2022-01-31_14h24.18.657	THAI_NEGA	2021.2.3	MacIntel	59.97361161	0	1	1	1	1
z	1	0.7011						VANANGA	np	7	0	baseline	0	nonparola	2	ong	0	no	MG31M31	31	M	2022-01-31_14h24.18.657	THAI_NEGA	2021.2.3	MacIntel	59.97361161	0	2	2	2	1
m	1	0.6493						NATICA	p	6	5	baseline	250	parola	1	ong	0	no	MG31M31	31	M	2022-01-31_14h24.18.657	THAI_NEGA	2021.2.3	MacIntel	59.97361161	0	3	3	3	1
m	0	0.5829						USTELLO	np	7	0	baseline	500	nonparola	2	ong	0	no	MG31M31	31	M	2022-01-31_14h24.18.657	THAI_NEGA	2021.2.3	MacIntel	59.97361161	0	4	4	4	1
m	1	0.4812						METANO	p	6	17	baseline	250	parola	1	ong	0	no	MG31M31	31	M	2022-01-31_14h24.18.657	THAI_NEGA	2021.2.3	MacIntel	59.97361161	0	5	5	5	1
m	0	0.6896						FIURIA	np	6	0	baseline	500	nonparola	2	ong	0	no	MG31M31	31	M	2022-01-31_14h24.18.657	THAI_NEGA	2021.2.3	MacIntel	59.97361161	0	6	6	6	1
m	1	0.6661						SUGHERO	p	7	5	baseline	250	parola	1	ong	0	no	MG31M31	31	M	2022-01-31_14h24.18.657	THAI_NEGA	2021.2.3	MacIntel	59.97361161	0	7	7	7	1
z	1	0.8398						PIROTA	np	6	0	baseline	250	nonparola	2	ong	0	no	MG31M31	31	M	2022-01-31_14h24.18.657	THAI_NEGA	2021.2.3	MacIntel	59.97361161	0	8	8	8	1
m	0	0.9074						BAMBORA	np	7	0	baseline	0	nonparola	2	ong	0	no	MG31M31	31	M	2022-01-31_14h24.18.657	THAI_NEGA	2021.2.3	MacIntel	59.97361161	0	9	9	9	1
m	1	0.5512						PETALO	p	6	27	baseline	250	parola	1	ong	0	no	MG31M31	31	M	2022-01-31_14h24.18.657	THAI_NEGA	2021.2.3	MacIntel	59.97361161	0	10	10	10	1
m	1	0.5701						ELMETTO	p	7	5	baseline	0	parola	1	ong	0	no	MG31M31	31	M	2022-01-31_14h24.18.657	THAI_NEGA	2021.2.3	MacIntel	59.97361161	0	11	11	11	1
z	1	0.6495						DOBILE	np	6	0	baseline	250	nonparola	2	ong	0	no	MG31M31	31	M	2022-01-31_14h24.18.657	THAI_NEGA	2021.2.3	MacIntel	59.97361161	0	12	12	12	1
z	0	0.7838						BAVERO	p	6	7	baseline	0	parola	1	ong	0	no	MG31M31	31	M	2022-01-31_14h24.18.657	THAI_NEGA	2021.2.3	MacIntel	59.97361161	0	13	13	13	1
m	1	0.5003						VALENZA	p	7	10	baseline	500	parola	1	ong	0	no	MG31M31	31	M	2022-01-31_14h24.18.657	THAI_NEGA	2021.2.3	MacIntel	59.97361161	0	14	14	14	1
z	1	0.6336						ORDONE	np	6	0	baseline	250	nonparola	2	ong	0	no	MG31M31	31	M	2022-01-31_14h24.18.657	THAI_NEGA	2021.2.3	MacIntel	59.97361161	0	15	15	15	1
z	1	0.6325						TERPONE	np	7	0	baseline	250	nonparola	2	ong	0	no	MG31M31	31	M	2022-01-31_14h24.18.657	THAI_NEGA	2021.2.3	MacIntel	59.97361161	0	16	16	16	1
m	1	0.5999						INCHINO	p	7	10	baseline	250	parola	1	ong	0	no	MG31M31	31	M	2022-01-31_14h24.18.657	THAI_NEGA	2021.2.3	MacIntel	59.97361161	0	17	17	17	1
m	1	0.5672						ETTARO	p	6	31	baseline	0	parola	1	ong	0	no	MG31M31	31	M	2022-01-31_14h24.18.657	THAI_NEGA	2021.2.3	MacIntel	59.97361161	0	18	18	18	1
z	1	0.5872						LUVACA	np	6	0	baseline	250	nonparola	2	ong	0	no	MG31M31	31	M	2022-01-31_14h24.18.657	THAI_NEGA	2021.2.3	MacIntel	59.97361161	0	19	19	19	1
m	1	0.5343						DUETTO	p	6	23	baseline	500	parola	1	ong	0	no	MG31M31	31	M	2022-01-31_14h24.18.657	THAI_NEGA	2021.2.3	MacIntel	59.97361161	0	20	20	20	1
z	1	0.7881						PUPILE	np	6	0	baseline	250	nonparola	2	ong	0	no	MG31M31	31	M	2022-01-31_14h24.18.657	THAI_NEGA	2021.2.3	MacIntel	59.97361161	0	21	21	21	1
z	1	0.6501						STOVACO	np	7	0	baseline	0	nonparola	2	ong	0	no	MG31M31	31	M	2022-01-31_14h24.18.657	THAI_NEGA	2021.2.3	MacIntel	59.97361161	0	22	22	22	1
m	1	0.5665						BARILE	p	6	7	baseline	500	parola	1	ong	0	no	MG31M31	31	M	2022-01-31_14h24.18.657	THAI_NEGA	2021.2.3	MacIntel	59.97361161	0	23	23	23	1
z	1	0.5835						RANAIO	np	6	0	baseline	250	nonparola	2	ong	0	no	MG31M31	31	M	2022-01-31_14h24.18.657	THAI_NEGA	2021.2.3	MacIntel	59.97361161	0	24	24	24	1
m	1	0.4856						CAVERNA	p	7	14	baseline	250	parola	1	ong	0	no	MG31M31	31	M	2022-01-31_14h24.18.657	THAI_NEGA	2021.2.3	MacIntel	59.97361161	0	25	25	25	1
z	1	0.5287						ROTOIA	np	7	0	baseline	500	nonparola	2	ong	0	no	MG31M31	31	M	2022-01-31_14h24.18.657	THAI_NEGA	2021.2.3	MacIntel	59.97361161	0	26	26	26	1
m	1	0.5659						ALTURA	p	6	8	baseline	500	parola	1	ong	0	no	MG31M31	31	M	2022-01-31_14h24.18.657	THAI_NEGA	2021.2.3	MacIntel	59.97361161	0	27	27	27	1
m	1	0.5505						DIPINTO	p	7	21	baseline	0	parola	1	ong	0	no	MG31M31	31	M	2022-01-31_14h24.18.657	THAI_NEGA	2021.2.3	MacIntel	59.97361161	0	28	28	28	1
m	1	0.5003						LEGUME	p	6	11	baseline	250	parola	1	ong	0	no	MG31M31	31	M	2022-01-31_14h24.18.657	THAI_NEGA	2021.2.3	MacIntel	59.97361161	0	29	29	29	1
z	1	0.664						FEDINO	np	6	0	baseline	500	nonparola	2	ong	0	no	MG31M31	31	M	2022-01-31_14h24.18.657	THAI_NEGA	2021.2.3	MacIntel	59.97361161	0	30	30	30	1
m	1	0.5178						MENSOLA	p	7	7	baseline	0	parola	1	ong	0	no	MG31M31	31	M	2022-01-31_14h24.18.657	THAI_NEGA	2021.2.3	MacIntel	59.97361161	0	31	31	31	1
z	1	0.7701						ALCUME	np	6	0	baseline	500	nonparola	2	ong	0	no	MG31M31	31	M	2022-01-31_14h24.18.657	THAI_NEGA	2021.2.3	MacIntel	59.97361161	0	32	32	32	1
m	1	0.6166						INNESTO	p	6	13	baseline	0	parola	1	ong	0	no	MG31M31	31	M	2022-01-31_14h24.18.657	THAI_NEGA	2021.2.3	MacIntel	59.97361161	0	33	33	33	1
z	1	0.6333						LAVENDA	np	7	0	baseline	0	nonparola	2	ong	0	no	MG31M31	31	M	2022-01-31_14h24.18.657	THAI_NEGA	2021.2.3	MacIntel	59.97361161	0	34	34	34	1
m	1	0.6182						SLAVINA	p	7	5	baseline	500	parola	1	ong	0	no	MG31M31	31	M	2022-01-31_14h24.18.657	THAI_NEGA	2021.2.3	MacIntel	59.97361161	0	35	35	35	1
m	1	0.5165						ORMONE	p	6	6	baseline	500	parola	1	ong	0	no	MG31M31	31	M	2022-01-31_14h24.18.657	THAI_NEGA	2021.2.3	MacIntel	59.97361161	0	36	36	36	1
z	1	0.6667						UMIONE	np	6	0	baseline	0	nonparola	2	ong	0	no	MG31M31	31	M	2022-01-31_14h24.18.657	THAI_NEGA	2021.2.3	MacIntel	59.97361161	0	37	37	37	1
m	1	0.4845						SALAME	p	6	14	baseline	0	parola	1	ong	0	no	MG31M31	31	M	2022-01-31_14h24.18.657	THAI_NEGA	2021.2.3	MacIntel	59.97361161	0	38	38	38	1
z	1	0.5838						GANDOLA	np	7	0	baseline	500	nonparola	2	ong	0	no	MG31M31	31	M	2022-01-31_14h24.18.657	THAI_NEGA	2021.2.3	MacIntel	59.97361161	0	39	39	39	1
m	0	0.4836						DIGEGNO	np	7	0	baseline	500	nonparola	2	ong	0	no	MG31M31	31	M	2022-01-31_14h24.18.657	THAI_NEGA	2021.2.3	MacIntel	59.97361161	0	40	40	40	1
z	1	0.6334						BACRECA	np	7	0	baseline	0	nonparola	2	ong	0	no	MG31M31	31	M	2022-01-31_14h24.18.657	THAI_NEGA	2021.2.3	MacIntel	59.97361161	0	41	41	41	1
m	1	0.6016						RUDERE	p	6	8	baseline	250	parola	1	ong	0	no	MG31M31	31	M	2022-01-31_14h24.18.657	THAI_NEGA	2021.2.3	MacIntel	59.97361161	0	42	42	42	1
z	1	0.5189						OSCITE	np	6	0	baseline	250	nonparola	2	ong	0	no	MG31M31	31	M	2022-01-31_14h24.18.657	THAI_NEGA	2021.2.3	MacIntel	59.97361161	0	43	43	43	1
m	1	0.6001						NETTARE	p	7	14	baseline	500	parola	1	ong	0	no	MG31M31	31	M	2022-01-31_14h24.18.657	THAI_NEGA	2021.2.3	MacIntel	59.97361161	0	44	44	44	1
z	1	0.6836						PENTERA	np	7	0	baseline	0	nonparola	2	ong	0	no	MG31M31	31	M	2022-01-31_14h24.18.657	THAI_NEGA	2021.2.3	MacIntel	59.97361161	0	45	45	45	1
z	1	0.5838						NEBOZIO	np	7	0	baseline	250	nonparola	2	ong	0	no	MG31M31	31	M	2022-01-31_14h24.18.657	THAI_NEGA	2021.2.3	MacIntel	59.97361161	0	46	46	46	1
m	1	0.7293						ZATTERA	p	7	14	baseline	500	parola	1	ong	0	no	MG31M31	31	M	2022-01-31_14h24.18.657	THAI_NEGA	2021.2.3	MacIntel	59.97361161	0	47	47	47	1
z	0	0.5994						LAMIERA	p	7	11	baseline	500	parola	1	ong	0	no	MG31M31	31	M	2022-01-31_14h24.18.657	THAI_NEGA	2021.2.3	MacIntel	59.97361161	0	48	48	48	1
z	1	0.6677						CULINA	np	6	0	baseline	500	nonparola	2	ong	0	no	MG31M31	31	M	2022-01-31_14h24.18.657	THAI_NEGA	2021.2.3	MacIntel	59.97361161	0	49	49	49	1
m	1	0.617						FALANGE	p	7	9	baseline	250	parola	1	ong	0	no	MG31M31	31	M	2022-01-31_14h24.18.657	THAI_NEGA	2021.2.3	MacIntel	59.97361161	0	50	50	50	1
m	1	0.6013						PEDALE	p	6	16	baseline	500	parola	1	ong	0	no	MG31M31	31	M	2022-01-31_14h24.18.657	THAI_NEGA	2021.2.3	MacIntel	59.97361161	0	51	51	51	1
z	1	0.6663						METARDO	np	7	0	baseline	500	nonparola	2	ong	0	no	MG31M31	31	M	2022-01-31_14h24.18.657	THAI_NEGA	2021.2.3	MacIntel	59.97361161	0	52	52	52	1
m	1	0.5662						EMPORIO	p	7	3	baseline	250	parola	1	ong	0	no	MG31M31	31	M	2022-01-31_14h24.18.657	THAI_NEGA	2021.2.3	MacIntel	59.97361161	0	53	53	53	1
z	1	0.5832						TAPORE	np	6	0	baseline	0	nonparola	2	ong	0	no	MG31M31	31	M	2022-01-31_14h24.18.657	THAI_NEGA	2021.2.3	MacIntel	59.97361161	0	54	54	54	1
z	1	0.652						DENTIDE	np	7	0	baseline	250	nonparola	2	ong	0	no	MG31M31	31	M	2022-01-31_14h24.18.657	THAI_NEGA	2021.2.3	MacIntel	59.97361161	0	55	55	55	1
z	1	0.6509						SEPERTO	np	7	0	baseline	500	nonparola	2	ong	0	no	MG31M31	31	M	2022-01-31_14h24.18.657	THAI_NEGA	2021.2.3	MacIntel	59.97361161	0	56	56	56	1
m	1	0.5821						MUCOSA	p	6	6	baseline	500	parola	1	ong	0	no	MG31M31	31	M	2022-01-31_14h24.18.657	THAI_NEGA	2021.2.3	MacIntel	59.97361161	0	57	57	57	1
z	1	0.6834						BECULLA	np	7	0	baseline	250	nonparola	2	ong	0	no	MG31M31	31	M	2022-01-31_14h24.18.657	THAI_NEGA	2021.2.3	MacIntel	59.97361161	0	58	58	58	1
m	1	0.7169						FUCINA	p	6	8	baseline	250	parola	1	ong	0	no	MG31M31	31	M	2022-01-31_14h24.18.657	THAI_NEGA	2021.2.3	MacIntel	59.97361161	0	59	59	59	1
m	1	0.6504						ECLISSI	p	7	5	baseline	0	parola	1	ong	0	no	MG31M31	31	M	2022-01-31_14h24.18.657	THAI_NEGA	2021.2.3	MacIntel	59.97361161	0	60	60	60	1
m	1	0.5491						TROFEO	p	6	23	baseline	250	parola	1	ong	0	no	MG31M31	31	M	2022-01-31_14h24.18.657	THAI_NEGA	2021.2.3	MacIntel	59.97361161	0	61	61	61	1
m	1	0.5334						ROTTAME	p	7	7	baseline	0	parola	1	ong	0	no	MG31M31	31	M	2022-01-31_14h24.18.657	THAI_NEGA	2021.2.3	MacIntel	59.97361161	0	62	62	62	1
z	1	0.6171						MENDOLO	np	7	0	baseline	500	nonparola	2	ong	0	no	MG31M31	31	M	2022-01-31_14h24.18.657	THAI_NEGA	2021.2.3	MacIntel	59.97361161	0	63	63	63	1
z	1	0.601						ARSINE	np	6	0	baseline	250	nonparola	2	ong	0	no	MG31M31	31	M	2022-01-31_14h24.18.657	THAI_NEGA	2021.2.3	MacIntel	59.97361161	0	64	64	64	1
m	1	0.5993						TISANA	p	6	7	baseline	0	parola	1	ong	0	no	MG31M31	31	M	2022-01-31_14h24.18.657	THAI_NEGA	2021.2.3	MacIntel	59.97361161	0	65	65	65	1
z	1	0.5841						ORLINO	np	6	0	baseline	0	nonparola	2	ong	0	no	MG31M31	31	M	2022-01-31_14h24.18.657	THAI_NEGA	2021.2.3	MacIntel	59.97361161	0	66	66	66	1
m	1	0.618						ARINGA	p	6	9	baseline	500	parola	1	ong	0	no	MG31M31	31	M	2022-01-31_14h24.18.657	THAI_NEGA	2021.2.3	MacIntel	59.97361161	0	67	67	67	1
z	1	0.6512						TENGINE	np	7	0	baseline	0	nonparola	2	ong	0	no	MG31M31	31	M	2022-01-31_14h24.18.657	THAI_NEGA	2021.2.3	MacIntel	59.97361161	0	68	68	68	1
m	1	0.5996						ATTICO	p	6	6	baseline	500	parola	1	ong	0	no	MG31M31	31	M	2022-01-31_14h24.18.657	THAI_NEGA	2021.2.3	MacIntel	59.97361161	0	69	69	69	1
z	1	0.5679						VENORE	np	6	0	baseline	250	nonparola	2	ong	0	no	MG31M31	31	M	2022-01-31_14h24.18.657	THAI_NEGA	2021.2.3	MacIntel	59.97361161	0	70	70	70	1
m	1	0.6055						DARSENA	p	7	9	baseline	0	parola	1	ong	0	no	MG31M31	31	M	2022-01-31_14h24.18.657	THAI_NEGA	2021.2.3	MacIntel	59.97361161	0	71	71	71	1
z	1	0.6836						ALCIERE	np	7	0	baseline	250	nonparola	2	ong	0	no	MG31M31	31	M	2022-01-31_14h24.18.657	THAI_NEGA	2021.2.3	MacIntel	59.97361161	0	72	72	72	1
z	1	0.5506						ENTIMO	np	6	0	baseline	0	nonparola	2	ong	0	no	MG31M31	31	M	2022-01-31_14h24.18.657	THAI_NEGA	2021.2.3	MacIntel	59.97361161	0	73	73	73	1
m	1	0.6						LIVIDO	p	6	8	baseline	500	parola	1	ong	0	no	MG31M31	31	M	2022-01-31_14h24.18.657	THAI_NEGA	2021.2.3	MacIntel	59.97361161	0	74	74	74	1
m	1	0.6						NAUSEA	p	6	15	baseline	0	parola	1	ong	0	no	MG31M31	31	M	2022-01-31_14h24.18.657	THAI_NEGA	2021.2.3	MacIntel	59.97361161	0	75	75	75	1
z	1	0.7966						VERCACE	np	7	0	baseline	500	nonparola	2	ong	0	no	MG31M31	31	M	2022-01-31_14h24.18.657	THAI_NEGA	2021.2.3	MacIntel	59.97361161	0	76	76	76	1
m	1	0.6003						COFANO	p	6	9	baseline	0	parola	1	ong	0	no	MG31M31	31	M	2022-01-31_14h24.18.657	THAI_NEGA	2021.2.3	MacIntel	59.97361161	0	77	77	77	1
z	1	0.6172						USPICIO	np	7	0	baseline	250	nonparola	2	ong	0	no	MG31M31	31	M	2022-01-31_14h24.18.657	THAI_NEGA	2021.2.3	MacIntel	59.97361161	0	78	78	78	1
z	0	0.4498						IMBUTO	p	6	9	baseline	0	parola	1	ong	0	no	MG31M31	31	M	2022-01-31_14h24.18.657	THAI_NEGA	2021.2.3	MacIntel	59.97361161	0	79	79	79	1
z	1	0.7503						SADIVA	np	6	0	baseline	500	nonparola	2	ong	0	no	MG31M31	31	M	2022-01-31_14h24.18.657	THAI_NEGA	2021.2.3	MacIntel	59.97361161	0	80	80	80	1
m	1	0.5666						BOZZOLO	p	7	7	baseline	0	parola	1	ong	0	no	MG31M31	31	M	2022-01-31_14h24.18.657	THAI_NEGA	2021.2.3	MacIntel	59.97361161	0	81	81	81	1
z	1	0.6356						OMPICCIO	np	7	0	baseline	0	nonparola	2	ong	0	no	MG31M31	31	M	2022-01-31_14h24.18.657	THAI_NEGA	2021.2.3	MacIntel	59.97361161	0	82	82	82	1
z	1	0.6349						LIMPONE	np	7	0	baseline	500	nonparola	2	ong	0	no	MG31M31	31	M	2022-01-31_14h24.18.657	THAI_NEGA	2021.2.3	MacIntel	59.97361161	0	83	83	83	1
z	1	0.6023						NARCICO	np	7	0	baseline	250	nonparola	2	ong	0	no	MG31M31	31	M	2022-01-31_14h24.18.657	THAI_NEGA	2021.2.3	MacIntel	59.97361161	0	84	84	84	1
m	1	0.6185						PASCOLO	p	7	7	baseline	0	parola	1	ong	0	no	MG31M31	31	M	2022-01-31_14h24.18.657	THAI_NEGA	2021.2.3	MacIntel	59.97361161	0	85	85	85	1
z	1	0.5679						INSOGNA	np	7	0	baseline	250	nonparola	2	ong	0	no	MG31M31	31	M	2022-01-31_14h24.18.657	THAI_NEGA	2021.2.3	MacIntel	59.97361161	0	86	86	86	1
m	1	0.7022						PATINA	p	6	14	baseline	250	parola	1	ong	0	no	MG31M31	31	M	2022-01-31_14h24.18.657	THAI_NEGA	2021.2.3	MacIntel	59.97361161	0	87	87	87	1
z	1	0.6331						ADOLTO	np	7	0	baseline	0	nonparola	2	ong	0	no	MG31M31	31	M	2022-01-31_14h24.18.657	THAI_NEGA	2021.2.3	MacIntel	59.97361161	0	88	88	88	1
m	1	0.5509						UTENTE	p	6	34	baseline	0	parola	1	ong	0	no	MG31M31	31	M	2022-01-31_14h24.18.657	THAI_NEGA	2021.2.3	MacIntel	59.97361161	0	89	89	89	1
z	1	0.5664						CIPELLA	np	7	0	baseline	500	nonparola	2	ong	0	no	MG31M31	31	M	2022-01-31_14h24.18.657	THAI_NEGA	2021.2.3	MacIntel	59.97361161	0	90	90	90	1
m	1	0.6003						GINEPRO	p	7	10	baseline	0	parola	1	ong	0	no	MG31M31	31	M	2022-01-31_14h24.18.657	THAI_NEGA	2021.2.3	MacIntel	59.97361161	0	91	91	91	1
z	1	0.6331						NONATO	np	6	0	baseline	500	nonparola	2	ong	0	no	MG31M31	31	M	2022-01-31_14h24.18.657	THAI_NEGA	2021.2.3	MacIntel	59.97361161	0	92	92	92	1
m	1	0.5169						CALICE	p	6	10	baseline	0	parola	1	ong	0	no	MG31M31	31	M	2022-01-31_14h24.18.657	THAI_NEGA	2021.2.3	MacIntel	59.97361161	0	93	93	93	1
m	1	0.5345						TORACE	p	6	31	baseline	250	parola	1	ong	0	no	MG31M31	31	M	2022-01-31_14h24.18.657	THAI_NEGA	2021.2.3	MacIntel	59.97361161	0	94	94	94	1
m	1	0.5836						REDINE	p	6	8	baseline	500	parola	1	ong	0	no	MG31M31	31	M	2022-01-31_14h24.18.657	THAI_NEGA	2021.2.3	MacIntel	59.97361161	0	95	95	95	1
m	1	0.5666						GOMITO	p	6	35	baseline	0	parola	1	ong	0	no	MG31M31	31	M	2022-01-31_14h24.18.657	THAI_NEGA	2021.2.3	MacIntel	59.97361161	0	96	96	96	1
z	1	0.6333						INGENSO	np	7	0	baseline	500	nonparola	2	ong	0	no	MG31M31	31	M	2022-01-31_14h24.18.657	THAI_NEGA	2021.2.3	MacIntel	59.97361161	0	97	97	97	1
z	1	0.651						COVALLO	np	7	0	baseline	250	nonparola	2	ong	0	no	MG31M31	31	M	2022-01-31_14h24.18.657	THAI_NEGA	2021.2.3	MacIntel	59.97361161	0	98	98	98	1
m	1	0.7153						MONACO	p	6	24	baseline	250	parola	1	ong	0	no	MG31M31	31	M	2022-01-31_14h24.18.657	THAI_NEGA	2021.2.3	MacIntel	59.97361161	0	99	99	99	1
m	1	0.9686						DILUVIO	p	7	34	monitoring	0	parola	1	ong	0	no	MG31M31	31	M	2022-01-31_14h24.18.657	THAI_NEGA	2021.2.3	MacIntel	59.97361161						0	0	0	0	1
z	1	0.8312						PADATO	np	6	0	monitoring	250	nonparola	2	ong	0	no	MG31M31	31	M	2022-01-31_14h24.18.657	THAI_NEGA	2021.2.3	MacIntel	59.97361161						0	1	1	1	1
m	1	0.7678						STIVALE	p	7	10	monitoring	0	parola	1	ong	0	no	MG31M31	31	M	2022-01-31_14h24.18.657	THAI_NEGA	2021.2.3	MacIntel	59.97361161						0	2	2	2	1
l	0	0.6672						BAMMINO	np	7	0	monitoring	0	nonparola	2	ong	0	no	MG31M31	31	M	2022-01-31_14h24.18.657	THAI_NEGA	2021.2.3	MacIntel	59.97361161						0	3	3	3	1
z	1	0.8515						NUDOLA	np	6	0	monitoring	250	nonparola	2	ong	0	no	MG31M31	31	M	2022-01-31_14h24.18.657	THAI_NEGA	2021.2.3	MacIntel	59.97361161						0	4	4	4	1
m	1	0.7332						ZAMPINO	p	7	6	monitoring	500	parola	1	ong	0	no	MG31M31	31	M	2022-01-31_14h24.18.657	THAI_NEGA	2021.2.3	MacIntel	59.97361161						0	5	5	5	1
m	1	0.7187						CALDAIA	p	7	12	monitoring	250	parola	1	ong	0	no	MG31M31	31	M	2022-01-31_14h24.18.657	THAI_NEGA	2021.2.3	MacIntel	59.97361161						0	6	6	6	1
z	1	0.851						FULGINE	np	7	0	monitoring	0	nonparola	2	ong	0	no	MG31M31	31	M	2022-01-31_14h24.18.657	THAI_NEGA	2021.2.3	MacIntel	59.97361161						0	7	7	7	1
z	0	0.9834						URANIO	p	6	9	monitoring	250	parola	1	ong	0	no	MG31M31	31	M	2022-01-31_14h24.18.657	THAI_NEGA	2021.2.3	MacIntel	59.97361161						0	8	8	8	1
z	1	0.7922						APISSO	np	6	0	monitoring	500	nonparola	2	ong	0	no	MG31M31	31	M	2022-01-31_14h24.18.657	THAI_NEGA	2021.2.3	MacIntel	59.97361161						0	9	9	9	1
l	1	1.0056						CAGERMA	np	7	0	monitoring	0	l	2	pmcue	0	no	MG31M31	31	M	2022-01-31_14h24.18.657	THAI_NEGA	2021.2.3	MacIntel	59.97361161						0	10	10	10	1
m	1	0.7209						TAZZINA	p	7	10	monitoring	250	parola	1	ong	0	no	MG31M31	31	M	2022-01-31_14h24.18.657	THAI_NEGA	2021.2.3	MacIntel	59.97361161						0	11	11	11	1
z	0	0.6674						VAPORE	p	6	40	monitoring	0	parola	1	ong	0	no	MG31M31	31	M	2022-01-31_14h24.18.657	THAI_NEGA	2021.2.3	MacIntel	59.97361161						0	12	12	12	1
z	1	0.6995						FEDORE	np	6	0	monitoring	250	nonparola	2	ong	0	no	MG31M31	31	M	2022-01-31_14h24.18.657	THAI_NEGA	2021.2.3	MacIntel	59.97361161						0	13	13	13	1
m	1	1.1332						MONTONE	p	7	8	monitoring	250	parola	1	ong	0	no	MG31M31	31	M	2022-01-31_14h24.18.657	THAI_NEGA	2021.2.3	MacIntel	59.97361161						0	14	14	14	1
z	1	0.8675						CANEZZA	np	7	0	monitoring	0	nonparola	2	ong	0	no	MG31M31	31	M	2022-01-31_14h24.18.657	THAI_NEGA	2021.2.3	MacIntel	59.97361161						0	15	15	15	1
z	1	0.6883						RAGINA	np	6	0	monitoring	250	nonparola	2	ong	0	no	MG31M31	31	M	2022-01-31_14h24.18.657	THAI_NEGA	2021.2.3	MacIntel	59.97361161						0	16	16	16	1
m	1	0.8341						AGNELLO	p	7	17	monitoring	250	parola	1	ong	0	no	MG31M31	31	M	2022-01-31_14h24.18.657	THAI_NEGA	2021.2.3	MacIntel	59.97361161						0	17	17	17	1
z	1	0.8672						PINARIO	np	7	0	monitoring	250	nonparola	2	ong	0	no	MG31M31	31	M	2022-01-31_14h24.18.657	THAI_NEGA	2021.2.3	MacIntel	59.97361161						0	18	18	18	1
z	1	0.9004						INDANO	np	6	0	monitoring	500	nonparola	2	ong	0	no	MG31M31	31	M	2022-01-31_14h24.18.657	THAI_NEGA	2021.2.3	MacIntel	59.97361161						0	19	19	19	1
m	1	0.7357						BISTURI	p	7	8	monitoring	250	parola	1	ong	0	no	MG31M31	31	M	2022-01-31_14h24.18.657	THAI_NEGA	2021.2.3	MacIntel	59.97361161						0	20	20	20	1
z	1	0.8166						SECONTO	np	7	0	monitoring	250	nonparola	2	ong	0	no	MG31M31	31	M	2022-01-31_14h24.18.657	THAI_NEGA	2021.2.3	MacIntel	59.97361161						0	21	21	21	1
l	1	0.7666						POMATA	p	6	0	monitoring	500	l	1	pmcue	0	no	MG31M31	31	M	2022-01-31_14h24.18.657	THAI_NEGA	2021.2.3	MacIntel	59.97361161						0	22	22	22	1
z	1	0.7492						UMETTA	np	6	0	monitoring	250	nonparola	2	ong	0	no	MG31M31	31	M	2022-01-31_14h24.18.657	THAI_NEGA	2021.2.3	MacIntel	59.97361161						0	23	23	23	1
m	1	0.8656						FRUSCIO	p	7	9	monitoring	0	parola	1	ong	0	no	MG31M31	31	M	2022-01-31_14h24.18.657	THAI_NEGA	2021.2.3	MacIntel	59.97361161						0	24	24	24	1
m	1	0.8364						ORDIGNO	p	7	15	monitoring	250	parola	1	ong	0	no	MG31M31	31	M	2022-01-31_14h24.18.657	THAI_NEGA	2021.2.3	MacIntel	59.97361161						0	25	25	25	1
z	1	1.558						METALO	np	6	0	monitoring	0	nonparola	2	ong	0	no	MG31M31	31	M	2022-01-31_14h24.18.657	THAI_NEGA	2021.2.3	MacIntel	59.97361161						0	26	26	26	1
z	1	0.951						GAVERA	np	6	0	monitoring	500	nonparola	2	ong	0	no	MG31M31	31	M	2022-01-31_14h24.18.657	THAI_NEGA	2021.2.3	MacIntel	59.97361161						0	27	27	27	1
m	1	0.9664						INSERTO	p	7	9	monitoring	0	parola	1	ong	0	no	MG31M31	31	M	2022-01-31_14h24.18.657	THAI_NEGA	2021.2.3	MacIntel	59.97361161						0	28	28	28	1
m	1	0.7657						VICARIO	p	7	9	monitoring	500	parola	1	ong	0	no	MG31M31	31	M	2022-01-31_14h24.18.657	THAI_NEGA	2021.2.3	MacIntel	59.97361161						0	29	29	29	1
z	1	0.7335						ACENDA	np	6	0	monitoring	0	nonparola	2	ong	0	no	MG31M31	31	M	2022-01-31_14h24.18.657	THAI_NEGA	2021.2.3	MacIntel	59.97361161						0	30	30	30	1
m	1	0.8353						DECADE	p	6	7	monitoring	0	parola	1	ong	0	no	MG31M31	31	M	2022-01-31_14h24.18.657	THAI_NEGA	2021.2.3	MacIntel	59.97361161						0	31	31	31	1
z	1	0.7719						PALETE	np	6	0	monitoring	500	nonparola	2	ong	0	no	MG31M31	31	M	2022-01-31_14h24.18.657	THAI_NEGA	2021.2.3	MacIntel	59.97361161						0	32	32	32	1
m	1	0.8006						SENAPE	p	6	17	monitoring	500	parola	1	ong	0	no	MG31M31	31	M	2022-01-31_14h24.18.657	THAI_NEGA	2021.2.3	MacIntel	59.97361161						0	33	33	33	1
z	1	1.1161						TENTONO	np	7	0	monitoring	0	nonparola	2	ong	0	no	MG31M31	31	M	2022-01-31_14h24.18.657	THAI_NEGA	2021.2.3	MacIntel	59.97361161						0	34	34	34	1
l	1	0.7185						MANICO	p	6	12	monitoring	0	l	1	pmcue	0	no	MG31M31	31	M	2022-01-31_14h24.18.657	THAI_NEGA	2021.2.3	MacIntel	59.97361161						0	35	35	35	1
m	1	0.815						GETTONE	p	7	5	monitoring	250	parola	1	ong	0	no	MG31M31	31	M	2022-01-31_14h24.18.657	THAI_NEGA	2021.2.3	MacIntel	59.97361161						0	36	36	36	1
z	1	0.7336						CALERA	np	6	0	monitoring	500	nonparola	2	ong	0	no	MG31M31	31	M	2022-01-31_14h24.18.657	THAI_NEGA	2021.2.3	MacIntel	59.97361161						0	37	37	37	1
m	1	0.9667						USTIONE	p	7	20	monitoring	500	parola	1	ong	0	no	MG31M31	31	M	2022-01-31_14h24.18.657	THAI_NEGA	2021.2.3	MacIntel	59.97361161						0	38	38	38	1
	0							LEGNAME	p	7	7	monitoring	0	parola	1	ong	0	no	MG31M31	31	M	2022-01-31_14h24.18.657	THAI_NEGA	2021.2.3	MacIntel	59.97361161						0	39	39	39	1
z	1	0.7494						MODIVO	np	6	0	monitoring	0	nonparola	2	ong	0	no	MG31M31	31	M	2022-01-31_14h24.18.657	THAI_NEGA	2021.2.3	MacIntel	59.97361161						0	40	40	40	1
m	1	0.8183						RADURA	p	6	9	monitoring	0	parola	1	ong	0	no	MG31M31	31	M	2022-01-31_14h24.18.657	THAI_NEGA	2021.2.3	MacIntel	59.97361161						0	41	41	41	1
z	1	0.6337						TUANTO	np	6	0	monitoring	250	nonparola	2	ong	0	no	MG31M31	31	M	2022-01-31_14h24.18.657	THAI_NEGA	2021.2.3	MacIntel	59.97361161						0	42	42	42	1
m	1	0.9332						PICCONE	p	7	11	monitoring	0	parola	1	ong	0	no	MG31M31	31	M	2022-01-31_14h24.18.657	THAI_NEGA	2021.2.3	MacIntel	59.97361161						0	43	43	43	1
z	1	1.0187						LACREME	np	7	0	monitoring	250	nonparola	2	ong	0	no	MG31M31	31	M	2022-01-31_14h24.18.657	THAI_NEGA	2021.2.3	MacIntel	59.97361161						0	44	44	44	1
z	1	0.9848						DILITTA	np	7	0	monitoring	500	nonparola	2	ong	0	no	MG31M31	31	M	2022-01-31_14h24.18.657	THAI_NEGA	2021.2.3	MacIntel	59.97361161						0	45	45	45	1
l	1	1.434						TOMANTE	np	7	0	monitoring	0	l	2	pmcue	0	no	MG31M31	31	M	2022-01-31_14h24.18.657	THAI_NEGA	2021.2.3	MacIntel	59.97361161						0	46	46	46	1
m	1	0.8172						OTTONE	p	6	17	monitoring	500	parola	1	ong	0	no	MG31M31	31	M	2022-01-31_14h24.18.657	THAI_NEGA	2021.2.3	MacIntel	59.97361161						0	47	47	47	1
m	1	0.6675						GAZEBO	p	6	8	monitoring	0	parola	1	ong	0	no	MG31M31	31	M	2022-01-31_14h24.18.657	THAI_NEGA	2021.2.3	MacIntel	59.97361161						0	48	48	48	1
z	1	0.683						NENICO	np	6	0	monitoring	250	nonparola	2	ong	0	no	MG31M31	31	M	2022-01-31_14h24.18.657	THAI_NEGA	2021.2.3	MacIntel	59.97361161						0	49	49	49	1
m	1	0.8994						ARPIONE	p	7	12	monitoring	250	parola	1	ong	0	no	MG31M31	31	M	2022-01-31_14h24.18.657	THAI_NEGA	2021.2.3	MacIntel	59.97361161						0	50	50	50	1
z	1	0.7565						VANIGIA	np	7	0	monitoring	500	nonparola	2	ong	0	no	MG31M31	31	M	2022-01-31_14h24.18.657	THAI_NEGA	2021.2.3	MacIntel	59.97361161						0	51	51	51	1
z	1	0.7886						EBLISSE	np	7	0	monitoring	0	nonparola	2	ong	0	no	MG31M31	31	M	2022-01-31_14h24.18.657	THAI_NEGA	2021.2.3	MacIntel	59.97361161						0	52	52	52	1
m	1	0.7507						CARTINA	p	7	13	monitoring	250	parola	1	ong	0	no	MG31M31	31	M	2022-01-31_14h24.18.657	THAI_NEGA	2021.2.3	MacIntel	59.97361161						0	53	53	53	1
z	1	0.7175						TECITA	np	6	0	monitoring	500	nonparola	2	ong	0	no	MG31M31	31	M	2022-01-31_14h24.18.657	THAI_NEGA	2021.2.3	MacIntel	59.97361161						0	54	54	54	1
m	1	0.7806						FELINO	p	6	9	monitoring	500	parola	1	ong	0	no	MG31M31	31	M	2022-01-31_14h24.18.657	THAI_NEGA	2021.2.3	MacIntel	59.97361161						0	55	55	55	1
z	1	0.9652						GINEVRO	np	7	0	monitoring	250	nonparola	2	ong	0	no	MG31M31	31	M	2022-01-31_14h24.18.657	THAI_NEGA	2021.2.3	MacIntel	59.97361161						0	56	56	56	1
z	1	1.2012						ELANCO	np	6	0	monitoring	250	nonparola	2	ong	0	no	MG31M31	31	M	2022-01-31_14h24.18.657	THAI_NEGA	2021.2.3	MacIntel	59.97361161						0	57	57	57	1
m	1	0.7301						BIDONE	p	6	13	monitoring	0	parola	1	ong	0	no	MG31M31	31	M	2022-01-31_14h24.18.657	THAI_NEGA	2021.2.3	MacIntel	59.97361161						0	58	58	58	1
m	1	1.387						LEMURE	p	6	3	monitoring	500	parola	1	ong	0	no	MG31M31	31	M	2022-01-31_14h24.18.657	THAI_NEGA	2021.2.3	MacIntel	59.97361161						0	59	59	59	1
l	1	0.8195						SAGOMA	p	6	0	monitoring	250	l	1	pmcue	0	no	MG31M31	31	M	2022-01-31_14h24.18.657	THAI_NEGA	2021.2.3	MacIntel	59.97361161						0	60	60	60	1
m	1	1.5165						REPERTO	p	7	7	monitoring	0	parola	1	ong	0	no	MG31M31	31	M	2022-01-31_14h24.18.657	THAI_NEGA	2021.2.3	MacIntel	59.97361161						0	61	61	61	1
z	1	0.7498						MIDULLO	np	7	0	monitoring	250	nonparola	2	ong	0	no	MG31M31	31	M	2022-01-31_14h24.18.657	THAI_NEGA	2021.2.3	MacIntel	59.97361161						0	62	62	62	1
z	1	1.3683						DANNOLA	np	7	0	monitoring	500	nonparola	2	ong	0	no	MG31M31	31	M	2022-01-31_14h24.18.657	THAI_NEGA	2021.2.3	MacIntel	59.97361161						0	63	63	63	1
m	1	0.6661						ORFANO	p	6	9	monitoring	500	parola	1	ong	0	no	MG31M31	31	M	2022-01-31_14h24.18.657	THAI_NEGA	2021.2.3	MacIntel	59.97361161						0	64	64	64	1
z	1	0.771						BANENA	np	6	0	monitoring	250	nonparola	2	ong	0	no	MG31M31	31	M	2022-01-31_14h24.18.657	THAI_NEGA	2021.2.3	MacIntel	59.97361161						0	65	65	65	1
z	1	0.8539						FERPATA	np	7	0	monitoring	0	nonparola	2	ong	0	no	MG31M31	31	M	2022-01-31_14h24.18.657	THAI_NEGA	2021.2.3	MacIntel	59.97361161						0	66	66	66	1
m	1	0.7402						NEURONE	p	7	11	monitoring	250	parola	1	ong	0	no	MG31M31	31	M	2022-01-31_14h24.18.657	THAI_NEGA	2021.2.3	MacIntel	59.97361161						0	67	67	67	1
z	1	1.3173						LATTERA	np	7	0	monitoring	500	nonparola	2	ong	0	no	MG31M31	31	M	2022-01-31_14h24.18.657	THAI_NEGA	2021.2.3	MacIntel	59.97361161						0	68	68	68	1
m	0	0.834						GESIONE	np	7	0	monitoring	500	nonparola	2	ong	0	no	MG31M31	31	M	2022-01-31_14h24.18.657	THAI_NEGA	2021.2.3	MacIntel	59.97361161						0	69	69	69	1
m	1	1.0835						PEDANA	p	6	18	monitoring	500	parola	1	ong	0	no	MG31M31	31	M	2022-01-31_14h24.18.657	THAI_NEGA	2021.2.3	MacIntel	59.97361161						0	70	70	70	1
l	1	0.9625						MACIATA	np	7	0	monitoring	500	l	2	pmcue	0	no	MG31M31	31	M	2022-01-31_14h24.18.657	THAI_NEGA	2021.2.3	MacIntel	59.97361161						0	71	71	71	1
z	1	0.7672						FIOLINO	np	7	0	monitoring	250	nonparola	2	ong	0	no	MG31M31	31	M	2022-01-31_14h24.18.657	THAI_NEGA	2021.2.3	MacIntel	59.97361161						0	72	72	72	1
m	1	0.684						INGORGO	p	7	16	monitoring	0	parola	1	ong	0	no	MG31M31	31	M	2022-01-31_14h24.18.657	THAI_NEGA	2021.2.3	MacIntel	59.97361161						0	73	73	73	1
z	1	0.8022						IMPORO	np	6	0	monitoring	250	nonparola	2	ong	0	no	MG31M31	31	M	2022-01-31_14h24.18.657	THAI_NEGA	2021.2.3	MacIntel	59.97361161						0	74	74	74	1
m	1	0.7682						NOBILE	p	6	29	monitoring	500	parola	1	ong	0	no	MG31M31	31	M	2022-01-31_14h24.18.657	THAI_NEGA	2021.2.3	MacIntel	59.97361161						0	75	75	75	1
m	1	1.1836						MINIERA	p	7	19	monitoring	500	parola	1	ong	0	no	MG31M31	31	M	2022-01-31_14h24.18.657	THAI_NEGA	2021.2.3	MacIntel	59.97361161						0	76	76	76	1
z	1	0.717						ALLARVE	np	7	0	monitoring	500	nonparola	2	ong	0	no	MG31M31	31	M	2022-01-31_14h24.18.657	THAI_NEGA	2021.2.3	MacIntel	59.97361161						0	77	77	77	1
z	1	0.6658						DIBANO	np	6	0	monitoring	250	nonparola	2	ong	0	no	MG31M31	31	M	2022-01-31_14h24.18.657	THAI_NEGA	2021.2.3	MacIntel	59.97361161						0	78	78	78	1
m	1	0.6997						FAGOTTO	p	7	7	monitoring	0	parola	1	ong	0	no	MG31M31	31	M	2022-01-31_14h24.18.657	THAI_NEGA	2021.2.3	MacIntel	59.97361161						0	79	79	79	1
m	1	0.7009						PALUDE	p	6	13	monitoring	0	parola	1	ong	0	no	MG31M31	31	M	2022-01-31_14h24.18.657	THAI_NEGA	2021.2.3	MacIntel	59.97361161						0	80	80	80	1
z	1	0.717						MUDINO	np	6	0	monitoring	500	nonparola	2	ong	0	no	MG31M31	31	M	2022-01-31_14h24.18.657	THAI_NEGA	2021.2.3	MacIntel	59.97361161						0	81	81	81	1
z	1	0.7335						ESTEBA	np	6	0	monitoring	500	nonparola	2	ong	0	no	MG31M31	31	M	2022-01-31_14h24.18.657	THAI_NEGA	2021.2.3	MacIntel	59.97361161						0	82	82	82	1
l	1	0.8016						MANTIDE	p	7	9	monitoring	250	l	1	pmcue	0	no	MG31M31	31	M	2022-01-31_14h24.18.657	THAI_NEGA	2021.2.3	MacIntel	59.97361161						0	83	83	83	1
	0							UVETTA	p	6	11	monitoring	500	parola	1	ong	0	no	MG31M31	31	M	2022-01-31_14h24.18.657	THAI_NEGA	2021.2.3	MacIntel	59.97361161						0	84	84	84	1
	0							ESILIO	p	6	41	monitoring	250	parola	1	ong	0	no	MG31M31	31	M	2022-01-31_14h24.18.657	THAI_NEGA	2021.2.3	MacIntel	59.97361161						0	85	85	85	1
	0							RECRUTA	np	7	0	monitoring	500	nonparola	2	ong	0	no	MG31M31	31	M	2022-01-31_14h24.18.657	THAI_NEGA	2021.2.3	MacIntel	59.97361161						0	86	86	86	1
	0							TIMONE	p	7	31	monitoring	250	parola	1	ong	0	no	MG31M31	31	M	2022-01-31_14h24.18.657	THAI_NEGA	2021.2.3	MacIntel	59.97361161						0	87	87	87	1
	0							CAVOLO	p	6	13	monitoring	0	parola	1	ong	0	no	MG31M31	31	M	2022-01-31_14h24.18.657	THAI_NEGA	2021.2.3	MacIntel	59.97361161						0	88	88	88	1
	0							NOTTARE	np	7	0	monitoring	500	nonparola	2	ong	0	no	MG31M31	31	M	2022-01-31_14h24.18.657	THAI_NEGA	2021.2.3	MacIntel	59.97361161						0	89	89	89	1
	0							LICHENE	p	7	7	monitoring	0	parola	1	ong	0	no	MG31M31	31	M	2022-01-31_14h24.18.657	THAI_NEGA	2021.2.3	MacIntel	59.97361161						0	90	90	90	1
	0							PUSTINO	np	7	0	monitoring	500	nonparola	2	ong	0	no	MG31M31	31	M	2022-01-31_14h24.18.657	THAI_NEGA	2021.2.3	MacIntel	59.97361161						0	91	91	91	1
	0							MULINO	p	6	7	monitoring	0	parola	1	ong	0	no	MG31M31	31	M	2022-01-31_14h24.18.657	THAI_NEGA	2021.2.3	MacIntel	59.97361161						0	92	92	92	1
	0							VAROLO	np	6	0	monitoring	0	nonparola	2	ong	0	no	MG31M31	31	M	2022-01-31_14h24.18.657	THAI_NEGA	2021.2.3	MacIntel	59.97361161						0	93	93	93	1
	0							ENIGMA	p	6	9	monitoring	500	l	1	pmcue	0	no	MG31M31	31	M	2022-01-31_14h24.18.657	THAI_NEGA	2021.2.3	MacIntel	59.97361161						0	94	94	94	1
	0							NARICE	p	6	15	monitoring	250	parola	1	ong	0	no	MG31M31	31	M	2022-01-31_14h24.18.657	THAI_NEGA	2021.2.3	MacIntel	59.97361161						0	95	95	95	1
	0							CAVIDE	np	6	0	monitoring	500	nonparola	2	ong	0	no	MG31M31	31	M	2022-01-31_14h24.18.657	THAI_NEGA	2021.2.3	MacIntel	59.97361161						0	96	96	96	1
	0							VOLACE	np	6	0	monitoring	0	nonparola	2	ong	0	no	MG31M31	31	M	2022-01-31_14h24.18.657	THAI_NEGA	2021.2.3	MacIntel	59.97361161						0	97	97	97	1
	0							SADICE	np	6	0	monitoring	0	nonparola	2	ong	0	no	MG31M31	31	M	2022-01-31_14h24.18.657	THAI_NEGA	2021.2.3	MacIntel	59.97361161						0	98	98	98	1
	0							VORTICE	p	7	14	monitoring	250	parola	1	ong	0	no	MG31M31	31	M	2022-01-31_14h24.18.657	THAI_NEGA	2021.2.3	MacIntel	59.97361161						0	99	99	99	1
																			MG31M31	31	M	2022-01-31_14h24.18.657	THAI_NEGA	2021.2.3	MacIntel	59.97361161											n	1	8.8866	y	1	6.7875	n	1	2.1351
