# Supplementary material for: Thinking about it: the impact of COVID-19-related stimuli on prospective memory
Source: PeerJ. 2023 Nov 16;11:e16389. doi: 10.7717/peerj.16389 (PMC10657566; doi:10.7717/peerj.16389)
Supplement: Supplemental Information 4 — The raw data from both the task and the questionnaire. Both folders are divided in the three conditions (COV, DOC, and NEGA) depending on the presented video clip. [file peerj-11-16389-s004.zip › Data/RAW_Data_Task/NEGA_version/GV29F26_nega.csv]

trial_key.keys	trial_key.corr	trial_key.rt	trials_loop_practice.thisRepN	trials_loop_practice.thisTrialN	trials_loop_practice.thisN	trials_loop_practice.thisIndex	trials_loop_practice.ran	stimolo	parolanonparola	lunghezza	frequenza	blocco	jitter	rispcorr	StimTrig	stim_type	stimulus_after	underline	ID_Soggetto*	Età*	Sesso	date	expName	psychopyVersion	OS	frameRate	trials_loop_baseline.thisRepN	trials_loop_baseline.thisTrialN	trials_loop_baseline.thisN	trials_loop_baseline.thisIndex	trials_loop_baseline.ran	trials_loop_attention.thisRepN	trials_loop_attention.thisTrialN	trials_loop_attention.thisN	trials_loop_attention.thisIndex	trials_loop_attention.ran	emotional1_key.keys	emotional1_key.corr	emotional1_key.rt	emotional2_key.keys	emotional2_key.corr	emotional2_key.rt	emotional3_key.keys	emotional3_key.corr	emotional3_key.rt
m	1	0.7803	0	0	0	0	1	ARANCIA	p	7	31	practice	500	parola	1	ong	0	no	GV29F26	29	F	2021-11-26_18h12.50.291	THAI_NEGA	2021.2.3	MacIntel	59.81934558
z	1	0.8348	0	1	1	1	1	RECINA	np	6	0	practice	500	nonparola	2	ong	0	no	GV29F26	29	F	2021-11-26_18h12.50.291	THAI_NEGA	2021.2.3	MacIntel	59.81934558
z	1	0.7357	0	2	2	2	1	TUCCANA	np	7	0	practice	250	nonparola	2	ong	0	no	GV29F26	29	F	2021-11-26_18h12.50.291	THAI_NEGA	2021.2.3	MacIntel	59.81934558
m	1	0.6856	0	3	3	3	1	PETTINE	p	7	1	practice	0	parola	1	ong	0	no	GV29F26	29	F	2021-11-26_18h12.50.291	THAI_NEGA	2021.2.3	MacIntel	59.81934558
m	0	0.7035	0	4	4	4	1	INFITO	np	6	0	practice	500	nonparola	2	ong	0	no	GV29F26	29	F	2021-11-26_18h12.50.291	THAI_NEGA	2021.2.3	MacIntel	59.81934558
m	1	0.5357	0	5	5	5	1	GIUDICE	p	7	374	practice	500	parola	1	ong	0	no	GV29F26	29	F	2021-11-26_18h12.50.291	THAI_NEGA	2021.2.3	MacIntel	59.81934558
m	1	0.5349	0	6	6	6	1	VOLANTE	p	7	89	practice	0	parola	1	ong	0	no	GV29F26	29	F	2021-11-26_18h12.50.291	THAI_NEGA	2021.2.3	MacIntel	59.81934558
z	1	0.6367	0	7	7	7	1	CUBELA	np	6	0	practice	250	nonparola	2	ong	0	no	GV29F26	29	F	2021-11-26_18h12.50.291	THAI_NEGA	2021.2.3	MacIntel	59.81934558
m	0	0.6696	0	8	8	8	1	LUGGINE	np	7	0	practice	0	nonparola	2	ong	0	no	GV29F26	29	F	2021-11-26_18h12.50.291	THAI_NEGA	2021.2.3	MacIntel	59.81934558
m	1	0.9709	0	9	9	9	1	DISEGNO	p	7	201	practice	0	parola	1	ong	0	no	GV29F26	29	F	2021-11-26_18h12.50.291	THAI_NEGA	2021.2.3	MacIntel	59.81934558
m	1	0.6459						RELITTO	p	7	8	baseline	500	parola	1	ong	0	no	GV29F26	29	F	2021-11-26_18h12.50.291	THAI_NEGA	2021.2.3	MacIntel	59.81934558	0	0	0	0	1
m	1	0.7553						GERANIO	p	7	12	baseline	250	parola	1	ong	0	no	GV29F26	29	F	2021-11-26_18h12.50.291	THAI_NEGA	2021.2.3	MacIntel	59.81934558	0	1	1	1	1
z	1	0.6543						VANANGA	np	7	0	baseline	0	nonparola	2	ong	0	no	GV29F26	29	F	2021-11-26_18h12.50.291	THAI_NEGA	2021.2.3	MacIntel	59.81934558	0	2	2	2	1
m	1	0.7248						NATICA	p	6	5	baseline	250	parola	1	ong	0	no	GV29F26	29	F	2021-11-26_18h12.50.291	THAI_NEGA	2021.2.3	MacIntel	59.81934558	0	3	3	3	1
z	1	0.6697						USTELLO	np	7	0	baseline	500	nonparola	2	ong	0	no	GV29F26	29	F	2021-11-26_18h12.50.291	THAI_NEGA	2021.2.3	MacIntel	59.81934558	0	4	4	4	1
m	1	0.5839						METANO	p	6	17	baseline	250	parola	1	ong	0	no	GV29F26	29	F	2021-11-26_18h12.50.291	THAI_NEGA	2021.2.3	MacIntel	59.81934558	0	5	5	5	1
m	0	0.5677						FIURIA	np	6	0	baseline	500	nonparola	2	ong	0	no	GV29F26	29	F	2021-11-26_18h12.50.291	THAI_NEGA	2021.2.3	MacIntel	59.81934558	0	6	6	6	1
m	1	0.7355						SUGHERO	p	7	5	baseline	250	parola	1	ong	0	no	GV29F26	29	F	2021-11-26_18h12.50.291	THAI_NEGA	2021.2.3	MacIntel	59.81934558	0	7	7	7	1
z	1	0.807						PIROTA	np	6	0	baseline	250	nonparola	2	ong	0	no	GV29F26	29	F	2021-11-26_18h12.50.291	THAI_NEGA	2021.2.3	MacIntel	59.81934558	0	8	8	8	1
z	1	0.8191						BAMBORA	np	7	0	baseline	0	nonparola	2	ong	0	no	GV29F26	29	F	2021-11-26_18h12.50.291	THAI_NEGA	2021.2.3	MacIntel	59.81934558	0	9	9	9	1
m	1	0.5333						PETALO	p	6	27	baseline	250	parola	1	ong	0	no	GV29F26	29	F	2021-11-26_18h12.50.291	THAI_NEGA	2021.2.3	MacIntel	59.81934558	0	10	10	10	1
m	1	0.7416						ELMETTO	p	7	5	baseline	0	parola	1	ong	0	no	GV29F26	29	F	2021-11-26_18h12.50.291	THAI_NEGA	2021.2.3	MacIntel	59.81934558	0	11	11	11	1
z	1	0.6855						DOBILE	np	6	0	baseline	250	nonparola	2	ong	0	no	GV29F26	29	F	2021-11-26_18h12.50.291	THAI_NEGA	2021.2.3	MacIntel	59.81934558	0	12	12	12	1
z	0	0.7884						BAVERO	p	6	7	baseline	0	parola	1	ong	0	no	GV29F26	29	F	2021-11-26_18h12.50.291	THAI_NEGA	2021.2.3	MacIntel	59.81934558	0	13	13	13	1
m	1	0.7705						VALENZA	p	7	10	baseline	500	parola	1	ong	0	no	GV29F26	29	F	2021-11-26_18h12.50.291	THAI_NEGA	2021.2.3	MacIntel	59.81934558	0	14	14	14	1
m	0	0.503						ORDONE	np	6	0	baseline	250	nonparola	2	ong	0	no	GV29F26	29	F	2021-11-26_18h12.50.291	THAI_NEGA	2021.2.3	MacIntel	59.81934558	0	15	15	15	1
z	1	0.739						TERPONE	np	7	0	baseline	250	nonparola	2	ong	0	no	GV29F26	29	F	2021-11-26_18h12.50.291	THAI_NEGA	2021.2.3	MacIntel	59.81934558	0	16	16	16	1
z	0	0.6365						INCHINO	p	7	10	baseline	250	parola	1	ong	0	no	GV29F26	29	F	2021-11-26_18h12.50.291	THAI_NEGA	2021.2.3	MacIntel	59.81934558	0	17	17	17	1
m	1	0.9726						ETTARO	p	6	31	baseline	0	parola	1	ong	0	no	GV29F26	29	F	2021-11-26_18h12.50.291	THAI_NEGA	2021.2.3	MacIntel	59.81934558	0	18	18	18	1
z	1	0.7705						LUVACA	np	6	0	baseline	250	nonparola	2	ong	0	no	GV29F26	29	F	2021-11-26_18h12.50.291	THAI_NEGA	2021.2.3	MacIntel	59.81934558	0	19	19	19	1
m	1	0.6512						DUETTO	p	6	23	baseline	500	parola	1	ong	0	no	GV29F26	29	F	2021-11-26_18h12.50.291	THAI_NEGA	2021.2.3	MacIntel	59.81934558	0	20	20	20	1
z	1	1.0533						PUPILE	np	6	0	baseline	250	nonparola	2	ong	0	no	GV29F26	29	F	2021-11-26_18h12.50.291	THAI_NEGA	2021.2.3	MacIntel	59.81934558	0	21	21	21	1
z	1	0.9269						STOVACO	np	7	0	baseline	0	nonparola	2	ong	0	no	GV29F26	29	F	2021-11-26_18h12.50.291	THAI_NEGA	2021.2.3	MacIntel	59.81934558	0	22	22	22	1
m	1	0.5964						BARILE	p	6	7	baseline	500	parola	1	ong	0	no	GV29F26	29	F	2021-11-26_18h12.50.291	THAI_NEGA	2021.2.3	MacIntel	59.81934558	0	23	23	23	1
z	1	0.7197						RANAIO	np	6	0	baseline	250	nonparola	2	ong	0	no	GV29F26	29	F	2021-11-26_18h12.50.291	THAI_NEGA	2021.2.3	MacIntel	59.81934558	0	24	24	24	1
m	1	0.6681						CAVERNA	p	7	14	baseline	250	parola	1	ong	0	no	GV29F26	29	F	2021-11-26_18h12.50.291	THAI_NEGA	2021.2.3	MacIntel	59.81934558	0	25	25	25	1
z	1	0.9527						ROTOIA	np	7	0	baseline	500	nonparola	2	ong	0	no	GV29F26	29	F	2021-11-26_18h12.50.291	THAI_NEGA	2021.2.3	MacIntel	59.81934558	0	26	26	26	1
m	1	0.7178						ALTURA	p	6	8	baseline	500	parola	1	ong	0	no	GV29F26	29	F	2021-11-26_18h12.50.291	THAI_NEGA	2021.2.3	MacIntel	59.81934558	0	27	27	27	1
m	1	0.6348						DIPINTO	p	7	21	baseline	0	parola	1	ong	0	no	GV29F26	29	F	2021-11-26_18h12.50.291	THAI_NEGA	2021.2.3	MacIntel	59.81934558	0	28	28	28	1
m	1	0.8692						LEGUME	p	6	11	baseline	250	parola	1	ong	0	no	GV29F26	29	F	2021-11-26_18h12.50.291	THAI_NEGA	2021.2.3	MacIntel	59.81934558	0	29	29	29	1
z	1	0.7052						FEDINO	np	6	0	baseline	500	nonparola	2	ong	0	no	GV29F26	29	F	2021-11-26_18h12.50.291	THAI_NEGA	2021.2.3	MacIntel	59.81934558	0	30	30	30	1
m	1	0.8302						MENSOLA	p	7	7	baseline	0	parola	1	ong	0	no	GV29F26	29	F	2021-11-26_18h12.50.291	THAI_NEGA	2021.2.3	MacIntel	59.81934558	0	31	31	31	1
z	1	0.73						ALCUME	np	6	0	baseline	500	nonparola	2	ong	0	no	GV29F26	29	F	2021-11-26_18h12.50.291	THAI_NEGA	2021.2.3	MacIntel	59.81934558	0	32	32	32	1
m	1	0.8142						INNESTO	p	6	13	baseline	0	parola	1	ong	0	no	GV29F26	29	F	2021-11-26_18h12.50.291	THAI_NEGA	2021.2.3	MacIntel	59.81934558	0	33	33	33	1
z	1	0.7818						LAVENDA	np	7	0	baseline	0	nonparola	2	ong	0	no	GV29F26	29	F	2021-11-26_18h12.50.291	THAI_NEGA	2021.2.3	MacIntel	59.81934558	0	34	34	34	1
m	1	0.8025						SLAVINA	p	7	5	baseline	500	parola	1	ong	0	no	GV29F26	29	F	2021-11-26_18h12.50.291	THAI_NEGA	2021.2.3	MacIntel	59.81934558	0	35	35	35	1
m	1	0.5783						ORMONE	p	6	6	baseline	500	parola	1	ong	0	no	GV29F26	29	F	2021-11-26_18h12.50.291	THAI_NEGA	2021.2.3	MacIntel	59.81934558	0	36	36	36	1
z	1	0.7684						UMIONE	np	6	0	baseline	0	nonparola	2	ong	0	no	GV29F26	29	F	2021-11-26_18h12.50.291	THAI_NEGA	2021.2.3	MacIntel	59.81934558	0	37	37	37	1
m	1	0.5715						SALAME	p	6	14	baseline	0	parola	1	ong	0	no	GV29F26	29	F	2021-11-26_18h12.50.291	THAI_NEGA	2021.2.3	MacIntel	59.81934558	0	38	38	38	1
z	1	0.69						GANDOLA	np	7	0	baseline	500	nonparola	2	ong	0	no	GV29F26	29	F	2021-11-26_18h12.50.291	THAI_NEGA	2021.2.3	MacIntel	59.81934558	0	39	39	39	1
z	1	0.787						DIGEGNO	np	7	0	baseline	500	nonparola	2	ong	0	no	GV29F26	29	F	2021-11-26_18h12.50.291	THAI_NEGA	2021.2.3	MacIntel	59.81934558	0	40	40	40	1
z	1	0.7664						BACRECA	np	7	0	baseline	0	nonparola	2	ong	0	no	GV29F26	29	F	2021-11-26_18h12.50.291	THAI_NEGA	2021.2.3	MacIntel	59.81934558	0	41	41	41	1
m	1	0.6534						RUDERE	p	6	8	baseline	250	parola	1	ong	0	no	GV29F26	29	F	2021-11-26_18h12.50.291	THAI_NEGA	2021.2.3	MacIntel	59.81934558	0	42	42	42	1
z	1	0.7191						OSCITE	np	6	0	baseline	250	nonparola	2	ong	0	no	GV29F26	29	F	2021-11-26_18h12.50.291	THAI_NEGA	2021.2.3	MacIntel	59.81934558	0	43	43	43	1
m	1	0.7016						NETTARE	p	7	14	baseline	500	parola	1	ong	0	no	GV29F26	29	F	2021-11-26_18h12.50.291	THAI_NEGA	2021.2.3	MacIntel	59.81934558	0	44	44	44	1
m	0	0.8408						PENTERA	np	7	0	baseline	0	nonparola	2	ong	0	no	GV29F26	29	F	2021-11-26_18h12.50.291	THAI_NEGA	2021.2.3	MacIntel	59.81934558	0	45	45	45	1
z	1	0.7027						NEBOZIO	np	7	0	baseline	250	nonparola	2	ong	0	no	GV29F26	29	F	2021-11-26_18h12.50.291	THAI_NEGA	2021.2.3	MacIntel	59.81934558	0	46	46	46	1
m	1	0.637						ZATTERA	p	7	14	baseline	500	parola	1	ong	0	no	GV29F26	29	F	2021-11-26_18h12.50.291	THAI_NEGA	2021.2.3	MacIntel	59.81934558	0	47	47	47	1
m	1	0.705						LAMIERA	p	7	11	baseline	500	parola	1	ong	0	no	GV29F26	29	F	2021-11-26_18h12.50.291	THAI_NEGA	2021.2.3	MacIntel	59.81934558	0	48	48	48	1
z	1	0.8359						CULINA	np	6	0	baseline	500	nonparola	2	ong	0	no	GV29F26	29	F	2021-11-26_18h12.50.291	THAI_NEGA	2021.2.3	MacIntel	59.81934558	0	49	49	49	1
z	0	1.16						FALANGE	p	7	9	baseline	250	parola	1	ong	0	no	GV29F26	29	F	2021-11-26_18h12.50.291	THAI_NEGA	2021.2.3	MacIntel	59.81934558	0	50	50	50	1
m	1	0.6289						PEDALE	p	6	16	baseline	500	parola	1	ong	0	no	GV29F26	29	F	2021-11-26_18h12.50.291	THAI_NEGA	2021.2.3	MacIntel	59.81934558	0	51	51	51	1
z	1	0.7699						METARDO	np	7	0	baseline	500	nonparola	2	ong	0	no	GV29F26	29	F	2021-11-26_18h12.50.291	THAI_NEGA	2021.2.3	MacIntel	59.81934558	0	52	52	52	1
m	1	0.6484						EMPORIO	p	7	3	baseline	250	parola	1	ong	0	no	GV29F26	29	F	2021-11-26_18h12.50.291	THAI_NEGA	2021.2.3	MacIntel	59.81934558	0	53	53	53	1
z	1	0.92						TAPORE	np	6	0	baseline	0	nonparola	2	ong	0	no	GV29F26	29	F	2021-11-26_18h12.50.291	THAI_NEGA	2021.2.3	MacIntel	59.81934558	0	54	54	54	1
z	1	0.8206						DENTIDE	np	7	0	baseline	250	nonparola	2	ong	0	no	GV29F26	29	F	2021-11-26_18h12.50.291	THAI_NEGA	2021.2.3	MacIntel	59.81934558	0	55	55	55	1
z	1	1.0037						SEPERTO	np	7	0	baseline	500	nonparola	2	ong	0	no	GV29F26	29	F	2021-11-26_18h12.50.291	THAI_NEGA	2021.2.3	MacIntel	59.81934558	0	56	56	56	1
m	1	0.635						MUCOSA	p	6	6	baseline	500	parola	1	ong	0	no	GV29F26	29	F	2021-11-26_18h12.50.291	THAI_NEGA	2021.2.3	MacIntel	59.81934558	0	57	57	57	1
z	1	0.7177						BECULLA	np	7	0	baseline	250	nonparola	2	ong	0	no	GV29F26	29	F	2021-11-26_18h12.50.291	THAI_NEGA	2021.2.3	MacIntel	59.81934558	0	58	58	58	1
m	1	0.7199						FUCINA	p	6	8	baseline	250	parola	1	ong	0	no	GV29F26	29	F	2021-11-26_18h12.50.291	THAI_NEGA	2021.2.3	MacIntel	59.81934558	0	59	59	59	1
m	1	0.6101						ECLISSI	p	7	5	baseline	0	parola	1	ong	0	no	GV29F26	29	F	2021-11-26_18h12.50.291	THAI_NEGA	2021.2.3	MacIntel	59.81934558	0	60	60	60	1
m	1	0.7166						TROFEO	p	6	23	baseline	250	parola	1	ong	0	no	GV29F26	29	F	2021-11-26_18h12.50.291	THAI_NEGA	2021.2.3	MacIntel	59.81934558	0	61	61	61	1
m	1	0.5857						ROTTAME	p	7	7	baseline	0	parola	1	ong	0	no	GV29F26	29	F	2021-11-26_18h12.50.291	THAI_NEGA	2021.2.3	MacIntel	59.81934558	0	62	62	62	1
z	1	0.7023						MENDOLO	np	7	0	baseline	500	nonparola	2	ong	0	no	GV29F26	29	F	2021-11-26_18h12.50.291	THAI_NEGA	2021.2.3	MacIntel	59.81934558	0	63	63	63	1
z	1	0.7523						ARSINE	np	6	0	baseline	250	nonparola	2	ong	0	no	GV29F26	29	F	2021-11-26_18h12.50.291	THAI_NEGA	2021.2.3	MacIntel	59.81934558	0	64	64	64	1
m	1	0.5823						TISANA	p	6	7	baseline	0	parola	1	ong	0	no	GV29F26	29	F	2021-11-26_18h12.50.291	THAI_NEGA	2021.2.3	MacIntel	59.81934558	0	65	65	65	1
z	1	0.6572						ORLINO	np	6	0	baseline	0	nonparola	2	ong	0	no	GV29F26	29	F	2021-11-26_18h12.50.291	THAI_NEGA	2021.2.3	MacIntel	59.81934558	0	66	66	66	1
z	0	0.6782						ARINGA	p	6	9	baseline	500	parola	1	ong	0	no	GV29F26	29	F	2021-11-26_18h12.50.291	THAI_NEGA	2021.2.3	MacIntel	59.81934558	0	67	67	67	1
z	1	0.922						TENGINE	np	7	0	baseline	0	nonparola	2	ong	0	no	GV29F26	29	F	2021-11-26_18h12.50.291	THAI_NEGA	2021.2.3	MacIntel	59.81934558	0	68	68	68	1
m	1	0.6524						ATTICO	p	6	6	baseline	500	parola	1	ong	0	no	GV29F26	29	F	2021-11-26_18h12.50.291	THAI_NEGA	2021.2.3	MacIntel	59.81934558	0	69	69	69	1
z	1	0.7576						VENORE	np	6	0	baseline	250	nonparola	2	ong	0	no	GV29F26	29	F	2021-11-26_18h12.50.291	THAI_NEGA	2021.2.3	MacIntel	59.81934558	0	70	70	70	1
m	1	0.8033						DARSENA	p	7	9	baseline	0	parola	1	ong	0	no	GV29F26	29	F	2021-11-26_18h12.50.291	THAI_NEGA	2021.2.3	MacIntel	59.81934558	0	71	71	71	1
z	1	0.786						ALCIERE	np	7	0	baseline	250	nonparola	2	ong	0	no	GV29F26	29	F	2021-11-26_18h12.50.291	THAI_NEGA	2021.2.3	MacIntel	59.81934558	0	72	72	72	1
z	1	0.8538						ENTIMO	np	6	0	baseline	0	nonparola	2	ong	0	no	GV29F26	29	F	2021-11-26_18h12.50.291	THAI_NEGA	2021.2.3	MacIntel	59.81934558	0	73	73	73	1
m	1	0.6526						LIVIDO	p	6	8	baseline	500	parola	1	ong	0	no	GV29F26	29	F	2021-11-26_18h12.50.291	THAI_NEGA	2021.2.3	MacIntel	59.81934558	0	74	74	74	1
m	1	0.6059						NAUSEA	p	6	15	baseline	0	parola	1	ong	0	no	GV29F26	29	F	2021-11-26_18h12.50.291	THAI_NEGA	2021.2.3	MacIntel	59.81934558	0	75	75	75	1
z	1	0.774						VERCACE	np	7	0	baseline	500	nonparola	2	ong	0	no	GV29F26	29	F	2021-11-26_18h12.50.291	THAI_NEGA	2021.2.3	MacIntel	59.81934558	0	76	76	76	1
m	1	0.596						COFANO	p	6	9	baseline	0	parola	1	ong	0	no	GV29F26	29	F	2021-11-26_18h12.50.291	THAI_NEGA	2021.2.3	MacIntel	59.81934558	0	77	77	77	1
z	1	0.8862						USPICIO	np	7	0	baseline	250	nonparola	2	ong	0	no	GV29F26	29	F	2021-11-26_18h12.50.291	THAI_NEGA	2021.2.3	MacIntel	59.81934558	0	78	78	78	1
m	1	0.5675						IMBUTO	p	6	9	baseline	0	parola	1	ong	0	no	GV29F26	29	F	2021-11-26_18h12.50.291	THAI_NEGA	2021.2.3	MacIntel	59.81934558	0	79	79	79	1
z	1	0.6687						SADIVA	np	6	0	baseline	500	nonparola	2	ong	0	no	GV29F26	29	F	2021-11-26_18h12.50.291	THAI_NEGA	2021.2.3	MacIntel	59.81934558	0	80	80	80	1
m	1	0.5503						BOZZOLO	p	7	7	baseline	0	parola	1	ong	0	no	GV29F26	29	F	2021-11-26_18h12.50.291	THAI_NEGA	2021.2.3	MacIntel	59.81934558	0	81	81	81	1
z	1	0.7029						OMPICCIO	np	7	0	baseline	0	nonparola	2	ong	0	no	GV29F26	29	F	2021-11-26_18h12.50.291	THAI_NEGA	2021.2.3	MacIntel	59.81934558	0	82	82	82	1
z	1	0.8374						LIMPONE	np	7	0	baseline	500	nonparola	2	ong	0	no	GV29F26	29	F	2021-11-26_18h12.50.291	THAI_NEGA	2021.2.3	MacIntel	59.81934558	0	83	83	83	1
z	1	0.8334						NARCICO	np	7	0	baseline	250	nonparola	2	ong	0	no	GV29F26	29	F	2021-11-26_18h12.50.291	THAI_NEGA	2021.2.3	MacIntel	59.81934558	0	84	84	84	1
m	1	0.7184						PASCOLO	p	7	7	baseline	0	parola	1	ong	0	no	GV29F26	29	F	2021-11-26_18h12.50.291	THAI_NEGA	2021.2.3	MacIntel	59.81934558	0	85	85	85	1
z	1	0.7072						INSOGNA	np	7	0	baseline	250	nonparola	2	ong	0	no	GV29F26	29	F	2021-11-26_18h12.50.291	THAI_NEGA	2021.2.3	MacIntel	59.81934558	0	86	86	86	1
z	0	0.8422						PATINA	p	6	14	baseline	250	parola	1	ong	0	no	GV29F26	29	F	2021-11-26_18h12.50.291	THAI_NEGA	2021.2.3	MacIntel	59.81934558	0	87	87	87	1
z	1	0.8386						ADOLTO	np	7	0	baseline	0	nonparola	2	ong	0	no	GV29F26	29	F	2021-11-26_18h12.50.291	THAI_NEGA	2021.2.3	MacIntel	59.81934558	0	88	88	88	1
m	1	0.6864						UTENTE	p	6	34	baseline	0	parola	1	ong	0	no	GV29F26	29	F	2021-11-26_18h12.50.291	THAI_NEGA	2021.2.3	MacIntel	59.81934558	0	89	89	89	1
z	1	0.6874						CIPELLA	np	7	0	baseline	500	nonparola	2	ong	0	no	GV29F26	29	F	2021-11-26_18h12.50.291	THAI_NEGA	2021.2.3	MacIntel	59.81934558	0	90	90	90	1
m	1	0.8059						GINEPRO	p	7	10	baseline	0	parola	1	ong	0	no	GV29F26	29	F	2021-11-26_18h12.50.291	THAI_NEGA	2021.2.3	MacIntel	59.81934558	0	91	91	91	1
z	1	0.7371						NONATO	np	6	0	baseline	500	nonparola	2	ong	0	no	GV29F26	29	F	2021-11-26_18h12.50.291	THAI_NEGA	2021.2.3	MacIntel	59.81934558	0	92	92	92	1
m	1	0.9505						CALICE	p	6	10	baseline	0	parola	1	ong	0	no	GV29F26	29	F	2021-11-26_18h12.50.291	THAI_NEGA	2021.2.3	MacIntel	59.81934558	0	93	93	93	1
m	1	0.6873						TORACE	p	6	31	baseline	250	parola	1	ong	0	no	GV29F26	29	F	2021-11-26_18h12.50.291	THAI_NEGA	2021.2.3	MacIntel	59.81934558	0	94	94	94	1
z	0	0.7525						REDINE	p	6	8	baseline	500	parola	1	ong	0	no	GV29F26	29	F	2021-11-26_18h12.50.291	THAI_NEGA	2021.2.3	MacIntel	59.81934558	0	95	95	95	1
m	1	0.6041						GOMITO	p	6	35	baseline	0	parola	1	ong	0	no	GV29F26	29	F	2021-11-26_18h12.50.291	THAI_NEGA	2021.2.3	MacIntel	59.81934558	0	96	96	96	1
z	1	0.7602						INGENSO	np	7	0	baseline	500	nonparola	2	ong	0	no	GV29F26	29	F	2021-11-26_18h12.50.291	THAI_NEGA	2021.2.3	MacIntel	59.81934558	0	97	97	97	1
z	1	0.7043						COVALLO	np	7	0	baseline	250	nonparola	2	ong	0	no	GV29F26	29	F	2021-11-26_18h12.50.291	THAI_NEGA	2021.2.3	MacIntel	59.81934558	0	98	98	98	1
m	1	0.7956						MONACO	p	6	24	baseline	250	parola	1	ong	0	no	GV29F26	29	F	2021-11-26_18h12.50.291	THAI_NEGA	2021.2.3	MacIntel	59.81934558	0	99	99	99	1
m	1	1.2098						DILUVIO	p	7	34	monitoring	0	parola	1	ong	0	no	GV29F26	29	F	2021-11-26_18h12.50.291	THAI_NEGA	2021.2.3	MacIntel	59.81934558						0	0	0	0	1
m	0	0.8681						PADATO	np	6	0	monitoring	250	nonparola	2	ong	0	no	GV29F26	29	F	2021-11-26_18h12.50.291	THAI_NEGA	2021.2.3	MacIntel	59.81934558						0	1	1	1	1
m	1	0.9521						STIVALE	p	7	10	monitoring	0	parola	1	ong	0	no	GV29F26	29	F	2021-11-26_18h12.50.291	THAI_NEGA	2021.2.3	MacIntel	59.81934558						0	2	2	2	1
z	1	1.1387						BAMMINO	np	7	0	monitoring	0	nonparola	2	ong	0	no	GV29F26	29	F	2021-11-26_18h12.50.291	THAI_NEGA	2021.2.3	MacIntel	59.81934558						0	3	3	3	1
z	1	1.0057						NUDOLA	np	6	0	monitoring	250	nonparola	2	ong	0	no	GV29F26	29	F	2021-11-26_18h12.50.291	THAI_NEGA	2021.2.3	MacIntel	59.81934558						0	4	4	4	1
m	1	0.6473						ZAMPINO	p	7	6	monitoring	500	parola	1	ong	0	no	GV29F26	29	F	2021-11-26_18h12.50.291	THAI_NEGA	2021.2.3	MacIntel	59.81934558						0	5	5	5	1
m	1	1.1123						CALDAIA	p	7	12	monitoring	250	parola	1	ong	0	no	GV29F26	29	F	2021-11-26_18h12.50.291	THAI_NEGA	2021.2.3	MacIntel	59.81934558						0	6	6	6	1
m	0	1.3373						FULGINE	np	7	0	monitoring	0	nonparola	2	ong	0	no	GV29F26	29	F	2021-11-26_18h12.50.291	THAI_NEGA	2021.2.3	MacIntel	59.81934558						0	7	7	7	1
m	1	0.7215						URANIO	p	6	9	monitoring	250	parola	1	ong	0	no	GV29F26	29	F	2021-11-26_18h12.50.291	THAI_NEGA	2021.2.3	MacIntel	59.81934558						0	8	8	8	1
z	1	0.6629						APISSO	np	6	0	monitoring	500	nonparola	2	ong	0	no	GV29F26	29	F	2021-11-26_18h12.50.291	THAI_NEGA	2021.2.3	MacIntel	59.81934558						0	9	9	9	1
l	1	0.9027						CAGERMA	np	7	0	monitoring	0	l	2	pmcue	0	no	GV29F26	29	F	2021-11-26_18h12.50.291	THAI_NEGA	2021.2.3	MacIntel	59.81934558						0	10	10	10	1
m	1	0.7919						TAZZINA	p	7	10	monitoring	250	parola	1	ong	0	no	GV29F26	29	F	2021-11-26_18h12.50.291	THAI_NEGA	2021.2.3	MacIntel	59.81934558						0	11	11	11	1
m	1	0.7712						VAPORE	p	6	40	monitoring	0	parola	1	ong	0	no	GV29F26	29	F	2021-11-26_18h12.50.291	THAI_NEGA	2021.2.3	MacIntel	59.81934558						0	12	12	12	1
z	1	0.7858						FEDORE	np	6	0	monitoring	250	nonparola	2	ong	0	no	GV29F26	29	F	2021-11-26_18h12.50.291	THAI_NEGA	2021.2.3	MacIntel	59.81934558						0	13	13	13	1
m	1	0.804						MONTONE	p	7	8	monitoring	250	parola	1	ong	0	no	GV29F26	29	F	2021-11-26_18h12.50.291	THAI_NEGA	2021.2.3	MacIntel	59.81934558						0	14	14	14	1
z	1	0.82						CANEZZA	np	7	0	monitoring	0	nonparola	2	ong	0	no	GV29F26	29	F	2021-11-26_18h12.50.291	THAI_NEGA	2021.2.3	MacIntel	59.81934558						0	15	15	15	1
m	0	0.9545						RAGINA	np	6	0	monitoring	250	nonparola	2	ong	0	no	GV29F26	29	F	2021-11-26_18h12.50.291	THAI_NEGA	2021.2.3	MacIntel	59.81934558						0	16	16	16	1
m	1	0.7015						AGNELLO	p	7	17	monitoring	250	parola	1	ong	0	no	GV29F26	29	F	2021-11-26_18h12.50.291	THAI_NEGA	2021.2.3	MacIntel	59.81934558						0	17	17	17	1
z	1	0.7559						PINARIO	np	7	0	monitoring	250	nonparola	2	ong	0	no	GV29F26	29	F	2021-11-26_18h12.50.291	THAI_NEGA	2021.2.3	MacIntel	59.81934558						0	18	18	18	1
z	1	0.8825						INDANO	np	6	0	monitoring	500	nonparola	2	ong	0	no	GV29F26	29	F	2021-11-26_18h12.50.291	THAI_NEGA	2021.2.3	MacIntel	59.81934558						0	19	19	19	1
m	1	0.8197						BISTURI	p	7	8	monitoring	250	parola	1	ong	0	no	GV29F26	29	F	2021-11-26_18h12.50.291	THAI_NEGA	2021.2.3	MacIntel	59.81934558						0	20	20	20	1
z	1	0.8694						SECONTO	np	7	0	monitoring	250	nonparola	2	ong	0	no	GV29F26	29	F	2021-11-26_18h12.50.291	THAI_NEGA	2021.2.3	MacIntel	59.81934558						0	21	21	21	1
m	0	0.7189						POMATA	p	6	0	monitoring	500	l	1	pmcue	0	no	GV29F26	29	F	2021-11-26_18h12.50.291	THAI_NEGA	2021.2.3	MacIntel	59.81934558						0	22	22	22	1
z	1	1.1518						UMETTA	np	6	0	monitoring	250	nonparola	2	ong	0	no	GV29F26	29	F	2021-11-26_18h12.50.291	THAI_NEGA	2021.2.3	MacIntel	59.81934558						0	23	23	23	1
m	1	0.8581						FRUSCIO	p	7	9	monitoring	0	parola	1	ong	0	no	GV29F26	29	F	2021-11-26_18h12.50.291	THAI_NEGA	2021.2.3	MacIntel	59.81934558						0	24	24	24	1
m	1	0.9197						ORDIGNO	p	7	15	monitoring	250	parola	1	ong	0	no	GV29F26	29	F	2021-11-26_18h12.50.291	THAI_NEGA	2021.2.3	MacIntel	59.81934558						0	25	25	25	1
z	1	0.8896						METALO	np	6	0	monitoring	0	nonparola	2	ong	0	no	GV29F26	29	F	2021-11-26_18h12.50.291	THAI_NEGA	2021.2.3	MacIntel	59.81934558						0	26	26	26	1
z	1	1.0962						GAVERA	np	6	0	monitoring	500	nonparola	2	ong	0	no	GV29F26	29	F	2021-11-26_18h12.50.291	THAI_NEGA	2021.2.3	MacIntel	59.81934558						0	27	27	27	1
z	0	1.2734						INSERTO	p	7	9	monitoring	0	parola	1	ong	0	no	GV29F26	29	F	2021-11-26_18h12.50.291	THAI_NEGA	2021.2.3	MacIntel	59.81934558						0	28	28	28	1
m	1	0.9534						VICARIO	p	7	9	monitoring	500	parola	1	ong	0	no	GV29F26	29	F	2021-11-26_18h12.50.291	THAI_NEGA	2021.2.3	MacIntel	59.81934558						0	29	29	29	1
z	1	0.9061						ACENDA	np	6	0	monitoring	0	nonparola	2	ong	0	no	GV29F26	29	F	2021-11-26_18h12.50.291	THAI_NEGA	2021.2.3	MacIntel	59.81934558						0	30	30	30	1
m	1	1.104						DECADE	p	6	7	monitoring	0	parola	1	ong	0	no	GV29F26	29	F	2021-11-26_18h12.50.291	THAI_NEGA	2021.2.3	MacIntel	59.81934558						0	31	31	31	1
z	1	1.4316						PALETE	np	6	0	monitoring	500	nonparola	2	ong	0	no	GV29F26	29	F	2021-11-26_18h12.50.291	THAI_NEGA	2021.2.3	MacIntel	59.81934558						0	32	32	32	1
m	1	1.0152						SENAPE	p	6	17	monitoring	500	parola	1	ong	0	no	GV29F26	29	F	2021-11-26_18h12.50.291	THAI_NEGA	2021.2.3	MacIntel	59.81934558						0	33	33	33	1
z	1	1.0079						TENTONO	np	7	0	monitoring	0	nonparola	2	ong	0	no	GV29F26	29	F	2021-11-26_18h12.50.291	THAI_NEGA	2021.2.3	MacIntel	59.81934558						0	34	34	34	1
l	1	0.7688						MANICO	p	6	12	monitoring	0	l	1	pmcue	0	no	GV29F26	29	F	2021-11-26_18h12.50.291	THAI_NEGA	2021.2.3	MacIntel	59.81934558						0	35	35	35	1
m	1	0.8409						GETTONE	p	7	5	monitoring	250	parola	1	ong	0	no	GV29F26	29	F	2021-11-26_18h12.50.291	THAI_NEGA	2021.2.3	MacIntel	59.81934558						0	36	36	36	1
z	1	0.7638						CALERA	np	6	0	monitoring	500	nonparola	2	ong	0	no	GV29F26	29	F	2021-11-26_18h12.50.291	THAI_NEGA	2021.2.3	MacIntel	59.81934558						0	37	37	37	1
m	1	1.1201						USTIONE	p	7	20	monitoring	500	parola	1	ong	0	no	GV29F26	29	F	2021-11-26_18h12.50.291	THAI_NEGA	2021.2.3	MacIntel	59.81934558						0	38	38	38	1
z	0	1.3088						LEGNAME	p	7	7	monitoring	0	parola	1	ong	0	no	GV29F26	29	F	2021-11-26_18h12.50.291	THAI_NEGA	2021.2.3	MacIntel	59.81934558						0	39	39	39	1
z	1	1.0549						MODIVO	np	6	0	monitoring	0	nonparola	2	ong	0	no	GV29F26	29	F	2021-11-26_18h12.50.291	THAI_NEGA	2021.2.3	MacIntel	59.81934558						0	40	40	40	1
m	1	1.0695						RADURA	p	6	9	monitoring	0	parola	1	ong	0	no	GV29F26	29	F	2021-11-26_18h12.50.291	THAI_NEGA	2021.2.3	MacIntel	59.81934558						0	41	41	41	1
z	1	0.7222						TUANTO	np	6	0	monitoring	250	nonparola	2	ong	0	no	GV29F26	29	F	2021-11-26_18h12.50.291	THAI_NEGA	2021.2.3	MacIntel	59.81934558						0	42	42	42	1
m	1	0.7691						PICCONE	p	7	11	monitoring	0	parola	1	ong	0	no	GV29F26	29	F	2021-11-26_18h12.50.291	THAI_NEGA	2021.2.3	MacIntel	59.81934558						0	43	43	43	1
z	1	1.0472						LACREME	np	7	0	monitoring	250	nonparola	2	ong	0	no	GV29F26	29	F	2021-11-26_18h12.50.291	THAI_NEGA	2021.2.3	MacIntel	59.81934558						0	44	44	44	1
z	1	0.9054						DILITTA	np	7	0	monitoring	500	nonparola	2	ong	0	no	GV29F26	29	F	2021-11-26_18h12.50.291	THAI_NEGA	2021.2.3	MacIntel	59.81934558						0	45	45	45	1
l	1	0.9193						TOMANTE	np	7	0	monitoring	0	l	2	pmcue	0	no	GV29F26	29	F	2021-11-26_18h12.50.291	THAI_NEGA	2021.2.3	MacIntel	59.81934558						0	46	46	46	1
m	1	0.7354						OTTONE	p	6	17	monitoring	500	parola	1	ong	0	no	GV29F26	29	F	2021-11-26_18h12.50.291	THAI_NEGA	2021.2.3	MacIntel	59.81934558						0	47	47	47	1
z	0	0.8529						GAZEBO	p	6	8	monitoring	0	parola	1	ong	0	no	GV29F26	29	F	2021-11-26_18h12.50.291	THAI_NEGA	2021.2.3	MacIntel	59.81934558						0	48	48	48	1
z	1	0.9883						NENICO	np	6	0	monitoring	250	nonparola	2	ong	0	no	GV29F26	29	F	2021-11-26_18h12.50.291	THAI_NEGA	2021.2.3	MacIntel	59.81934558						0	49	49	49	1
m	1	0.9714						ARPIONE	p	7	12	monitoring	250	parola	1	ong	0	no	GV29F26	29	F	2021-11-26_18h12.50.291	THAI_NEGA	2021.2.3	MacIntel	59.81934558						0	50	50	50	1
z	1	1.3865						VANIGIA	np	7	0	monitoring	500	nonparola	2	ong	0	no	GV29F26	29	F	2021-11-26_18h12.50.291	THAI_NEGA	2021.2.3	MacIntel	59.81934558						0	51	51	51	1
z	1	0.8886						EBLISSE	np	7	0	monitoring	0	nonparola	2	ong	0	no	GV29F26	29	F	2021-11-26_18h12.50.291	THAI_NEGA	2021.2.3	MacIntel	59.81934558						0	52	52	52	1
m	1	0.8856						CARTINA	p	7	13	monitoring	250	parola	1	ong	0	no	GV29F26	29	F	2021-11-26_18h12.50.291	THAI_NEGA	2021.2.3	MacIntel	59.81934558						0	53	53	53	1
z	1	0.869						TECITA	np	6	0	monitoring	500	nonparola	2	ong	0	no	GV29F26	29	F	2021-11-26_18h12.50.291	THAI_NEGA	2021.2.3	MacIntel	59.81934558						0	54	54	54	1
m	1	0.9011						FELINO	p	6	9	monitoring	500	parola	1	ong	0	no	GV29F26	29	F	2021-11-26_18h12.50.291	THAI_NEGA	2021.2.3	MacIntel	59.81934558						0	55	55	55	1
z	1	0.9868						GINEVRO	np	7	0	monitoring	250	nonparola	2	ong	0	no	GV29F26	29	F	2021-11-26_18h12.50.291	THAI_NEGA	2021.2.3	MacIntel	59.81934558						0	56	56	56	1
z	1	0.9353						ELANCO	np	6	0	monitoring	250	nonparola	2	ong	0	no	GV29F26	29	F	2021-11-26_18h12.50.291	THAI_NEGA	2021.2.3	MacIntel	59.81934558						0	57	57	57	1
m	1	0.7883						BIDONE	p	6	13	monitoring	0	parola	1	ong	0	no	GV29F26	29	F	2021-11-26_18h12.50.291	THAI_NEGA	2021.2.3	MacIntel	59.81934558						0	58	58	58	1
m	1	1.4071						LEMURE	p	6	3	monitoring	500	parola	1	ong	0	no	GV29F26	29	F	2021-11-26_18h12.50.291	THAI_NEGA	2021.2.3	MacIntel	59.81934558						0	59	59	59	1
m	0	0.9482						SAGOMA	p	6	0	monitoring	250	l	1	pmcue	0	no	GV29F26	29	F	2021-11-26_18h12.50.291	THAI_NEGA	2021.2.3	MacIntel	59.81934558						0	60	60	60	1
m	1	1.2557						REPERTO	p	7	7	monitoring	0	parola	1	ong	0	no	GV29F26	29	F	2021-11-26_18h12.50.291	THAI_NEGA	2021.2.3	MacIntel	59.81934558						0	61	61	61	1
	0							MIDULLO	np	7	0	monitoring	250	nonparola	2	ong	0	no	GV29F26	29	F	2021-11-26_18h12.50.291	THAI_NEGA	2021.2.3	MacIntel	59.81934558						0	62	62	62	1
	0							DANNOLA	np	7	0	monitoring	500	nonparola	2	ong	0	no	GV29F26	29	F	2021-11-26_18h12.50.291	THAI_NEGA	2021.2.3	MacIntel	59.81934558						0	63	63	63	1
m	1	1.0701						ORFANO	p	6	9	monitoring	500	parola	1	ong	0	no	GV29F26	29	F	2021-11-26_18h12.50.291	THAI_NEGA	2021.2.3	MacIntel	59.81934558						0	64	64	64	1
	0							BANENA	np	6	0	monitoring	250	nonparola	2	ong	0	no	GV29F26	29	F	2021-11-26_18h12.50.291	THAI_NEGA	2021.2.3	MacIntel	59.81934558						0	65	65	65	1
	0							FERPATA	np	7	0	monitoring	0	nonparola	2	ong	0	no	GV29F26	29	F	2021-11-26_18h12.50.291	THAI_NEGA	2021.2.3	MacIntel	59.81934558						0	66	66	66	1
m	1	1.1714						NEURONE	p	7	11	monitoring	250	parola	1	ong	0	no	GV29F26	29	F	2021-11-26_18h12.50.291	THAI_NEGA	2021.2.3	MacIntel	59.81934558						0	67	67	67	1
	0							LATTERA	np	7	0	monitoring	500	nonparola	2	ong	0	no	GV29F26	29	F	2021-11-26_18h12.50.291	THAI_NEGA	2021.2.3	MacIntel	59.81934558						0	68	68	68	1
	0							GESIONE	np	7	0	monitoring	500	nonparola	2	ong	0	no	GV29F26	29	F	2021-11-26_18h12.50.291	THAI_NEGA	2021.2.3	MacIntel	59.81934558						0	69	69	69	1
m	1	1.1367						PEDANA	p	6	18	monitoring	500	parola	1	ong	0	no	GV29F26	29	F	2021-11-26_18h12.50.291	THAI_NEGA	2021.2.3	MacIntel	59.81934558						0	70	70	70	1
l	1	0.9545						MACIATA	np	7	0	monitoring	500	l	2	pmcue	0	no	GV29F26	29	F	2021-11-26_18h12.50.291	THAI_NEGA	2021.2.3	MacIntel	59.81934558						0	71	71	71	1
	0							FIOLINO	np	7	0	monitoring	250	nonparola	2	ong	0	no	GV29F26	29	F	2021-11-26_18h12.50.291	THAI_NEGA	2021.2.3	MacIntel	59.81934558						0	72	72	72	1
m	1	0.9365						INGORGO	p	7	16	monitoring	0	parola	1	ong	0	no	GV29F26	29	F	2021-11-26_18h12.50.291	THAI_NEGA	2021.2.3	MacIntel	59.81934558						0	73	73	73	1
	0							IMPORO	np	6	0	monitoring	250	nonparola	2	ong	0	no	GV29F26	29	F	2021-11-26_18h12.50.291	THAI_NEGA	2021.2.3	MacIntel	59.81934558						0	74	74	74	1
m	1	1.2031						NOBILE	p	6	29	monitoring	500	parola	1	ong	0	no	GV29F26	29	F	2021-11-26_18h12.50.291	THAI_NEGA	2021.2.3	MacIntel	59.81934558						0	75	75	75	1
m	1	1.3024						MINIERA	p	7	19	monitoring	500	parola	1	ong	0	no	GV29F26	29	F	2021-11-26_18h12.50.291	THAI_NEGA	2021.2.3	MacIntel	59.81934558						0	76	76	76	1
	0							ALLARVE	np	7	0	monitoring	500	nonparola	2	ong	0	no	GV29F26	29	F	2021-11-26_18h12.50.291	THAI_NEGA	2021.2.3	MacIntel	59.81934558						0	77	77	77	1
	0							DIBANO	np	6	0	monitoring	250	nonparola	2	ong	0	no	GV29F26	29	F	2021-11-26_18h12.50.291	THAI_NEGA	2021.2.3	MacIntel	59.81934558						0	78	78	78	1
m	1	1.1369						FAGOTTO	p	7	7	monitoring	0	parola	1	ong	0	no	GV29F26	29	F	2021-11-26_18h12.50.291	THAI_NEGA	2021.2.3	MacIntel	59.81934558						0	79	79	79	1
m	1	0.7864						PALUDE	p	6	13	monitoring	0	parola	1	ong	0	no	GV29F26	29	F	2021-11-26_18h12.50.291	THAI_NEGA	2021.2.3	MacIntel	59.81934558						0	80	80	80	1
	0							MUDINO	np	6	0	monitoring	500	nonparola	2	ong	0	no	GV29F26	29	F	2021-11-26_18h12.50.291	THAI_NEGA	2021.2.3	MacIntel	59.81934558						0	81	81	81	1
	0							ESTEBA	np	6	0	monitoring	500	nonparola	2	ong	0	no	GV29F26	29	F	2021-11-26_18h12.50.291	THAI_NEGA	2021.2.3	MacIntel	59.81934558						0	82	82	82	1
l	1	0.6691						MANTIDE	p	7	9	monitoring	250	l	1	pmcue	0	no	GV29F26	29	F	2021-11-26_18h12.50.291	THAI_NEGA	2021.2.3	MacIntel	59.81934558						0	83	83	83	1
m	1	0.9534						UVETTA	p	6	11	monitoring	500	parola	1	ong	0	no	GV29F26	29	F	2021-11-26_18h12.50.291	THAI_NEGA	2021.2.3	MacIntel	59.81934558						0	84	84	84	1
m	1	0.7187						ESILIO	p	6	41	monitoring	250	parola	1	ong	0	no	GV29F26	29	F	2021-11-26_18h12.50.291	THAI_NEGA	2021.2.3	MacIntel	59.81934558						0	85	85	85	1
	0							RECRUTA	np	7	0	monitoring	500	nonparola	2	ong	0	no	GV29F26	29	F	2021-11-26_18h12.50.291	THAI_NEGA	2021.2.3	MacIntel	59.81934558						0	86	86	86	1
m	1	0.7028						TIMONE	p	7	31	monitoring	250	parola	1	ong	0	no	GV29F26	29	F	2021-11-26_18h12.50.291	THAI_NEGA	2021.2.3	MacIntel	59.81934558						0	87	87	87	1
m	1	0.602						CAVOLO	p	6	13	monitoring	0	parola	1	ong	0	no	GV29F26	29	F	2021-11-26_18h12.50.291	THAI_NEGA	2021.2.3	MacIntel	59.81934558						0	88	88	88	1
	0							NOTTARE	np	7	0	monitoring	500	nonparola	2	ong	0	no	GV29F26	29	F	2021-11-26_18h12.50.291	THAI_NEGA	2021.2.3	MacIntel	59.81934558						0	89	89	89	1
m	1	1.0692						LICHENE	p	7	7	monitoring	0	parola	1	ong	0	no	GV29F26	29	F	2021-11-26_18h12.50.291	THAI_NEGA	2021.2.3	MacIntel	59.81934558						0	90	90	90	1
	0							PUSTINO	np	7	0	monitoring	500	nonparola	2	ong	0	no	GV29F26	29	F	2021-11-26_18h12.50.291	THAI_NEGA	2021.2.3	MacIntel	59.81934558						0	91	91	91	1
m	1	1.2763						MULINO	p	6	7	monitoring	0	parola	1	ong	0	no	GV29F26	29	F	2021-11-26_18h12.50.291	THAI_NEGA	2021.2.3	MacIntel	59.81934558						0	92	92	92	1
	0							VAROLO	np	6	0	monitoring	0	nonparola	2	ong	0	no	GV29F26	29	F	2021-11-26_18h12.50.291	THAI_NEGA	2021.2.3	MacIntel	59.81934558						0	93	93	93	1
l	1	1.1881						ENIGMA	p	6	9	monitoring	500	l	1	pmcue	0	no	GV29F26	29	F	2021-11-26_18h12.50.291	THAI_NEGA	2021.2.3	MacIntel	59.81934558						0	94	94	94	1
m	1	1.4014						NARICE	p	6	15	monitoring	250	parola	1	ong	0	no	GV29F26	29	F	2021-11-26_18h12.50.291	THAI_NEGA	2021.2.3	MacIntel	59.81934558						0	95	95	95	1
	0							CAVIDE	np	6	0	monitoring	500	nonparola	2	ong	0	no	GV29F26	29	F	2021-11-26_18h12.50.291	THAI_NEGA	2021.2.3	MacIntel	59.81934558						0	96	96	96	1
	0							VOLACE	np	6	0	monitoring	0	nonparola	2	ong	0	no	GV29F26	29	F	2021-11-26_18h12.50.291	THAI_NEGA	2021.2.3	MacIntel	59.81934558						0	97	97	97	1
	0							SADICE	np	6	0	monitoring	0	nonparola	2	ong	0	no	GV29F26	29	F	2021-11-26_18h12.50.291	THAI_NEGA	2021.2.3	MacIntel	59.81934558						0	98	98	98	1
m	1	0.7523						VORTICE	p	7	14	monitoring	250	parola	1	ong	0	no	GV29F26	29	F	2021-11-26_18h12.50.291	THAI_NEGA	2021.2.3	MacIntel	59.81934558						0	99	99	99	1
																			GV29F26	29	F	2021-11-26_18h12.50.291	THAI_NEGA	2021.2.3	MacIntel	59.81934558											n	1	7.5163	y	1	7.039	y	0	7.8075
