# Supplementary material for: Thinking about it: the impact of COVID-19-related stimuli on prospective memory
Source: PeerJ. 2023 Nov 16;11:e16389. doi: 10.7717/peerj.16389 (PMC10657566; doi:10.7717/peerj.16389)
Supplement: Supplemental Information 4 — The raw data from both the task and the questionnaire. Both folders are divided in the three conditions (COV, DOC, and NEGA) depending on the presented video clip. [file peerj-11-16389-s004.zip › Data/RAW_Data_Task/NEGA_version/SF29M29_nega.csv]

trial_key.keys	trial_key.corr	trial_key.rt	trials_loop_practice.thisRepN	trials_loop_practice.thisTrialN	trials_loop_practice.thisN	trials_loop_practice.thisIndex	trials_loop_practice.ran	stimolo	parolanonparola	lunghezza	frequenza	blocco	jitter	rispcorr	StimTrig	stim_type	stimulus_after	underline	ID_Soggetto*	Età*	Sesso	date	expName	psychopyVersion	OS	frameRate	trials_loop_baseline.thisRepN	trials_loop_baseline.thisTrialN	trials_loop_baseline.thisN	trials_loop_baseline.thisIndex	trials_loop_baseline.ran	trials_loop_attention.thisRepN	trials_loop_attention.thisTrialN	trials_loop_attention.thisN	trials_loop_attention.thisIndex	trials_loop_attention.ran	emotional1_key.keys	emotional1_key.corr	emotional1_key.rt	emotional2_key.keys	emotional2_key.corr	emotional2_key.rt	emotional3_key.keys	emotional3_key.corr	emotional3_key.rt
m	1	0.7837	0	0	0	0	1	ARANCIA	p	7	31	practice	500	parola	1	ong	0	no	SF29M29	29	M	2021-11-29_23h21.42.106	THAI_NEGA	2021.2.3	MacIntel	60.0060006
z	1	0.8329	0	1	1	1	1	RECINA	np	6	0	practice	500	nonparola	2	ong	0	no	SF29M29	29	M	2021-11-29_23h21.42.106	THAI_NEGA	2021.2.3	MacIntel	60.0060006
z	1	0.6163	0	2	2	2	1	TUCCANA	np	7	0	practice	250	nonparola	2	ong	0	no	SF29M29	29	M	2021-11-29_23h21.42.106	THAI_NEGA	2021.2.3	MacIntel	60.0060006
m	1	0.6338	0	3	3	3	1	PETTINE	p	7	1	practice	0	parola	1	ong	0	no	SF29M29	29	M	2021-11-29_23h21.42.106	THAI_NEGA	2021.2.3	MacIntel	60.0060006
z	1	0.6828	0	4	4	4	1	INFITO	np	6	0	practice	500	nonparola	2	ong	0	no	SF29M29	29	M	2021-11-29_23h21.42.106	THAI_NEGA	2021.2.3	MacIntel	60.0060006
m	1	0.5	0	5	5	5	1	GIUDICE	p	7	374	practice	500	parola	1	ong	0	no	SF29M29	29	M	2021-11-29_23h21.42.106	THAI_NEGA	2021.2.3	MacIntel	60.0060006
m	1	0.6001	0	6	6	6	1	VOLANTE	p	7	89	practice	0	parola	1	ong	0	no	SF29M29	29	M	2021-11-29_23h21.42.106	THAI_NEGA	2021.2.3	MacIntel	60.0060006
z	1	0.5496	0	7	7	7	1	CUBELA	np	6	0	practice	250	nonparola	2	ong	0	no	SF29M29	29	M	2021-11-29_23h21.42.106	THAI_NEGA	2021.2.3	MacIntel	60.0060006
z	1	0.7034	0	8	8	8	1	LUGGINE	np	7	0	practice	0	nonparola	2	ong	0	no	SF29M29	29	M	2021-11-29_23h21.42.106	THAI_NEGA	2021.2.3	MacIntel	60.0060006
m	1	1.134	0	9	9	9	1	DISEGNO	p	7	201	practice	0	parola	1	ong	0	no	SF29M29	29	M	2021-11-29_23h21.42.106	THAI_NEGA	2021.2.3	MacIntel	60.0060006
m	1	0.7668						RELITTO	p	7	8	baseline	500	parola	1	ong	0	no	SF29M29	29	M	2021-11-29_23h21.42.106	THAI_NEGA	2021.2.3	MacIntel	60.0060006	0	0	0	0	1
z	0	0.6						GERANIO	p	7	12	baseline	250	parola	1	ong	0	no	SF29M29	29	M	2021-11-29_23h21.42.106	THAI_NEGA	2021.2.3	MacIntel	60.0060006	0	1	1	1	1
z	1	0.8175						VANANGA	np	7	0	baseline	0	nonparola	2	ong	0	no	SF29M29	29	M	2021-11-29_23h21.42.106	THAI_NEGA	2021.2.3	MacIntel	60.0060006	0	2	2	2	1
m	1	0.8676						NATICA	p	6	5	baseline	250	parola	1	ong	0	no	SF29M29	29	M	2021-11-29_23h21.42.106	THAI_NEGA	2021.2.3	MacIntel	60.0060006	0	3	3	3	1
z	1	0.8333						USTELLO	np	7	0	baseline	500	nonparola	2	ong	0	no	SF29M29	29	M	2021-11-29_23h21.42.106	THAI_NEGA	2021.2.3	MacIntel	60.0060006	0	4	4	4	1
m	1	0.6501						METANO	p	6	17	baseline	250	parola	1	ong	0	no	SF29M29	29	M	2021-11-29_23h21.42.106	THAI_NEGA	2021.2.3	MacIntel	60.0060006	0	5	5	5	1
z	1	0.7505						FIURIA	np	6	0	baseline	500	nonparola	2	ong	0	no	SF29M29	29	M	2021-11-29_23h21.42.106	THAI_NEGA	2021.2.3	MacIntel	60.0060006	0	6	6	6	1
m	1	0.65						SUGHERO	p	7	5	baseline	250	parola	1	ong	0	no	SF29M29	29	M	2021-11-29_23h21.42.106	THAI_NEGA	2021.2.3	MacIntel	60.0060006	0	7	7	7	1
z	1	0.5504						PIROTA	np	6	0	baseline	250	nonparola	2	ong	0	no	SF29M29	29	M	2021-11-29_23h21.42.106	THAI_NEGA	2021.2.3	MacIntel	60.0060006	0	8	8	8	1
z	1	0.8509						BAMBORA	np	7	0	baseline	0	nonparola	2	ong	0	no	SF29M29	29	M	2021-11-29_23h21.42.106	THAI_NEGA	2021.2.3	MacIntel	60.0060006	0	9	9	9	1
m	1	0.617						PETALO	p	6	27	baseline	250	parola	1	ong	0	no	SF29M29	29	M	2021-11-29_23h21.42.106	THAI_NEGA	2021.2.3	MacIntel	60.0060006	0	10	10	10	1
m	1	0.6164						ELMETTO	p	7	5	baseline	0	parola	1	ong	0	no	SF29M29	29	M	2021-11-29_23h21.42.106	THAI_NEGA	2021.2.3	MacIntel	60.0060006	0	11	11	11	1
z	1	0.622						DOBILE	np	6	0	baseline	250	nonparola	2	ong	0	no	SF29M29	29	M	2021-11-29_23h21.42.106	THAI_NEGA	2021.2.3	MacIntel	60.0060006	0	12	12	12	1
z	0	0.5198						BAVERO	p	6	7	baseline	0	parola	1	ong	0	no	SF29M29	29	M	2021-11-29_23h21.42.106	THAI_NEGA	2021.2.3	MacIntel	60.0060006	0	13	13	13	1
m	1	0.7024						VALENZA	p	7	10	baseline	500	parola	1	ong	0	no	SF29M29	29	M	2021-11-29_23h21.42.106	THAI_NEGA	2021.2.3	MacIntel	60.0060006	0	14	14	14	1
z	1	0.6838						ORDONE	np	6	0	baseline	250	nonparola	2	ong	0	no	SF29M29	29	M	2021-11-29_23h21.42.106	THAI_NEGA	2021.2.3	MacIntel	60.0060006	0	15	15	15	1
z	1	0.6334						TERPONE	np	7	0	baseline	250	nonparola	2	ong	0	no	SF29M29	29	M	2021-11-29_23h21.42.106	THAI_NEGA	2021.2.3	MacIntel	60.0060006	0	16	16	16	1
m	1	0.6174						INCHINO	p	7	10	baseline	250	parola	1	ong	0	no	SF29M29	29	M	2021-11-29_23h21.42.106	THAI_NEGA	2021.2.3	MacIntel	60.0060006	0	17	17	17	1
m	1	0.7674						ETTARO	p	6	31	baseline	0	parola	1	ong	0	no	SF29M29	29	M	2021-11-29_23h21.42.106	THAI_NEGA	2021.2.3	MacIntel	60.0060006	0	18	18	18	1
z	1	0.6332						LUVACA	np	6	0	baseline	250	nonparola	2	ong	0	no	SF29M29	29	M	2021-11-29_23h21.42.106	THAI_NEGA	2021.2.3	MacIntel	60.0060006	0	19	19	19	1
m	1	0.4838						DUETTO	p	6	23	baseline	500	parola	1	ong	0	no	SF29M29	29	M	2021-11-29_23h21.42.106	THAI_NEGA	2021.2.3	MacIntel	60.0060006	0	20	20	20	1
z	1	0.7828						PUPILE	np	6	0	baseline	250	nonparola	2	ong	0	no	SF29M29	29	M	2021-11-29_23h21.42.106	THAI_NEGA	2021.2.3	MacIntel	60.0060006	0	21	21	21	1
z	1	0.6504						STOVACO	np	7	0	baseline	0	nonparola	2	ong	0	no	SF29M29	29	M	2021-11-29_23h21.42.106	THAI_NEGA	2021.2.3	MacIntel	60.0060006	0	22	22	22	1
m	1	0.5349						BARILE	p	6	7	baseline	500	parola	1	ong	0	no	SF29M29	29	M	2021-11-29_23h21.42.106	THAI_NEGA	2021.2.3	MacIntel	60.0060006	0	23	23	23	1
z	1	0.6341						RANAIO	np	6	0	baseline	250	nonparola	2	ong	0	no	SF29M29	29	M	2021-11-29_23h21.42.106	THAI_NEGA	2021.2.3	MacIntel	60.0060006	0	24	24	24	1
m	1	0.6341						CAVERNA	p	7	14	baseline	250	parola	1	ong	0	no	SF29M29	29	M	2021-11-29_23h21.42.106	THAI_NEGA	2021.2.3	MacIntel	60.0060006	0	25	25	25	1
z	1	0.6506						ROTOIA	np	7	0	baseline	500	nonparola	2	ong	0	no	SF29M29	29	M	2021-11-29_23h21.42.106	THAI_NEGA	2021.2.3	MacIntel	60.0060006	0	26	26	26	1
m	1	0.6839						ALTURA	p	6	8	baseline	500	parola	1	ong	0	no	SF29M29	29	M	2021-11-29_23h21.42.106	THAI_NEGA	2021.2.3	MacIntel	60.0060006	0	27	27	27	1
m	1	0.5508						DIPINTO	p	7	21	baseline	0	parola	1	ong	0	no	SF29M29	29	M	2021-11-29_23h21.42.106	THAI_NEGA	2021.2.3	MacIntel	60.0060006	0	28	28	28	1
m	1	0.6836						LEGUME	p	6	11	baseline	250	parola	1	ong	0	no	SF29M29	29	M	2021-11-29_23h21.42.106	THAI_NEGA	2021.2.3	MacIntel	60.0060006	0	29	29	29	1
z	1	0.8019						FEDINO	np	6	0	baseline	500	nonparola	2	ong	0	no	SF29M29	29	M	2021-11-29_23h21.42.106	THAI_NEGA	2021.2.3	MacIntel	60.0060006	0	30	30	30	1
m	1	0.5665						MENSOLA	p	7	7	baseline	0	parola	1	ong	0	no	SF29M29	29	M	2021-11-29_23h21.42.106	THAI_NEGA	2021.2.3	MacIntel	60.0060006	0	31	31	31	1
z	1	1.0659						ALCUME	np	6	0	baseline	500	nonparola	2	ong	0	no	SF29M29	29	M	2021-11-29_23h21.42.106	THAI_NEGA	2021.2.3	MacIntel	60.0060006	0	32	32	32	1
m	1	0.6832						INNESTO	p	6	13	baseline	0	parola	1	ong	0	no	SF29M29	29	M	2021-11-29_23h21.42.106	THAI_NEGA	2021.2.3	MacIntel	60.0060006	0	33	33	33	1
z	1	0.6663						LAVENDA	np	7	0	baseline	0	nonparola	2	ong	0	no	SF29M29	29	M	2021-11-29_23h21.42.106	THAI_NEGA	2021.2.3	MacIntel	60.0060006	0	34	34	34	1
m	1	0.8163						SLAVINA	p	7	5	baseline	500	parola	1	ong	0	no	SF29M29	29	M	2021-11-29_23h21.42.106	THAI_NEGA	2021.2.3	MacIntel	60.0060006	0	35	35	35	1
m	1	0.6003						ORMONE	p	6	6	baseline	500	parola	1	ong	0	no	SF29M29	29	M	2021-11-29_23h21.42.106	THAI_NEGA	2021.2.3	MacIntel	60.0060006	0	36	36	36	1
z	1	0.6499						UMIONE	np	6	0	baseline	0	nonparola	2	ong	0	no	SF29M29	29	M	2021-11-29_23h21.42.106	THAI_NEGA	2021.2.3	MacIntel	60.0060006	0	37	37	37	1
m	1	0.6181						SALAME	p	6	14	baseline	0	parola	1	ong	0	no	SF29M29	29	M	2021-11-29_23h21.42.106	THAI_NEGA	2021.2.3	MacIntel	60.0060006	0	38	38	38	1
z	1	0.8833						GANDOLA	np	7	0	baseline	500	nonparola	2	ong	0	no	SF29M29	29	M	2021-11-29_23h21.42.106	THAI_NEGA	2021.2.3	MacIntel	60.0060006	0	39	39	39	1
z	1	0.7337						DIGEGNO	np	7	0	baseline	500	nonparola	2	ong	0	no	SF29M29	29	M	2021-11-29_23h21.42.106	THAI_NEGA	2021.2.3	MacIntel	60.0060006	0	40	40	40	1
z	1	0.6514						BACRECA	np	7	0	baseline	0	nonparola	2	ong	0	no	SF29M29	29	M	2021-11-29_23h21.42.106	THAI_NEGA	2021.2.3	MacIntel	60.0060006	0	41	41	41	1
m	1	0.6667						RUDERE	p	6	8	baseline	250	parola	1	ong	0	no	SF29M29	29	M	2021-11-29_23h21.42.106	THAI_NEGA	2021.2.3	MacIntel	60.0060006	0	42	42	42	1
z	1	0.6166						OSCITE	np	6	0	baseline	250	nonparola	2	ong	0	no	SF29M29	29	M	2021-11-29_23h21.42.106	THAI_NEGA	2021.2.3	MacIntel	60.0060006	0	43	43	43	1
m	1	0.6005						NETTARE	p	7	14	baseline	500	parola	1	ong	0	no	SF29M29	29	M	2021-11-29_23h21.42.106	THAI_NEGA	2021.2.3	MacIntel	60.0060006	0	44	44	44	1
z	1	0.7506						PENTERA	np	7	0	baseline	0	nonparola	2	ong	0	no	SF29M29	29	M	2021-11-29_23h21.42.106	THAI_NEGA	2021.2.3	MacIntel	60.0060006	0	45	45	45	1
z	1	0.6004						NEBOZIO	np	7	0	baseline	250	nonparola	2	ong	0	no	SF29M29	29	M	2021-11-29_23h21.42.106	THAI_NEGA	2021.2.3	MacIntel	60.0060006	0	46	46	46	1
m	1	0.6023						ZATTERA	p	7	14	baseline	500	parola	1	ong	0	no	SF29M29	29	M	2021-11-29_23h21.42.106	THAI_NEGA	2021.2.3	MacIntel	60.0060006	0	47	47	47	1
m	1	0.8342						LAMIERA	p	7	11	baseline	500	parola	1	ong	0	no	SF29M29	29	M	2021-11-29_23h21.42.106	THAI_NEGA	2021.2.3	MacIntel	60.0060006	0	48	48	48	1
z	1	0.6341						CULINA	np	6	0	baseline	500	nonparola	2	ong	0	no	SF29M29	29	M	2021-11-29_23h21.42.106	THAI_NEGA	2021.2.3	MacIntel	60.0060006	0	49	49	49	1
m	1	0.8168						FALANGE	p	7	9	baseline	250	parola	1	ong	0	no	SF29M29	29	M	2021-11-29_23h21.42.106	THAI_NEGA	2021.2.3	MacIntel	60.0060006	0	50	50	50	1
m	1	0.6172						PEDALE	p	6	16	baseline	500	parola	1	ong	0	no	SF29M29	29	M	2021-11-29_23h21.42.106	THAI_NEGA	2021.2.3	MacIntel	60.0060006	0	51	51	51	1
z	1	0.7667						METARDO	np	7	0	baseline	500	nonparola	2	ong	0	no	SF29M29	29	M	2021-11-29_23h21.42.106	THAI_NEGA	2021.2.3	MacIntel	60.0060006	0	52	52	52	1
m	1	0.6509						EMPORIO	p	7	3	baseline	250	parola	1	ong	0	no	SF29M29	29	M	2021-11-29_23h21.42.106	THAI_NEGA	2021.2.3	MacIntel	60.0060006	0	53	53	53	1
z	1	0.6342						TAPORE	np	6	0	baseline	0	nonparola	2	ong	0	no	SF29M29	29	M	2021-11-29_23h21.42.106	THAI_NEGA	2021.2.3	MacIntel	60.0060006	0	54	54	54	1
z	1	0.6174						DENTIDE	np	7	0	baseline	250	nonparola	2	ong	0	no	SF29M29	29	M	2021-11-29_23h21.42.106	THAI_NEGA	2021.2.3	MacIntel	60.0060006	0	55	55	55	1
z	1	0.6672						SEPERTO	np	7	0	baseline	500	nonparola	2	ong	0	no	SF29M29	29	M	2021-11-29_23h21.42.106	THAI_NEGA	2021.2.3	MacIntel	60.0060006	0	56	56	56	1
m	1	0.7006						MUCOSA	p	6	6	baseline	500	parola	1	ong	0	no	SF29M29	29	M	2021-11-29_23h21.42.106	THAI_NEGA	2021.2.3	MacIntel	60.0060006	0	57	57	57	1
z	1	0.5518						BECULLA	np	7	0	baseline	250	nonparola	2	ong	0	no	SF29M29	29	M	2021-11-29_23h21.42.106	THAI_NEGA	2021.2.3	MacIntel	60.0060006	0	58	58	58	1
m	1	0.6175						FUCINA	p	6	8	baseline	250	parola	1	ong	0	no	SF29M29	29	M	2021-11-29_23h21.42.106	THAI_NEGA	2021.2.3	MacIntel	60.0060006	0	59	59	59	1
m	1	0.6006						ECLISSI	p	7	5	baseline	0	parola	1	ong	0	no	SF29M29	29	M	2021-11-29_23h21.42.106	THAI_NEGA	2021.2.3	MacIntel	60.0060006	0	60	60	60	1
m	1	0.5497						TROFEO	p	6	23	baseline	250	parola	1	ong	0	no	SF29M29	29	M	2021-11-29_23h21.42.106	THAI_NEGA	2021.2.3	MacIntel	60.0060006	0	61	61	61	1
m	1	0.634						ROTTAME	p	7	7	baseline	0	parola	1	ong	0	no	SF29M29	29	M	2021-11-29_23h21.42.106	THAI_NEGA	2021.2.3	MacIntel	60.0060006	0	62	62	62	1
z	1	0.6838						MENDOLO	np	7	0	baseline	500	nonparola	2	ong	0	no	SF29M29	29	M	2021-11-29_23h21.42.106	THAI_NEGA	2021.2.3	MacIntel	60.0060006	0	63	63	63	1
z	1	0.6339						ARSINE	np	6	0	baseline	250	nonparola	2	ong	0	no	SF29M29	29	M	2021-11-29_23h21.42.106	THAI_NEGA	2021.2.3	MacIntel	60.0060006	0	64	64	64	1
m	1	0.5503						TISANA	p	6	7	baseline	0	parola	1	ong	0	no	SF29M29	29	M	2021-11-29_23h21.42.106	THAI_NEGA	2021.2.3	MacIntel	60.0060006	0	65	65	65	1
z	1	0.7676						ORLINO	np	6	0	baseline	0	nonparola	2	ong	0	no	SF29M29	29	M	2021-11-29_23h21.42.106	THAI_NEGA	2021.2.3	MacIntel	60.0060006	0	66	66	66	1
z	0	0.4178						ARINGA	p	6	9	baseline	500	parola	1	ong	0	no	SF29M29	29	M	2021-11-29_23h21.42.106	THAI_NEGA	2021.2.3	MacIntel	60.0060006	0	67	67	67	1
z	1	0.7838						TENGINE	np	7	0	baseline	0	nonparola	2	ong	0	no	SF29M29	29	M	2021-11-29_23h21.42.106	THAI_NEGA	2021.2.3	MacIntel	60.0060006	0	68	68	68	1
m	1	0.5997						ATTICO	p	6	6	baseline	500	parola	1	ong	0	no	SF29M29	29	M	2021-11-29_23h21.42.106	THAI_NEGA	2021.2.3	MacIntel	60.0060006	0	69	69	69	1
z	1	0.7006						VENORE	np	6	0	baseline	250	nonparola	2	ong	0	no	SF29M29	29	M	2021-11-29_23h21.42.106	THAI_NEGA	2021.2.3	MacIntel	60.0060006	0	70	70	70	1
m	1	0.883						DARSENA	p	7	9	baseline	0	parola	1	ong	0	no	SF29M29	29	M	2021-11-29_23h21.42.106	THAI_NEGA	2021.2.3	MacIntel	60.0060006	0	71	71	71	1
z	1	0.9504						ALCIERE	np	7	0	baseline	250	nonparola	2	ong	0	no	SF29M29	29	M	2021-11-29_23h21.42.106	THAI_NEGA	2021.2.3	MacIntel	60.0060006	0	72	72	72	1
z	1	0.718						ENTIMO	np	6	0	baseline	0	nonparola	2	ong	0	no	SF29M29	29	M	2021-11-29_23h21.42.106	THAI_NEGA	2021.2.3	MacIntel	60.0060006	0	73	73	73	1
m	1	0.6004						LIVIDO	p	6	8	baseline	500	parola	1	ong	0	no	SF29M29	29	M	2021-11-29_23h21.42.106	THAI_NEGA	2021.2.3	MacIntel	60.0060006	0	74	74	74	1
m	1	0.667						NAUSEA	p	6	15	baseline	0	parola	1	ong	0	no	SF29M29	29	M	2021-11-29_23h21.42.106	THAI_NEGA	2021.2.3	MacIntel	60.0060006	0	75	75	75	1
z	1	1.3334						VERCACE	np	7	0	baseline	500	nonparola	2	ong	0	no	SF29M29	29	M	2021-11-29_23h21.42.106	THAI_NEGA	2021.2.3	MacIntel	60.0060006	0	76	76	76	1
m	1	0.6008						COFANO	p	6	9	baseline	0	parola	1	ong	0	no	SF29M29	29	M	2021-11-29_23h21.42.106	THAI_NEGA	2021.2.3	MacIntel	60.0060006	0	77	77	77	1
z	1	0.6843						USPICIO	np	7	0	baseline	250	nonparola	2	ong	0	no	SF29M29	29	M	2021-11-29_23h21.42.106	THAI_NEGA	2021.2.3	MacIntel	60.0060006	0	78	78	78	1
m	1	0.9166						IMBUTO	p	6	9	baseline	0	parola	1	ong	0	no	SF29M29	29	M	2021-11-29_23h21.42.106	THAI_NEGA	2021.2.3	MacIntel	60.0060006	0	79	79	79	1
z	1	0.9993						SADIVA	np	6	0	baseline	500	nonparola	2	ong	0	no	SF29M29	29	M	2021-11-29_23h21.42.106	THAI_NEGA	2021.2.3	MacIntel	60.0060006	0	80	80	80	1
m	1	0.7664						BOZZOLO	p	7	7	baseline	0	parola	1	ong	0	no	SF29M29	29	M	2021-11-29_23h21.42.106	THAI_NEGA	2021.2.3	MacIntel	60.0060006	0	81	81	81	1
z	1	0.8499						OMPICCIO	np	7	0	baseline	0	nonparola	2	ong	0	no	SF29M29	29	M	2021-11-29_23h21.42.106	THAI_NEGA	2021.2.3	MacIntel	60.0060006	0	82	82	82	1
z	1	0.7002						LIMPONE	np	7	0	baseline	500	nonparola	2	ong	0	no	SF29M29	29	M	2021-11-29_23h21.42.106	THAI_NEGA	2021.2.3	MacIntel	60.0060006	0	83	83	83	1
z	1	0.7172						NARCICO	np	7	0	baseline	250	nonparola	2	ong	0	no	SF29M29	29	M	2021-11-29_23h21.42.106	THAI_NEGA	2021.2.3	MacIntel	60.0060006	0	84	84	84	1
m	1	0.6506						PASCOLO	p	7	7	baseline	0	parola	1	ong	0	no	SF29M29	29	M	2021-11-29_23h21.42.106	THAI_NEGA	2021.2.3	MacIntel	60.0060006	0	85	85	85	1
z	1	0.786						INSOGNA	np	7	0	baseline	250	nonparola	2	ong	0	no	SF29M29	29	M	2021-11-29_23h21.42.106	THAI_NEGA	2021.2.3	MacIntel	60.0060006	0	86	86	86	1
z	0	0.8174						PATINA	p	6	14	baseline	250	parola	1	ong	0	no	SF29M29	29	M	2021-11-29_23h21.42.106	THAI_NEGA	2021.2.3	MacIntel	60.0060006	0	87	87	87	1
z	1	0.8506						ADOLTO	np	7	0	baseline	0	nonparola	2	ong	0	no	SF29M29	29	M	2021-11-29_23h21.42.106	THAI_NEGA	2021.2.3	MacIntel	60.0060006	0	88	88	88	1
m	1	0.8845						UTENTE	p	6	34	baseline	0	parola	1	ong	0	no	SF29M29	29	M	2021-11-29_23h21.42.106	THAI_NEGA	2021.2.3	MacIntel	60.0060006	0	89	89	89	1
z	1	0.8171						CIPELLA	np	7	0	baseline	500	nonparola	2	ong	0	no	SF29M29	29	M	2021-11-29_23h21.42.106	THAI_NEGA	2021.2.3	MacIntel	60.0060006	0	90	90	90	1
m	1	0.7332						GINEPRO	p	7	10	baseline	0	parola	1	ong	0	no	SF29M29	29	M	2021-11-29_23h21.42.106	THAI_NEGA	2021.2.3	MacIntel	60.0060006	0	91	91	91	1
z	1	0.8501						NONATO	np	6	0	baseline	500	nonparola	2	ong	0	no	SF29M29	29	M	2021-11-29_23h21.42.106	THAI_NEGA	2021.2.3	MacIntel	60.0060006	0	92	92	92	1
m	1	0.7169						CALICE	p	6	10	baseline	0	parola	1	ong	0	no	SF29M29	29	M	2021-11-29_23h21.42.106	THAI_NEGA	2021.2.3	MacIntel	60.0060006	0	93	93	93	1
m	1	0.6354						TORACE	p	6	31	baseline	250	parola	1	ong	0	no	SF29M29	29	M	2021-11-29_23h21.42.106	THAI_NEGA	2021.2.3	MacIntel	60.0060006	0	94	94	94	1
z	0	0.6377						REDINE	p	6	8	baseline	500	parola	1	ong	0	no	SF29M29	29	M	2021-11-29_23h21.42.106	THAI_NEGA	2021.2.3	MacIntel	60.0060006	0	95	95	95	1
m	1	0.6168						GOMITO	p	6	35	baseline	0	parola	1	ong	0	no	SF29M29	29	M	2021-11-29_23h21.42.106	THAI_NEGA	2021.2.3	MacIntel	60.0060006	0	96	96	96	1
z	1	0.6839						INGENSO	np	7	0	baseline	500	nonparola	2	ong	0	no	SF29M29	29	M	2021-11-29_23h21.42.106	THAI_NEGA	2021.2.3	MacIntel	60.0060006	0	97	97	97	1
z	1	0.9201						COVALLO	np	7	0	baseline	250	nonparola	2	ong	0	no	SF29M29	29	M	2021-11-29_23h21.42.106	THAI_NEGA	2021.2.3	MacIntel	60.0060006	0	98	98	98	1
m	1	0.6334						MONACO	p	6	24	baseline	250	parola	1	ong	0	no	SF29M29	29	M	2021-11-29_23h21.42.106	THAI_NEGA	2021.2.3	MacIntel	60.0060006	0	99	99	99	1
m	1	0.9326						DILUVIO	p	7	34	monitoring	0	parola	1	ong	0	no	SF29M29	29	M	2021-11-29_23h21.42.106	THAI_NEGA	2021.2.3	MacIntel	60.0060006						0	0	0	0	1
z	1	0.8502						PADATO	np	6	0	monitoring	250	nonparola	2	ong	0	no	SF29M29	29	M	2021-11-29_23h21.42.106	THAI_NEGA	2021.2.3	MacIntel	60.0060006						0	1	1	1	1
m	1	0.8337						STIVALE	p	7	10	monitoring	0	parola	1	ong	0	no	SF29M29	29	M	2021-11-29_23h21.42.106	THAI_NEGA	2021.2.3	MacIntel	60.0060006						0	2	2	2	1
z	1	1.0837						BAMMINO	np	7	0	monitoring	0	nonparola	2	ong	0	no	SF29M29	29	M	2021-11-29_23h21.42.106	THAI_NEGA	2021.2.3	MacIntel	60.0060006						0	3	3	3	1
z	1	0.6834						NUDOLA	np	6	0	monitoring	250	nonparola	2	ong	0	no	SF29M29	29	M	2021-11-29_23h21.42.106	THAI_NEGA	2021.2.3	MacIntel	60.0060006						0	4	4	4	1
m	1	1.2669						ZAMPINO	p	7	6	monitoring	500	parola	1	ong	0	no	SF29M29	29	M	2021-11-29_23h21.42.106	THAI_NEGA	2021.2.3	MacIntel	60.0060006						0	5	5	5	1
m	1	0.8494						CALDAIA	p	7	12	monitoring	250	parola	1	ong	0	no	SF29M29	29	M	2021-11-29_23h21.42.106	THAI_NEGA	2021.2.3	MacIntel	60.0060006						0	6	6	6	1
z	1	1.1002						FULGINE	np	7	0	monitoring	0	nonparola	2	ong	0	no	SF29M29	29	M	2021-11-29_23h21.42.106	THAI_NEGA	2021.2.3	MacIntel	60.0060006						0	7	7	7	1
m	1	0.8169						URANIO	p	6	9	monitoring	250	parola	1	ong	0	no	SF29M29	29	M	2021-11-29_23h21.42.106	THAI_NEGA	2021.2.3	MacIntel	60.0060006						0	8	8	8	1
z	1	0.7834						APISSO	np	6	0	monitoring	500	nonparola	2	ong	0	no	SF29M29	29	M	2021-11-29_23h21.42.106	THAI_NEGA	2021.2.3	MacIntel	60.0060006						0	9	9	9	1
l	1	1.1502						CAGERMA	np	7	0	monitoring	0	l	2	pmcue	0	no	SF29M29	29	M	2021-11-29_23h21.42.106	THAI_NEGA	2021.2.3	MacIntel	60.0060006						0	10	10	10	1
m	1	0.8359						TAZZINA	p	7	10	monitoring	250	parola	1	ong	0	no	SF29M29	29	M	2021-11-29_23h21.42.106	THAI_NEGA	2021.2.3	MacIntel	60.0060006						0	11	11	11	1
m	1	0.9675						VAPORE	p	6	40	monitoring	0	parola	1	ong	0	no	SF29M29	29	M	2021-11-29_23h21.42.106	THAI_NEGA	2021.2.3	MacIntel	60.0060006						0	12	12	12	1
z	1	0.8662						FEDORE	np	6	0	monitoring	250	nonparola	2	ong	0	no	SF29M29	29	M	2021-11-29_23h21.42.106	THAI_NEGA	2021.2.3	MacIntel	60.0060006						0	13	13	13	1
m	1	1.0168						MONTONE	p	7	8	monitoring	250	parola	1	ong	0	no	SF29M29	29	M	2021-11-29_23h21.42.106	THAI_NEGA	2021.2.3	MacIntel	60.0060006						0	14	14	14	1
z	1	0.7007						CANEZZA	np	7	0	monitoring	0	nonparola	2	ong	0	no	SF29M29	29	M	2021-11-29_23h21.42.106	THAI_NEGA	2021.2.3	MacIntel	60.0060006						0	15	15	15	1
z	1	0.7169						RAGINA	np	6	0	monitoring	250	nonparola	2	ong	0	no	SF29M29	29	M	2021-11-29_23h21.42.106	THAI_NEGA	2021.2.3	MacIntel	60.0060006						0	16	16	16	1
m	1	0.7169						AGNELLO	p	7	17	monitoring	250	parola	1	ong	0	no	SF29M29	29	M	2021-11-29_23h21.42.106	THAI_NEGA	2021.2.3	MacIntel	60.0060006						0	17	17	17	1
z	1	0.5003						PINARIO	np	7	0	monitoring	250	nonparola	2	ong	0	no	SF29M29	29	M	2021-11-29_23h21.42.106	THAI_NEGA	2021.2.3	MacIntel	60.0060006						0	18	18	18	1
z	1	0.5172						INDANO	np	6	0	monitoring	500	nonparola	2	ong	0	no	SF29M29	29	M	2021-11-29_23h21.42.106	THAI_NEGA	2021.2.3	MacIntel	60.0060006						0	19	19	19	1
m	1	0.6835						BISTURI	p	7	8	monitoring	250	parola	1	ong	0	no	SF29M29	29	M	2021-11-29_23h21.42.106	THAI_NEGA	2021.2.3	MacIntel	60.0060006						0	20	20	20	1
z	1	0.6162						SECONTO	np	7	0	monitoring	250	nonparola	2	ong	0	no	SF29M29	29	M	2021-11-29_23h21.42.106	THAI_NEGA	2021.2.3	MacIntel	60.0060006						0	21	21	21	1
m	0	0.8163						POMATA	p	6	0	monitoring	500	l	1	pmcue	0	no	SF29M29	29	M	2021-11-29_23h21.42.106	THAI_NEGA	2021.2.3	MacIntel	60.0060006						0	22	22	22	1
z	1	1.9503						UMETTA	np	6	0	monitoring	250	nonparola	2	ong	0	no	SF29M29	29	M	2021-11-29_23h21.42.106	THAI_NEGA	2021.2.3	MacIntel	60.0060006						0	23	23	23	1
m	1	0.8169						FRUSCIO	p	7	9	monitoring	0	parola	1	ong	0	no	SF29M29	29	M	2021-11-29_23h21.42.106	THAI_NEGA	2021.2.3	MacIntel	60.0060006						0	24	24	24	1
m	1	0.8831						ORDIGNO	p	7	15	monitoring	250	parola	1	ong	0	no	SF29M29	29	M	2021-11-29_23h21.42.106	THAI_NEGA	2021.2.3	MacIntel	60.0060006						0	25	25	25	1
z	1	1.334						METALO	np	6	0	monitoring	0	nonparola	2	ong	0	no	SF29M29	29	M	2021-11-29_23h21.42.106	THAI_NEGA	2021.2.3	MacIntel	60.0060006						0	26	26	26	1
z	1	0.7158						GAVERA	np	6	0	monitoring	500	nonparola	2	ong	0	no	SF29M29	29	M	2021-11-29_23h21.42.106	THAI_NEGA	2021.2.3	MacIntel	60.0060006						0	27	27	27	1
m	1	0.7672						INSERTO	p	7	9	monitoring	0	parola	1	ong	0	no	SF29M29	29	M	2021-11-29_23h21.42.106	THAI_NEGA	2021.2.3	MacIntel	60.0060006						0	28	28	28	1
z	0	0.5836						VICARIO	p	7	9	monitoring	500	parola	1	ong	0	no	SF29M29	29	M	2021-11-29_23h21.42.106	THAI_NEGA	2021.2.3	MacIntel	60.0060006						0	29	29	29	1
z	1	0.7675						ACENDA	np	6	0	monitoring	0	nonparola	2	ong	0	no	SF29M29	29	M	2021-11-29_23h21.42.106	THAI_NEGA	2021.2.3	MacIntel	60.0060006						0	30	30	30	1
m	1	0.7						DECADE	p	6	7	monitoring	0	parola	1	ong	0	no	SF29M29	29	M	2021-11-29_23h21.42.106	THAI_NEGA	2021.2.3	MacIntel	60.0060006						0	31	31	31	1
z	1	0.8834						PALETE	np	6	0	monitoring	500	nonparola	2	ong	0	no	SF29M29	29	M	2021-11-29_23h21.42.106	THAI_NEGA	2021.2.3	MacIntel	60.0060006						0	32	32	32	1
m	1	0.9666						SENAPE	p	6	17	monitoring	500	parola	1	ong	0	no	SF29M29	29	M	2021-11-29_23h21.42.106	THAI_NEGA	2021.2.3	MacIntel	60.0060006						0	33	33	33	1
z	1	0.7681						TENTONO	np	7	0	monitoring	0	nonparola	2	ong	0	no	SF29M29	29	M	2021-11-29_23h21.42.106	THAI_NEGA	2021.2.3	MacIntel	60.0060006						0	34	34	34	1
l	1	0.7169						MANICO	p	6	12	monitoring	0	l	1	pmcue	0	no	SF29M29	29	M	2021-11-29_23h21.42.106	THAI_NEGA	2021.2.3	MacIntel	60.0060006						0	35	35	35	1
m	1	0.8332						GETTONE	p	7	5	monitoring	250	parola	1	ong	0	no	SF29M29	29	M	2021-11-29_23h21.42.106	THAI_NEGA	2021.2.3	MacIntel	60.0060006						0	36	36	36	1
z	1	0.7338						CALERA	np	6	0	monitoring	500	nonparola	2	ong	0	no	SF29M29	29	M	2021-11-29_23h21.42.106	THAI_NEGA	2021.2.3	MacIntel	60.0060006						0	37	37	37	1
m	1	0.7675						USTIONE	p	7	20	monitoring	500	parola	1	ong	0	no	SF29M29	29	M	2021-11-29_23h21.42.106	THAI_NEGA	2021.2.3	MacIntel	60.0060006						0	38	38	38	1
m	1	1.3505						LEGNAME	p	7	7	monitoring	0	parola	1	ong	0	no	SF29M29	29	M	2021-11-29_23h21.42.106	THAI_NEGA	2021.2.3	MacIntel	60.0060006						0	39	39	39	1
z	1	0.7503						MODIVO	np	6	0	monitoring	0	nonparola	2	ong	0	no	SF29M29	29	M	2021-11-29_23h21.42.106	THAI_NEGA	2021.2.3	MacIntel	60.0060006						0	40	40	40	1
m	1	0.583						RADURA	p	6	9	monitoring	0	parola	1	ong	0	no	SF29M29	29	M	2021-11-29_23h21.42.106	THAI_NEGA	2021.2.3	MacIntel	60.0060006						0	41	41	41	1
z	1	0.7841						TUANTO	np	6	0	monitoring	250	nonparola	2	ong	0	no	SF29M29	29	M	2021-11-29_23h21.42.106	THAI_NEGA	2021.2.3	MacIntel	60.0060006						0	42	42	42	1
m	1	0.5673						PICCONE	p	7	11	monitoring	0	parola	1	ong	0	no	SF29M29	29	M	2021-11-29_23h21.42.106	THAI_NEGA	2021.2.3	MacIntel	60.0060006						0	43	43	43	1
z	1	0.7681						LACREME	np	7	0	monitoring	250	nonparola	2	ong	0	no	SF29M29	29	M	2021-11-29_23h21.42.106	THAI_NEGA	2021.2.3	MacIntel	60.0060006						0	44	44	44	1
z	1	0.9832						DILITTA	np	7	0	monitoring	500	nonparola	2	ong	0	no	SF29M29	29	M	2021-11-29_23h21.42.106	THAI_NEGA	2021.2.3	MacIntel	60.0060006						0	45	45	45	1
z	0	0.7836						TOMANTE	np	7	0	monitoring	0	l	2	pmcue	0	no	SF29M29	29	M	2021-11-29_23h21.42.106	THAI_NEGA	2021.2.3	MacIntel	60.0060006						0	46	46	46	1
m	1	0.7167						OTTONE	p	6	17	monitoring	500	parola	1	ong	0	no	SF29M29	29	M	2021-11-29_23h21.42.106	THAI_NEGA	2021.2.3	MacIntel	60.0060006						0	47	47	47	1
m	1	1.1501						GAZEBO	p	6	8	monitoring	0	parola	1	ong	0	no	SF29M29	29	M	2021-11-29_23h21.42.106	THAI_NEGA	2021.2.3	MacIntel	60.0060006						0	48	48	48	1
z	1	0.6673						NENICO	np	6	0	monitoring	250	nonparola	2	ong	0	no	SF29M29	29	M	2021-11-29_23h21.42.106	THAI_NEGA	2021.2.3	MacIntel	60.0060006						0	49	49	49	1
m	1	0.9002						ARPIONE	p	7	12	monitoring	250	parola	1	ong	0	no	SF29M29	29	M	2021-11-29_23h21.42.106	THAI_NEGA	2021.2.3	MacIntel	60.0060006						0	50	50	50	1
z	1	0.9006						VANIGIA	np	7	0	monitoring	500	nonparola	2	ong	0	no	SF29M29	29	M	2021-11-29_23h21.42.106	THAI_NEGA	2021.2.3	MacIntel	60.0060006						0	51	51	51	1
z	1	0.9164						EBLISSE	np	7	0	monitoring	0	nonparola	2	ong	0	no	SF29M29	29	M	2021-11-29_23h21.42.106	THAI_NEGA	2021.2.3	MacIntel	60.0060006						0	52	52	52	1
m	1	0.7836						CARTINA	p	7	13	monitoring	250	parola	1	ong	0	no	SF29M29	29	M	2021-11-29_23h21.42.106	THAI_NEGA	2021.2.3	MacIntel	60.0060006						0	53	53	53	1
z	1	0.8837						TECITA	np	6	0	monitoring	500	nonparola	2	ong	0	no	SF29M29	29	M	2021-11-29_23h21.42.106	THAI_NEGA	2021.2.3	MacIntel	60.0060006						0	54	54	54	1
m	1	0.734						FELINO	p	6	9	monitoring	500	parola	1	ong	0	no	SF29M29	29	M	2021-11-29_23h21.42.106	THAI_NEGA	2021.2.3	MacIntel	60.0060006						0	55	55	55	1
z	1	1.2168						GINEVRO	np	7	0	monitoring	250	nonparola	2	ong	0	no	SF29M29	29	M	2021-11-29_23h21.42.106	THAI_NEGA	2021.2.3	MacIntel	60.0060006						0	56	56	56	1
z	1	1.1491						ELANCO	np	6	0	monitoring	250	nonparola	2	ong	0	no	SF29M29	29	M	2021-11-29_23h21.42.106	THAI_NEGA	2021.2.3	MacIntel	60.0060006						0	57	57	57	1
m	1	0.7841						BIDONE	p	6	13	monitoring	0	parola	1	ong	0	no	SF29M29	29	M	2021-11-29_23h21.42.106	THAI_NEGA	2021.2.3	MacIntel	60.0060006						0	58	58	58	1
m	1	1.0668						LEMURE	p	6	3	monitoring	500	parola	1	ong	0	no	SF29M29	29	M	2021-11-29_23h21.42.106	THAI_NEGA	2021.2.3	MacIntel	60.0060006						0	59	59	59	1
l	1	0.7842						SAGOMA	p	6	0	monitoring	250	l	1	pmcue	0	no	SF29M29	29	M	2021-11-29_23h21.42.106	THAI_NEGA	2021.2.3	MacIntel	60.0060006						0	60	60	60	1
m	1	0.8175						REPERTO	p	7	7	monitoring	0	parola	1	ong	0	no	SF29M29	29	M	2021-11-29_23h21.42.106	THAI_NEGA	2021.2.3	MacIntel	60.0060006						0	61	61	61	1
z	1	1.1172						MIDULLO	np	7	0	monitoring	250	nonparola	2	ong	0	no	SF29M29	29	M	2021-11-29_23h21.42.106	THAI_NEGA	2021.2.3	MacIntel	60.0060006						0	62	62	62	1
z	1	1.0509						DANNOLA	np	7	0	monitoring	500	nonparola	2	ong	0	no	SF29M29	29	M	2021-11-29_23h21.42.106	THAI_NEGA	2021.2.3	MacIntel	60.0060006						0	63	63	63	1
m	1	0.7172						ORFANO	p	6	9	monitoring	500	parola	1	ong	0	no	SF29M29	29	M	2021-11-29_23h21.42.106	THAI_NEGA	2021.2.3	MacIntel	60.0060006						0	64	64	64	1
z	1	1.3006						BANENA	np	6	0	monitoring	250	nonparola	2	ong	0	no	SF29M29	29	M	2021-11-29_23h21.42.106	THAI_NEGA	2021.2.3	MacIntel	60.0060006						0	65	65	65	1
z	1	0.9335						FERPATA	np	7	0	monitoring	0	nonparola	2	ong	0	no	SF29M29	29	M	2021-11-29_23h21.42.106	THAI_NEGA	2021.2.3	MacIntel	60.0060006						0	66	66	66	1
m	1	0.7007						NEURONE	p	7	11	monitoring	250	parola	1	ong	0	no	SF29M29	29	M	2021-11-29_23h21.42.106	THAI_NEGA	2021.2.3	MacIntel	60.0060006						0	67	67	67	1
z	1	0.6999						LATTERA	np	7	0	monitoring	500	nonparola	2	ong	0	no	SF29M29	29	M	2021-11-29_23h21.42.106	THAI_NEGA	2021.2.3	MacIntel	60.0060006						0	68	68	68	1
z	1	0.7998						GESIONE	np	7	0	monitoring	500	nonparola	2	ong	0	no	SF29M29	29	M	2021-11-29_23h21.42.106	THAI_NEGA	2021.2.3	MacIntel	60.0060006						0	69	69	69	1
m	1	0.7338						PEDANA	p	6	18	monitoring	500	parola	1	ong	0	no	SF29M29	29	M	2021-11-29_23h21.42.106	THAI_NEGA	2021.2.3	MacIntel	60.0060006						0	70	70	70	1
l	1	0.8005						MACIATA	np	7	0	monitoring	500	l	2	pmcue	0	no	SF29M29	29	M	2021-11-29_23h21.42.106	THAI_NEGA	2021.2.3	MacIntel	60.0060006						0	71	71	71	1
z	1	0.617						FIOLINO	np	7	0	monitoring	250	nonparola	2	ong	0	no	SF29M29	29	M	2021-11-29_23h21.42.106	THAI_NEGA	2021.2.3	MacIntel	60.0060006						0	72	72	72	1
m	1	0.8174						INGORGO	p	7	16	monitoring	0	parola	1	ong	0	no	SF29M29	29	M	2021-11-29_23h21.42.106	THAI_NEGA	2021.2.3	MacIntel	60.0060006						0	73	73	73	1
z	1	0.7673						IMPORO	np	6	0	monitoring	250	nonparola	2	ong	0	no	SF29M29	29	M	2021-11-29_23h21.42.106	THAI_NEGA	2021.2.3	MacIntel	60.0060006						0	74	74	74	1
m	1	0.7338						NOBILE	p	6	29	monitoring	500	parola	1	ong	0	no	SF29M29	29	M	2021-11-29_23h21.42.106	THAI_NEGA	2021.2.3	MacIntel	60.0060006						0	75	75	75	1
m	1	0.9162						MINIERA	p	7	19	monitoring	500	parola	1	ong	0	no	SF29M29	29	M	2021-11-29_23h21.42.106	THAI_NEGA	2021.2.3	MacIntel	60.0060006						0	76	76	76	1
z	1	0.7839						ALLARVE	np	7	0	monitoring	500	nonparola	2	ong	0	no	SF29M29	29	M	2021-11-29_23h21.42.106	THAI_NEGA	2021.2.3	MacIntel	60.0060006						0	77	77	77	1
z	1	0.8519						DIBANO	np	6	0	monitoring	250	nonparola	2	ong	0	no	SF29M29	29	M	2021-11-29_23h21.42.106	THAI_NEGA	2021.2.3	MacIntel	60.0060006						0	78	78	78	1
m	1	0.7177						FAGOTTO	p	7	7	monitoring	0	parola	1	ong	0	no	SF29M29	29	M	2021-11-29_23h21.42.106	THAI_NEGA	2021.2.3	MacIntel	60.0060006						0	79	79	79	1
m	1	0.7676						PALUDE	p	6	13	monitoring	0	parola	1	ong	0	no	SF29M29	29	M	2021-11-29_23h21.42.106	THAI_NEGA	2021.2.3	MacIntel	60.0060006						0	80	80	80	1
z	1	0.7166						MUDINO	np	6	0	monitoring	500	nonparola	2	ong	0	no	SF29M29	29	M	2021-11-29_23h21.42.106	THAI_NEGA	2021.2.3	MacIntel	60.0060006						0	81	81	81	1
z	1	0.6174						ESTEBA	np	6	0	monitoring	500	nonparola	2	ong	0	no	SF29M29	29	M	2021-11-29_23h21.42.106	THAI_NEGA	2021.2.3	MacIntel	60.0060006						0	82	82	82	1
l	1	0.9993						MANTIDE	p	7	9	monitoring	250	l	1	pmcue	0	no	SF29M29	29	M	2021-11-29_23h21.42.106	THAI_NEGA	2021.2.3	MacIntel	60.0060006						0	83	83	83	1
m	1	0.6675						UVETTA	p	6	11	monitoring	500	parola	1	ong	0	no	SF29M29	29	M	2021-11-29_23h21.42.106	THAI_NEGA	2021.2.3	MacIntel	60.0060006						0	84	84	84	1
m	1	0.9338						ESILIO	p	6	41	monitoring	250	parola	1	ong	0	no	SF29M29	29	M	2021-11-29_23h21.42.106	THAI_NEGA	2021.2.3	MacIntel	60.0060006						0	85	85	85	1
	0							RECRUTA	np	7	0	monitoring	500	nonparola	2	ong	0	no	SF29M29	29	M	2021-11-29_23h21.42.106	THAI_NEGA	2021.2.3	MacIntel	60.0060006						0	86	86	86	1
m	1	0.9838						TIMONE	p	7	31	monitoring	250	parola	1	ong	0	no	SF29M29	29	M	2021-11-29_23h21.42.106	THAI_NEGA	2021.2.3	MacIntel	60.0060006						0	87	87	87	1
m	1	1.0336						CAVOLO	p	6	13	monitoring	0	parola	1	ong	0	no	SF29M29	29	M	2021-11-29_23h21.42.106	THAI_NEGA	2021.2.3	MacIntel	60.0060006						0	88	88	88	1
z	1	0.6842						NOTTARE	np	7	0	monitoring	500	nonparola	2	ong	0	no	SF29M29	29	M	2021-11-29_23h21.42.106	THAI_NEGA	2021.2.3	MacIntel	60.0060006						0	89	89	89	1
m	1	1.0169						LICHENE	p	7	7	monitoring	0	parola	1	ong	0	no	SF29M29	29	M	2021-11-29_23h21.42.106	THAI_NEGA	2021.2.3	MacIntel	60.0060006						0	90	90	90	1
z	1	0.9201						PUSTINO	np	7	0	monitoring	500	nonparola	2	ong	0	no	SF29M29	29	M	2021-11-29_23h21.42.106	THAI_NEGA	2021.2.3	MacIntel	60.0060006						0	91	91	91	1
m	1	0.7837						MULINO	p	6	7	monitoring	0	parola	1	ong	0	no	SF29M29	29	M	2021-11-29_23h21.42.106	THAI_NEGA	2021.2.3	MacIntel	60.0060006						0	92	92	92	1
z	1	0.6833						VAROLO	np	6	0	monitoring	0	nonparola	2	ong	0	no	SF29M29	29	M	2021-11-29_23h21.42.106	THAI_NEGA	2021.2.3	MacIntel	60.0060006						0	93	93	93	1
l	1	0.7006						ENIGMA	p	6	9	monitoring	500	l	1	pmcue	0	no	SF29M29	29	M	2021-11-29_23h21.42.106	THAI_NEGA	2021.2.3	MacIntel	60.0060006						0	94	94	94	1
m	1	0.7674						NARICE	p	6	15	monitoring	250	parola	1	ong	0	no	SF29M29	29	M	2021-11-29_23h21.42.106	THAI_NEGA	2021.2.3	MacIntel	60.0060006						0	95	95	95	1
z	1	0.6506						CAVIDE	np	6	0	monitoring	500	nonparola	2	ong	0	no	SF29M29	29	M	2021-11-29_23h21.42.106	THAI_NEGA	2021.2.3	MacIntel	60.0060006						0	96	96	96	1
z	1	0.6838						VOLACE	np	6	0	monitoring	0	nonparola	2	ong	0	no	SF29M29	29	M	2021-11-29_23h21.42.106	THAI_NEGA	2021.2.3	MacIntel	60.0060006						0	97	97	97	1
z	1	0.8674						SADICE	np	6	0	monitoring	0	nonparola	2	ong	0	no	SF29M29	29	M	2021-11-29_23h21.42.106	THAI_NEGA	2021.2.3	MacIntel	60.0060006						0	98	98	98	1
m	1	0.5839						VORTICE	p	7	14	monitoring	250	parola	1	ong	0	no	SF29M29	29	M	2021-11-29_23h21.42.106	THAI_NEGA	2021.2.3	MacIntel	60.0060006						0	99	99	99	1
																			SF29M29	29	M	2021-11-29_23h21.42.106	THAI_NEGA	2021.2.3	MacIntel	60.0060006											n	1	8.6154	y	1	5.3489	n	1	3.9653
