# Supplementary material for: Thinking about it: the impact of COVID-19-related stimuli on prospective memory
Source: PeerJ. 2023 Nov 16;11:e16389. doi: 10.7717/peerj.16389 (PMC10657566; doi:10.7717/peerj.16389)
Supplement: Supplemental Information 4 — The raw data from both the task and the questionnaire. Both folders are divided in the three conditions (COV, DOC, and NEGA) depending on the presented video clip. [file peerj-11-16389-s004.zip › Data/RAW_Data_Task/NEGA_version/SM28F30_nega.csv]

trial_key.keys	trial_key.corr	trial_key.rt	trials_loop_practice.thisRepN	trials_loop_practice.thisTrialN	trials_loop_practice.thisN	trials_loop_practice.thisIndex	trials_loop_practice.ran	stimolo	parolanonparola	lunghezza	frequenza	blocco	jitter	rispcorr	StimTrig	stim_type	stimulus_after	underline	ID_Soggetto*	Età*	Sesso	date	expName	psychopyVersion	OS	frameRate	trials_loop_baseline.thisRepN	trials_loop_baseline.thisTrialN	trials_loop_baseline.thisN	trials_loop_baseline.thisIndex	trials_loop_baseline.ran	trials_loop_attention.thisRepN	trials_loop_attention.thisTrialN	trials_loop_attention.thisN	trials_loop_attention.thisIndex	trials_loop_attention.ran	emotional1_key.keys	emotional1_key.corr	emotional1_key.rt	emotional2_key.keys	emotional2_key.corr	emotional2_key.rt	emotional3_key.keys	emotional3_key.corr	emotional3_key.rt
z	1	0.5276	0	0	0	0	1	ARANCIA	p	7	31	practice	500	parola	1	ong	0	no	SM28F30	28	F	2022-01-30_12h38.34.699	THAI_NEGA	2021.2.3	Win32	60.45583701
m	1	1.0548	0	1	1	1	1	RECINA	np	6	0	practice	500	nonparola	2	ong	0	no	SM28F30	28	F	2022-01-30_12h38.34.699	THAI_NEGA	2021.2.3	Win32	60.45583701
m	1	0.724	0	2	2	2	1	TUCCANA	np	7	0	practice	250	nonparola	2	ong	0	no	SM28F30	28	F	2022-01-30_12h38.34.699	THAI_NEGA	2021.2.3	Win32	60.45583701
z	1	0.7582	0	3	3	3	1	PETTINE	p	7	1	practice	0	parola	1	ong	0	no	SM28F30	28	F	2022-01-30_12h38.34.699	THAI_NEGA	2021.2.3	Win32	60.45583701
z	0	0.5177	0	4	4	4	1	INFITO	np	6	0	practice	500	nonparola	2	ong	0	no	SM28F30	28	F	2022-01-30_12h38.34.699	THAI_NEGA	2021.2.3	Win32	60.45583701
z	1	0.885	0	5	5	5	1	GIUDICE	p	7	374	practice	500	parola	1	ong	0	no	SM28F30	28	F	2022-01-30_12h38.34.699	THAI_NEGA	2021.2.3	Win32	60.45583701
z	1	0.6772	0	6	6	6	1	VOLANTE	p	7	89	practice	0	parola	1	ong	0	no	SM28F30	28	F	2022-01-30_12h38.34.699	THAI_NEGA	2021.2.3	Win32	60.45583701
m	1	0.6684	0	7	7	7	1	CUBELA	np	6	0	practice	250	nonparola	2	ong	0	no	SM28F30	28	F	2022-01-30_12h38.34.699	THAI_NEGA	2021.2.3	Win32	60.45583701
m	1	0.8396	0	8	8	8	1	LUGGINE	np	7	0	practice	0	nonparola	2	ong	0	no	SM28F30	28	F	2022-01-30_12h38.34.699	THAI_NEGA	2021.2.3	Win32	60.45583701
z	1	0.7071	0	9	9	9	1	DISEGNO	p	7	201	practice	0	parola	1	ong	0	no	SM28F30	28	F	2022-01-30_12h38.34.699	THAI_NEGA	2021.2.3	Win32	60.45583701
z	1	0.9254						RELITTO	p	7	8	baseline	500	parola	1	ong	0	no	SM28F30	28	F	2022-01-30_12h38.34.699	THAI_NEGA	2021.2.3	Win32	60.45583701	0	0	0	0	1
z	1	0.8843						GERANIO	p	7	12	baseline	250	parola	1	ong	0	no	SM28F30	28	F	2022-01-30_12h38.34.699	THAI_NEGA	2021.2.3	Win32	60.45583701	0	1	1	1	1
m	1	0.6847						VANANGA	np	7	0	baseline	0	nonparola	2	ong	0	no	SM28F30	28	F	2022-01-30_12h38.34.699	THAI_NEGA	2021.2.3	Win32	60.45583701	0	2	2	2	1
z	1	1.0748						NATICA	p	6	5	baseline	250	parola	1	ong	0	no	SM28F30	28	F	2022-01-30_12h38.34.699	THAI_NEGA	2021.2.3	Win32	60.45583701	0	3	3	3	1
m	1	1.0074						USTELLO	np	7	0	baseline	500	nonparola	2	ong	0	no	SM28F30	28	F	2022-01-30_12h38.34.699	THAI_NEGA	2021.2.3	Win32	60.45583701	0	4	4	4	1
z	1	0.8112						METANO	p	6	17	baseline	250	parola	1	ong	0	no	SM28F30	28	F	2022-01-30_12h38.34.699	THAI_NEGA	2021.2.3	Win32	60.45583701	0	5	5	5	1
m	1	0.777						FIURIA	np	6	0	baseline	500	nonparola	2	ong	0	no	SM28F30	28	F	2022-01-30_12h38.34.699	THAI_NEGA	2021.2.3	Win32	60.45583701	0	6	6	6	1
z	1	0.8003						SUGHERO	p	7	5	baseline	250	parola	1	ong	0	no	SM28F30	28	F	2022-01-30_12h38.34.699	THAI_NEGA	2021.2.3	Win32	60.45583701	0	7	7	7	1
m	1	0.9132						PIROTA	np	6	0	baseline	250	nonparola	2	ong	0	no	SM28F30	28	F	2022-01-30_12h38.34.699	THAI_NEGA	2021.2.3	Win32	60.45583701	0	8	8	8	1
m	1	0.8888						BAMBORA	np	7	0	baseline	0	nonparola	2	ong	0	no	SM28F30	28	F	2022-01-30_12h38.34.699	THAI_NEGA	2021.2.3	Win32	60.45583701	0	9	9	9	1
z	1	0.7098						PETALO	p	6	27	baseline	250	parola	1	ong	0	no	SM28F30	28	F	2022-01-30_12h38.34.699	THAI_NEGA	2021.2.3	Win32	60.45583701	0	10	10	10	1
z	1	0.7853						ELMETTO	p	7	5	baseline	0	parola	1	ong	0	no	SM28F30	28	F	2022-01-30_12h38.34.699	THAI_NEGA	2021.2.3	Win32	60.45583701	0	11	11	11	1
m	1	0.8336						DOBILE	np	6	0	baseline	250	nonparola	2	ong	0	no	SM28F30	28	F	2022-01-30_12h38.34.699	THAI_NEGA	2021.2.3	Win32	60.45583701	0	12	12	12	1
m	0	0.8176						BAVERO	p	6	7	baseline	0	parola	1	ong	0	no	SM28F30	28	F	2022-01-30_12h38.34.699	THAI_NEGA	2021.2.3	Win32	60.45583701	0	13	13	13	1
z	1	0.9685						VALENZA	p	7	10	baseline	500	parola	1	ong	0	no	SM28F30	28	F	2022-01-30_12h38.34.699	THAI_NEGA	2021.2.3	Win32	60.45583701	0	14	14	14	1
m	1	0.6911						ORDONE	np	6	0	baseline	250	nonparola	2	ong	0	no	SM28F30	28	F	2022-01-30_12h38.34.699	THAI_NEGA	2021.2.3	Win32	60.45583701	0	15	15	15	1
m	1	0.9517						TERPONE	np	7	0	baseline	250	nonparola	2	ong	0	no	SM28F30	28	F	2022-01-30_12h38.34.699	THAI_NEGA	2021.2.3	Win32	60.45583701	0	16	16	16	1
z	1	1.0972						INCHINO	p	7	10	baseline	250	parola	1	ong	0	no	SM28F30	28	F	2022-01-30_12h38.34.699	THAI_NEGA	2021.2.3	Win32	60.45583701	0	17	17	17	1
z	1	0.9228						ETTARO	p	6	31	baseline	0	parola	1	ong	0	no	SM28F30	28	F	2022-01-30_12h38.34.699	THAI_NEGA	2021.2.3	Win32	60.45583701	0	18	18	18	1
m	1	0.6618						LUVACA	np	6	0	baseline	250	nonparola	2	ong	0	no	SM28F30	28	F	2022-01-30_12h38.34.699	THAI_NEGA	2021.2.3	Win32	60.45583701	0	19	19	19	1
z	1	0.7243						DUETTO	p	6	23	baseline	500	parola	1	ong	0	no	SM28F30	28	F	2022-01-30_12h38.34.699	THAI_NEGA	2021.2.3	Win32	60.45583701	0	20	20	20	1
m	1	1.0046						PUPILE	np	6	0	baseline	250	nonparola	2	ong	0	no	SM28F30	28	F	2022-01-30_12h38.34.699	THAI_NEGA	2021.2.3	Win32	60.45583701	0	21	21	21	1
m	1	0.7405						STOVACO	np	7	0	baseline	0	nonparola	2	ong	0	no	SM28F30	28	F	2022-01-30_12h38.34.699	THAI_NEGA	2021.2.3	Win32	60.45583701	0	22	22	22	1
z	1	0.8093						BARILE	p	6	7	baseline	500	parola	1	ong	0	no	SM28F30	28	F	2022-01-30_12h38.34.699	THAI_NEGA	2021.2.3	Win32	60.45583701	0	23	23	23	1
m	1	0.9052						RANAIO	np	6	0	baseline	250	nonparola	2	ong	0	no	SM28F30	28	F	2022-01-30_12h38.34.699	THAI_NEGA	2021.2.3	Win32	60.45583701	0	24	24	24	1
z	1	1.0266						CAVERNA	p	7	14	baseline	250	parola	1	ong	0	no	SM28F30	28	F	2022-01-30_12h38.34.699	THAI_NEGA	2021.2.3	Win32	60.45583701	0	25	25	25	1
m	1	0.8712						ROTOIA	np	7	0	baseline	500	nonparola	2	ong	0	no	SM28F30	28	F	2022-01-30_12h38.34.699	THAI_NEGA	2021.2.3	Win32	60.45583701	0	26	26	26	1
z	1	1.185						ALTURA	p	6	8	baseline	500	parola	1	ong	0	no	SM28F30	28	F	2022-01-30_12h38.34.699	THAI_NEGA	2021.2.3	Win32	60.45583701	0	27	27	27	1
z	1	0.6665						DIPINTO	p	7	21	baseline	0	parola	1	ong	0	no	SM28F30	28	F	2022-01-30_12h38.34.699	THAI_NEGA	2021.2.3	Win32	60.45583701	0	28	28	28	1
z	1	0.6938						LEGUME	p	6	11	baseline	250	parola	1	ong	0	no	SM28F30	28	F	2022-01-30_12h38.34.699	THAI_NEGA	2021.2.3	Win32	60.45583701	0	29	29	29	1
m	1	0.7374						FEDINO	np	6	0	baseline	500	nonparola	2	ong	0	no	SM28F30	28	F	2022-01-30_12h38.34.699	THAI_NEGA	2021.2.3	Win32	60.45583701	0	30	30	30	1
z	1	0.6798						MENSOLA	p	7	7	baseline	0	parola	1	ong	0	no	SM28F30	28	F	2022-01-30_12h38.34.699	THAI_NEGA	2021.2.3	Win32	60.45583701	0	31	31	31	1
m	1	0.8336						ALCUME	np	6	0	baseline	500	nonparola	2	ong	0	no	SM28F30	28	F	2022-01-30_12h38.34.699	THAI_NEGA	2021.2.3	Win32	60.45583701	0	32	32	32	1
z	1	0.7732						INNESTO	p	6	13	baseline	0	parola	1	ong	0	no	SM28F30	28	F	2022-01-30_12h38.34.699	THAI_NEGA	2021.2.3	Win32	60.45583701	0	33	33	33	1
m	1	0.6595						LAVENDA	np	7	0	baseline	0	nonparola	2	ong	0	no	SM28F30	28	F	2022-01-30_12h38.34.699	THAI_NEGA	2021.2.3	Win32	60.45583701	0	34	34	34	1
z	1	1.0686						SLAVINA	p	7	5	baseline	500	parola	1	ong	0	no	SM28F30	28	F	2022-01-30_12h38.34.699	THAI_NEGA	2021.2.3	Win32	60.45583701	0	35	35	35	1
z	1	0.6736						ORMONE	p	6	6	baseline	500	parola	1	ong	0	no	SM28F30	28	F	2022-01-30_12h38.34.699	THAI_NEGA	2021.2.3	Win32	60.45583701	0	36	36	36	1
m	1	0.6475						UMIONE	np	6	0	baseline	0	nonparola	2	ong	0	no	SM28F30	28	F	2022-01-30_12h38.34.699	THAI_NEGA	2021.2.3	Win32	60.45583701	0	37	37	37	1
z	1	0.6009						SALAME	p	6	14	baseline	0	parola	1	ong	0	no	SM28F30	28	F	2022-01-30_12h38.34.699	THAI_NEGA	2021.2.3	Win32	60.45583701	0	38	38	38	1
	0							GANDOLA	np	7	0	baseline	500	nonparola	2	ong	0	no	SM28F30	28	F	2022-01-30_12h38.34.699	THAI_NEGA	2021.2.3	Win32	60.45583701	0	39	39	39	1
m	1	1.5604						DIGEGNO	np	7	0	baseline	500	nonparola	2	ong	0	no	SM28F30	28	F	2022-01-30_12h38.34.699	THAI_NEGA	2021.2.3	Win32	60.45583701	0	40	40	40	1
m	1	1.0079						BACRECA	np	7	0	baseline	0	nonparola	2	ong	0	no	SM28F30	28	F	2022-01-30_12h38.34.699	THAI_NEGA	2021.2.3	Win32	60.45583701	0	41	41	41	1
z	1	1.2384						RUDERE	p	6	8	baseline	250	parola	1	ong	0	no	SM28F30	28	F	2022-01-30_12h38.34.699	THAI_NEGA	2021.2.3	Win32	60.45583701	0	42	42	42	1
m	1	1.5011						OSCITE	np	6	0	baseline	250	nonparola	2	ong	0	no	SM28F30	28	F	2022-01-30_12h38.34.699	THAI_NEGA	2021.2.3	Win32	60.45583701	0	43	43	43	1
z	1	0.9512						NETTARE	p	7	14	baseline	500	parola	1	ong	0	no	SM28F30	28	F	2022-01-30_12h38.34.699	THAI_NEGA	2021.2.3	Win32	60.45583701	0	44	44	44	1
m	1	1.0024						PENTERA	np	7	0	baseline	0	nonparola	2	ong	0	no	SM28F30	28	F	2022-01-30_12h38.34.699	THAI_NEGA	2021.2.3	Win32	60.45583701	0	45	45	45	1
m	1	0.7224						NEBOZIO	np	7	0	baseline	250	nonparola	2	ong	0	no	SM28F30	28	F	2022-01-30_12h38.34.699	THAI_NEGA	2021.2.3	Win32	60.45583701	0	46	46	46	1
z	1	0.9505						ZATTERA	p	7	14	baseline	500	parola	1	ong	0	no	SM28F30	28	F	2022-01-30_12h38.34.699	THAI_NEGA	2021.2.3	Win32	60.45583701	0	47	47	47	1
z	1	0.9559						LAMIERA	p	7	11	baseline	500	parola	1	ong	0	no	SM28F30	28	F	2022-01-30_12h38.34.699	THAI_NEGA	2021.2.3	Win32	60.45583701	0	48	48	48	1
m	1	0.7241						CULINA	np	6	0	baseline	500	nonparola	2	ong	0	no	SM28F30	28	F	2022-01-30_12h38.34.699	THAI_NEGA	2021.2.3	Win32	60.45583701	0	49	49	49	1
z	1	1.2242						FALANGE	p	7	9	baseline	250	parola	1	ong	0	no	SM28F30	28	F	2022-01-30_12h38.34.699	THAI_NEGA	2021.2.3	Win32	60.45583701	0	50	50	50	1
z	1	1.1208						PEDALE	p	6	16	baseline	500	parola	1	ong	0	no	SM28F30	28	F	2022-01-30_12h38.34.699	THAI_NEGA	2021.2.3	Win32	60.45583701	0	51	51	51	1
m	1	1.4402						METARDO	np	7	0	baseline	500	nonparola	2	ong	0	no	SM28F30	28	F	2022-01-30_12h38.34.699	THAI_NEGA	2021.2.3	Win32	60.45583701	0	52	52	52	1
	0							EMPORIO	p	7	3	baseline	250	parola	1	ong	0	no	SM28F30	28	F	2022-01-30_12h38.34.699	THAI_NEGA	2021.2.3	Win32	60.45583701	0	53	53	53	1
z	0	-1.7738						TAPORE	np	6	0	baseline	0	nonparola	2	ong	0	no	SM28F30	28	F	2022-01-30_12h38.34.699	THAI_NEGA	2021.2.3	Win32	60.45583701	0	54	54	54	1
m	1	0.8682						DENTIDE	np	7	0	baseline	250	nonparola	2	ong	0	no	SM28F30	28	F	2022-01-30_12h38.34.699	THAI_NEGA	2021.2.3	Win32	60.45583701	0	55	55	55	1
m	1	1.6892						SEPERTO	np	7	0	baseline	500	nonparola	2	ong	0	no	SM28F30	28	F	2022-01-30_12h38.34.699	THAI_NEGA	2021.2.3	Win32	60.45583701	0	56	56	56	1
z	1	0.8895						MUCOSA	p	6	6	baseline	500	parola	1	ong	0	no	SM28F30	28	F	2022-01-30_12h38.34.699	THAI_NEGA	2021.2.3	Win32	60.45583701	0	57	57	57	1
m	1	0.7343						BECULLA	np	7	0	baseline	250	nonparola	2	ong	0	no	SM28F30	28	F	2022-01-30_12h38.34.699	THAI_NEGA	2021.2.3	Win32	60.45583701	0	58	58	58	1
	0							FUCINA	p	6	8	baseline	250	parola	1	ong	0	no	SM28F30	28	F	2022-01-30_12h38.34.699	THAI_NEGA	2021.2.3	Win32	60.45583701	0	59	59	59	1
z	1	0.8504						ECLISSI	p	7	5	baseline	0	parola	1	ong	0	no	SM28F30	28	F	2022-01-30_12h38.34.699	THAI_NEGA	2021.2.3	Win32	60.45583701	0	60	60	60	1
z	1	0.6504						TROFEO	p	6	23	baseline	250	parola	1	ong	0	no	SM28F30	28	F	2022-01-30_12h38.34.699	THAI_NEGA	2021.2.3	Win32	60.45583701	0	61	61	61	1
z	1	0.6171						ROTTAME	p	7	7	baseline	0	parola	1	ong	0	no	SM28F30	28	F	2022-01-30_12h38.34.699	THAI_NEGA	2021.2.3	Win32	60.45583701	0	62	62	62	1
m	1	0.735						MENDOLO	np	7	0	baseline	500	nonparola	2	ong	0	no	SM28F30	28	F	2022-01-30_12h38.34.699	THAI_NEGA	2021.2.3	Win32	60.45583701	0	63	63	63	1
m	1	0.9186						ARSINE	np	6	0	baseline	250	nonparola	2	ong	0	no	SM28F30	28	F	2022-01-30_12h38.34.699	THAI_NEGA	2021.2.3	Win32	60.45583701	0	64	64	64	1
z	1	1.003						TISANA	p	6	7	baseline	0	parola	1	ong	0	no	SM28F30	28	F	2022-01-30_12h38.34.699	THAI_NEGA	2021.2.3	Win32	60.45583701	0	65	65	65	1
m	1	0.7342						ORLINO	np	6	0	baseline	0	nonparola	2	ong	0	no	SM28F30	28	F	2022-01-30_12h38.34.699	THAI_NEGA	2021.2.3	Win32	60.45583701	0	66	66	66	1
z	1	0.8169						ARINGA	p	6	9	baseline	500	parola	1	ong	0	no	SM28F30	28	F	2022-01-30_12h38.34.699	THAI_NEGA	2021.2.3	Win32	60.45583701	0	67	67	67	1
m	1	0.7343						TENGINE	np	7	0	baseline	0	nonparola	2	ong	0	no	SM28F30	28	F	2022-01-30_12h38.34.699	THAI_NEGA	2021.2.3	Win32	60.45583701	0	68	68	68	1
z	1	0.7252						ATTICO	p	6	6	baseline	500	parola	1	ong	0	no	SM28F30	28	F	2022-01-30_12h38.34.699	THAI_NEGA	2021.2.3	Win32	60.45583701	0	69	69	69	1
m	1	0.6556						VENORE	np	6	0	baseline	250	nonparola	2	ong	0	no	SM28F30	28	F	2022-01-30_12h38.34.699	THAI_NEGA	2021.2.3	Win32	60.45583701	0	70	70	70	1
z	1	1.218						DARSENA	p	7	9	baseline	0	parola	1	ong	0	no	SM28F30	28	F	2022-01-30_12h38.34.699	THAI_NEGA	2021.2.3	Win32	60.45583701	0	71	71	71	1
m	1	1.2844						ALCIERE	np	7	0	baseline	250	nonparola	2	ong	0	no	SM28F30	28	F	2022-01-30_12h38.34.699	THAI_NEGA	2021.2.3	Win32	60.45583701	0	72	72	72	1
m	1	0.7942						ENTIMO	np	6	0	baseline	0	nonparola	2	ong	0	no	SM28F30	28	F	2022-01-30_12h38.34.699	THAI_NEGA	2021.2.3	Win32	60.45583701	0	73	73	73	1
z	1	0.6762						LIVIDO	p	6	8	baseline	500	parola	1	ong	0	no	SM28F30	28	F	2022-01-30_12h38.34.699	THAI_NEGA	2021.2.3	Win32	60.45583701	0	74	74	74	1
z	1	0.5746						NAUSEA	p	6	15	baseline	0	parola	1	ong	0	no	SM28F30	28	F	2022-01-30_12h38.34.699	THAI_NEGA	2021.2.3	Win32	60.45583701	0	75	75	75	1
m	1	0.868						VERCACE	np	7	0	baseline	500	nonparola	2	ong	0	no	SM28F30	28	F	2022-01-30_12h38.34.699	THAI_NEGA	2021.2.3	Win32	60.45583701	0	76	76	76	1
z	1	0.6834						COFANO	p	6	9	baseline	0	parola	1	ong	0	no	SM28F30	28	F	2022-01-30_12h38.34.699	THAI_NEGA	2021.2.3	Win32	60.45583701	0	77	77	77	1
m	1	1.1009						USPICIO	np	7	0	baseline	250	nonparola	2	ong	0	no	SM28F30	28	F	2022-01-30_12h38.34.699	THAI_NEGA	2021.2.3	Win32	60.45583701	0	78	78	78	1
z	1	0.6506						IMBUTO	p	6	9	baseline	0	parola	1	ong	0	no	SM28F30	28	F	2022-01-30_12h38.34.699	THAI_NEGA	2021.2.3	Win32	60.45583701	0	79	79	79	1
m	1	0.9751						SADIVA	np	6	0	baseline	500	nonparola	2	ong	0	no	SM28F30	28	F	2022-01-30_12h38.34.699	THAI_NEGA	2021.2.3	Win32	60.45583701	0	80	80	80	1
z	1	0.9599						BOZZOLO	p	7	7	baseline	0	parola	1	ong	0	no	SM28F30	28	F	2022-01-30_12h38.34.699	THAI_NEGA	2021.2.3	Win32	60.45583701	0	81	81	81	1
m	1	0.8208						OMPICCIO	np	7	0	baseline	0	nonparola	2	ong	0	no	SM28F30	28	F	2022-01-30_12h38.34.699	THAI_NEGA	2021.2.3	Win32	60.45583701	0	82	82	82	1
m	1	1.6003						LIMPONE	np	7	0	baseline	500	nonparola	2	ong	0	no	SM28F30	28	F	2022-01-30_12h38.34.699	THAI_NEGA	2021.2.3	Win32	60.45583701	0	83	83	83	1
m	1	1.1342						NARCICO	np	7	0	baseline	250	nonparola	2	ong	0	no	SM28F30	28	F	2022-01-30_12h38.34.699	THAI_NEGA	2021.2.3	Win32	60.45583701	0	84	84	84	1
z	1	0.785						PASCOLO	p	7	7	baseline	0	parola	1	ong	0	no	SM28F30	28	F	2022-01-30_12h38.34.699	THAI_NEGA	2021.2.3	Win32	60.45583701	0	85	85	85	1
m	1	1.0094						INSOGNA	np	7	0	baseline	250	nonparola	2	ong	0	no	SM28F30	28	F	2022-01-30_12h38.34.699	THAI_NEGA	2021.2.3	Win32	60.45583701	0	86	86	86	1
z	1	0.7133						PATINA	p	6	14	baseline	250	parola	1	ong	0	no	SM28F30	28	F	2022-01-30_12h38.34.699	THAI_NEGA	2021.2.3	Win32	60.45583701	0	87	87	87	1
m	1	0.8763						ADOLTO	np	7	0	baseline	0	nonparola	2	ong	0	no	SM28F30	28	F	2022-01-30_12h38.34.699	THAI_NEGA	2021.2.3	Win32	60.45583701	0	88	88	88	1
z	1	0.835						UTENTE	p	6	34	baseline	0	parola	1	ong	0	no	SM28F30	28	F	2022-01-30_12h38.34.699	THAI_NEGA	2021.2.3	Win32	60.45583701	0	89	89	89	1
m	1	0.9774						CIPELLA	np	7	0	baseline	500	nonparola	2	ong	0	no	SM28F30	28	F	2022-01-30_12h38.34.699	THAI_NEGA	2021.2.3	Win32	60.45583701	0	90	90	90	1
z	1	0.6775						GINEPRO	p	7	10	baseline	0	parola	1	ong	0	no	SM28F30	28	F	2022-01-30_12h38.34.699	THAI_NEGA	2021.2.3	Win32	60.45583701	0	91	91	91	1
m	1	0.7192						NONATO	np	6	0	baseline	500	nonparola	2	ong	0	no	SM28F30	28	F	2022-01-30_12h38.34.699	THAI_NEGA	2021.2.3	Win32	60.45583701	0	92	92	92	1
z	1	0.7002						CALICE	p	6	10	baseline	0	parola	1	ong	0	no	SM28F30	28	F	2022-01-30_12h38.34.699	THAI_NEGA	2021.2.3	Win32	60.45583701	0	93	93	93	1
z	1	1.2273						TORACE	p	6	31	baseline	250	parola	1	ong	0	no	SM28F30	28	F	2022-01-30_12h38.34.699	THAI_NEGA	2021.2.3	Win32	60.45583701	0	94	94	94	1
m	0	1.2181						REDINE	p	6	8	baseline	500	parola	1	ong	0	no	SM28F30	28	F	2022-01-30_12h38.34.699	THAI_NEGA	2021.2.3	Win32	60.45583701	0	95	95	95	1
z	1	1.4012						GOMITO	p	6	35	baseline	0	parola	1	ong	0	no	SM28F30	28	F	2022-01-30_12h38.34.699	THAI_NEGA	2021.2.3	Win32	60.45583701	0	96	96	96	1
m	1	1.0775						INGENSO	np	7	0	baseline	500	nonparola	2	ong	0	no	SM28F30	28	F	2022-01-30_12h38.34.699	THAI_NEGA	2021.2.3	Win32	60.45583701	0	97	97	97	1
m	1	0.8728						COVALLO	np	7	0	baseline	250	nonparola	2	ong	0	no	SM28F30	28	F	2022-01-30_12h38.34.699	THAI_NEGA	2021.2.3	Win32	60.45583701	0	98	98	98	1
z	1	0.75						MONACO	p	6	24	baseline	250	parola	1	ong	0	no	SM28F30	28	F	2022-01-30_12h38.34.699	THAI_NEGA	2021.2.3	Win32	60.45583701	0	99	99	99	1
z	1	1.5322						DILUVIO	p	7	34	monitoring	0	parola	1	ong	0	no	SM28F30	28	F	2022-01-30_12h38.34.699	THAI_NEGA	2021.2.3	Win32	60.45583701						0	0	0	0	1
z	0	0.9264						PADATO	np	6	0	monitoring	250	nonparola	2	ong	0	no	SM28F30	28	F	2022-01-30_12h38.34.699	THAI_NEGA	2021.2.3	Win32	60.45583701						0	1	1	1	1
z	1	0.7763						STIVALE	p	7	10	monitoring	0	parola	1	ong	0	no	SM28F30	28	F	2022-01-30_12h38.34.699	THAI_NEGA	2021.2.3	Win32	60.45583701						0	2	2	2	1
m	1	1.4001						BAMMINO	np	7	0	monitoring	0	nonparola	2	ong	0	no	SM28F30	28	F	2022-01-30_12h38.34.699	THAI_NEGA	2021.2.3	Win32	60.45583701						0	3	3	3	1
m	1	1.0841						NUDOLA	np	6	0	monitoring	250	nonparola	2	ong	0	no	SM28F30	28	F	2022-01-30_12h38.34.699	THAI_NEGA	2021.2.3	Win32	60.45583701						0	4	4	4	1
z	1	1.5502						ZAMPINO	p	7	6	monitoring	500	parola	1	ong	0	no	SM28F30	28	F	2022-01-30_12h38.34.699	THAI_NEGA	2021.2.3	Win32	60.45583701						0	5	5	5	1
z	1	0.8059						CALDAIA	p	7	12	monitoring	250	parola	1	ong	0	no	SM28F30	28	F	2022-01-30_12h38.34.699	THAI_NEGA	2021.2.3	Win32	60.45583701						0	6	6	6	1
m	1	0.785						FULGINE	np	7	0	monitoring	0	nonparola	2	ong	0	no	SM28F30	28	F	2022-01-30_12h38.34.699	THAI_NEGA	2021.2.3	Win32	60.45583701						0	7	7	7	1
z	1	0.6909						URANIO	p	6	9	monitoring	250	parola	1	ong	0	no	SM28F30	28	F	2022-01-30_12h38.34.699	THAI_NEGA	2021.2.3	Win32	60.45583701						0	8	8	8	1
m	1	0.761						APISSO	np	6	0	monitoring	500	nonparola	2	ong	0	no	SM28F30	28	F	2022-01-30_12h38.34.699	THAI_NEGA	2021.2.3	Win32	60.45583701						0	9	9	9	1
m	0	1.4551						CAGERMA	np	7	0	monitoring	0	l	2	pmcue	0	no	SM28F30	28	F	2022-01-30_12h38.34.699	THAI_NEGA	2021.2.3	Win32	60.45583701						0	10	10	10	1
z	1	0.8424						TAZZINA	p	7	10	monitoring	250	parola	1	ong	0	no	SM28F30	28	F	2022-01-30_12h38.34.699	THAI_NEGA	2021.2.3	Win32	60.45583701						0	11	11	11	1
z	1	0.9171						VAPORE	p	6	40	monitoring	0	parola	1	ong	0	no	SM28F30	28	F	2022-01-30_12h38.34.699	THAI_NEGA	2021.2.3	Win32	60.45583701						0	12	12	12	1
m	1	0.9504						FEDORE	np	6	0	monitoring	250	nonparola	2	ong	0	no	SM28F30	28	F	2022-01-30_12h38.34.699	THAI_NEGA	2021.2.3	Win32	60.45583701						0	13	13	13	1
z	1	0.9194						MONTONE	p	7	8	monitoring	250	parola	1	ong	0	no	SM28F30	28	F	2022-01-30_12h38.34.699	THAI_NEGA	2021.2.3	Win32	60.45583701						0	14	14	14	1
m	1	0.8684						CANEZZA	np	7	0	monitoring	0	nonparola	2	ong	0	no	SM28F30	28	F	2022-01-30_12h38.34.699	THAI_NEGA	2021.2.3	Win32	60.45583701						0	15	15	15	1
m	1	0.8506						RAGINA	np	6	0	monitoring	250	nonparola	2	ong	0	no	SM28F30	28	F	2022-01-30_12h38.34.699	THAI_NEGA	2021.2.3	Win32	60.45583701						0	16	16	16	1
z	1	1.0179						AGNELLO	p	7	17	monitoring	250	parola	1	ong	0	no	SM28F30	28	F	2022-01-30_12h38.34.699	THAI_NEGA	2021.2.3	Win32	60.45583701						0	17	17	17	1
m	1	0.7097						PINARIO	np	7	0	monitoring	250	nonparola	2	ong	0	no	SM28F30	28	F	2022-01-30_12h38.34.699	THAI_NEGA	2021.2.3	Win32	60.45583701						0	18	18	18	1
m	1	0.6276						INDANO	np	6	0	monitoring	500	nonparola	2	ong	0	no	SM28F30	28	F	2022-01-30_12h38.34.699	THAI_NEGA	2021.2.3	Win32	60.45583701						0	19	19	19	1
z	1	1.0083						BISTURI	p	7	8	monitoring	250	parola	1	ong	0	no	SM28F30	28	F	2022-01-30_12h38.34.699	THAI_NEGA	2021.2.3	Win32	60.45583701						0	20	20	20	1
m	1	0.7167						SECONTO	np	7	0	monitoring	250	nonparola	2	ong	0	no	SM28F30	28	F	2022-01-30_12h38.34.699	THAI_NEGA	2021.2.3	Win32	60.45583701						0	21	21	21	1
l	1	1.5874						POMATA	p	6	0	monitoring	500	l	1	pmcue	0	no	SM28F30	28	F	2022-01-30_12h38.34.699	THAI_NEGA	2021.2.3	Win32	60.45583701						0	22	22	22	1
m	1	1.1241						UMETTA	np	6	0	monitoring	250	nonparola	2	ong	0	no	SM28F30	28	F	2022-01-30_12h38.34.699	THAI_NEGA	2021.2.3	Win32	60.45583701						0	23	23	23	1
z	1	0.9572						FRUSCIO	p	7	9	monitoring	0	parola	1	ong	0	no	SM28F30	28	F	2022-01-30_12h38.34.699	THAI_NEGA	2021.2.3	Win32	60.45583701						0	24	24	24	1
z	1	1.0006						ORDIGNO	p	7	15	monitoring	250	parola	1	ong	0	no	SM28F30	28	F	2022-01-30_12h38.34.699	THAI_NEGA	2021.2.3	Win32	60.45583701						0	25	25	25	1
m	1	1.2512						METALO	np	6	0	monitoring	0	nonparola	2	ong	0	no	SM28F30	28	F	2022-01-30_12h38.34.699	THAI_NEGA	2021.2.3	Win32	60.45583701						0	26	26	26	1
m	1	0.8422						GAVERA	np	6	0	monitoring	500	nonparola	2	ong	0	no	SM28F30	28	F	2022-01-30_12h38.34.699	THAI_NEGA	2021.2.3	Win32	60.45583701						0	27	27	27	1
z	1	1.1172						INSERTO	p	7	9	monitoring	0	parola	1	ong	0	no	SM28F30	28	F	2022-01-30_12h38.34.699	THAI_NEGA	2021.2.3	Win32	60.45583701						0	28	28	28	1
z	1	0.9						VICARIO	p	7	9	monitoring	500	parola	1	ong	0	no	SM28F30	28	F	2022-01-30_12h38.34.699	THAI_NEGA	2021.2.3	Win32	60.45583701						0	29	29	29	1
m	1	0.6582						ACENDA	np	6	0	monitoring	0	nonparola	2	ong	0	no	SM28F30	28	F	2022-01-30_12h38.34.699	THAI_NEGA	2021.2.3	Win32	60.45583701						0	30	30	30	1
z	1	0.9223						DECADE	p	6	7	monitoring	0	parola	1	ong	0	no	SM28F30	28	F	2022-01-30_12h38.34.699	THAI_NEGA	2021.2.3	Win32	60.45583701						0	31	31	31	1
m	1	1.0338						PALETE	np	6	0	monitoring	500	nonparola	2	ong	0	no	SM28F30	28	F	2022-01-30_12h38.34.699	THAI_NEGA	2021.2.3	Win32	60.45583701						0	32	32	32	1
z	1	0.9335						SENAPE	p	6	17	monitoring	500	parola	1	ong	0	no	SM28F30	28	F	2022-01-30_12h38.34.699	THAI_NEGA	2021.2.3	Win32	60.45583701						0	33	33	33	1
m	1	0.8221						TENTONO	np	7	0	monitoring	0	nonparola	2	ong	0	no	SM28F30	28	F	2022-01-30_12h38.34.699	THAI_NEGA	2021.2.3	Win32	60.45583701						0	34	34	34	1
l	1	1.0218						MANICO	p	6	12	monitoring	0	l	1	pmcue	0	no	SM28F30	28	F	2022-01-30_12h38.34.699	THAI_NEGA	2021.2.3	Win32	60.45583701						0	35	35	35	1
z	1	0.6567						GETTONE	p	7	5	monitoring	250	parola	1	ong	0	no	SM28F30	28	F	2022-01-30_12h38.34.699	THAI_NEGA	2021.2.3	Win32	60.45583701						0	36	36	36	1
m	1	0.8504						CALERA	np	6	0	monitoring	500	nonparola	2	ong	0	no	SM28F30	28	F	2022-01-30_12h38.34.699	THAI_NEGA	2021.2.3	Win32	60.45583701						0	37	37	37	1
z	1	0.6842						USTIONE	p	7	20	monitoring	500	parola	1	ong	0	no	SM28F30	28	F	2022-01-30_12h38.34.699	THAI_NEGA	2021.2.3	Win32	60.45583701						0	38	38	38	1
z	1	1.0362						LEGNAME	p	7	7	monitoring	0	parola	1	ong	0	no	SM28F30	28	F	2022-01-30_12h38.34.699	THAI_NEGA	2021.2.3	Win32	60.45583701						0	39	39	39	1
m	1	0.6617						MODIVO	np	6	0	monitoring	0	nonparola	2	ong	0	no	SM28F30	28	F	2022-01-30_12h38.34.699	THAI_NEGA	2021.2.3	Win32	60.45583701						0	40	40	40	1
m	0	1.2106						RADURA	p	6	9	monitoring	0	parola	1	ong	0	no	SM28F30	28	F	2022-01-30_12h38.34.699	THAI_NEGA	2021.2.3	Win32	60.45583701						0	41	41	41	1
m	1	1.2344						TUANTO	np	6	0	monitoring	250	nonparola	2	ong	0	no	SM28F30	28	F	2022-01-30_12h38.34.699	THAI_NEGA	2021.2.3	Win32	60.45583701						0	42	42	42	1
z	1	0.7383						PICCONE	p	7	11	monitoring	0	parola	1	ong	0	no	SM28F30	28	F	2022-01-30_12h38.34.699	THAI_NEGA	2021.2.3	Win32	60.45583701						0	43	43	43	1
m	1	1.118						LACREME	np	7	0	monitoring	250	nonparola	2	ong	0	no	SM28F30	28	F	2022-01-30_12h38.34.699	THAI_NEGA	2021.2.3	Win32	60.45583701						0	44	44	44	1
m	1	0.8276						DILITTA	np	7	0	monitoring	500	nonparola	2	ong	0	no	SM28F30	28	F	2022-01-30_12h38.34.699	THAI_NEGA	2021.2.3	Win32	60.45583701						0	45	45	45	1
m	0	1.5						TOMANTE	np	7	0	monitoring	0	l	2	pmcue	0	no	SM28F30	28	F	2022-01-30_12h38.34.699	THAI_NEGA	2021.2.3	Win32	60.45583701						0	46	46	46	1
m	0	0.7605						OTTONE	p	6	17	monitoring	500	parola	1	ong	0	no	SM28F30	28	F	2022-01-30_12h38.34.699	THAI_NEGA	2021.2.3	Win32	60.45583701						0	47	47	47	1
m	0	0.8503						GAZEBO	p	6	8	monitoring	0	parola	1	ong	0	no	SM28F30	28	F	2022-01-30_12h38.34.699	THAI_NEGA	2021.2.3	Win32	60.45583701						0	48	48	48	1
m	1	0.7527						NENICO	np	6	0	monitoring	250	nonparola	2	ong	0	no	SM28F30	28	F	2022-01-30_12h38.34.699	THAI_NEGA	2021.2.3	Win32	60.45583701						0	49	49	49	1
z	1	1.6097						ARPIONE	p	7	12	monitoring	250	parola	1	ong	0	no	SM28F30	28	F	2022-01-30_12h38.34.699	THAI_NEGA	2021.2.3	Win32	60.45583701						0	50	50	50	1
m	1	1.4845						VANIGIA	np	7	0	monitoring	500	nonparola	2	ong	0	no	SM28F30	28	F	2022-01-30_12h38.34.699	THAI_NEGA	2021.2.3	Win32	60.45583701						0	51	51	51	1
m	1	0.9504						EBLISSE	np	7	0	monitoring	0	nonparola	2	ong	0	no	SM28F30	28	F	2022-01-30_12h38.34.699	THAI_NEGA	2021.2.3	Win32	60.45583701						0	52	52	52	1
z	1	0.716						CARTINA	p	7	13	monitoring	250	parola	1	ong	0	no	SM28F30	28	F	2022-01-30_12h38.34.699	THAI_NEGA	2021.2.3	Win32	60.45583701						0	53	53	53	1
m	1	0.7613						TECITA	np	6	0	monitoring	500	nonparola	2	ong	0	no	SM28F30	28	F	2022-01-30_12h38.34.699	THAI_NEGA	2021.2.3	Win32	60.45583701						0	54	54	54	1
z	1	0.7016						FELINO	p	6	9	monitoring	500	parola	1	ong	0	no	SM28F30	28	F	2022-01-30_12h38.34.699	THAI_NEGA	2021.2.3	Win32	60.45583701						0	55	55	55	1
m	1	0.9217						GINEVRO	np	7	0	monitoring	250	nonparola	2	ong	0	no	SM28F30	28	F	2022-01-30_12h38.34.699	THAI_NEGA	2021.2.3	Win32	60.45583701						0	56	56	56	1
m	1	0.847						ELANCO	np	6	0	monitoring	250	nonparola	2	ong	0	no	SM28F30	28	F	2022-01-30_12h38.34.699	THAI_NEGA	2021.2.3	Win32	60.45583701						0	57	57	57	1
z	1	0.7681						BIDONE	p	6	13	monitoring	0	parola	1	ong	0	no	SM28F30	28	F	2022-01-30_12h38.34.699	THAI_NEGA	2021.2.3	Win32	60.45583701						0	58	58	58	1
z	1	1.3551						LEMURE	p	6	3	monitoring	500	parola	1	ong	0	no	SM28F30	28	F	2022-01-30_12h38.34.699	THAI_NEGA	2021.2.3	Win32	60.45583701						0	59	59	59	1
z	0	0.8062						SAGOMA	p	6	0	monitoring	250	l	1	pmcue	0	no	SM28F30	28	F	2022-01-30_12h38.34.699	THAI_NEGA	2021.2.3	Win32	60.45583701						0	60	60	60	1
z	1	0.8912						REPERTO	p	7	7	monitoring	0	parola	1	ong	0	no	SM28F30	28	F	2022-01-30_12h38.34.699	THAI_NEGA	2021.2.3	Win32	60.45583701						0	61	61	61	1
m	1	0.6169						MIDULLO	np	7	0	monitoring	250	nonparola	2	ong	0	no	SM28F30	28	F	2022-01-30_12h38.34.699	THAI_NEGA	2021.2.3	Win32	60.45583701						0	62	62	62	1
m	1	1.022						DANNOLA	np	7	0	monitoring	500	nonparola	2	ong	0	no	SM28F30	28	F	2022-01-30_12h38.34.699	THAI_NEGA	2021.2.3	Win32	60.45583701						0	63	63	63	1
z	1	0.6572						ORFANO	p	6	9	monitoring	500	parola	1	ong	0	no	SM28F30	28	F	2022-01-30_12h38.34.699	THAI_NEGA	2021.2.3	Win32	60.45583701						0	64	64	64	1
m	1	0.7413						BANENA	np	6	0	monitoring	250	nonparola	2	ong	0	no	SM28F30	28	F	2022-01-30_12h38.34.699	THAI_NEGA	2021.2.3	Win32	60.45583701						0	65	65	65	1
m	1	0.834						FERPATA	np	7	0	monitoring	0	nonparola	2	ong	0	no	SM28F30	28	F	2022-01-30_12h38.34.699	THAI_NEGA	2021.2.3	Win32	60.45583701						0	66	66	66	1
z	1	0.6352						NEURONE	p	7	11	monitoring	250	parola	1	ong	0	no	SM28F30	28	F	2022-01-30_12h38.34.699	THAI_NEGA	2021.2.3	Win32	60.45583701						0	67	67	67	1
m	1	1.1259						LATTERA	np	7	0	monitoring	500	nonparola	2	ong	0	no	SM28F30	28	F	2022-01-30_12h38.34.699	THAI_NEGA	2021.2.3	Win32	60.45583701						0	68	68	68	1
m	1	1.2685						GESIONE	np	7	0	monitoring	500	nonparola	2	ong	0	no	SM28F30	28	F	2022-01-30_12h38.34.699	THAI_NEGA	2021.2.3	Win32	60.45583701						0	69	69	69	1
z	1	0.6918						PEDANA	p	6	18	monitoring	500	parola	1	ong	0	no	SM28F30	28	F	2022-01-30_12h38.34.699	THAI_NEGA	2021.2.3	Win32	60.45583701						0	70	70	70	1
m	0	1.8683						MACIATA	np	7	0	monitoring	500	l	2	pmcue	0	no	SM28F30	28	F	2022-01-30_12h38.34.699	THAI_NEGA	2021.2.3	Win32	60.45583701						0	71	71	71	1
m	1	0.9176						FIOLINO	np	7	0	monitoring	250	nonparola	2	ong	0	no	SM28F30	28	F	2022-01-30_12h38.34.699	THAI_NEGA	2021.2.3	Win32	60.45583701						0	72	72	72	1
z	1	0.7509						INGORGO	p	7	16	monitoring	0	parola	1	ong	0	no	SM28F30	28	F	2022-01-30_12h38.34.699	THAI_NEGA	2021.2.3	Win32	60.45583701						0	73	73	73	1
m	1	0.8677						IMPORO	np	6	0	monitoring	250	nonparola	2	ong	0	no	SM28F30	28	F	2022-01-30_12h38.34.699	THAI_NEGA	2021.2.3	Win32	60.45583701						0	74	74	74	1
z	1	0.6583						NOBILE	p	6	29	monitoring	500	parola	1	ong	0	no	SM28F30	28	F	2022-01-30_12h38.34.699	THAI_NEGA	2021.2.3	Win32	60.45583701						0	75	75	75	1
z	1	1.0174						MINIERA	p	7	19	monitoring	500	parola	1	ong	0	no	SM28F30	28	F	2022-01-30_12h38.34.699	THAI_NEGA	2021.2.3	Win32	60.45583701						0	76	76	76	1
m	1	0.9102						ALLARVE	np	7	0	monitoring	500	nonparola	2	ong	0	no	SM28F30	28	F	2022-01-30_12h38.34.699	THAI_NEGA	2021.2.3	Win32	60.45583701						0	77	77	77	1
m	1	1.0766						DIBANO	np	6	0	monitoring	250	nonparola	2	ong	0	no	SM28F30	28	F	2022-01-30_12h38.34.699	THAI_NEGA	2021.2.3	Win32	60.45583701						0	78	78	78	1
z	1	0.6759						FAGOTTO	p	7	7	monitoring	0	parola	1	ong	0	no	SM28F30	28	F	2022-01-30_12h38.34.699	THAI_NEGA	2021.2.3	Win32	60.45583701						0	79	79	79	1
z	1	0.6839						PALUDE	p	6	13	monitoring	0	parola	1	ong	0	no	SM28F30	28	F	2022-01-30_12h38.34.699	THAI_NEGA	2021.2.3	Win32	60.45583701						0	80	80	80	1
m	1	0.6186						MUDINO	np	6	0	monitoring	500	nonparola	2	ong	0	no	SM28F30	28	F	2022-01-30_12h38.34.699	THAI_NEGA	2021.2.3	Win32	60.45583701						0	81	81	81	1
m	1	0.7435						ESTEBA	np	6	0	monitoring	500	nonparola	2	ong	0	no	SM28F30	28	F	2022-01-30_12h38.34.699	THAI_NEGA	2021.2.3	Win32	60.45583701						0	82	82	82	1
l	1	1.2167						MANTIDE	p	7	9	monitoring	250	l	1	pmcue	0	no	SM28F30	28	F	2022-01-30_12h38.34.699	THAI_NEGA	2021.2.3	Win32	60.45583701						0	83	83	83	1
z	1	0.9048						UVETTA	p	6	11	monitoring	500	parola	1	ong	0	no	SM28F30	28	F	2022-01-30_12h38.34.699	THAI_NEGA	2021.2.3	Win32	60.45583701						0	84	84	84	1
z	1	0.691						ESILIO	p	6	41	monitoring	250	parola	1	ong	0	no	SM28F30	28	F	2022-01-30_12h38.34.699	THAI_NEGA	2021.2.3	Win32	60.45583701						0	85	85	85	1
	0							RECRUTA	np	7	0	monitoring	500	nonparola	2	ong	0	no	SM28F30	28	F	2022-01-30_12h38.34.699	THAI_NEGA	2021.2.3	Win32	60.45583701						0	86	86	86	1
z	1	0.727						TIMONE	p	7	31	monitoring	250	parola	1	ong	0	no	SM28F30	28	F	2022-01-30_12h38.34.699	THAI_NEGA	2021.2.3	Win32	60.45583701						0	87	87	87	1
z	1	0.6193						CAVOLO	p	6	13	monitoring	0	parola	1	ong	0	no	SM28F30	28	F	2022-01-30_12h38.34.699	THAI_NEGA	2021.2.3	Win32	60.45583701						0	88	88	88	1
m	1	1.0233						NOTTARE	np	7	0	monitoring	500	nonparola	2	ong	0	no	SM28F30	28	F	2022-01-30_12h38.34.699	THAI_NEGA	2021.2.3	Win32	60.45583701						0	89	89	89	1
z	1	1.1257						LICHENE	p	7	7	monitoring	0	parola	1	ong	0	no	SM28F30	28	F	2022-01-30_12h38.34.699	THAI_NEGA	2021.2.3	Win32	60.45583701						0	90	90	90	1
m	1	0.7233						PUSTINO	np	7	0	monitoring	500	nonparola	2	ong	0	no	SM28F30	28	F	2022-01-30_12h38.34.699	THAI_NEGA	2021.2.3	Win32	60.45583701						0	91	91	91	1
z	1	0.8333						MULINO	p	6	7	monitoring	0	parola	1	ong	0	no	SM28F30	28	F	2022-01-30_12h38.34.699	THAI_NEGA	2021.2.3	Win32	60.45583701						0	92	92	92	1
m	1	0.7597						VAROLO	np	6	0	monitoring	0	nonparola	2	ong	0	no	SM28F30	28	F	2022-01-30_12h38.34.699	THAI_NEGA	2021.2.3	Win32	60.45583701						0	93	93	93	1
l	1	1.2169						ENIGMA	p	6	9	monitoring	500	l	1	pmcue	0	no	SM28F30	28	F	2022-01-30_12h38.34.699	THAI_NEGA	2021.2.3	Win32	60.45583701						0	94	94	94	1
z	1	1.6177						NARICE	p	6	15	monitoring	250	parola	1	ong	0	no	SM28F30	28	F	2022-01-30_12h38.34.699	THAI_NEGA	2021.2.3	Win32	60.45583701						0	95	95	95	1
m	1	0.7356						CAVIDE	np	6	0	monitoring	500	nonparola	2	ong	0	no	SM28F30	28	F	2022-01-30_12h38.34.699	THAI_NEGA	2021.2.3	Win32	60.45583701						0	96	96	96	1
m	1	0.8371						VOLACE	np	6	0	monitoring	0	nonparola	2	ong	0	no	SM28F30	28	F	2022-01-30_12h38.34.699	THAI_NEGA	2021.2.3	Win32	60.45583701						0	97	97	97	1
m	1	0.8931						SADICE	np	6	0	monitoring	0	nonparola	2	ong	0	no	SM28F30	28	F	2022-01-30_12h38.34.699	THAI_NEGA	2021.2.3	Win32	60.45583701						0	98	98	98	1
z	1	0.7017						VORTICE	p	7	14	monitoring	250	parola	1	ong	0	no	SM28F30	28	F	2022-01-30_12h38.34.699	THAI_NEGA	2021.2.3	Win32	60.45583701						0	99	99	99	1
																			SM28F30	28	F	2022-01-30_12h38.34.699	THAI_NEGA	2021.2.3	Win32	60.45583701											n	1	5.4584	y	1	4.9061	n	1	4.6338
