# Supplementary material for: Thinking about it: the impact of COVID-19-related stimuli on prospective memory
Source: PeerJ. 2023 Nov 16;11:e16389. doi: 10.7717/peerj.16389 (PMC10657566; doi:10.7717/peerj.16389)
Supplement: Supplemental Information 4 — The raw data from both the task and the questionnaire. Both folders are divided in the three conditions (COV, DOC, and NEGA) depending on the presented video clip. [file peerj-11-16389-s004.zip › Data/RAW_Data_Task/NEGA_version/CD22F10_nega.csv]

trial_key.keys	trial_key.corr	trial_key.rt	trials_loop_practice.thisRepN	trials_loop_practice.thisTrialN	trials_loop_practice.thisN	trials_loop_practice.thisIndex	trials_loop_practice.ran	stimolo	parolanonparola	lunghezza	frequenza	blocco	jitter	rispcorr	StimTrig	stim_type	stimulus_after	underline	ID_Soggetto*	Età*	Sesso	date	expName	psychopyVersion	OS	frameRate	trials_loop_baseline.thisRepN	trials_loop_baseline.thisTrialN	trials_loop_baseline.thisN	trials_loop_baseline.thisIndex	trials_loop_baseline.ran	trials_loop_attention.thisRepN	trials_loop_attention.thisTrialN	trials_loop_attention.thisN	trials_loop_attention.thisIndex	trials_loop_attention.ran	emotional1_key.keys	emotional1_key.corr	emotional1_key.rt	emotional2_key.keys	emotional2_key.corr	emotional2_key.rt	emotional3_key.keys	emotional3_key.corr	emotional3_key.rt
z	1	1.5265	0	0	0	0	1	ARANCIA	p	7	31	practice	500	parola	1	ong	0	no	CD22F10	22		2021-12-10_18h19.34.596	THAI_NEGA	2021.2.3	Win32	47.99385679
m	1	0.9698	0	1	1	1	1	RECINA	np	6	0	practice	500	nonparola	2	ong	0	no	CD22F10	22		2021-12-10_18h19.34.596	THAI_NEGA	2021.2.3	Win32	47.99385679
m	1	0.9304	0	2	2	2	1	TUCCANA	np	7	0	practice	250	nonparola	2	ong	0	no	CD22F10	22		2021-12-10_18h19.34.596	THAI_NEGA	2021.2.3	Win32	47.99385679
z	1	0.6323	0	3	3	3	1	PETTINE	p	7	1	practice	0	parola	1	ong	0	no	CD22F10	22		2021-12-10_18h19.34.596	THAI_NEGA	2021.2.3	Win32	47.99385679
m	1	0.9803	0	4	4	4	1	INFITO	np	6	0	practice	500	nonparola	2	ong	0	no	CD22F10	22		2021-12-10_18h19.34.596	THAI_NEGA	2021.2.3	Win32	47.99385679
z	1	0.7324	0	5	5	5	1	GIUDICE	p	7	374	practice	500	parola	1	ong	0	no	CD22F10	22		2021-12-10_18h19.34.596	THAI_NEGA	2021.2.3	Win32	47.99385679
z	1	0.6378	0	6	6	6	1	VOLANTE	p	7	89	practice	0	parola	1	ong	0	no	CD22F10	22		2021-12-10_18h19.34.596	THAI_NEGA	2021.2.3	Win32	47.99385679
m	1	0.7245	0	7	7	7	1	CUBELA	np	6	0	practice	250	nonparola	2	ong	0	no	CD22F10	22		2021-12-10_18h19.34.596	THAI_NEGA	2021.2.3	Win32	47.99385679
m	1	0.7813	0	8	8	8	1	LUGGINE	np	7	0	practice	0	nonparola	2	ong	0	no	CD22F10	22		2021-12-10_18h19.34.596	THAI_NEGA	2021.2.3	Win32	47.99385679
z	1	0.6453	0	9	9	9	1	DISEGNO	p	7	201	practice	0	parola	1	ong	0	no	CD22F10	22		2021-12-10_18h19.34.596	THAI_NEGA	2021.2.3	Win32	47.99385679
z	1	0.7735						RELITTO	p	7	8	baseline	500	parola	1	ong	0	no	CD22F10	22		2021-12-10_18h19.34.596	THAI_NEGA	2021.2.3	Win32	47.99385679	0	0	0	0	1
m	0	0.7096						GERANIO	p	7	12	baseline	250	parola	1	ong	0	no	CD22F10	22		2021-12-10_18h19.34.596	THAI_NEGA	2021.2.3	Win32	47.99385679	0	1	1	1	1
m	1	0.9438						VANANGA	np	7	0	baseline	0	nonparola	2	ong	0	no	CD22F10	22		2021-12-10_18h19.34.596	THAI_NEGA	2021.2.3	Win32	47.99385679	0	2	2	2	1
z	1	0.7452						NATICA	p	6	5	baseline	250	parola	1	ong	0	no	CD22F10	22		2021-12-10_18h19.34.596	THAI_NEGA	2021.2.3	Win32	47.99385679	0	3	3	3	1
m	1	0.8437						USTELLO	np	7	0	baseline	500	nonparola	2	ong	0	no	CD22F10	22		2021-12-10_18h19.34.596	THAI_NEGA	2021.2.3	Win32	47.99385679	0	4	4	4	1
z	1	0.6708						METANO	p	6	17	baseline	250	parola	1	ong	0	no	CD22F10	22		2021-12-10_18h19.34.596	THAI_NEGA	2021.2.3	Win32	47.99385679	0	5	5	5	1
m	1	0.8409						FIURIA	np	6	0	baseline	500	nonparola	2	ong	0	no	CD22F10	22		2021-12-10_18h19.34.596	THAI_NEGA	2021.2.3	Win32	47.99385679	0	6	6	6	1
z	1	0.7109						SUGHERO	p	7	5	baseline	250	parola	1	ong	0	no	CD22F10	22		2021-12-10_18h19.34.596	THAI_NEGA	2021.2.3	Win32	47.99385679	0	7	7	7	1
m	1	0.8047						PIROTA	np	6	0	baseline	250	nonparola	2	ong	0	no	CD22F10	22		2021-12-10_18h19.34.596	THAI_NEGA	2021.2.3	Win32	47.99385679	0	8	8	8	1
m	1	0.8334						BAMBORA	np	7	0	baseline	0	nonparola	2	ong	0	no	CD22F10	22		2021-12-10_18h19.34.596	THAI_NEGA	2021.2.3	Win32	47.99385679	0	9	9	9	1
z	1	0.5567						PETALO	p	6	27	baseline	250	parola	1	ong	0	no	CD22F10	22		2021-12-10_18h19.34.596	THAI_NEGA	2021.2.3	Win32	47.99385679	0	10	10	10	1
z	1	0.8806						ELMETTO	p	7	5	baseline	0	parola	1	ong	0	no	CD22F10	22		2021-12-10_18h19.34.596	THAI_NEGA	2021.2.3	Win32	47.99385679	0	11	11	11	1
m	1	0.7238						DOBILE	np	6	0	baseline	250	nonparola	2	ong	0	no	CD22F10	22		2021-12-10_18h19.34.596	THAI_NEGA	2021.2.3	Win32	47.99385679	0	12	12	12	1
m	0	0.9618						BAVERO	p	6	7	baseline	0	parola	1	ong	0	no	CD22F10	22		2021-12-10_18h19.34.596	THAI_NEGA	2021.2.3	Win32	47.99385679	0	13	13	13	1
z	1	0.6252						VALENZA	p	7	10	baseline	500	parola	1	ong	0	no	CD22F10	22		2021-12-10_18h19.34.596	THAI_NEGA	2021.2.3	Win32	47.99385679	0	14	14	14	1
m	1	0.6969						ORDONE	np	6	0	baseline	250	nonparola	2	ong	0	no	CD22F10	22		2021-12-10_18h19.34.596	THAI_NEGA	2021.2.3	Win32	47.99385679	0	15	15	15	1
m	1	0.7109						TERPONE	np	7	0	baseline	250	nonparola	2	ong	0	no	CD22F10	22		2021-12-10_18h19.34.596	THAI_NEGA	2021.2.3	Win32	47.99385679	0	16	16	16	1
z	1	0.6606						INCHINO	p	7	10	baseline	250	parola	1	ong	0	no	CD22F10	22		2021-12-10_18h19.34.596	THAI_NEGA	2021.2.3	Win32	47.99385679	0	17	17	17	1
z	1	0.7092						ETTARO	p	6	31	baseline	0	parola	1	ong	0	no	CD22F10	22		2021-12-10_18h19.34.596	THAI_NEGA	2021.2.3	Win32	47.99385679	0	18	18	18	1
m	1	0.853						LUVACA	np	6	0	baseline	250	nonparola	2	ong	0	no	CD22F10	22		2021-12-10_18h19.34.596	THAI_NEGA	2021.2.3	Win32	47.99385679	0	19	19	19	1
z	1	0.6017						DUETTO	p	6	23	baseline	500	parola	1	ong	0	no	CD22F10	22		2021-12-10_18h19.34.596	THAI_NEGA	2021.2.3	Win32	47.99385679	0	20	20	20	1
m	1	0.7899						PUPILE	np	6	0	baseline	250	nonparola	2	ong	0	no	CD22F10	22		2021-12-10_18h19.34.596	THAI_NEGA	2021.2.3	Win32	47.99385679	0	21	21	21	1
m	1	0.6792						STOVACO	np	7	0	baseline	0	nonparola	2	ong	0	no	CD22F10	22		2021-12-10_18h19.34.596	THAI_NEGA	2021.2.3	Win32	47.99385679	0	22	22	22	1
z	1	0.6902						BARILE	p	6	7	baseline	500	parola	1	ong	0	no	CD22F10	22		2021-12-10_18h19.34.596	THAI_NEGA	2021.2.3	Win32	47.99385679	0	23	23	23	1
m	1	0.6695						RANAIO	np	6	0	baseline	250	nonparola	2	ong	0	no	CD22F10	22		2021-12-10_18h19.34.596	THAI_NEGA	2021.2.3	Win32	47.99385679	0	24	24	24	1
z	1	0.6231						CAVERNA	p	7	14	baseline	250	parola	1	ong	0	no	CD22F10	22		2021-12-10_18h19.34.596	THAI_NEGA	2021.2.3	Win32	47.99385679	0	25	25	25	1
m	1	0.9041						ROTOIA	np	7	0	baseline	500	nonparola	2	ong	0	no	CD22F10	22		2021-12-10_18h19.34.596	THAI_NEGA	2021.2.3	Win32	47.99385679	0	26	26	26	1
z	1	0.7116						ALTURA	p	6	8	baseline	500	parola	1	ong	0	no	CD22F10	22		2021-12-10_18h19.34.596	THAI_NEGA	2021.2.3	Win32	47.99385679	0	27	27	27	1
z	1	0.5608						DIPINTO	p	7	21	baseline	0	parola	1	ong	0	no	CD22F10	22		2021-12-10_18h19.34.596	THAI_NEGA	2021.2.3	Win32	47.99385679	0	28	28	28	1
z	1	0.5629						LEGUME	p	6	11	baseline	250	parola	1	ong	0	no	CD22F10	22		2021-12-10_18h19.34.596	THAI_NEGA	2021.2.3	Win32	47.99385679	0	29	29	29	1
m	1	0.9518						FEDINO	np	6	0	baseline	500	nonparola	2	ong	0	no	CD22F10	22		2021-12-10_18h19.34.596	THAI_NEGA	2021.2.3	Win32	47.99385679	0	30	30	30	1
z	1	0.5844						MENSOLA	p	7	7	baseline	0	parola	1	ong	0	no	CD22F10	22		2021-12-10_18h19.34.596	THAI_NEGA	2021.2.3	Win32	47.99385679	0	31	31	31	1
m	1	0.6649						ALCUME	np	6	0	baseline	500	nonparola	2	ong	0	no	CD22F10	22		2021-12-10_18h19.34.596	THAI_NEGA	2021.2.3	Win32	47.99385679	0	32	32	32	1
z	1	0.7667						INNESTO	p	6	13	baseline	0	parola	1	ong	0	no	CD22F10	22		2021-12-10_18h19.34.596	THAI_NEGA	2021.2.3	Win32	47.99385679	0	33	33	33	1
m	1	0.7715						LAVENDA	np	7	0	baseline	0	nonparola	2	ong	0	no	CD22F10	22		2021-12-10_18h19.34.596	THAI_NEGA	2021.2.3	Win32	47.99385679	0	34	34	34	1
z	1	0.7625						SLAVINA	p	7	5	baseline	500	parola	1	ong	0	no	CD22F10	22		2021-12-10_18h19.34.596	THAI_NEGA	2021.2.3	Win32	47.99385679	0	35	35	35	1
z	1	0.6413						ORMONE	p	6	6	baseline	500	parola	1	ong	0	no	CD22F10	22		2021-12-10_18h19.34.596	THAI_NEGA	2021.2.3	Win32	47.99385679	0	36	36	36	1
m	1	0.6686						UMIONE	np	6	0	baseline	0	nonparola	2	ong	0	no	CD22F10	22		2021-12-10_18h19.34.596	THAI_NEGA	2021.2.3	Win32	47.99385679	0	37	37	37	1
z	1	0.5463						SALAME	p	6	14	baseline	0	parola	1	ong	0	no	CD22F10	22		2021-12-10_18h19.34.596	THAI_NEGA	2021.2.3	Win32	47.99385679	0	38	38	38	1
m	1	0.7606						GANDOLA	np	7	0	baseline	500	nonparola	2	ong	0	no	CD22F10	22		2021-12-10_18h19.34.596	THAI_NEGA	2021.2.3	Win32	47.99385679	0	39	39	39	1
z	0	0.5014						DIGEGNO	np	7	0	baseline	500	nonparola	2	ong	0	no	CD22F10	22		2021-12-10_18h19.34.596	THAI_NEGA	2021.2.3	Win32	47.99385679	0	40	40	40	1
m	1	0.8661						BACRECA	np	7	0	baseline	0	nonparola	2	ong	0	no	CD22F10	22		2021-12-10_18h19.34.596	THAI_NEGA	2021.2.3	Win32	47.99385679	0	41	41	41	1
z	1	0.6362						RUDERE	p	6	8	baseline	250	parola	1	ong	0	no	CD22F10	22		2021-12-10_18h19.34.596	THAI_NEGA	2021.2.3	Win32	47.99385679	0	42	42	42	1
m	1	0.6732						OSCITE	np	6	0	baseline	250	nonparola	2	ong	0	no	CD22F10	22		2021-12-10_18h19.34.596	THAI_NEGA	2021.2.3	Win32	47.99385679	0	43	43	43	1
z	1	0.5663						NETTARE	p	7	14	baseline	500	parola	1	ong	0	no	CD22F10	22		2021-12-10_18h19.34.596	THAI_NEGA	2021.2.3	Win32	47.99385679	0	44	44	44	1
m	1	0.7725						PENTERA	np	7	0	baseline	0	nonparola	2	ong	0	no	CD22F10	22		2021-12-10_18h19.34.596	THAI_NEGA	2021.2.3	Win32	47.99385679	0	45	45	45	1
m	1	0.7221						NEBOZIO	np	7	0	baseline	250	nonparola	2	ong	0	no	CD22F10	22		2021-12-10_18h19.34.596	THAI_NEGA	2021.2.3	Win32	47.99385679	0	46	46	46	1
z	1	0.6383						ZATTERA	p	7	14	baseline	500	parola	1	ong	0	no	CD22F10	22		2021-12-10_18h19.34.596	THAI_NEGA	2021.2.3	Win32	47.99385679	0	47	47	47	1
z	1	0.6241						LAMIERA	p	7	11	baseline	500	parola	1	ong	0	no	CD22F10	22		2021-12-10_18h19.34.596	THAI_NEGA	2021.2.3	Win32	47.99385679	0	48	48	48	1
m	1	0.6068						CULINA	np	6	0	baseline	500	nonparola	2	ong	0	no	CD22F10	22		2021-12-10_18h19.34.596	THAI_NEGA	2021.2.3	Win32	47.99385679	0	49	49	49	1
z	1	0.6126						FALANGE	p	7	9	baseline	250	parola	1	ong	0	no	CD22F10	22		2021-12-10_18h19.34.596	THAI_NEGA	2021.2.3	Win32	47.99385679	0	50	50	50	1
z	1	1.2065						PEDALE	p	6	16	baseline	500	parola	1	ong	0	no	CD22F10	22		2021-12-10_18h19.34.596	THAI_NEGA	2021.2.3	Win32	47.99385679	0	51	51	51	1
m	1	0.8074						METARDO	np	7	0	baseline	500	nonparola	2	ong	0	no	CD22F10	22		2021-12-10_18h19.34.596	THAI_NEGA	2021.2.3	Win32	47.99385679	0	52	52	52	1
z	1	0.6048						EMPORIO	p	7	3	baseline	250	parola	1	ong	0	no	CD22F10	22		2021-12-10_18h19.34.596	THAI_NEGA	2021.2.3	Win32	47.99385679	0	53	53	53	1
m	1	0.671						TAPORE	np	6	0	baseline	0	nonparola	2	ong	0	no	CD22F10	22		2021-12-10_18h19.34.596	THAI_NEGA	2021.2.3	Win32	47.99385679	0	54	54	54	1
m	1	0.7069						DENTIDE	np	7	0	baseline	250	nonparola	2	ong	0	no	CD22F10	22		2021-12-10_18h19.34.596	THAI_NEGA	2021.2.3	Win32	47.99385679	0	55	55	55	1
m	1	0.6343						SEPERTO	np	7	0	baseline	500	nonparola	2	ong	0	no	CD22F10	22		2021-12-10_18h19.34.596	THAI_NEGA	2021.2.3	Win32	47.99385679	0	56	56	56	1
z	1	0.6859						MUCOSA	p	6	6	baseline	500	parola	1	ong	0	no	CD22F10	22		2021-12-10_18h19.34.596	THAI_NEGA	2021.2.3	Win32	47.99385679	0	57	57	57	1
m	1	0.6725						BECULLA	np	7	0	baseline	250	nonparola	2	ong	0	no	CD22F10	22		2021-12-10_18h19.34.596	THAI_NEGA	2021.2.3	Win32	47.99385679	0	58	58	58	1
m	0	0.9731						FUCINA	p	6	8	baseline	250	parola	1	ong	0	no	CD22F10	22		2021-12-10_18h19.34.596	THAI_NEGA	2021.2.3	Win32	47.99385679	0	59	59	59	1
z	1	0.6323						ECLISSI	p	7	5	baseline	0	parola	1	ong	0	no	CD22F10	22		2021-12-10_18h19.34.596	THAI_NEGA	2021.2.3	Win32	47.99385679	0	60	60	60	1
z	1	0.5673						TROFEO	p	6	23	baseline	250	parola	1	ong	0	no	CD22F10	22		2021-12-10_18h19.34.596	THAI_NEGA	2021.2.3	Win32	47.99385679	0	61	61	61	1
z	1	0.5777						ROTTAME	p	7	7	baseline	0	parola	1	ong	0	no	CD22F10	22		2021-12-10_18h19.34.596	THAI_NEGA	2021.2.3	Win32	47.99385679	0	62	62	62	1
m	1	0.837						MENDOLO	np	7	0	baseline	500	nonparola	2	ong	0	no	CD22F10	22		2021-12-10_18h19.34.596	THAI_NEGA	2021.2.3	Win32	47.99385679	0	63	63	63	1
m	1	0.8542						ARSINE	np	6	0	baseline	250	nonparola	2	ong	0	no	CD22F10	22		2021-12-10_18h19.34.596	THAI_NEGA	2021.2.3	Win32	47.99385679	0	64	64	64	1
z	1	0.6031						TISANA	p	6	7	baseline	0	parola	1	ong	0	no	CD22F10	22		2021-12-10_18h19.34.596	THAI_NEGA	2021.2.3	Win32	47.99385679	0	65	65	65	1
m	1	0.6475						ORLINO	np	6	0	baseline	0	nonparola	2	ong	0	no	CD22F10	22		2021-12-10_18h19.34.596	THAI_NEGA	2021.2.3	Win32	47.99385679	0	66	66	66	1
m	0	0.6558						ARINGA	p	6	9	baseline	500	parola	1	ong	0	no	CD22F10	22		2021-12-10_18h19.34.596	THAI_NEGA	2021.2.3	Win32	47.99385679	0	67	67	67	1
m	1	0.8914						TENGINE	np	7	0	baseline	0	nonparola	2	ong	0	no	CD22F10	22		2021-12-10_18h19.34.596	THAI_NEGA	2021.2.3	Win32	47.99385679	0	68	68	68	1
z	1	0.6221						ATTICO	p	6	6	baseline	500	parola	1	ong	0	no	CD22F10	22		2021-12-10_18h19.34.596	THAI_NEGA	2021.2.3	Win32	47.99385679	0	69	69	69	1
m	1	0.6532						VENORE	np	6	0	baseline	250	nonparola	2	ong	0	no	CD22F10	22		2021-12-10_18h19.34.596	THAI_NEGA	2021.2.3	Win32	47.99385679	0	70	70	70	1
z	1	1.0122						DARSENA	p	7	9	baseline	0	parola	1	ong	0	no	CD22F10	22		2021-12-10_18h19.34.596	THAI_NEGA	2021.2.3	Win32	47.99385679	0	71	71	71	1
z	0	1.4114						ALCIERE	np	7	0	baseline	250	nonparola	2	ong	0	no	CD22F10	22		2021-12-10_18h19.34.596	THAI_NEGA	2021.2.3	Win32	47.99385679	0	72	72	72	1
m	1	0.7745						ENTIMO	np	6	0	baseline	0	nonparola	2	ong	0	no	CD22F10	22		2021-12-10_18h19.34.596	THAI_NEGA	2021.2.3	Win32	47.99385679	0	73	73	73	1
z	1	0.6647						LIVIDO	p	6	8	baseline	500	parola	1	ong	0	no	CD22F10	22		2021-12-10_18h19.34.596	THAI_NEGA	2021.2.3	Win32	47.99385679	0	74	74	74	1
z	1	0.5556						NAUSEA	p	6	15	baseline	0	parola	1	ong	0	no	CD22F10	22		2021-12-10_18h19.34.596	THAI_NEGA	2021.2.3	Win32	47.99385679	0	75	75	75	1
m	1	0.8934						VERCACE	np	7	0	baseline	500	nonparola	2	ong	0	no	CD22F10	22		2021-12-10_18h19.34.596	THAI_NEGA	2021.2.3	Win32	47.99385679	0	76	76	76	1
z	1	0.7352						COFANO	p	6	9	baseline	0	parola	1	ong	0	no	CD22F10	22		2021-12-10_18h19.34.596	THAI_NEGA	2021.2.3	Win32	47.99385679	0	77	77	77	1
m	1	1.2468						USPICIO	np	7	0	baseline	250	nonparola	2	ong	0	no	CD22F10	22		2021-12-10_18h19.34.596	THAI_NEGA	2021.2.3	Win32	47.99385679	0	78	78	78	1
z	1	0.8299						IMBUTO	p	6	9	baseline	0	parola	1	ong	0	no	CD22F10	22		2021-12-10_18h19.34.596	THAI_NEGA	2021.2.3	Win32	47.99385679	0	79	79	79	1
m	1	0.6438						SADIVA	np	6	0	baseline	500	nonparola	2	ong	0	no	CD22F10	22		2021-12-10_18h19.34.596	THAI_NEGA	2021.2.3	Win32	47.99385679	0	80	80	80	1
z	1	0.9561						BOZZOLO	p	7	7	baseline	0	parola	1	ong	0	no	CD22F10	22		2021-12-10_18h19.34.596	THAI_NEGA	2021.2.3	Win32	47.99385679	0	81	81	81	1
m	1	0.8141						OMPICCIO	np	7	0	baseline	0	nonparola	2	ong	0	no	CD22F10	22		2021-12-10_18h19.34.596	THAI_NEGA	2021.2.3	Win32	47.99385679	0	82	82	82	1
m	1	1.1374						LIMPONE	np	7	0	baseline	500	nonparola	2	ong	0	no	CD22F10	22		2021-12-10_18h19.34.596	THAI_NEGA	2021.2.3	Win32	47.99385679	0	83	83	83	1
m	1	0.7869						NARCICO	np	7	0	baseline	250	nonparola	2	ong	0	no	CD22F10	22		2021-12-10_18h19.34.596	THAI_NEGA	2021.2.3	Win32	47.99385679	0	84	84	84	1
z	1	0.6655						PASCOLO	p	7	7	baseline	0	parola	1	ong	0	no	CD22F10	22		2021-12-10_18h19.34.596	THAI_NEGA	2021.2.3	Win32	47.99385679	0	85	85	85	1
m	1	1.0778						INSOGNA	np	7	0	baseline	250	nonparola	2	ong	0	no	CD22F10	22		2021-12-10_18h19.34.596	THAI_NEGA	2021.2.3	Win32	47.99385679	0	86	86	86	1
z	1	0.7396						PATINA	p	6	14	baseline	250	parola	1	ong	0	no	CD22F10	22		2021-12-10_18h19.34.596	THAI_NEGA	2021.2.3	Win32	47.99385679	0	87	87	87	1
m	1	0.84						ADOLTO	np	7	0	baseline	0	nonparola	2	ong	0	no	CD22F10	22		2021-12-10_18h19.34.596	THAI_NEGA	2021.2.3	Win32	47.99385679	0	88	88	88	1
z	1	0.6644						UTENTE	p	6	34	baseline	0	parola	1	ong	0	no	CD22F10	22		2021-12-10_18h19.34.596	THAI_NEGA	2021.2.3	Win32	47.99385679	0	89	89	89	1
m	1	0.7094						CIPELLA	np	7	0	baseline	500	nonparola	2	ong	0	no	CD22F10	22		2021-12-10_18h19.34.596	THAI_NEGA	2021.2.3	Win32	47.99385679	0	90	90	90	1
z	1	0.7395						GINEPRO	p	7	10	baseline	0	parola	1	ong	0	no	CD22F10	22		2021-12-10_18h19.34.596	THAI_NEGA	2021.2.3	Win32	47.99385679	0	91	91	91	1
m	1	0.7524						NONATO	np	6	0	baseline	500	nonparola	2	ong	0	no	CD22F10	22		2021-12-10_18h19.34.596	THAI_NEGA	2021.2.3	Win32	47.99385679	0	92	92	92	1
z	1	0.7033						CALICE	p	6	10	baseline	0	parola	1	ong	0	no	CD22F10	22		2021-12-10_18h19.34.596	THAI_NEGA	2021.2.3	Win32	47.99385679	0	93	93	93	1
z	1	0.6352						TORACE	p	6	31	baseline	250	parola	1	ong	0	no	CD22F10	22		2021-12-10_18h19.34.596	THAI_NEGA	2021.2.3	Win32	47.99385679	0	94	94	94	1
m	0	0.8145						REDINE	p	6	8	baseline	500	parola	1	ong	0	no	CD22F10	22		2021-12-10_18h19.34.596	THAI_NEGA	2021.2.3	Win32	47.99385679	0	95	95	95	1
z	1	0.6027						GOMITO	p	6	35	baseline	0	parola	1	ong	0	no	CD22F10	22		2021-12-10_18h19.34.596	THAI_NEGA	2021.2.3	Win32	47.99385679	0	96	96	96	1
m	1	0.6454						INGENSO	np	7	0	baseline	500	nonparola	2	ong	0	no	CD22F10	22		2021-12-10_18h19.34.596	THAI_NEGA	2021.2.3	Win32	47.99385679	0	97	97	97	1
m	1	0.6096						COVALLO	np	7	0	baseline	250	nonparola	2	ong	0	no	CD22F10	22		2021-12-10_18h19.34.596	THAI_NEGA	2021.2.3	Win32	47.99385679	0	98	98	98	1
z	1	0.6045						MONACO	p	6	24	baseline	250	parola	1	ong	0	no	CD22F10	22		2021-12-10_18h19.34.596	THAI_NEGA	2021.2.3	Win32	47.99385679	0	99	99	99	1
z	1	1.5664						DILUVIO	p	7	34	monitoring	0	parola	1	ong	0	no	CD22F10	22		2021-12-10_18h19.34.596	THAI_NEGA	2021.2.3	Win32	47.99385679						0	0	0	0	1
m	1	1.1453						PADATO	np	6	0	monitoring	250	nonparola	2	ong	0	no	CD22F10	22		2021-12-10_18h19.34.596	THAI_NEGA	2021.2.3	Win32	47.99385679						0	1	1	1	1
z	1	0.922						STIVALE	p	7	10	monitoring	0	parola	1	ong	0	no	CD22F10	22		2021-12-10_18h19.34.596	THAI_NEGA	2021.2.3	Win32	47.99385679						0	2	2	2	1
m	1	1.1058						BAMMINO	np	7	0	monitoring	0	nonparola	2	ong	0	no	CD22F10	22		2021-12-10_18h19.34.596	THAI_NEGA	2021.2.3	Win32	47.99385679						0	3	3	3	1
m	1	1.0068						NUDOLA	np	6	0	monitoring	250	nonparola	2	ong	0	no	CD22F10	22		2021-12-10_18h19.34.596	THAI_NEGA	2021.2.3	Win32	47.99385679						0	4	4	4	1
m	0	0.6245						ZAMPINO	p	7	6	monitoring	500	parola	1	ong	0	no	CD22F10	22		2021-12-10_18h19.34.596	THAI_NEGA	2021.2.3	Win32	47.99385679						0	5	5	5	1
z	1	0.7917						CALDAIA	p	7	12	monitoring	250	parola	1	ong	0	no	CD22F10	22		2021-12-10_18h19.34.596	THAI_NEGA	2021.2.3	Win32	47.99385679						0	6	6	6	1
m	1	0.8696						FULGINE	np	7	0	monitoring	0	nonparola	2	ong	0	no	CD22F10	22		2021-12-10_18h19.34.596	THAI_NEGA	2021.2.3	Win32	47.99385679						0	7	7	7	1
z	1	0.6164						URANIO	p	6	9	monitoring	250	parola	1	ong	0	no	CD22F10	22		2021-12-10_18h19.34.596	THAI_NEGA	2021.2.3	Win32	47.99385679						0	8	8	8	1
m	1	0.7441						APISSO	np	6	0	monitoring	500	nonparola	2	ong	0	no	CD22F10	22		2021-12-10_18h19.34.596	THAI_NEGA	2021.2.3	Win32	47.99385679						0	9	9	9	1
l	1	1.1037						CAGERMA	np	7	0	monitoring	0	l	2	pmcue	0	no	CD22F10	22		2021-12-10_18h19.34.596	THAI_NEGA	2021.2.3	Win32	47.99385679						0	10	10	10	1
z	1	0.9627						TAZZINA	p	7	10	monitoring	250	parola	1	ong	0	no	CD22F10	22		2021-12-10_18h19.34.596	THAI_NEGA	2021.2.3	Win32	47.99385679						0	11	11	11	1
z	1	0.6779						VAPORE	p	6	40	monitoring	0	parola	1	ong	0	no	CD22F10	22		2021-12-10_18h19.34.596	THAI_NEGA	2021.2.3	Win32	47.99385679						0	12	12	12	1
m	1	1.0324						FEDORE	np	6	0	monitoring	250	nonparola	2	ong	0	no	CD22F10	22		2021-12-10_18h19.34.596	THAI_NEGA	2021.2.3	Win32	47.99385679						0	13	13	13	1
z	1	0.8979						MONTONE	p	7	8	monitoring	250	parola	1	ong	0	no	CD22F10	22		2021-12-10_18h19.34.596	THAI_NEGA	2021.2.3	Win32	47.99385679						0	14	14	14	1
m	1	0.8419						CANEZZA	np	7	0	monitoring	0	nonparola	2	ong	0	no	CD22F10	22		2021-12-10_18h19.34.596	THAI_NEGA	2021.2.3	Win32	47.99385679						0	15	15	15	1
m	1	1.1435						RAGINA	np	6	0	monitoring	250	nonparola	2	ong	0	no	CD22F10	22		2021-12-10_18h19.34.596	THAI_NEGA	2021.2.3	Win32	47.99385679						0	16	16	16	1
z	1	1.0574						AGNELLO	p	7	17	monitoring	250	parola	1	ong	0	no	CD22F10	22		2021-12-10_18h19.34.596	THAI_NEGA	2021.2.3	Win32	47.99385679						0	17	17	17	1
m	1	0.9307						PINARIO	np	7	0	monitoring	250	nonparola	2	ong	0	no	CD22F10	22		2021-12-10_18h19.34.596	THAI_NEGA	2021.2.3	Win32	47.99385679						0	18	18	18	1
m	1	0.8778						INDANO	np	6	0	monitoring	500	nonparola	2	ong	0	no	CD22F10	22		2021-12-10_18h19.34.596	THAI_NEGA	2021.2.3	Win32	47.99385679						0	19	19	19	1
z	1	0.7541						BISTURI	p	7	8	monitoring	250	parola	1	ong	0	no	CD22F10	22		2021-12-10_18h19.34.596	THAI_NEGA	2021.2.3	Win32	47.99385679						0	20	20	20	1
m	1	0.7491						SECONTO	np	7	0	monitoring	250	nonparola	2	ong	0	no	CD22F10	22		2021-12-10_18h19.34.596	THAI_NEGA	2021.2.3	Win32	47.99385679						0	21	21	21	1
l	1	0.6465						POMATA	p	6	0	monitoring	500	l	1	pmcue	0	no	CD22F10	22		2021-12-10_18h19.34.596	THAI_NEGA	2021.2.3	Win32	47.99385679						0	22	22	22	1
m	1	1.0842						UMETTA	np	6	0	monitoring	250	nonparola	2	ong	0	no	CD22F10	22		2021-12-10_18h19.34.596	THAI_NEGA	2021.2.3	Win32	47.99385679						0	23	23	23	1
z	1	0.7104						FRUSCIO	p	7	9	monitoring	0	parola	1	ong	0	no	CD22F10	22		2021-12-10_18h19.34.596	THAI_NEGA	2021.2.3	Win32	47.99385679						0	24	24	24	1
z	1	0.792						ORDIGNO	p	7	15	monitoring	250	parola	1	ong	0	no	CD22F10	22		2021-12-10_18h19.34.596	THAI_NEGA	2021.2.3	Win32	47.99385679						0	25	25	25	1
m	1	1.2513						METALO	np	6	0	monitoring	0	nonparola	2	ong	0	no	CD22F10	22		2021-12-10_18h19.34.596	THAI_NEGA	2021.2.3	Win32	47.99385679						0	26	26	26	1
m	1	0.8645						GAVERA	np	6	0	monitoring	500	nonparola	2	ong	0	no	CD22F10	22		2021-12-10_18h19.34.596	THAI_NEGA	2021.2.3	Win32	47.99385679						0	27	27	27	1
z	1	0.9362						INSERTO	p	7	9	monitoring	0	parola	1	ong	0	no	CD22F10	22		2021-12-10_18h19.34.596	THAI_NEGA	2021.2.3	Win32	47.99385679						0	28	28	28	1
z	1	0.937						VICARIO	p	7	9	monitoring	500	parola	1	ong	0	no	CD22F10	22		2021-12-10_18h19.34.596	THAI_NEGA	2021.2.3	Win32	47.99385679						0	29	29	29	1
m	1	0.7696						ACENDA	np	6	0	monitoring	0	nonparola	2	ong	0	no	CD22F10	22		2021-12-10_18h19.34.596	THAI_NEGA	2021.2.3	Win32	47.99385679						0	30	30	30	1
z	1	0.8428						DECADE	p	6	7	monitoring	0	parola	1	ong	0	no	CD22F10	22		2021-12-10_18h19.34.596	THAI_NEGA	2021.2.3	Win32	47.99385679						0	31	31	31	1
m	1	0.7598						PALETE	np	6	0	monitoring	500	nonparola	2	ong	0	no	CD22F10	22		2021-12-10_18h19.34.596	THAI_NEGA	2021.2.3	Win32	47.99385679						0	32	32	32	1
z	1	0.815						SENAPE	p	6	17	monitoring	500	parola	1	ong	0	no	CD22F10	22		2021-12-10_18h19.34.596	THAI_NEGA	2021.2.3	Win32	47.99385679						0	33	33	33	1
m	1	1.0441						TENTONO	np	7	0	monitoring	0	nonparola	2	ong	0	no	CD22F10	22		2021-12-10_18h19.34.596	THAI_NEGA	2021.2.3	Win32	47.99385679						0	34	34	34	1
l	1	0.6469						MANICO	p	6	12	monitoring	0	l	1	pmcue	0	no	CD22F10	22		2021-12-10_18h19.34.596	THAI_NEGA	2021.2.3	Win32	47.99385679						0	35	35	35	1
z	1	0.6782						GETTONE	p	7	5	monitoring	250	parola	1	ong	0	no	CD22F10	22		2021-12-10_18h19.34.596	THAI_NEGA	2021.2.3	Win32	47.99385679						0	36	36	36	1
m	1	0.7536						CALERA	np	6	0	monitoring	500	nonparola	2	ong	0	no	CD22F10	22		2021-12-10_18h19.34.596	THAI_NEGA	2021.2.3	Win32	47.99385679						0	37	37	37	1
z	1	0.7089						USTIONE	p	7	20	monitoring	500	parola	1	ong	0	no	CD22F10	22		2021-12-10_18h19.34.596	THAI_NEGA	2021.2.3	Win32	47.99385679						0	38	38	38	1
z	1	1.1099						LEGNAME	p	7	7	monitoring	0	parola	1	ong	0	no	CD22F10	22		2021-12-10_18h19.34.596	THAI_NEGA	2021.2.3	Win32	47.99385679						0	39	39	39	1
m	1	0.7134						MODIVO	np	6	0	monitoring	0	nonparola	2	ong	0	no	CD22F10	22		2021-12-10_18h19.34.596	THAI_NEGA	2021.2.3	Win32	47.99385679						0	40	40	40	1
z	1	0.687						RADURA	p	6	9	monitoring	0	parola	1	ong	0	no	CD22F10	22		2021-12-10_18h19.34.596	THAI_NEGA	2021.2.3	Win32	47.99385679						0	41	41	41	1
m	1	0.7917						TUANTO	np	6	0	monitoring	250	nonparola	2	ong	0	no	CD22F10	22		2021-12-10_18h19.34.596	THAI_NEGA	2021.2.3	Win32	47.99385679						0	42	42	42	1
z	1	0.8243						PICCONE	p	7	11	monitoring	0	parola	1	ong	0	no	CD22F10	22		2021-12-10_18h19.34.596	THAI_NEGA	2021.2.3	Win32	47.99385679						0	43	43	43	1
m	1	0.9809						LACREME	np	7	0	monitoring	250	nonparola	2	ong	0	no	CD22F10	22		2021-12-10_18h19.34.596	THAI_NEGA	2021.2.3	Win32	47.99385679						0	44	44	44	1
m	1	0.9054						DILITTA	np	7	0	monitoring	500	nonparola	2	ong	0	no	CD22F10	22		2021-12-10_18h19.34.596	THAI_NEGA	2021.2.3	Win32	47.99385679						0	45	45	45	1
l	1	0.8928						TOMANTE	np	7	0	monitoring	0	l	2	pmcue	0	no	CD22F10	22		2021-12-10_18h19.34.596	THAI_NEGA	2021.2.3	Win32	47.99385679						0	46	46	46	1
z	1	0.6826						OTTONE	p	6	17	monitoring	500	parola	1	ong	0	no	CD22F10	22		2021-12-10_18h19.34.596	THAI_NEGA	2021.2.3	Win32	47.99385679						0	47	47	47	1
z	1	0.719						GAZEBO	p	6	8	monitoring	0	parola	1	ong	0	no	CD22F10	22		2021-12-10_18h19.34.596	THAI_NEGA	2021.2.3	Win32	47.99385679						0	48	48	48	1
m	1	0.6952						NENICO	np	6	0	monitoring	250	nonparola	2	ong	0	no	CD22F10	22		2021-12-10_18h19.34.596	THAI_NEGA	2021.2.3	Win32	47.99385679						0	49	49	49	1
z	1	0.7517						ARPIONE	p	7	12	monitoring	250	parola	1	ong	0	no	CD22F10	22		2021-12-10_18h19.34.596	THAI_NEGA	2021.2.3	Win32	47.99385679						0	50	50	50	1
z	0	0.6774						VANIGIA	np	7	0	monitoring	500	nonparola	2	ong	0	no	CD22F10	22		2021-12-10_18h19.34.596	THAI_NEGA	2021.2.3	Win32	47.99385679						0	51	51	51	1
m	1	0.7726						EBLISSE	np	7	0	monitoring	0	nonparola	2	ong	0	no	CD22F10	22		2021-12-10_18h19.34.596	THAI_NEGA	2021.2.3	Win32	47.99385679						0	52	52	52	1
z	1	0.8324						CARTINA	p	7	13	monitoring	250	parola	1	ong	0	no	CD22F10	22		2021-12-10_18h19.34.596	THAI_NEGA	2021.2.3	Win32	47.99385679						0	53	53	53	1
m	1	0.6935						TECITA	np	6	0	monitoring	500	nonparola	2	ong	0	no	CD22F10	22		2021-12-10_18h19.34.596	THAI_NEGA	2021.2.3	Win32	47.99385679						0	54	54	54	1
z	1	0.6245						FELINO	p	6	9	monitoring	500	parola	1	ong	0	no	CD22F10	22		2021-12-10_18h19.34.596	THAI_NEGA	2021.2.3	Win32	47.99385679						0	55	55	55	1
m	1	1.0247						GINEVRO	np	7	0	monitoring	250	nonparola	2	ong	0	no	CD22F10	22		2021-12-10_18h19.34.596	THAI_NEGA	2021.2.3	Win32	47.99385679						0	56	56	56	1
m	1	0.9103						ELANCO	np	6	0	monitoring	250	nonparola	2	ong	0	no	CD22F10	22		2021-12-10_18h19.34.596	THAI_NEGA	2021.2.3	Win32	47.99385679						0	57	57	57	1
z	1	0.6962						BIDONE	p	6	13	monitoring	0	parola	1	ong	0	no	CD22F10	22		2021-12-10_18h19.34.596	THAI_NEGA	2021.2.3	Win32	47.99385679						0	58	58	58	1
z	1	0.9577						LEMURE	p	6	3	monitoring	500	parola	1	ong	0	no	CD22F10	22		2021-12-10_18h19.34.596	THAI_NEGA	2021.2.3	Win32	47.99385679						0	59	59	59	1
l	1	0.7916						SAGOMA	p	6	0	monitoring	250	l	1	pmcue	0	no	CD22F10	22		2021-12-10_18h19.34.596	THAI_NEGA	2021.2.3	Win32	47.99385679						0	60	60	60	1
z	1	0.6804						REPERTO	p	7	7	monitoring	0	parola	1	ong	0	no	CD22F10	22		2021-12-10_18h19.34.596	THAI_NEGA	2021.2.3	Win32	47.99385679						0	61	61	61	1
m	1	0.8755						MIDULLO	np	7	0	monitoring	250	nonparola	2	ong	0	no	CD22F10	22		2021-12-10_18h19.34.596	THAI_NEGA	2021.2.3	Win32	47.99385679						0	62	62	62	1
m	1	1.0816						DANNOLA	np	7	0	monitoring	500	nonparola	2	ong	0	no	CD22F10	22		2021-12-10_18h19.34.596	THAI_NEGA	2021.2.3	Win32	47.99385679						0	63	63	63	1
z	1	0.6273						ORFANO	p	6	9	monitoring	500	parola	1	ong	0	no	CD22F10	22		2021-12-10_18h19.34.596	THAI_NEGA	2021.2.3	Win32	47.99385679						0	64	64	64	1
m	1	0.7498						BANENA	np	6	0	monitoring	250	nonparola	2	ong	0	no	CD22F10	22		2021-12-10_18h19.34.596	THAI_NEGA	2021.2.3	Win32	47.99385679						0	65	65	65	1
m	1	1.0104						FERPATA	np	7	0	monitoring	0	nonparola	2	ong	0	no	CD22F10	22		2021-12-10_18h19.34.596	THAI_NEGA	2021.2.3	Win32	47.99385679						0	66	66	66	1
z	1	0.8046						NEURONE	p	7	11	monitoring	250	parola	1	ong	0	no	CD22F10	22		2021-12-10_18h19.34.596	THAI_NEGA	2021.2.3	Win32	47.99385679						0	67	67	67	1
m	1	0.9561						LATTERA	np	7	0	monitoring	500	nonparola	2	ong	0	no	CD22F10	22		2021-12-10_18h19.34.596	THAI_NEGA	2021.2.3	Win32	47.99385679						0	68	68	68	1
m	1	1.1156						GESIONE	np	7	0	monitoring	500	nonparola	2	ong	0	no	CD22F10	22		2021-12-10_18h19.34.596	THAI_NEGA	2021.2.3	Win32	47.99385679						0	69	69	69	1
z	1	1.0219						PEDANA	p	6	18	monitoring	500	parola	1	ong	0	no	CD22F10	22		2021-12-10_18h19.34.596	THAI_NEGA	2021.2.3	Win32	47.99385679						0	70	70	70	1
l	1	0.5519						MACIATA	np	7	0	monitoring	500	l	2	pmcue	0	no	CD22F10	22		2021-12-10_18h19.34.596	THAI_NEGA	2021.2.3	Win32	47.99385679						0	71	71	71	1
m	1	0.777						FIOLINO	np	7	0	monitoring	250	nonparola	2	ong	0	no	CD22F10	22		2021-12-10_18h19.34.596	THAI_NEGA	2021.2.3	Win32	47.99385679						0	72	72	72	1
z	1	0.7563						INGORGO	p	7	16	monitoring	0	parola	1	ong	0	no	CD22F10	22		2021-12-10_18h19.34.596	THAI_NEGA	2021.2.3	Win32	47.99385679						0	73	73	73	1
m	1	0.7175						IMPORO	np	6	0	monitoring	250	nonparola	2	ong	0	no	CD22F10	22		2021-12-10_18h19.34.596	THAI_NEGA	2021.2.3	Win32	47.99385679						0	74	74	74	1
z	1	0.7042						NOBILE	p	6	29	monitoring	500	parola	1	ong	0	no	CD22F10	22		2021-12-10_18h19.34.596	THAI_NEGA	2021.2.3	Win32	47.99385679						0	75	75	75	1
z	1	0.7619						MINIERA	p	7	19	monitoring	500	parola	1	ong	0	no	CD22F10	22		2021-12-10_18h19.34.596	THAI_NEGA	2021.2.3	Win32	47.99385679						0	76	76	76	1
m	1	0.8014						ALLARVE	np	7	0	monitoring	500	nonparola	2	ong	0	no	CD22F10	22		2021-12-10_18h19.34.596	THAI_NEGA	2021.2.3	Win32	47.99385679						0	77	77	77	1
m	1	0.7908						DIBANO	np	6	0	monitoring	250	nonparola	2	ong	0	no	CD22F10	22		2021-12-10_18h19.34.596	THAI_NEGA	2021.2.3	Win32	47.99385679						0	78	78	78	1
z	1	0.7338						FAGOTTO	p	7	7	monitoring	0	parola	1	ong	0	no	CD22F10	22		2021-12-10_18h19.34.596	THAI_NEGA	2021.2.3	Win32	47.99385679						0	79	79	79	1
z	1	0.6303						PALUDE	p	6	13	monitoring	0	parola	1	ong	0	no	CD22F10	22		2021-12-10_18h19.34.596	THAI_NEGA	2021.2.3	Win32	47.99385679						0	80	80	80	1
m	1	0.7843						MUDINO	np	6	0	monitoring	500	nonparola	2	ong	0	no	CD22F10	22		2021-12-10_18h19.34.596	THAI_NEGA	2021.2.3	Win32	47.99385679						0	81	81	81	1
m	1	0.7064						ESTEBA	np	6	0	monitoring	500	nonparola	2	ong	0	no	CD22F10	22		2021-12-10_18h19.34.596	THAI_NEGA	2021.2.3	Win32	47.99385679						0	82	82	82	1
l	1	0.6057						MANTIDE	p	7	9	monitoring	250	l	1	pmcue	0	no	CD22F10	22		2021-12-10_18h19.34.596	THAI_NEGA	2021.2.3	Win32	47.99385679						0	83	83	83	1
z	1	0.6354						UVETTA	p	6	11	monitoring	500	parola	1	ong	0	no	CD22F10	22		2021-12-10_18h19.34.596	THAI_NEGA	2021.2.3	Win32	47.99385679						0	84	84	84	1
z	1	0.7395						ESILIO	p	6	41	monitoring	250	parola	1	ong	0	no	CD22F10	22		2021-12-10_18h19.34.596	THAI_NEGA	2021.2.3	Win32	47.99385679						0	85	85	85	1
z	0	0.9095						RECRUTA	np	7	0	monitoring	500	nonparola	2	ong	0	no	CD22F10	22		2021-12-10_18h19.34.596	THAI_NEGA	2021.2.3	Win32	47.99385679						0	86	86	86	1
z	1	1.2421						TIMONE	p	7	31	monitoring	250	parola	1	ong	0	no	CD22F10	22		2021-12-10_18h19.34.596	THAI_NEGA	2021.2.3	Win32	47.99385679						0	87	87	87	1
z	1	0.5458						CAVOLO	p	6	13	monitoring	0	parola	1	ong	0	no	CD22F10	22		2021-12-10_18h19.34.596	THAI_NEGA	2021.2.3	Win32	47.99385679						0	88	88	88	1
m	1	0.959						NOTTARE	np	7	0	monitoring	500	nonparola	2	ong	0	no	CD22F10	22		2021-12-10_18h19.34.596	THAI_NEGA	2021.2.3	Win32	47.99385679						0	89	89	89	1
z	1	0.8896						LICHENE	p	7	7	monitoring	0	parola	1	ong	0	no	CD22F10	22		2021-12-10_18h19.34.596	THAI_NEGA	2021.2.3	Win32	47.99385679						0	90	90	90	1
m	1	0.7717						PUSTINO	np	7	0	monitoring	500	nonparola	2	ong	0	no	CD22F10	22		2021-12-10_18h19.34.596	THAI_NEGA	2021.2.3	Win32	47.99385679						0	91	91	91	1
z	1	1.2559						MULINO	p	6	7	monitoring	0	parola	1	ong	0	no	CD22F10	22		2021-12-10_18h19.34.596	THAI_NEGA	2021.2.3	Win32	47.99385679						0	92	92	92	1
m	1	0.8991						VAROLO	np	6	0	monitoring	0	nonparola	2	ong	0	no	CD22F10	22		2021-12-10_18h19.34.596	THAI_NEGA	2021.2.3	Win32	47.99385679						0	93	93	93	1
z	0	0.9498						ENIGMA	p	6	9	monitoring	500	l	1	pmcue	0	no	CD22F10	22		2021-12-10_18h19.34.596	THAI_NEGA	2021.2.3	Win32	47.99385679						0	94	94	94	1
z	1	1.2722						NARICE	p	6	15	monitoring	250	parola	1	ong	0	no	CD22F10	22		2021-12-10_18h19.34.596	THAI_NEGA	2021.2.3	Win32	47.99385679						0	95	95	95	1
m	1	0.8959						CAVIDE	np	6	0	monitoring	500	nonparola	2	ong	0	no	CD22F10	22		2021-12-10_18h19.34.596	THAI_NEGA	2021.2.3	Win32	47.99385679						0	96	96	96	1
m	1	0.8323						VOLACE	np	6	0	monitoring	0	nonparola	2	ong	0	no	CD22F10	22		2021-12-10_18h19.34.596	THAI_NEGA	2021.2.3	Win32	47.99385679						0	97	97	97	1
m	1	0.8794						SADICE	np	6	0	monitoring	0	nonparola	2	ong	0	no	CD22F10	22		2021-12-10_18h19.34.596	THAI_NEGA	2021.2.3	Win32	47.99385679						0	98	98	98	1
z	1	0.6154						VORTICE	p	7	14	monitoring	250	parola	1	ong	0	no	CD22F10	22		2021-12-10_18h19.34.596	THAI_NEGA	2021.2.3	Win32	47.99385679						0	99	99	99	1
																			CD22F10	22		2021-12-10_18h19.34.596	THAI_NEGA	2021.2.3	Win32	47.99385679											n	1	8.2931	y	1	3.1982	n	1	3.9141
