# Supplementary material for: Thinking about it: the impact of COVID-19-related stimuli on prospective memory
Source: PeerJ. 2023 Nov 16;11:e16389. doi: 10.7717/peerj.16389 (PMC10657566; doi:10.7717/peerj.16389)
Supplement: Supplemental Information 4 — The raw data from both the task and the questionnaire. Both folders are divided in the three conditions (COV, DOC, and NEGA) depending on the presented video clip. [file peerj-11-16389-s004.zip › Data/RAW_Data_Task/NEGA_version/CC24M18_nega.csv]

trial_key.keys	trial_key.corr	trial_key.rt	trials_loop_practice.thisRepN	trials_loop_practice.thisTrialN	trials_loop_practice.thisN	trials_loop_practice.thisIndex	trials_loop_practice.ran	stimolo	parolanonparola	lunghezza	frequenza	blocco	jitter	rispcorr	StimTrig	stim_type	stimulus_after	underline	ID_Soggetto*	Età*	Sesso	date	expName	psychopyVersion	OS	frameRate	trials_loop_baseline.thisRepN	trials_loop_baseline.thisTrialN	trials_loop_baseline.thisN	trials_loop_baseline.thisIndex	trials_loop_baseline.ran	trials_loop_attention.thisRepN	trials_loop_attention.thisTrialN	trials_loop_attention.thisN	trials_loop_attention.thisIndex	trials_loop_attention.ran	emotional1_key.keys	emotional1_key.corr	emotional1_key.rt	emotional2_key.keys	emotional2_key.corr	emotional2_key.rt	emotional3_key.keys	emotional3_key.corr	emotional3_key.rt
m	0	0.65	0	0	0	0	1	ARANCIA	p	7	31	practice	500	parola	1	ong	0	no	CC24M18	24	M	2021-10-18_12h28.38.351	THAI_NEGA	2021.2.3	Win32	49.80079681
m	1	0.0967	0	1	1	1	1	RECINA	np	6	0	practice	500	nonparola	2	ong	0	no	CC24M18	24	M	2021-10-18_12h28.38.351	THAI_NEGA	2021.2.3	Win32	49.80079681
z	0	0.5995	0	2	2	2	1	TUCCANA	np	7	0	practice	250	nonparola	2	ong	0	no	CC24M18	24	M	2021-10-18_12h28.38.351	THAI_NEGA	2021.2.3	Win32	49.80079681
z	1	0.7494	0	3	3	3	1	PETTINE	p	7	1	practice	0	parola	1	ong	0	no	CC24M18	24	M	2021-10-18_12h28.38.351	THAI_NEGA	2021.2.3	Win32	49.80079681
z	0	0.5903	0	4	4	4	1	INFITO	np	6	0	practice	500	nonparola	2	ong	0	no	CC24M18	24	M	2021-10-18_12h28.38.351	THAI_NEGA	2021.2.3	Win32	49.80079681
z	1	0.6809	0	5	5	5	1	GIUDICE	p	7	374	practice	500	parola	1	ong	0	no	CC24M18	24	M	2021-10-18_12h28.38.351	THAI_NEGA	2021.2.3	Win32	49.80079681
z	1	0.8312	0	6	6	6	1	VOLANTE	p	7	89	practice	0	parola	1	ong	0	no	CC24M18	24	M	2021-10-18_12h28.38.351	THAI_NEGA	2021.2.3	Win32	49.80079681
m	1	1.1042	0	7	7	7	1	CUBELA	np	6	0	practice	250	nonparola	2	ong	0	no	CC24M18	24	M	2021-10-18_12h28.38.351	THAI_NEGA	2021.2.3	Win32	49.80079681
m	1	1.0313	0	8	8	8	1	LUGGINE	np	7	0	practice	0	nonparola	2	ong	0	no	CC24M18	24	M	2021-10-18_12h28.38.351	THAI_NEGA	2021.2.3	Win32	49.80079681
z	1	0.6436	0	9	9	9	1	DISEGNO	p	7	201	practice	0	parola	1	ong	0	no	CC24M18	24	M	2021-10-18_12h28.38.351	THAI_NEGA	2021.2.3	Win32	49.80079681
z	1	0.963						RELITTO	p	7	8	baseline	500	parola	1	ong	0	no	CC24M18	24	M	2021-10-18_12h28.38.351	THAI_NEGA	2021.2.3	Win32	49.80079681	0	0	0	0	1
z	1	0.9672						GERANIO	p	7	12	baseline	250	parola	1	ong	0	no	CC24M18	24	M	2021-10-18_12h28.38.351	THAI_NEGA	2021.2.3	Win32	49.80079681	0	1	1	1	1
m	1	1.0487						VANANGA	np	7	0	baseline	0	nonparola	2	ong	0	no	CC24M18	24	M	2021-10-18_12h28.38.351	THAI_NEGA	2021.2.3	Win32	49.80079681	0	2	2	2	1
z	1	0.8422						NATICA	p	6	5	baseline	250	parola	1	ong	0	no	CC24M18	24	M	2021-10-18_12h28.38.351	THAI_NEGA	2021.2.3	Win32	49.80079681	0	3	3	3	1
m	1	0.9122						USTELLO	np	7	0	baseline	500	nonparola	2	ong	0	no	CC24M18	24	M	2021-10-18_12h28.38.351	THAI_NEGA	2021.2.3	Win32	49.80079681	0	4	4	4	1
z	1	0.7033						METANO	p	6	17	baseline	250	parola	1	ong	0	no	CC24M18	24	M	2021-10-18_12h28.38.351	THAI_NEGA	2021.2.3	Win32	49.80079681	0	5	5	5	1
m	1	1.7856						FIURIA	np	6	0	baseline	500	nonparola	2	ong	0	no	CC24M18	24	M	2021-10-18_12h28.38.351	THAI_NEGA	2021.2.3	Win32	49.80079681	0	6	6	6	1
z	1	1.3441						SUGHERO	p	7	5	baseline	250	parola	1	ong	0	no	CC24M18	24	M	2021-10-18_12h28.38.351	THAI_NEGA	2021.2.3	Win32	49.80079681	0	7	7	7	1
m	1	1.256						PIROTA	np	6	0	baseline	250	nonparola	2	ong	0	no	CC24M18	24	M	2021-10-18_12h28.38.351	THAI_NEGA	2021.2.3	Win32	49.80079681	0	8	8	8	1
z	0	1.4237						BAMBORA	np	7	0	baseline	0	nonparola	2	ong	0	no	CC24M18	24	M	2021-10-18_12h28.38.351	THAI_NEGA	2021.2.3	Win32	49.80079681	0	9	9	9	1
z	1	0.8833						PETALO	p	6	27	baseline	250	parola	1	ong	0	no	CC24M18	24	M	2021-10-18_12h28.38.351	THAI_NEGA	2021.2.3	Win32	49.80079681	0	10	10	10	1
z	1	0.855						ELMETTO	p	7	5	baseline	0	parola	1	ong	0	no	CC24M18	24	M	2021-10-18_12h28.38.351	THAI_NEGA	2021.2.3	Win32	49.80079681	0	11	11	11	1
m	1	0.9129						DOBILE	np	6	0	baseline	250	nonparola	2	ong	0	no	CC24M18	24	M	2021-10-18_12h28.38.351	THAI_NEGA	2021.2.3	Win32	49.80079681	0	12	12	12	1
z	1	1.073						BAVERO	p	6	7	baseline	0	parola	1	ong	0	no	CC24M18	24	M	2021-10-18_12h28.38.351	THAI_NEGA	2021.2.3	Win32	49.80079681	0	13	13	13	1
z	1	0.8325						VALENZA	p	7	10	baseline	500	parola	1	ong	0	no	CC24M18	24	M	2021-10-18_12h28.38.351	THAI_NEGA	2021.2.3	Win32	49.80079681	0	14	14	14	1
m	1	0.9874						ORDONE	np	6	0	baseline	250	nonparola	2	ong	0	no	CC24M18	24	M	2021-10-18_12h28.38.351	THAI_NEGA	2021.2.3	Win32	49.80079681	0	15	15	15	1
m	1	1.043						TERPONE	np	7	0	baseline	250	nonparola	2	ong	0	no	CC24M18	24	M	2021-10-18_12h28.38.351	THAI_NEGA	2021.2.3	Win32	49.80079681	0	16	16	16	1
z	1	0.8013						INCHINO	p	7	10	baseline	250	parola	1	ong	0	no	CC24M18	24	M	2021-10-18_12h28.38.351	THAI_NEGA	2021.2.3	Win32	49.80079681	0	17	17	17	1
m	0	0.1065						ETTARO	p	6	31	baseline	0	parola	1	ong	0	no	CC24M18	24	M	2021-10-18_12h28.38.351	THAI_NEGA	2021.2.3	Win32	49.80079681	0	18	18	18	1
m	1	0.6634						LUVACA	np	6	0	baseline	250	nonparola	2	ong	0	no	CC24M18	24	M	2021-10-18_12h28.38.351	THAI_NEGA	2021.2.3	Win32	49.80079681	0	19	19	19	1
z	1	0.6695						DUETTO	p	6	23	baseline	500	parola	1	ong	0	no	CC24M18	24	M	2021-10-18_12h28.38.351	THAI_NEGA	2021.2.3	Win32	49.80079681	0	20	20	20	1
m	1	0.8665						PUPILE	np	6	0	baseline	250	nonparola	2	ong	0	no	CC24M18	24	M	2021-10-18_12h28.38.351	THAI_NEGA	2021.2.3	Win32	49.80079681	0	21	21	21	1
m	1	1.0521						STOVACO	np	7	0	baseline	0	nonparola	2	ong	0	no	CC24M18	24	M	2021-10-18_12h28.38.351	THAI_NEGA	2021.2.3	Win32	49.80079681	0	22	22	22	1
z	1	0.6115						BARILE	p	6	7	baseline	500	parola	1	ong	0	no	CC24M18	24	M	2021-10-18_12h28.38.351	THAI_NEGA	2021.2.3	Win32	49.80079681	0	23	23	23	1
m	1	0.9394						RANAIO	np	6	0	baseline	250	nonparola	2	ong	0	no	CC24M18	24	M	2021-10-18_12h28.38.351	THAI_NEGA	2021.2.3	Win32	49.80079681	0	24	24	24	1
z	1	0.7815						CAVERNA	p	7	14	baseline	250	parola	1	ong	0	no	CC24M18	24	M	2021-10-18_12h28.38.351	THAI_NEGA	2021.2.3	Win32	49.80079681	0	25	25	25	1
m	1	1.0118						ROTOIA	np	7	0	baseline	500	nonparola	2	ong	0	no	CC24M18	24	M	2021-10-18_12h28.38.351	THAI_NEGA	2021.2.3	Win32	49.80079681	0	26	26	26	1
z	1	1.1626						ALTURA	p	6	8	baseline	500	parola	1	ong	0	no	CC24M18	24	M	2021-10-18_12h28.38.351	THAI_NEGA	2021.2.3	Win32	49.80079681	0	27	27	27	1
z	1	0.7055						DIPINTO	p	7	21	baseline	0	parola	1	ong	0	no	CC24M18	24	M	2021-10-18_12h28.38.351	THAI_NEGA	2021.2.3	Win32	49.80079681	0	28	28	28	1
z	1	0.8506						LEGUME	p	6	11	baseline	250	parola	1	ong	0	no	CC24M18	24	M	2021-10-18_12h28.38.351	THAI_NEGA	2021.2.3	Win32	49.80079681	0	29	29	29	1
m	1	0.9384						FEDINO	np	6	0	baseline	500	nonparola	2	ong	0	no	CC24M18	24	M	2021-10-18_12h28.38.351	THAI_NEGA	2021.2.3	Win32	49.80079681	0	30	30	30	1
z	1	0.611						MENSOLA	p	7	7	baseline	0	parola	1	ong	0	no	CC24M18	24	M	2021-10-18_12h28.38.351	THAI_NEGA	2021.2.3	Win32	49.80079681	0	31	31	31	1
m	1	1.0098						ALCUME	np	6	0	baseline	500	nonparola	2	ong	0	no	CC24M18	24	M	2021-10-18_12h28.38.351	THAI_NEGA	2021.2.3	Win32	49.80079681	0	32	32	32	1
z	1	0.6248						INNESTO	p	6	13	baseline	0	parola	1	ong	0	no	CC24M18	24	M	2021-10-18_12h28.38.351	THAI_NEGA	2021.2.3	Win32	49.80079681	0	33	33	33	1
m	1	0.7695						LAVENDA	np	7	0	baseline	0	nonparola	2	ong	0	no	CC24M18	24	M	2021-10-18_12h28.38.351	THAI_NEGA	2021.2.3	Win32	49.80079681	0	34	34	34	1
z	1	1.2606						SLAVINA	p	7	5	baseline	500	parola	1	ong	0	no	CC24M18	24	M	2021-10-18_12h28.38.351	THAI_NEGA	2021.2.3	Win32	49.80079681	0	35	35	35	1
z	1	0.7647						ORMONE	p	6	6	baseline	500	parola	1	ong	0	no	CC24M18	24	M	2021-10-18_12h28.38.351	THAI_NEGA	2021.2.3	Win32	49.80079681	0	36	36	36	1
m	1	0.9035						UMIONE	np	6	0	baseline	0	nonparola	2	ong	0	no	CC24M18	24	M	2021-10-18_12h28.38.351	THAI_NEGA	2021.2.3	Win32	49.80079681	0	37	37	37	1
z	1	0.6311						SALAME	p	6	14	baseline	0	parola	1	ong	0	no	CC24M18	24	M	2021-10-18_12h28.38.351	THAI_NEGA	2021.2.3	Win32	49.80079681	0	38	38	38	1
m	1	0.8702						GANDOLA	np	7	0	baseline	500	nonparola	2	ong	0	no	CC24M18	24	M	2021-10-18_12h28.38.351	THAI_NEGA	2021.2.3	Win32	49.80079681	0	39	39	39	1
z	0	0.5617						DIGEGNO	np	7	0	baseline	500	nonparola	2	ong	0	no	CC24M18	24	M	2021-10-18_12h28.38.351	THAI_NEGA	2021.2.3	Win32	49.80079681	0	40	40	40	1
m	1	0.8145						BACRECA	np	7	0	baseline	0	nonparola	2	ong	0	no	CC24M18	24	M	2021-10-18_12h28.38.351	THAI_NEGA	2021.2.3	Win32	49.80079681	0	41	41	41	1
z	1	0.8197						RUDERE	p	6	8	baseline	250	parola	1	ong	0	no	CC24M18	24	M	2021-10-18_12h28.38.351	THAI_NEGA	2021.2.3	Win32	49.80079681	0	42	42	42	1
m	1	0.7911						OSCITE	np	6	0	baseline	250	nonparola	2	ong	0	no	CC24M18	24	M	2021-10-18_12h28.38.351	THAI_NEGA	2021.2.3	Win32	49.80079681	0	43	43	43	1
z	1	0.7587						NETTARE	p	7	14	baseline	500	parola	1	ong	0	no	CC24M18	24	M	2021-10-18_12h28.38.351	THAI_NEGA	2021.2.3	Win32	49.80079681	0	44	44	44	1
m	1	1.1121						PENTERA	np	7	0	baseline	0	nonparola	2	ong	0	no	CC24M18	24	M	2021-10-18_12h28.38.351	THAI_NEGA	2021.2.3	Win32	49.80079681	0	45	45	45	1
m	1	0.7129						NEBOZIO	np	7	0	baseline	250	nonparola	2	ong	0	no	CC24M18	24	M	2021-10-18_12h28.38.351	THAI_NEGA	2021.2.3	Win32	49.80079681	0	46	46	46	1
z	1	0.6313						ZATTERA	p	7	14	baseline	500	parola	1	ong	0	no	CC24M18	24	M	2021-10-18_12h28.38.351	THAI_NEGA	2021.2.3	Win32	49.80079681	0	47	47	47	1
z	1	0.8859						LAMIERA	p	7	11	baseline	500	parola	1	ong	0	no	CC24M18	24	M	2021-10-18_12h28.38.351	THAI_NEGA	2021.2.3	Win32	49.80079681	0	48	48	48	1
m	1	0.7794						CULINA	np	6	0	baseline	500	nonparola	2	ong	0	no	CC24M18	24	M	2021-10-18_12h28.38.351	THAI_NEGA	2021.2.3	Win32	49.80079681	0	49	49	49	1
z	1	1.1279						FALANGE	p	7	9	baseline	250	parola	1	ong	0	no	CC24M18	24	M	2021-10-18_12h28.38.351	THAI_NEGA	2021.2.3	Win32	49.80079681	0	50	50	50	1
z	1	0.7239						PEDALE	p	6	16	baseline	500	parola	1	ong	0	no	CC24M18	24	M	2021-10-18_12h28.38.351	THAI_NEGA	2021.2.3	Win32	49.80079681	0	51	51	51	1
m	1	1.5489						METARDO	np	7	0	baseline	500	nonparola	2	ong	0	no	CC24M18	24	M	2021-10-18_12h28.38.351	THAI_NEGA	2021.2.3	Win32	49.80079681	0	52	52	52	1
z	1	0.8093						EMPORIO	p	7	3	baseline	250	parola	1	ong	0	no	CC24M18	24	M	2021-10-18_12h28.38.351	THAI_NEGA	2021.2.3	Win32	49.80079681	0	53	53	53	1
m	1	0.8822						TAPORE	np	6	0	baseline	0	nonparola	2	ong	0	no	CC24M18	24	M	2021-10-18_12h28.38.351	THAI_NEGA	2021.2.3	Win32	49.80079681	0	54	54	54	1
m	1	0.943						DENTIDE	np	7	0	baseline	250	nonparola	2	ong	0	no	CC24M18	24	M	2021-10-18_12h28.38.351	THAI_NEGA	2021.2.3	Win32	49.80079681	0	55	55	55	1
m	1	0.8299						SEPERTO	np	7	0	baseline	500	nonparola	2	ong	0	no	CC24M18	24	M	2021-10-18_12h28.38.351	THAI_NEGA	2021.2.3	Win32	49.80079681	0	56	56	56	1
z	1	0.6794						MUCOSA	p	6	6	baseline	500	parola	1	ong	0	no	CC24M18	24	M	2021-10-18_12h28.38.351	THAI_NEGA	2021.2.3	Win32	49.80079681	0	57	57	57	1
m	1	0.9037						BECULLA	np	7	0	baseline	250	nonparola	2	ong	0	no	CC24M18	24	M	2021-10-18_12h28.38.351	THAI_NEGA	2021.2.3	Win32	49.80079681	0	58	58	58	1
z	1	0.8988						FUCINA	p	6	8	baseline	250	parola	1	ong	0	no	CC24M18	24	M	2021-10-18_12h28.38.351	THAI_NEGA	2021.2.3	Win32	49.80079681	0	59	59	59	1
z	1	0.7918						ECLISSI	p	7	5	baseline	0	parola	1	ong	0	no	CC24M18	24	M	2021-10-18_12h28.38.351	THAI_NEGA	2021.2.3	Win32	49.80079681	0	60	60	60	1
z	1	0.914						TROFEO	p	6	23	baseline	250	parola	1	ong	0	no	CC24M18	24	M	2021-10-18_12h28.38.351	THAI_NEGA	2021.2.3	Win32	49.80079681	0	61	61	61	1
z	1	1.1638						ROTTAME	p	7	7	baseline	0	parola	1	ong	0	no	CC24M18	24	M	2021-10-18_12h28.38.351	THAI_NEGA	2021.2.3	Win32	49.80079681	0	62	62	62	1
m	1	0.9649						MENDOLO	np	7	0	baseline	500	nonparola	2	ong	0	no	CC24M18	24	M	2021-10-18_12h28.38.351	THAI_NEGA	2021.2.3	Win32	49.80079681	0	63	63	63	1
m	1	0.968						ARSINE	np	6	0	baseline	250	nonparola	2	ong	0	no	CC24M18	24	M	2021-10-18_12h28.38.351	THAI_NEGA	2021.2.3	Win32	49.80079681	0	64	64	64	1
z	1	0.7502						TISANA	p	6	7	baseline	0	parola	1	ong	0	no	CC24M18	24	M	2021-10-18_12h28.38.351	THAI_NEGA	2021.2.3	Win32	49.80079681	0	65	65	65	1
m	1	1.1876						ORLINO	np	6	0	baseline	0	nonparola	2	ong	0	no	CC24M18	24	M	2021-10-18_12h28.38.351	THAI_NEGA	2021.2.3	Win32	49.80079681	0	66	66	66	1
z	1	1.1139						ARINGA	p	6	9	baseline	500	parola	1	ong	0	no	CC24M18	24	M	2021-10-18_12h28.38.351	THAI_NEGA	2021.2.3	Win32	49.80079681	0	67	67	67	1
m	1	1.0268						TENGINE	np	7	0	baseline	0	nonparola	2	ong	0	no	CC24M18	24	M	2021-10-18_12h28.38.351	THAI_NEGA	2021.2.3	Win32	49.80079681	0	68	68	68	1
z	1	0.7214						ATTICO	p	6	6	baseline	500	parola	1	ong	0	no	CC24M18	24	M	2021-10-18_12h28.38.351	THAI_NEGA	2021.2.3	Win32	49.80079681	0	69	69	69	1
z	0	0.9872						VENORE	np	6	0	baseline	250	nonparola	2	ong	0	no	CC24M18	24	M	2021-10-18_12h28.38.351	THAI_NEGA	2021.2.3	Win32	49.80079681	0	70	70	70	1
z	1	0.8838						DARSENA	p	7	9	baseline	0	parola	1	ong	0	no	CC24M18	24	M	2021-10-18_12h28.38.351	THAI_NEGA	2021.2.3	Win32	49.80079681	0	71	71	71	1
m	1	1.1893						ALCIERE	np	7	0	baseline	250	nonparola	2	ong	0	no	CC24M18	24	M	2021-10-18_12h28.38.351	THAI_NEGA	2021.2.3	Win32	49.80079681	0	72	72	72	1
m	1	1.1844						ENTIMO	np	6	0	baseline	0	nonparola	2	ong	0	no	CC24M18	24	M	2021-10-18_12h28.38.351	THAI_NEGA	2021.2.3	Win32	49.80079681	0	73	73	73	1
z	1	0.9033						LIVIDO	p	6	8	baseline	500	parola	1	ong	0	no	CC24M18	24	M	2021-10-18_12h28.38.351	THAI_NEGA	2021.2.3	Win32	49.80079681	0	74	74	74	1
z	1	0.7623						NAUSEA	p	6	15	baseline	0	parola	1	ong	0	no	CC24M18	24	M	2021-10-18_12h28.38.351	THAI_NEGA	2021.2.3	Win32	49.80079681	0	75	75	75	1
m	1	1.1338						VERCACE	np	7	0	baseline	500	nonparola	2	ong	0	no	CC24M18	24	M	2021-10-18_12h28.38.351	THAI_NEGA	2021.2.3	Win32	49.80079681	0	76	76	76	1
z	1	0.7228						COFANO	p	6	9	baseline	0	parola	1	ong	0	no	CC24M18	24	M	2021-10-18_12h28.38.351	THAI_NEGA	2021.2.3	Win32	49.80079681	0	77	77	77	1
	0							USPICIO	np	7	0	baseline	250	nonparola	2	ong	0	no	CC24M18	24	M	2021-10-18_12h28.38.351	THAI_NEGA	2021.2.3	Win32	49.80079681	0	78	78	78	1
z	1	0.7867						IMBUTO	p	6	9	baseline	0	parola	1	ong	0	no	CC24M18	24	M	2021-10-18_12h28.38.351	THAI_NEGA	2021.2.3	Win32	49.80079681	0	79	79	79	1
m	1	0.8432						SADIVA	np	6	0	baseline	500	nonparola	2	ong	0	no	CC24M18	24	M	2021-10-18_12h28.38.351	THAI_NEGA	2021.2.3	Win32	49.80079681	0	80	80	80	1
z	1	0.6986						BOZZOLO	p	7	7	baseline	0	parola	1	ong	0	no	CC24M18	24	M	2021-10-18_12h28.38.351	THAI_NEGA	2021.2.3	Win32	49.80079681	0	81	81	81	1
m	1	0.8061						OMPICCIO	np	7	0	baseline	0	nonparola	2	ong	0	no	CC24M18	24	M	2021-10-18_12h28.38.351	THAI_NEGA	2021.2.3	Win32	49.80079681	0	82	82	82	1
m	1	0.8502						LIMPONE	np	7	0	baseline	500	nonparola	2	ong	0	no	CC24M18	24	M	2021-10-18_12h28.38.351	THAI_NEGA	2021.2.3	Win32	49.80079681	0	83	83	83	1
m	1	1.0071						NARCICO	np	7	0	baseline	250	nonparola	2	ong	0	no	CC24M18	24	M	2021-10-18_12h28.38.351	THAI_NEGA	2021.2.3	Win32	49.80079681	0	84	84	84	1
z	1	1.1449						PASCOLO	p	7	7	baseline	0	parola	1	ong	0	no	CC24M18	24	M	2021-10-18_12h28.38.351	THAI_NEGA	2021.2.3	Win32	49.80079681	0	85	85	85	1
m	1	1.0052						INSOGNA	np	7	0	baseline	250	nonparola	2	ong	0	no	CC24M18	24	M	2021-10-18_12h28.38.351	THAI_NEGA	2021.2.3	Win32	49.80079681	0	86	86	86	1
z	1	0.8443						PATINA	p	6	14	baseline	250	parola	1	ong	0	no	CC24M18	24	M	2021-10-18_12h28.38.351	THAI_NEGA	2021.2.3	Win32	49.80079681	0	87	87	87	1
m	1	0.8398						ADOLTO	np	7	0	baseline	0	nonparola	2	ong	0	no	CC24M18	24	M	2021-10-18_12h28.38.351	THAI_NEGA	2021.2.3	Win32	49.80079681	0	88	88	88	1
z	1	1.4674						UTENTE	p	6	34	baseline	0	parola	1	ong	0	no	CC24M18	24	M	2021-10-18_12h28.38.351	THAI_NEGA	2021.2.3	Win32	49.80079681	0	89	89	89	1
z	0	0.7623						CIPELLA	np	7	0	baseline	500	nonparola	2	ong	0	no	CC24M18	24	M	2021-10-18_12h28.38.351	THAI_NEGA	2021.2.3	Win32	49.80079681	0	90	90	90	1
z	1	0.8661						GINEPRO	p	7	10	baseline	0	parola	1	ong	0	no	CC24M18	24	M	2021-10-18_12h28.38.351	THAI_NEGA	2021.2.3	Win32	49.80079681	0	91	91	91	1
m	1	0.984						NONATO	np	6	0	baseline	500	nonparola	2	ong	0	no	CC24M18	24	M	2021-10-18_12h28.38.351	THAI_NEGA	2021.2.3	Win32	49.80079681	0	92	92	92	1
z	1	0.7056						CALICE	p	6	10	baseline	0	parola	1	ong	0	no	CC24M18	24	M	2021-10-18_12h28.38.351	THAI_NEGA	2021.2.3	Win32	49.80079681	0	93	93	93	1
z	1	0.7062						TORACE	p	6	31	baseline	250	parola	1	ong	0	no	CC24M18	24	M	2021-10-18_12h28.38.351	THAI_NEGA	2021.2.3	Win32	49.80079681	0	94	94	94	1
m	0	0.9077						REDINE	p	6	8	baseline	500	parola	1	ong	0	no	CC24M18	24	M	2021-10-18_12h28.38.351	THAI_NEGA	2021.2.3	Win32	49.80079681	0	95	95	95	1
z	1	0.6627						GOMITO	p	6	35	baseline	0	parola	1	ong	0	no	CC24M18	24	M	2021-10-18_12h28.38.351	THAI_NEGA	2021.2.3	Win32	49.80079681	0	96	96	96	1
m	1	0.8483						INGENSO	np	7	0	baseline	500	nonparola	2	ong	0	no	CC24M18	24	M	2021-10-18_12h28.38.351	THAI_NEGA	2021.2.3	Win32	49.80079681	0	97	97	97	1
m	1	0.7836						COVALLO	np	7	0	baseline	250	nonparola	2	ong	0	no	CC24M18	24	M	2021-10-18_12h28.38.351	THAI_NEGA	2021.2.3	Win32	49.80079681	0	98	98	98	1
z	1	0.661						MONACO	p	6	24	baseline	250	parola	1	ong	0	no	CC24M18	24	M	2021-10-18_12h28.38.351	THAI_NEGA	2021.2.3	Win32	49.80079681	0	99	99	99	1
m	0	0.2405						DILUVIO	p	7	34	monitoring	0	parola	1	ong	0	no	CC24M18	24	M	2021-10-18_12h28.38.351	THAI_NEGA	2021.2.3	Win32	49.80079681						0	0	0	0	1
z	0	1.166						PADATO	np	6	0	monitoring	250	nonparola	2	ong	0	no	CC24M18	24	M	2021-10-18_12h28.38.351	THAI_NEGA	2021.2.3	Win32	49.80079681						0	1	1	1	1
m	0	1.2624						STIVALE	p	7	10	monitoring	0	parola	1	ong	0	no	CC24M18	24	M	2021-10-18_12h28.38.351	THAI_NEGA	2021.2.3	Win32	49.80079681						0	2	2	2	1
	0							BAMMINO	np	7	0	monitoring	0	nonparola	2	ong	0	no	CC24M18	24	M	2021-10-18_12h28.38.351	THAI_NEGA	2021.2.3	Win32	49.80079681						0	3	3	3	1
z	0	1.8252						NUDOLA	np	6	0	monitoring	250	nonparola	2	ong	0	no	CC24M18	24	M	2021-10-18_12h28.38.351	THAI_NEGA	2021.2.3	Win32	49.80079681						0	4	4	4	1
m	0	0.067						ZAMPINO	p	7	6	monitoring	500	parola	1	ong	0	no	CC24M18	24	M	2021-10-18_12h28.38.351	THAI_NEGA	2021.2.3	Win32	49.80079681						0	5	5	5	1
	0							CALDAIA	p	7	12	monitoring	250	parola	1	ong	0	no	CC24M18	24	M	2021-10-18_12h28.38.351	THAI_NEGA	2021.2.3	Win32	49.80079681						0	6	6	6	1
m	1	0.1413						FULGINE	np	7	0	monitoring	0	nonparola	2	ong	0	no	CC24M18	24	M	2021-10-18_12h28.38.351	THAI_NEGA	2021.2.3	Win32	49.80079681						0	7	7	7	1
m	0	1.1802						URANIO	p	6	9	monitoring	250	parola	1	ong	0	no	CC24M18	24	M	2021-10-18_12h28.38.351	THAI_NEGA	2021.2.3	Win32	49.80079681						0	8	8	8	1
m	1	1.1745						APISSO	np	6	0	monitoring	500	nonparola	2	ong	0	no	CC24M18	24	M	2021-10-18_12h28.38.351	THAI_NEGA	2021.2.3	Win32	49.80079681						0	9	9	9	1
l	1	1.3902						CAGERMA	np	7	0	monitoring	0	l	2	pmcue	0	no	CC24M18	24	M	2021-10-18_12h28.38.351	THAI_NEGA	2021.2.3	Win32	49.80079681						0	10	10	10	1
z	1	0.9284						TAZZINA	p	7	10	monitoring	250	parola	1	ong	0	no	CC24M18	24	M	2021-10-18_12h28.38.351	THAI_NEGA	2021.2.3	Win32	49.80079681						0	11	11	11	1
m	0	0.0219						VAPORE	p	6	40	monitoring	0	parola	1	ong	0	no	CC24M18	24	M	2021-10-18_12h28.38.351	THAI_NEGA	2021.2.3	Win32	49.80079681						0	12	12	12	1
z	0	1.1159						FEDORE	np	6	0	monitoring	250	nonparola	2	ong	0	no	CC24M18	24	M	2021-10-18_12h28.38.351	THAI_NEGA	2021.2.3	Win32	49.80079681						0	13	13	13	1
z	1	0.9921						MONTONE	p	7	8	monitoring	250	parola	1	ong	0	no	CC24M18	24	M	2021-10-18_12h28.38.351	THAI_NEGA	2021.2.3	Win32	49.80079681						0	14	14	14	1
m	1	0.1623						CANEZZA	np	7	0	monitoring	0	nonparola	2	ong	0	no	CC24M18	24	M	2021-10-18_12h28.38.351	THAI_NEGA	2021.2.3	Win32	49.80079681						0	15	15	15	1
z	0	1.4661						RAGINA	np	6	0	monitoring	250	nonparola	2	ong	0	no	CC24M18	24	M	2021-10-18_12h28.38.351	THAI_NEGA	2021.2.3	Win32	49.80079681						0	16	16	16	1
z	1	1.3447						AGNELLO	p	7	17	monitoring	250	parola	1	ong	0	no	CC24M18	24	M	2021-10-18_12h28.38.351	THAI_NEGA	2021.2.3	Win32	49.80079681						0	17	17	17	1
m	1	1.3261						PINARIO	np	7	0	monitoring	250	nonparola	2	ong	0	no	CC24M18	24	M	2021-10-18_12h28.38.351	THAI_NEGA	2021.2.3	Win32	49.80079681						0	18	18	18	1
z	0	1.3115						INDANO	np	6	0	monitoring	500	nonparola	2	ong	0	no	CC24M18	24	M	2021-10-18_12h28.38.351	THAI_NEGA	2021.2.3	Win32	49.80079681						0	19	19	19	1
z	1	1.4131						BISTURI	p	7	8	monitoring	250	parola	1	ong	0	no	CC24M18	24	M	2021-10-18_12h28.38.351	THAI_NEGA	2021.2.3	Win32	49.80079681						0	20	20	20	1
z	0	1.1545						SECONTO	np	7	0	monitoring	250	nonparola	2	ong	0	no	CC24M18	24	M	2021-10-18_12h28.38.351	THAI_NEGA	2021.2.3	Win32	49.80079681						0	21	21	21	1
l	1	1.1447						POMATA	p	6	0	monitoring	500	l	1	pmcue	0	no	CC24M18	24	M	2021-10-18_12h28.38.351	THAI_NEGA	2021.2.3	Win32	49.80079681						0	22	22	22	1
z	0	1.4092						UMETTA	np	6	0	monitoring	250	nonparola	2	ong	0	no	CC24M18	24	M	2021-10-18_12h28.38.351	THAI_NEGA	2021.2.3	Win32	49.80079681						0	23	23	23	1
z	1	1.1599						FRUSCIO	p	7	9	monitoring	0	parola	1	ong	0	no	CC24M18	24	M	2021-10-18_12h28.38.351	THAI_NEGA	2021.2.3	Win32	49.80079681						0	24	24	24	1
z	1	1.2112						ORDIGNO	p	7	15	monitoring	250	parola	1	ong	0	no	CC24M18	24	M	2021-10-18_12h28.38.351	THAI_NEGA	2021.2.3	Win32	49.80079681						0	25	25	25	1
m	1	1.7665						METALO	np	6	0	monitoring	0	nonparola	2	ong	0	no	CC24M18	24	M	2021-10-18_12h28.38.351	THAI_NEGA	2021.2.3	Win32	49.80079681						0	26	26	26	1
z	0	1.4462						GAVERA	np	6	0	monitoring	500	nonparola	2	ong	0	no	CC24M18	24	M	2021-10-18_12h28.38.351	THAI_NEGA	2021.2.3	Win32	49.80079681						0	27	27	27	1
z	1	1.2071						INSERTO	p	7	9	monitoring	0	parola	1	ong	0	no	CC24M18	24	M	2021-10-18_12h28.38.351	THAI_NEGA	2021.2.3	Win32	49.80079681						0	28	28	28	1
z	1	1.5857						VICARIO	p	7	9	monitoring	500	parola	1	ong	0	no	CC24M18	24	M	2021-10-18_12h28.38.351	THAI_NEGA	2021.2.3	Win32	49.80079681						0	29	29	29	1
m	1	1.3229						ACENDA	np	6	0	monitoring	0	nonparola	2	ong	0	no	CC24M18	24	M	2021-10-18_12h28.38.351	THAI_NEGA	2021.2.3	Win32	49.80079681						0	30	30	30	1
z	1	1.5743						DECADE	p	6	7	monitoring	0	parola	1	ong	0	no	CC24M18	24	M	2021-10-18_12h28.38.351	THAI_NEGA	2021.2.3	Win32	49.80079681						0	31	31	31	1
m	1	1.1858						PALETE	np	6	0	monitoring	500	nonparola	2	ong	0	no	CC24M18	24	M	2021-10-18_12h28.38.351	THAI_NEGA	2021.2.3	Win32	49.80079681						0	32	32	32	1
z	1	1.2449						SENAPE	p	6	17	monitoring	500	parola	1	ong	0	no	CC24M18	24	M	2021-10-18_12h28.38.351	THAI_NEGA	2021.2.3	Win32	49.80079681						0	33	33	33	1
m	1	1.4937						TENTONO	np	7	0	monitoring	0	nonparola	2	ong	0	no	CC24M18	24	M	2021-10-18_12h28.38.351	THAI_NEGA	2021.2.3	Win32	49.80079681						0	34	34	34	1
m	0	0.0597						MANICO	p	6	12	monitoring	0	l	1	pmcue	0	no	CC24M18	24	M	2021-10-18_12h28.38.351	THAI_NEGA	2021.2.3	Win32	49.80079681						0	35	35	35	1
z	1	0.9206						GETTONE	p	7	5	monitoring	250	parola	1	ong	0	no	CC24M18	24	M	2021-10-18_12h28.38.351	THAI_NEGA	2021.2.3	Win32	49.80079681						0	36	36	36	1
m	1	1.1241						CALERA	np	6	0	monitoring	500	nonparola	2	ong	0	no	CC24M18	24	M	2021-10-18_12h28.38.351	THAI_NEGA	2021.2.3	Win32	49.80079681						0	37	37	37	1
z	1	0.9836						USTIONE	p	7	20	monitoring	500	parola	1	ong	0	no	CC24M18	24	M	2021-10-18_12h28.38.351	THAI_NEGA	2021.2.3	Win32	49.80079681						0	38	38	38	1
l	0	1.4141						LEGNAME	p	7	7	monitoring	0	parola	1	ong	0	no	CC24M18	24	M	2021-10-18_12h28.38.351	THAI_NEGA	2021.2.3	Win32	49.80079681						0	39	39	39	1
m	1	1.314						MODIVO	np	6	0	monitoring	0	nonparola	2	ong	0	no	CC24M18	24	M	2021-10-18_12h28.38.351	THAI_NEGA	2021.2.3	Win32	49.80079681						0	40	40	40	1
z	1	1.3857						RADURA	p	6	9	monitoring	0	parola	1	ong	0	no	CC24M18	24	M	2021-10-18_12h28.38.351	THAI_NEGA	2021.2.3	Win32	49.80079681						0	41	41	41	1
m	1	1.0033						TUANTO	np	6	0	monitoring	250	nonparola	2	ong	0	no	CC24M18	24	M	2021-10-18_12h28.38.351	THAI_NEGA	2021.2.3	Win32	49.80079681						0	42	42	42	1
z	1	0.9907						PICCONE	p	7	11	monitoring	0	parola	1	ong	0	no	CC24M18	24	M	2021-10-18_12h28.38.351	THAI_NEGA	2021.2.3	Win32	49.80079681						0	43	43	43	1
m	1	1.0037						LACREME	np	7	0	monitoring	250	nonparola	2	ong	0	no	CC24M18	24	M	2021-10-18_12h28.38.351	THAI_NEGA	2021.2.3	Win32	49.80079681						0	44	44	44	1
m	1	1.4952						DILITTA	np	7	0	monitoring	500	nonparola	2	ong	0	no	CC24M18	24	M	2021-10-18_12h28.38.351	THAI_NEGA	2021.2.3	Win32	49.80079681						0	45	45	45	1
l	1	1.4456						TOMANTE	np	7	0	monitoring	0	l	2	pmcue	0	no	CC24M18	24	M	2021-10-18_12h28.38.351	THAI_NEGA	2021.2.3	Win32	49.80079681						0	46	46	46	1
	0							OTTONE	p	6	17	monitoring	500	parola	1	ong	0	no	CC24M18	24	M	2021-10-18_12h28.38.351	THAI_NEGA	2021.2.3	Win32	49.80079681						0	47	47	47	1
z	1	1.5036						GAZEBO	p	6	8	monitoring	0	parola	1	ong	0	no	CC24M18	24	M	2021-10-18_12h28.38.351	THAI_NEGA	2021.2.3	Win32	49.80079681						0	48	48	48	1
m	1	1.0835						NENICO	np	6	0	monitoring	250	nonparola	2	ong	0	no	CC24M18	24	M	2021-10-18_12h28.38.351	THAI_NEGA	2021.2.3	Win32	49.80079681						0	49	49	49	1
z	1	1.0366						ARPIONE	p	7	12	monitoring	250	parola	1	ong	0	no	CC24M18	24	M	2021-10-18_12h28.38.351	THAI_NEGA	2021.2.3	Win32	49.80079681						0	50	50	50	1
z	0	1.8786						VANIGIA	np	7	0	monitoring	500	nonparola	2	ong	0	no	CC24M18	24	M	2021-10-18_12h28.38.351	THAI_NEGA	2021.2.3	Win32	49.80079681						0	51	51	51	1
m	1	1.2541						EBLISSE	np	7	0	monitoring	0	nonparola	2	ong	0	no	CC24M18	24	M	2021-10-18_12h28.38.351	THAI_NEGA	2021.2.3	Win32	49.80079681						0	52	52	52	1
z	1	1.0042						CARTINA	p	7	13	monitoring	250	parola	1	ong	0	no	CC24M18	24	M	2021-10-18_12h28.38.351	THAI_NEGA	2021.2.3	Win32	49.80079681						0	53	53	53	1
m	1	1.254						TECITA	np	6	0	monitoring	500	nonparola	2	ong	0	no	CC24M18	24	M	2021-10-18_12h28.38.351	THAI_NEGA	2021.2.3	Win32	49.80079681						0	54	54	54	1
z	1	0.954						FELINO	p	6	9	monitoring	500	parola	1	ong	0	no	CC24M18	24	M	2021-10-18_12h28.38.351	THAI_NEGA	2021.2.3	Win32	49.80079681						0	55	55	55	1
m	1	1.0048						GINEVRO	np	7	0	monitoring	250	nonparola	2	ong	0	no	CC24M18	24	M	2021-10-18_12h28.38.351	THAI_NEGA	2021.2.3	Win32	49.80079681						0	56	56	56	1
m	1	1.0135						ELANCO	np	6	0	monitoring	250	nonparola	2	ong	0	no	CC24M18	24	M	2021-10-18_12h28.38.351	THAI_NEGA	2021.2.3	Win32	49.80079681						0	57	57	57	1
z	1	1.0105						BIDONE	p	6	13	monitoring	0	parola	1	ong	0	no	CC24M18	24	M	2021-10-18_12h28.38.351	THAI_NEGA	2021.2.3	Win32	49.80079681						0	58	58	58	1
z	1	1.2046						LEMURE	p	6	3	monitoring	500	parola	1	ong	0	no	CC24M18	24	M	2021-10-18_12h28.38.351	THAI_NEGA	2021.2.3	Win32	49.80079681						0	59	59	59	1
l	1	0.9633						SAGOMA	p	6	0	monitoring	250	l	1	pmcue	0	no	CC24M18	24	M	2021-10-18_12h28.38.351	THAI_NEGA	2021.2.3	Win32	49.80079681						0	60	60	60	1
z	1	0.9204						REPERTO	p	7	7	monitoring	0	parola	1	ong	0	no	CC24M18	24	M	2021-10-18_12h28.38.351	THAI_NEGA	2021.2.3	Win32	49.80079681						0	61	61	61	1
m	1	0.9726						MIDULLO	np	7	0	monitoring	250	nonparola	2	ong	0	no	CC24M18	24	M	2021-10-18_12h28.38.351	THAI_NEGA	2021.2.3	Win32	49.80079681						0	62	62	62	1
m	1	1.3661						DANNOLA	np	7	0	monitoring	500	nonparola	2	ong	0	no	CC24M18	24	M	2021-10-18_12h28.38.351	THAI_NEGA	2021.2.3	Win32	49.80079681						0	63	63	63	1
z	1	0.8713						ORFANO	p	6	9	monitoring	500	parola	1	ong	0	no	CC24M18	24	M	2021-10-18_12h28.38.351	THAI_NEGA	2021.2.3	Win32	49.80079681						0	64	64	64	1
m	1	1.009						BANENA	np	6	0	monitoring	250	nonparola	2	ong	0	no	CC24M18	24	M	2021-10-18_12h28.38.351	THAI_NEGA	2021.2.3	Win32	49.80079681						0	65	65	65	1
m	1	1.1922						FERPATA	np	7	0	monitoring	0	nonparola	2	ong	0	no	CC24M18	24	M	2021-10-18_12h28.38.351	THAI_NEGA	2021.2.3	Win32	49.80079681						0	66	66	66	1
z	1	1.0511						NEURONE	p	7	11	monitoring	250	parola	1	ong	0	no	CC24M18	24	M	2021-10-18_12h28.38.351	THAI_NEGA	2021.2.3	Win32	49.80079681						0	67	67	67	1
m	1	1.4696						LATTERA	np	7	0	monitoring	500	nonparola	2	ong	0	no	CC24M18	24	M	2021-10-18_12h28.38.351	THAI_NEGA	2021.2.3	Win32	49.80079681						0	68	68	68	1
m	1	1.2853						GESIONE	np	7	0	monitoring	500	nonparola	2	ong	0	no	CC24M18	24	M	2021-10-18_12h28.38.351	THAI_NEGA	2021.2.3	Win32	49.80079681						0	69	69	69	1
l	0	1.2736						PEDANA	p	6	18	monitoring	500	parola	1	ong	0	no	CC24M18	24	M	2021-10-18_12h28.38.351	THAI_NEGA	2021.2.3	Win32	49.80079681						0	70	70	70	1
m	0	1.4854						MACIATA	np	7	0	monitoring	500	l	2	pmcue	0	no	CC24M18	24	M	2021-10-18_12h28.38.351	THAI_NEGA	2021.2.3	Win32	49.80079681						0	71	71	71	1
z	0	1.475						FIOLINO	np	7	0	monitoring	250	nonparola	2	ong	0	no	CC24M18	24	M	2021-10-18_12h28.38.351	THAI_NEGA	2021.2.3	Win32	49.80079681						0	72	72	72	1
z	1	1.1276						INGORGO	p	7	16	monitoring	0	parola	1	ong	0	no	CC24M18	24	M	2021-10-18_12h28.38.351	THAI_NEGA	2021.2.3	Win32	49.80079681						0	73	73	73	1
m	1	1.1448						IMPORO	np	6	0	monitoring	250	nonparola	2	ong	0	no	CC24M18	24	M	2021-10-18_12h28.38.351	THAI_NEGA	2021.2.3	Win32	49.80079681						0	74	74	74	1
z	1	1.0697						NOBILE	p	6	29	monitoring	500	parola	1	ong	0	no	CC24M18	24	M	2021-10-18_12h28.38.351	THAI_NEGA	2021.2.3	Win32	49.80079681						0	75	75	75	1
m	0	1.2045						MINIERA	p	7	19	monitoring	500	parola	1	ong	0	no	CC24M18	24	M	2021-10-18_12h28.38.351	THAI_NEGA	2021.2.3	Win32	49.80079681						0	76	76	76	1
m	1	1.1854						ALLARVE	np	7	0	monitoring	500	nonparola	2	ong	0	no	CC24M18	24	M	2021-10-18_12h28.38.351	THAI_NEGA	2021.2.3	Win32	49.80079681						0	77	77	77	1
m	1	1.3653						DIBANO	np	6	0	monitoring	250	nonparola	2	ong	0	no	CC24M18	24	M	2021-10-18_12h28.38.351	THAI_NEGA	2021.2.3	Win32	49.80079681						0	78	78	78	1
z	1	1.124						FAGOTTO	p	7	7	monitoring	0	parola	1	ong	0	no	CC24M18	24	M	2021-10-18_12h28.38.351	THAI_NEGA	2021.2.3	Win32	49.80079681						0	79	79	79	1
z	1	0.9863						PALUDE	p	6	13	monitoring	0	parola	1	ong	0	no	CC24M18	24	M	2021-10-18_12h28.38.351	THAI_NEGA	2021.2.3	Win32	49.80079681						0	80	80	80	1
m	1	1.0738						MUDINO	np	6	0	monitoring	500	nonparola	2	ong	0	no	CC24M18	24	M	2021-10-18_12h28.38.351	THAI_NEGA	2021.2.3	Win32	49.80079681						0	81	81	81	1
m	1	1.0275						ESTEBA	np	6	0	monitoring	500	nonparola	2	ong	0	no	CC24M18	24	M	2021-10-18_12h28.38.351	THAI_NEGA	2021.2.3	Win32	49.80079681						0	82	82	82	1
l	1	0.8099						MANTIDE	p	7	9	monitoring	250	l	1	pmcue	0	no	CC24M18	24	M	2021-10-18_12h28.38.351	THAI_NEGA	2021.2.3	Win32	49.80079681						0	83	83	83	1
z	1	1.4425						UVETTA	p	6	11	monitoring	500	parola	1	ong	0	no	CC24M18	24	M	2021-10-18_12h28.38.351	THAI_NEGA	2021.2.3	Win32	49.80079681						0	84	84	84	1
z	1	1.486						ESILIO	p	6	41	monitoring	250	parola	1	ong	0	no	CC24M18	24	M	2021-10-18_12h28.38.351	THAI_NEGA	2021.2.3	Win32	49.80079681						0	85	85	85	1
z	0	1.0524						RECRUTA	np	7	0	monitoring	500	nonparola	2	ong	0	no	CC24M18	24	M	2021-10-18_12h28.38.351	THAI_NEGA	2021.2.3	Win32	49.80079681						0	86	86	86	1
z	1	1.022						TIMONE	p	7	31	monitoring	250	parola	1	ong	0	no	CC24M18	24	M	2021-10-18_12h28.38.351	THAI_NEGA	2021.2.3	Win32	49.80079681						0	87	87	87	1
z	1	0.9436						CAVOLO	p	6	13	monitoring	0	parola	1	ong	0	no	CC24M18	24	M	2021-10-18_12h28.38.351	THAI_NEGA	2021.2.3	Win32	49.80079681						0	88	88	88	1
m	1	1.3049						NOTTARE	np	7	0	monitoring	500	nonparola	2	ong	0	no	CC24M18	24	M	2021-10-18_12h28.38.351	THAI_NEGA	2021.2.3	Win32	49.80079681						0	89	89	89	1
z	1	1.1677						LICHENE	p	7	7	monitoring	0	parola	1	ong	0	no	CC24M18	24	M	2021-10-18_12h28.38.351	THAI_NEGA	2021.2.3	Win32	49.80079681						0	90	90	90	1
m	1	0.9725						PUSTINO	np	7	0	monitoring	500	nonparola	2	ong	0	no	CC24M18	24	M	2021-10-18_12h28.38.351	THAI_NEGA	2021.2.3	Win32	49.80079681						0	91	91	91	1
z	1	1.023						MULINO	p	6	7	monitoring	0	parola	1	ong	0	no	CC24M18	24	M	2021-10-18_12h28.38.351	THAI_NEGA	2021.2.3	Win32	49.80079681						0	92	92	92	1
m	1	1.087						VAROLO	np	6	0	monitoring	0	nonparola	2	ong	0	no	CC24M18	24	M	2021-10-18_12h28.38.351	THAI_NEGA	2021.2.3	Win32	49.80079681						0	93	93	93	1
l	1	1.1345						ENIGMA	p	6	9	monitoring	500	l	1	pmcue	0	no	CC24M18	24	M	2021-10-18_12h28.38.351	THAI_NEGA	2021.2.3	Win32	49.80079681						0	94	94	94	1
z	1	0.9307						NARICE	p	6	15	monitoring	250	parola	1	ong	0	no	CC24M18	24	M	2021-10-18_12h28.38.351	THAI_NEGA	2021.2.3	Win32	49.80079681						0	95	95	95	1
m	1	0.9661						CAVIDE	np	6	0	monitoring	500	nonparola	2	ong	0	no	CC24M18	24	M	2021-10-18_12h28.38.351	THAI_NEGA	2021.2.3	Win32	49.80079681						0	96	96	96	1
z	0	1.228						VOLACE	np	6	0	monitoring	0	nonparola	2	ong	0	no	CC24M18	24	M	2021-10-18_12h28.38.351	THAI_NEGA	2021.2.3	Win32	49.80079681						0	97	97	97	1
m	1	1.3259						SADICE	np	6	0	monitoring	0	nonparola	2	ong	0	no	CC24M18	24	M	2021-10-18_12h28.38.351	THAI_NEGA	2021.2.3	Win32	49.80079681						0	98	98	98	1
z	1	1.0694						VORTICE	p	7	14	monitoring	250	parola	1	ong	0	no	CC24M18	24	M	2021-10-18_12h28.38.351	THAI_NEGA	2021.2.3	Win32	49.80079681						0	99	99	99	1
																			CC24M18	24	M	2021-10-18_12h28.38.351	THAI_NEGA	2021.2.3	Win32	49.80079681											n	1	7.0743	y	1	4.3009	n	1	4.5351
