# Supplementary material for: Thinking about it: the impact of COVID-19-related stimuli on prospective memory
Source: PeerJ. 2023 Nov 16;11:e16389. doi: 10.7717/peerj.16389 (PMC10657566; doi:10.7717/peerj.16389)
Supplement: Supplemental Information 4 — The raw data from both the task and the questionnaire. Both folders are divided in the three conditions (COV, DOC, and NEGA) depending on the presented video clip. [file peerj-11-16389-s004.zip › Data/RAW_Data_Task/NEGA_version/LC33F26_nega.csv]

trial_key.keys	trial_key.corr	trials_loop_practice.thisRepN	trials_loop_practice.thisTrialN	trials_loop_practice.thisN	trials_loop_practice.thisIndex	trials_loop_practice.ran	stimolo	parolanonparola	lunghezza	frequenza	blocco	jitter	rispcorr	StimTrig	stim_type	stimulus_after	underline	ID_Soggetto*	Età*	Sesso	date	expName	psychopyVersion	OS	frameRate	trial_key.rt	trials_loop_baseline.thisRepN	trials_loop_baseline.thisTrialN	trials_loop_baseline.thisN	trials_loop_baseline.thisIndex	trials_loop_baseline.ran	trials_loop_attention.thisRepN	trials_loop_attention.thisTrialN	trials_loop_attention.thisN	trials_loop_attention.thisIndex	trials_loop_attention.ran	emotional1_key.keys	emotional1_key.corr	emotional1_key.rt	emotional2_key.keys	emotional2_key.corr	emotional2_key.rt	emotional3_key.keys	emotional3_key.corr	emotional3_key.rt
	0	0	0	0	0	1	ARANCIA	p	7	31	practice	500	parola	1	ong	0	no	LC33F26	33		2021-10-26_19h21.31.711	THAI_NEGA	2021.2.3	Win32	60.0240096
z	1	0	1	1	1	1	RECINA	np	6	0	practice	500	nonparola	2	ong	0	no	LC33F26	33		2021-10-26_19h21.31.711	THAI_NEGA	2021.2.3	Win32	60.0240096	1.843
z	1	0	2	2	2	1	TUCCANA	np	7	0	practice	250	nonparola	2	ong	0	no	LC33F26	33		2021-10-26_19h21.31.711	THAI_NEGA	2021.2.3	Win32	60.0240096	0.696
m	1	0	3	3	3	1	PETTINE	p	7	1	practice	0	parola	1	ong	0	no	LC33F26	33		2021-10-26_19h21.31.711	THAI_NEGA	2021.2.3	Win32	60.0240096	0.701
m	0	0	4	4	4	1	INFITO	np	6	0	practice	500	nonparola	2	ong	0	no	LC33F26	33		2021-10-26_19h21.31.711	THAI_NEGA	2021.2.3	Win32	60.0240096	0.864
m	1	0	5	5	5	1	GIUDICE	p	7	374	practice	500	parola	1	ong	0	no	LC33F26	33		2021-10-26_19h21.31.711	THAI_NEGA	2021.2.3	Win32	60.0240096	0.684
m	1	0	6	6	6	1	VOLANTE	p	7	89	practice	0	parola	1	ong	0	no	LC33F26	33		2021-10-26_19h21.31.711	THAI_NEGA	2021.2.3	Win32	60.0240096	0.47
z	1	0	7	7	7	1	CUBELA	np	6	0	practice	250	nonparola	2	ong	0	no	LC33F26	33		2021-10-26_19h21.31.711	THAI_NEGA	2021.2.3	Win32	60.0240096	0.535
z	1	0	8	8	8	1	LUGGINE	np	7	0	practice	0	nonparola	2	ong	0	no	LC33F26	33		2021-10-26_19h21.31.711	THAI_NEGA	2021.2.3	Win32	60.0240096	0.832
m	1	0	9	9	9	1	DISEGNO	p	7	201	practice	0	parola	1	ong	0	no	LC33F26	33		2021-10-26_19h21.31.711	THAI_NEGA	2021.2.3	Win32	60.0240096	0.634
m	1						RELITTO	p	7	8	baseline	500	parola	1	ong	0	no	LC33F26	33		2021-10-26_19h21.31.711	THAI_NEGA	2021.2.3	Win32	60.0240096	0.751	0	0	0	0	1
z	0						GERANIO	p	7	12	baseline	250	parola	1	ong	0	no	LC33F26	33		2021-10-26_19h21.31.711	THAI_NEGA	2021.2.3	Win32	60.0240096	0.698	0	1	1	1	1
z	1						VANANGA	np	7	0	baseline	0	nonparola	2	ong	0	no	LC33F26	33		2021-10-26_19h21.31.711	THAI_NEGA	2021.2.3	Win32	60.0240096	0.853	0	2	2	2	1
m	1						NATICA	p	6	5	baseline	250	parola	1	ong	0	no	LC33F26	33		2021-10-26_19h21.31.711	THAI_NEGA	2021.2.3	Win32	60.0240096	0.765	0	3	3	3	1
z	1						USTELLO	np	7	0	baseline	500	nonparola	2	ong	0	no	LC33F26	33		2021-10-26_19h21.31.711	THAI_NEGA	2021.2.3	Win32	60.0240096	0.749	0	4	4	4	1
m	1						METANO	p	6	17	baseline	250	parola	1	ong	0	no	LC33F26	33		2021-10-26_19h21.31.711	THAI_NEGA	2021.2.3	Win32	60.0240096	0.549	0	5	5	5	1
z	1						FIURIA	np	6	0	baseline	500	nonparola	2	ong	0	no	LC33F26	33		2021-10-26_19h21.31.711	THAI_NEGA	2021.2.3	Win32	60.0240096	0.949	0	6	6	6	1
m	1						SUGHERO	p	7	5	baseline	250	parola	1	ong	0	no	LC33F26	33		2021-10-26_19h21.31.711	THAI_NEGA	2021.2.3	Win32	60.0240096	0.631	0	7	7	7	1
z	1						PIROTA	np	6	0	baseline	250	nonparola	2	ong	0	no	LC33F26	33		2021-10-26_19h21.31.711	THAI_NEGA	2021.2.3	Win32	60.0240096	0.799	0	8	8	8	1
z	1						BAMBORA	np	7	0	baseline	0	nonparola	2	ong	0	no	LC33F26	33		2021-10-26_19h21.31.711	THAI_NEGA	2021.2.3	Win32	60.0240096	0.832	0	9	9	9	1
m	1						PETALO	p	6	27	baseline	250	parola	1	ong	0	no	LC33F26	33		2021-10-26_19h21.31.711	THAI_NEGA	2021.2.3	Win32	60.0240096	0.618	0	10	10	10	1
m	1						ELMETTO	p	7	5	baseline	0	parola	1	ong	0	no	LC33F26	33		2021-10-26_19h21.31.711	THAI_NEGA	2021.2.3	Win32	60.0240096	0.764	0	11	11	11	1
z	1						DOBILE	np	6	0	baseline	250	nonparola	2	ong	0	no	LC33F26	33		2021-10-26_19h21.31.711	THAI_NEGA	2021.2.3	Win32	60.0240096	0.748	0	12	12	12	1
m	1						BAVERO	p	6	7	baseline	0	parola	1	ong	0	no	LC33F26	33		2021-10-26_19h21.31.711	THAI_NEGA	2021.2.3	Win32	60.0240096	1.065	0	13	13	13	1
m	1						VALENZA	p	7	10	baseline	500	parola	1	ong	0	no	LC33F26	33		2021-10-26_19h21.31.711	THAI_NEGA	2021.2.3	Win32	60.0240096	0.666	0	14	14	14	1
z	1						ORDONE	np	6	0	baseline	250	nonparola	2	ong	0	no	LC33F26	33		2021-10-26_19h21.31.711	THAI_NEGA	2021.2.3	Win32	60.0240096	0.732	0	15	15	15	1
m	0						TERPONE	np	7	0	baseline	250	nonparola	2	ong	0	no	LC33F26	33		2021-10-26_19h21.31.711	THAI_NEGA	2021.2.3	Win32	60.0240096	1.001	0	16	16	16	1
m	1						INCHINO	p	7	10	baseline	250	parola	1	ong	0	no	LC33F26	33		2021-10-26_19h21.31.711	THAI_NEGA	2021.2.3	Win32	60.0240096	0.998	0	17	17	17	1
m	1						ETTARO	p	6	31	baseline	0	parola	1	ong	0	no	LC33F26	33		2021-10-26_19h21.31.711	THAI_NEGA	2021.2.3	Win32	60.0240096	0.618	0	18	18	18	1
z	1						LUVACA	np	6	0	baseline	250	nonparola	2	ong	0	no	LC33F26	33		2021-10-26_19h21.31.711	THAI_NEGA	2021.2.3	Win32	60.0240096	0.766	0	19	19	19	1
m	1						DUETTO	p	6	23	baseline	500	parola	1	ong	0	no	LC33F26	33		2021-10-26_19h21.31.711	THAI_NEGA	2021.2.3	Win32	60.0240096	0.703	0	20	20	20	1
z	1						PUPILE	np	6	0	baseline	250	nonparola	2	ong	0	no	LC33F26	33		2021-10-26_19h21.31.711	THAI_NEGA	2021.2.3	Win32	60.0240096	1.533	0	21	21	21	1
m	0						STOVACO	np	7	0	baseline	0	nonparola	2	ong	0	no	LC33F26	33		2021-10-26_19h21.31.711	THAI_NEGA	2021.2.3	Win32	60.0240096	0.686	0	22	22	22	1
m	1						BARILE	p	6	7	baseline	500	parola	1	ong	0	no	LC33F26	33		2021-10-26_19h21.31.711	THAI_NEGA	2021.2.3	Win32	60.0240096	0.746	0	23	23	23	1
z	1						RANAIO	np	6	0	baseline	250	nonparola	2	ong	0	no	LC33F26	33		2021-10-26_19h21.31.711	THAI_NEGA	2021.2.3	Win32	60.0240096	0.717	0	24	24	24	1
m	1						CAVERNA	p	7	14	baseline	250	parola	1	ong	0	no	LC33F26	33		2021-10-26_19h21.31.711	THAI_NEGA	2021.2.3	Win32	60.0240096	0.635	0	25	25	25	1
z	1						ROTOIA	np	7	0	baseline	500	nonparola	2	ong	0	no	LC33F26	33		2021-10-26_19h21.31.711	THAI_NEGA	2021.2.3	Win32	60.0240096	0.97	0	26	26	26	1
m	1						ALTURA	p	6	8	baseline	500	parola	1	ong	0	no	LC33F26	33		2021-10-26_19h21.31.711	THAI_NEGA	2021.2.3	Win32	60.0240096	0.804	0	27	27	27	1
m	1						DIPINTO	p	7	21	baseline	0	parola	1	ong	0	no	LC33F26	33		2021-10-26_19h21.31.711	THAI_NEGA	2021.2.3	Win32	60.0240096	0.584	0	28	28	28	1
m	1						LEGUME	p	6	11	baseline	250	parola	1	ong	0	no	LC33F26	33		2021-10-26_19h21.31.711	THAI_NEGA	2021.2.3	Win32	60.0240096	0.635	0	29	29	29	1
	0						FEDINO	np	6	0	baseline	500	nonparola	2	ong	0	no	LC33F26	33		2021-10-26_19h21.31.711	THAI_NEGA	2021.2.3	Win32	60.0240096		0	30	30	30	1
m	1						MENSOLA	p	7	7	baseline	0	parola	1	ong	0	no	LC33F26	33		2021-10-26_19h21.31.711	THAI_NEGA	2021.2.3	Win32	60.0240096	0.552	0	31	31	31	1
z	1						ALCUME	np	6	0	baseline	500	nonparola	2	ong	0	no	LC33F26	33		2021-10-26_19h21.31.711	THAI_NEGA	2021.2.3	Win32	60.0240096	0.645	0	32	32	32	1
m	1						INNESTO	p	6	13	baseline	0	parola	1	ong	0	no	LC33F26	33		2021-10-26_19h21.31.711	THAI_NEGA	2021.2.3	Win32	60.0240096	0.6	0	33	33	33	1
z	1						LAVENDA	np	7	0	baseline	0	nonparola	2	ong	0	no	LC33F26	33		2021-10-26_19h21.31.711	THAI_NEGA	2021.2.3	Win32	60.0240096	0.862	0	34	34	34	1
z	0						SLAVINA	p	7	5	baseline	500	parola	1	ong	0	no	LC33F26	33		2021-10-26_19h21.31.711	THAI_NEGA	2021.2.3	Win32	60.0240096	0.7	0	35	35	35	1
m	1						ORMONE	p	6	6	baseline	500	parola	1	ong	0	no	LC33F26	33		2021-10-26_19h21.31.711	THAI_NEGA	2021.2.3	Win32	60.0240096	0.603	0	36	36	36	1
z	1						UMIONE	np	6	0	baseline	0	nonparola	2	ong	0	no	LC33F26	33		2021-10-26_19h21.31.711	THAI_NEGA	2021.2.3	Win32	60.0240096	0.849	0	37	37	37	1
m	1						SALAME	p	6	14	baseline	0	parola	1	ong	0	no	LC33F26	33		2021-10-26_19h21.31.711	THAI_NEGA	2021.2.3	Win32	60.0240096	0.601	0	38	38	38	1
z	1						GANDOLA	np	7	0	baseline	500	nonparola	2	ong	0	no	LC33F26	33		2021-10-26_19h21.31.711	THAI_NEGA	2021.2.3	Win32	60.0240096	0.865	0	39	39	39	1
m	0						DIGEGNO	np	7	0	baseline	500	nonparola	2	ong	0	no	LC33F26	33		2021-10-26_19h21.31.711	THAI_NEGA	2021.2.3	Win32	60.0240096	0.539	0	40	40	40	1
z	1						BACRECA	np	7	0	baseline	0	nonparola	2	ong	0	no	LC33F26	33		2021-10-26_19h21.31.711	THAI_NEGA	2021.2.3	Win32	60.0240096	0.701	0	41	41	41	1
m	1						RUDERE	p	6	8	baseline	250	parola	1	ong	0	no	LC33F26	33		2021-10-26_19h21.31.711	THAI_NEGA	2021.2.3	Win32	60.0240096	0.617	0	42	42	42	1
z	1						OSCITE	np	6	0	baseline	250	nonparola	2	ong	0	no	LC33F26	33		2021-10-26_19h21.31.711	THAI_NEGA	2021.2.3	Win32	60.0240096	0.817	0	43	43	43	1
m	1						NETTARE	p	7	14	baseline	500	parola	1	ong	0	no	LC33F26	33		2021-10-26_19h21.31.711	THAI_NEGA	2021.2.3	Win32	60.0240096	0.647	0	44	44	44	1
m	0						PENTERA	np	7	0	baseline	0	nonparola	2	ong	0	no	LC33F26	33		2021-10-26_19h21.31.711	THAI_NEGA	2021.2.3	Win32	60.0240096	0.898	0	45	45	45	1
z	1						NEBOZIO	np	7	0	baseline	250	nonparola	2	ong	0	no	LC33F26	33		2021-10-26_19h21.31.711	THAI_NEGA	2021.2.3	Win32	60.0240096	0.666	0	46	46	46	1
m	1						ZATTERA	p	7	14	baseline	500	parola	1	ong	0	no	LC33F26	33		2021-10-26_19h21.31.711	THAI_NEGA	2021.2.3	Win32	60.0240096	0.716	0	47	47	47	1
m	1						LAMIERA	p	7	11	baseline	500	parola	1	ong	0	no	LC33F26	33		2021-10-26_19h21.31.711	THAI_NEGA	2021.2.3	Win32	60.0240096	0.617	0	48	48	48	1
z	1						CULINA	np	6	0	baseline	500	nonparola	2	ong	0	no	LC33F26	33		2021-10-26_19h21.31.711	THAI_NEGA	2021.2.3	Win32	60.0240096	0.755	0	49	49	49	1
m	1						FALANGE	p	7	9	baseline	250	parola	1	ong	0	no	LC33F26	33		2021-10-26_19h21.31.711	THAI_NEGA	2021.2.3	Win32	60.0240096	0.847	0	50	50	50	1
m	1						PEDALE	p	6	16	baseline	500	parola	1	ong	0	no	LC33F26	33		2021-10-26_19h21.31.711	THAI_NEGA	2021.2.3	Win32	60.0240096	0.868	0	51	51	51	1
z	1						METARDO	np	7	0	baseline	500	nonparola	2	ong	0	no	LC33F26	33		2021-10-26_19h21.31.711	THAI_NEGA	2021.2.3	Win32	60.0240096	0.75	0	52	52	52	1
m	1						EMPORIO	p	7	3	baseline	250	parola	1	ong	0	no	LC33F26	33		2021-10-26_19h21.31.711	THAI_NEGA	2021.2.3	Win32	60.0240096	0.583	0	53	53	53	1
z	1						TAPORE	np	6	0	baseline	0	nonparola	2	ong	0	no	LC33F26	33		2021-10-26_19h21.31.711	THAI_NEGA	2021.2.3	Win32	60.0240096	0.831	0	54	54	54	1
z	1						DENTIDE	np	7	0	baseline	250	nonparola	2	ong	0	no	LC33F26	33		2021-10-26_19h21.31.711	THAI_NEGA	2021.2.3	Win32	60.0240096	0.847	0	55	55	55	1
z	1						SEPERTO	np	7	0	baseline	500	nonparola	2	ong	0	no	LC33F26	33		2021-10-26_19h21.31.711	THAI_NEGA	2021.2.3	Win32	60.0240096	0.966	0	56	56	56	1
m	1						MUCOSA	p	6	6	baseline	500	parola	1	ong	0	no	LC33F26	33		2021-10-26_19h21.31.711	THAI_NEGA	2021.2.3	Win32	60.0240096	0.616	0	57	57	57	1
z	1						BECULLA	np	7	0	baseline	250	nonparola	2	ong	0	no	LC33F26	33		2021-10-26_19h21.31.711	THAI_NEGA	2021.2.3	Win32	60.0240096	0.815	0	58	58	58	1
z	0						FUCINA	p	6	8	baseline	250	parola	1	ong	0	no	LC33F26	33		2021-10-26_19h21.31.711	THAI_NEGA	2021.2.3	Win32	60.0240096	0.771	0	59	59	59	1
m	1						ECLISSI	p	7	5	baseline	0	parola	1	ong	0	no	LC33F26	33		2021-10-26_19h21.31.711	THAI_NEGA	2021.2.3	Win32	60.0240096	0.583	0	60	60	60	1
m	1						TROFEO	p	6	23	baseline	250	parola	1	ong	0	no	LC33F26	33		2021-10-26_19h21.31.711	THAI_NEGA	2021.2.3	Win32	60.0240096	0.785	0	61	61	61	1
m	1						ROTTAME	p	7	7	baseline	0	parola	1	ong	0	no	LC33F26	33		2021-10-26_19h21.31.711	THAI_NEGA	2021.2.3	Win32	60.0240096	0.635	0	62	62	62	1
z	1						MENDOLO	np	7	0	baseline	500	nonparola	2	ong	0	no	LC33F26	33		2021-10-26_19h21.31.711	THAI_NEGA	2021.2.3	Win32	60.0240096	0.755	0	63	63	63	1
z	1						ARSINE	np	6	0	baseline	250	nonparola	2	ong	0	no	LC33F26	33		2021-10-26_19h21.31.711	THAI_NEGA	2021.2.3	Win32	60.0240096	1.006	0	64	64	64	1
m	1						TISANA	p	6	7	baseline	0	parola	1	ong	0	no	LC33F26	33		2021-10-26_19h21.31.711	THAI_NEGA	2021.2.3	Win32	60.0240096	0.713	0	65	65	65	1
z	1						ORLINO	np	6	0	baseline	0	nonparola	2	ong	0	no	LC33F26	33		2021-10-26_19h21.31.711	THAI_NEGA	2021.2.3	Win32	60.0240096	0.783	0	66	66	66	1
z	0						ARINGA	p	6	9	baseline	500	parola	1	ong	0	no	LC33F26	33		2021-10-26_19h21.31.711	THAI_NEGA	2021.2.3	Win32	60.0240096	1.382	0	67	67	67	1
m	0						TENGINE	np	7	0	baseline	0	nonparola	2	ong	0	no	LC33F26	33		2021-10-26_19h21.31.711	THAI_NEGA	2021.2.3	Win32	60.0240096	0.62	0	68	68	68	1
m	1						ATTICO	p	6	6	baseline	500	parola	1	ong	0	no	LC33F26	33		2021-10-26_19h21.31.711	THAI_NEGA	2021.2.3	Win32	60.0240096	0.632	0	69	69	69	1
z	1						VENORE	np	6	0	baseline	250	nonparola	2	ong	0	no	LC33F26	33		2021-10-26_19h21.31.711	THAI_NEGA	2021.2.3	Win32	60.0240096	0.75	0	70	70	70	1
m	1						DARSENA	p	7	9	baseline	0	parola	1	ong	0	no	LC33F26	33		2021-10-26_19h21.31.711	THAI_NEGA	2021.2.3	Win32	60.0240096	0.898	0	71	71	71	1
m	0						ALCIERE	np	7	0	baseline	250	nonparola	2	ong	0	no	LC33F26	33		2021-10-26_19h21.31.711	THAI_NEGA	2021.2.3	Win32	60.0240096	0.92	0	72	72	72	1
z	1						ENTIMO	np	6	0	baseline	0	nonparola	2	ong	0	no	LC33F26	33		2021-10-26_19h21.31.711	THAI_NEGA	2021.2.3	Win32	60.0240096	0.8	0	73	73	73	1
m	1						LIVIDO	p	6	8	baseline	500	parola	1	ong	0	no	LC33F26	33		2021-10-26_19h21.31.711	THAI_NEGA	2021.2.3	Win32	60.0240096	0.533	0	74	74	74	1
m	1						NAUSEA	p	6	15	baseline	0	parola	1	ong	0	no	LC33F26	33		2021-10-26_19h21.31.711	THAI_NEGA	2021.2.3	Win32	60.0240096	0.6	0	75	75	75	1
z	1						VERCACE	np	7	0	baseline	500	nonparola	2	ong	0	no	LC33F26	33		2021-10-26_19h21.31.711	THAI_NEGA	2021.2.3	Win32	60.0240096	1.263	0	76	76	76	1
m	1						COFANO	p	6	9	baseline	0	parola	1	ong	0	no	LC33F26	33		2021-10-26_19h21.31.711	THAI_NEGA	2021.2.3	Win32	60.0240096	0.546	0	77	77	77	1
z	1						USPICIO	np	7	0	baseline	250	nonparola	2	ong	0	no	LC33F26	33		2021-10-26_19h21.31.711	THAI_NEGA	2021.2.3	Win32	60.0240096	0.703	0	78	78	78	1
m	1						IMBUTO	p	6	9	baseline	0	parola	1	ong	0	no	LC33F26	33		2021-10-26_19h21.31.711	THAI_NEGA	2021.2.3	Win32	60.0240096	1.081	0	79	79	79	1
z	1						SADIVA	np	6	0	baseline	500	nonparola	2	ong	0	no	LC33F26	33		2021-10-26_19h21.31.711	THAI_NEGA	2021.2.3	Win32	60.0240096	0.753	0	80	80	80	1
m	1						BOZZOLO	p	7	7	baseline	0	parola	1	ong	0	no	LC33F26	33		2021-10-26_19h21.31.711	THAI_NEGA	2021.2.3	Win32	60.0240096	0.649	0	81	81	81	1
z	1						OMPICCIO	np	7	0	baseline	0	nonparola	2	ong	0	no	LC33F26	33		2021-10-26_19h21.31.711	THAI_NEGA	2021.2.3	Win32	60.0240096	0.799	0	82	82	82	1
z	1						LIMPONE	np	7	0	baseline	500	nonparola	2	ong	0	no	LC33F26	33		2021-10-26_19h21.31.711	THAI_NEGA	2021.2.3	Win32	60.0240096	0.766	0	83	83	83	1
z	1						NARCICO	np	7	0	baseline	250	nonparola	2	ong	0	no	LC33F26	33		2021-10-26_19h21.31.711	THAI_NEGA	2021.2.3	Win32	60.0240096	0.931	0	84	84	84	1
m	1						PASCOLO	p	7	7	baseline	0	parola	1	ong	0	no	LC33F26	33		2021-10-26_19h21.31.711	THAI_NEGA	2021.2.3	Win32	60.0240096	0.734	0	85	85	85	1
m	0						INSOGNA	np	7	0	baseline	250	nonparola	2	ong	0	no	LC33F26	33		2021-10-26_19h21.31.711	THAI_NEGA	2021.2.3	Win32	60.0240096	0.652	0	86	86	86	1
m	1						PATINA	p	6	14	baseline	250	parola	1	ong	0	no	LC33F26	33		2021-10-26_19h21.31.711	THAI_NEGA	2021.2.3	Win32	60.0240096	0.847	0	87	87	87	1
z	1						ADOLTO	np	7	0	baseline	0	nonparola	2	ong	0	no	LC33F26	33		2021-10-26_19h21.31.711	THAI_NEGA	2021.2.3	Win32	60.0240096	0.816	0	88	88	88	1
m	1						UTENTE	p	6	34	baseline	0	parola	1	ong	0	no	LC33F26	33		2021-10-26_19h21.31.711	THAI_NEGA	2021.2.3	Win32	60.0240096	0.546	0	89	89	89	1
z	1						CIPELLA	np	7	0	baseline	500	nonparola	2	ong	0	no	LC33F26	33		2021-10-26_19h21.31.711	THAI_NEGA	2021.2.3	Win32	60.0240096	0.685	0	90	90	90	1
m	1						GINEPRO	p	7	10	baseline	0	parola	1	ong	0	no	LC33F26	33		2021-10-26_19h21.31.711	THAI_NEGA	2021.2.3	Win32	60.0240096	0.599	0	91	91	91	1
z	1						NONATO	np	6	0	baseline	500	nonparola	2	ong	0	no	LC33F26	33		2021-10-26_19h21.31.711	THAI_NEGA	2021.2.3	Win32	60.0240096	0.682	0	92	92	92	1
m	1						CALICE	p	6	10	baseline	0	parola	1	ong	0	no	LC33F26	33		2021-10-26_19h21.31.711	THAI_NEGA	2021.2.3	Win32	60.0240096	0.635	0	93	93	93	1
m	1						TORACE	p	6	31	baseline	250	parola	1	ong	0	no	LC33F26	33		2021-10-26_19h21.31.711	THAI_NEGA	2021.2.3	Win32	60.0240096	0.716	0	94	94	94	1
m	1						REDINE	p	6	8	baseline	500	parola	1	ong	0	no	LC33F26	33		2021-10-26_19h21.31.711	THAI_NEGA	2021.2.3	Win32	60.0240096	0.867	0	95	95	95	1
m	1						GOMITO	p	6	35	baseline	0	parola	1	ong	0	no	LC33F26	33		2021-10-26_19h21.31.711	THAI_NEGA	2021.2.3	Win32	60.0240096	0.568	0	96	96	96	1
z	1						INGENSO	np	7	0	baseline	500	nonparola	2	ong	0	no	LC33F26	33		2021-10-26_19h21.31.711	THAI_NEGA	2021.2.3	Win32	60.0240096	0.682	0	97	97	97	1
z	1						COVALLO	np	7	0	baseline	250	nonparola	2	ong	0	no	LC33F26	33		2021-10-26_19h21.31.711	THAI_NEGA	2021.2.3	Win32	60.0240096	0.83	0	98	98	98	1
m	1						MONACO	p	6	24	baseline	250	parola	1	ong	0	no	LC33F26	33		2021-10-26_19h21.31.711	THAI_NEGA	2021.2.3	Win32	60.0240096	0.585	0	99	99	99	1
	0						DILUVIO	p	7	34	monitoring	0	parola	1	ong	0	no	LC33F26	33		2021-10-26_19h21.31.711	THAI_NEGA	2021.2.3	Win32	60.0240096							0	0	0	0	1
z	1						PADATO	np	6	0	monitoring	250	nonparola	2	ong	0	no	LC33F26	33		2021-10-26_19h21.31.711	THAI_NEGA	2021.2.3	Win32	60.0240096	1.082						0	1	1	1	1
m	1						STIVALE	p	7	10	monitoring	0	parola	1	ong	0	no	LC33F26	33		2021-10-26_19h21.31.711	THAI_NEGA	2021.2.3	Win32	60.0240096	0.846						0	2	2	2	1
	0						BAMMINO	np	7	0	monitoring	0	nonparola	2	ong	0	no	LC33F26	33		2021-10-26_19h21.31.711	THAI_NEGA	2021.2.3	Win32	60.0240096							0	3	3	3	1
z	1						NUDOLA	np	6	0	monitoring	250	nonparola	2	ong	0	no	LC33F26	33		2021-10-26_19h21.31.711	THAI_NEGA	2021.2.3	Win32	60.0240096	0.915						0	4	4	4	1
l	0						ZAMPINO	p	7	6	monitoring	500	parola	1	ong	0	no	LC33F26	33		2021-10-26_19h21.31.711	THAI_NEGA	2021.2.3	Win32	60.0240096	1.431						0	5	5	5	1
m	1						CALDAIA	p	7	12	monitoring	250	parola	1	ong	0	no	LC33F26	33		2021-10-26_19h21.31.711	THAI_NEGA	2021.2.3	Win32	60.0240096	1.033						0	6	6	6	1
m	0						FULGINE	np	7	0	monitoring	0	nonparola	2	ong	0	no	LC33F26	33		2021-10-26_19h21.31.711	THAI_NEGA	2021.2.3	Win32	60.0240096	1.032						0	7	7	7	1
m	1						URANIO	p	6	9	monitoring	250	parola	1	ong	0	no	LC33F26	33		2021-10-26_19h21.31.711	THAI_NEGA	2021.2.3	Win32	60.0240096	1.033						0	8	8	8	1
z	1						APISSO	np	6	0	monitoring	500	nonparola	2	ong	0	no	LC33F26	33		2021-10-26_19h21.31.711	THAI_NEGA	2021.2.3	Win32	60.0240096	0.915						0	9	9	9	1
z	0						CAGERMA	np	7	0	monitoring	0	l	2	pmcue	0	no	LC33F26	33		2021-10-26_19h21.31.711	THAI_NEGA	2021.2.3	Win32	60.0240096	0.766						0	10	10	10	1
m	1						TAZZINA	p	7	10	monitoring	250	parola	1	ong	0	no	LC33F26	33		2021-10-26_19h21.31.711	THAI_NEGA	2021.2.3	Win32	60.0240096	0.967						0	11	11	11	1
m	1						VAPORE	p	6	40	monitoring	0	parola	1	ong	0	no	LC33F26	33		2021-10-26_19h21.31.711	THAI_NEGA	2021.2.3	Win32	60.0240096	0.85						0	12	12	12	1
z	1						FEDORE	np	6	0	monitoring	250	nonparola	2	ong	0	no	LC33F26	33		2021-10-26_19h21.31.711	THAI_NEGA	2021.2.3	Win32	60.0240096	0.982						0	13	13	13	1
m	1						MONTONE	p	7	8	monitoring	250	parola	1	ong	0	no	LC33F26	33		2021-10-26_19h21.31.711	THAI_NEGA	2021.2.3	Win32	60.0240096	1.068						0	14	14	14	1
m	0						CANEZZA	np	7	0	monitoring	0	nonparola	2	ong	0	no	LC33F26	33		2021-10-26_19h21.31.711	THAI_NEGA	2021.2.3	Win32	60.0240096	1.751						0	15	15	15	1
z	1						RAGINA	np	6	0	monitoring	250	nonparola	2	ong	0	no	LC33F26	33		2021-10-26_19h21.31.711	THAI_NEGA	2021.2.3	Win32	60.0240096	0.831						0	16	16	16	1
m	1						AGNELLO	p	7	17	monitoring	250	parola	1	ong	0	no	LC33F26	33		2021-10-26_19h21.31.711	THAI_NEGA	2021.2.3	Win32	60.0240096	0.715						0	17	17	17	1
z	1						PINARIO	np	7	0	monitoring	250	nonparola	2	ong	0	no	LC33F26	33		2021-10-26_19h21.31.711	THAI_NEGA	2021.2.3	Win32	60.0240096	1.067						0	18	18	18	1
z	1						INDANO	np	6	0	monitoring	500	nonparola	2	ong	0	no	LC33F26	33		2021-10-26_19h21.31.711	THAI_NEGA	2021.2.3	Win32	60.0240096	1.016						0	19	19	19	1
m	1						BISTURI	p	7	8	monitoring	250	parola	1	ong	0	no	LC33F26	33		2021-10-26_19h21.31.711	THAI_NEGA	2021.2.3	Win32	60.0240096	0.821						0	20	20	20	1
z	1						SECONTO	np	7	0	monitoring	250	nonparola	2	ong	0	no	LC33F26	33		2021-10-26_19h21.31.711	THAI_NEGA	2021.2.3	Win32	60.0240096	0.801						0	21	21	21	1
l	1						POMATA	p	6	0	monitoring	500	l	1	pmcue	0	no	LC33F26	33		2021-10-26_19h21.31.711	THAI_NEGA	2021.2.3	Win32	60.0240096	0.885						0	22	22	22	1
z	1						UMETTA	np	6	0	monitoring	250	nonparola	2	ong	0	no	LC33F26	33		2021-10-26_19h21.31.711	THAI_NEGA	2021.2.3	Win32	60.0240096	1.147						0	23	23	23	1
m	1						FRUSCIO	p	7	9	monitoring	0	parola	1	ong	0	no	LC33F26	33		2021-10-26_19h21.31.711	THAI_NEGA	2021.2.3	Win32	60.0240096	0.618						0	24	24	24	1
m	1						ORDIGNO	p	7	15	monitoring	250	parola	1	ong	0	no	LC33F26	33		2021-10-26_19h21.31.711	THAI_NEGA	2021.2.3	Win32	60.0240096	0.888						0	25	25	25	1
z	1						METALO	np	6	0	monitoring	0	nonparola	2	ong	0	no	LC33F26	33		2021-10-26_19h21.31.711	THAI_NEGA	2021.2.3	Win32	60.0240096	0.915						0	26	26	26	1
z	1						GAVERA	np	6	0	monitoring	500	nonparola	2	ong	0	no	LC33F26	33		2021-10-26_19h21.31.711	THAI_NEGA	2021.2.3	Win32	60.0240096	0.849						0	27	27	27	1
m	1						INSERTO	p	7	9	monitoring	0	parola	1	ong	0	no	LC33F26	33		2021-10-26_19h21.31.711	THAI_NEGA	2021.2.3	Win32	60.0240096	0.768						0	28	28	28	1
m	1						VICARIO	p	7	9	monitoring	500	parola	1	ong	0	no	LC33F26	33		2021-10-26_19h21.31.711	THAI_NEGA	2021.2.3	Win32	60.0240096	0.982						0	29	29	29	1
z	1						ACENDA	np	6	0	monitoring	0	nonparola	2	ong	0	no	LC33F26	33		2021-10-26_19h21.31.711	THAI_NEGA	2021.2.3	Win32	60.0240096	0.766						0	30	30	30	1
m	1						DECADE	p	6	7	monitoring	0	parola	1	ong	0	no	LC33F26	33		2021-10-26_19h21.31.711	THAI_NEGA	2021.2.3	Win32	60.0240096	0.703						0	31	31	31	1
z	1						PALETE	np	6	0	monitoring	500	nonparola	2	ong	0	no	LC33F26	33		2021-10-26_19h21.31.711	THAI_NEGA	2021.2.3	Win32	60.0240096	0.928						0	32	32	32	1
m	1						SENAPE	p	6	17	monitoring	500	parola	1	ong	0	no	LC33F26	33		2021-10-26_19h21.31.711	THAI_NEGA	2021.2.3	Win32	60.0240096	0.567						0	33	33	33	1
z	1						TENTONO	np	7	0	monitoring	0	nonparola	2	ong	0	no	LC33F26	33		2021-10-26_19h21.31.711	THAI_NEGA	2021.2.3	Win32	60.0240096	1.221						0	34	34	34	1
l	1						MANICO	p	6	12	monitoring	0	l	1	pmcue	0	no	LC33F26	33		2021-10-26_19h21.31.711	THAI_NEGA	2021.2.3	Win32	60.0240096	0.827						0	35	35	35	1
m	1						GETTONE	p	7	5	monitoring	250	parola	1	ong	0	no	LC33F26	33		2021-10-26_19h21.31.711	THAI_NEGA	2021.2.3	Win32	60.0240096	0.798						0	36	36	36	1
z	1						CALERA	np	6	0	monitoring	500	nonparola	2	ong	0	no	LC33F26	33		2021-10-26_19h21.31.711	THAI_NEGA	2021.2.3	Win32	60.0240096	0.883						0	37	37	37	1
m	1						USTIONE	p	7	20	monitoring	500	parola	1	ong	0	no	LC33F26	33		2021-10-26_19h21.31.711	THAI_NEGA	2021.2.3	Win32	60.0240096	0.651						0	38	38	38	1
m	1						LEGNAME	p	7	7	monitoring	0	parola	1	ong	0	no	LC33F26	33		2021-10-26_19h21.31.711	THAI_NEGA	2021.2.3	Win32	60.0240096	1.388						0	39	39	39	1
z	1						MODIVO	np	6	0	monitoring	0	nonparola	2	ong	0	no	LC33F26	33		2021-10-26_19h21.31.711	THAI_NEGA	2021.2.3	Win32	60.0240096	0.798						0	40	40	40	1
m	1						RADURA	p	6	9	monitoring	0	parola	1	ong	0	no	LC33F26	33		2021-10-26_19h21.31.711	THAI_NEGA	2021.2.3	Win32	60.0240096	0.817						0	41	41	41	1
z	1						TUANTO	np	6	0	monitoring	250	nonparola	2	ong	0	no	LC33F26	33		2021-10-26_19h21.31.711	THAI_NEGA	2021.2.3	Win32	60.0240096	0.92						0	42	42	42	1
m	1						PICCONE	p	7	11	monitoring	0	parola	1	ong	0	no	LC33F26	33		2021-10-26_19h21.31.711	THAI_NEGA	2021.2.3	Win32	60.0240096	1.029						0	43	43	43	1
z	1						LACREME	np	7	0	monitoring	250	nonparola	2	ong	0	no	LC33F26	33		2021-10-26_19h21.31.711	THAI_NEGA	2021.2.3	Win32	60.0240096	0.952						0	44	44	44	1
z	1						DILITTA	np	7	0	monitoring	500	nonparola	2	ong	0	no	LC33F26	33		2021-10-26_19h21.31.711	THAI_NEGA	2021.2.3	Win32	60.0240096	0.965						0	45	45	45	1
l	1						TOMANTE	np	7	0	monitoring	0	l	2	pmcue	0	no	LC33F26	33		2021-10-26_19h21.31.711	THAI_NEGA	2021.2.3	Win32	60.0240096	1.217						0	46	46	46	1
m	1						OTTONE	p	6	17	monitoring	500	parola	1	ong	0	no	LC33F26	33		2021-10-26_19h21.31.711	THAI_NEGA	2021.2.3	Win32	60.0240096	0.799						0	47	47	47	1
m	1						GAZEBO	p	6	8	monitoring	0	parola	1	ong	0	no	LC33F26	33		2021-10-26_19h21.31.711	THAI_NEGA	2021.2.3	Win32	60.0240096	1.083						0	48	48	48	1
z	1						NENICO	np	6	0	monitoring	250	nonparola	2	ong	0	no	LC33F26	33		2021-10-26_19h21.31.711	THAI_NEGA	2021.2.3	Win32	60.0240096	0.883						0	49	49	49	1
z	0						ARPIONE	p	7	12	monitoring	250	parola	1	ong	0	no	LC33F26	33		2021-10-26_19h21.31.711	THAI_NEGA	2021.2.3	Win32	60.0240096	1.304						0	50	50	50	1
m	0						VANIGIA	np	7	0	monitoring	500	nonparola	2	ong	0	no	LC33F26	33		2021-10-26_19h21.31.711	THAI_NEGA	2021.2.3	Win32	60.0240096	0.933						0	51	51	51	1
z	1						EBLISSE	np	7	0	monitoring	0	nonparola	2	ong	0	no	LC33F26	33		2021-10-26_19h21.31.711	THAI_NEGA	2021.2.3	Win32	60.0240096	0.766						0	52	52	52	1
m	1						CARTINA	p	7	13	monitoring	250	parola	1	ong	0	no	LC33F26	33		2021-10-26_19h21.31.711	THAI_NEGA	2021.2.3	Win32	60.0240096	0.912						0	53	53	53	1
z	1						TECITA	np	6	0	monitoring	500	nonparola	2	ong	0	no	LC33F26	33		2021-10-26_19h21.31.711	THAI_NEGA	2021.2.3	Win32	60.0240096	0.831						0	54	54	54	1
m	1						FELINO	p	6	9	monitoring	500	parola	1	ong	0	no	LC33F26	33		2021-10-26_19h21.31.711	THAI_NEGA	2021.2.3	Win32	60.0240096	0.668						0	55	55	55	1
z	1						GINEVRO	np	7	0	monitoring	250	nonparola	2	ong	0	no	LC33F26	33		2021-10-26_19h21.31.711	THAI_NEGA	2021.2.3	Win32	60.0240096	1.065						0	56	56	56	1
z	1						ELANCO	np	6	0	monitoring	250	nonparola	2	ong	0	no	LC33F26	33		2021-10-26_19h21.31.711	THAI_NEGA	2021.2.3	Win32	60.0240096	0.849						0	57	57	57	1
m	1						BIDONE	p	6	13	monitoring	0	parola	1	ong	0	no	LC33F26	33		2021-10-26_19h21.31.711	THAI_NEGA	2021.2.3	Win32	60.0240096	0.636						0	58	58	58	1
m	1						LEMURE	p	6	3	monitoring	500	parola	1	ong	0	no	LC33F26	33		2021-10-26_19h21.31.711	THAI_NEGA	2021.2.3	Win32	60.0240096	0.786						0	59	59	59	1
m	0						SAGOMA	p	6	0	monitoring	250	l	1	pmcue	0	no	LC33F26	33		2021-10-26_19h21.31.711	THAI_NEGA	2021.2.3	Win32	60.0240096	0.65						0	60	60	60	1
m	1						REPERTO	p	7	7	monitoring	0	parola	1	ong	0	no	LC33F26	33		2021-10-26_19h21.31.711	THAI_NEGA	2021.2.3	Win32	60.0240096	0.754						0	61	61	61	1
z	1						MIDULLO	np	7	0	monitoring	250	nonparola	2	ong	0	no	LC33F26	33		2021-10-26_19h21.31.711	THAI_NEGA	2021.2.3	Win32	60.0240096	0.866						0	62	62	62	1
z	1						DANNOLA	np	7	0	monitoring	500	nonparola	2	ong	0	no	LC33F26	33		2021-10-26_19h21.31.711	THAI_NEGA	2021.2.3	Win32	60.0240096	1.334						0	63	63	63	1
m	1						ORFANO	p	6	9	monitoring	500	parola	1	ong	0	no	LC33F26	33		2021-10-26_19h21.31.711	THAI_NEGA	2021.2.3	Win32	60.0240096	0.815						0	64	64	64	1
z	1						BANENA	np	6	0	monitoring	250	nonparola	2	ong	0	no	LC33F26	33		2021-10-26_19h21.31.711	THAI_NEGA	2021.2.3	Win32	60.0240096	1.537						0	65	65	65	1
z	1						FERPATA	np	7	0	monitoring	0	nonparola	2	ong	0	no	LC33F26	33		2021-10-26_19h21.31.711	THAI_NEGA	2021.2.3	Win32	60.0240096	0.933						0	66	66	66	1
m	1						NEURONE	p	7	11	monitoring	250	parola	1	ong	0	no	LC33F26	33		2021-10-26_19h21.31.711	THAI_NEGA	2021.2.3	Win32	60.0240096	0.755						0	67	67	67	1
z	1						LATTERA	np	7	0	monitoring	500	nonparola	2	ong	0	no	LC33F26	33		2021-10-26_19h21.31.711	THAI_NEGA	2021.2.3	Win32	60.0240096	0.898						0	68	68	68	1
z	1						GESIONE	np	7	0	monitoring	500	nonparola	2	ong	0	no	LC33F26	33		2021-10-26_19h21.31.711	THAI_NEGA	2021.2.3	Win32	60.0240096	1.053						0	69	69	69	1
m	1						PEDANA	p	6	18	monitoring	500	parola	1	ong	0	no	LC33F26	33		2021-10-26_19h21.31.711	THAI_NEGA	2021.2.3	Win32	60.0240096	1.081						0	70	70	70	1
l	1						MACIATA	np	7	0	monitoring	500	l	2	pmcue	0	no	LC33F26	33		2021-10-26_19h21.31.711	THAI_NEGA	2021.2.3	Win32	60.0240096	1.047						0	71	71	71	1
z	1						FIOLINO	np	7	0	monitoring	250	nonparola	2	ong	0	no	LC33F26	33		2021-10-26_19h21.31.711	THAI_NEGA	2021.2.3	Win32	60.0240096	0.883						0	72	72	72	1
m	1						INGORGO	p	7	16	monitoring	0	parola	1	ong	0	no	LC33F26	33		2021-10-26_19h21.31.711	THAI_NEGA	2021.2.3	Win32	60.0240096	1.117						0	73	73	73	1
z	1						IMPORO	np	6	0	monitoring	250	nonparola	2	ong	0	no	LC33F26	33		2021-10-26_19h21.31.711	THAI_NEGA	2021.2.3	Win32	60.0240096	0.894						0	74	74	74	1
m	1						NOBILE	p	6	29	monitoring	500	parola	1	ong	0	no	LC33F26	33		2021-10-26_19h21.31.711	THAI_NEGA	2021.2.3	Win32	60.0240096	0.785						0	75	75	75	1
m	1						MINIERA	p	7	19	monitoring	500	parola	1	ong	0	no	LC33F26	33		2021-10-26_19h21.31.711	THAI_NEGA	2021.2.3	Win32	60.0240096	1.281						0	76	76	76	1
z	1						ALLARVE	np	7	0	monitoring	500	nonparola	2	ong	0	no	LC33F26	33		2021-10-26_19h21.31.711	THAI_NEGA	2021.2.3	Win32	60.0240096	0.789						0	77	77	77	1
z	1						DIBANO	np	6	0	monitoring	250	nonparola	2	ong	0	no	LC33F26	33		2021-10-26_19h21.31.711	THAI_NEGA	2021.2.3	Win32	60.0240096	0.798						0	78	78	78	1
m	1						FAGOTTO	p	7	7	monitoring	0	parola	1	ong	0	no	LC33F26	33		2021-10-26_19h21.31.711	THAI_NEGA	2021.2.3	Win32	60.0240096	0.921						0	79	79	79	1
m	1						PALUDE	p	6	13	monitoring	0	parola	1	ong	0	no	LC33F26	33		2021-10-26_19h21.31.711	THAI_NEGA	2021.2.3	Win32	60.0240096	0.785						0	80	80	80	1
z	1						MUDINO	np	6	0	monitoring	500	nonparola	2	ong	0	no	LC33F26	33		2021-10-26_19h21.31.711	THAI_NEGA	2021.2.3	Win32	60.0240096	0.769						0	81	81	81	1
z	1						ESTEBA	np	6	0	monitoring	500	nonparola	2	ong	0	no	LC33F26	33		2021-10-26_19h21.31.711	THAI_NEGA	2021.2.3	Win32	60.0240096	0.784						0	82	82	82	1
l	1						MANTIDE	p	7	9	monitoring	250	l	1	pmcue	0	no	LC33F26	33		2021-10-26_19h21.31.711	THAI_NEGA	2021.2.3	Win32	60.0240096	0.95						0	83	83	83	1
m	1						UVETTA	p	6	11	monitoring	500	parola	1	ong	0	no	LC33F26	33		2021-10-26_19h21.31.711	THAI_NEGA	2021.2.3	Win32	60.0240096	0.898						0	84	84	84	1
m	1						ESILIO	p	6	41	monitoring	250	parola	1	ong	0	no	LC33F26	33		2021-10-26_19h21.31.711	THAI_NEGA	2021.2.3	Win32	60.0240096	1.164						0	85	85	85	1
z	1						RECRUTA	np	7	0	monitoring	500	nonparola	2	ong	0	no	LC33F26	33		2021-10-26_19h21.31.711	THAI_NEGA	2021.2.3	Win32	60.0240096	0.802						0	86	86	86	1
m	1						TIMONE	p	7	31	monitoring	250	parola	1	ong	0	no	LC33F26	33		2021-10-26_19h21.31.711	THAI_NEGA	2021.2.3	Win32	60.0240096	0.633						0	87	87	87	1
m	1						CAVOLO	p	6	13	monitoring	0	parola	1	ong	0	no	LC33F26	33		2021-10-26_19h21.31.711	THAI_NEGA	2021.2.3	Win32	60.0240096	0.981						0	88	88	88	1
z	1						NOTTARE	np	7	0	monitoring	500	nonparola	2	ong	0	no	LC33F26	33		2021-10-26_19h21.31.711	THAI_NEGA	2021.2.3	Win32	60.0240096	0.765						0	89	89	89	1
m	1						LICHENE	p	7	7	monitoring	0	parola	1	ong	0	no	LC33F26	33		2021-10-26_19h21.31.711	THAI_NEGA	2021.2.3	Win32	60.0240096	1.133						0	90	90	90	1
z	1						PUSTINO	np	7	0	monitoring	500	nonparola	2	ong	0	no	LC33F26	33		2021-10-26_19h21.31.711	THAI_NEGA	2021.2.3	Win32	60.0240096	1.282						0	91	91	91	1
m	1						MULINO	p	6	7	monitoring	0	parola	1	ong	0	no	LC33F26	33		2021-10-26_19h21.31.711	THAI_NEGA	2021.2.3	Win32	60.0240096	0.67						0	92	92	92	1
z	1						VAROLO	np	6	0	monitoring	0	nonparola	2	ong	0	no	LC33F26	33		2021-10-26_19h21.31.711	THAI_NEGA	2021.2.3	Win32	60.0240096	1.232						0	93	93	93	1
l	1						ENIGMA	p	6	9	monitoring	500	l	1	pmcue	0	no	LC33F26	33		2021-10-26_19h21.31.711	THAI_NEGA	2021.2.3	Win32	60.0240096	1.276						0	94	94	94	1
m	1						NARICE	p	6	15	monitoring	250	parola	1	ong	0	no	LC33F26	33		2021-10-26_19h21.31.711	THAI_NEGA	2021.2.3	Win32	60.0240096	0.681						0	95	95	95	1
z	1						CAVIDE	np	6	0	monitoring	500	nonparola	2	ong	0	no	LC33F26	33		2021-10-26_19h21.31.711	THAI_NEGA	2021.2.3	Win32	60.0240096	0.783						0	96	96	96	1
z	1						VOLACE	np	6	0	monitoring	0	nonparola	2	ong	0	no	LC33F26	33		2021-10-26_19h21.31.711	THAI_NEGA	2021.2.3	Win32	60.0240096	1.349						0	97	97	97	1
z	1						SADICE	np	6	0	monitoring	0	nonparola	2	ong	0	no	LC33F26	33		2021-10-26_19h21.31.711	THAI_NEGA	2021.2.3	Win32	60.0240096	0.936						0	98	98	98	1
m	1						VORTICE	p	7	14	monitoring	250	parola	1	ong	0	no	LC33F26	33		2021-10-26_19h21.31.711	THAI_NEGA	2021.2.3	Win32	60.0240096	0.78						0	99	99	99	1
																		LC33F26	33		2021-10-26_19h21.31.711	THAI_NEGA	2021.2.3	Win32	60.0240096												n	1	7.841	y	1	5.326	n	1	3.574
