# Supplementary material for: Thinking about it: the impact of COVID-19-related stimuli on prospective memory
Source: PeerJ. 2023 Nov 16;11:e16389. doi: 10.7717/peerj.16389 (PMC10657566; doi:10.7717/peerj.16389)
Supplement: Supplemental Information 4 — The raw data from both the task and the questionnaire. Both folders are divided in the three conditions (COV, DOC, and NEGA) depending on the presented video clip. [file peerj-11-16389-s004.zip › Data/RAW_Data_Task/NEGA_version/EA23F9_nega.csv]

trial_key.keys	trial_key.corr	trial_key.rt	trials_loop_practice.thisRepN	trials_loop_practice.thisTrialN	trials_loop_practice.thisN	trials_loop_practice.thisIndex	trials_loop_practice.ran	stimolo	parolanonparola	lunghezza	frequenza	blocco	jitter	rispcorr	StimTrig	stim_type	stimulus_after	underline	ID_Soggetto*	Età*	Sesso	date	expName	psychopyVersion	OS	frameRate	trials_loop_baseline.thisRepN	trials_loop_baseline.thisTrialN	trials_loop_baseline.thisN	trials_loop_baseline.thisIndex	trials_loop_baseline.ran	trials_loop_attention.thisRepN	trials_loop_attention.thisTrialN	trials_loop_attention.thisN	trials_loop_attention.thisIndex	trials_loop_attention.ran	emotional1_key.keys	emotional1_key.corr	emotional1_key.rt	emotional2_key.keys	emotional2_key.corr	emotional2_key.rt	emotional3_key.keys	emotional3_key.corr	emotional3_key.rt
m	1	0.5108	0	0	0	0	1	ARANCIA	p	7	31	practice	500	parola	1	ong	0	no	EA23F9	23	F	2021-10-09_16h09.56.717	THAI_NEGA	2021.2.3	Win32	59.80145916
m	0	0.5834	0	1	1	1	1	RECINA	np	6	0	practice	500	nonparola	2	ong	0	no	EA23F9	23	F	2021-10-09_16h09.56.717	THAI_NEGA	2021.2.3	Win32	59.80145916
z	1	0.8335	0	2	2	2	1	TUCCANA	np	7	0	practice	250	nonparola	2	ong	0	no	EA23F9	23	F	2021-10-09_16h09.56.717	THAI_NEGA	2021.2.3	Win32	59.80145916
m	1	0.6044	0	3	3	3	1	PETTINE	p	7	1	practice	0	parola	1	ong	0	no	EA23F9	23	F	2021-10-09_16h09.56.717	THAI_NEGA	2021.2.3	Win32	59.80145916
z	1	0.9579	0	4	4	4	1	INFITO	np	6	0	practice	500	nonparola	2	ong	0	no	EA23F9	23	F	2021-10-09_16h09.56.717	THAI_NEGA	2021.2.3	Win32	59.80145916
m	1	0.6507	0	5	5	5	1	GIUDICE	p	7	374	practice	500	parola	1	ong	0	no	EA23F9	23	F	2021-10-09_16h09.56.717	THAI_NEGA	2021.2.3	Win32	59.80145916
m	1	0.5671	0	6	6	6	1	VOLANTE	p	7	89	practice	0	parola	1	ong	0	no	EA23F9	23	F	2021-10-09_16h09.56.717	THAI_NEGA	2021.2.3	Win32	59.80145916
z	1	0.5682	0	7	7	7	1	CUBELA	np	6	0	practice	250	nonparola	2	ong	0	no	EA23F9	23	F	2021-10-09_16h09.56.717	THAI_NEGA	2021.2.3	Win32	59.80145916
z	1	0.7669	0	8	8	8	1	LUGGINE	np	7	0	practice	0	nonparola	2	ong	0	no	EA23F9	23	F	2021-10-09_16h09.56.717	THAI_NEGA	2021.2.3	Win32	59.80145916
m	1	0.5851	0	9	9	9	1	DISEGNO	p	7	201	practice	0	parola	1	ong	0	no	EA23F9	23	F	2021-10-09_16h09.56.717	THAI_NEGA	2021.2.3	Win32	59.80145916
m	1	0.8032						RELITTO	p	7	8	baseline	500	parola	1	ong	0	no	EA23F9	23	F	2021-10-09_16h09.56.717	THAI_NEGA	2021.2.3	Win32	59.80145916	0	0	0	0	1
z	0	0.6539						GERANIO	p	7	12	baseline	250	parola	1	ong	0	no	EA23F9	23	F	2021-10-09_16h09.56.717	THAI_NEGA	2021.2.3	Win32	59.80145916	0	1	1	1	1
z	1	0.9106						VANANGA	np	7	0	baseline	0	nonparola	2	ong	0	no	EA23F9	23	F	2021-10-09_16h09.56.717	THAI_NEGA	2021.2.3	Win32	59.80145916	0	2	2	2	1
z	0	0.8084						NATICA	p	6	5	baseline	250	parola	1	ong	0	no	EA23F9	23	F	2021-10-09_16h09.56.717	THAI_NEGA	2021.2.3	Win32	59.80145916	0	3	3	3	1
z	1	0.6702						USTELLO	np	7	0	baseline	500	nonparola	2	ong	0	no	EA23F9	23	F	2021-10-09_16h09.56.717	THAI_NEGA	2021.2.3	Win32	59.80145916	0	4	4	4	1
m	1	0.758						METANO	p	6	17	baseline	250	parola	1	ong	0	no	EA23F9	23	F	2021-10-09_16h09.56.717	THAI_NEGA	2021.2.3	Win32	59.80145916	0	5	5	5	1
z	1	0.6558						FIURIA	np	6	0	baseline	500	nonparola	2	ong	0	no	EA23F9	23	F	2021-10-09_16h09.56.717	THAI_NEGA	2021.2.3	Win32	59.80145916	0	6	6	6	1
m	1	0.6701						SUGHERO	p	7	5	baseline	250	parola	1	ong	0	no	EA23F9	23	F	2021-10-09_16h09.56.717	THAI_NEGA	2021.2.3	Win32	59.80145916	0	7	7	7	1
z	1	0.8873						PIROTA	np	6	0	baseline	250	nonparola	2	ong	0	no	EA23F9	23	F	2021-10-09_16h09.56.717	THAI_NEGA	2021.2.3	Win32	59.80145916	0	8	8	8	1
z	1	0.958						BAMBORA	np	7	0	baseline	0	nonparola	2	ong	0	no	EA23F9	23	F	2021-10-09_16h09.56.717	THAI_NEGA	2021.2.3	Win32	59.80145916	0	9	9	9	1
m	1	0.6683						PETALO	p	6	27	baseline	250	parola	1	ong	0	no	EA23F9	23	F	2021-10-09_16h09.56.717	THAI_NEGA	2021.2.3	Win32	59.80145916	0	10	10	10	1
m	1	0.834						ELMETTO	p	7	5	baseline	0	parola	1	ong	0	no	EA23F9	23	F	2021-10-09_16h09.56.717	THAI_NEGA	2021.2.3	Win32	59.80145916	0	11	11	11	1
z	1	0.635						DOBILE	np	6	0	baseline	250	nonparola	2	ong	0	no	EA23F9	23	F	2021-10-09_16h09.56.717	THAI_NEGA	2021.2.3	Win32	59.80145916	0	12	12	12	1
m	1	0.8882						BAVERO	p	6	7	baseline	0	parola	1	ong	0	no	EA23F9	23	F	2021-10-09_16h09.56.717	THAI_NEGA	2021.2.3	Win32	59.80145916	0	13	13	13	1
m	1	0.6336						VALENZA	p	7	10	baseline	500	parola	1	ong	0	no	EA23F9	23	F	2021-10-09_16h09.56.717	THAI_NEGA	2021.2.3	Win32	59.80145916	0	14	14	14	1
z	1	0.6561						ORDONE	np	6	0	baseline	250	nonparola	2	ong	0	no	EA23F9	23	F	2021-10-09_16h09.56.717	THAI_NEGA	2021.2.3	Win32	59.80145916	0	15	15	15	1
z	1	0.618						TERPONE	np	7	0	baseline	250	nonparola	2	ong	0	no	EA23F9	23	F	2021-10-09_16h09.56.717	THAI_NEGA	2021.2.3	Win32	59.80145916	0	16	16	16	1
m	1	0.6685						INCHINO	p	7	10	baseline	250	parola	1	ong	0	no	EA23F9	23	F	2021-10-09_16h09.56.717	THAI_NEGA	2021.2.3	Win32	59.80145916	0	17	17	17	1
m	1	0.6093						ETTARO	p	6	31	baseline	0	parola	1	ong	0	no	EA23F9	23	F	2021-10-09_16h09.56.717	THAI_NEGA	2021.2.3	Win32	59.80145916	0	18	18	18	1
z	1	0.6171						LUVACA	np	6	0	baseline	250	nonparola	2	ong	0	no	EA23F9	23	F	2021-10-09_16h09.56.717	THAI_NEGA	2021.2.3	Win32	59.80145916	0	19	19	19	1
m	1	0.5741						DUETTO	p	6	23	baseline	500	parola	1	ong	0	no	EA23F9	23	F	2021-10-09_16h09.56.717	THAI_NEGA	2021.2.3	Win32	59.80145916	0	20	20	20	1
z	1	0.8211						PUPILE	np	6	0	baseline	250	nonparola	2	ong	0	no	EA23F9	23	F	2021-10-09_16h09.56.717	THAI_NEGA	2021.2.3	Win32	59.80145916	0	21	21	21	1
z	1	0.7685						STOVACO	np	7	0	baseline	0	nonparola	2	ong	0	no	EA23F9	23	F	2021-10-09_16h09.56.717	THAI_NEGA	2021.2.3	Win32	59.80145916	0	22	22	22	1
m	1	0.6062						BARILE	p	6	7	baseline	500	parola	1	ong	0	no	EA23F9	23	F	2021-10-09_16h09.56.717	THAI_NEGA	2021.2.3	Win32	59.80145916	0	23	23	23	1
z	1	0.8226						RANAIO	np	6	0	baseline	250	nonparola	2	ong	0	no	EA23F9	23	F	2021-10-09_16h09.56.717	THAI_NEGA	2021.2.3	Win32	59.80145916	0	24	24	24	1
m	1	0.703						CAVERNA	p	7	14	baseline	250	parola	1	ong	0	no	EA23F9	23	F	2021-10-09_16h09.56.717	THAI_NEGA	2021.2.3	Win32	59.80145916	0	25	25	25	1
m	0	0.4805						ROTOIA	np	7	0	baseline	500	nonparola	2	ong	0	no	EA23F9	23	F	2021-10-09_16h09.56.717	THAI_NEGA	2021.2.3	Win32	59.80145916	0	26	26	26	1
m	1	0.622						ALTURA	p	6	8	baseline	500	parola	1	ong	0	no	EA23F9	23	F	2021-10-09_16h09.56.717	THAI_NEGA	2021.2.3	Win32	59.80145916	0	27	27	27	1
m	1	0.5947						DIPINTO	p	7	21	baseline	0	parola	1	ong	0	no	EA23F9	23	F	2021-10-09_16h09.56.717	THAI_NEGA	2021.2.3	Win32	59.80145916	0	28	28	28	1
m	1	0.5947						LEGUME	p	6	11	baseline	250	parola	1	ong	0	no	EA23F9	23	F	2021-10-09_16h09.56.717	THAI_NEGA	2021.2.3	Win32	59.80145916	0	29	29	29	1
z	1	0.6444						FEDINO	np	6	0	baseline	500	nonparola	2	ong	0	no	EA23F9	23	F	2021-10-09_16h09.56.717	THAI_NEGA	2021.2.3	Win32	59.80145916	0	30	30	30	1
m	1	0.5839						MENSOLA	p	7	7	baseline	0	parola	1	ong	0	no	EA23F9	23	F	2021-10-09_16h09.56.717	THAI_NEGA	2021.2.3	Win32	59.80145916	0	31	31	31	1
z	1	0.684						ALCUME	np	6	0	baseline	500	nonparola	2	ong	0	no	EA23F9	23	F	2021-10-09_16h09.56.717	THAI_NEGA	2021.2.3	Win32	59.80145916	0	32	32	32	1
m	1	0.6672						INNESTO	p	6	13	baseline	0	parola	1	ong	0	no	EA23F9	23	F	2021-10-09_16h09.56.717	THAI_NEGA	2021.2.3	Win32	59.80145916	0	33	33	33	1
z	1	0.6459						LAVENDA	np	7	0	baseline	0	nonparola	2	ong	0	no	EA23F9	23	F	2021-10-09_16h09.56.717	THAI_NEGA	2021.2.3	Win32	59.80145916	0	34	34	34	1
z	0	0.618						SLAVINA	p	7	5	baseline	500	parola	1	ong	0	no	EA23F9	23	F	2021-10-09_16h09.56.717	THAI_NEGA	2021.2.3	Win32	59.80145916	0	35	35	35	1
m	1	0.6406						ORMONE	p	6	6	baseline	500	parola	1	ong	0	no	EA23F9	23	F	2021-10-09_16h09.56.717	THAI_NEGA	2021.2.3	Win32	59.80145916	0	36	36	36	1
z	1	0.6301						UMIONE	np	6	0	baseline	0	nonparola	2	ong	0	no	EA23F9	23	F	2021-10-09_16h09.56.717	THAI_NEGA	2021.2.3	Win32	59.80145916	0	37	37	37	1
m	1	0.6634						SALAME	p	6	14	baseline	0	parola	1	ong	0	no	EA23F9	23	F	2021-10-09_16h09.56.717	THAI_NEGA	2021.2.3	Win32	59.80145916	0	38	38	38	1
m	0	0.5375						GANDOLA	np	7	0	baseline	500	nonparola	2	ong	0	no	EA23F9	23	F	2021-10-09_16h09.56.717	THAI_NEGA	2021.2.3	Win32	59.80145916	0	39	39	39	1
z	1	0.9448						DIGEGNO	np	7	0	baseline	500	nonparola	2	ong	0	no	EA23F9	23	F	2021-10-09_16h09.56.717	THAI_NEGA	2021.2.3	Win32	59.80145916	0	40	40	40	1
z	1	0.9433						BACRECA	np	7	0	baseline	0	nonparola	2	ong	0	no	EA23F9	23	F	2021-10-09_16h09.56.717	THAI_NEGA	2021.2.3	Win32	59.80145916	0	41	41	41	1
m	1	0.687						RUDERE	p	6	8	baseline	250	parola	1	ong	0	no	EA23F9	23	F	2021-10-09_16h09.56.717	THAI_NEGA	2021.2.3	Win32	59.80145916	0	42	42	42	1
z	1	0.7193						OSCITE	np	6	0	baseline	250	nonparola	2	ong	0	no	EA23F9	23	F	2021-10-09_16h09.56.717	THAI_NEGA	2021.2.3	Win32	59.80145916	0	43	43	43	1
m	1	0.66						NETTARE	p	7	14	baseline	500	parola	1	ong	0	no	EA23F9	23	F	2021-10-09_16h09.56.717	THAI_NEGA	2021.2.3	Win32	59.80145916	0	44	44	44	1
z	1	0.734						PENTERA	np	7	0	baseline	0	nonparola	2	ong	0	no	EA23F9	23	F	2021-10-09_16h09.56.717	THAI_NEGA	2021.2.3	Win32	59.80145916	0	45	45	45	1
z	1	0.6305						NEBOZIO	np	7	0	baseline	250	nonparola	2	ong	0	no	EA23F9	23	F	2021-10-09_16h09.56.717	THAI_NEGA	2021.2.3	Win32	59.80145916	0	46	46	46	1
m	1	0.5603						ZATTERA	p	7	14	baseline	500	parola	1	ong	0	no	EA23F9	23	F	2021-10-09_16h09.56.717	THAI_NEGA	2021.2.3	Win32	59.80145916	0	47	47	47	1
m	1	0.5518						LAMIERA	p	7	11	baseline	500	parola	1	ong	0	no	EA23F9	23	F	2021-10-09_16h09.56.717	THAI_NEGA	2021.2.3	Win32	59.80145916	0	48	48	48	1
z	1	0.684						CULINA	np	6	0	baseline	500	nonparola	2	ong	0	no	EA23F9	23	F	2021-10-09_16h09.56.717	THAI_NEGA	2021.2.3	Win32	59.80145916	0	49	49	49	1
m	1	0.6053						FALANGE	p	7	9	baseline	250	parola	1	ong	0	no	EA23F9	23	F	2021-10-09_16h09.56.717	THAI_NEGA	2021.2.3	Win32	59.80145916	0	50	50	50	1
m	1	0.5463						PEDALE	p	6	16	baseline	500	parola	1	ong	0	no	EA23F9	23	F	2021-10-09_16h09.56.717	THAI_NEGA	2021.2.3	Win32	59.80145916	0	51	51	51	1
z	1	0.7504						METARDO	np	7	0	baseline	500	nonparola	2	ong	0	no	EA23F9	23	F	2021-10-09_16h09.56.717	THAI_NEGA	2021.2.3	Win32	59.80145916	0	52	52	52	1
m	1	0.5747						EMPORIO	p	7	3	baseline	250	parola	1	ong	0	no	EA23F9	23	F	2021-10-09_16h09.56.717	THAI_NEGA	2021.2.3	Win32	59.80145916	0	53	53	53	1
z	1	0.6611						TAPORE	np	6	0	baseline	0	nonparola	2	ong	0	no	EA23F9	23	F	2021-10-09_16h09.56.717	THAI_NEGA	2021.2.3	Win32	59.80145916	0	54	54	54	1
z	1	0.7531						DENTIDE	np	7	0	baseline	250	nonparola	2	ong	0	no	EA23F9	23	F	2021-10-09_16h09.56.717	THAI_NEGA	2021.2.3	Win32	59.80145916	0	55	55	55	1
z	1	0.6183						SEPERTO	np	7	0	baseline	500	nonparola	2	ong	0	no	EA23F9	23	F	2021-10-09_16h09.56.717	THAI_NEGA	2021.2.3	Win32	59.80145916	0	56	56	56	1
m	1	0.6621						MUCOSA	p	6	6	baseline	500	parola	1	ong	0	no	EA23F9	23	F	2021-10-09_16h09.56.717	THAI_NEGA	2021.2.3	Win32	59.80145916	0	57	57	57	1
z	1	0.5675						BECULLA	np	7	0	baseline	250	nonparola	2	ong	0	no	EA23F9	23	F	2021-10-09_16h09.56.717	THAI_NEGA	2021.2.3	Win32	59.80145916	0	58	58	58	1
z	0	0.7532						FUCINA	p	6	8	baseline	250	parola	1	ong	0	no	EA23F9	23	F	2021-10-09_16h09.56.717	THAI_NEGA	2021.2.3	Win32	59.80145916	0	59	59	59	1
m	1	0.6051						ECLISSI	p	7	5	baseline	0	parola	1	ong	0	no	EA23F9	23	F	2021-10-09_16h09.56.717	THAI_NEGA	2021.2.3	Win32	59.80145916	0	60	60	60	1
m	1	0.6182						TROFEO	p	6	23	baseline	250	parola	1	ong	0	no	EA23F9	23	F	2021-10-09_16h09.56.717	THAI_NEGA	2021.2.3	Win32	59.80145916	0	61	61	61	1
m	1	0.6561						ROTTAME	p	7	7	baseline	0	parola	1	ong	0	no	EA23F9	23	F	2021-10-09_16h09.56.717	THAI_NEGA	2021.2.3	Win32	59.80145916	0	62	62	62	1
z	1	0.7391						MENDOLO	np	7	0	baseline	500	nonparola	2	ong	0	no	EA23F9	23	F	2021-10-09_16h09.56.717	THAI_NEGA	2021.2.3	Win32	59.80145916	0	63	63	63	1
z	1	0.7593						ARSINE	np	6	0	baseline	250	nonparola	2	ong	0	no	EA23F9	23	F	2021-10-09_16h09.56.717	THAI_NEGA	2021.2.3	Win32	59.80145916	0	64	64	64	1
m	1	0.6291						TISANA	p	6	7	baseline	0	parola	1	ong	0	no	EA23F9	23	F	2021-10-09_16h09.56.717	THAI_NEGA	2021.2.3	Win32	59.80145916	0	65	65	65	1
z	1	0.7914						ORLINO	np	6	0	baseline	0	nonparola	2	ong	0	no	EA23F9	23	F	2021-10-09_16h09.56.717	THAI_NEGA	2021.2.3	Win32	59.80145916	0	66	66	66	1
m	1	0.8418						ARINGA	p	6	9	baseline	500	parola	1	ong	0	no	EA23F9	23	F	2021-10-09_16h09.56.717	THAI_NEGA	2021.2.3	Win32	59.80145916	0	67	67	67	1
z	1	0.9014						TENGINE	np	7	0	baseline	0	nonparola	2	ong	0	no	EA23F9	23	F	2021-10-09_16h09.56.717	THAI_NEGA	2021.2.3	Win32	59.80145916	0	68	68	68	1
m	1	0.5777						ATTICO	p	6	6	baseline	500	parola	1	ong	0	no	EA23F9	23	F	2021-10-09_16h09.56.717	THAI_NEGA	2021.2.3	Win32	59.80145916	0	69	69	69	1
m	0	0.6695						VENORE	np	6	0	baseline	250	nonparola	2	ong	0	no	EA23F9	23	F	2021-10-09_16h09.56.717	THAI_NEGA	2021.2.3	Win32	59.80145916	0	70	70	70	1
z	0	0.7269						DARSENA	p	7	9	baseline	0	parola	1	ong	0	no	EA23F9	23	F	2021-10-09_16h09.56.717	THAI_NEGA	2021.2.3	Win32	59.80145916	0	71	71	71	1
z	1	0.818						ALCIERE	np	7	0	baseline	250	nonparola	2	ong	0	no	EA23F9	23	F	2021-10-09_16h09.56.717	THAI_NEGA	2021.2.3	Win32	59.80145916	0	72	72	72	1
z	1	0.7376						ENTIMO	np	6	0	baseline	0	nonparola	2	ong	0	no	EA23F9	23	F	2021-10-09_16h09.56.717	THAI_NEGA	2021.2.3	Win32	59.80145916	0	73	73	73	1
m	1	0.7004						LIVIDO	p	6	8	baseline	500	parola	1	ong	0	no	EA23F9	23	F	2021-10-09_16h09.56.717	THAI_NEGA	2021.2.3	Win32	59.80145916	0	74	74	74	1
m	1	0.6177						NAUSEA	p	6	15	baseline	0	parola	1	ong	0	no	EA23F9	23	F	2021-10-09_16h09.56.717	THAI_NEGA	2021.2.3	Win32	59.80145916	0	75	75	75	1
z	1	1.0901						VERCACE	np	7	0	baseline	500	nonparola	2	ong	0	no	EA23F9	23	F	2021-10-09_16h09.56.717	THAI_NEGA	2021.2.3	Win32	59.80145916	0	76	76	76	1
m	1	0.8471						COFANO	p	6	9	baseline	0	parola	1	ong	0	no	EA23F9	23	F	2021-10-09_16h09.56.717	THAI_NEGA	2021.2.3	Win32	59.80145916	0	77	77	77	1
z	1	0.6387						USPICIO	np	7	0	baseline	250	nonparola	2	ong	0	no	EA23F9	23	F	2021-10-09_16h09.56.717	THAI_NEGA	2021.2.3	Win32	59.80145916	0	78	78	78	1
z	0	0.4771						IMBUTO	p	6	9	baseline	0	parola	1	ong	0	no	EA23F9	23	F	2021-10-09_16h09.56.717	THAI_NEGA	2021.2.3	Win32	59.80145916	0	79	79	79	1
z	1	0.7466						SADIVA	np	6	0	baseline	500	nonparola	2	ong	0	no	EA23F9	23	F	2021-10-09_16h09.56.717	THAI_NEGA	2021.2.3	Win32	59.80145916	0	80	80	80	1
m	1	0.9723						BOZZOLO	p	7	7	baseline	0	parola	1	ong	0	no	EA23F9	23	F	2021-10-09_16h09.56.717	THAI_NEGA	2021.2.3	Win32	59.80145916	0	81	81	81	1
z	1	0.6368						OMPICCIO	np	7	0	baseline	0	nonparola	2	ong	0	no	EA23F9	23	F	2021-10-09_16h09.56.717	THAI_NEGA	2021.2.3	Win32	59.80145916	0	82	82	82	1
z	1	0.6842						LIMPONE	np	7	0	baseline	500	nonparola	2	ong	0	no	EA23F9	23	F	2021-10-09_16h09.56.717	THAI_NEGA	2021.2.3	Win32	59.80145916	0	83	83	83	1
z	1	0.6245						NARCICO	np	7	0	baseline	250	nonparola	2	ong	0	no	EA23F9	23	F	2021-10-09_16h09.56.717	THAI_NEGA	2021.2.3	Win32	59.80145916	0	84	84	84	1
m	1	0.5951						PASCOLO	p	7	7	baseline	0	parola	1	ong	0	no	EA23F9	23	F	2021-10-09_16h09.56.717	THAI_NEGA	2021.2.3	Win32	59.80145916	0	85	85	85	1
z	1	0.895						INSOGNA	np	7	0	baseline	250	nonparola	2	ong	0	no	EA23F9	23	F	2021-10-09_16h09.56.717	THAI_NEGA	2021.2.3	Win32	59.80145916	0	86	86	86	1
z	0	0.6936						PATINA	p	6	14	baseline	250	parola	1	ong	0	no	EA23F9	23	F	2021-10-09_16h09.56.717	THAI_NEGA	2021.2.3	Win32	59.80145916	0	87	87	87	1
z	1	0.7471						ADOLTO	np	7	0	baseline	0	nonparola	2	ong	0	no	EA23F9	23	F	2021-10-09_16h09.56.717	THAI_NEGA	2021.2.3	Win32	59.80145916	0	88	88	88	1
m	1	0.6462						UTENTE	p	6	34	baseline	0	parola	1	ong	0	no	EA23F9	23	F	2021-10-09_16h09.56.717	THAI_NEGA	2021.2.3	Win32	59.80145916	0	89	89	89	1
z	1	0.9595						CIPELLA	np	7	0	baseline	500	nonparola	2	ong	0	no	EA23F9	23	F	2021-10-09_16h09.56.717	THAI_NEGA	2021.2.3	Win32	59.80145916	0	90	90	90	1
m	1	0.7342						GINEPRO	p	7	10	baseline	0	parola	1	ong	0	no	EA23F9	23	F	2021-10-09_16h09.56.717	THAI_NEGA	2021.2.3	Win32	59.80145916	0	91	91	91	1
z	1	0.7173						NONATO	np	6	0	baseline	500	nonparola	2	ong	0	no	EA23F9	23	F	2021-10-09_16h09.56.717	THAI_NEGA	2021.2.3	Win32	59.80145916	0	92	92	92	1
m	1	0.9004						CALICE	p	6	10	baseline	0	parola	1	ong	0	no	EA23F9	23	F	2021-10-09_16h09.56.717	THAI_NEGA	2021.2.3	Win32	59.80145916	0	93	93	93	1
m	1	0.5126						TORACE	p	6	31	baseline	250	parola	1	ong	0	no	EA23F9	23	F	2021-10-09_16h09.56.717	THAI_NEGA	2021.2.3	Win32	59.80145916	0	94	94	94	1
z	0	0.817						REDINE	p	6	8	baseline	500	parola	1	ong	0	no	EA23F9	23	F	2021-10-09_16h09.56.717	THAI_NEGA	2021.2.3	Win32	59.80145916	0	95	95	95	1
m	1	0.7726						GOMITO	p	6	35	baseline	0	parola	1	ong	0	no	EA23F9	23	F	2021-10-09_16h09.56.717	THAI_NEGA	2021.2.3	Win32	59.80145916	0	96	96	96	1
z	1	0.7373						INGENSO	np	7	0	baseline	500	nonparola	2	ong	0	no	EA23F9	23	F	2021-10-09_16h09.56.717	THAI_NEGA	2021.2.3	Win32	59.80145916	0	97	97	97	1
z	1	0.6708						COVALLO	np	7	0	baseline	250	nonparola	2	ong	0	no	EA23F9	23	F	2021-10-09_16h09.56.717	THAI_NEGA	2021.2.3	Win32	59.80145916	0	98	98	98	1
m	1	0.6218						MONACO	p	6	24	baseline	250	parola	1	ong	0	no	EA23F9	23	F	2021-10-09_16h09.56.717	THAI_NEGA	2021.2.3	Win32	59.80145916	0	99	99	99	1
m	1	0.9829						DILUVIO	p	7	34	monitoring	0	parola	1	ong	0	no	EA23F9	23	F	2021-10-09_16h09.56.717	THAI_NEGA	2021.2.3	Win32	59.80145916						0	0	0	0	1
z	1	1.0849						PADATO	np	6	0	monitoring	250	nonparola	2	ong	0	no	EA23F9	23	F	2021-10-09_16h09.56.717	THAI_NEGA	2021.2.3	Win32	59.80145916						0	1	1	1	1
m	1	0.5712						STIVALE	p	7	10	monitoring	0	parola	1	ong	0	no	EA23F9	23	F	2021-10-09_16h09.56.717	THAI_NEGA	2021.2.3	Win32	59.80145916						0	2	2	2	1
z	1	0.8286						BAMMINO	np	7	0	monitoring	0	nonparola	2	ong	0	no	EA23F9	23	F	2021-10-09_16h09.56.717	THAI_NEGA	2021.2.3	Win32	59.80145916						0	3	3	3	1
z	1	0.8933						NUDOLA	np	6	0	monitoring	250	nonparola	2	ong	0	no	EA23F9	23	F	2021-10-09_16h09.56.717	THAI_NEGA	2021.2.3	Win32	59.80145916						0	4	4	4	1
m	1	0.8562						ZAMPINO	p	7	6	monitoring	500	parola	1	ong	0	no	EA23F9	23	F	2021-10-09_16h09.56.717	THAI_NEGA	2021.2.3	Win32	59.80145916						0	5	5	5	1
m	1	1.2452						CALDAIA	p	7	12	monitoring	250	parola	1	ong	0	no	EA23F9	23	F	2021-10-09_16h09.56.717	THAI_NEGA	2021.2.3	Win32	59.80145916						0	6	6	6	1
m	0	0.6316						FULGINE	np	7	0	monitoring	0	nonparola	2	ong	0	no	EA23F9	23	F	2021-10-09_16h09.56.717	THAI_NEGA	2021.2.3	Win32	59.80145916						0	7	7	7	1
z	0	0.589						URANIO	p	6	9	monitoring	250	parola	1	ong	0	no	EA23F9	23	F	2021-10-09_16h09.56.717	THAI_NEGA	2021.2.3	Win32	59.80145916						0	8	8	8	1
z	1	0.833						APISSO	np	6	0	monitoring	500	nonparola	2	ong	0	no	EA23F9	23	F	2021-10-09_16h09.56.717	THAI_NEGA	2021.2.3	Win32	59.80145916						0	9	9	9	1
l	1	0.9388						CAGERMA	np	7	0	monitoring	0	l	2	pmcue	0	no	EA23F9	23	F	2021-10-09_16h09.56.717	THAI_NEGA	2021.2.3	Win32	59.80145916						0	10	10	10	1
m	1	0.8324						TAZZINA	p	7	10	monitoring	250	parola	1	ong	0	no	EA23F9	23	F	2021-10-09_16h09.56.717	THAI_NEGA	2021.2.3	Win32	59.80145916						0	11	11	11	1
m	1	1.0056						VAPORE	p	6	40	monitoring	0	parola	1	ong	0	no	EA23F9	23	F	2021-10-09_16h09.56.717	THAI_NEGA	2021.2.3	Win32	59.80145916						0	12	12	12	1
m	0	1.1497						FEDORE	np	6	0	monitoring	250	nonparola	2	ong	0	no	EA23F9	23	F	2021-10-09_16h09.56.717	THAI_NEGA	2021.2.3	Win32	59.80145916						0	13	13	13	1
m	1	1.105						MONTONE	p	7	8	monitoring	250	parola	1	ong	0	no	EA23F9	23	F	2021-10-09_16h09.56.717	THAI_NEGA	2021.2.3	Win32	59.80145916						0	14	14	14	1
z	1	0.7668						CANEZZA	np	7	0	monitoring	0	nonparola	2	ong	0	no	EA23F9	23	F	2021-10-09_16h09.56.717	THAI_NEGA	2021.2.3	Win32	59.80145916						0	15	15	15	1
z	1	1.0314						RAGINA	np	6	0	monitoring	250	nonparola	2	ong	0	no	EA23F9	23	F	2021-10-09_16h09.56.717	THAI_NEGA	2021.2.3	Win32	59.80145916						0	16	16	16	1
m	1	1.0615						AGNELLO	p	7	17	monitoring	250	parola	1	ong	0	no	EA23F9	23	F	2021-10-09_16h09.56.717	THAI_NEGA	2021.2.3	Win32	59.80145916						0	17	17	17	1
z	1	1.0616						PINARIO	np	7	0	monitoring	250	nonparola	2	ong	0	no	EA23F9	23	F	2021-10-09_16h09.56.717	THAI_NEGA	2021.2.3	Win32	59.80145916						0	18	18	18	1
z	1	0.9421						INDANO	np	6	0	monitoring	500	nonparola	2	ong	0	no	EA23F9	23	F	2021-10-09_16h09.56.717	THAI_NEGA	2021.2.3	Win32	59.80145916						0	19	19	19	1
m	1	0.9315						BISTURI	p	7	8	monitoring	250	parola	1	ong	0	no	EA23F9	23	F	2021-10-09_16h09.56.717	THAI_NEGA	2021.2.3	Win32	59.80145916						0	20	20	20	1
z	1	1.1825						SECONTO	np	7	0	monitoring	250	nonparola	2	ong	0	no	EA23F9	23	F	2021-10-09_16h09.56.717	THAI_NEGA	2021.2.3	Win32	59.80145916						0	21	21	21	1
l	1	1.036						POMATA	p	6	0	monitoring	500	l	1	pmcue	0	no	EA23F9	23	F	2021-10-09_16h09.56.717	THAI_NEGA	2021.2.3	Win32	59.80145916						0	22	22	22	1
m	0	0.7527						UMETTA	np	6	0	monitoring	250	nonparola	2	ong	0	no	EA23F9	23	F	2021-10-09_16h09.56.717	THAI_NEGA	2021.2.3	Win32	59.80145916						0	23	23	23	1
m	1	1.0582						FRUSCIO	p	7	9	monitoring	0	parola	1	ong	0	no	EA23F9	23	F	2021-10-09_16h09.56.717	THAI_NEGA	2021.2.3	Win32	59.80145916						0	24	24	24	1
m	1	0.8571						ORDIGNO	p	7	15	monitoring	250	parola	1	ong	0	no	EA23F9	23	F	2021-10-09_16h09.56.717	THAI_NEGA	2021.2.3	Win32	59.80145916						0	25	25	25	1
	0							METALO	np	6	0	monitoring	0	nonparola	2	ong	0	no	EA23F9	23	F	2021-10-09_16h09.56.717	THAI_NEGA	2021.2.3	Win32	59.80145916						0	26	26	26	1
z	1	-2.2606						GAVERA	np	6	0	monitoring	500	nonparola	2	ong	0	no	EA23F9	23	F	2021-10-09_16h09.56.717	THAI_NEGA	2021.2.3	Win32	59.80145916						0	27	27	27	1
m	1	1.2158						INSERTO	p	7	9	monitoring	0	parola	1	ong	0	no	EA23F9	23	F	2021-10-09_16h09.56.717	THAI_NEGA	2021.2.3	Win32	59.80145916						0	28	28	28	1
m	1	0.9823						VICARIO	p	7	9	monitoring	500	parola	1	ong	0	no	EA23F9	23	F	2021-10-09_16h09.56.717	THAI_NEGA	2021.2.3	Win32	59.80145916						0	29	29	29	1
z	1	0.9246						ACENDA	np	6	0	monitoring	0	nonparola	2	ong	0	no	EA23F9	23	F	2021-10-09_16h09.56.717	THAI_NEGA	2021.2.3	Win32	59.80145916						0	30	30	30	1
m	1	0.7715						DECADE	p	6	7	monitoring	0	parola	1	ong	0	no	EA23F9	23	F	2021-10-09_16h09.56.717	THAI_NEGA	2021.2.3	Win32	59.80145916						0	31	31	31	1
z	1	0.7216						PALETE	np	6	0	monitoring	500	nonparola	2	ong	0	no	EA23F9	23	F	2021-10-09_16h09.56.717	THAI_NEGA	2021.2.3	Win32	59.80145916						0	32	32	32	1
m	1	0.6646						SENAPE	p	6	17	monitoring	500	parola	1	ong	0	no	EA23F9	23	F	2021-10-09_16h09.56.717	THAI_NEGA	2021.2.3	Win32	59.80145916						0	33	33	33	1
z	1	0.8405						TENTONO	np	7	0	monitoring	0	nonparola	2	ong	0	no	EA23F9	23	F	2021-10-09_16h09.56.717	THAI_NEGA	2021.2.3	Win32	59.80145916						0	34	34	34	1
l	1	0.6835						MANICO	p	6	12	monitoring	0	l	1	pmcue	0	no	EA23F9	23	F	2021-10-09_16h09.56.717	THAI_NEGA	2021.2.3	Win32	59.80145916						0	35	35	35	1
m	1	0.7899						GETTONE	p	7	5	monitoring	250	parola	1	ong	0	no	EA23F9	23	F	2021-10-09_16h09.56.717	THAI_NEGA	2021.2.3	Win32	59.80145916						0	36	36	36	1
z	1	0.7043						CALERA	np	6	0	monitoring	500	nonparola	2	ong	0	no	EA23F9	23	F	2021-10-09_16h09.56.717	THAI_NEGA	2021.2.3	Win32	59.80145916						0	37	37	37	1
m	1	0.882						USTIONE	p	7	20	monitoring	500	parola	1	ong	0	no	EA23F9	23	F	2021-10-09_16h09.56.717	THAI_NEGA	2021.2.3	Win32	59.80145916						0	38	38	38	1
l	0	0.8255						LEGNAME	p	7	7	monitoring	0	parola	1	ong	0	no	EA23F9	23	F	2021-10-09_16h09.56.717	THAI_NEGA	2021.2.3	Win32	59.80145916						0	39	39	39	1
z	1	0.8232						MODIVO	np	6	0	monitoring	0	nonparola	2	ong	0	no	EA23F9	23	F	2021-10-09_16h09.56.717	THAI_NEGA	2021.2.3	Win32	59.80145916						0	40	40	40	1
m	1	0.9766						RADURA	p	6	9	monitoring	0	parola	1	ong	0	no	EA23F9	23	F	2021-10-09_16h09.56.717	THAI_NEGA	2021.2.3	Win32	59.80145916						0	41	41	41	1
z	1	0.8375						TUANTO	np	6	0	monitoring	250	nonparola	2	ong	0	no	EA23F9	23	F	2021-10-09_16h09.56.717	THAI_NEGA	2021.2.3	Win32	59.80145916						0	42	42	42	1
m	1	0.768						PICCONE	p	7	11	monitoring	0	parola	1	ong	0	no	EA23F9	23	F	2021-10-09_16h09.56.717	THAI_NEGA	2021.2.3	Win32	59.80145916						0	43	43	43	1
z	1	0.9319						LACREME	np	7	0	monitoring	250	nonparola	2	ong	0	no	EA23F9	23	F	2021-10-09_16h09.56.717	THAI_NEGA	2021.2.3	Win32	59.80145916						0	44	44	44	1
z	1	0.9256						DILITTA	np	7	0	monitoring	500	nonparola	2	ong	0	no	EA23F9	23	F	2021-10-09_16h09.56.717	THAI_NEGA	2021.2.3	Win32	59.80145916						0	45	45	45	1
z	0	0.8656						TOMANTE	np	7	0	monitoring	0	l	2	pmcue	0	no	EA23F9	23	F	2021-10-09_16h09.56.717	THAI_NEGA	2021.2.3	Win32	59.80145916						0	46	46	46	1
m	1	0.8826						OTTONE	p	6	17	monitoring	500	parola	1	ong	0	no	EA23F9	23	F	2021-10-09_16h09.56.717	THAI_NEGA	2021.2.3	Win32	59.80145916						0	47	47	47	1
m	1	0.9248						GAZEBO	p	6	8	monitoring	0	parola	1	ong	0	no	EA23F9	23	F	2021-10-09_16h09.56.717	THAI_NEGA	2021.2.3	Win32	59.80145916						0	48	48	48	1
z	1	0.9657						NENICO	np	6	0	monitoring	250	nonparola	2	ong	0	no	EA23F9	23	F	2021-10-09_16h09.56.717	THAI_NEGA	2021.2.3	Win32	59.80145916						0	49	49	49	1
m	1	0.7978						ARPIONE	p	7	12	monitoring	250	parola	1	ong	0	no	EA23F9	23	F	2021-10-09_16h09.56.717	THAI_NEGA	2021.2.3	Win32	59.80145916						0	50	50	50	1
z	1	1.0771						VANIGIA	np	7	0	monitoring	500	nonparola	2	ong	0	no	EA23F9	23	F	2021-10-09_16h09.56.717	THAI_NEGA	2021.2.3	Win32	59.80145916						0	51	51	51	1
m	0	0.7447						EBLISSE	np	7	0	monitoring	0	nonparola	2	ong	0	no	EA23F9	23	F	2021-10-09_16h09.56.717	THAI_NEGA	2021.2.3	Win32	59.80145916						0	52	52	52	1
z	0	1.116						CARTINA	p	7	13	monitoring	250	parola	1	ong	0	no	EA23F9	23	F	2021-10-09_16h09.56.717	THAI_NEGA	2021.2.3	Win32	59.80145916						0	53	53	53	1
z	1	0.8335						TECITA	np	6	0	monitoring	500	nonparola	2	ong	0	no	EA23F9	23	F	2021-10-09_16h09.56.717	THAI_NEGA	2021.2.3	Win32	59.80145916						0	54	54	54	1
m	1	0.8331						FELINO	p	6	9	monitoring	500	parola	1	ong	0	no	EA23F9	23	F	2021-10-09_16h09.56.717	THAI_NEGA	2021.2.3	Win32	59.80145916						0	55	55	55	1
z	1	1.0363						GINEVRO	np	7	0	monitoring	250	nonparola	2	ong	0	no	EA23F9	23	F	2021-10-09_16h09.56.717	THAI_NEGA	2021.2.3	Win32	59.80145916						0	56	56	56	1
z	1	0.9054						ELANCO	np	6	0	monitoring	250	nonparola	2	ong	0	no	EA23F9	23	F	2021-10-09_16h09.56.717	THAI_NEGA	2021.2.3	Win32	59.80145916						0	57	57	57	1
m	1	0.7331						BIDONE	p	6	13	monitoring	0	parola	1	ong	0	no	EA23F9	23	F	2021-10-09_16h09.56.717	THAI_NEGA	2021.2.3	Win32	59.80145916						0	58	58	58	1
m	1	0.9417						LEMURE	p	6	3	monitoring	500	parola	1	ong	0	no	EA23F9	23	F	2021-10-09_16h09.56.717	THAI_NEGA	2021.2.3	Win32	59.80145916						0	59	59	59	1
l	1	0.6368						SAGOMA	p	6	0	monitoring	250	l	1	pmcue	0	no	EA23F9	23	F	2021-10-09_16h09.56.717	THAI_NEGA	2021.2.3	Win32	59.80145916						0	60	60	60	1
m	1	0.7979						REPERTO	p	7	7	monitoring	0	parola	1	ong	0	no	EA23F9	23	F	2021-10-09_16h09.56.717	THAI_NEGA	2021.2.3	Win32	59.80145916						0	61	61	61	1
z	1	0.7599						MIDULLO	np	7	0	monitoring	250	nonparola	2	ong	0	no	EA23F9	23	F	2021-10-09_16h09.56.717	THAI_NEGA	2021.2.3	Win32	59.80145916						0	62	62	62	1
z	1	0.9102						DANNOLA	np	7	0	monitoring	500	nonparola	2	ong	0	no	EA23F9	23	F	2021-10-09_16h09.56.717	THAI_NEGA	2021.2.3	Win32	59.80145916						0	63	63	63	1
m	1	0.6827						ORFANO	p	6	9	monitoring	500	parola	1	ong	0	no	EA23F9	23	F	2021-10-09_16h09.56.717	THAI_NEGA	2021.2.3	Win32	59.80145916						0	64	64	64	1
z	1	0.7646						BANENA	np	6	0	monitoring	250	nonparola	2	ong	0	no	EA23F9	23	F	2021-10-09_16h09.56.717	THAI_NEGA	2021.2.3	Win32	59.80145916						0	65	65	65	1
z	1	0.7334						FERPATA	np	7	0	monitoring	0	nonparola	2	ong	0	no	EA23F9	23	F	2021-10-09_16h09.56.717	THAI_NEGA	2021.2.3	Win32	59.80145916						0	66	66	66	1
m	1	0.9167						NEURONE	p	7	11	monitoring	250	parola	1	ong	0	no	EA23F9	23	F	2021-10-09_16h09.56.717	THAI_NEGA	2021.2.3	Win32	59.80145916						0	67	67	67	1
z	1	0.7108						LATTERA	np	7	0	monitoring	500	nonparola	2	ong	0	no	EA23F9	23	F	2021-10-09_16h09.56.717	THAI_NEGA	2021.2.3	Win32	59.80145916						0	68	68	68	1
z	1	1.8936						GESIONE	np	7	0	monitoring	500	nonparola	2	ong	0	no	EA23F9	23	F	2021-10-09_16h09.56.717	THAI_NEGA	2021.2.3	Win32	59.80145916						0	69	69	69	1
m	1	0.9173						PEDANA	p	6	18	monitoring	500	parola	1	ong	0	no	EA23F9	23	F	2021-10-09_16h09.56.717	THAI_NEGA	2021.2.3	Win32	59.80145916						0	70	70	70	1
l	1	0.9742						MACIATA	np	7	0	monitoring	500	l	2	pmcue	0	no	EA23F9	23	F	2021-10-09_16h09.56.717	THAI_NEGA	2021.2.3	Win32	59.80145916						0	71	71	71	1
z	1	0.8657						FIOLINO	np	7	0	monitoring	250	nonparola	2	ong	0	no	EA23F9	23	F	2021-10-09_16h09.56.717	THAI_NEGA	2021.2.3	Win32	59.80145916						0	72	72	72	1
m	1	0.7899						INGORGO	p	7	16	monitoring	0	parola	1	ong	0	no	EA23F9	23	F	2021-10-09_16h09.56.717	THAI_NEGA	2021.2.3	Win32	59.80145916						0	73	73	73	1
z	1	0.8435						IMPORO	np	6	0	monitoring	250	nonparola	2	ong	0	no	EA23F9	23	F	2021-10-09_16h09.56.717	THAI_NEGA	2021.2.3	Win32	59.80145916						0	74	74	74	1
z	0	0.5431						NOBILE	p	6	29	monitoring	500	parola	1	ong	0	no	EA23F9	23	F	2021-10-09_16h09.56.717	THAI_NEGA	2021.2.3	Win32	59.80145916						0	75	75	75	1
m	1	0.9565						MINIERA	p	7	19	monitoring	500	parola	1	ong	0	no	EA23F9	23	F	2021-10-09_16h09.56.717	THAI_NEGA	2021.2.3	Win32	59.80145916						0	76	76	76	1
z	1	0.8613						ALLARVE	np	7	0	monitoring	500	nonparola	2	ong	0	no	EA23F9	23	F	2021-10-09_16h09.56.717	THAI_NEGA	2021.2.3	Win32	59.80145916						0	77	77	77	1
z	1	0.7255						DIBANO	np	6	0	monitoring	250	nonparola	2	ong	0	no	EA23F9	23	F	2021-10-09_16h09.56.717	THAI_NEGA	2021.2.3	Win32	59.80145916						0	78	78	78	1
m	1	0.6432						FAGOTTO	p	7	7	monitoring	0	parola	1	ong	0	no	EA23F9	23	F	2021-10-09_16h09.56.717	THAI_NEGA	2021.2.3	Win32	59.80145916						0	79	79	79	1
m	1	0.6331						PALUDE	p	6	13	monitoring	0	parola	1	ong	0	no	EA23F9	23	F	2021-10-09_16h09.56.717	THAI_NEGA	2021.2.3	Win32	59.80145916						0	80	80	80	1
z	1	0.849						MUDINO	np	6	0	monitoring	500	nonparola	2	ong	0	no	EA23F9	23	F	2021-10-09_16h09.56.717	THAI_NEGA	2021.2.3	Win32	59.80145916						0	81	81	81	1
z	1	0.7373						ESTEBA	np	6	0	monitoring	500	nonparola	2	ong	0	no	EA23F9	23	F	2021-10-09_16h09.56.717	THAI_NEGA	2021.2.3	Win32	59.80145916						0	82	82	82	1
l	1	0.6154						MANTIDE	p	7	9	monitoring	250	l	1	pmcue	0	no	EA23F9	23	F	2021-10-09_16h09.56.717	THAI_NEGA	2021.2.3	Win32	59.80145916						0	83	83	83	1
m	1	0.7046						UVETTA	p	6	11	monitoring	500	parola	1	ong	0	no	EA23F9	23	F	2021-10-09_16h09.56.717	THAI_NEGA	2021.2.3	Win32	59.80145916						0	84	84	84	1
m	1	0.9272						ESILIO	p	6	41	monitoring	250	parola	1	ong	0	no	EA23F9	23	F	2021-10-09_16h09.56.717	THAI_NEGA	2021.2.3	Win32	59.80145916						0	85	85	85	1
z	1	0.9665						RECRUTA	np	7	0	monitoring	500	nonparola	2	ong	0	no	EA23F9	23	F	2021-10-09_16h09.56.717	THAI_NEGA	2021.2.3	Win32	59.80145916						0	86	86	86	1
m	1	1.1827						TIMONE	p	7	31	monitoring	250	parola	1	ong	0	no	EA23F9	23	F	2021-10-09_16h09.56.717	THAI_NEGA	2021.2.3	Win32	59.80145916						0	87	87	87	1
m	1	0.7905						CAVOLO	p	6	13	monitoring	0	parola	1	ong	0	no	EA23F9	23	F	2021-10-09_16h09.56.717	THAI_NEGA	2021.2.3	Win32	59.80145916						0	88	88	88	1
z	1	0.9166						NOTTARE	np	7	0	monitoring	500	nonparola	2	ong	0	no	EA23F9	23	F	2021-10-09_16h09.56.717	THAI_NEGA	2021.2.3	Win32	59.80145916						0	89	89	89	1
m	1	1.3188						LICHENE	p	7	7	monitoring	0	parola	1	ong	0	no	EA23F9	23	F	2021-10-09_16h09.56.717	THAI_NEGA	2021.2.3	Win32	59.80145916						0	90	90	90	1
z	1	0.6951						PUSTINO	np	7	0	monitoring	500	nonparola	2	ong	0	no	EA23F9	23	F	2021-10-09_16h09.56.717	THAI_NEGA	2021.2.3	Win32	59.80145916						0	91	91	91	1
m	1	0.7494						MULINO	p	6	7	monitoring	0	parola	1	ong	0	no	EA23F9	23	F	2021-10-09_16h09.56.717	THAI_NEGA	2021.2.3	Win32	59.80145916						0	92	92	92	1
z	1	0.7398						VAROLO	np	6	0	monitoring	0	nonparola	2	ong	0	no	EA23F9	23	F	2021-10-09_16h09.56.717	THAI_NEGA	2021.2.3	Win32	59.80145916						0	93	93	93	1
l	1	0.8168						ENIGMA	p	6	9	monitoring	500	l	1	pmcue	0	no	EA23F9	23	F	2021-10-09_16h09.56.717	THAI_NEGA	2021.2.3	Win32	59.80145916						0	94	94	94	1
m	1	0.9058						NARICE	p	6	15	monitoring	250	parola	1	ong	0	no	EA23F9	23	F	2021-10-09_16h09.56.717	THAI_NEGA	2021.2.3	Win32	59.80145916						0	95	95	95	1
z	1	0.6945						CAVIDE	np	6	0	monitoring	500	nonparola	2	ong	0	no	EA23F9	23	F	2021-10-09_16h09.56.717	THAI_NEGA	2021.2.3	Win32	59.80145916						0	96	96	96	1
z	1	0.9169						VOLACE	np	6	0	monitoring	0	nonparola	2	ong	0	no	EA23F9	23	F	2021-10-09_16h09.56.717	THAI_NEGA	2021.2.3	Win32	59.80145916						0	97	97	97	1
z	1	1.3781						SADICE	np	6	0	monitoring	0	nonparola	2	ong	0	no	EA23F9	23	F	2021-10-09_16h09.56.717	THAI_NEGA	2021.2.3	Win32	59.80145916						0	98	98	98	1
m	1	0.8274						VORTICE	p	7	14	monitoring	250	parola	1	ong	0	no	EA23F9	23	F	2021-10-09_16h09.56.717	THAI_NEGA	2021.2.3	Win32	59.80145916						0	99	99	99	1
																			EA23F9	23	F	2021-10-09_16h09.56.717	THAI_NEGA	2021.2.3	Win32	59.80145916											n	1	8.9233	y	1	5.9349	n	1	6.5262
