# Supplementary material for: Thinking about it: the impact of COVID-19-related stimuli on prospective memory
Source: PeerJ. 2023 Nov 16;11:e16389. doi: 10.7717/peerj.16389 (PMC10657566; doi:10.7717/peerj.16389)
Supplement: Supplemental Information 4 — The raw data from both the task and the questionnaire. Both folders are divided in the three conditions (COV, DOC, and NEGA) depending on the presented video clip. [file peerj-11-16389-s004.zip › Data/RAW_Data_Task/NEGA_version/GT22F13_nega.csv]

trial_key.keys	trial_key.corr	trial_key.rt	trials_loop_practice.thisRepN	trials_loop_practice.thisTrialN	trials_loop_practice.thisN	trials_loop_practice.thisIndex	trials_loop_practice.ran	stimolo	parolanonparola	lunghezza	frequenza	blocco	jitter	rispcorr	StimTrig	stim_type	stimulus_after	underline	ID_Soggetto*	Età*	Sesso	date	expName	psychopyVersion	OS	frameRate	trials_loop_baseline.thisRepN	trials_loop_baseline.thisTrialN	trials_loop_baseline.thisN	trials_loop_baseline.thisIndex	trials_loop_baseline.ran	trials_loop_attention.thisRepN	trials_loop_attention.thisTrialN	trials_loop_attention.thisN	trials_loop_attention.thisIndex	trials_loop_attention.ran	emotional1_key.keys	emotional1_key.corr	emotional1_key.rt	emotional2_key.keys	emotional2_key.corr	emotional2_key.rt	emotional3_key.keys	emotional3_key.corr	emotional3_key.rt
z	1	0.8328	0	0	0	0	1	ARANCIA	p	7	31	practice	500	parola	1	ong	0	no	GT22F13	22	Femmina	2021-11-13_10h22.07.475	THAI_NEGA	2021.2.3	Win32	59.87665409
	0		0	1	1	1	1	RECINA	np	6	0	practice	500	nonparola	2	ong	0	no	GT22F13	22	Femmina	2021-11-13_10h22.07.475	THAI_NEGA	2021.2.3	Win32	59.87665409
m	1	1.5828	0	2	2	2	1	TUCCANA	np	7	0	practice	250	nonparola	2	ong	0	no	GT22F13	22	Femmina	2021-11-13_10h22.07.475	THAI_NEGA	2021.2.3	Win32	59.87665409
z	1	0.5168	0	3	3	3	1	PETTINE	p	7	1	practice	0	parola	1	ong	0	no	GT22F13	22	Femmina	2021-11-13_10h22.07.475	THAI_NEGA	2021.2.3	Win32	59.87665409
z	0	0.9837	0	4	4	4	1	INFITO	np	6	0	practice	500	nonparola	2	ong	0	no	GT22F13	22	Femmina	2021-11-13_10h22.07.475	THAI_NEGA	2021.2.3	Win32	59.87665409
z	1	0.7803	0	5	5	5	1	GIUDICE	p	7	374	practice	500	parola	1	ong	0	no	GT22F13	22	Femmina	2021-11-13_10h22.07.475	THAI_NEGA	2021.2.3	Win32	59.87665409
z	1	0.6917	0	6	6	6	1	VOLANTE	p	7	89	practice	0	parola	1	ong	0	no	GT22F13	22	Femmina	2021-11-13_10h22.07.475	THAI_NEGA	2021.2.3	Win32	59.87665409
m	1	0.8278	0	7	7	7	1	CUBELA	np	6	0	practice	250	nonparola	2	ong	0	no	GT22F13	22	Femmina	2021-11-13_10h22.07.475	THAI_NEGA	2021.2.3	Win32	59.87665409
z	0	0.8923	0	8	8	8	1	LUGGINE	np	7	0	practice	0	nonparola	2	ong	0	no	GT22F13	22	Femmina	2021-11-13_10h22.07.475	THAI_NEGA	2021.2.3	Win32	59.87665409
z	1	0.859	0	9	9	9	1	DISEGNO	p	7	201	practice	0	parola	1	ong	0	no	GT22F13	22	Femmina	2021-11-13_10h22.07.475	THAI_NEGA	2021.2.3	Win32	59.87665409
z	1	1.0589						RELITTO	p	7	8	baseline	500	parola	1	ong	0	no	GT22F13	22	Femmina	2021-11-13_10h22.07.475	THAI_NEGA	2021.2.3	Win32	59.87665409	0	0	0	0	1
z	1	1.1335						GERANIO	p	7	12	baseline	250	parola	1	ong	0	no	GT22F13	22	Femmina	2021-11-13_10h22.07.475	THAI_NEGA	2021.2.3	Win32	59.87665409	0	1	1	1	1
m	1	1.0505						VANANGA	np	7	0	baseline	0	nonparola	2	ong	0	no	GT22F13	22	Femmina	2021-11-13_10h22.07.475	THAI_NEGA	2021.2.3	Win32	59.87665409	0	2	2	2	1
z	1	0.6248						NATICA	p	6	5	baseline	250	parola	1	ong	0	no	GT22F13	22	Femmina	2021-11-13_10h22.07.475	THAI_NEGA	2021.2.3	Win32	59.87665409	0	3	3	3	1
m	1	1.2673						USTELLO	np	7	0	baseline	500	nonparola	2	ong	0	no	GT22F13	22	Femmina	2021-11-13_10h22.07.475	THAI_NEGA	2021.2.3	Win32	59.87665409	0	4	4	4	1
z	1	0.6238						METANO	p	6	17	baseline	250	parola	1	ong	0	no	GT22F13	22	Femmina	2021-11-13_10h22.07.475	THAI_NEGA	2021.2.3	Win32	59.87665409	0	5	5	5	1
m	1	1.2444						FIURIA	np	6	0	baseline	500	nonparola	2	ong	0	no	GT22F13	22	Femmina	2021-11-13_10h22.07.475	THAI_NEGA	2021.2.3	Win32	59.87665409	0	6	6	6	1
z	1	0.7046						SUGHERO	p	7	5	baseline	250	parola	1	ong	0	no	GT22F13	22	Femmina	2021-11-13_10h22.07.475	THAI_NEGA	2021.2.3	Win32	59.87665409	0	7	7	7	1
m	1	1.2186						PIROTA	np	6	0	baseline	250	nonparola	2	ong	0	no	GT22F13	22	Femmina	2021-11-13_10h22.07.475	THAI_NEGA	2021.2.3	Win32	59.87665409	0	8	8	8	1
m	1	1.5831						BAMBORA	np	7	0	baseline	0	nonparola	2	ong	0	no	GT22F13	22	Femmina	2021-11-13_10h22.07.475	THAI_NEGA	2021.2.3	Win32	59.87665409	0	9	9	9	1
z	1	0.6254						PETALO	p	6	27	baseline	250	parola	1	ong	0	no	GT22F13	22	Femmina	2021-11-13_10h22.07.475	THAI_NEGA	2021.2.3	Win32	59.87665409	0	10	10	10	1
z	1	0.817						ELMETTO	p	7	5	baseline	0	parola	1	ong	0	no	GT22F13	22	Femmina	2021-11-13_10h22.07.475	THAI_NEGA	2021.2.3	Win32	59.87665409	0	11	11	11	1
m	1	1.3289						DOBILE	np	6	0	baseline	250	nonparola	2	ong	0	no	GT22F13	22	Femmina	2021-11-13_10h22.07.475	THAI_NEGA	2021.2.3	Win32	59.87665409	0	12	12	12	1
z	1	1.0005						BAVERO	p	6	7	baseline	0	parola	1	ong	0	no	GT22F13	22	Femmina	2021-11-13_10h22.07.475	THAI_NEGA	2021.2.3	Win32	59.87665409	0	13	13	13	1
z	1	0.7678						VALENZA	p	7	10	baseline	500	parola	1	ong	0	no	GT22F13	22	Femmina	2021-11-13_10h22.07.475	THAI_NEGA	2021.2.3	Win32	59.87665409	0	14	14	14	1
m	1	1.1673						ORDONE	np	6	0	baseline	250	nonparola	2	ong	0	no	GT22F13	22	Femmina	2021-11-13_10h22.07.475	THAI_NEGA	2021.2.3	Win32	59.87665409	0	15	15	15	1
z	0	0.5433						TERPONE	np	7	0	baseline	250	nonparola	2	ong	0	no	GT22F13	22	Femmina	2021-11-13_10h22.07.475	THAI_NEGA	2021.2.3	Win32	59.87665409	0	16	16	16	1
z	1	0.8268						INCHINO	p	7	10	baseline	250	parola	1	ong	0	no	GT22F13	22	Femmina	2021-11-13_10h22.07.475	THAI_NEGA	2021.2.3	Win32	59.87665409	0	17	17	17	1
z	1	0.7729						ETTARO	p	6	31	baseline	0	parola	1	ong	0	no	GT22F13	22	Femmina	2021-11-13_10h22.07.475	THAI_NEGA	2021.2.3	Win32	59.87665409	0	18	18	18	1
m	1	1.2175						LUVACA	np	6	0	baseline	250	nonparola	2	ong	0	no	GT22F13	22	Femmina	2021-11-13_10h22.07.475	THAI_NEGA	2021.2.3	Win32	59.87665409	0	19	19	19	1
z	1	0.6228						DUETTO	p	6	23	baseline	500	parola	1	ong	0	no	GT22F13	22	Femmina	2021-11-13_10h22.07.475	THAI_NEGA	2021.2.3	Win32	59.87665409	0	20	20	20	1
m	1	1.6504						PUPILE	np	6	0	baseline	250	nonparola	2	ong	0	no	GT22F13	22	Femmina	2021-11-13_10h22.07.475	THAI_NEGA	2021.2.3	Win32	59.87665409	0	21	21	21	1
m	1	1.249						STOVACO	np	7	0	baseline	0	nonparola	2	ong	0	no	GT22F13	22	Femmina	2021-11-13_10h22.07.475	THAI_NEGA	2021.2.3	Win32	59.87665409	0	22	22	22	1
z	1	0.6654						BARILE	p	6	7	baseline	500	parola	1	ong	0	no	GT22F13	22	Femmina	2021-11-13_10h22.07.475	THAI_NEGA	2021.2.3	Win32	59.87665409	0	23	23	23	1
m	1	1.543						RANAIO	np	6	0	baseline	250	nonparola	2	ong	0	no	GT22F13	22	Femmina	2021-11-13_10h22.07.475	THAI_NEGA	2021.2.3	Win32	59.87665409	0	24	24	24	1
z	1	0.6774						CAVERNA	p	7	14	baseline	250	parola	1	ong	0	no	GT22F13	22	Femmina	2021-11-13_10h22.07.475	THAI_NEGA	2021.2.3	Win32	59.87665409	0	25	25	25	1
	0							ROTOIA	np	7	0	baseline	500	nonparola	2	ong	0	no	GT22F13	22	Femmina	2021-11-13_10h22.07.475	THAI_NEGA	2021.2.3	Win32	59.87665409	0	26	26	26	1
z	1	0.9275						ALTURA	p	6	8	baseline	500	parola	1	ong	0	no	GT22F13	22	Femmina	2021-11-13_10h22.07.475	THAI_NEGA	2021.2.3	Win32	59.87665409	0	27	27	27	1
z	1	0.5944						DIPINTO	p	7	21	baseline	0	parola	1	ong	0	no	GT22F13	22	Femmina	2021-11-13_10h22.07.475	THAI_NEGA	2021.2.3	Win32	59.87665409	0	28	28	28	1
z	1	0.5708						LEGUME	p	6	11	baseline	250	parola	1	ong	0	no	GT22F13	22	Femmina	2021-11-13_10h22.07.475	THAI_NEGA	2021.2.3	Win32	59.87665409	0	29	29	29	1
z	0	0.7612						FEDINO	np	6	0	baseline	500	nonparola	2	ong	0	no	GT22F13	22	Femmina	2021-11-13_10h22.07.475	THAI_NEGA	2021.2.3	Win32	59.87665409	0	30	30	30	1
z	1	0.6659						MENSOLA	p	7	7	baseline	0	parola	1	ong	0	no	GT22F13	22	Femmina	2021-11-13_10h22.07.475	THAI_NEGA	2021.2.3	Win32	59.87665409	0	31	31	31	1
z	0	1.3168						ALCUME	np	6	0	baseline	500	nonparola	2	ong	0	no	GT22F13	22	Femmina	2021-11-13_10h22.07.475	THAI_NEGA	2021.2.3	Win32	59.87665409	0	32	32	32	1
z	1	0.9002						INNESTO	p	6	13	baseline	0	parola	1	ong	0	no	GT22F13	22	Femmina	2021-11-13_10h22.07.475	THAI_NEGA	2021.2.3	Win32	59.87665409	0	33	33	33	1
m	1	0.867						LAVENDA	np	7	0	baseline	0	nonparola	2	ong	0	no	GT22F13	22	Femmina	2021-11-13_10h22.07.475	THAI_NEGA	2021.2.3	Win32	59.87665409	0	34	34	34	1
z	1	1.4371						SLAVINA	p	7	5	baseline	500	parola	1	ong	0	no	GT22F13	22	Femmina	2021-11-13_10h22.07.475	THAI_NEGA	2021.2.3	Win32	59.87665409	0	35	35	35	1
z	1	0.8191						ORMONE	p	6	6	baseline	500	parola	1	ong	0	no	GT22F13	22	Femmina	2021-11-13_10h22.07.475	THAI_NEGA	2021.2.3	Win32	59.87665409	0	36	36	36	1
m	1	1.0449						UMIONE	np	6	0	baseline	0	nonparola	2	ong	0	no	GT22F13	22	Femmina	2021-11-13_10h22.07.475	THAI_NEGA	2021.2.3	Win32	59.87665409	0	37	37	37	1
z	1	0.6446						SALAME	p	6	14	baseline	0	parola	1	ong	0	no	GT22F13	22	Femmina	2021-11-13_10h22.07.475	THAI_NEGA	2021.2.3	Win32	59.87665409	0	38	38	38	1
m	1	0.98						GANDOLA	np	7	0	baseline	500	nonparola	2	ong	0	no	GT22F13	22	Femmina	2021-11-13_10h22.07.475	THAI_NEGA	2021.2.3	Win32	59.87665409	0	39	39	39	1
m	1	1.3484						DIGEGNO	np	7	0	baseline	500	nonparola	2	ong	0	no	GT22F13	22	Femmina	2021-11-13_10h22.07.475	THAI_NEGA	2021.2.3	Win32	59.87665409	0	40	40	40	1
	0							BACRECA	np	7	0	baseline	0	nonparola	2	ong	0	no	GT22F13	22	Femmina	2021-11-13_10h22.07.475	THAI_NEGA	2021.2.3	Win32	59.87665409	0	41	41	41	1
z	1	0.8496						RUDERE	p	6	8	baseline	250	parola	1	ong	0	no	GT22F13	22	Femmina	2021-11-13_10h22.07.475	THAI_NEGA	2021.2.3	Win32	59.87665409	0	42	42	42	1
m	1	0.9616						OSCITE	np	6	0	baseline	250	nonparola	2	ong	0	no	GT22F13	22	Femmina	2021-11-13_10h22.07.475	THAI_NEGA	2021.2.3	Win32	59.87665409	0	43	43	43	1
z	1	1.2642						NETTARE	p	7	14	baseline	500	parola	1	ong	0	no	GT22F13	22	Femmina	2021-11-13_10h22.07.475	THAI_NEGA	2021.2.3	Win32	59.87665409	0	44	44	44	1
m	1	0.9963						PENTERA	np	7	0	baseline	0	nonparola	2	ong	0	no	GT22F13	22	Femmina	2021-11-13_10h22.07.475	THAI_NEGA	2021.2.3	Win32	59.87665409	0	45	45	45	1
m	1	1.1801						NEBOZIO	np	7	0	baseline	250	nonparola	2	ong	0	no	GT22F13	22	Femmina	2021-11-13_10h22.07.475	THAI_NEGA	2021.2.3	Win32	59.87665409	0	46	46	46	1
z	1	0.6346						ZATTERA	p	7	14	baseline	500	parola	1	ong	0	no	GT22F13	22	Femmina	2021-11-13_10h22.07.475	THAI_NEGA	2021.2.3	Win32	59.87665409	0	47	47	47	1
z	1	0.9615						LAMIERA	p	7	11	baseline	500	parola	1	ong	0	no	GT22F13	22	Femmina	2021-11-13_10h22.07.475	THAI_NEGA	2021.2.3	Win32	59.87665409	0	48	48	48	1
m	1	1.0789						CULINA	np	6	0	baseline	500	nonparola	2	ong	0	no	GT22F13	22	Femmina	2021-11-13_10h22.07.475	THAI_NEGA	2021.2.3	Win32	59.87665409	0	49	49	49	1
z	1	0.7025						FALANGE	p	7	9	baseline	250	parola	1	ong	0	no	GT22F13	22	Femmina	2021-11-13_10h22.07.475	THAI_NEGA	2021.2.3	Win32	59.87665409	0	50	50	50	1
z	1	0.753						PEDALE	p	6	16	baseline	500	parola	1	ong	0	no	GT22F13	22	Femmina	2021-11-13_10h22.07.475	THAI_NEGA	2021.2.3	Win32	59.87665409	0	51	51	51	1
m	1	1.3629						METARDO	np	7	0	baseline	500	nonparola	2	ong	0	no	GT22F13	22	Femmina	2021-11-13_10h22.07.475	THAI_NEGA	2021.2.3	Win32	59.87665409	0	52	52	52	1
z	1	1.2107						EMPORIO	p	7	3	baseline	250	parola	1	ong	0	no	GT22F13	22	Femmina	2021-11-13_10h22.07.475	THAI_NEGA	2021.2.3	Win32	59.87665409	0	53	53	53	1
m	1	1.5136						TAPORE	np	6	0	baseline	0	nonparola	2	ong	0	no	GT22F13	22	Femmina	2021-11-13_10h22.07.475	THAI_NEGA	2021.2.3	Win32	59.87665409	0	54	54	54	1
z	0	1.386						DENTIDE	np	7	0	baseline	250	nonparola	2	ong	0	no	GT22F13	22	Femmina	2021-11-13_10h22.07.475	THAI_NEGA	2021.2.3	Win32	59.87665409	0	55	55	55	1
m	1	1.1956						SEPERTO	np	7	0	baseline	500	nonparola	2	ong	0	no	GT22F13	22	Femmina	2021-11-13_10h22.07.475	THAI_NEGA	2021.2.3	Win32	59.87665409	0	56	56	56	1
z	1	0.6776						MUCOSA	p	6	6	baseline	500	parola	1	ong	0	no	GT22F13	22	Femmina	2021-11-13_10h22.07.475	THAI_NEGA	2021.2.3	Win32	59.87665409	0	57	57	57	1
m	1	1.5452						BECULLA	np	7	0	baseline	250	nonparola	2	ong	0	no	GT22F13	22	Femmina	2021-11-13_10h22.07.475	THAI_NEGA	2021.2.3	Win32	59.87665409	0	58	58	58	1
m	0	1.3043						FUCINA	p	6	8	baseline	250	parola	1	ong	0	no	GT22F13	22	Femmina	2021-11-13_10h22.07.475	THAI_NEGA	2021.2.3	Win32	59.87665409	0	59	59	59	1
z	1	0.7546						ECLISSI	p	7	5	baseline	0	parola	1	ong	0	no	GT22F13	22	Femmina	2021-11-13_10h22.07.475	THAI_NEGA	2021.2.3	Win32	59.87665409	0	60	60	60	1
z	1	1.5988						TROFEO	p	6	23	baseline	250	parola	1	ong	0	no	GT22F13	22	Femmina	2021-11-13_10h22.07.475	THAI_NEGA	2021.2.3	Win32	59.87665409	0	61	61	61	1
z	1	0.7003						ROTTAME	p	7	7	baseline	0	parola	1	ong	0	no	GT22F13	22	Femmina	2021-11-13_10h22.07.475	THAI_NEGA	2021.2.3	Win32	59.87665409	0	62	62	62	1
m	1	1.0236						MENDOLO	np	7	0	baseline	500	nonparola	2	ong	0	no	GT22F13	22	Femmina	2021-11-13_10h22.07.475	THAI_NEGA	2021.2.3	Win32	59.87665409	0	63	63	63	1
m	1	1.4306						ARSINE	np	6	0	baseline	250	nonparola	2	ong	0	no	GT22F13	22	Femmina	2021-11-13_10h22.07.475	THAI_NEGA	2021.2.3	Win32	59.87665409	0	64	64	64	1
z	1	0.6479						TISANA	p	6	7	baseline	0	parola	1	ong	0	no	GT22F13	22	Femmina	2021-11-13_10h22.07.475	THAI_NEGA	2021.2.3	Win32	59.87665409	0	65	65	65	1
m	1	1.4612						ORLINO	np	6	0	baseline	0	nonparola	2	ong	0	no	GT22F13	22	Femmina	2021-11-13_10h22.07.475	THAI_NEGA	2021.2.3	Win32	59.87665409	0	66	66	66	1
z	1	1.3657						ARINGA	p	6	9	baseline	500	parola	1	ong	0	no	GT22F13	22	Femmina	2021-11-13_10h22.07.475	THAI_NEGA	2021.2.3	Win32	59.87665409	0	67	67	67	1
m	1	1.2522						TENGINE	np	7	0	baseline	0	nonparola	2	ong	0	no	GT22F13	22	Femmina	2021-11-13_10h22.07.475	THAI_NEGA	2021.2.3	Win32	59.87665409	0	68	68	68	1
z	1	0.6365						ATTICO	p	6	6	baseline	500	parola	1	ong	0	no	GT22F13	22	Femmina	2021-11-13_10h22.07.475	THAI_NEGA	2021.2.3	Win32	59.87665409	0	69	69	69	1
m	1	1.1487						VENORE	np	6	0	baseline	250	nonparola	2	ong	0	no	GT22F13	22	Femmina	2021-11-13_10h22.07.475	THAI_NEGA	2021.2.3	Win32	59.87665409	0	70	70	70	1
m	0	1.1788						DARSENA	p	7	9	baseline	0	parola	1	ong	0	no	GT22F13	22	Femmina	2021-11-13_10h22.07.475	THAI_NEGA	2021.2.3	Win32	59.87665409	0	71	71	71	1
m	1	0.8607						ALCIERE	np	7	0	baseline	250	nonparola	2	ong	0	no	GT22F13	22	Femmina	2021-11-13_10h22.07.475	THAI_NEGA	2021.2.3	Win32	59.87665409	0	72	72	72	1
m	1	0.8887						ENTIMO	np	6	0	baseline	0	nonparola	2	ong	0	no	GT22F13	22	Femmina	2021-11-13_10h22.07.475	THAI_NEGA	2021.2.3	Win32	59.87665409	0	73	73	73	1
z	1	0.6525						LIVIDO	p	6	8	baseline	500	parola	1	ong	0	no	GT22F13	22	Femmina	2021-11-13_10h22.07.475	THAI_NEGA	2021.2.3	Win32	59.87665409	0	74	74	74	1
z	1	0.5939						NAUSEA	p	6	15	baseline	0	parola	1	ong	0	no	GT22F13	22	Femmina	2021-11-13_10h22.07.475	THAI_NEGA	2021.2.3	Win32	59.87665409	0	75	75	75	1
m	1	0.9413						VERCACE	np	7	0	baseline	500	nonparola	2	ong	0	no	GT22F13	22	Femmina	2021-11-13_10h22.07.475	THAI_NEGA	2021.2.3	Win32	59.87665409	0	76	76	76	1
z	1	0.7275						COFANO	p	6	9	baseline	0	parola	1	ong	0	no	GT22F13	22	Femmina	2021-11-13_10h22.07.475	THAI_NEGA	2021.2.3	Win32	59.87665409	0	77	77	77	1
z	0	1.7949						USPICIO	np	7	0	baseline	250	nonparola	2	ong	0	no	GT22F13	22	Femmina	2021-11-13_10h22.07.475	THAI_NEGA	2021.2.3	Win32	59.87665409	0	78	78	78	1
z	1	0.6766						IMBUTO	p	6	9	baseline	0	parola	1	ong	0	no	GT22F13	22	Femmina	2021-11-13_10h22.07.475	THAI_NEGA	2021.2.3	Win32	59.87665409	0	79	79	79	1
m	1	0.7009						SADIVA	np	6	0	baseline	500	nonparola	2	ong	0	no	GT22F13	22	Femmina	2021-11-13_10h22.07.475	THAI_NEGA	2021.2.3	Win32	59.87665409	0	80	80	80	1
z	1	0.7687						BOZZOLO	p	7	7	baseline	0	parola	1	ong	0	no	GT22F13	22	Femmina	2021-11-13_10h22.07.475	THAI_NEGA	2021.2.3	Win32	59.87665409	0	81	81	81	1
m	1	0.8611						OMPICCIO	np	7	0	baseline	0	nonparola	2	ong	0	no	GT22F13	22	Femmina	2021-11-13_10h22.07.475	THAI_NEGA	2021.2.3	Win32	59.87665409	0	82	82	82	1
m	1	0.9825						LIMPONE	np	7	0	baseline	500	nonparola	2	ong	0	no	GT22F13	22	Femmina	2021-11-13_10h22.07.475	THAI_NEGA	2021.2.3	Win32	59.87665409	0	83	83	83	1
m	1	0.8348						NARCICO	np	7	0	baseline	250	nonparola	2	ong	0	no	GT22F13	22	Femmina	2021-11-13_10h22.07.475	THAI_NEGA	2021.2.3	Win32	59.87665409	0	84	84	84	1
z	1	0.9627						PASCOLO	p	7	7	baseline	0	parola	1	ong	0	no	GT22F13	22	Femmina	2021-11-13_10h22.07.475	THAI_NEGA	2021.2.3	Win32	59.87665409	0	85	85	85	1
z	0	0.9521						INSOGNA	np	7	0	baseline	250	nonparola	2	ong	0	no	GT22F13	22	Femmina	2021-11-13_10h22.07.475	THAI_NEGA	2021.2.3	Win32	59.87665409	0	86	86	86	1
m	0	0.9276						PATINA	p	6	14	baseline	250	parola	1	ong	0	no	GT22F13	22	Femmina	2021-11-13_10h22.07.475	THAI_NEGA	2021.2.3	Win32	59.87665409	0	87	87	87	1
m	1	0.803						ADOLTO	np	7	0	baseline	0	nonparola	2	ong	0	no	GT22F13	22	Femmina	2021-11-13_10h22.07.475	THAI_NEGA	2021.2.3	Win32	59.87665409	0	88	88	88	1
z	1	0.7277						UTENTE	p	6	34	baseline	0	parola	1	ong	0	no	GT22F13	22	Femmina	2021-11-13_10h22.07.475	THAI_NEGA	2021.2.3	Win32	59.87665409	0	89	89	89	1
m	1	0.7715						CIPELLA	np	7	0	baseline	500	nonparola	2	ong	0	no	GT22F13	22	Femmina	2021-11-13_10h22.07.475	THAI_NEGA	2021.2.3	Win32	59.87665409	0	90	90	90	1
z	1	0.6467						GINEPRO	p	7	10	baseline	0	parola	1	ong	0	no	GT22F13	22	Femmina	2021-11-13_10h22.07.475	THAI_NEGA	2021.2.3	Win32	59.87665409	0	91	91	91	1
z	0	0.6202						NONATO	np	6	0	baseline	500	nonparola	2	ong	0	no	GT22F13	22	Femmina	2021-11-13_10h22.07.475	THAI_NEGA	2021.2.3	Win32	59.87665409	0	92	92	92	1
z	1	0.547						CALICE	p	6	10	baseline	0	parola	1	ong	0	no	GT22F13	22	Femmina	2021-11-13_10h22.07.475	THAI_NEGA	2021.2.3	Win32	59.87665409	0	93	93	93	1
z	1	0.5621						TORACE	p	6	31	baseline	250	parola	1	ong	0	no	GT22F13	22	Femmina	2021-11-13_10h22.07.475	THAI_NEGA	2021.2.3	Win32	59.87665409	0	94	94	94	1
z	1	0.5438						REDINE	p	6	8	baseline	500	parola	1	ong	0	no	GT22F13	22	Femmina	2021-11-13_10h22.07.475	THAI_NEGA	2021.2.3	Win32	59.87665409	0	95	95	95	1
z	1	0.5283						GOMITO	p	6	35	baseline	0	parola	1	ong	0	no	GT22F13	22	Femmina	2021-11-13_10h22.07.475	THAI_NEGA	2021.2.3	Win32	59.87665409	0	96	96	96	1
m	1	0.8123						INGENSO	np	7	0	baseline	500	nonparola	2	ong	0	no	GT22F13	22	Femmina	2021-11-13_10h22.07.475	THAI_NEGA	2021.2.3	Win32	59.87665409	0	97	97	97	1
m	1	0.6546						COVALLO	np	7	0	baseline	250	nonparola	2	ong	0	no	GT22F13	22	Femmina	2021-11-13_10h22.07.475	THAI_NEGA	2021.2.3	Win32	59.87665409	0	98	98	98	1
z	1	0.5528						MONACO	p	6	24	baseline	250	parola	1	ong	0	no	GT22F13	22	Femmina	2021-11-13_10h22.07.475	THAI_NEGA	2021.2.3	Win32	59.87665409	0	99	99	99	1
z	1	0.6456						DILUVIO	p	7	34	monitoring	0	parola	1	ong	0	no	GT22F13	22	Femmina	2021-11-13_10h22.07.475	THAI_NEGA	2021.2.3	Win32	59.87665409						0	0	0	0	1
m	1	0.8356						PADATO	np	6	0	monitoring	250	nonparola	2	ong	0	no	GT22F13	22	Femmina	2021-11-13_10h22.07.475	THAI_NEGA	2021.2.3	Win32	59.87665409						0	1	1	1	1
z	1	0.5557						STIVALE	p	7	10	monitoring	0	parola	1	ong	0	no	GT22F13	22	Femmina	2021-11-13_10h22.07.475	THAI_NEGA	2021.2.3	Win32	59.87665409						0	2	2	2	1
m	1	0.7861						BAMMINO	np	7	0	monitoring	0	nonparola	2	ong	0	no	GT22F13	22	Femmina	2021-11-13_10h22.07.475	THAI_NEGA	2021.2.3	Win32	59.87665409						0	3	3	3	1
z	0	0.6278						NUDOLA	np	6	0	monitoring	250	nonparola	2	ong	0	no	GT22F13	22	Femmina	2021-11-13_10h22.07.475	THAI_NEGA	2021.2.3	Win32	59.87665409						0	4	4	4	1
z	1	0.6213						ZAMPINO	p	7	6	monitoring	500	parola	1	ong	0	no	GT22F13	22	Femmina	2021-11-13_10h22.07.475	THAI_NEGA	2021.2.3	Win32	59.87665409						0	5	5	5	1
z	1	0.8783						CALDAIA	p	7	12	monitoring	250	parola	1	ong	0	no	GT22F13	22	Femmina	2021-11-13_10h22.07.475	THAI_NEGA	2021.2.3	Win32	59.87665409						0	6	6	6	1
m	1	0.712						FULGINE	np	7	0	monitoring	0	nonparola	2	ong	0	no	GT22F13	22	Femmina	2021-11-13_10h22.07.475	THAI_NEGA	2021.2.3	Win32	59.87665409						0	7	7	7	1
z	1	0.7277						URANIO	p	6	9	monitoring	250	parola	1	ong	0	no	GT22F13	22	Femmina	2021-11-13_10h22.07.475	THAI_NEGA	2021.2.3	Win32	59.87665409						0	8	8	8	1
z	0	0.5607						APISSO	np	6	0	monitoring	500	nonparola	2	ong	0	no	GT22F13	22	Femmina	2021-11-13_10h22.07.475	THAI_NEGA	2021.2.3	Win32	59.87665409						0	9	9	9	1
	0							CAGERMA	np	7	0	monitoring	0	l	2	pmcue	0	no	GT22F13	22	Femmina	2021-11-13_10h22.07.475	THAI_NEGA	2021.2.3	Win32	59.87665409						0	10	10	10	1
z	1	0.7025						TAZZINA	p	7	10	monitoring	250	parola	1	ong	0	no	GT22F13	22	Femmina	2021-11-13_10h22.07.475	THAI_NEGA	2021.2.3	Win32	59.87665409						0	11	11	11	1
z	1	0.6318						VAPORE	p	6	40	monitoring	0	parola	1	ong	0	no	GT22F13	22	Femmina	2021-11-13_10h22.07.475	THAI_NEGA	2021.2.3	Win32	59.87665409						0	12	12	12	1
z	0	0.5901						FEDORE	np	6	0	monitoring	250	nonparola	2	ong	0	no	GT22F13	22	Femmina	2021-11-13_10h22.07.475	THAI_NEGA	2021.2.3	Win32	59.87665409						0	13	13	13	1
m	0	0.9938						MONTONE	p	7	8	monitoring	250	parola	1	ong	0	no	GT22F13	22	Femmina	2021-11-13_10h22.07.475	THAI_NEGA	2021.2.3	Win32	59.87665409						0	14	14	14	1
m	1	0.918						CANEZZA	np	7	0	monitoring	0	nonparola	2	ong	0	no	GT22F13	22	Femmina	2021-11-13_10h22.07.475	THAI_NEGA	2021.2.3	Win32	59.87665409						0	15	15	15	1
z	0	0.5829						RAGINA	np	6	0	monitoring	250	nonparola	2	ong	0	no	GT22F13	22	Femmina	2021-11-13_10h22.07.475	THAI_NEGA	2021.2.3	Win32	59.87665409						0	16	16	16	1
z	1	0.7623						AGNELLO	p	7	17	monitoring	250	parola	1	ong	0	no	GT22F13	22	Femmina	2021-11-13_10h22.07.475	THAI_NEGA	2021.2.3	Win32	59.87665409						0	17	17	17	1
m	1	0.9227						PINARIO	np	7	0	monitoring	250	nonparola	2	ong	0	no	GT22F13	22	Femmina	2021-11-13_10h22.07.475	THAI_NEGA	2021.2.3	Win32	59.87665409						0	18	18	18	1
	0							INDANO	np	6	0	monitoring	500	nonparola	2	ong	0	no	GT22F13	22	Femmina	2021-11-13_10h22.07.475	THAI_NEGA	2021.2.3	Win32	59.87665409						0	19	19	19	1
z	1	1.212						BISTURI	p	7	8	monitoring	250	parola	1	ong	0	no	GT22F13	22	Femmina	2021-11-13_10h22.07.475	THAI_NEGA	2021.2.3	Win32	59.87665409						0	20	20	20	1
m	1	0.8564						SECONTO	np	7	0	monitoring	250	nonparola	2	ong	0	no	GT22F13	22	Femmina	2021-11-13_10h22.07.475	THAI_NEGA	2021.2.3	Win32	59.87665409						0	21	21	21	1
	0							POMATA	p	6	0	monitoring	500	l	1	pmcue	0	no	GT22F13	22	Femmina	2021-11-13_10h22.07.475	THAI_NEGA	2021.2.3	Win32	59.87665409						0	22	22	22	1
m	1	1.0359						UMETTA	np	6	0	monitoring	250	nonparola	2	ong	0	no	GT22F13	22	Femmina	2021-11-13_10h22.07.475	THAI_NEGA	2021.2.3	Win32	59.87665409						0	23	23	23	1
z	1	0.6777						FRUSCIO	p	7	9	monitoring	0	parola	1	ong	0	no	GT22F13	22	Femmina	2021-11-13_10h22.07.475	THAI_NEGA	2021.2.3	Win32	59.87665409						0	24	24	24	1
z	1	0.8602						ORDIGNO	p	7	15	monitoring	250	parola	1	ong	0	no	GT22F13	22	Femmina	2021-11-13_10h22.07.475	THAI_NEGA	2021.2.3	Win32	59.87665409						0	25	25	25	1
m	1	0.7683						METALO	np	6	0	monitoring	0	nonparola	2	ong	0	no	GT22F13	22	Femmina	2021-11-13_10h22.07.475	THAI_NEGA	2021.2.3	Win32	59.87665409						0	26	26	26	1
m	1	1.0502						GAVERA	np	6	0	monitoring	500	nonparola	2	ong	0	no	GT22F13	22	Femmina	2021-11-13_10h22.07.475	THAI_NEGA	2021.2.3	Win32	59.87665409						0	27	27	27	1
z	1	1.2206						INSERTO	p	7	9	monitoring	0	parola	1	ong	0	no	GT22F13	22	Femmina	2021-11-13_10h22.07.475	THAI_NEGA	2021.2.3	Win32	59.87665409						0	28	28	28	1
z	1	0.6954						VICARIO	p	7	9	monitoring	500	parola	1	ong	0	no	GT22F13	22	Femmina	2021-11-13_10h22.07.475	THAI_NEGA	2021.2.3	Win32	59.87665409						0	29	29	29	1
m	1	0.9284						ACENDA	np	6	0	monitoring	0	nonparola	2	ong	0	no	GT22F13	22	Femmina	2021-11-13_10h22.07.475	THAI_NEGA	2021.2.3	Win32	59.87665409						0	30	30	30	1
z	1	0.7563						DECADE	p	6	7	monitoring	0	parola	1	ong	0	no	GT22F13	22	Femmina	2021-11-13_10h22.07.475	THAI_NEGA	2021.2.3	Win32	59.87665409						0	31	31	31	1
m	1	1.4114						PALETE	np	6	0	monitoring	500	nonparola	2	ong	0	no	GT22F13	22	Femmina	2021-11-13_10h22.07.475	THAI_NEGA	2021.2.3	Win32	59.87665409						0	32	32	32	1
z	1	0.6657						SENAPE	p	6	17	monitoring	500	parola	1	ong	0	no	GT22F13	22	Femmina	2021-11-13_10h22.07.475	THAI_NEGA	2021.2.3	Win32	59.87665409						0	33	33	33	1
m	1	0.9448						TENTONO	np	7	0	monitoring	0	nonparola	2	ong	0	no	GT22F13	22	Femmina	2021-11-13_10h22.07.475	THAI_NEGA	2021.2.3	Win32	59.87665409						0	34	34	34	1
	0							MANICO	p	6	12	monitoring	0	l	1	pmcue	0	no	GT22F13	22	Femmina	2021-11-13_10h22.07.475	THAI_NEGA	2021.2.3	Win32	59.87665409						0	35	35	35	1
z	1	0.69						GETTONE	p	7	5	monitoring	250	parola	1	ong	0	no	GT22F13	22	Femmina	2021-11-13_10h22.07.475	THAI_NEGA	2021.2.3	Win32	59.87665409						0	36	36	36	1
m	1	1.1775						CALERA	np	6	0	monitoring	500	nonparola	2	ong	0	no	GT22F13	22	Femmina	2021-11-13_10h22.07.475	THAI_NEGA	2021.2.3	Win32	59.87665409						0	37	37	37	1
z	1	0.7029						USTIONE	p	7	20	monitoring	500	parola	1	ong	0	no	GT22F13	22	Femmina	2021-11-13_10h22.07.475	THAI_NEGA	2021.2.3	Win32	59.87665409						0	38	38	38	1
z	1	1.5607						LEGNAME	p	7	7	monitoring	0	parola	1	ong	0	no	GT22F13	22	Femmina	2021-11-13_10h22.07.475	THAI_NEGA	2021.2.3	Win32	59.87665409						0	39	39	39	1
m	1	0.7503						MODIVO	np	6	0	monitoring	0	nonparola	2	ong	0	no	GT22F13	22	Femmina	2021-11-13_10h22.07.475	THAI_NEGA	2021.2.3	Win32	59.87665409						0	40	40	40	1
z	1	1.0306						RADURA	p	6	9	monitoring	0	parola	1	ong	0	no	GT22F13	22	Femmina	2021-11-13_10h22.07.475	THAI_NEGA	2021.2.3	Win32	59.87665409						0	41	41	41	1
m	1	0.9272						TUANTO	np	6	0	monitoring	250	nonparola	2	ong	0	no	GT22F13	22	Femmina	2021-11-13_10h22.07.475	THAI_NEGA	2021.2.3	Win32	59.87665409						0	42	42	42	1
z	1	0.6898						PICCONE	p	7	11	monitoring	0	parola	1	ong	0	no	GT22F13	22	Femmina	2021-11-13_10h22.07.475	THAI_NEGA	2021.2.3	Win32	59.87665409						0	43	43	43	1
m	1	1.0026						LACREME	np	7	0	monitoring	250	nonparola	2	ong	0	no	GT22F13	22	Femmina	2021-11-13_10h22.07.475	THAI_NEGA	2021.2.3	Win32	59.87665409						0	44	44	44	1
z	0	0.6455						DILITTA	np	7	0	monitoring	500	nonparola	2	ong	0	no	GT22F13	22	Femmina	2021-11-13_10h22.07.475	THAI_NEGA	2021.2.3	Win32	59.87665409						0	45	45	45	1
	0							TOMANTE	np	7	0	monitoring	0	l	2	pmcue	0	no	GT22F13	22	Femmina	2021-11-13_10h22.07.475	THAI_NEGA	2021.2.3	Win32	59.87665409						0	46	46	46	1
z	1	0.7616						OTTONE	p	6	17	monitoring	500	parola	1	ong	0	no	GT22F13	22	Femmina	2021-11-13_10h22.07.475	THAI_NEGA	2021.2.3	Win32	59.87665409						0	47	47	47	1
z	1	0.865						GAZEBO	p	6	8	monitoring	0	parola	1	ong	0	no	GT22F13	22	Femmina	2021-11-13_10h22.07.475	THAI_NEGA	2021.2.3	Win32	59.87665409						0	48	48	48	1
m	1	0.7999						NENICO	np	6	0	monitoring	250	nonparola	2	ong	0	no	GT22F13	22	Femmina	2021-11-13_10h22.07.475	THAI_NEGA	2021.2.3	Win32	59.87665409						0	49	49	49	1
z	1	0.9268						ARPIONE	p	7	12	monitoring	250	parola	1	ong	0	no	GT22F13	22	Femmina	2021-11-13_10h22.07.475	THAI_NEGA	2021.2.3	Win32	59.87665409						0	50	50	50	1
	0							VANIGIA	np	7	0	monitoring	500	nonparola	2	ong	0	no	GT22F13	22	Femmina	2021-11-13_10h22.07.475	THAI_NEGA	2021.2.3	Win32	59.87665409						0	51	51	51	1
m	1	1.2111						EBLISSE	np	7	0	monitoring	0	nonparola	2	ong	0	no	GT22F13	22	Femmina	2021-11-13_10h22.07.475	THAI_NEGA	2021.2.3	Win32	59.87665409						0	52	52	52	1
z	1	0.8029						CARTINA	p	7	13	monitoring	250	parola	1	ong	0	no	GT22F13	22	Femmina	2021-11-13_10h22.07.475	THAI_NEGA	2021.2.3	Win32	59.87665409						0	53	53	53	1
m	1	0.6949						TECITA	np	6	0	monitoring	500	nonparola	2	ong	0	no	GT22F13	22	Femmina	2021-11-13_10h22.07.475	THAI_NEGA	2021.2.3	Win32	59.87665409						0	54	54	54	1
z	1	0.7291						FELINO	p	6	9	monitoring	500	parola	1	ong	0	no	GT22F13	22	Femmina	2021-11-13_10h22.07.475	THAI_NEGA	2021.2.3	Win32	59.87665409						0	55	55	55	1
m	1	1.1327						GINEVRO	np	7	0	monitoring	250	nonparola	2	ong	0	no	GT22F13	22	Femmina	2021-11-13_10h22.07.475	THAI_NEGA	2021.2.3	Win32	59.87665409						0	56	56	56	1
m	1	0.7813						ELANCO	np	6	0	monitoring	250	nonparola	2	ong	0	no	GT22F13	22	Femmina	2021-11-13_10h22.07.475	THAI_NEGA	2021.2.3	Win32	59.87665409						0	57	57	57	1
z	1	0.7118						BIDONE	p	6	13	monitoring	0	parola	1	ong	0	no	GT22F13	22	Femmina	2021-11-13_10h22.07.475	THAI_NEGA	2021.2.3	Win32	59.87665409						0	58	58	58	1
m	0	0.7535						LEMURE	p	6	3	monitoring	500	parola	1	ong	0	no	GT22F13	22	Femmina	2021-11-13_10h22.07.475	THAI_NEGA	2021.2.3	Win32	59.87665409						0	59	59	59	1
	0							SAGOMA	p	6	0	monitoring	250	l	1	pmcue	0	no	GT22F13	22	Femmina	2021-11-13_10h22.07.475	THAI_NEGA	2021.2.3	Win32	59.87665409						0	60	60	60	1
z	1	0.8183						REPERTO	p	7	7	monitoring	0	parola	1	ong	0	no	GT22F13	22	Femmina	2021-11-13_10h22.07.475	THAI_NEGA	2021.2.3	Win32	59.87665409						0	61	61	61	1
m	1	0.9499						MIDULLO	np	7	0	monitoring	250	nonparola	2	ong	0	no	GT22F13	22	Femmina	2021-11-13_10h22.07.475	THAI_NEGA	2021.2.3	Win32	59.87665409						0	62	62	62	1
z	0	0.7864						DANNOLA	np	7	0	monitoring	500	nonparola	2	ong	0	no	GT22F13	22	Femmina	2021-11-13_10h22.07.475	THAI_NEGA	2021.2.3	Win32	59.87665409						0	63	63	63	1
z	1	0.6533						ORFANO	p	6	9	monitoring	500	parola	1	ong	0	no	GT22F13	22	Femmina	2021-11-13_10h22.07.475	THAI_NEGA	2021.2.3	Win32	59.87665409						0	64	64	64	1
z	0	0.6477						BANENA	np	6	0	monitoring	250	nonparola	2	ong	0	no	GT22F13	22	Femmina	2021-11-13_10h22.07.475	THAI_NEGA	2021.2.3	Win32	59.87665409						0	65	65	65	1
m	1	1.0106						FERPATA	np	7	0	monitoring	0	nonparola	2	ong	0	no	GT22F13	22	Femmina	2021-11-13_10h22.07.475	THAI_NEGA	2021.2.3	Win32	59.87665409						0	66	66	66	1
z	1	0.6633						NEURONE	p	7	11	monitoring	250	parola	1	ong	0	no	GT22F13	22	Femmina	2021-11-13_10h22.07.475	THAI_NEGA	2021.2.3	Win32	59.87665409						0	67	67	67	1
m	1	1.1852						LATTERA	np	7	0	monitoring	500	nonparola	2	ong	0	no	GT22F13	22	Femmina	2021-11-13_10h22.07.475	THAI_NEGA	2021.2.3	Win32	59.87665409						0	68	68	68	1
z	0	1.0551						GESIONE	np	7	0	monitoring	500	nonparola	2	ong	0	no	GT22F13	22	Femmina	2021-11-13_10h22.07.475	THAI_NEGA	2021.2.3	Win32	59.87665409						0	69	69	69	1
z	1	0.6146						PEDANA	p	6	18	monitoring	500	parola	1	ong	0	no	GT22F13	22	Femmina	2021-11-13_10h22.07.475	THAI_NEGA	2021.2.3	Win32	59.87665409						0	70	70	70	1
	0							MACIATA	np	7	0	monitoring	500	l	2	pmcue	0	no	GT22F13	22	Femmina	2021-11-13_10h22.07.475	THAI_NEGA	2021.2.3	Win32	59.87665409						0	71	71	71	1
m	1	0.9391						FIOLINO	np	7	0	monitoring	250	nonparola	2	ong	0	no	GT22F13	22	Femmina	2021-11-13_10h22.07.475	THAI_NEGA	2021.2.3	Win32	59.87665409						0	72	72	72	1
z	1	0.8619						INGORGO	p	7	16	monitoring	0	parola	1	ong	0	no	GT22F13	22	Femmina	2021-11-13_10h22.07.475	THAI_NEGA	2021.2.3	Win32	59.87665409						0	73	73	73	1
m	1	0.8469						IMPORO	np	6	0	monitoring	250	nonparola	2	ong	0	no	GT22F13	22	Femmina	2021-11-13_10h22.07.475	THAI_NEGA	2021.2.3	Win32	59.87665409						0	74	74	74	1
z	1	0.6544						NOBILE	p	6	29	monitoring	500	parola	1	ong	0	no	GT22F13	22	Femmina	2021-11-13_10h22.07.475	THAI_NEGA	2021.2.3	Win32	59.87665409						0	75	75	75	1
m	0	0.92						MINIERA	p	7	19	monitoring	500	parola	1	ong	0	no	GT22F13	22	Femmina	2021-11-13_10h22.07.475	THAI_NEGA	2021.2.3	Win32	59.87665409						0	76	76	76	1
m	1	0.998						ALLARVE	np	7	0	monitoring	500	nonparola	2	ong	0	no	GT22F13	22	Femmina	2021-11-13_10h22.07.475	THAI_NEGA	2021.2.3	Win32	59.87665409						0	77	77	77	1
m	1	0.9278						DIBANO	np	6	0	monitoring	250	nonparola	2	ong	0	no	GT22F13	22	Femmina	2021-11-13_10h22.07.475	THAI_NEGA	2021.2.3	Win32	59.87665409						0	78	78	78	1
z	1	0.6202						FAGOTTO	p	7	7	monitoring	0	parola	1	ong	0	no	GT22F13	22	Femmina	2021-11-13_10h22.07.475	THAI_NEGA	2021.2.3	Win32	59.87665409						0	79	79	79	1
z	1	1.0442						PALUDE	p	6	13	monitoring	0	parola	1	ong	0	no	GT22F13	22	Femmina	2021-11-13_10h22.07.475	THAI_NEGA	2021.2.3	Win32	59.87665409						0	80	80	80	1
m	1	0.7117						MUDINO	np	6	0	monitoring	500	nonparola	2	ong	0	no	GT22F13	22	Femmina	2021-11-13_10h22.07.475	THAI_NEGA	2021.2.3	Win32	59.87665409						0	81	81	81	1
z	0	0.6375						ESTEBA	np	6	0	monitoring	500	nonparola	2	ong	0	no	GT22F13	22	Femmina	2021-11-13_10h22.07.475	THAI_NEGA	2021.2.3	Win32	59.87665409						0	82	82	82	1
	0							MANTIDE	p	7	9	monitoring	250	l	1	pmcue	0	no	GT22F13	22	Femmina	2021-11-13_10h22.07.475	THAI_NEGA	2021.2.3	Win32	59.87665409						0	83	83	83	1
z	1	0.7603						UVETTA	p	6	11	monitoring	500	parola	1	ong	0	no	GT22F13	22	Femmina	2021-11-13_10h22.07.475	THAI_NEGA	2021.2.3	Win32	59.87665409						0	84	84	84	1
z	1	1.5783						ESILIO	p	6	41	monitoring	250	parola	1	ong	0	no	GT22F13	22	Femmina	2021-11-13_10h22.07.475	THAI_NEGA	2021.2.3	Win32	59.87665409						0	85	85	85	1
m	1	1.1611						RECRUTA	np	7	0	monitoring	500	nonparola	2	ong	0	no	GT22F13	22	Femmina	2021-11-13_10h22.07.475	THAI_NEGA	2021.2.3	Win32	59.87665409						0	86	86	86	1
z	1	0.917						TIMONE	p	7	31	monitoring	250	parola	1	ong	0	no	GT22F13	22	Femmina	2021-11-13_10h22.07.475	THAI_NEGA	2021.2.3	Win32	59.87665409						0	87	87	87	1
z	1	0.7063						CAVOLO	p	6	13	monitoring	0	parola	1	ong	0	no	GT22F13	22	Femmina	2021-11-13_10h22.07.475	THAI_NEGA	2021.2.3	Win32	59.87665409						0	88	88	88	1
m	1	0.9939						NOTTARE	np	7	0	monitoring	500	nonparola	2	ong	0	no	GT22F13	22	Femmina	2021-11-13_10h22.07.475	THAI_NEGA	2021.2.3	Win32	59.87665409						0	89	89	89	1
z	1	0.7828						LICHENE	p	7	7	monitoring	0	parola	1	ong	0	no	GT22F13	22	Femmina	2021-11-13_10h22.07.475	THAI_NEGA	2021.2.3	Win32	59.87665409						0	90	90	90	1
m	1	0.8023						PUSTINO	np	7	0	monitoring	500	nonparola	2	ong	0	no	GT22F13	22	Femmina	2021-11-13_10h22.07.475	THAI_NEGA	2021.2.3	Win32	59.87665409						0	91	91	91	1
z	1	1.2712						MULINO	p	6	7	monitoring	0	parola	1	ong	0	no	GT22F13	22	Femmina	2021-11-13_10h22.07.475	THAI_NEGA	2021.2.3	Win32	59.87665409						0	92	92	92	1
z	0	0.8809						VAROLO	np	6	0	monitoring	0	nonparola	2	ong	0	no	GT22F13	22	Femmina	2021-11-13_10h22.07.475	THAI_NEGA	2021.2.3	Win32	59.87665409						0	93	93	93	1
	0							ENIGMA	p	6	9	monitoring	500	l	1	pmcue	0	no	GT22F13	22	Femmina	2021-11-13_10h22.07.475	THAI_NEGA	2021.2.3	Win32	59.87665409						0	94	94	94	1
z	1	0.6883						NARICE	p	6	15	monitoring	250	parola	1	ong	0	no	GT22F13	22	Femmina	2021-11-13_10h22.07.475	THAI_NEGA	2021.2.3	Win32	59.87665409						0	95	95	95	1
m	1	1.0399						CAVIDE	np	6	0	monitoring	500	nonparola	2	ong	0	no	GT22F13	22	Femmina	2021-11-13_10h22.07.475	THAI_NEGA	2021.2.3	Win32	59.87665409						0	96	96	96	1
m	1	0.8896						VOLACE	np	6	0	monitoring	0	nonparola	2	ong	0	no	GT22F13	22	Femmina	2021-11-13_10h22.07.475	THAI_NEGA	2021.2.3	Win32	59.87665409						0	97	97	97	1
z	0	0.6949						SADICE	np	6	0	monitoring	0	nonparola	2	ong	0	no	GT22F13	22	Femmina	2021-11-13_10h22.07.475	THAI_NEGA	2021.2.3	Win32	59.87665409						0	98	98	98	1
z	1	0.6452						VORTICE	p	7	14	monitoring	250	parola	1	ong	0	no	GT22F13	22	Femmina	2021-11-13_10h22.07.475	THAI_NEGA	2021.2.3	Win32	59.87665409						0	99	99	99	1
																			GT22F13	22	Femmina	2021-11-13_10h22.07.475	THAI_NEGA	2021.2.3	Win32	59.87665409											n	1	8.0559	y	1	4.6184	n	1	4.5564
