# Supplementary material for: Thinking about it: the impact of COVID-19-related stimuli on prospective memory
Source: PeerJ. 2023 Nov 16;11:e16389. doi: 10.7717/peerj.16389 (PMC10657566; doi:10.7717/peerj.16389)
Supplement: Supplemental Information 4 — The raw data from both the task and the questionnaire. Both folders are divided in the three conditions (COV, DOC, and NEGA) depending on the presented video clip. [file peerj-11-16389-s004.zip › Data/RAW_Data_Task/NEGA_version/JDL21M18_nega.csv]

trial_key.keys	trial_key.corr	trial_key.rt	trials_loop_practice.thisRepN	trials_loop_practice.thisTrialN	trials_loop_practice.thisN	trials_loop_practice.thisIndex	trials_loop_practice.ran	stimolo	parolanonparola	lunghezza	frequenza	blocco	jitter	rispcorr	StimTrig	stim_type	stimulus_after	underline	ID_Soggetto*	Età*	Sesso	date	expName	psychopyVersion	OS	frameRate	trials_loop_baseline.thisRepN	trials_loop_baseline.thisTrialN	trials_loop_baseline.thisN	trials_loop_baseline.thisIndex	trials_loop_baseline.ran	trials_loop_attention.thisRepN	trials_loop_attention.thisTrialN	trials_loop_attention.thisN	trials_loop_attention.thisIndex	trials_loop_attention.ran	emotional1_key.keys	emotional1_key.corr	emotional1_key.rt	emotional2_key.keys	emotional2_key.corr	emotional2_key.rt	emotional3_key.keys	emotional3_key.corr	emotional3_key.rt
m	1	0.8329	0	0	0	0	1	ARANCIA	p	7	31	practice	500	parola	1	ong	0	no	JDL21M18	21	M	2021-10-18_18h07.58.640	THAI_NEGA	2021.2.3	Win32	60.12144532
z	1	0.9351	0	1	1	1	1	RECINA	np	6	0	practice	500	nonparola	2	ong	0	no	JDL21M18	21	M	2021-10-18_18h07.58.640	THAI_NEGA	2021.2.3	Win32	60.12144532
z	1	0.8083	0	2	2	2	1	TUCCANA	np	7	0	practice	250	nonparola	2	ong	0	no	JDL21M18	21	M	2021-10-18_18h07.58.640	THAI_NEGA	2021.2.3	Win32	60.12144532
m	1	0.8517	0	3	3	3	1	PETTINE	p	7	1	practice	0	parola	1	ong	0	no	JDL21M18	21	M	2021-10-18_18h07.58.640	THAI_NEGA	2021.2.3	Win32	60.12144532
z	1	1.2086	0	4	4	4	1	INFITO	np	6	0	practice	500	nonparola	2	ong	0	no	JDL21M18	21	M	2021-10-18_18h07.58.640	THAI_NEGA	2021.2.3	Win32	60.12144532
m	1	0.7853	0	5	5	5	1	GIUDICE	p	7	374	practice	500	parola	1	ong	0	no	JDL21M18	21	M	2021-10-18_18h07.58.640	THAI_NEGA	2021.2.3	Win32	60.12144532
m	1	1.1733	0	6	6	6	1	VOLANTE	p	7	89	practice	0	parola	1	ong	0	no	JDL21M18	21	M	2021-10-18_18h07.58.640	THAI_NEGA	2021.2.3	Win32	60.12144532
z	1	0.9108	0	7	7	7	1	CUBELA	np	6	0	practice	250	nonparola	2	ong	0	no	JDL21M18	21	M	2021-10-18_18h07.58.640	THAI_NEGA	2021.2.3	Win32	60.12144532
z	1	0.9852	0	8	8	8	1	LUGGINE	np	7	0	practice	0	nonparola	2	ong	0	no	JDL21M18	21	M	2021-10-18_18h07.58.640	THAI_NEGA	2021.2.3	Win32	60.12144532
m	1	0.8977	0	9	9	9	1	DISEGNO	p	7	201	practice	0	parola	1	ong	0	no	JDL21M18	21	M	2021-10-18_18h07.58.640	THAI_NEGA	2021.2.3	Win32	60.12144532
m	1	0.8021						RELITTO	p	7	8	baseline	500	parola	1	ong	0	no	JDL21M18	21	M	2021-10-18_18h07.58.640	THAI_NEGA	2021.2.3	Win32	60.12144532	0	0	0	0	1
z	0	1.2894						GERANIO	p	7	12	baseline	250	parola	1	ong	0	no	JDL21M18	21	M	2021-10-18_18h07.58.640	THAI_NEGA	2021.2.3	Win32	60.12144532	0	1	1	1	1
z	1	0.9611						VANANGA	np	7	0	baseline	0	nonparola	2	ong	0	no	JDL21M18	21	M	2021-10-18_18h07.58.640	THAI_NEGA	2021.2.3	Win32	60.12144532	0	2	2	2	1
m	1	1.1097						NATICA	p	6	5	baseline	250	parola	1	ong	0	no	JDL21M18	21	M	2021-10-18_18h07.58.640	THAI_NEGA	2021.2.3	Win32	60.12144532	0	3	3	3	1
z	1	0.8747						USTELLO	np	7	0	baseline	500	nonparola	2	ong	0	no	JDL21M18	21	M	2021-10-18_18h07.58.640	THAI_NEGA	2021.2.3	Win32	60.12144532	0	4	4	4	1
m	1	0.8443						METANO	p	6	17	baseline	250	parola	1	ong	0	no	JDL21M18	21	M	2021-10-18_18h07.58.640	THAI_NEGA	2021.2.3	Win32	60.12144532	0	5	5	5	1
z	1	1.1168						FIURIA	np	6	0	baseline	500	nonparola	2	ong	0	no	JDL21M18	21	M	2021-10-18_18h07.58.640	THAI_NEGA	2021.2.3	Win32	60.12144532	0	6	6	6	1
m	1	0.8747						SUGHERO	p	7	5	baseline	250	parola	1	ong	0	no	JDL21M18	21	M	2021-10-18_18h07.58.640	THAI_NEGA	2021.2.3	Win32	60.12144532	0	7	7	7	1
z	1	0.9181						PIROTA	np	6	0	baseline	250	nonparola	2	ong	0	no	JDL21M18	21	M	2021-10-18_18h07.58.640	THAI_NEGA	2021.2.3	Win32	60.12144532	0	8	8	8	1
z	1	1.6276						BAMBORA	np	7	0	baseline	0	nonparola	2	ong	0	no	JDL21M18	21	M	2021-10-18_18h07.58.640	THAI_NEGA	2021.2.3	Win32	60.12144532	0	9	9	9	1
m	1	0.9467						PETALO	p	6	27	baseline	250	parola	1	ong	0	no	JDL21M18	21	M	2021-10-18_18h07.58.640	THAI_NEGA	2021.2.3	Win32	60.12144532	0	10	10	10	1
m	1	0.9378						ELMETTO	p	7	5	baseline	0	parola	1	ong	0	no	JDL21M18	21	M	2021-10-18_18h07.58.640	THAI_NEGA	2021.2.3	Win32	60.12144532	0	11	11	11	1
z	1	0.831						DOBILE	np	6	0	baseline	250	nonparola	2	ong	0	no	JDL21M18	21	M	2021-10-18_18h07.58.640	THAI_NEGA	2021.2.3	Win32	60.12144532	0	12	12	12	1
m	1	0.912						BAVERO	p	6	7	baseline	0	parola	1	ong	0	no	JDL21M18	21	M	2021-10-18_18h07.58.640	THAI_NEGA	2021.2.3	Win32	60.12144532	0	13	13	13	1
m	1	1.4456						VALENZA	p	7	10	baseline	500	parola	1	ong	0	no	JDL21M18	21	M	2021-10-18_18h07.58.640	THAI_NEGA	2021.2.3	Win32	60.12144532	0	14	14	14	1
z	1	0.9467						ORDONE	np	6	0	baseline	250	nonparola	2	ong	0	no	JDL21M18	21	M	2021-10-18_18h07.58.640	THAI_NEGA	2021.2.3	Win32	60.12144532	0	15	15	15	1
z	1	1.3981						TERPONE	np	7	0	baseline	250	nonparola	2	ong	0	no	JDL21M18	21	M	2021-10-18_18h07.58.640	THAI_NEGA	2021.2.3	Win32	60.12144532	0	16	16	16	1
m	1	0.8504						INCHINO	p	7	10	baseline	250	parola	1	ong	0	no	JDL21M18	21	M	2021-10-18_18h07.58.640	THAI_NEGA	2021.2.3	Win32	60.12144532	0	17	17	17	1
m	1	0.9018						ETTARO	p	6	31	baseline	0	parola	1	ong	0	no	JDL21M18	21	M	2021-10-18_18h07.58.640	THAI_NEGA	2021.2.3	Win32	60.12144532	0	18	18	18	1
z	1	0.6867						LUVACA	np	6	0	baseline	250	nonparola	2	ong	0	no	JDL21M18	21	M	2021-10-18_18h07.58.640	THAI_NEGA	2021.2.3	Win32	60.12144532	0	19	19	19	1
m	1	0.6818						DUETTO	p	6	23	baseline	500	parola	1	ong	0	no	JDL21M18	21	M	2021-10-18_18h07.58.640	THAI_NEGA	2021.2.3	Win32	60.12144532	0	20	20	20	1
z	1	0.9633						PUPILE	np	6	0	baseline	250	nonparola	2	ong	0	no	JDL21M18	21	M	2021-10-18_18h07.58.640	THAI_NEGA	2021.2.3	Win32	60.12144532	0	21	21	21	1
z	1	0.9638						STOVACO	np	7	0	baseline	0	nonparola	2	ong	0	no	JDL21M18	21	M	2021-10-18_18h07.58.640	THAI_NEGA	2021.2.3	Win32	60.12144532	0	22	22	22	1
m	1	0.7796						BARILE	p	6	7	baseline	500	parola	1	ong	0	no	JDL21M18	21	M	2021-10-18_18h07.58.640	THAI_NEGA	2021.2.3	Win32	60.12144532	0	23	23	23	1
z	1	0.9491						RANAIO	np	6	0	baseline	250	nonparola	2	ong	0	no	JDL21M18	21	M	2021-10-18_18h07.58.640	THAI_NEGA	2021.2.3	Win32	60.12144532	0	24	24	24	1
m	1	0.8849						CAVERNA	p	7	14	baseline	250	parola	1	ong	0	no	JDL21M18	21	M	2021-10-18_18h07.58.640	THAI_NEGA	2021.2.3	Win32	60.12144532	0	25	25	25	1
z	1	1.5155						ROTOIA	np	7	0	baseline	500	nonparola	2	ong	0	no	JDL21M18	21	M	2021-10-18_18h07.58.640	THAI_NEGA	2021.2.3	Win32	60.12144532	0	26	26	26	1
m	1	0.7937						ALTURA	p	6	8	baseline	500	parola	1	ong	0	no	JDL21M18	21	M	2021-10-18_18h07.58.640	THAI_NEGA	2021.2.3	Win32	60.12144532	0	27	27	27	1
m	1	0.7144						DIPINTO	p	7	21	baseline	0	parola	1	ong	0	no	JDL21M18	21	M	2021-10-18_18h07.58.640	THAI_NEGA	2021.2.3	Win32	60.12144532	0	28	28	28	1
m	1	0.6879						LEGUME	p	6	11	baseline	250	parola	1	ong	0	no	JDL21M18	21	M	2021-10-18_18h07.58.640	THAI_NEGA	2021.2.3	Win32	60.12144532	0	29	29	29	1
z	1	0.9505						FEDINO	np	6	0	baseline	500	nonparola	2	ong	0	no	JDL21M18	21	M	2021-10-18_18h07.58.640	THAI_NEGA	2021.2.3	Win32	60.12144532	0	30	30	30	1
m	1	0.6962						MENSOLA	p	7	7	baseline	0	parola	1	ong	0	no	JDL21M18	21	M	2021-10-18_18h07.58.640	THAI_NEGA	2021.2.3	Win32	60.12144532	0	31	31	31	1
z	1	0.9469						ALCUME	np	6	0	baseline	500	nonparola	2	ong	0	no	JDL21M18	21	M	2021-10-18_18h07.58.640	THAI_NEGA	2021.2.3	Win32	60.12144532	0	32	32	32	1
m	1	1.1363						INNESTO	p	6	13	baseline	0	parola	1	ong	0	no	JDL21M18	21	M	2021-10-18_18h07.58.640	THAI_NEGA	2021.2.3	Win32	60.12144532	0	33	33	33	1
z	1	1.0141						LAVENDA	np	7	0	baseline	0	nonparola	2	ong	0	no	JDL21M18	21	M	2021-10-18_18h07.58.640	THAI_NEGA	2021.2.3	Win32	60.12144532	0	34	34	34	1
m	1	1.1975						SLAVINA	p	7	5	baseline	500	parola	1	ong	0	no	JDL21M18	21	M	2021-10-18_18h07.58.640	THAI_NEGA	2021.2.3	Win32	60.12144532	0	35	35	35	1
m	1	0.6539						ORMONE	p	6	6	baseline	500	parola	1	ong	0	no	JDL21M18	21	M	2021-10-18_18h07.58.640	THAI_NEGA	2021.2.3	Win32	60.12144532	0	36	36	36	1
z	1	0.8668						UMIONE	np	6	0	baseline	0	nonparola	2	ong	0	no	JDL21M18	21	M	2021-10-18_18h07.58.640	THAI_NEGA	2021.2.3	Win32	60.12144532	0	37	37	37	1
m	1	0.6631						SALAME	p	6	14	baseline	0	parola	1	ong	0	no	JDL21M18	21	M	2021-10-18_18h07.58.640	THAI_NEGA	2021.2.3	Win32	60.12144532	0	38	38	38	1
z	1	1.0491						GANDOLA	np	7	0	baseline	500	nonparola	2	ong	0	no	JDL21M18	21	M	2021-10-18_18h07.58.640	THAI_NEGA	2021.2.3	Win32	60.12144532	0	39	39	39	1
m	0	0.5992						DIGEGNO	np	7	0	baseline	500	nonparola	2	ong	0	no	JDL21M18	21	M	2021-10-18_18h07.58.640	THAI_NEGA	2021.2.3	Win32	60.12144532	0	40	40	40	1
z	1	1.0798						BACRECA	np	7	0	baseline	0	nonparola	2	ong	0	no	JDL21M18	21	M	2021-10-18_18h07.58.640	THAI_NEGA	2021.2.3	Win32	60.12144532	0	41	41	41	1
m	1	0.8287						RUDERE	p	6	8	baseline	250	parola	1	ong	0	no	JDL21M18	21	M	2021-10-18_18h07.58.640	THAI_NEGA	2021.2.3	Win32	60.12144532	0	42	42	42	1
z	1	0.9506						OSCITE	np	6	0	baseline	250	nonparola	2	ong	0	no	JDL21M18	21	M	2021-10-18_18h07.58.640	THAI_NEGA	2021.2.3	Win32	60.12144532	0	43	43	43	1
m	1	0.629						NETTARE	p	7	14	baseline	500	parola	1	ong	0	no	JDL21M18	21	M	2021-10-18_18h07.58.640	THAI_NEGA	2021.2.3	Win32	60.12144532	0	44	44	44	1
z	1	1.2354						PENTERA	np	7	0	baseline	0	nonparola	2	ong	0	no	JDL21M18	21	M	2021-10-18_18h07.58.640	THAI_NEGA	2021.2.3	Win32	60.12144532	0	45	45	45	1
z	1	0.732						NEBOZIO	np	7	0	baseline	250	nonparola	2	ong	0	no	JDL21M18	21	M	2021-10-18_18h07.58.640	THAI_NEGA	2021.2.3	Win32	60.12144532	0	46	46	46	1
m	1	0.8						ZATTERA	p	7	14	baseline	500	parola	1	ong	0	no	JDL21M18	21	M	2021-10-18_18h07.58.640	THAI_NEGA	2021.2.3	Win32	60.12144532	0	47	47	47	1
m	1	0.813						LAMIERA	p	7	11	baseline	500	parola	1	ong	0	no	JDL21M18	21	M	2021-10-18_18h07.58.640	THAI_NEGA	2021.2.3	Win32	60.12144532	0	48	48	48	1
z	1	0.6815						CULINA	np	6	0	baseline	500	nonparola	2	ong	0	no	JDL21M18	21	M	2021-10-18_18h07.58.640	THAI_NEGA	2021.2.3	Win32	60.12144532	0	49	49	49	1
m	1	0.8882						FALANGE	p	7	9	baseline	250	parola	1	ong	0	no	JDL21M18	21	M	2021-10-18_18h07.58.640	THAI_NEGA	2021.2.3	Win32	60.12144532	0	50	50	50	1
m	1	0.6604						PEDALE	p	6	16	baseline	500	parola	1	ong	0	no	JDL21M18	21	M	2021-10-18_18h07.58.640	THAI_NEGA	2021.2.3	Win32	60.12144532	0	51	51	51	1
z	1	1.047						METARDO	np	7	0	baseline	500	nonparola	2	ong	0	no	JDL21M18	21	M	2021-10-18_18h07.58.640	THAI_NEGA	2021.2.3	Win32	60.12144532	0	52	52	52	1
m	1	0.7992						EMPORIO	p	7	3	baseline	250	parola	1	ong	0	no	JDL21M18	21	M	2021-10-18_18h07.58.640	THAI_NEGA	2021.2.3	Win32	60.12144532	0	53	53	53	1
z	1	0.881						TAPORE	np	6	0	baseline	0	nonparola	2	ong	0	no	JDL21M18	21	M	2021-10-18_18h07.58.640	THAI_NEGA	2021.2.3	Win32	60.12144532	0	54	54	54	1
z	1	0.9813						DENTIDE	np	7	0	baseline	250	nonparola	2	ong	0	no	JDL21M18	21	M	2021-10-18_18h07.58.640	THAI_NEGA	2021.2.3	Win32	60.12144532	0	55	55	55	1
z	1	1.3618						SEPERTO	np	7	0	baseline	500	nonparola	2	ong	0	no	JDL21M18	21	M	2021-10-18_18h07.58.640	THAI_NEGA	2021.2.3	Win32	60.12144532	0	56	56	56	1
m	1	0.6743						MUCOSA	p	6	6	baseline	500	parola	1	ong	0	no	JDL21M18	21	M	2021-10-18_18h07.58.640	THAI_NEGA	2021.2.3	Win32	60.12144532	0	57	57	57	1
z	1	0.792						BECULLA	np	7	0	baseline	250	nonparola	2	ong	0	no	JDL21M18	21	M	2021-10-18_18h07.58.640	THAI_NEGA	2021.2.3	Win32	60.12144532	0	58	58	58	1
m	1	0.8657						FUCINA	p	6	8	baseline	250	parola	1	ong	0	no	JDL21M18	21	M	2021-10-18_18h07.58.640	THAI_NEGA	2021.2.3	Win32	60.12144532	0	59	59	59	1
m	1	0.879						ECLISSI	p	7	5	baseline	0	parola	1	ong	0	no	JDL21M18	21	M	2021-10-18_18h07.58.640	THAI_NEGA	2021.2.3	Win32	60.12144532	0	60	60	60	1
m	1	0.9563						TROFEO	p	6	23	baseline	250	parola	1	ong	0	no	JDL21M18	21	M	2021-10-18_18h07.58.640	THAI_NEGA	2021.2.3	Win32	60.12144532	0	61	61	61	1
m	1	0.7977						ROTTAME	p	7	7	baseline	0	parola	1	ong	0	no	JDL21M18	21	M	2021-10-18_18h07.58.640	THAI_NEGA	2021.2.3	Win32	60.12144532	0	62	62	62	1
z	1	0.7987						MENDOLO	np	7	0	baseline	500	nonparola	2	ong	0	no	JDL21M18	21	M	2021-10-18_18h07.58.640	THAI_NEGA	2021.2.3	Win32	60.12144532	0	63	63	63	1
z	1	0.6935						ARSINE	np	6	0	baseline	250	nonparola	2	ong	0	no	JDL21M18	21	M	2021-10-18_18h07.58.640	THAI_NEGA	2021.2.3	Win32	60.12144532	0	64	64	64	1
m	1	0.6467						TISANA	p	6	7	baseline	0	parola	1	ong	0	no	JDL21M18	21	M	2021-10-18_18h07.58.640	THAI_NEGA	2021.2.3	Win32	60.12144532	0	65	65	65	1
z	1	0.7643						ORLINO	np	6	0	baseline	0	nonparola	2	ong	0	no	JDL21M18	21	M	2021-10-18_18h07.58.640	THAI_NEGA	2021.2.3	Win32	60.12144532	0	66	66	66	1
m	1	0.8475						ARINGA	p	6	9	baseline	500	parola	1	ong	0	no	JDL21M18	21	M	2021-10-18_18h07.58.640	THAI_NEGA	2021.2.3	Win32	60.12144532	0	67	67	67	1
z	1	1.0385						TENGINE	np	7	0	baseline	0	nonparola	2	ong	0	no	JDL21M18	21	M	2021-10-18_18h07.58.640	THAI_NEGA	2021.2.3	Win32	60.12144532	0	68	68	68	1
m	1	0.5986						ATTICO	p	6	6	baseline	500	parola	1	ong	0	no	JDL21M18	21	M	2021-10-18_18h07.58.640	THAI_NEGA	2021.2.3	Win32	60.12144532	0	69	69	69	1
z	1	0.7485						VENORE	np	6	0	baseline	250	nonparola	2	ong	0	no	JDL21M18	21	M	2021-10-18_18h07.58.640	THAI_NEGA	2021.2.3	Win32	60.12144532	0	70	70	70	1
z	0	0.7774						DARSENA	p	7	9	baseline	0	parola	1	ong	0	no	JDL21M18	21	M	2021-10-18_18h07.58.640	THAI_NEGA	2021.2.3	Win32	60.12144532	0	71	71	71	1
z	1	1.1534						ALCIERE	np	7	0	baseline	250	nonparola	2	ong	0	no	JDL21M18	21	M	2021-10-18_18h07.58.640	THAI_NEGA	2021.2.3	Win32	60.12144532	0	72	72	72	1
z	1	1.2787						ENTIMO	np	6	0	baseline	0	nonparola	2	ong	0	no	JDL21M18	21	M	2021-10-18_18h07.58.640	THAI_NEGA	2021.2.3	Win32	60.12144532	0	73	73	73	1
z	0	0.6948						LIVIDO	p	6	8	baseline	500	parola	1	ong	0	no	JDL21M18	21	M	2021-10-18_18h07.58.640	THAI_NEGA	2021.2.3	Win32	60.12144532	0	74	74	74	1
m	1	0.7297						NAUSEA	p	6	15	baseline	0	parola	1	ong	0	no	JDL21M18	21	M	2021-10-18_18h07.58.640	THAI_NEGA	2021.2.3	Win32	60.12144532	0	75	75	75	1
z	1	1.3099						VERCACE	np	7	0	baseline	500	nonparola	2	ong	0	no	JDL21M18	21	M	2021-10-18_18h07.58.640	THAI_NEGA	2021.2.3	Win32	60.12144532	0	76	76	76	1
m	1	0.6791						COFANO	p	6	9	baseline	0	parola	1	ong	0	no	JDL21M18	21	M	2021-10-18_18h07.58.640	THAI_NEGA	2021.2.3	Win32	60.12144532	0	77	77	77	1
z	1	0.9636						USPICIO	np	7	0	baseline	250	nonparola	2	ong	0	no	JDL21M18	21	M	2021-10-18_18h07.58.640	THAI_NEGA	2021.2.3	Win32	60.12144532	0	78	78	78	1
m	1	0.6817						IMBUTO	p	6	9	baseline	0	parola	1	ong	0	no	JDL21M18	21	M	2021-10-18_18h07.58.640	THAI_NEGA	2021.2.3	Win32	60.12144532	0	79	79	79	1
z	1	0.8327						SADIVA	np	6	0	baseline	500	nonparola	2	ong	0	no	JDL21M18	21	M	2021-10-18_18h07.58.640	THAI_NEGA	2021.2.3	Win32	60.12144532	0	80	80	80	1
m	1	0.7153						BOZZOLO	p	7	7	baseline	0	parola	1	ong	0	no	JDL21M18	21	M	2021-10-18_18h07.58.640	THAI_NEGA	2021.2.3	Win32	60.12144532	0	81	81	81	1
z	1	0.8314						OMPICCIO	np	7	0	baseline	0	nonparola	2	ong	0	no	JDL21M18	21	M	2021-10-18_18h07.58.640	THAI_NEGA	2021.2.3	Win32	60.12144532	0	82	82	82	1
z	1	0.8815						LIMPONE	np	7	0	baseline	500	nonparola	2	ong	0	no	JDL21M18	21	M	2021-10-18_18h07.58.640	THAI_NEGA	2021.2.3	Win32	60.12144532	0	83	83	83	1
m	0	0.5858						NARCICO	np	7	0	baseline	250	nonparola	2	ong	0	no	JDL21M18	21	M	2021-10-18_18h07.58.640	THAI_NEGA	2021.2.3	Win32	60.12144532	0	84	84	84	1
m	1	0.9635						PASCOLO	p	7	7	baseline	0	parola	1	ong	0	no	JDL21M18	21	M	2021-10-18_18h07.58.640	THAI_NEGA	2021.2.3	Win32	60.12144532	0	85	85	85	1
m	0	1.1113						INSOGNA	np	7	0	baseline	250	nonparola	2	ong	0	no	JDL21M18	21	M	2021-10-18_18h07.58.640	THAI_NEGA	2021.2.3	Win32	60.12144532	0	86	86	86	1
z	0	0.8849						PATINA	p	6	14	baseline	250	parola	1	ong	0	no	JDL21M18	21	M	2021-10-18_18h07.58.640	THAI_NEGA	2021.2.3	Win32	60.12144532	0	87	87	87	1
z	1	0.9456						ADOLTO	np	7	0	baseline	0	nonparola	2	ong	0	no	JDL21M18	21	M	2021-10-18_18h07.58.640	THAI_NEGA	2021.2.3	Win32	60.12144532	0	88	88	88	1
m	1	1.1145						UTENTE	p	6	34	baseline	0	parola	1	ong	0	no	JDL21M18	21	M	2021-10-18_18h07.58.640	THAI_NEGA	2021.2.3	Win32	60.12144532	0	89	89	89	1
z	1	0.7956						CIPELLA	np	7	0	baseline	500	nonparola	2	ong	0	no	JDL21M18	21	M	2021-10-18_18h07.58.640	THAI_NEGA	2021.2.3	Win32	60.12144532	0	90	90	90	1
m	1	0.8309						GINEPRO	p	7	10	baseline	0	parola	1	ong	0	no	JDL21M18	21	M	2021-10-18_18h07.58.640	THAI_NEGA	2021.2.3	Win32	60.12144532	0	91	91	91	1
z	1	0.7452						NONATO	np	6	0	baseline	500	nonparola	2	ong	0	no	JDL21M18	21	M	2021-10-18_18h07.58.640	THAI_NEGA	2021.2.3	Win32	60.12144532	0	92	92	92	1
m	1	0.7498						CALICE	p	6	10	baseline	0	parola	1	ong	0	no	JDL21M18	21	M	2021-10-18_18h07.58.640	THAI_NEGA	2021.2.3	Win32	60.12144532	0	93	93	93	1
m	1	0.7011						TORACE	p	6	31	baseline	250	parola	1	ong	0	no	JDL21M18	21	M	2021-10-18_18h07.58.640	THAI_NEGA	2021.2.3	Win32	60.12144532	0	94	94	94	1
z	0	0.7973						REDINE	p	6	8	baseline	500	parola	1	ong	0	no	JDL21M18	21	M	2021-10-18_18h07.58.640	THAI_NEGA	2021.2.3	Win32	60.12144532	0	95	95	95	1
m	1	0.7784						GOMITO	p	6	35	baseline	0	parola	1	ong	0	no	JDL21M18	21	M	2021-10-18_18h07.58.640	THAI_NEGA	2021.2.3	Win32	60.12144532	0	96	96	96	1
z	1	1.1275						INGENSO	np	7	0	baseline	500	nonparola	2	ong	0	no	JDL21M18	21	M	2021-10-18_18h07.58.640	THAI_NEGA	2021.2.3	Win32	60.12144532	0	97	97	97	1
z	1	0.8611						COVALLO	np	7	0	baseline	250	nonparola	2	ong	0	no	JDL21M18	21	M	2021-10-18_18h07.58.640	THAI_NEGA	2021.2.3	Win32	60.12144532	0	98	98	98	1
m	1	0.7382						MONACO	p	6	24	baseline	250	parola	1	ong	0	no	JDL21M18	21	M	2021-10-18_18h07.58.640	THAI_NEGA	2021.2.3	Win32	60.12144532	0	99	99	99	1
m	1	1.9095						DILUVIO	p	7	34	monitoring	0	parola	1	ong	0	no	JDL21M18	21	M	2021-10-18_18h07.58.640	THAI_NEGA	2021.2.3	Win32	60.12144532						0	0	0	0	1
m	0	0.9864						PADATO	np	6	0	monitoring	250	nonparola	2	ong	0	no	JDL21M18	21	M	2021-10-18_18h07.58.640	THAI_NEGA	2021.2.3	Win32	60.12144532						0	1	1	1	1
m	1	1.1943						STIVALE	p	7	10	monitoring	0	parola	1	ong	0	no	JDL21M18	21	M	2021-10-18_18h07.58.640	THAI_NEGA	2021.2.3	Win32	60.12144532						0	2	2	2	1
z	1	1.5801						BAMMINO	np	7	0	monitoring	0	nonparola	2	ong	0	no	JDL21M18	21	M	2021-10-18_18h07.58.640	THAI_NEGA	2021.2.3	Win32	60.12144532						0	3	3	3	1
z	1	1.282						NUDOLA	np	6	0	monitoring	250	nonparola	2	ong	0	no	JDL21M18	21	M	2021-10-18_18h07.58.640	THAI_NEGA	2021.2.3	Win32	60.12144532						0	4	4	4	1
	0							ZAMPINO	p	7	6	monitoring	500	parola	1	ong	0	no	JDL21M18	21	M	2021-10-18_18h07.58.640	THAI_NEGA	2021.2.3	Win32	60.12144532						0	5	5	5	1
m	1	1.1851						CALDAIA	p	7	12	monitoring	250	parola	1	ong	0	no	JDL21M18	21	M	2021-10-18_18h07.58.640	THAI_NEGA	2021.2.3	Win32	60.12144532						0	6	6	6	1
z	1	1.2211						FULGINE	np	7	0	monitoring	0	nonparola	2	ong	0	no	JDL21M18	21	M	2021-10-18_18h07.58.640	THAI_NEGA	2021.2.3	Win32	60.12144532						0	7	7	7	1
m	1	1.3188						URANIO	p	6	9	monitoring	250	parola	1	ong	0	no	JDL21M18	21	M	2021-10-18_18h07.58.640	THAI_NEGA	2021.2.3	Win32	60.12144532						0	8	8	8	1
z	1	0.9994						APISSO	np	6	0	monitoring	500	nonparola	2	ong	0	no	JDL21M18	21	M	2021-10-18_18h07.58.640	THAI_NEGA	2021.2.3	Win32	60.12144532						0	9	9	9	1
l	1	1.2912						CAGERMA	np	7	0	monitoring	0	l	2	pmcue	0	no	JDL21M18	21	M	2021-10-18_18h07.58.640	THAI_NEGA	2021.2.3	Win32	60.12144532						0	10	10	10	1
m	1	1.1209						TAZZINA	p	7	10	monitoring	250	parola	1	ong	0	no	JDL21M18	21	M	2021-10-18_18h07.58.640	THAI_NEGA	2021.2.3	Win32	60.12144532						0	11	11	11	1
m	1	1.0218						VAPORE	p	6	40	monitoring	0	parola	1	ong	0	no	JDL21M18	21	M	2021-10-18_18h07.58.640	THAI_NEGA	2021.2.3	Win32	60.12144532						0	12	12	12	1
z	1	1.3873						FEDORE	np	6	0	monitoring	250	nonparola	2	ong	0	no	JDL21M18	21	M	2021-10-18_18h07.58.640	THAI_NEGA	2021.2.3	Win32	60.12144532						0	13	13	13	1
m	1	1.2682						MONTONE	p	7	8	monitoring	250	parola	1	ong	0	no	JDL21M18	21	M	2021-10-18_18h07.58.640	THAI_NEGA	2021.2.3	Win32	60.12144532						0	14	14	14	1
z	1	1.1075						CANEZZA	np	7	0	monitoring	0	nonparola	2	ong	0	no	JDL21M18	21	M	2021-10-18_18h07.58.640	THAI_NEGA	2021.2.3	Win32	60.12144532						0	15	15	15	1
z	1	1.3555						RAGINA	np	6	0	monitoring	250	nonparola	2	ong	0	no	JDL21M18	21	M	2021-10-18_18h07.58.640	THAI_NEGA	2021.2.3	Win32	60.12144532						0	16	16	16	1
m	1	1.0508						AGNELLO	p	7	17	monitoring	250	parola	1	ong	0	no	JDL21M18	21	M	2021-10-18_18h07.58.640	THAI_NEGA	2021.2.3	Win32	60.12144532						0	17	17	17	1
z	1	1.7354						PINARIO	np	7	0	monitoring	250	nonparola	2	ong	0	no	JDL21M18	21	M	2021-10-18_18h07.58.640	THAI_NEGA	2021.2.3	Win32	60.12144532						0	18	18	18	1
z	1	1.0349						INDANO	np	6	0	monitoring	500	nonparola	2	ong	0	no	JDL21M18	21	M	2021-10-18_18h07.58.640	THAI_NEGA	2021.2.3	Win32	60.12144532						0	19	19	19	1
m	1	0.9042						BISTURI	p	7	8	monitoring	250	parola	1	ong	0	no	JDL21M18	21	M	2021-10-18_18h07.58.640	THAI_NEGA	2021.2.3	Win32	60.12144532						0	20	20	20	1
m	0	1.0021						SECONTO	np	7	0	monitoring	250	nonparola	2	ong	0	no	JDL21M18	21	M	2021-10-18_18h07.58.640	THAI_NEGA	2021.2.3	Win32	60.12144532						0	21	21	21	1
m	0	0.9051						POMATA	p	6	0	monitoring	500	l	1	pmcue	0	no	JDL21M18	21	M	2021-10-18_18h07.58.640	THAI_NEGA	2021.2.3	Win32	60.12144532						0	22	22	22	1
z	1	1.3716						UMETTA	np	6	0	monitoring	250	nonparola	2	ong	0	no	JDL21M18	21	M	2021-10-18_18h07.58.640	THAI_NEGA	2021.2.3	Win32	60.12144532						0	23	23	23	1
m	1	0.9689						FRUSCIO	p	7	9	monitoring	0	parola	1	ong	0	no	JDL21M18	21	M	2021-10-18_18h07.58.640	THAI_NEGA	2021.2.3	Win32	60.12144532						0	24	24	24	1
m	1	1.1074						ORDIGNO	p	7	15	monitoring	250	parola	1	ong	0	no	JDL21M18	21	M	2021-10-18_18h07.58.640	THAI_NEGA	2021.2.3	Win32	60.12144532						0	25	25	25	1
z	1	1.5683						METALO	np	6	0	monitoring	0	nonparola	2	ong	0	no	JDL21M18	21	M	2021-10-18_18h07.58.640	THAI_NEGA	2021.2.3	Win32	60.12144532						0	26	26	26	1
z	1	1.0685						GAVERA	np	6	0	monitoring	500	nonparola	2	ong	0	no	JDL21M18	21	M	2021-10-18_18h07.58.640	THAI_NEGA	2021.2.3	Win32	60.12144532						0	27	27	27	1
m	1	1.3845						INSERTO	p	7	9	monitoring	0	parola	1	ong	0	no	JDL21M18	21	M	2021-10-18_18h07.58.640	THAI_NEGA	2021.2.3	Win32	60.12144532						0	28	28	28	1
m	1	0.8713						VICARIO	p	7	9	monitoring	500	parola	1	ong	0	no	JDL21M18	21	M	2021-10-18_18h07.58.640	THAI_NEGA	2021.2.3	Win32	60.12144532						0	29	29	29	1
z	1	1.1494						ACENDA	np	6	0	monitoring	0	nonparola	2	ong	0	no	JDL21M18	21	M	2021-10-18_18h07.58.640	THAI_NEGA	2021.2.3	Win32	60.12144532						0	30	30	30	1
m	1	1.1849						DECADE	p	6	7	monitoring	0	parola	1	ong	0	no	JDL21M18	21	M	2021-10-18_18h07.58.640	THAI_NEGA	2021.2.3	Win32	60.12144532						0	31	31	31	1
z	1	1.1184						PALETE	np	6	0	monitoring	500	nonparola	2	ong	0	no	JDL21M18	21	M	2021-10-18_18h07.58.640	THAI_NEGA	2021.2.3	Win32	60.12144532						0	32	32	32	1
m	1	0.8754						SENAPE	p	6	17	monitoring	500	parola	1	ong	0	no	JDL21M18	21	M	2021-10-18_18h07.58.640	THAI_NEGA	2021.2.3	Win32	60.12144532						0	33	33	33	1
z	1	1.0082						TENTONO	np	7	0	monitoring	0	nonparola	2	ong	0	no	JDL21M18	21	M	2021-10-18_18h07.58.640	THAI_NEGA	2021.2.3	Win32	60.12144532						0	34	34	34	1
l	1	0.7971						MANICO	p	6	12	monitoring	0	l	1	pmcue	0	no	JDL21M18	21	M	2021-10-18_18h07.58.640	THAI_NEGA	2021.2.3	Win32	60.12144532						0	35	35	35	1
m	1	1.069						GETTONE	p	7	5	monitoring	250	parola	1	ong	0	no	JDL21M18	21	M	2021-10-18_18h07.58.640	THAI_NEGA	2021.2.3	Win32	60.12144532						0	36	36	36	1
z	1	1.0191						CALERA	np	6	0	monitoring	500	nonparola	2	ong	0	no	JDL21M18	21	M	2021-10-18_18h07.58.640	THAI_NEGA	2021.2.3	Win32	60.12144532						0	37	37	37	1
m	1	0.8016						USTIONE	p	7	20	monitoring	500	parola	1	ong	0	no	JDL21M18	21	M	2021-10-18_18h07.58.640	THAI_NEGA	2021.2.3	Win32	60.12144532						0	38	38	38	1
m	1	1.7632						LEGNAME	p	7	7	monitoring	0	parola	1	ong	0	no	JDL21M18	21	M	2021-10-18_18h07.58.640	THAI_NEGA	2021.2.3	Win32	60.12144532						0	39	39	39	1
z	1	0.7686						MODIVO	np	6	0	monitoring	0	nonparola	2	ong	0	no	JDL21M18	21	M	2021-10-18_18h07.58.640	THAI_NEGA	2021.2.3	Win32	60.12144532						0	40	40	40	1
m	1	1.1513						RADURA	p	6	9	monitoring	0	parola	1	ong	0	no	JDL21M18	21	M	2021-10-18_18h07.58.640	THAI_NEGA	2021.2.3	Win32	60.12144532						0	41	41	41	1
z	1	0.9187						TUANTO	np	6	0	monitoring	250	nonparola	2	ong	0	no	JDL21M18	21	M	2021-10-18_18h07.58.640	THAI_NEGA	2021.2.3	Win32	60.12144532						0	42	42	42	1
m	1	1.1025						PICCONE	p	7	11	monitoring	0	parola	1	ong	0	no	JDL21M18	21	M	2021-10-18_18h07.58.640	THAI_NEGA	2021.2.3	Win32	60.12144532						0	43	43	43	1
z	1	1.2014						LACREME	np	7	0	monitoring	250	nonparola	2	ong	0	no	JDL21M18	21	M	2021-10-18_18h07.58.640	THAI_NEGA	2021.2.3	Win32	60.12144532						0	44	44	44	1
z	1	1.0533						DILITTA	np	7	0	monitoring	500	nonparola	2	ong	0	no	JDL21M18	21	M	2021-10-18_18h07.58.640	THAI_NEGA	2021.2.3	Win32	60.12144532						0	45	45	45	1
z	0	1.173						TOMANTE	np	7	0	monitoring	0	l	2	pmcue	0	no	JDL21M18	21	M	2021-10-18_18h07.58.640	THAI_NEGA	2021.2.3	Win32	60.12144532						0	46	46	46	1
m	1	0.8184						OTTONE	p	6	17	monitoring	500	parola	1	ong	0	no	JDL21M18	21	M	2021-10-18_18h07.58.640	THAI_NEGA	2021.2.3	Win32	60.12144532						0	47	47	47	1
m	1	0.8181						GAZEBO	p	6	8	monitoring	0	parola	1	ong	0	no	JDL21M18	21	M	2021-10-18_18h07.58.640	THAI_NEGA	2021.2.3	Win32	60.12144532						0	48	48	48	1
z	1	0.8747						NENICO	np	6	0	monitoring	250	nonparola	2	ong	0	no	JDL21M18	21	M	2021-10-18_18h07.58.640	THAI_NEGA	2021.2.3	Win32	60.12144532						0	49	49	49	1
m	1	1.1681						ARPIONE	p	7	12	monitoring	250	parola	1	ong	0	no	JDL21M18	21	M	2021-10-18_18h07.58.640	THAI_NEGA	2021.2.3	Win32	60.12144532						0	50	50	50	1
z	1	1.4118						VANIGIA	np	7	0	monitoring	500	nonparola	2	ong	0	no	JDL21M18	21	M	2021-10-18_18h07.58.640	THAI_NEGA	2021.2.3	Win32	60.12144532						0	51	51	51	1
z	1	1.0592						EBLISSE	np	7	0	monitoring	0	nonparola	2	ong	0	no	JDL21M18	21	M	2021-10-18_18h07.58.640	THAI_NEGA	2021.2.3	Win32	60.12144532						0	52	52	52	1
m	1	1.1452						CARTINA	p	7	13	monitoring	250	parola	1	ong	0	no	JDL21M18	21	M	2021-10-18_18h07.58.640	THAI_NEGA	2021.2.3	Win32	60.12144532						0	53	53	53	1
z	1	0.9378						TECITA	np	6	0	monitoring	500	nonparola	2	ong	0	no	JDL21M18	21	M	2021-10-18_18h07.58.640	THAI_NEGA	2021.2.3	Win32	60.12144532						0	54	54	54	1
m	1	0.7766						FELINO	p	6	9	monitoring	500	parola	1	ong	0	no	JDL21M18	21	M	2021-10-18_18h07.58.640	THAI_NEGA	2021.2.3	Win32	60.12144532						0	55	55	55	1
z	1	1.0452						GINEVRO	np	7	0	monitoring	250	nonparola	2	ong	0	no	JDL21M18	21	M	2021-10-18_18h07.58.640	THAI_NEGA	2021.2.3	Win32	60.12144532						0	56	56	56	1
z	1	1.2414						ELANCO	np	6	0	monitoring	250	nonparola	2	ong	0	no	JDL21M18	21	M	2021-10-18_18h07.58.640	THAI_NEGA	2021.2.3	Win32	60.12144532						0	57	57	57	1
m	1	0.8259						BIDONE	p	6	13	monitoring	0	parola	1	ong	0	no	JDL21M18	21	M	2021-10-18_18h07.58.640	THAI_NEGA	2021.2.3	Win32	60.12144532						0	58	58	58	1
m	1	1.0281						LEMURE	p	6	3	monitoring	500	parola	1	ong	0	no	JDL21M18	21	M	2021-10-18_18h07.58.640	THAI_NEGA	2021.2.3	Win32	60.12144532						0	59	59	59	1
l	1	0.9182						SAGOMA	p	6	0	monitoring	250	l	1	pmcue	0	no	JDL21M18	21	M	2021-10-18_18h07.58.640	THAI_NEGA	2021.2.3	Win32	60.12144532						0	60	60	60	1
m	1	0.935						REPERTO	p	7	7	monitoring	0	parola	1	ong	0	no	JDL21M18	21	M	2021-10-18_18h07.58.640	THAI_NEGA	2021.2.3	Win32	60.12144532						0	61	61	61	1
z	1	1.1014						MIDULLO	np	7	0	monitoring	250	nonparola	2	ong	0	no	JDL21M18	21	M	2021-10-18_18h07.58.640	THAI_NEGA	2021.2.3	Win32	60.12144532						0	62	62	62	1
z	1	1.1253						DANNOLA	np	7	0	monitoring	500	nonparola	2	ong	0	no	JDL21M18	21	M	2021-10-18_18h07.58.640	THAI_NEGA	2021.2.3	Win32	60.12144532						0	63	63	63	1
m	1	0.8711						ORFANO	p	6	9	monitoring	500	parola	1	ong	0	no	JDL21M18	21	M	2021-10-18_18h07.58.640	THAI_NEGA	2021.2.3	Win32	60.12144532						0	64	64	64	1
z	1	1.085						BANENA	np	6	0	monitoring	250	nonparola	2	ong	0	no	JDL21M18	21	M	2021-10-18_18h07.58.640	THAI_NEGA	2021.2.3	Win32	60.12144532						0	65	65	65	1
z	1	1.0176						FERPATA	np	7	0	monitoring	0	nonparola	2	ong	0	no	JDL21M18	21	M	2021-10-18_18h07.58.640	THAI_NEGA	2021.2.3	Win32	60.12144532						0	66	66	66	1
m	1	1.0683						NEURONE	p	7	11	monitoring	250	parola	1	ong	0	no	JDL21M18	21	M	2021-10-18_18h07.58.640	THAI_NEGA	2021.2.3	Win32	60.12144532						0	67	67	67	1
z	1	1.0846						LATTERA	np	7	0	monitoring	500	nonparola	2	ong	0	no	JDL21M18	21	M	2021-10-18_18h07.58.640	THAI_NEGA	2021.2.3	Win32	60.12144532						0	68	68	68	1
z	1	1.0015						GESIONE	np	7	0	monitoring	500	nonparola	2	ong	0	no	JDL21M18	21	M	2021-10-18_18h07.58.640	THAI_NEGA	2021.2.3	Win32	60.12144532						0	69	69	69	1
m	1	1.2099						PEDANA	p	6	18	monitoring	500	parola	1	ong	0	no	JDL21M18	21	M	2021-10-18_18h07.58.640	THAI_NEGA	2021.2.3	Win32	60.12144532						0	70	70	70	1
l	1	1.0682						MACIATA	np	7	0	monitoring	500	l	2	pmcue	0	no	JDL21M18	21	M	2021-10-18_18h07.58.640	THAI_NEGA	2021.2.3	Win32	60.12144532						0	71	71	71	1
z	1	0.8895						FIOLINO	np	7	0	monitoring	250	nonparola	2	ong	0	no	JDL21M18	21	M	2021-10-18_18h07.58.640	THAI_NEGA	2021.2.3	Win32	60.12144532						0	72	72	72	1
m	1	0.9882						INGORGO	p	7	16	monitoring	0	parola	1	ong	0	no	JDL21M18	21	M	2021-10-18_18h07.58.640	THAI_NEGA	2021.2.3	Win32	60.12144532						0	73	73	73	1
z	1	0.9345						IMPORO	np	6	0	monitoring	250	nonparola	2	ong	0	no	JDL21M18	21	M	2021-10-18_18h07.58.640	THAI_NEGA	2021.2.3	Win32	60.12144532						0	74	74	74	1
m	1	1.0754						NOBILE	p	6	29	monitoring	500	parola	1	ong	0	no	JDL21M18	21	M	2021-10-18_18h07.58.640	THAI_NEGA	2021.2.3	Win32	60.12144532						0	75	75	75	1
m	1	1.1589						MINIERA	p	7	19	monitoring	500	parola	1	ong	0	no	JDL21M18	21	M	2021-10-18_18h07.58.640	THAI_NEGA	2021.2.3	Win32	60.12144532						0	76	76	76	1
z	1	0.9078						ALLARVE	np	7	0	monitoring	500	nonparola	2	ong	0	no	JDL21M18	21	M	2021-10-18_18h07.58.640	THAI_NEGA	2021.2.3	Win32	60.12144532						0	77	77	77	1
z	1	0.8937						DIBANO	np	6	0	monitoring	250	nonparola	2	ong	0	no	JDL21M18	21	M	2021-10-18_18h07.58.640	THAI_NEGA	2021.2.3	Win32	60.12144532						0	78	78	78	1
m	1	1.3057						FAGOTTO	p	7	7	monitoring	0	parola	1	ong	0	no	JDL21M18	21	M	2021-10-18_18h07.58.640	THAI_NEGA	2021.2.3	Win32	60.12144532						0	79	79	79	1
m	1	1.4004						PALUDE	p	6	13	monitoring	0	parola	1	ong	0	no	JDL21M18	21	M	2021-10-18_18h07.58.640	THAI_NEGA	2021.2.3	Win32	60.12144532						0	80	80	80	1
l	0	1.0467						MUDINO	np	6	0	monitoring	500	nonparola	2	ong	0	no	JDL21M18	21	M	2021-10-18_18h07.58.640	THAI_NEGA	2021.2.3	Win32	60.12144532						0	81	81	81	1
z	1	0.9583						ESTEBA	np	6	0	monitoring	500	nonparola	2	ong	0	no	JDL21M18	21	M	2021-10-18_18h07.58.640	THAI_NEGA	2021.2.3	Win32	60.12144532						0	82	82	82	1
l	1	1.0018						MANTIDE	p	7	9	monitoring	250	l	1	pmcue	0	no	JDL21M18	21	M	2021-10-18_18h07.58.640	THAI_NEGA	2021.2.3	Win32	60.12144532						0	83	83	83	1
m	1	0.8642						UVETTA	p	6	11	monitoring	500	parola	1	ong	0	no	JDL21M18	21	M	2021-10-18_18h07.58.640	THAI_NEGA	2021.2.3	Win32	60.12144532						0	84	84	84	1
m	1	1.3679						ESILIO	p	6	41	monitoring	250	parola	1	ong	0	no	JDL21M18	21	M	2021-10-18_18h07.58.640	THAI_NEGA	2021.2.3	Win32	60.12144532						0	85	85	85	1
z	1	0.9894						RECRUTA	np	7	0	monitoring	500	nonparola	2	ong	0	no	JDL21M18	21	M	2021-10-18_18h07.58.640	THAI_NEGA	2021.2.3	Win32	60.12144532						0	86	86	86	1
m	1	1.0886						TIMONE	p	7	31	monitoring	250	parola	1	ong	0	no	JDL21M18	21	M	2021-10-18_18h07.58.640	THAI_NEGA	2021.2.3	Win32	60.12144532						0	87	87	87	1
m	1	0.7837						CAVOLO	p	6	13	monitoring	0	parola	1	ong	0	no	JDL21M18	21	M	2021-10-18_18h07.58.640	THAI_NEGA	2021.2.3	Win32	60.12144532						0	88	88	88	1
z	1	1.351						NOTTARE	np	7	0	monitoring	500	nonparola	2	ong	0	no	JDL21M18	21	M	2021-10-18_18h07.58.640	THAI_NEGA	2021.2.3	Win32	60.12144532						0	89	89	89	1
m	1	1.0514						LICHENE	p	7	7	monitoring	0	parola	1	ong	0	no	JDL21M18	21	M	2021-10-18_18h07.58.640	THAI_NEGA	2021.2.3	Win32	60.12144532						0	90	90	90	1
z	1	0.9359						PUSTINO	np	7	0	monitoring	500	nonparola	2	ong	0	no	JDL21M18	21	M	2021-10-18_18h07.58.640	THAI_NEGA	2021.2.3	Win32	60.12144532						0	91	91	91	1
m	1	0.8421						MULINO	p	6	7	monitoring	0	parola	1	ong	0	no	JDL21M18	21	M	2021-10-18_18h07.58.640	THAI_NEGA	2021.2.3	Win32	60.12144532						0	92	92	92	1
z	1	0.906						VAROLO	np	6	0	monitoring	0	nonparola	2	ong	0	no	JDL21M18	21	M	2021-10-18_18h07.58.640	THAI_NEGA	2021.2.3	Win32	60.12144532						0	93	93	93	1
m	0	0.8073						ENIGMA	p	6	9	monitoring	500	l	1	pmcue	0	no	JDL21M18	21	M	2021-10-18_18h07.58.640	THAI_NEGA	2021.2.3	Win32	60.12144532						0	94	94	94	1
m	1	0.892						NARICE	p	6	15	monitoring	250	parola	1	ong	0	no	JDL21M18	21	M	2021-10-18_18h07.58.640	THAI_NEGA	2021.2.3	Win32	60.12144532						0	95	95	95	1
z	1	0.8214						CAVIDE	np	6	0	monitoring	500	nonparola	2	ong	0	no	JDL21M18	21	M	2021-10-18_18h07.58.640	THAI_NEGA	2021.2.3	Win32	60.12144532						0	96	96	96	1
z	1	0.8722						VOLACE	np	6	0	monitoring	0	nonparola	2	ong	0	no	JDL21M18	21	M	2021-10-18_18h07.58.640	THAI_NEGA	2021.2.3	Win32	60.12144532						0	97	97	97	1
z	1	1.135						SADICE	np	6	0	monitoring	0	nonparola	2	ong	0	no	JDL21M18	21	M	2021-10-18_18h07.58.640	THAI_NEGA	2021.2.3	Win32	60.12144532						0	98	98	98	1
m	1	0.8031						VORTICE	p	7	14	monitoring	250	parola	1	ong	0	no	JDL21M18	21	M	2021-10-18_18h07.58.640	THAI_NEGA	2021.2.3	Win32	60.12144532						0	99	99	99	1
																			JDL21M18	21	M	2021-10-18_18h07.58.640	THAI_NEGA	2021.2.3	Win32	60.12144532											n	1	7.8759	y	1	6.0724	n	1	3.9916
