# Supplementary material for: Thinking about it: the impact of COVID-19-related stimuli on prospective memory
Source: PeerJ. 2023 Nov 16;11:e16389. doi: 10.7717/peerj.16389 (PMC10657566; doi:10.7717/peerj.16389)
Supplement: Supplemental Information 4 — The raw data from both the task and the questionnaire. Both folders are divided in the three conditions (COV, DOC, and NEGA) depending on the presented video clip. [file peerj-11-16389-s004.zip › Data/RAW_Data_Task/NEGA_version/MB21F19_nega.csv]

trial_key.keys	trial_key.corr	trial_key.rt	trials_loop_practice.thisRepN	trials_loop_practice.thisTrialN	trials_loop_practice.thisN	trials_loop_practice.thisIndex	trials_loop_practice.ran	stimolo	parolanonparola	lunghezza	frequenza	blocco	jitter	rispcorr	StimTrig	stim_type	stimulus_after	underline	ID_Soggetto*	Età*	Sesso	date	expName	psychopyVersion	OS	frameRate	trials_loop_baseline.thisRepN	trials_loop_baseline.thisTrialN	trials_loop_baseline.thisN	trials_loop_baseline.thisIndex	trials_loop_baseline.ran	trials_loop_attention.thisRepN	trials_loop_attention.thisTrialN	trials_loop_attention.thisN	trials_loop_attention.thisIndex	trials_loop_attention.ran	emotional1_key.keys	emotional1_key.corr	emotional1_key.rt	emotional2_key.keys	emotional2_key.corr	emotional2_key.rt	emotional3_key.keys	emotional3_key.corr	emotional3_key.rt
m	1	0.7825	0	0	0	0	1	ARANCIA	p	7	31	practice	500	parola	1	ong	0	no	MB21F19	21		2021-10-19_14h59.28.858	THAI_NEGA	2021.2.3	Win32	59.90176111
z	1	0.9732	0	1	1	1	1	RECINA	np	6	0	practice	500	nonparola	2	ong	0	no	MB21F19	21		2021-10-19_14h59.28.858	THAI_NEGA	2021.2.3	Win32	59.90176111
z	1	0.7449	0	2	2	2	1	TUCCANA	np	7	0	practice	250	nonparola	2	ong	0	no	MB21F19	21		2021-10-19_14h59.28.858	THAI_NEGA	2021.2.3	Win32	59.90176111
m	1	0.7889	0	3	3	3	1	PETTINE	p	7	1	practice	0	parola	1	ong	0	no	MB21F19	21		2021-10-19_14h59.28.858	THAI_NEGA	2021.2.3	Win32	59.90176111
	0		0	4	4	4	1	INFITO	np	6	0	practice	500	nonparola	2	ong	0	no	MB21F19	21		2021-10-19_14h59.28.858	THAI_NEGA	2021.2.3	Win32	59.90176111
m	1	0.5916	0	5	5	5	1	GIUDICE	p	7	374	practice	500	parola	1	ong	0	no	MB21F19	21		2021-10-19_14h59.28.858	THAI_NEGA	2021.2.3	Win32	59.90176111
m	1	0.6914	0	6	6	6	1	VOLANTE	p	7	89	practice	0	parola	1	ong	0	no	MB21F19	21		2021-10-19_14h59.28.858	THAI_NEGA	2021.2.3	Win32	59.90176111
z	1	0.6957	0	7	7	7	1	CUBELA	np	6	0	practice	250	nonparola	2	ong	0	no	MB21F19	21		2021-10-19_14h59.28.858	THAI_NEGA	2021.2.3	Win32	59.90176111
z	1	1.1382	0	8	8	8	1	LUGGINE	np	7	0	practice	0	nonparola	2	ong	0	no	MB21F19	21		2021-10-19_14h59.28.858	THAI_NEGA	2021.2.3	Win32	59.90176111
m	1	0.6079	0	9	9	9	1	DISEGNO	p	7	201	practice	0	parola	1	ong	0	no	MB21F19	21		2021-10-19_14h59.28.858	THAI_NEGA	2021.2.3	Win32	59.90176111
m	1	1.0265						RELITTO	p	7	8	baseline	500	parola	1	ong	0	no	MB21F19	21		2021-10-19_14h59.28.858	THAI_NEGA	2021.2.3	Win32	59.90176111	0	0	0	0	1
m	1	0.8362						GERANIO	p	7	12	baseline	250	parola	1	ong	0	no	MB21F19	21		2021-10-19_14h59.28.858	THAI_NEGA	2021.2.3	Win32	59.90176111	0	1	1	1	1
z	1	0.7779						VANANGA	np	7	0	baseline	0	nonparola	2	ong	0	no	MB21F19	21		2021-10-19_14h59.28.858	THAI_NEGA	2021.2.3	Win32	59.90176111	0	2	2	2	1
z	0	0.9672						NATICA	p	6	5	baseline	250	parola	1	ong	0	no	MB21F19	21		2021-10-19_14h59.28.858	THAI_NEGA	2021.2.3	Win32	59.90176111	0	3	3	3	1
z	1	1.271						USTELLO	np	7	0	baseline	500	nonparola	2	ong	0	no	MB21F19	21		2021-10-19_14h59.28.858	THAI_NEGA	2021.2.3	Win32	59.90176111	0	4	4	4	1
m	1	0.7345						METANO	p	6	17	baseline	250	parola	1	ong	0	no	MB21F19	21		2021-10-19_14h59.28.858	THAI_NEGA	2021.2.3	Win32	59.90176111	0	5	5	5	1
z	1	0.8593						FIURIA	np	6	0	baseline	500	nonparola	2	ong	0	no	MB21F19	21		2021-10-19_14h59.28.858	THAI_NEGA	2021.2.3	Win32	59.90176111	0	6	6	6	1
m	1	0.752						SUGHERO	p	7	5	baseline	250	parola	1	ong	0	no	MB21F19	21		2021-10-19_14h59.28.858	THAI_NEGA	2021.2.3	Win32	59.90176111	0	7	7	7	1
z	1	0.8581						PIROTA	np	6	0	baseline	250	nonparola	2	ong	0	no	MB21F19	21		2021-10-19_14h59.28.858	THAI_NEGA	2021.2.3	Win32	59.90176111	0	8	8	8	1
z	1	0.8927						BAMBORA	np	7	0	baseline	0	nonparola	2	ong	0	no	MB21F19	21		2021-10-19_14h59.28.858	THAI_NEGA	2021.2.3	Win32	59.90176111	0	9	9	9	1
m	1	0.568						PETALO	p	6	27	baseline	250	parola	1	ong	0	no	MB21F19	21		2021-10-19_14h59.28.858	THAI_NEGA	2021.2.3	Win32	59.90176111	0	10	10	10	1
m	1	0.8014						ELMETTO	p	7	5	baseline	0	parola	1	ong	0	no	MB21F19	21		2021-10-19_14h59.28.858	THAI_NEGA	2021.2.3	Win32	59.90176111	0	11	11	11	1
z	1	0.7256						DOBILE	np	6	0	baseline	250	nonparola	2	ong	0	no	MB21F19	21		2021-10-19_14h59.28.858	THAI_NEGA	2021.2.3	Win32	59.90176111	0	12	12	12	1
m	1	1.0349						BAVERO	p	6	7	baseline	0	parola	1	ong	0	no	MB21F19	21		2021-10-19_14h59.28.858	THAI_NEGA	2021.2.3	Win32	59.90176111	0	13	13	13	1
m	1	0.8166						VALENZA	p	7	10	baseline	500	parola	1	ong	0	no	MB21F19	21		2021-10-19_14h59.28.858	THAI_NEGA	2021.2.3	Win32	59.90176111	0	14	14	14	1
z	1	0.7337						ORDONE	np	6	0	baseline	250	nonparola	2	ong	0	no	MB21F19	21		2021-10-19_14h59.28.858	THAI_NEGA	2021.2.3	Win32	59.90176111	0	15	15	15	1
z	1	0.7169						TERPONE	np	7	0	baseline	250	nonparola	2	ong	0	no	MB21F19	21		2021-10-19_14h59.28.858	THAI_NEGA	2021.2.3	Win32	59.90176111	0	16	16	16	1
m	1	0.6995						INCHINO	p	7	10	baseline	250	parola	1	ong	0	no	MB21F19	21		2021-10-19_14h59.28.858	THAI_NEGA	2021.2.3	Win32	59.90176111	0	17	17	17	1
m	1	0.6675						ETTARO	p	6	31	baseline	0	parola	1	ong	0	no	MB21F19	21		2021-10-19_14h59.28.858	THAI_NEGA	2021.2.3	Win32	59.90176111	0	18	18	18	1
z	1	0.5885						LUVACA	np	6	0	baseline	250	nonparola	2	ong	0	no	MB21F19	21		2021-10-19_14h59.28.858	THAI_NEGA	2021.2.3	Win32	59.90176111	0	19	19	19	1
m	1	0.6015						DUETTO	p	6	23	baseline	500	parola	1	ong	0	no	MB21F19	21		2021-10-19_14h59.28.858	THAI_NEGA	2021.2.3	Win32	59.90176111	0	20	20	20	1
z	1	0.816						PUPILE	np	6	0	baseline	250	nonparola	2	ong	0	no	MB21F19	21		2021-10-19_14h59.28.858	THAI_NEGA	2021.2.3	Win32	59.90176111	0	21	21	21	1
z	1	0.7494						STOVACO	np	7	0	baseline	0	nonparola	2	ong	0	no	MB21F19	21		2021-10-19_14h59.28.858	THAI_NEGA	2021.2.3	Win32	59.90176111	0	22	22	22	1
m	1	0.8738						BARILE	p	6	7	baseline	500	parola	1	ong	0	no	MB21F19	21		2021-10-19_14h59.28.858	THAI_NEGA	2021.2.3	Win32	59.90176111	0	23	23	23	1
z	1	0.6679						RANAIO	np	6	0	baseline	250	nonparola	2	ong	0	no	MB21F19	21		2021-10-19_14h59.28.858	THAI_NEGA	2021.2.3	Win32	59.90176111	0	24	24	24	1
m	1	0.869						CAVERNA	p	7	14	baseline	250	parola	1	ong	0	no	MB21F19	21		2021-10-19_14h59.28.858	THAI_NEGA	2021.2.3	Win32	59.90176111	0	25	25	25	1
z	1	0.5503						ROTOIA	np	7	0	baseline	500	nonparola	2	ong	0	no	MB21F19	21		2021-10-19_14h59.28.858	THAI_NEGA	2021.2.3	Win32	59.90176111	0	26	26	26	1
m	1	0.8098						ALTURA	p	6	8	baseline	500	parola	1	ong	0	no	MB21F19	21		2021-10-19_14h59.28.858	THAI_NEGA	2021.2.3	Win32	59.90176111	0	27	27	27	1
m	1	0.6695						DIPINTO	p	7	21	baseline	0	parola	1	ong	0	no	MB21F19	21		2021-10-19_14h59.28.858	THAI_NEGA	2021.2.3	Win32	59.90176111	0	28	28	28	1
m	1	0.6423						LEGUME	p	6	11	baseline	250	parola	1	ong	0	no	MB21F19	21		2021-10-19_14h59.28.858	THAI_NEGA	2021.2.3	Win32	59.90176111	0	29	29	29	1
z	1	0.6532						FEDINO	np	6	0	baseline	500	nonparola	2	ong	0	no	MB21F19	21		2021-10-19_14h59.28.858	THAI_NEGA	2021.2.3	Win32	59.90176111	0	30	30	30	1
m	1	0.6892						MENSOLA	p	7	7	baseline	0	parola	1	ong	0	no	MB21F19	21		2021-10-19_14h59.28.858	THAI_NEGA	2021.2.3	Win32	59.90176111	0	31	31	31	1
z	1	0.883						ALCUME	np	6	0	baseline	500	nonparola	2	ong	0	no	MB21F19	21		2021-10-19_14h59.28.858	THAI_NEGA	2021.2.3	Win32	59.90176111	0	32	32	32	1
m	1	0.9341						INNESTO	p	6	13	baseline	0	parola	1	ong	0	no	MB21F19	21		2021-10-19_14h59.28.858	THAI_NEGA	2021.2.3	Win32	59.90176111	0	33	33	33	1
z	1	0.9163						LAVENDA	np	7	0	baseline	0	nonparola	2	ong	0	no	MB21F19	21		2021-10-19_14h59.28.858	THAI_NEGA	2021.2.3	Win32	59.90176111	0	34	34	34	1
z	0	0.7541						SLAVINA	p	7	5	baseline	500	parola	1	ong	0	no	MB21F19	21		2021-10-19_14h59.28.858	THAI_NEGA	2021.2.3	Win32	59.90176111	0	35	35	35	1
m	1	0.6172						ORMONE	p	6	6	baseline	500	parola	1	ong	0	no	MB21F19	21		2021-10-19_14h59.28.858	THAI_NEGA	2021.2.3	Win32	59.90176111	0	36	36	36	1
z	1	0.7337						UMIONE	np	6	0	baseline	0	nonparola	2	ong	0	no	MB21F19	21		2021-10-19_14h59.28.858	THAI_NEGA	2021.2.3	Win32	59.90176111	0	37	37	37	1
m	1	0.6336						SALAME	p	6	14	baseline	0	parola	1	ong	0	no	MB21F19	21		2021-10-19_14h59.28.858	THAI_NEGA	2021.2.3	Win32	59.90176111	0	38	38	38	1
z	1	0.7521						GANDOLA	np	7	0	baseline	500	nonparola	2	ong	0	no	MB21F19	21		2021-10-19_14h59.28.858	THAI_NEGA	2021.2.3	Win32	59.90176111	0	39	39	39	1
m	0	0.5717						DIGEGNO	np	7	0	baseline	500	nonparola	2	ong	0	no	MB21F19	21		2021-10-19_14h59.28.858	THAI_NEGA	2021.2.3	Win32	59.90176111	0	40	40	40	1
z	1	0.6859						BACRECA	np	7	0	baseline	0	nonparola	2	ong	0	no	MB21F19	21		2021-10-19_14h59.28.858	THAI_NEGA	2021.2.3	Win32	59.90176111	0	41	41	41	1
m	1	0.775						RUDERE	p	6	8	baseline	250	parola	1	ong	0	no	MB21F19	21		2021-10-19_14h59.28.858	THAI_NEGA	2021.2.3	Win32	59.90176111	0	42	42	42	1
z	1	0.7523						OSCITE	np	6	0	baseline	250	nonparola	2	ong	0	no	MB21F19	21		2021-10-19_14h59.28.858	THAI_NEGA	2021.2.3	Win32	59.90176111	0	43	43	43	1
m	1	0.7339						NETTARE	p	7	14	baseline	500	parola	1	ong	0	no	MB21F19	21		2021-10-19_14h59.28.858	THAI_NEGA	2021.2.3	Win32	59.90176111	0	44	44	44	1
m	0	0.7595						PENTERA	np	7	0	baseline	0	nonparola	2	ong	0	no	MB21F19	21		2021-10-19_14h59.28.858	THAI_NEGA	2021.2.3	Win32	59.90176111	0	45	45	45	1
z	1	0.8503						NEBOZIO	np	7	0	baseline	250	nonparola	2	ong	0	no	MB21F19	21		2021-10-19_14h59.28.858	THAI_NEGA	2021.2.3	Win32	59.90176111	0	46	46	46	1
m	1	0.8213						ZATTERA	p	7	14	baseline	500	parola	1	ong	0	no	MB21F19	21		2021-10-19_14h59.28.858	THAI_NEGA	2021.2.3	Win32	59.90176111	0	47	47	47	1
m	1	0.8337						LAMIERA	p	7	11	baseline	500	parola	1	ong	0	no	MB21F19	21		2021-10-19_14h59.28.858	THAI_NEGA	2021.2.3	Win32	59.90176111	0	48	48	48	1
z	1	0.7492						CULINA	np	6	0	baseline	500	nonparola	2	ong	0	no	MB21F19	21		2021-10-19_14h59.28.858	THAI_NEGA	2021.2.3	Win32	59.90176111	0	49	49	49	1
m	1	1.0571						FALANGE	p	7	9	baseline	250	parola	1	ong	0	no	MB21F19	21		2021-10-19_14h59.28.858	THAI_NEGA	2021.2.3	Win32	59.90176111	0	50	50	50	1
m	1	0.8103						PEDALE	p	6	16	baseline	500	parola	1	ong	0	no	MB21F19	21		2021-10-19_14h59.28.858	THAI_NEGA	2021.2.3	Win32	59.90176111	0	51	51	51	1
z	1	0.8336						METARDO	np	7	0	baseline	500	nonparola	2	ong	0	no	MB21F19	21		2021-10-19_14h59.28.858	THAI_NEGA	2021.2.3	Win32	59.90176111	0	52	52	52	1
m	1	0.72						EMPORIO	p	7	3	baseline	250	parola	1	ong	0	no	MB21F19	21		2021-10-19_14h59.28.858	THAI_NEGA	2021.2.3	Win32	59.90176111	0	53	53	53	1
z	1	0.8742						TAPORE	np	6	0	baseline	0	nonparola	2	ong	0	no	MB21F19	21		2021-10-19_14h59.28.858	THAI_NEGA	2021.2.3	Win32	59.90176111	0	54	54	54	1
z	1	0.857						DENTIDE	np	7	0	baseline	250	nonparola	2	ong	0	no	MB21F19	21		2021-10-19_14h59.28.858	THAI_NEGA	2021.2.3	Win32	59.90176111	0	55	55	55	1
z	1	0.7501						SEPERTO	np	7	0	baseline	500	nonparola	2	ong	0	no	MB21F19	21		2021-10-19_14h59.28.858	THAI_NEGA	2021.2.3	Win32	59.90176111	0	56	56	56	1
m	1	0.6346						MUCOSA	p	6	6	baseline	500	parola	1	ong	0	no	MB21F19	21		2021-10-19_14h59.28.858	THAI_NEGA	2021.2.3	Win32	59.90176111	0	57	57	57	1
z	1	0.7168						BECULLA	np	7	0	baseline	250	nonparola	2	ong	0	no	MB21F19	21		2021-10-19_14h59.28.858	THAI_NEGA	2021.2.3	Win32	59.90176111	0	58	58	58	1
z	0	0.9895						FUCINA	p	6	8	baseline	250	parola	1	ong	0	no	MB21F19	21		2021-10-19_14h59.28.858	THAI_NEGA	2021.2.3	Win32	59.90176111	0	59	59	59	1
m	1	0.7828						ECLISSI	p	7	5	baseline	0	parola	1	ong	0	no	MB21F19	21		2021-10-19_14h59.28.858	THAI_NEGA	2021.2.3	Win32	59.90176111	0	60	60	60	1
m	1	0.7076						TROFEO	p	6	23	baseline	250	parola	1	ong	0	no	MB21F19	21		2021-10-19_14h59.28.858	THAI_NEGA	2021.2.3	Win32	59.90176111	0	61	61	61	1
m	1	0.6895						ROTTAME	p	7	7	baseline	0	parola	1	ong	0	no	MB21F19	21		2021-10-19_14h59.28.858	THAI_NEGA	2021.2.3	Win32	59.90176111	0	62	62	62	1
z	1	0.7505						MENDOLO	np	7	0	baseline	500	nonparola	2	ong	0	no	MB21F19	21		2021-10-19_14h59.28.858	THAI_NEGA	2021.2.3	Win32	59.90176111	0	63	63	63	1
z	1	0.7052						ARSINE	np	6	0	baseline	250	nonparola	2	ong	0	no	MB21F19	21		2021-10-19_14h59.28.858	THAI_NEGA	2021.2.3	Win32	59.90176111	0	64	64	64	1
m	1	0.6201						TISANA	p	6	7	baseline	0	parola	1	ong	0	no	MB21F19	21		2021-10-19_14h59.28.858	THAI_NEGA	2021.2.3	Win32	59.90176111	0	65	65	65	1
z	1	0.7566						ORLINO	np	6	0	baseline	0	nonparola	2	ong	0	no	MB21F19	21		2021-10-19_14h59.28.858	THAI_NEGA	2021.2.3	Win32	59.90176111	0	66	66	66	1
m	1	1.0575						ARINGA	p	6	9	baseline	500	parola	1	ong	0	no	MB21F19	21		2021-10-19_14h59.28.858	THAI_NEGA	2021.2.3	Win32	59.90176111	0	67	67	67	1
z	1	0.8171						TENGINE	np	7	0	baseline	0	nonparola	2	ong	0	no	MB21F19	21		2021-10-19_14h59.28.858	THAI_NEGA	2021.2.3	Win32	59.90176111	0	68	68	68	1
m	1	0.7033						ATTICO	p	6	6	baseline	500	parola	1	ong	0	no	MB21F19	21		2021-10-19_14h59.28.858	THAI_NEGA	2021.2.3	Win32	59.90176111	0	69	69	69	1
z	1	0.7328						VENORE	np	6	0	baseline	250	nonparola	2	ong	0	no	MB21F19	21		2021-10-19_14h59.28.858	THAI_NEGA	2021.2.3	Win32	59.90176111	0	70	70	70	1
z	0	0.7502						DARSENA	p	7	9	baseline	0	parola	1	ong	0	no	MB21F19	21		2021-10-19_14h59.28.858	THAI_NEGA	2021.2.3	Win32	59.90176111	0	71	71	71	1
z	1	1.2164						ALCIERE	np	7	0	baseline	250	nonparola	2	ong	0	no	MB21F19	21		2021-10-19_14h59.28.858	THAI_NEGA	2021.2.3	Win32	59.90176111	0	72	72	72	1
z	1	0.8673						ENTIMO	np	6	0	baseline	0	nonparola	2	ong	0	no	MB21F19	21		2021-10-19_14h59.28.858	THAI_NEGA	2021.2.3	Win32	59.90176111	0	73	73	73	1
m	1	0.6095						LIVIDO	p	6	8	baseline	500	parola	1	ong	0	no	MB21F19	21		2021-10-19_14h59.28.858	THAI_NEGA	2021.2.3	Win32	59.90176111	0	74	74	74	1
m	1	0.6685						NAUSEA	p	6	15	baseline	0	parola	1	ong	0	no	MB21F19	21		2021-10-19_14h59.28.858	THAI_NEGA	2021.2.3	Win32	59.90176111	0	75	75	75	1
z	1	0.7845						VERCACE	np	7	0	baseline	500	nonparola	2	ong	0	no	MB21F19	21		2021-10-19_14h59.28.858	THAI_NEGA	2021.2.3	Win32	59.90176111	0	76	76	76	1
m	1	0.7393						COFANO	p	6	9	baseline	0	parola	1	ong	0	no	MB21F19	21		2021-10-19_14h59.28.858	THAI_NEGA	2021.2.3	Win32	59.90176111	0	77	77	77	1
z	1	0.5898						USPICIO	np	7	0	baseline	250	nonparola	2	ong	0	no	MB21F19	21		2021-10-19_14h59.28.858	THAI_NEGA	2021.2.3	Win32	59.90176111	0	78	78	78	1
m	1	0.5675						IMBUTO	p	6	9	baseline	0	parola	1	ong	0	no	MB21F19	21		2021-10-19_14h59.28.858	THAI_NEGA	2021.2.3	Win32	59.90176111	0	79	79	79	1
z	1	0.7072						SADIVA	np	6	0	baseline	500	nonparola	2	ong	0	no	MB21F19	21		2021-10-19_14h59.28.858	THAI_NEGA	2021.2.3	Win32	59.90176111	0	80	80	80	1
m	1	0.6712						BOZZOLO	p	7	7	baseline	0	parola	1	ong	0	no	MB21F19	21		2021-10-19_14h59.28.858	THAI_NEGA	2021.2.3	Win32	59.90176111	0	81	81	81	1
z	1	0.7449						OMPICCIO	np	7	0	baseline	0	nonparola	2	ong	0	no	MB21F19	21		2021-10-19_14h59.28.858	THAI_NEGA	2021.2.3	Win32	59.90176111	0	82	82	82	1
z	1	0.718						LIMPONE	np	7	0	baseline	500	nonparola	2	ong	0	no	MB21F19	21		2021-10-19_14h59.28.858	THAI_NEGA	2021.2.3	Win32	59.90176111	0	83	83	83	1
z	1	0.8494						NARCICO	np	7	0	baseline	250	nonparola	2	ong	0	no	MB21F19	21		2021-10-19_14h59.28.858	THAI_NEGA	2021.2.3	Win32	59.90176111	0	84	84	84	1
m	1	0.6668						PASCOLO	p	7	7	baseline	0	parola	1	ong	0	no	MB21F19	21		2021-10-19_14h59.28.858	THAI_NEGA	2021.2.3	Win32	59.90176111	0	85	85	85	1
z	1	0.736						INSOGNA	np	7	0	baseline	250	nonparola	2	ong	0	no	MB21F19	21		2021-10-19_14h59.28.858	THAI_NEGA	2021.2.3	Win32	59.90176111	0	86	86	86	1
z	0	0.6844						PATINA	p	6	14	baseline	250	parola	1	ong	0	no	MB21F19	21		2021-10-19_14h59.28.858	THAI_NEGA	2021.2.3	Win32	59.90176111	0	87	87	87	1
z	1	0.6849						ADOLTO	np	7	0	baseline	0	nonparola	2	ong	0	no	MB21F19	21		2021-10-19_14h59.28.858	THAI_NEGA	2021.2.3	Win32	59.90176111	0	88	88	88	1
m	1	0.5945						UTENTE	p	6	34	baseline	0	parola	1	ong	0	no	MB21F19	21		2021-10-19_14h59.28.858	THAI_NEGA	2021.2.3	Win32	59.90176111	0	89	89	89	1
z	1	0.6712						CIPELLA	np	7	0	baseline	500	nonparola	2	ong	0	no	MB21F19	21		2021-10-19_14h59.28.858	THAI_NEGA	2021.2.3	Win32	59.90176111	0	90	90	90	1
m	1	0.6707						GINEPRO	p	7	10	baseline	0	parola	1	ong	0	no	MB21F19	21		2021-10-19_14h59.28.858	THAI_NEGA	2021.2.3	Win32	59.90176111	0	91	91	91	1
z	1	0.9838						NONATO	np	6	0	baseline	500	nonparola	2	ong	0	no	MB21F19	21		2021-10-19_14h59.28.858	THAI_NEGA	2021.2.3	Win32	59.90176111	0	92	92	92	1
m	1	0.6836						CALICE	p	6	10	baseline	0	parola	1	ong	0	no	MB21F19	21		2021-10-19_14h59.28.858	THAI_NEGA	2021.2.3	Win32	59.90176111	0	93	93	93	1
m	1	0.75						TORACE	p	6	31	baseline	250	parola	1	ong	0	no	MB21F19	21		2021-10-19_14h59.28.858	THAI_NEGA	2021.2.3	Win32	59.90176111	0	94	94	94	1
m	1	1.5341						REDINE	p	6	8	baseline	500	parola	1	ong	0	no	MB21F19	21		2021-10-19_14h59.28.858	THAI_NEGA	2021.2.3	Win32	59.90176111	0	95	95	95	1
m	1	0.6726						GOMITO	p	6	35	baseline	0	parola	1	ong	0	no	MB21F19	21		2021-10-19_14h59.28.858	THAI_NEGA	2021.2.3	Win32	59.90176111	0	96	96	96	1
z	1	0.9343						INGENSO	np	7	0	baseline	500	nonparola	2	ong	0	no	MB21F19	21		2021-10-19_14h59.28.858	THAI_NEGA	2021.2.3	Win32	59.90176111	0	97	97	97	1
z	1	0.7373						COVALLO	np	7	0	baseline	250	nonparola	2	ong	0	no	MB21F19	21		2021-10-19_14h59.28.858	THAI_NEGA	2021.2.3	Win32	59.90176111	0	98	98	98	1
m	1	0.6513						MONACO	p	6	24	baseline	250	parola	1	ong	0	no	MB21F19	21		2021-10-19_14h59.28.858	THAI_NEGA	2021.2.3	Win32	59.90176111	0	99	99	99	1
m	1	1.1556						DILUVIO	p	7	34	monitoring	0	parola	1	ong	0	no	MB21F19	21		2021-10-19_14h59.28.858	THAI_NEGA	2021.2.3	Win32	59.90176111						0	0	0	0	1
z	1	1.4648						PADATO	np	6	0	monitoring	250	nonparola	2	ong	0	no	MB21F19	21		2021-10-19_14h59.28.858	THAI_NEGA	2021.2.3	Win32	59.90176111						0	1	1	1	1
m	1	1.4745						STIVALE	p	7	10	monitoring	0	parola	1	ong	0	no	MB21F19	21		2021-10-19_14h59.28.858	THAI_NEGA	2021.2.3	Win32	59.90176111						0	2	2	2	1
z	1	1.5592						BAMMINO	np	7	0	monitoring	0	nonparola	2	ong	0	no	MB21F19	21		2021-10-19_14h59.28.858	THAI_NEGA	2021.2.3	Win32	59.90176111						0	3	3	3	1
z	1	0.8957						NUDOLA	np	6	0	monitoring	250	nonparola	2	ong	0	no	MB21F19	21		2021-10-19_14h59.28.858	THAI_NEGA	2021.2.3	Win32	59.90176111						0	4	4	4	1
m	1	0.9483						ZAMPINO	p	7	6	monitoring	500	parola	1	ong	0	no	MB21F19	21		2021-10-19_14h59.28.858	THAI_NEGA	2021.2.3	Win32	59.90176111						0	5	5	5	1
m	1	0.9273						CALDAIA	p	7	12	monitoring	250	parola	1	ong	0	no	MB21F19	21		2021-10-19_14h59.28.858	THAI_NEGA	2021.2.3	Win32	59.90176111						0	6	6	6	1
z	1	1.094						FULGINE	np	7	0	monitoring	0	nonparola	2	ong	0	no	MB21F19	21		2021-10-19_14h59.28.858	THAI_NEGA	2021.2.3	Win32	59.90176111						0	7	7	7	1
m	1	0.8965						URANIO	p	6	9	monitoring	250	parola	1	ong	0	no	MB21F19	21		2021-10-19_14h59.28.858	THAI_NEGA	2021.2.3	Win32	59.90176111						0	8	8	8	1
z	1	1.051						APISSO	np	6	0	monitoring	500	nonparola	2	ong	0	no	MB21F19	21		2021-10-19_14h59.28.858	THAI_NEGA	2021.2.3	Win32	59.90176111						0	9	9	9	1
z	0	1.008						CAGERMA	np	7	0	monitoring	0	l	2	pmcue	0	no	MB21F19	21		2021-10-19_14h59.28.858	THAI_NEGA	2021.2.3	Win32	59.90176111						0	10	10	10	1
m	1	0.7417						TAZZINA	p	7	10	monitoring	250	parola	1	ong	0	no	MB21F19	21		2021-10-19_14h59.28.858	THAI_NEGA	2021.2.3	Win32	59.90176111						0	11	11	11	1
m	1	0.7439						VAPORE	p	6	40	monitoring	0	parola	1	ong	0	no	MB21F19	21		2021-10-19_14h59.28.858	THAI_NEGA	2021.2.3	Win32	59.90176111						0	12	12	12	1
z	1	1.1547						FEDORE	np	6	0	monitoring	250	nonparola	2	ong	0	no	MB21F19	21		2021-10-19_14h59.28.858	THAI_NEGA	2021.2.3	Win32	59.90176111						0	13	13	13	1
z	0	0.6678						MONTONE	p	7	8	monitoring	250	parola	1	ong	0	no	MB21F19	21		2021-10-19_14h59.28.858	THAI_NEGA	2021.2.3	Win32	59.90176111						0	14	14	14	1
z	1	1.1326						CANEZZA	np	7	0	monitoring	0	nonparola	2	ong	0	no	MB21F19	21		2021-10-19_14h59.28.858	THAI_NEGA	2021.2.3	Win32	59.90176111						0	15	15	15	1
z	1	1.0653						RAGINA	np	6	0	monitoring	250	nonparola	2	ong	0	no	MB21F19	21		2021-10-19_14h59.28.858	THAI_NEGA	2021.2.3	Win32	59.90176111						0	16	16	16	1
m	1	0.8379						AGNELLO	p	7	17	monitoring	250	parola	1	ong	0	no	MB21F19	21		2021-10-19_14h59.28.858	THAI_NEGA	2021.2.3	Win32	59.90176111						0	17	17	17	1
z	1	1.0642						PINARIO	np	7	0	monitoring	250	nonparola	2	ong	0	no	MB21F19	21		2021-10-19_14h59.28.858	THAI_NEGA	2021.2.3	Win32	59.90176111						0	18	18	18	1
z	1	0.7552						INDANO	np	6	0	monitoring	500	nonparola	2	ong	0	no	MB21F19	21		2021-10-19_14h59.28.858	THAI_NEGA	2021.2.3	Win32	59.90176111						0	19	19	19	1
m	1	0.767						BISTURI	p	7	8	monitoring	250	parola	1	ong	0	no	MB21F19	21		2021-10-19_14h59.28.858	THAI_NEGA	2021.2.3	Win32	59.90176111						0	20	20	20	1
z	1	0.7531						SECONTO	np	7	0	monitoring	250	nonparola	2	ong	0	no	MB21F19	21		2021-10-19_14h59.28.858	THAI_NEGA	2021.2.3	Win32	59.90176111						0	21	21	21	1
m	0	0.7253						POMATA	p	6	0	monitoring	500	l	1	pmcue	0	no	MB21F19	21		2021-10-19_14h59.28.858	THAI_NEGA	2021.2.3	Win32	59.90176111						0	22	22	22	1
z	1	0.7413						UMETTA	np	6	0	monitoring	250	nonparola	2	ong	0	no	MB21F19	21		2021-10-19_14h59.28.858	THAI_NEGA	2021.2.3	Win32	59.90176111						0	23	23	23	1
m	1	0.87						FRUSCIO	p	7	9	monitoring	0	parola	1	ong	0	no	MB21F19	21		2021-10-19_14h59.28.858	THAI_NEGA	2021.2.3	Win32	59.90176111						0	24	24	24	1
m	1	1.042						ORDIGNO	p	7	15	monitoring	250	parola	1	ong	0	no	MB21F19	21		2021-10-19_14h59.28.858	THAI_NEGA	2021.2.3	Win32	59.90176111						0	25	25	25	1
z	1	1.5376						METALO	np	6	0	monitoring	0	nonparola	2	ong	0	no	MB21F19	21		2021-10-19_14h59.28.858	THAI_NEGA	2021.2.3	Win32	59.90176111						0	26	26	26	1
z	1	0.9133						GAVERA	np	6	0	monitoring	500	nonparola	2	ong	0	no	MB21F19	21		2021-10-19_14h59.28.858	THAI_NEGA	2021.2.3	Win32	59.90176111						0	27	27	27	1
m	1	0.8912						INSERTO	p	7	9	monitoring	0	parola	1	ong	0	no	MB21F19	21		2021-10-19_14h59.28.858	THAI_NEGA	2021.2.3	Win32	59.90176111						0	28	28	28	1
m	1	1.1106						VICARIO	p	7	9	monitoring	500	parola	1	ong	0	no	MB21F19	21		2021-10-19_14h59.28.858	THAI_NEGA	2021.2.3	Win32	59.90176111						0	29	29	29	1
z	1	0.8752						ACENDA	np	6	0	monitoring	0	nonparola	2	ong	0	no	MB21F19	21		2021-10-19_14h59.28.858	THAI_NEGA	2021.2.3	Win32	59.90176111						0	30	30	30	1
m	1	1.0208						DECADE	p	6	7	monitoring	0	parola	1	ong	0	no	MB21F19	21		2021-10-19_14h59.28.858	THAI_NEGA	2021.2.3	Win32	59.90176111						0	31	31	31	1
z	1	0.9646						PALETE	np	6	0	monitoring	500	nonparola	2	ong	0	no	MB21F19	21		2021-10-19_14h59.28.858	THAI_NEGA	2021.2.3	Win32	59.90176111						0	32	32	32	1
m	1	1.2806						SENAPE	p	6	17	monitoring	500	parola	1	ong	0	no	MB21F19	21		2021-10-19_14h59.28.858	THAI_NEGA	2021.2.3	Win32	59.90176111						0	33	33	33	1
z	1	0.8651						TENTONO	np	7	0	monitoring	0	nonparola	2	ong	0	no	MB21F19	21		2021-10-19_14h59.28.858	THAI_NEGA	2021.2.3	Win32	59.90176111						0	34	34	34	1
l	1	0.8268						MANICO	p	6	12	monitoring	0	l	1	pmcue	0	no	MB21F19	21		2021-10-19_14h59.28.858	THAI_NEGA	2021.2.3	Win32	59.90176111						0	35	35	35	1
m	1	1.0918						GETTONE	p	7	5	monitoring	250	parola	1	ong	0	no	MB21F19	21		2021-10-19_14h59.28.858	THAI_NEGA	2021.2.3	Win32	59.90176111						0	36	36	36	1
z	1	0.8949						CALERA	np	6	0	monitoring	500	nonparola	2	ong	0	no	MB21F19	21		2021-10-19_14h59.28.858	THAI_NEGA	2021.2.3	Win32	59.90176111						0	37	37	37	1
m	1	0.6594						USTIONE	p	7	20	monitoring	500	parola	1	ong	0	no	MB21F19	21		2021-10-19_14h59.28.858	THAI_NEGA	2021.2.3	Win32	59.90176111						0	38	38	38	1
m	1	1.5381						LEGNAME	p	7	7	monitoring	0	parola	1	ong	0	no	MB21F19	21		2021-10-19_14h59.28.858	THAI_NEGA	2021.2.3	Win32	59.90176111						0	39	39	39	1
z	1	0.8536						MODIVO	np	6	0	monitoring	0	nonparola	2	ong	0	no	MB21F19	21		2021-10-19_14h59.28.858	THAI_NEGA	2021.2.3	Win32	59.90176111						0	40	40	40	1
m	1	0.6748						RADURA	p	6	9	monitoring	0	parola	1	ong	0	no	MB21F19	21		2021-10-19_14h59.28.858	THAI_NEGA	2021.2.3	Win32	59.90176111						0	41	41	41	1
z	1	0.8337						TUANTO	np	6	0	monitoring	250	nonparola	2	ong	0	no	MB21F19	21		2021-10-19_14h59.28.858	THAI_NEGA	2021.2.3	Win32	59.90176111						0	42	42	42	1
m	1	0.9427						PICCONE	p	7	11	monitoring	0	parola	1	ong	0	no	MB21F19	21		2021-10-19_14h59.28.858	THAI_NEGA	2021.2.3	Win32	59.90176111						0	43	43	43	1
z	1	0.784						LACREME	np	7	0	monitoring	250	nonparola	2	ong	0	no	MB21F19	21		2021-10-19_14h59.28.858	THAI_NEGA	2021.2.3	Win32	59.90176111						0	44	44	44	1
z	1	0.71						DILITTA	np	7	0	monitoring	500	nonparola	2	ong	0	no	MB21F19	21		2021-10-19_14h59.28.858	THAI_NEGA	2021.2.3	Win32	59.90176111						0	45	45	45	1
l	1	1.0842						TOMANTE	np	7	0	monitoring	0	l	2	pmcue	0	no	MB21F19	21		2021-10-19_14h59.28.858	THAI_NEGA	2021.2.3	Win32	59.90176111						0	46	46	46	1
m	1	0.9853						OTTONE	p	6	17	monitoring	500	parola	1	ong	0	no	MB21F19	21		2021-10-19_14h59.28.858	THAI_NEGA	2021.2.3	Win32	59.90176111						0	47	47	47	1
m	1	0.9671						GAZEBO	p	6	8	monitoring	0	parola	1	ong	0	no	MB21F19	21		2021-10-19_14h59.28.858	THAI_NEGA	2021.2.3	Win32	59.90176111						0	48	48	48	1
z	1	1.0169						NENICO	np	6	0	monitoring	250	nonparola	2	ong	0	no	MB21F19	21		2021-10-19_14h59.28.858	THAI_NEGA	2021.2.3	Win32	59.90176111						0	49	49	49	1
m	1	0.8015						ARPIONE	p	7	12	monitoring	250	parola	1	ong	0	no	MB21F19	21		2021-10-19_14h59.28.858	THAI_NEGA	2021.2.3	Win32	59.90176111						0	50	50	50	1
z	1	0.8996						VANIGIA	np	7	0	monitoring	500	nonparola	2	ong	0	no	MB21F19	21		2021-10-19_14h59.28.858	THAI_NEGA	2021.2.3	Win32	59.90176111						0	51	51	51	1
z	1	0.8029						EBLISSE	np	7	0	monitoring	0	nonparola	2	ong	0	no	MB21F19	21		2021-10-19_14h59.28.858	THAI_NEGA	2021.2.3	Win32	59.90176111						0	52	52	52	1
m	1	0.9848						CARTINA	p	7	13	monitoring	250	parola	1	ong	0	no	MB21F19	21		2021-10-19_14h59.28.858	THAI_NEGA	2021.2.3	Win32	59.90176111						0	53	53	53	1
z	1	0.7184						TECITA	np	6	0	monitoring	500	nonparola	2	ong	0	no	MB21F19	21		2021-10-19_14h59.28.858	THAI_NEGA	2021.2.3	Win32	59.90176111						0	54	54	54	1
m	1	0.8265						FELINO	p	6	9	monitoring	500	parola	1	ong	0	no	MB21F19	21		2021-10-19_14h59.28.858	THAI_NEGA	2021.2.3	Win32	59.90176111						0	55	55	55	1
z	1	1.0723						GINEVRO	np	7	0	monitoring	250	nonparola	2	ong	0	no	MB21F19	21		2021-10-19_14h59.28.858	THAI_NEGA	2021.2.3	Win32	59.90176111						0	56	56	56	1
z	1	0.8694						ELANCO	np	6	0	monitoring	250	nonparola	2	ong	0	no	MB21F19	21		2021-10-19_14h59.28.858	THAI_NEGA	2021.2.3	Win32	59.90176111						0	57	57	57	1
m	1	0.8072						BIDONE	p	6	13	monitoring	0	parola	1	ong	0	no	MB21F19	21		2021-10-19_14h59.28.858	THAI_NEGA	2021.2.3	Win32	59.90176111						0	58	58	58	1
m	1	1.0771						LEMURE	p	6	3	monitoring	500	parola	1	ong	0	no	MB21F19	21		2021-10-19_14h59.28.858	THAI_NEGA	2021.2.3	Win32	59.90176111						0	59	59	59	1
m	0	0.7283						SAGOMA	p	6	0	monitoring	250	l	1	pmcue	0	no	MB21F19	21		2021-10-19_14h59.28.858	THAI_NEGA	2021.2.3	Win32	59.90176111						0	60	60	60	1
m	1	0.8369						REPERTO	p	7	7	monitoring	0	parola	1	ong	0	no	MB21F19	21		2021-10-19_14h59.28.858	THAI_NEGA	2021.2.3	Win32	59.90176111						0	61	61	61	1
z	1	0.7499						MIDULLO	np	7	0	monitoring	250	nonparola	2	ong	0	no	MB21F19	21		2021-10-19_14h59.28.858	THAI_NEGA	2021.2.3	Win32	59.90176111						0	62	62	62	1
z	1	1.15						DANNOLA	np	7	0	monitoring	500	nonparola	2	ong	0	no	MB21F19	21		2021-10-19_14h59.28.858	THAI_NEGA	2021.2.3	Win32	59.90176111						0	63	63	63	1
m	1	0.8368						ORFANO	p	6	9	monitoring	500	parola	1	ong	0	no	MB21F19	21		2021-10-19_14h59.28.858	THAI_NEGA	2021.2.3	Win32	59.90176111						0	64	64	64	1
z	1	0.7528						BANENA	np	6	0	monitoring	250	nonparola	2	ong	0	no	MB21F19	21		2021-10-19_14h59.28.858	THAI_NEGA	2021.2.3	Win32	59.90176111						0	65	65	65	1
z	1	0.8338						FERPATA	np	7	0	monitoring	0	nonparola	2	ong	0	no	MB21F19	21		2021-10-19_14h59.28.858	THAI_NEGA	2021.2.3	Win32	59.90176111						0	66	66	66	1
m	1	0.7581						NEURONE	p	7	11	monitoring	250	parola	1	ong	0	no	MB21F19	21		2021-10-19_14h59.28.858	THAI_NEGA	2021.2.3	Win32	59.90176111						0	67	67	67	1
z	1	0.6516						LATTERA	np	7	0	monitoring	500	nonparola	2	ong	0	no	MB21F19	21		2021-10-19_14h59.28.858	THAI_NEGA	2021.2.3	Win32	59.90176111						0	68	68	68	1
z	1	1.0366						GESIONE	np	7	0	monitoring	500	nonparola	2	ong	0	no	MB21F19	21		2021-10-19_14h59.28.858	THAI_NEGA	2021.2.3	Win32	59.90176111						0	69	69	69	1
m	1	0.9103						PEDANA	p	6	18	monitoring	500	parola	1	ong	0	no	MB21F19	21		2021-10-19_14h59.28.858	THAI_NEGA	2021.2.3	Win32	59.90176111						0	70	70	70	1
z	0	0.7497						MACIATA	np	7	0	monitoring	500	l	2	pmcue	0	no	MB21F19	21		2021-10-19_14h59.28.858	THAI_NEGA	2021.2.3	Win32	59.90176111						0	71	71	71	1
	0							FIOLINO	np	7	0	monitoring	250	nonparola	2	ong	0	no	MB21F19	21		2021-10-19_14h59.28.858	THAI_NEGA	2021.2.3	Win32	59.90176111						0	72	72	72	1
m	1	0.6963						INGORGO	p	7	16	monitoring	0	parola	1	ong	0	no	MB21F19	21		2021-10-19_14h59.28.858	THAI_NEGA	2021.2.3	Win32	59.90176111						0	73	73	73	1
z	1	0.8426						IMPORO	np	6	0	monitoring	250	nonparola	2	ong	0	no	MB21F19	21		2021-10-19_14h59.28.858	THAI_NEGA	2021.2.3	Win32	59.90176111						0	74	74	74	1
m	1	0.7152						NOBILE	p	6	29	monitoring	500	parola	1	ong	0	no	MB21F19	21		2021-10-19_14h59.28.858	THAI_NEGA	2021.2.3	Win32	59.90176111						0	75	75	75	1
m	1	0.7009						MINIERA	p	7	19	monitoring	500	parola	1	ong	0	no	MB21F19	21		2021-10-19_14h59.28.858	THAI_NEGA	2021.2.3	Win32	59.90176111						0	76	76	76	1
z	1	0.8196						ALLARVE	np	7	0	monitoring	500	nonparola	2	ong	0	no	MB21F19	21		2021-10-19_14h59.28.858	THAI_NEGA	2021.2.3	Win32	59.90176111						0	77	77	77	1
z	1	0.706						DIBANO	np	6	0	monitoring	250	nonparola	2	ong	0	no	MB21F19	21		2021-10-19_14h59.28.858	THAI_NEGA	2021.2.3	Win32	59.90176111						0	78	78	78	1
m	1	0.7223						FAGOTTO	p	7	7	monitoring	0	parola	1	ong	0	no	MB21F19	21		2021-10-19_14h59.28.858	THAI_NEGA	2021.2.3	Win32	59.90176111						0	79	79	79	1
m	1	0.6989						PALUDE	p	6	13	monitoring	0	parola	1	ong	0	no	MB21F19	21		2021-10-19_14h59.28.858	THAI_NEGA	2021.2.3	Win32	59.90176111						0	80	80	80	1
z	1	0.6526						MUDINO	np	6	0	monitoring	500	nonparola	2	ong	0	no	MB21F19	21		2021-10-19_14h59.28.858	THAI_NEGA	2021.2.3	Win32	59.90176111						0	81	81	81	1
z	1	0.7874						ESTEBA	np	6	0	monitoring	500	nonparola	2	ong	0	no	MB21F19	21		2021-10-19_14h59.28.858	THAI_NEGA	2021.2.3	Win32	59.90176111						0	82	82	82	1
m	0	0.8372						MANTIDE	p	7	9	monitoring	250	l	1	pmcue	0	no	MB21F19	21		2021-10-19_14h59.28.858	THAI_NEGA	2021.2.3	Win32	59.90176111						0	83	83	83	1
m	1	0.6711						UVETTA	p	6	11	monitoring	500	parola	1	ong	0	no	MB21F19	21		2021-10-19_14h59.28.858	THAI_NEGA	2021.2.3	Win32	59.90176111						0	84	84	84	1
m	1	1.028						ESILIO	p	6	41	monitoring	250	parola	1	ong	0	no	MB21F19	21		2021-10-19_14h59.28.858	THAI_NEGA	2021.2.3	Win32	59.90176111						0	85	85	85	1
z	1	0.8693						RECRUTA	np	7	0	monitoring	500	nonparola	2	ong	0	no	MB21F19	21		2021-10-19_14h59.28.858	THAI_NEGA	2021.2.3	Win32	59.90176111						0	86	86	86	1
m	1	1.4409						TIMONE	p	7	31	monitoring	250	parola	1	ong	0	no	MB21F19	21		2021-10-19_14h59.28.858	THAI_NEGA	2021.2.3	Win32	59.90176111						0	87	87	87	1
m	1	0.653						CAVOLO	p	6	13	monitoring	0	parola	1	ong	0	no	MB21F19	21		2021-10-19_14h59.28.858	THAI_NEGA	2021.2.3	Win32	59.90176111						0	88	88	88	1
z	1	0.9104						NOTTARE	np	7	0	monitoring	500	nonparola	2	ong	0	no	MB21F19	21		2021-10-19_14h59.28.858	THAI_NEGA	2021.2.3	Win32	59.90176111						0	89	89	89	1
m	1	1.282						LICHENE	p	7	7	monitoring	0	parola	1	ong	0	no	MB21F19	21		2021-10-19_14h59.28.858	THAI_NEGA	2021.2.3	Win32	59.90176111						0	90	90	90	1
z	1	0.7831						PUSTINO	np	7	0	monitoring	500	nonparola	2	ong	0	no	MB21F19	21		2021-10-19_14h59.28.858	THAI_NEGA	2021.2.3	Win32	59.90176111						0	91	91	91	1
m	1	1.1741						MULINO	p	6	7	monitoring	0	parola	1	ong	0	no	MB21F19	21		2021-10-19_14h59.28.858	THAI_NEGA	2021.2.3	Win32	59.90176111						0	92	92	92	1
z	1	0.7409						VAROLO	np	6	0	monitoring	0	nonparola	2	ong	0	no	MB21F19	21		2021-10-19_14h59.28.858	THAI_NEGA	2021.2.3	Win32	59.90176111						0	93	93	93	1
l	1	1.0991						ENIGMA	p	6	9	monitoring	500	l	1	pmcue	0	no	MB21F19	21		2021-10-19_14h59.28.858	THAI_NEGA	2021.2.3	Win32	59.90176111						0	94	94	94	1
z	0	0.9829						NARICE	p	6	15	monitoring	250	parola	1	ong	0	no	MB21F19	21		2021-10-19_14h59.28.858	THAI_NEGA	2021.2.3	Win32	59.90176111						0	95	95	95	1
z	1	0.8873						CAVIDE	np	6	0	monitoring	500	nonparola	2	ong	0	no	MB21F19	21		2021-10-19_14h59.28.858	THAI_NEGA	2021.2.3	Win32	59.90176111						0	96	96	96	1
z	1	0.9674						VOLACE	np	6	0	monitoring	0	nonparola	2	ong	0	no	MB21F19	21		2021-10-19_14h59.28.858	THAI_NEGA	2021.2.3	Win32	59.90176111						0	97	97	97	1
z	1	0.7755						SADICE	np	6	0	monitoring	0	nonparola	2	ong	0	no	MB21F19	21		2021-10-19_14h59.28.858	THAI_NEGA	2021.2.3	Win32	59.90176111						0	98	98	98	1
m	1	0.8834						VORTICE	p	7	14	monitoring	250	parola	1	ong	0	no	MB21F19	21		2021-10-19_14h59.28.858	THAI_NEGA	2021.2.3	Win32	59.90176111						0	99	99	99	1
																			MB21F19	21		2021-10-19_14h59.28.858	THAI_NEGA	2021.2.3	Win32	59.90176111											n	1	6.4504	y	1	4.5031	n	1	5.284
