# Supplementary material for: Thinking about it: the impact of COVID-19-related stimuli on prospective memory
Source: PeerJ. 2023 Nov 16;11:e16389. doi: 10.7717/peerj.16389 (PMC10657566; doi:10.7717/peerj.16389)
Supplement: Supplemental Information 4 — The raw data from both the task and the questionnaire. Both folders are divided in the three conditions (COV, DOC, and NEGA) depending on the presented video clip. [file peerj-11-16389-s004.zip › Data/RAW_Data_Task/NEGA_version/AH24F13_nega.csv]

trial_key.keys	trial_key.corr	trial_key.rt	trials_loop_practice.thisRepN	trials_loop_practice.thisTrialN	trials_loop_practice.thisN	trials_loop_practice.thisIndex	trials_loop_practice.ran	stimolo	parolanonparola	lunghezza	frequenza	blocco	jitter	rispcorr	StimTrig	stim_type	stimulus_after	underline	ID_Soggetto*	Età*	Sesso	date	expName	psychopyVersion	OS	frameRate	trials_loop_baseline.thisRepN	trials_loop_baseline.thisTrialN	trials_loop_baseline.thisN	trials_loop_baseline.thisIndex	trials_loop_baseline.ran	trials_loop_attention.thisRepN	trials_loop_attention.thisTrialN	trials_loop_attention.thisN	trials_loop_attention.thisIndex	trials_loop_attention.ran	emotional1_key.keys	emotional1_key.corr	emotional1_key.rt	emotional2_key.keys	emotional2_key.corr	emotional2_key.rt	emotional3_key.keys	emotional3_key.corr	emotional3_key.rt
m	0	0.3735	0	0	0	0	1	ARANCIA	p	7	31	practice	500	parola	1	ong	0	no	AH24F13	24	F	2021-10-13_22h37.08.951	THAI_NEGA	2021.2.3	Win32	59.94844434
m	1	1.2264	0	1	1	1	1	RECINA	np	6	0	practice	500	nonparola	2	ong	0	no	AH24F13	24	F	2021-10-13_22h37.08.951	THAI_NEGA	2021.2.3	Win32	59.94844434
m	1	0.927	0	2	2	2	1	TUCCANA	np	7	0	practice	250	nonparola	2	ong	0	no	AH24F13	24	F	2021-10-13_22h37.08.951	THAI_NEGA	2021.2.3	Win32	59.94844434
z	1	0.7552	0	3	3	3	1	PETTINE	p	7	1	practice	0	parola	1	ong	0	no	AH24F13	24	F	2021-10-13_22h37.08.951	THAI_NEGA	2021.2.3	Win32	59.94844434
m	1	0.9499	0	4	4	4	1	INFITO	np	6	0	practice	500	nonparola	2	ong	0	no	AH24F13	24	F	2021-10-13_22h37.08.951	THAI_NEGA	2021.2.3	Win32	59.94844434
z	1	0.597	0	5	5	5	1	GIUDICE	p	7	374	practice	500	parola	1	ong	0	no	AH24F13	24	F	2021-10-13_22h37.08.951	THAI_NEGA	2021.2.3	Win32	59.94844434
z	1	1.8137	0	6	6	6	1	VOLANTE	p	7	89	practice	0	parola	1	ong	0	no	AH24F13	24	F	2021-10-13_22h37.08.951	THAI_NEGA	2021.2.3	Win32	59.94844434
m	1	1.2264	0	7	7	7	1	CUBELA	np	6	0	practice	250	nonparola	2	ong	0	no	AH24F13	24	F	2021-10-13_22h37.08.951	THAI_NEGA	2021.2.3	Win32	59.94844434
	0		0	8	8	8	1	LUGGINE	np	7	0	practice	0	nonparola	2	ong	0	no	AH24F13	24	F	2021-10-13_22h37.08.951	THAI_NEGA	2021.2.3	Win32	59.94844434
	0		0	9	9	9	1	DISEGNO	p	7	201	practice	0	parola	1	ong	0	no	AH24F13	24	F	2021-10-13_22h37.08.951	THAI_NEGA	2021.2.3	Win32	59.94844434
z	1	0.8261						RELITTO	p	7	8	baseline	500	parola	1	ong	0	no	AH24F13	24	F	2021-10-13_22h37.08.951	THAI_NEGA	2021.2.3	Win32	59.94844434	0	0	0	0	1
m	0	0.8071						GERANIO	p	7	12	baseline	250	parola	1	ong	0	no	AH24F13	24	F	2021-10-13_22h37.08.951	THAI_NEGA	2021.2.3	Win32	59.94844434	0	1	1	1	1
m	1	1.0699						VANANGA	np	7	0	baseline	0	nonparola	2	ong	0	no	AH24F13	24	F	2021-10-13_22h37.08.951	THAI_NEGA	2021.2.3	Win32	59.94844434	0	2	2	2	1
z	1	1.3418						NATICA	p	6	5	baseline	250	parola	1	ong	0	no	AH24F13	24	F	2021-10-13_22h37.08.951	THAI_NEGA	2021.2.3	Win32	59.94844434	0	3	3	3	1
m	1	0.8633						USTELLO	np	7	0	baseline	500	nonparola	2	ong	0	no	AH24F13	24	F	2021-10-13_22h37.08.951	THAI_NEGA	2021.2.3	Win32	59.94844434	0	4	4	4	1
z	1	0.7276						METANO	p	6	17	baseline	250	parola	1	ong	0	no	AH24F13	24	F	2021-10-13_22h37.08.951	THAI_NEGA	2021.2.3	Win32	59.94844434	0	5	5	5	1
m	1	1.1482						FIURIA	np	6	0	baseline	500	nonparola	2	ong	0	no	AH24F13	24	F	2021-10-13_22h37.08.951	THAI_NEGA	2021.2.3	Win32	59.94844434	0	6	6	6	1
z	1	1.0394						SUGHERO	p	7	5	baseline	250	parola	1	ong	0	no	AH24F13	24	F	2021-10-13_22h37.08.951	THAI_NEGA	2021.2.3	Win32	59.94844434	0	7	7	7	1
m	1	1.1366						PIROTA	np	6	0	baseline	250	nonparola	2	ong	0	no	AH24F13	24	F	2021-10-13_22h37.08.951	THAI_NEGA	2021.2.3	Win32	59.94844434	0	8	8	8	1
m	1	0.9019						BAMBORA	np	7	0	baseline	0	nonparola	2	ong	0	no	AH24F13	24	F	2021-10-13_22h37.08.951	THAI_NEGA	2021.2.3	Win32	59.94844434	0	9	9	9	1
z	1	0.6703						PETALO	p	6	27	baseline	250	parola	1	ong	0	no	AH24F13	24	F	2021-10-13_22h37.08.951	THAI_NEGA	2021.2.3	Win32	59.94844434	0	10	10	10	1
z	1	1.0649						ELMETTO	p	7	5	baseline	0	parola	1	ong	0	no	AH24F13	24	F	2021-10-13_22h37.08.951	THAI_NEGA	2021.2.3	Win32	59.94844434	0	11	11	11	1
m	1	1.0705						DOBILE	np	6	0	baseline	250	nonparola	2	ong	0	no	AH24F13	24	F	2021-10-13_22h37.08.951	THAI_NEGA	2021.2.3	Win32	59.94844434	0	12	12	12	1
z	1	0.7596						BAVERO	p	6	7	baseline	0	parola	1	ong	0	no	AH24F13	24	F	2021-10-13_22h37.08.951	THAI_NEGA	2021.2.3	Win32	59.94844434	0	13	13	13	1
z	1	1.3756						VALENZA	p	7	10	baseline	500	parola	1	ong	0	no	AH24F13	24	F	2021-10-13_22h37.08.951	THAI_NEGA	2021.2.3	Win32	59.94844434	0	14	14	14	1
m	1	0.9389						ORDONE	np	6	0	baseline	250	nonparola	2	ong	0	no	AH24F13	24	F	2021-10-13_22h37.08.951	THAI_NEGA	2021.2.3	Win32	59.94844434	0	15	15	15	1
m	1	1.3808						TERPONE	np	7	0	baseline	250	nonparola	2	ong	0	no	AH24F13	24	F	2021-10-13_22h37.08.951	THAI_NEGA	2021.2.3	Win32	59.94844434	0	16	16	16	1
z	1	0.8137						INCHINO	p	7	10	baseline	250	parola	1	ong	0	no	AH24F13	24	F	2021-10-13_22h37.08.951	THAI_NEGA	2021.2.3	Win32	59.94844434	0	17	17	17	1
z	1	0.7449						ETTARO	p	6	31	baseline	0	parola	1	ong	0	no	AH24F13	24	F	2021-10-13_22h37.08.951	THAI_NEGA	2021.2.3	Win32	59.94844434	0	18	18	18	1
m	1	0.7211						LUVACA	np	6	0	baseline	250	nonparola	2	ong	0	no	AH24F13	24	F	2021-10-13_22h37.08.951	THAI_NEGA	2021.2.3	Win32	59.94844434	0	19	19	19	1
z	1	0.6865						DUETTO	p	6	23	baseline	500	parola	1	ong	0	no	AH24F13	24	F	2021-10-13_22h37.08.951	THAI_NEGA	2021.2.3	Win32	59.94844434	0	20	20	20	1
m	1	0.7877						PUPILE	np	6	0	baseline	250	nonparola	2	ong	0	no	AH24F13	24	F	2021-10-13_22h37.08.951	THAI_NEGA	2021.2.3	Win32	59.94844434	0	21	21	21	1
m	1	0.8035						STOVACO	np	7	0	baseline	0	nonparola	2	ong	0	no	AH24F13	24	F	2021-10-13_22h37.08.951	THAI_NEGA	2021.2.3	Win32	59.94844434	0	22	22	22	1
z	1	0.6928						BARILE	p	6	7	baseline	500	parola	1	ong	0	no	AH24F13	24	F	2021-10-13_22h37.08.951	THAI_NEGA	2021.2.3	Win32	59.94844434	0	23	23	23	1
m	1	0.7104						RANAIO	np	6	0	baseline	250	nonparola	2	ong	0	no	AH24F13	24	F	2021-10-13_22h37.08.951	THAI_NEGA	2021.2.3	Win32	59.94844434	0	24	24	24	1
z	1	0.7477						CAVERNA	p	7	14	baseline	250	parola	1	ong	0	no	AH24F13	24	F	2021-10-13_22h37.08.951	THAI_NEGA	2021.2.3	Win32	59.94844434	0	25	25	25	1
m	1	0.762						ROTOIA	np	7	0	baseline	500	nonparola	2	ong	0	no	AH24F13	24	F	2021-10-13_22h37.08.951	THAI_NEGA	2021.2.3	Win32	59.94844434	0	26	26	26	1
z	1	0.7016						ALTURA	p	6	8	baseline	500	parola	1	ong	0	no	AH24F13	24	F	2021-10-13_22h37.08.951	THAI_NEGA	2021.2.3	Win32	59.94844434	0	27	27	27	1
z	1	0.6202						DIPINTO	p	7	21	baseline	0	parola	1	ong	0	no	AH24F13	24	F	2021-10-13_22h37.08.951	THAI_NEGA	2021.2.3	Win32	59.94844434	0	28	28	28	1
z	1	0.6346						LEGUME	p	6	11	baseline	250	parola	1	ong	0	no	AH24F13	24	F	2021-10-13_22h37.08.951	THAI_NEGA	2021.2.3	Win32	59.94844434	0	29	29	29	1
m	1	0.7161						FEDINO	np	6	0	baseline	500	nonparola	2	ong	0	no	AH24F13	24	F	2021-10-13_22h37.08.951	THAI_NEGA	2021.2.3	Win32	59.94844434	0	30	30	30	1
z	1	0.5811						MENSOLA	p	7	7	baseline	0	parola	1	ong	0	no	AH24F13	24	F	2021-10-13_22h37.08.951	THAI_NEGA	2021.2.3	Win32	59.94844434	0	31	31	31	1
m	1	0.9543						ALCUME	np	6	0	baseline	500	nonparola	2	ong	0	no	AH24F13	24	F	2021-10-13_22h37.08.951	THAI_NEGA	2021.2.3	Win32	59.94844434	0	32	32	32	1
m	0	1.7753						INNESTO	p	6	13	baseline	0	parola	1	ong	0	no	AH24F13	24	F	2021-10-13_22h37.08.951	THAI_NEGA	2021.2.3	Win32	59.94844434	0	33	33	33	1
m	1	0.9333						LAVENDA	np	7	0	baseline	0	nonparola	2	ong	0	no	AH24F13	24	F	2021-10-13_22h37.08.951	THAI_NEGA	2021.2.3	Win32	59.94844434	0	34	34	34	1
m	0	1.5317						SLAVINA	p	7	5	baseline	500	parola	1	ong	0	no	AH24F13	24	F	2021-10-13_22h37.08.951	THAI_NEGA	2021.2.3	Win32	59.94844434	0	35	35	35	1
z	1	0.6821						ORMONE	p	6	6	baseline	500	parola	1	ong	0	no	AH24F13	24	F	2021-10-13_22h37.08.951	THAI_NEGA	2021.2.3	Win32	59.94844434	0	36	36	36	1
m	1	0.9413						UMIONE	np	6	0	baseline	0	nonparola	2	ong	0	no	AH24F13	24	F	2021-10-13_22h37.08.951	THAI_NEGA	2021.2.3	Win32	59.94844434	0	37	37	37	1
z	1	0.6679						SALAME	p	6	14	baseline	0	parola	1	ong	0	no	AH24F13	24	F	2021-10-13_22h37.08.951	THAI_NEGA	2021.2.3	Win32	59.94844434	0	38	38	38	1
m	1	1.011						GANDOLA	np	7	0	baseline	500	nonparola	2	ong	0	no	AH24F13	24	F	2021-10-13_22h37.08.951	THAI_NEGA	2021.2.3	Win32	59.94844434	0	39	39	39	1
m	1	0.9454						DIGEGNO	np	7	0	baseline	500	nonparola	2	ong	0	no	AH24F13	24	F	2021-10-13_22h37.08.951	THAI_NEGA	2021.2.3	Win32	59.94844434	0	40	40	40	1
m	1	0.8679						BACRECA	np	7	0	baseline	0	nonparola	2	ong	0	no	AH24F13	24	F	2021-10-13_22h37.08.951	THAI_NEGA	2021.2.3	Win32	59.94844434	0	41	41	41	1
z	1	0.6872						RUDERE	p	6	8	baseline	250	parola	1	ong	0	no	AH24F13	24	F	2021-10-13_22h37.08.951	THAI_NEGA	2021.2.3	Win32	59.94844434	0	42	42	42	1
m	1	0.7179						OSCITE	np	6	0	baseline	250	nonparola	2	ong	0	no	AH24F13	24	F	2021-10-13_22h37.08.951	THAI_NEGA	2021.2.3	Win32	59.94844434	0	43	43	43	1
z	1	0.6863						NETTARE	p	7	14	baseline	500	parola	1	ong	0	no	AH24F13	24	F	2021-10-13_22h37.08.951	THAI_NEGA	2021.2.3	Win32	59.94844434	0	44	44	44	1
m	1	0.8596						PENTERA	np	7	0	baseline	0	nonparola	2	ong	0	no	AH24F13	24	F	2021-10-13_22h37.08.951	THAI_NEGA	2021.2.3	Win32	59.94844434	0	45	45	45	1
m	1	0.7691						NEBOZIO	np	7	0	baseline	250	nonparola	2	ong	0	no	AH24F13	24	F	2021-10-13_22h37.08.951	THAI_NEGA	2021.2.3	Win32	59.94844434	0	46	46	46	1
z	1	0.7408						ZATTERA	p	7	14	baseline	500	parola	1	ong	0	no	AH24F13	24	F	2021-10-13_22h37.08.951	THAI_NEGA	2021.2.3	Win32	59.94844434	0	47	47	47	1
z	1	0.7402						LAMIERA	p	7	11	baseline	500	parola	1	ong	0	no	AH24F13	24	F	2021-10-13_22h37.08.951	THAI_NEGA	2021.2.3	Win32	59.94844434	0	48	48	48	1
m	1	1.0769						CULINA	np	6	0	baseline	500	nonparola	2	ong	0	no	AH24F13	24	F	2021-10-13_22h37.08.951	THAI_NEGA	2021.2.3	Win32	59.94844434	0	49	49	49	1
z	1	0.8292						FALANGE	p	7	9	baseline	250	parola	1	ong	0	no	AH24F13	24	F	2021-10-13_22h37.08.951	THAI_NEGA	2021.2.3	Win32	59.94844434	0	50	50	50	1
z	1	0.9544						PEDALE	p	6	16	baseline	500	parola	1	ong	0	no	AH24F13	24	F	2021-10-13_22h37.08.951	THAI_NEGA	2021.2.3	Win32	59.94844434	0	51	51	51	1
m	1	0.7932						METARDO	np	7	0	baseline	500	nonparola	2	ong	0	no	AH24F13	24	F	2021-10-13_22h37.08.951	THAI_NEGA	2021.2.3	Win32	59.94844434	0	52	52	52	1
z	1	1.0394						EMPORIO	p	7	3	baseline	250	parola	1	ong	0	no	AH24F13	24	F	2021-10-13_22h37.08.951	THAI_NEGA	2021.2.3	Win32	59.94844434	0	53	53	53	1
m	1	0.849						TAPORE	np	6	0	baseline	0	nonparola	2	ong	0	no	AH24F13	24	F	2021-10-13_22h37.08.951	THAI_NEGA	2021.2.3	Win32	59.94844434	0	54	54	54	1
m	1	0.7733						DENTIDE	np	7	0	baseline	250	nonparola	2	ong	0	no	AH24F13	24	F	2021-10-13_22h37.08.951	THAI_NEGA	2021.2.3	Win32	59.94844434	0	55	55	55	1
m	1	1.5606						SEPERTO	np	7	0	baseline	500	nonparola	2	ong	0	no	AH24F13	24	F	2021-10-13_22h37.08.951	THAI_NEGA	2021.2.3	Win32	59.94844434	0	56	56	56	1
z	1	0.735						MUCOSA	p	6	6	baseline	500	parola	1	ong	0	no	AH24F13	24	F	2021-10-13_22h37.08.951	THAI_NEGA	2021.2.3	Win32	59.94844434	0	57	57	57	1
m	1	0.6907						BECULLA	np	7	0	baseline	250	nonparola	2	ong	0	no	AH24F13	24	F	2021-10-13_22h37.08.951	THAI_NEGA	2021.2.3	Win32	59.94844434	0	58	58	58	1
z	1	1.7474						FUCINA	p	6	8	baseline	250	parola	1	ong	0	no	AH24F13	24	F	2021-10-13_22h37.08.951	THAI_NEGA	2021.2.3	Win32	59.94844434	0	59	59	59	1
z	1	0.7599						ECLISSI	p	7	5	baseline	0	parola	1	ong	0	no	AH24F13	24	F	2021-10-13_22h37.08.951	THAI_NEGA	2021.2.3	Win32	59.94844434	0	60	60	60	1
z	1	0.6224						TROFEO	p	6	23	baseline	250	parola	1	ong	0	no	AH24F13	24	F	2021-10-13_22h37.08.951	THAI_NEGA	2021.2.3	Win32	59.94844434	0	61	61	61	1
z	1	0.5822						ROTTAME	p	7	7	baseline	0	parola	1	ong	0	no	AH24F13	24	F	2021-10-13_22h37.08.951	THAI_NEGA	2021.2.3	Win32	59.94844434	0	62	62	62	1
m	1	0.9262						MENDOLO	np	7	0	baseline	500	nonparola	2	ong	0	no	AH24F13	24	F	2021-10-13_22h37.08.951	THAI_NEGA	2021.2.3	Win32	59.94844434	0	63	63	63	1
m	1	0.744						ARSINE	np	6	0	baseline	250	nonparola	2	ong	0	no	AH24F13	24	F	2021-10-13_22h37.08.951	THAI_NEGA	2021.2.3	Win32	59.94844434	0	64	64	64	1
z	1	0.6096						TISANA	p	6	7	baseline	0	parola	1	ong	0	no	AH24F13	24	F	2021-10-13_22h37.08.951	THAI_NEGA	2021.2.3	Win32	59.94844434	0	65	65	65	1
m	1	0.7279						ORLINO	np	6	0	baseline	0	nonparola	2	ong	0	no	AH24F13	24	F	2021-10-13_22h37.08.951	THAI_NEGA	2021.2.3	Win32	59.94844434	0	66	66	66	1
z	1	0.8494						ARINGA	p	6	9	baseline	500	parola	1	ong	0	no	AH24F13	24	F	2021-10-13_22h37.08.951	THAI_NEGA	2021.2.3	Win32	59.94844434	0	67	67	67	1
m	1	0.7071						TENGINE	np	7	0	baseline	0	nonparola	2	ong	0	no	AH24F13	24	F	2021-10-13_22h37.08.951	THAI_NEGA	2021.2.3	Win32	59.94844434	0	68	68	68	1
z	1	0.6152						ATTICO	p	6	6	baseline	500	parola	1	ong	0	no	AH24F13	24	F	2021-10-13_22h37.08.951	THAI_NEGA	2021.2.3	Win32	59.94844434	0	69	69	69	1
m	1	0.7807						VENORE	np	6	0	baseline	250	nonparola	2	ong	0	no	AH24F13	24	F	2021-10-13_22h37.08.951	THAI_NEGA	2021.2.3	Win32	59.94844434	0	70	70	70	1
m	0	0.6738						DARSENA	p	7	9	baseline	0	parola	1	ong	0	no	AH24F13	24	F	2021-10-13_22h37.08.951	THAI_NEGA	2021.2.3	Win32	59.94844434	0	71	71	71	1
m	1	0.8312						ALCIERE	np	7	0	baseline	250	nonparola	2	ong	0	no	AH24F13	24	F	2021-10-13_22h37.08.951	THAI_NEGA	2021.2.3	Win32	59.94844434	0	72	72	72	1
m	1	0.7443						ENTIMO	np	6	0	baseline	0	nonparola	2	ong	0	no	AH24F13	24	F	2021-10-13_22h37.08.951	THAI_NEGA	2021.2.3	Win32	59.94844434	0	73	73	73	1
z	1	0.6739						LIVIDO	p	6	8	baseline	500	parola	1	ong	0	no	AH24F13	24	F	2021-10-13_22h37.08.951	THAI_NEGA	2021.2.3	Win32	59.94844434	0	74	74	74	1
z	1	0.6667						NAUSEA	p	6	15	baseline	0	parola	1	ong	0	no	AH24F13	24	F	2021-10-13_22h37.08.951	THAI_NEGA	2021.2.3	Win32	59.94844434	0	75	75	75	1
m	1	1.3052						VERCACE	np	7	0	baseline	500	nonparola	2	ong	0	no	AH24F13	24	F	2021-10-13_22h37.08.951	THAI_NEGA	2021.2.3	Win32	59.94844434	0	76	76	76	1
z	1	0.6315						COFANO	p	6	9	baseline	0	parola	1	ong	0	no	AH24F13	24	F	2021-10-13_22h37.08.951	THAI_NEGA	2021.2.3	Win32	59.94844434	0	77	77	77	1
	0							USPICIO	np	7	0	baseline	250	nonparola	2	ong	0	no	AH24F13	24	F	2021-10-13_22h37.08.951	THAI_NEGA	2021.2.3	Win32	59.94844434	0	78	78	78	1
z	1	-1.7693						IMBUTO	p	6	9	baseline	0	parola	1	ong	0	no	AH24F13	24	F	2021-10-13_22h37.08.951	THAI_NEGA	2021.2.3	Win32	59.94844434	0	79	79	79	1
m	1	1.2774						SADIVA	np	6	0	baseline	500	nonparola	2	ong	0	no	AH24F13	24	F	2021-10-13_22h37.08.951	THAI_NEGA	2021.2.3	Win32	59.94844434	0	80	80	80	1
z	1	0.8622						BOZZOLO	p	7	7	baseline	0	parola	1	ong	0	no	AH24F13	24	F	2021-10-13_22h37.08.951	THAI_NEGA	2021.2.3	Win32	59.94844434	0	81	81	81	1
m	1	0.84						OMPICCIO	np	7	0	baseline	0	nonparola	2	ong	0	no	AH24F13	24	F	2021-10-13_22h37.08.951	THAI_NEGA	2021.2.3	Win32	59.94844434	0	82	82	82	1
m	1	0.8067						LIMPONE	np	7	0	baseline	500	nonparola	2	ong	0	no	AH24F13	24	F	2021-10-13_22h37.08.951	THAI_NEGA	2021.2.3	Win32	59.94844434	0	83	83	83	1
m	1	1.0719						NARCICO	np	7	0	baseline	250	nonparola	2	ong	0	no	AH24F13	24	F	2021-10-13_22h37.08.951	THAI_NEGA	2021.2.3	Win32	59.94844434	0	84	84	84	1
z	1	0.7852						PASCOLO	p	7	7	baseline	0	parola	1	ong	0	no	AH24F13	24	F	2021-10-13_22h37.08.951	THAI_NEGA	2021.2.3	Win32	59.94844434	0	85	85	85	1
m	1	0.7643						INSOGNA	np	7	0	baseline	250	nonparola	2	ong	0	no	AH24F13	24	F	2021-10-13_22h37.08.951	THAI_NEGA	2021.2.3	Win32	59.94844434	0	86	86	86	1
z	1	0.948						PATINA	p	6	14	baseline	250	parola	1	ong	0	no	AH24F13	24	F	2021-10-13_22h37.08.951	THAI_NEGA	2021.2.3	Win32	59.94844434	0	87	87	87	1
m	1	0.8983						ADOLTO	np	7	0	baseline	0	nonparola	2	ong	0	no	AH24F13	24	F	2021-10-13_22h37.08.951	THAI_NEGA	2021.2.3	Win32	59.94844434	0	88	88	88	1
z	1	0.6374						UTENTE	p	6	34	baseline	0	parola	1	ong	0	no	AH24F13	24	F	2021-10-13_22h37.08.951	THAI_NEGA	2021.2.3	Win32	59.94844434	0	89	89	89	1
m	1	0.7013						CIPELLA	np	7	0	baseline	500	nonparola	2	ong	0	no	AH24F13	24	F	2021-10-13_22h37.08.951	THAI_NEGA	2021.2.3	Win32	59.94844434	0	90	90	90	1
z	1	0.7999						GINEPRO	p	7	10	baseline	0	parola	1	ong	0	no	AH24F13	24	F	2021-10-13_22h37.08.951	THAI_NEGA	2021.2.3	Win32	59.94844434	0	91	91	91	1
m	1	0.7412						NONATO	np	6	0	baseline	500	nonparola	2	ong	0	no	AH24F13	24	F	2021-10-13_22h37.08.951	THAI_NEGA	2021.2.3	Win32	59.94844434	0	92	92	92	1
z	1	0.6858						CALICE	p	6	10	baseline	0	parola	1	ong	0	no	AH24F13	24	F	2021-10-13_22h37.08.951	THAI_NEGA	2021.2.3	Win32	59.94844434	0	93	93	93	1
z	1	0.7031						TORACE	p	6	31	baseline	250	parola	1	ong	0	no	AH24F13	24	F	2021-10-13_22h37.08.951	THAI_NEGA	2021.2.3	Win32	59.94844434	0	94	94	94	1
z	1	0.6484						REDINE	p	6	8	baseline	500	parola	1	ong	0	no	AH24F13	24	F	2021-10-13_22h37.08.951	THAI_NEGA	2021.2.3	Win32	59.94844434	0	95	95	95	1
z	1	0.7033						GOMITO	p	6	35	baseline	0	parola	1	ong	0	no	AH24F13	24	F	2021-10-13_22h37.08.951	THAI_NEGA	2021.2.3	Win32	59.94844434	0	96	96	96	1
m	1	0.7475						INGENSO	np	7	0	baseline	500	nonparola	2	ong	0	no	AH24F13	24	F	2021-10-13_22h37.08.951	THAI_NEGA	2021.2.3	Win32	59.94844434	0	97	97	97	1
m	1	0.8001						COVALLO	np	7	0	baseline	250	nonparola	2	ong	0	no	AH24F13	24	F	2021-10-13_22h37.08.951	THAI_NEGA	2021.2.3	Win32	59.94844434	0	98	98	98	1
z	1	0.7214						MONACO	p	6	24	baseline	250	parola	1	ong	0	no	AH24F13	24	F	2021-10-13_22h37.08.951	THAI_NEGA	2021.2.3	Win32	59.94844434	0	99	99	99	1
z	1	1.7327						DILUVIO	p	7	34	monitoring	0	parola	1	ong	0	no	AH24F13	24	F	2021-10-13_22h37.08.951	THAI_NEGA	2021.2.3	Win32	59.94844434						0	0	0	0	1
m	1	0.8038						PADATO	np	6	0	monitoring	250	nonparola	2	ong	0	no	AH24F13	24	F	2021-10-13_22h37.08.951	THAI_NEGA	2021.2.3	Win32	59.94844434						0	1	1	1	1
z	1	1.6746						STIVALE	p	7	10	monitoring	0	parola	1	ong	0	no	AH24F13	24	F	2021-10-13_22h37.08.951	THAI_NEGA	2021.2.3	Win32	59.94844434						0	2	2	2	1
m	1	0.9306						BAMMINO	np	7	0	monitoring	0	nonparola	2	ong	0	no	AH24F13	24	F	2021-10-13_22h37.08.951	THAI_NEGA	2021.2.3	Win32	59.94844434						0	3	3	3	1
m	1	1.3746						NUDOLA	np	6	0	monitoring	250	nonparola	2	ong	0	no	AH24F13	24	F	2021-10-13_22h37.08.951	THAI_NEGA	2021.2.3	Win32	59.94844434						0	4	4	4	1
z	1	1.2436						ZAMPINO	p	7	6	monitoring	500	parola	1	ong	0	no	AH24F13	24	F	2021-10-13_22h37.08.951	THAI_NEGA	2021.2.3	Win32	59.94844434						0	5	5	5	1
z	1	0.705						CALDAIA	p	7	12	monitoring	250	parola	1	ong	0	no	AH24F13	24	F	2021-10-13_22h37.08.951	THAI_NEGA	2021.2.3	Win32	59.94844434						0	6	6	6	1
m	1	1.0611						FULGINE	np	7	0	monitoring	0	nonparola	2	ong	0	no	AH24F13	24	F	2021-10-13_22h37.08.951	THAI_NEGA	2021.2.3	Win32	59.94844434						0	7	7	7	1
z	1	0.9813						URANIO	p	6	9	monitoring	250	parola	1	ong	0	no	AH24F13	24	F	2021-10-13_22h37.08.951	THAI_NEGA	2021.2.3	Win32	59.94844434						0	8	8	8	1
m	1	1.0059						APISSO	np	6	0	monitoring	500	nonparola	2	ong	0	no	AH24F13	24	F	2021-10-13_22h37.08.951	THAI_NEGA	2021.2.3	Win32	59.94844434						0	9	9	9	1
l	1	1.105						CAGERMA	np	7	0	monitoring	0	l	2	pmcue	0	no	AH24F13	24	F	2021-10-13_22h37.08.951	THAI_NEGA	2021.2.3	Win32	59.94844434						0	10	10	10	1
z	1	0.7792						TAZZINA	p	7	10	monitoring	250	parola	1	ong	0	no	AH24F13	24	F	2021-10-13_22h37.08.951	THAI_NEGA	2021.2.3	Win32	59.94844434						0	11	11	11	1
z	1	0.8399						VAPORE	p	6	40	monitoring	0	parola	1	ong	0	no	AH24F13	24	F	2021-10-13_22h37.08.951	THAI_NEGA	2021.2.3	Win32	59.94844434						0	12	12	12	1
m	1	1.0533						FEDORE	np	6	0	monitoring	250	nonparola	2	ong	0	no	AH24F13	24	F	2021-10-13_22h37.08.951	THAI_NEGA	2021.2.3	Win32	59.94844434						0	13	13	13	1
z	1	1.3363						MONTONE	p	7	8	monitoring	250	parola	1	ong	0	no	AH24F13	24	F	2021-10-13_22h37.08.951	THAI_NEGA	2021.2.3	Win32	59.94844434						0	14	14	14	1
m	1	0.9741						CANEZZA	np	7	0	monitoring	0	nonparola	2	ong	0	no	AH24F13	24	F	2021-10-13_22h37.08.951	THAI_NEGA	2021.2.3	Win32	59.94844434						0	15	15	15	1
m	1	1.4734						RAGINA	np	6	0	monitoring	250	nonparola	2	ong	0	no	AH24F13	24	F	2021-10-13_22h37.08.951	THAI_NEGA	2021.2.3	Win32	59.94844434						0	16	16	16	1
z	1	0.8923						AGNELLO	p	7	17	monitoring	250	parola	1	ong	0	no	AH24F13	24	F	2021-10-13_22h37.08.951	THAI_NEGA	2021.2.3	Win32	59.94844434						0	17	17	17	1
m	1	0.788						PINARIO	np	7	0	monitoring	250	nonparola	2	ong	0	no	AH24F13	24	F	2021-10-13_22h37.08.951	THAI_NEGA	2021.2.3	Win32	59.94844434						0	18	18	18	1
m	1	0.9016						INDANO	np	6	0	monitoring	500	nonparola	2	ong	0	no	AH24F13	24	F	2021-10-13_22h37.08.951	THAI_NEGA	2021.2.3	Win32	59.94844434						0	19	19	19	1
z	1	0.9712						BISTURI	p	7	8	monitoring	250	parola	1	ong	0	no	AH24F13	24	F	2021-10-13_22h37.08.951	THAI_NEGA	2021.2.3	Win32	59.94844434						0	20	20	20	1
m	1	0.8205						SECONTO	np	7	0	monitoring	250	nonparola	2	ong	0	no	AH24F13	24	F	2021-10-13_22h37.08.951	THAI_NEGA	2021.2.3	Win32	59.94844434						0	21	21	21	1
l	1	0.9378						POMATA	p	6	0	monitoring	500	l	1	pmcue	0	no	AH24F13	24	F	2021-10-13_22h37.08.951	THAI_NEGA	2021.2.3	Win32	59.94844434						0	22	22	22	1
m	1	1.1052						UMETTA	np	6	0	monitoring	250	nonparola	2	ong	0	no	AH24F13	24	F	2021-10-13_22h37.08.951	THAI_NEGA	2021.2.3	Win32	59.94844434						0	23	23	23	1
z	1	0.8213						FRUSCIO	p	7	9	monitoring	0	parola	1	ong	0	no	AH24F13	24	F	2021-10-13_22h37.08.951	THAI_NEGA	2021.2.3	Win32	59.94844434						0	24	24	24	1
z	1	1.0885						ORDIGNO	p	7	15	monitoring	250	parola	1	ong	0	no	AH24F13	24	F	2021-10-13_22h37.08.951	THAI_NEGA	2021.2.3	Win32	59.94844434						0	25	25	25	1
z	0	1.0888						METALO	np	6	0	monitoring	0	nonparola	2	ong	0	no	AH24F13	24	F	2021-10-13_22h37.08.951	THAI_NEGA	2021.2.3	Win32	59.94844434						0	26	26	26	1
m	1	0.9885						GAVERA	np	6	0	monitoring	500	nonparola	2	ong	0	no	AH24F13	24	F	2021-10-13_22h37.08.951	THAI_NEGA	2021.2.3	Win32	59.94844434						0	27	27	27	1
z	1	0.9045						INSERTO	p	7	9	monitoring	0	parola	1	ong	0	no	AH24F13	24	F	2021-10-13_22h37.08.951	THAI_NEGA	2021.2.3	Win32	59.94844434						0	28	28	28	1
z	1	1.5576						VICARIO	p	7	9	monitoring	500	parola	1	ong	0	no	AH24F13	24	F	2021-10-13_22h37.08.951	THAI_NEGA	2021.2.3	Win32	59.94844434						0	29	29	29	1
m	1	0.838						ACENDA	np	6	0	monitoring	0	nonparola	2	ong	0	no	AH24F13	24	F	2021-10-13_22h37.08.951	THAI_NEGA	2021.2.3	Win32	59.94844434						0	30	30	30	1
z	1	0.9882						DECADE	p	6	7	monitoring	0	parola	1	ong	0	no	AH24F13	24	F	2021-10-13_22h37.08.951	THAI_NEGA	2021.2.3	Win32	59.94844434						0	31	31	31	1
m	1	1.1389						PALETE	np	6	0	monitoring	500	nonparola	2	ong	0	no	AH24F13	24	F	2021-10-13_22h37.08.951	THAI_NEGA	2021.2.3	Win32	59.94844434						0	32	32	32	1
z	1	0.9878						SENAPE	p	6	17	monitoring	500	parola	1	ong	0	no	AH24F13	24	F	2021-10-13_22h37.08.951	THAI_NEGA	2021.2.3	Win32	59.94844434						0	33	33	33	1
m	1	1.1051						TENTONO	np	7	0	monitoring	0	nonparola	2	ong	0	no	AH24F13	24	F	2021-10-13_22h37.08.951	THAI_NEGA	2021.2.3	Win32	59.94844434						0	34	34	34	1
l	1	1.1052						MANICO	p	6	12	monitoring	0	l	1	pmcue	0	no	AH24F13	24	F	2021-10-13_22h37.08.951	THAI_NEGA	2021.2.3	Win32	59.94844434						0	35	35	35	1
z	1	0.921						GETTONE	p	7	5	monitoring	250	parola	1	ong	0	no	AH24F13	24	F	2021-10-13_22h37.08.951	THAI_NEGA	2021.2.3	Win32	59.94844434						0	36	36	36	1
m	1	1.2224						CALERA	np	6	0	monitoring	500	nonparola	2	ong	0	no	AH24F13	24	F	2021-10-13_22h37.08.951	THAI_NEGA	2021.2.3	Win32	59.94844434						0	37	37	37	1
z	1	0.7867						USTIONE	p	7	20	monitoring	500	parola	1	ong	0	no	AH24F13	24	F	2021-10-13_22h37.08.951	THAI_NEGA	2021.2.3	Win32	59.94844434						0	38	38	38	1
z	1	1.0732						LEGNAME	p	7	7	monitoring	0	parola	1	ong	0	no	AH24F13	24	F	2021-10-13_22h37.08.951	THAI_NEGA	2021.2.3	Win32	59.94844434						0	39	39	39	1
m	1	1.3373						MODIVO	np	6	0	monitoring	0	nonparola	2	ong	0	no	AH24F13	24	F	2021-10-13_22h37.08.951	THAI_NEGA	2021.2.3	Win32	59.94844434						0	40	40	40	1
z	1	1.1512						RADURA	p	6	9	monitoring	0	parola	1	ong	0	no	AH24F13	24	F	2021-10-13_22h37.08.951	THAI_NEGA	2021.2.3	Win32	59.94844434						0	41	41	41	1
m	1	0.6867						TUANTO	np	6	0	monitoring	250	nonparola	2	ong	0	no	AH24F13	24	F	2021-10-13_22h37.08.951	THAI_NEGA	2021.2.3	Win32	59.94844434						0	42	42	42	1
z	1	0.9687						PICCONE	p	7	11	monitoring	0	parola	1	ong	0	no	AH24F13	24	F	2021-10-13_22h37.08.951	THAI_NEGA	2021.2.3	Win32	59.94844434						0	43	43	43	1
m	1	0.8082						LACREME	np	7	0	monitoring	250	nonparola	2	ong	0	no	AH24F13	24	F	2021-10-13_22h37.08.951	THAI_NEGA	2021.2.3	Win32	59.94844434						0	44	44	44	1
m	1	0.9554						DILITTA	np	7	0	monitoring	500	nonparola	2	ong	0	no	AH24F13	24	F	2021-10-13_22h37.08.951	THAI_NEGA	2021.2.3	Win32	59.94844434						0	45	45	45	1
l	1	1.5072						TOMANTE	np	7	0	monitoring	0	l	2	pmcue	0	no	AH24F13	24	F	2021-10-13_22h37.08.951	THAI_NEGA	2021.2.3	Win32	59.94844434						0	46	46	46	1
z	1	0.8834						OTTONE	p	6	17	monitoring	500	parola	1	ong	0	no	AH24F13	24	F	2021-10-13_22h37.08.951	THAI_NEGA	2021.2.3	Win32	59.94844434						0	47	47	47	1
z	1	0.9359						GAZEBO	p	6	8	monitoring	0	parola	1	ong	0	no	AH24F13	24	F	2021-10-13_22h37.08.951	THAI_NEGA	2021.2.3	Win32	59.94844434						0	48	48	48	1
m	1	1.1159						NENICO	np	6	0	monitoring	250	nonparola	2	ong	0	no	AH24F13	24	F	2021-10-13_22h37.08.951	THAI_NEGA	2021.2.3	Win32	59.94844434						0	49	49	49	1
z	1	0.956						ARPIONE	p	7	12	monitoring	250	parola	1	ong	0	no	AH24F13	24	F	2021-10-13_22h37.08.951	THAI_NEGA	2021.2.3	Win32	59.94844434						0	50	50	50	1
m	1	1.0836						VANIGIA	np	7	0	monitoring	500	nonparola	2	ong	0	no	AH24F13	24	F	2021-10-13_22h37.08.951	THAI_NEGA	2021.2.3	Win32	59.94844434						0	51	51	51	1
m	1	0.8874						EBLISSE	np	7	0	monitoring	0	nonparola	2	ong	0	no	AH24F13	24	F	2021-10-13_22h37.08.951	THAI_NEGA	2021.2.3	Win32	59.94844434						0	52	52	52	1
z	1	0.854						CARTINA	p	7	13	monitoring	250	parola	1	ong	0	no	AH24F13	24	F	2021-10-13_22h37.08.951	THAI_NEGA	2021.2.3	Win32	59.94844434						0	53	53	53	1
m	1	0.6724						TECITA	np	6	0	monitoring	500	nonparola	2	ong	0	no	AH24F13	24	F	2021-10-13_22h37.08.951	THAI_NEGA	2021.2.3	Win32	59.94844434						0	54	54	54	1
z	1	0.7261						FELINO	p	6	9	monitoring	500	parola	1	ong	0	no	AH24F13	24	F	2021-10-13_22h37.08.951	THAI_NEGA	2021.2.3	Win32	59.94844434						0	55	55	55	1
m	1	0.9665						GINEVRO	np	7	0	monitoring	250	nonparola	2	ong	0	no	AH24F13	24	F	2021-10-13_22h37.08.951	THAI_NEGA	2021.2.3	Win32	59.94844434						0	56	56	56	1
m	1	0.644						ELANCO	np	6	0	monitoring	250	nonparola	2	ong	0	no	AH24F13	24	F	2021-10-13_22h37.08.951	THAI_NEGA	2021.2.3	Win32	59.94844434						0	57	57	57	1
z	1	0.8087						BIDONE	p	6	13	monitoring	0	parola	1	ong	0	no	AH24F13	24	F	2021-10-13_22h37.08.951	THAI_NEGA	2021.2.3	Win32	59.94844434						0	58	58	58	1
m	0	0.8087						LEMURE	p	6	3	monitoring	500	parola	1	ong	0	no	AH24F13	24	F	2021-10-13_22h37.08.951	THAI_NEGA	2021.2.3	Win32	59.94844434						0	59	59	59	1
z	0	0.6753						SAGOMA	p	6	0	monitoring	250	l	1	pmcue	0	no	AH24F13	24	F	2021-10-13_22h37.08.951	THAI_NEGA	2021.2.3	Win32	59.94844434						0	60	60	60	1
z	1	0.8852						REPERTO	p	7	7	monitoring	0	parola	1	ong	0	no	AH24F13	24	F	2021-10-13_22h37.08.951	THAI_NEGA	2021.2.3	Win32	59.94844434						0	61	61	61	1
m	1	1.3023						MIDULLO	np	7	0	monitoring	250	nonparola	2	ong	0	no	AH24F13	24	F	2021-10-13_22h37.08.951	THAI_NEGA	2021.2.3	Win32	59.94844434						0	62	62	62	1
m	1	1.4934						DANNOLA	np	7	0	monitoring	500	nonparola	2	ong	0	no	AH24F13	24	F	2021-10-13_22h37.08.951	THAI_NEGA	2021.2.3	Win32	59.94844434						0	63	63	63	1
z	1	0.6957						ORFANO	p	6	9	monitoring	500	parola	1	ong	0	no	AH24F13	24	F	2021-10-13_22h37.08.951	THAI_NEGA	2021.2.3	Win32	59.94844434						0	64	64	64	1
m	1	0.8909						BANENA	np	6	0	monitoring	250	nonparola	2	ong	0	no	AH24F13	24	F	2021-10-13_22h37.08.951	THAI_NEGA	2021.2.3	Win32	59.94844434						0	65	65	65	1
m	1	1.5297						FERPATA	np	7	0	monitoring	0	nonparola	2	ong	0	no	AH24F13	24	F	2021-10-13_22h37.08.951	THAI_NEGA	2021.2.3	Win32	59.94844434						0	66	66	66	1
z	1	0.7883						NEURONE	p	7	11	monitoring	250	parola	1	ong	0	no	AH24F13	24	F	2021-10-13_22h37.08.951	THAI_NEGA	2021.2.3	Win32	59.94844434						0	67	67	67	1
m	1	1.0207						LATTERA	np	7	0	monitoring	500	nonparola	2	ong	0	no	AH24F13	24	F	2021-10-13_22h37.08.951	THAI_NEGA	2021.2.3	Win32	59.94844434						0	68	68	68	1
m	1	1.0061						GESIONE	np	7	0	monitoring	500	nonparola	2	ong	0	no	AH24F13	24	F	2021-10-13_22h37.08.951	THAI_NEGA	2021.2.3	Win32	59.94844434						0	69	69	69	1
z	1	1.1043						PEDANA	p	6	18	monitoring	500	parola	1	ong	0	no	AH24F13	24	F	2021-10-13_22h37.08.951	THAI_NEGA	2021.2.3	Win32	59.94844434						0	70	70	70	1
l	1	0.988						MACIATA	np	7	0	monitoring	500	l	2	pmcue	0	no	AH24F13	24	F	2021-10-13_22h37.08.951	THAI_NEGA	2021.2.3	Win32	59.94844434						0	71	71	71	1
m	1	0.7797						FIOLINO	np	7	0	monitoring	250	nonparola	2	ong	0	no	AH24F13	24	F	2021-10-13_22h37.08.951	THAI_NEGA	2021.2.3	Win32	59.94844434						0	72	72	72	1
z	1	1.4587						INGORGO	p	7	16	monitoring	0	parola	1	ong	0	no	AH24F13	24	F	2021-10-13_22h37.08.951	THAI_NEGA	2021.2.3	Win32	59.94844434						0	73	73	73	1
m	1	0.7905						IMPORO	np	6	0	monitoring	250	nonparola	2	ong	0	no	AH24F13	24	F	2021-10-13_22h37.08.951	THAI_NEGA	2021.2.3	Win32	59.94844434						0	74	74	74	1
z	1	0.8617						NOBILE	p	6	29	monitoring	500	parola	1	ong	0	no	AH24F13	24	F	2021-10-13_22h37.08.951	THAI_NEGA	2021.2.3	Win32	59.94844434						0	75	75	75	1
z	1	1.0783						MINIERA	p	7	19	monitoring	500	parola	1	ong	0	no	AH24F13	24	F	2021-10-13_22h37.08.951	THAI_NEGA	2021.2.3	Win32	59.94844434						0	76	76	76	1
m	1	0.8428						ALLARVE	np	7	0	monitoring	500	nonparola	2	ong	0	no	AH24F13	24	F	2021-10-13_22h37.08.951	THAI_NEGA	2021.2.3	Win32	59.94844434						0	77	77	77	1
m	1	0.8539						DIBANO	np	6	0	monitoring	250	nonparola	2	ong	0	no	AH24F13	24	F	2021-10-13_22h37.08.951	THAI_NEGA	2021.2.3	Win32	59.94844434						0	78	78	78	1
z	1	0.9893						FAGOTTO	p	7	7	monitoring	0	parola	1	ong	0	no	AH24F13	24	F	2021-10-13_22h37.08.951	THAI_NEGA	2021.2.3	Win32	59.94844434						0	79	79	79	1
z	1	0.9669						PALUDE	p	6	13	monitoring	0	parola	1	ong	0	no	AH24F13	24	F	2021-10-13_22h37.08.951	THAI_NEGA	2021.2.3	Win32	59.94844434						0	80	80	80	1
m	1	0.7857						MUDINO	np	6	0	monitoring	500	nonparola	2	ong	0	no	AH24F13	24	F	2021-10-13_22h37.08.951	THAI_NEGA	2021.2.3	Win32	59.94844434						0	81	81	81	1
m	1	0.6154						ESTEBA	np	6	0	monitoring	500	nonparola	2	ong	0	no	AH24F13	24	F	2021-10-13_22h37.08.951	THAI_NEGA	2021.2.3	Win32	59.94844434						0	82	82	82	1
z	0	0.8817						MANTIDE	p	7	9	monitoring	250	l	1	pmcue	0	no	AH24F13	24	F	2021-10-13_22h37.08.951	THAI_NEGA	2021.2.3	Win32	59.94844434						0	83	83	83	1
z	1	1.5616						UVETTA	p	6	11	monitoring	500	parola	1	ong	0	no	AH24F13	24	F	2021-10-13_22h37.08.951	THAI_NEGA	2021.2.3	Win32	59.94844434						0	84	84	84	1
z	1	1.0859						ESILIO	p	6	41	monitoring	250	parola	1	ong	0	no	AH24F13	24	F	2021-10-13_22h37.08.951	THAI_NEGA	2021.2.3	Win32	59.94844434						0	85	85	85	1
z	0	1.122						RECRUTA	np	7	0	monitoring	500	nonparola	2	ong	0	no	AH24F13	24	F	2021-10-13_22h37.08.951	THAI_NEGA	2021.2.3	Win32	59.94844434						0	86	86	86	1
z	1	1.09						TIMONE	p	7	31	monitoring	250	parola	1	ong	0	no	AH24F13	24	F	2021-10-13_22h37.08.951	THAI_NEGA	2021.2.3	Win32	59.94844434						0	87	87	87	1
z	1	0.886						CAVOLO	p	6	13	monitoring	0	parola	1	ong	0	no	AH24F13	24	F	2021-10-13_22h37.08.951	THAI_NEGA	2021.2.3	Win32	59.94844434						0	88	88	88	1
m	1	0.9325						NOTTARE	np	7	0	monitoring	500	nonparola	2	ong	0	no	AH24F13	24	F	2021-10-13_22h37.08.951	THAI_NEGA	2021.2.3	Win32	59.94844434						0	89	89	89	1
z	1	1.5273						LICHENE	p	7	7	monitoring	0	parola	1	ong	0	no	AH24F13	24	F	2021-10-13_22h37.08.951	THAI_NEGA	2021.2.3	Win32	59.94844434						0	90	90	90	1
m	1	0.8451						PUSTINO	np	7	0	monitoring	500	nonparola	2	ong	0	no	AH24F13	24	F	2021-10-13_22h37.08.951	THAI_NEGA	2021.2.3	Win32	59.94844434						0	91	91	91	1
z	1	1.1819						MULINO	p	6	7	monitoring	0	parola	1	ong	0	no	AH24F13	24	F	2021-10-13_22h37.08.951	THAI_NEGA	2021.2.3	Win32	59.94844434						0	92	92	92	1
m	1	1.0046						VAROLO	np	6	0	monitoring	0	nonparola	2	ong	0	no	AH24F13	24	F	2021-10-13_22h37.08.951	THAI_NEGA	2021.2.3	Win32	59.94844434						0	93	93	93	1
z	0	0.7955						ENIGMA	p	6	9	monitoring	500	l	1	pmcue	0	no	AH24F13	24	F	2021-10-13_22h37.08.951	THAI_NEGA	2021.2.3	Win32	59.94844434						0	94	94	94	1
z	1	1.3558						NARICE	p	6	15	monitoring	250	parola	1	ong	0	no	AH24F13	24	F	2021-10-13_22h37.08.951	THAI_NEGA	2021.2.3	Win32	59.94844434						0	95	95	95	1
m	1	0.872						CAVIDE	np	6	0	monitoring	500	nonparola	2	ong	0	no	AH24F13	24	F	2021-10-13_22h37.08.951	THAI_NEGA	2021.2.3	Win32	59.94844434						0	96	96	96	1
m	1	1.4861						VOLACE	np	6	0	monitoring	0	nonparola	2	ong	0	no	AH24F13	24	F	2021-10-13_22h37.08.951	THAI_NEGA	2021.2.3	Win32	59.94844434						0	97	97	97	1
m	1	0.9158						SADICE	np	6	0	monitoring	0	nonparola	2	ong	0	no	AH24F13	24	F	2021-10-13_22h37.08.951	THAI_NEGA	2021.2.3	Win32	59.94844434						0	98	98	98	1
z	1	0.7716						VORTICE	p	7	14	monitoring	250	parola	1	ong	0	no	AH24F13	24	F	2021-10-13_22h37.08.951	THAI_NEGA	2021.2.3	Win32	59.94844434						0	99	99	99	1
																			AH24F13	24	F	2021-10-13_22h37.08.951	THAI_NEGA	2021.2.3	Win32	59.94844434											n	1	5.2049	y	1	3.5389	n	1	5.9498
