# Supplementary material for: Thinking about it: the impact of COVID-19-related stimuli on prospective memory
Source: PeerJ. 2023 Nov 16;11:e16389. doi: 10.7717/peerj.16389 (PMC10657566; doi:10.7717/peerj.16389)
Supplement: Supplemental Information 4 — The raw data from both the task and the questionnaire. Both folders are divided in the three conditions (COV, DOC, and NEGA) depending on the presented video clip. [file peerj-11-16389-s004.zip › Data/RAW_Data_Task/NEGA_version/BDM19F21_nega.csv]

trial_key.keys	trial_key.corr	trial_key.rt	trials_loop_practice.thisRepN	trials_loop_practice.thisTrialN	trials_loop_practice.thisN	trials_loop_practice.thisIndex	trials_loop_practice.ran	stimolo	parolanonparola	lunghezza	frequenza	blocco	jitter	rispcorr	StimTrig	stim_type	stimulus_after	underline	ID_Soggetto*	Età*	Sesso	date	expName	psychopyVersion	OS	frameRate	trials_loop_baseline.thisRepN	trials_loop_baseline.thisTrialN	trials_loop_baseline.thisN	trials_loop_baseline.thisIndex	trials_loop_baseline.ran	trials_loop_attention.thisRepN	trials_loop_attention.thisTrialN	trials_loop_attention.thisN	trials_loop_attention.thisIndex	trials_loop_attention.ran	emotional1_key.keys	emotional1_key.corr	emotional1_key.rt	emotional2_key.keys	emotional2_key.corr	emotional2_key.rt	emotional3_key.keys	emotional3_key.corr	emotional3_key.rt
m	1	1.5552	0	0	0	0	1	ARANCIA	p	7	31	practice	500	parola	1	ong	0	no	BDM19F21	19	F	2021-10-21_14h23.48.681	THAI_NEGA	2021.2.3	Win32	61.58014656
	0		0	1	1	1	1	RECINA	np	6	0	practice	500	nonparola	2	ong	0	no	BDM19F21	19	F	2021-10-21_14h23.48.681	THAI_NEGA	2021.2.3	Win32	61.58014656
z	1	1.081	0	2	2	2	1	TUCCANA	np	7	0	practice	250	nonparola	2	ong	0	no	BDM19F21	19	F	2021-10-21_14h23.48.681	THAI_NEGA	2021.2.3	Win32	61.58014656
m	1	1.1018	0	3	3	3	1	PETTINE	p	7	1	practice	0	parola	1	ong	0	no	BDM19F21	19	F	2021-10-21_14h23.48.681	THAI_NEGA	2021.2.3	Win32	61.58014656
z	1	1.785	0	4	4	4	1	INFITO	np	6	0	practice	500	nonparola	2	ong	0	no	BDM19F21	19	F	2021-10-21_14h23.48.681	THAI_NEGA	2021.2.3	Win32	61.58014656
m	1	0.8448	0	5	5	5	1	GIUDICE	p	7	374	practice	500	parola	1	ong	0	no	BDM19F21	19	F	2021-10-21_14h23.48.681	THAI_NEGA	2021.2.3	Win32	61.58014656
m	1	0.9874	0	6	6	6	1	VOLANTE	p	7	89	practice	0	parola	1	ong	0	no	BDM19F21	19	F	2021-10-21_14h23.48.681	THAI_NEGA	2021.2.3	Win32	61.58014656
z	1	1.1335	0	7	7	7	1	CUBELA	np	6	0	practice	250	nonparola	2	ong	0	no	BDM19F21	19	F	2021-10-21_14h23.48.681	THAI_NEGA	2021.2.3	Win32	61.58014656
z	1	1.0511	0	8	8	8	1	LUGGINE	np	7	0	practice	0	nonparola	2	ong	0	no	BDM19F21	19	F	2021-10-21_14h23.48.681	THAI_NEGA	2021.2.3	Win32	61.58014656
m	1	0.6895	0	9	9	9	1	DISEGNO	p	7	201	practice	0	parola	1	ong	0	no	BDM19F21	19	F	2021-10-21_14h23.48.681	THAI_NEGA	2021.2.3	Win32	61.58014656
m	1	1.7362						RELITTO	p	7	8	baseline	500	parola	1	ong	0	no	BDM19F21	19	F	2021-10-21_14h23.48.681	THAI_NEGA	2021.2.3	Win32	61.58014656	0	0	0	0	1
m	1	1.5859						GERANIO	p	7	12	baseline	250	parola	1	ong	0	no	BDM19F21	19	F	2021-10-21_14h23.48.681	THAI_NEGA	2021.2.3	Win32	61.58014656	0	1	1	1	1
	0							VANANGA	np	7	0	baseline	0	nonparola	2	ong	0	no	BDM19F21	19	F	2021-10-21_14h23.48.681	THAI_NEGA	2021.2.3	Win32	61.58014656	0	2	2	2	1
	0							NATICA	p	6	5	baseline	250	parola	1	ong	0	no	BDM19F21	19	F	2021-10-21_14h23.48.681	THAI_NEGA	2021.2.3	Win32	61.58014656	0	3	3	3	1
	0							USTELLO	np	7	0	baseline	500	nonparola	2	ong	0	no	BDM19F21	19	F	2021-10-21_14h23.48.681	THAI_NEGA	2021.2.3	Win32	61.58014656	0	4	4	4	1
m	1	0.7308						METANO	p	6	17	baseline	250	parola	1	ong	0	no	BDM19F21	19	F	2021-10-21_14h23.48.681	THAI_NEGA	2021.2.3	Win32	61.58014656	0	5	5	5	1
z	1	1.2064						FIURIA	np	6	0	baseline	500	nonparola	2	ong	0	no	BDM19F21	19	F	2021-10-21_14h23.48.681	THAI_NEGA	2021.2.3	Win32	61.58014656	0	6	6	6	1
m	1	0.7346						SUGHERO	p	7	5	baseline	250	parola	1	ong	0	no	BDM19F21	19	F	2021-10-21_14h23.48.681	THAI_NEGA	2021.2.3	Win32	61.58014656	0	7	7	7	1
z	1	1.3703						PIROTA	np	6	0	baseline	250	nonparola	2	ong	0	no	BDM19F21	19	F	2021-10-21_14h23.48.681	THAI_NEGA	2021.2.3	Win32	61.58014656	0	8	8	8	1
z	1	1.1167						BAMBORA	np	7	0	baseline	0	nonparola	2	ong	0	no	BDM19F21	19	F	2021-10-21_14h23.48.681	THAI_NEGA	2021.2.3	Win32	61.58014656	0	9	9	9	1
m	1	0.9468						PETALO	p	6	27	baseline	250	parola	1	ong	0	no	BDM19F21	19	F	2021-10-21_14h23.48.681	THAI_NEGA	2021.2.3	Win32	61.58014656	0	10	10	10	1
m	1	1.0141						ELMETTO	p	7	5	baseline	0	parola	1	ong	0	no	BDM19F21	19	F	2021-10-21_14h23.48.681	THAI_NEGA	2021.2.3	Win32	61.58014656	0	11	11	11	1
z	1	0.9291						DOBILE	np	6	0	baseline	250	nonparola	2	ong	0	no	BDM19F21	19	F	2021-10-21_14h23.48.681	THAI_NEGA	2021.2.3	Win32	61.58014656	0	12	12	12	1
	0							BAVERO	p	6	7	baseline	0	parola	1	ong	0	no	BDM19F21	19	F	2021-10-21_14h23.48.681	THAI_NEGA	2021.2.3	Win32	61.58014656	0	13	13	13	1
m	1	1.4624						VALENZA	p	7	10	baseline	500	parola	1	ong	0	no	BDM19F21	19	F	2021-10-21_14h23.48.681	THAI_NEGA	2021.2.3	Win32	61.58014656	0	14	14	14	1
z	1	0.9862						ORDONE	np	6	0	baseline	250	nonparola	2	ong	0	no	BDM19F21	19	F	2021-10-21_14h23.48.681	THAI_NEGA	2021.2.3	Win32	61.58014656	0	15	15	15	1
z	1	1.8801						TERPONE	np	7	0	baseline	250	nonparola	2	ong	0	no	BDM19F21	19	F	2021-10-21_14h23.48.681	THAI_NEGA	2021.2.3	Win32	61.58014656	0	16	16	16	1
m	1	0.816						INCHINO	p	7	10	baseline	250	parola	1	ong	0	no	BDM19F21	19	F	2021-10-21_14h23.48.681	THAI_NEGA	2021.2.3	Win32	61.58014656	0	17	17	17	1
m	1	1.186						ETTARO	p	6	31	baseline	0	parola	1	ong	0	no	BDM19F21	19	F	2021-10-21_14h23.48.681	THAI_NEGA	2021.2.3	Win32	61.58014656	0	18	18	18	1
z	1	0.9527						LUVACA	np	6	0	baseline	250	nonparola	2	ong	0	no	BDM19F21	19	F	2021-10-21_14h23.48.681	THAI_NEGA	2021.2.3	Win32	61.58014656	0	19	19	19	1
m	1	0.7697						DUETTO	p	6	23	baseline	500	parola	1	ong	0	no	BDM19F21	19	F	2021-10-21_14h23.48.681	THAI_NEGA	2021.2.3	Win32	61.58014656	0	20	20	20	1
z	1	1.3349						PUPILE	np	6	0	baseline	250	nonparola	2	ong	0	no	BDM19F21	19	F	2021-10-21_14h23.48.681	THAI_NEGA	2021.2.3	Win32	61.58014656	0	21	21	21	1
z	1	1.0014						STOVACO	np	7	0	baseline	0	nonparola	2	ong	0	no	BDM19F21	19	F	2021-10-21_14h23.48.681	THAI_NEGA	2021.2.3	Win32	61.58014656	0	22	22	22	1
m	1	0.8858						BARILE	p	6	7	baseline	500	parola	1	ong	0	no	BDM19F21	19	F	2021-10-21_14h23.48.681	THAI_NEGA	2021.2.3	Win32	61.58014656	0	23	23	23	1
z	1	1.1207						RANAIO	np	6	0	baseline	250	nonparola	2	ong	0	no	BDM19F21	19	F	2021-10-21_14h23.48.681	THAI_NEGA	2021.2.3	Win32	61.58014656	0	24	24	24	1
m	1	1.1358						CAVERNA	p	7	14	baseline	250	parola	1	ong	0	no	BDM19F21	19	F	2021-10-21_14h23.48.681	THAI_NEGA	2021.2.3	Win32	61.58014656	0	25	25	25	1
z	1	1.1671						ROTOIA	np	7	0	baseline	500	nonparola	2	ong	0	no	BDM19F21	19	F	2021-10-21_14h23.48.681	THAI_NEGA	2021.2.3	Win32	61.58014656	0	26	26	26	1
m	1	1.4692						ALTURA	p	6	8	baseline	500	parola	1	ong	0	no	BDM19F21	19	F	2021-10-21_14h23.48.681	THAI_NEGA	2021.2.3	Win32	61.58014656	0	27	27	27	1
m	1	0.7191						DIPINTO	p	7	21	baseline	0	parola	1	ong	0	no	BDM19F21	19	F	2021-10-21_14h23.48.681	THAI_NEGA	2021.2.3	Win32	61.58014656	0	28	28	28	1
m	1	1.4522						LEGUME	p	6	11	baseline	250	parola	1	ong	0	no	BDM19F21	19	F	2021-10-21_14h23.48.681	THAI_NEGA	2021.2.3	Win32	61.58014656	0	29	29	29	1
z	1	1.0517						FEDINO	np	6	0	baseline	500	nonparola	2	ong	0	no	BDM19F21	19	F	2021-10-21_14h23.48.681	THAI_NEGA	2021.2.3	Win32	61.58014656	0	30	30	30	1
m	1	0.7029						MENSOLA	p	7	7	baseline	0	parola	1	ong	0	no	BDM19F21	19	F	2021-10-21_14h23.48.681	THAI_NEGA	2021.2.3	Win32	61.58014656	0	31	31	31	1
z	1	1.1543						ALCUME	np	6	0	baseline	500	nonparola	2	ong	0	no	BDM19F21	19	F	2021-10-21_14h23.48.681	THAI_NEGA	2021.2.3	Win32	61.58014656	0	32	32	32	1
m	1	1.169						INNESTO	p	6	13	baseline	0	parola	1	ong	0	no	BDM19F21	19	F	2021-10-21_14h23.48.681	THAI_NEGA	2021.2.3	Win32	61.58014656	0	33	33	33	1
z	1	1.1202						LAVENDA	np	7	0	baseline	0	nonparola	2	ong	0	no	BDM19F21	19	F	2021-10-21_14h23.48.681	THAI_NEGA	2021.2.3	Win32	61.58014656	0	34	34	34	1
m	1	1.4335						SLAVINA	p	7	5	baseline	500	parola	1	ong	0	no	BDM19F21	19	F	2021-10-21_14h23.48.681	THAI_NEGA	2021.2.3	Win32	61.58014656	0	35	35	35	1
m	1	0.7847						ORMONE	p	6	6	baseline	500	parola	1	ong	0	no	BDM19F21	19	F	2021-10-21_14h23.48.681	THAI_NEGA	2021.2.3	Win32	61.58014656	0	36	36	36	1
z	1	0.8858						UMIONE	np	6	0	baseline	0	nonparola	2	ong	0	no	BDM19F21	19	F	2021-10-21_14h23.48.681	THAI_NEGA	2021.2.3	Win32	61.58014656	0	37	37	37	1
	0							SALAME	p	6	14	baseline	0	parola	1	ong	0	no	BDM19F21	19	F	2021-10-21_14h23.48.681	THAI_NEGA	2021.2.3	Win32	61.58014656	0	38	38	38	1
z	1	1.4691						GANDOLA	np	7	0	baseline	500	nonparola	2	ong	0	no	BDM19F21	19	F	2021-10-21_14h23.48.681	THAI_NEGA	2021.2.3	Win32	61.58014656	0	39	39	39	1
z	1	1.2524						DIGEGNO	np	7	0	baseline	500	nonparola	2	ong	0	no	BDM19F21	19	F	2021-10-21_14h23.48.681	THAI_NEGA	2021.2.3	Win32	61.58014656	0	40	40	40	1
z	1	1.4535						BACRECA	np	7	0	baseline	0	nonparola	2	ong	0	no	BDM19F21	19	F	2021-10-21_14h23.48.681	THAI_NEGA	2021.2.3	Win32	61.58014656	0	41	41	41	1
m	1	1.4524						RUDERE	p	6	8	baseline	250	parola	1	ong	0	no	BDM19F21	19	F	2021-10-21_14h23.48.681	THAI_NEGA	2021.2.3	Win32	61.58014656	0	42	42	42	1
z	1	0.8358						OSCITE	np	6	0	baseline	250	nonparola	2	ong	0	no	BDM19F21	19	F	2021-10-21_14h23.48.681	THAI_NEGA	2021.2.3	Win32	61.58014656	0	43	43	43	1
m	1	0.8025						NETTARE	p	7	14	baseline	500	parola	1	ong	0	no	BDM19F21	19	F	2021-10-21_14h23.48.681	THAI_NEGA	2021.2.3	Win32	61.58014656	0	44	44	44	1
z	1	1.1523						PENTERA	np	7	0	baseline	0	nonparola	2	ong	0	no	BDM19F21	19	F	2021-10-21_14h23.48.681	THAI_NEGA	2021.2.3	Win32	61.58014656	0	45	45	45	1
z	1	1.2026						NEBOZIO	np	7	0	baseline	250	nonparola	2	ong	0	no	BDM19F21	19	F	2021-10-21_14h23.48.681	THAI_NEGA	2021.2.3	Win32	61.58014656	0	46	46	46	1
m	1	1.0521						ZATTERA	p	7	14	baseline	500	parola	1	ong	0	no	BDM19F21	19	F	2021-10-21_14h23.48.681	THAI_NEGA	2021.2.3	Win32	61.58014656	0	47	47	47	1
m	1	1.569						LAMIERA	p	7	11	baseline	500	parola	1	ong	0	no	BDM19F21	19	F	2021-10-21_14h23.48.681	THAI_NEGA	2021.2.3	Win32	61.58014656	0	48	48	48	1
z	1	1.3525						CULINA	np	6	0	baseline	500	nonparola	2	ong	0	no	BDM19F21	19	F	2021-10-21_14h23.48.681	THAI_NEGA	2021.2.3	Win32	61.58014656	0	49	49	49	1
m	1	1.1028						FALANGE	p	7	9	baseline	250	parola	1	ong	0	no	BDM19F21	19	F	2021-10-21_14h23.48.681	THAI_NEGA	2021.2.3	Win32	61.58014656	0	50	50	50	1
m	1	1.319						PEDALE	p	6	16	baseline	500	parola	1	ong	0	no	BDM19F21	19	F	2021-10-21_14h23.48.681	THAI_NEGA	2021.2.3	Win32	61.58014656	0	51	51	51	1
z	1	1.119						METARDO	np	7	0	baseline	500	nonparola	2	ong	0	no	BDM19F21	19	F	2021-10-21_14h23.48.681	THAI_NEGA	2021.2.3	Win32	61.58014656	0	52	52	52	1
m	1	1.1356						EMPORIO	p	7	3	baseline	250	parola	1	ong	0	no	BDM19F21	19	F	2021-10-21_14h23.48.681	THAI_NEGA	2021.2.3	Win32	61.58014656	0	53	53	53	1
z	1	0.8523						TAPORE	np	6	0	baseline	0	nonparola	2	ong	0	no	BDM19F21	19	F	2021-10-21_14h23.48.681	THAI_NEGA	2021.2.3	Win32	61.58014656	0	54	54	54	1
z	1	1.0066						DENTIDE	np	7	0	baseline	250	nonparola	2	ong	0	no	BDM19F21	19	F	2021-10-21_14h23.48.681	THAI_NEGA	2021.2.3	Win32	61.58014656	0	55	55	55	1
z	1	1.5093						SEPERTO	np	7	0	baseline	500	nonparola	2	ong	0	no	BDM19F21	19	F	2021-10-21_14h23.48.681	THAI_NEGA	2021.2.3	Win32	61.58014656	0	56	56	56	1
m	1	0.8795						MUCOSA	p	6	6	baseline	500	parola	1	ong	0	no	BDM19F21	19	F	2021-10-21_14h23.48.681	THAI_NEGA	2021.2.3	Win32	61.58014656	0	57	57	57	1
z	1	0.7059						BECULLA	np	7	0	baseline	250	nonparola	2	ong	0	no	BDM19F21	19	F	2021-10-21_14h23.48.681	THAI_NEGA	2021.2.3	Win32	61.58014656	0	58	58	58	1
	0							FUCINA	p	6	8	baseline	250	parola	1	ong	0	no	BDM19F21	19	F	2021-10-21_14h23.48.681	THAI_NEGA	2021.2.3	Win32	61.58014656	0	59	59	59	1
m	1	-1.7826						ECLISSI	p	7	5	baseline	0	parola	1	ong	0	no	BDM19F21	19	F	2021-10-21_14h23.48.681	THAI_NEGA	2021.2.3	Win32	61.58014656	0	60	60	60	1
m	1	0.8316						TROFEO	p	6	23	baseline	250	parola	1	ong	0	no	BDM19F21	19	F	2021-10-21_14h23.48.681	THAI_NEGA	2021.2.3	Win32	61.58014656	0	61	61	61	1
m	1	1.1815						ROTTAME	p	7	7	baseline	0	parola	1	ong	0	no	BDM19F21	19	F	2021-10-21_14h23.48.681	THAI_NEGA	2021.2.3	Win32	61.58014656	0	62	62	62	1
z	1	1.0473						MENDOLO	np	7	0	baseline	500	nonparola	2	ong	0	no	BDM19F21	19	F	2021-10-21_14h23.48.681	THAI_NEGA	2021.2.3	Win32	61.58014656	0	63	63	63	1
z	1	1.0471						ARSINE	np	6	0	baseline	250	nonparola	2	ong	0	no	BDM19F21	19	F	2021-10-21_14h23.48.681	THAI_NEGA	2021.2.3	Win32	61.58014656	0	64	64	64	1
m	1	0.8982						TISANA	p	6	7	baseline	0	parola	1	ong	0	no	BDM19F21	19	F	2021-10-21_14h23.48.681	THAI_NEGA	2021.2.3	Win32	61.58014656	0	65	65	65	1
m	0	1.1836						ORLINO	np	6	0	baseline	0	nonparola	2	ong	0	no	BDM19F21	19	F	2021-10-21_14h23.48.681	THAI_NEGA	2021.2.3	Win32	61.58014656	0	66	66	66	1
	0							ARINGA	p	6	9	baseline	500	parola	1	ong	0	no	BDM19F21	19	F	2021-10-21_14h23.48.681	THAI_NEGA	2021.2.3	Win32	61.58014656	0	67	67	67	1
z	1	1.1933						TENGINE	np	7	0	baseline	0	nonparola	2	ong	0	no	BDM19F21	19	F	2021-10-21_14h23.48.681	THAI_NEGA	2021.2.3	Win32	61.58014656	0	68	68	68	1
m	1	0.9294						ATTICO	p	6	6	baseline	500	parola	1	ong	0	no	BDM19F21	19	F	2021-10-21_14h23.48.681	THAI_NEGA	2021.2.3	Win32	61.58014656	0	69	69	69	1
z	1	1.5547						VENORE	np	6	0	baseline	250	nonparola	2	ong	0	no	BDM19F21	19	F	2021-10-21_14h23.48.681	THAI_NEGA	2021.2.3	Win32	61.58014656	0	70	70	70	1
m	1	1.3697						DARSENA	p	7	9	baseline	0	parola	1	ong	0	no	BDM19F21	19	F	2021-10-21_14h23.48.681	THAI_NEGA	2021.2.3	Win32	61.58014656	0	71	71	71	1
m	0	1.18						ALCIERE	np	7	0	baseline	250	nonparola	2	ong	0	no	BDM19F21	19	F	2021-10-21_14h23.48.681	THAI_NEGA	2021.2.3	Win32	61.58014656	0	72	72	72	1
z	1	0.9299						ENTIMO	np	6	0	baseline	0	nonparola	2	ong	0	no	BDM19F21	19	F	2021-10-21_14h23.48.681	THAI_NEGA	2021.2.3	Win32	61.58014656	0	73	73	73	1
m	1	0.7845						LIVIDO	p	6	8	baseline	500	parola	1	ong	0	no	BDM19F21	19	F	2021-10-21_14h23.48.681	THAI_NEGA	2021.2.3	Win32	61.58014656	0	74	74	74	1
m	1	0.8807						NAUSEA	p	6	15	baseline	0	parola	1	ong	0	no	BDM19F21	19	F	2021-10-21_14h23.48.681	THAI_NEGA	2021.2.3	Win32	61.58014656	0	75	75	75	1
z	1	0.9032						VERCACE	np	7	0	baseline	500	nonparola	2	ong	0	no	BDM19F21	19	F	2021-10-21_14h23.48.681	THAI_NEGA	2021.2.3	Win32	61.58014656	0	76	76	76	1
m	1	0.8665						COFANO	p	6	9	baseline	0	parola	1	ong	0	no	BDM19F21	19	F	2021-10-21_14h23.48.681	THAI_NEGA	2021.2.3	Win32	61.58014656	0	77	77	77	1
z	1	1.0507						USPICIO	np	7	0	baseline	250	nonparola	2	ong	0	no	BDM19F21	19	F	2021-10-21_14h23.48.681	THAI_NEGA	2021.2.3	Win32	61.58014656	0	78	78	78	1
m	1	0.8479						IMBUTO	p	6	9	baseline	0	parola	1	ong	0	no	BDM19F21	19	F	2021-10-21_14h23.48.681	THAI_NEGA	2021.2.3	Win32	61.58014656	0	79	79	79	1
z	1	1.1676						SADIVA	np	6	0	baseline	500	nonparola	2	ong	0	no	BDM19F21	19	F	2021-10-21_14h23.48.681	THAI_NEGA	2021.2.3	Win32	61.58014656	0	80	80	80	1
m	1	0.9802						BOZZOLO	p	7	7	baseline	0	parola	1	ong	0	no	BDM19F21	19	F	2021-10-21_14h23.48.681	THAI_NEGA	2021.2.3	Win32	61.58014656	0	81	81	81	1
z	1	1.065						OMPICCIO	np	7	0	baseline	0	nonparola	2	ong	0	no	BDM19F21	19	F	2021-10-21_14h23.48.681	THAI_NEGA	2021.2.3	Win32	61.58014656	0	82	82	82	1
z	1	1.1179						LIMPONE	np	7	0	baseline	500	nonparola	2	ong	0	no	BDM19F21	19	F	2021-10-21_14h23.48.681	THAI_NEGA	2021.2.3	Win32	61.58014656	0	83	83	83	1
z	1	1.1136						NARCICO	np	7	0	baseline	250	nonparola	2	ong	0	no	BDM19F21	19	F	2021-10-21_14h23.48.681	THAI_NEGA	2021.2.3	Win32	61.58014656	0	84	84	84	1
m	1	0.8807						PASCOLO	p	7	7	baseline	0	parola	1	ong	0	no	BDM19F21	19	F	2021-10-21_14h23.48.681	THAI_NEGA	2021.2.3	Win32	61.58014656	0	85	85	85	1
z	1	1.2344						INSOGNA	np	7	0	baseline	250	nonparola	2	ong	0	no	BDM19F21	19	F	2021-10-21_14h23.48.681	THAI_NEGA	2021.2.3	Win32	61.58014656	0	86	86	86	1
z	0	0.9554						PATINA	p	6	14	baseline	250	parola	1	ong	0	no	BDM19F21	19	F	2021-10-21_14h23.48.681	THAI_NEGA	2021.2.3	Win32	61.58014656	0	87	87	87	1
z	1	0.8969						ADOLTO	np	7	0	baseline	0	nonparola	2	ong	0	no	BDM19F21	19	F	2021-10-21_14h23.48.681	THAI_NEGA	2021.2.3	Win32	61.58014656	0	88	88	88	1
m	1	0.7637						UTENTE	p	6	34	baseline	0	parola	1	ong	0	no	BDM19F21	19	F	2021-10-21_14h23.48.681	THAI_NEGA	2021.2.3	Win32	61.58014656	0	89	89	89	1
z	1	0.9662						CIPELLA	np	7	0	baseline	500	nonparola	2	ong	0	no	BDM19F21	19	F	2021-10-21_14h23.48.681	THAI_NEGA	2021.2.3	Win32	61.58014656	0	90	90	90	1
m	1	0.9339						GINEPRO	p	7	10	baseline	0	parola	1	ong	0	no	BDM19F21	19	F	2021-10-21_14h23.48.681	THAI_NEGA	2021.2.3	Win32	61.58014656	0	91	91	91	1
z	1	1.6631						NONATO	np	6	0	baseline	500	nonparola	2	ong	0	no	BDM19F21	19	F	2021-10-21_14h23.48.681	THAI_NEGA	2021.2.3	Win32	61.58014656	0	92	92	92	1
m	1	0.9326						CALICE	p	6	10	baseline	0	parola	1	ong	0	no	BDM19F21	19	F	2021-10-21_14h23.48.681	THAI_NEGA	2021.2.3	Win32	61.58014656	0	93	93	93	1
m	1	0.7472						TORACE	p	6	31	baseline	250	parola	1	ong	0	no	BDM19F21	19	F	2021-10-21_14h23.48.681	THAI_NEGA	2021.2.3	Win32	61.58014656	0	94	94	94	1
z	0	1.298						REDINE	p	6	8	baseline	500	parola	1	ong	0	no	BDM19F21	19	F	2021-10-21_14h23.48.681	THAI_NEGA	2021.2.3	Win32	61.58014656	0	95	95	95	1
m	1	0.6804						GOMITO	p	6	35	baseline	0	parola	1	ong	0	no	BDM19F21	19	F	2021-10-21_14h23.48.681	THAI_NEGA	2021.2.3	Win32	61.58014656	0	96	96	96	1
z	1	1.6132						INGENSO	np	7	0	baseline	500	nonparola	2	ong	0	no	BDM19F21	19	F	2021-10-21_14h23.48.681	THAI_NEGA	2021.2.3	Win32	61.58014656	0	97	97	97	1
z	1	1.0028						COVALLO	np	7	0	baseline	250	nonparola	2	ong	0	no	BDM19F21	19	F	2021-10-21_14h23.48.681	THAI_NEGA	2021.2.3	Win32	61.58014656	0	98	98	98	1
m	1	0.6803						MONACO	p	6	24	baseline	250	parola	1	ong	0	no	BDM19F21	19	F	2021-10-21_14h23.48.681	THAI_NEGA	2021.2.3	Win32	61.58014656	0	99	99	99	1
	0							DILUVIO	p	7	34	monitoring	0	parola	1	ong	0	no	BDM19F21	19	F	2021-10-21_14h23.48.681	THAI_NEGA	2021.2.3	Win32	61.58014656						0	0	0	0	1
m	0	-2.0149						PADATO	np	6	0	monitoring	250	nonparola	2	ong	0	no	BDM19F21	19	F	2021-10-21_14h23.48.681	THAI_NEGA	2021.2.3	Win32	61.58014656						0	1	1	1	1
m	1	1.2849						STIVALE	p	7	10	monitoring	0	parola	1	ong	0	no	BDM19F21	19	F	2021-10-21_14h23.48.681	THAI_NEGA	2021.2.3	Win32	61.58014656						0	2	2	2	1
z	1	1.4868						BAMMINO	np	7	0	monitoring	0	nonparola	2	ong	0	no	BDM19F21	19	F	2021-10-21_14h23.48.681	THAI_NEGA	2021.2.3	Win32	61.58014656						0	3	3	3	1
z	1	1.947						NUDOLA	np	6	0	monitoring	250	nonparola	2	ong	0	no	BDM19F21	19	F	2021-10-21_14h23.48.681	THAI_NEGA	2021.2.3	Win32	61.58014656						0	4	4	4	1
	0							ZAMPINO	p	7	6	monitoring	500	parola	1	ong	0	no	BDM19F21	19	F	2021-10-21_14h23.48.681	THAI_NEGA	2021.2.3	Win32	61.58014656						0	5	5	5	1
	0							CALDAIA	p	7	12	monitoring	250	parola	1	ong	0	no	BDM19F21	19	F	2021-10-21_14h23.48.681	THAI_NEGA	2021.2.3	Win32	61.58014656						0	6	6	6	1
z	1	1.3143						FULGINE	np	7	0	monitoring	0	nonparola	2	ong	0	no	BDM19F21	19	F	2021-10-21_14h23.48.681	THAI_NEGA	2021.2.3	Win32	61.58014656						0	7	7	7	1
m	1	1.1758						URANIO	p	6	9	monitoring	250	parola	1	ong	0	no	BDM19F21	19	F	2021-10-21_14h23.48.681	THAI_NEGA	2021.2.3	Win32	61.58014656						0	8	8	8	1
z	1	1.2981						APISSO	np	6	0	monitoring	500	nonparola	2	ong	0	no	BDM19F21	19	F	2021-10-21_14h23.48.681	THAI_NEGA	2021.2.3	Win32	61.58014656						0	9	9	9	1
	0							CAGERMA	np	7	0	monitoring	0	l	2	pmcue	0	no	BDM19F21	19	F	2021-10-21_14h23.48.681	THAI_NEGA	2021.2.3	Win32	61.58014656						0	10	10	10	1
	0							TAZZINA	p	7	10	monitoring	250	parola	1	ong	0	no	BDM19F21	19	F	2021-10-21_14h23.48.681	THAI_NEGA	2021.2.3	Win32	61.58014656						0	11	11	11	1
m	1	1.1223						VAPORE	p	6	40	monitoring	0	parola	1	ong	0	no	BDM19F21	19	F	2021-10-21_14h23.48.681	THAI_NEGA	2021.2.3	Win32	61.58014656						0	12	12	12	1
z	1	1.368						FEDORE	np	6	0	monitoring	250	nonparola	2	ong	0	no	BDM19F21	19	F	2021-10-21_14h23.48.681	THAI_NEGA	2021.2.3	Win32	61.58014656						0	13	13	13	1
m	1	0.8706						MONTONE	p	7	8	monitoring	250	parola	1	ong	0	no	BDM19F21	19	F	2021-10-21_14h23.48.681	THAI_NEGA	2021.2.3	Win32	61.58014656						0	14	14	14	1
	0							CANEZZA	np	7	0	monitoring	0	nonparola	2	ong	0	no	BDM19F21	19	F	2021-10-21_14h23.48.681	THAI_NEGA	2021.2.3	Win32	61.58014656						0	15	15	15	1
z	1	0.7305						RAGINA	np	6	0	monitoring	250	nonparola	2	ong	0	no	BDM19F21	19	F	2021-10-21_14h23.48.681	THAI_NEGA	2021.2.3	Win32	61.58014656						0	16	16	16	1
m	1	1.1141						AGNELLO	p	7	17	monitoring	250	parola	1	ong	0	no	BDM19F21	19	F	2021-10-21_14h23.48.681	THAI_NEGA	2021.2.3	Win32	61.58014656						0	17	17	17	1
z	1	1.3813						PINARIO	np	7	0	monitoring	250	nonparola	2	ong	0	no	BDM19F21	19	F	2021-10-21_14h23.48.681	THAI_NEGA	2021.2.3	Win32	61.58014656						0	18	18	18	1
z	1	1.6127						INDANO	np	6	0	monitoring	500	nonparola	2	ong	0	no	BDM19F21	19	F	2021-10-21_14h23.48.681	THAI_NEGA	2021.2.3	Win32	61.58014656						0	19	19	19	1
z	0	1.0567						BISTURI	p	7	8	monitoring	250	parola	1	ong	0	no	BDM19F21	19	F	2021-10-21_14h23.48.681	THAI_NEGA	2021.2.3	Win32	61.58014656						0	20	20	20	1
z	1	0.9477						SECONTO	np	7	0	monitoring	250	nonparola	2	ong	0	no	BDM19F21	19	F	2021-10-21_14h23.48.681	THAI_NEGA	2021.2.3	Win32	61.58014656						0	21	21	21	1
l	1	1.4142						POMATA	p	6	0	monitoring	500	l	1	pmcue	0	no	BDM19F21	19	F	2021-10-21_14h23.48.681	THAI_NEGA	2021.2.3	Win32	61.58014656						0	22	22	22	1
z	1	1.3807						UMETTA	np	6	0	monitoring	250	nonparola	2	ong	0	no	BDM19F21	19	F	2021-10-21_14h23.48.681	THAI_NEGA	2021.2.3	Win32	61.58014656						0	23	23	23	1
m	1	1.563						FRUSCIO	p	7	9	monitoring	0	parola	1	ong	0	no	BDM19F21	19	F	2021-10-21_14h23.48.681	THAI_NEGA	2021.2.3	Win32	61.58014656						0	24	24	24	1
m	1	0.9492						ORDIGNO	p	7	15	monitoring	250	parola	1	ong	0	no	BDM19F21	19	F	2021-10-21_14h23.48.681	THAI_NEGA	2021.2.3	Win32	61.58014656						0	25	25	25	1
z	1	1.6028						METALO	np	6	0	monitoring	0	nonparola	2	ong	0	no	BDM19F21	19	F	2021-10-21_14h23.48.681	THAI_NEGA	2021.2.3	Win32	61.58014656						0	26	26	26	1
z	1	0.951						GAVERA	np	6	0	monitoring	500	nonparola	2	ong	0	no	BDM19F21	19	F	2021-10-21_14h23.48.681	THAI_NEGA	2021.2.3	Win32	61.58014656						0	27	27	27	1
m	1	1.1639						INSERTO	p	7	9	monitoring	0	parola	1	ong	0	no	BDM19F21	19	F	2021-10-21_14h23.48.681	THAI_NEGA	2021.2.3	Win32	61.58014656						0	28	28	28	1
z	0	1.3221						VICARIO	p	7	9	monitoring	500	parola	1	ong	0	no	BDM19F21	19	F	2021-10-21_14h23.48.681	THAI_NEGA	2021.2.3	Win32	61.58014656						0	29	29	29	1
z	1	1.4672						ACENDA	np	6	0	monitoring	0	nonparola	2	ong	0	no	BDM19F21	19	F	2021-10-21_14h23.48.681	THAI_NEGA	2021.2.3	Win32	61.58014656						0	30	30	30	1
m	1	1.5155						DECADE	p	6	7	monitoring	0	parola	1	ong	0	no	BDM19F21	19	F	2021-10-21_14h23.48.681	THAI_NEGA	2021.2.3	Win32	61.58014656						0	31	31	31	1
z	1	0.8157						PALETE	np	6	0	monitoring	500	nonparola	2	ong	0	no	BDM19F21	19	F	2021-10-21_14h23.48.681	THAI_NEGA	2021.2.3	Win32	61.58014656						0	32	32	32	1
m	1	0.7835						SENAPE	p	6	17	monitoring	500	parola	1	ong	0	no	BDM19F21	19	F	2021-10-21_14h23.48.681	THAI_NEGA	2021.2.3	Win32	61.58014656						0	33	33	33	1
z	1	1.6465						TENTONO	np	7	0	monitoring	0	nonparola	2	ong	0	no	BDM19F21	19	F	2021-10-21_14h23.48.681	THAI_NEGA	2021.2.3	Win32	61.58014656						0	34	34	34	1
l	1	1.6158						MANICO	p	6	12	monitoring	0	l	1	pmcue	0	no	BDM19F21	19	F	2021-10-21_14h23.48.681	THAI_NEGA	2021.2.3	Win32	61.58014656						0	35	35	35	1
	0							GETTONE	p	7	5	monitoring	250	parola	1	ong	0	no	BDM19F21	19	F	2021-10-21_14h23.48.681	THAI_NEGA	2021.2.3	Win32	61.58014656						0	36	36	36	1
m	0	-2.269						CALERA	np	6	0	monitoring	500	nonparola	2	ong	0	no	BDM19F21	19	F	2021-10-21_14h23.48.681	THAI_NEGA	2021.2.3	Win32	61.58014656						0	37	37	37	1
m	1	0.9484						USTIONE	p	7	20	monitoring	500	parola	1	ong	0	no	BDM19F21	19	F	2021-10-21_14h23.48.681	THAI_NEGA	2021.2.3	Win32	61.58014656						0	38	38	38	1
m	1	1.872						LEGNAME	p	7	7	monitoring	0	parola	1	ong	0	no	BDM19F21	19	F	2021-10-21_14h23.48.681	THAI_NEGA	2021.2.3	Win32	61.58014656						0	39	39	39	1
z	1	1.0317						MODIVO	np	6	0	monitoring	0	nonparola	2	ong	0	no	BDM19F21	19	F	2021-10-21_14h23.48.681	THAI_NEGA	2021.2.3	Win32	61.58014656						0	40	40	40	1
	0							RADURA	p	6	9	monitoring	0	parola	1	ong	0	no	BDM19F21	19	F	2021-10-21_14h23.48.681	THAI_NEGA	2021.2.3	Win32	61.58014656						0	41	41	41	1
z	1	1.2727						TUANTO	np	6	0	monitoring	250	nonparola	2	ong	0	no	BDM19F21	19	F	2021-10-21_14h23.48.681	THAI_NEGA	2021.2.3	Win32	61.58014656						0	42	42	42	1
m	1	1.1055						PICCONE	p	7	11	monitoring	0	parola	1	ong	0	no	BDM19F21	19	F	2021-10-21_14h23.48.681	THAI_NEGA	2021.2.3	Win32	61.58014656						0	43	43	43	1
z	1	1.1478						LACREME	np	7	0	monitoring	250	nonparola	2	ong	0	no	BDM19F21	19	F	2021-10-21_14h23.48.681	THAI_NEGA	2021.2.3	Win32	61.58014656						0	44	44	44	1
z	1	1.3502						DILITTA	np	7	0	monitoring	500	nonparola	2	ong	0	no	BDM19F21	19	F	2021-10-21_14h23.48.681	THAI_NEGA	2021.2.3	Win32	61.58014656						0	45	45	45	1
z	0	1.0681						TOMANTE	np	7	0	monitoring	0	l	2	pmcue	0	no	BDM19F21	19	F	2021-10-21_14h23.48.681	THAI_NEGA	2021.2.3	Win32	61.58014656						0	46	46	46	1
m	1	0.6973						OTTONE	p	6	17	monitoring	500	parola	1	ong	0	no	BDM19F21	19	F	2021-10-21_14h23.48.681	THAI_NEGA	2021.2.3	Win32	61.58014656						0	47	47	47	1
m	1	1.2293						GAZEBO	p	6	8	monitoring	0	parola	1	ong	0	no	BDM19F21	19	F	2021-10-21_14h23.48.681	THAI_NEGA	2021.2.3	Win32	61.58014656						0	48	48	48	1
z	1	1.3188						NENICO	np	6	0	monitoring	250	nonparola	2	ong	0	no	BDM19F21	19	F	2021-10-21_14h23.48.681	THAI_NEGA	2021.2.3	Win32	61.58014656						0	49	49	49	1
z	0	1.2805						ARPIONE	p	7	12	monitoring	250	parola	1	ong	0	no	BDM19F21	19	F	2021-10-21_14h23.48.681	THAI_NEGA	2021.2.3	Win32	61.58014656						0	50	50	50	1
z	1	1.7148						VANIGIA	np	7	0	monitoring	500	nonparola	2	ong	0	no	BDM19F21	19	F	2021-10-21_14h23.48.681	THAI_NEGA	2021.2.3	Win32	61.58014656						0	51	51	51	1
z	1	0.94						EBLISSE	np	7	0	monitoring	0	nonparola	2	ong	0	no	BDM19F21	19	F	2021-10-21_14h23.48.681	THAI_NEGA	2021.2.3	Win32	61.58014656						0	52	52	52	1
m	1	1.0969						CARTINA	p	7	13	monitoring	250	parola	1	ong	0	no	BDM19F21	19	F	2021-10-21_14h23.48.681	THAI_NEGA	2021.2.3	Win32	61.58014656						0	53	53	53	1
z	1	1.0981						TECITA	np	6	0	monitoring	500	nonparola	2	ong	0	no	BDM19F21	19	F	2021-10-21_14h23.48.681	THAI_NEGA	2021.2.3	Win32	61.58014656						0	54	54	54	1
m	1	0.8747						FELINO	p	6	9	monitoring	500	parola	1	ong	0	no	BDM19F21	19	F	2021-10-21_14h23.48.681	THAI_NEGA	2021.2.3	Win32	61.58014656						0	55	55	55	1
	0							GINEVRO	np	7	0	monitoring	250	nonparola	2	ong	0	no	BDM19F21	19	F	2021-10-21_14h23.48.681	THAI_NEGA	2021.2.3	Win32	61.58014656						0	56	56	56	1
z	1	0.9363						ELANCO	np	6	0	monitoring	250	nonparola	2	ong	0	no	BDM19F21	19	F	2021-10-21_14h23.48.681	THAI_NEGA	2021.2.3	Win32	61.58014656						0	57	57	57	1
m	1	0.7387						BIDONE	p	6	13	monitoring	0	parola	1	ong	0	no	BDM19F21	19	F	2021-10-21_14h23.48.681	THAI_NEGA	2021.2.3	Win32	61.58014656						0	58	58	58	1
z	0	0.8679						LEMURE	p	6	3	monitoring	500	parola	1	ong	0	no	BDM19F21	19	F	2021-10-21_14h23.48.681	THAI_NEGA	2021.2.3	Win32	61.58014656						0	59	59	59	1
l	1	1.1657						SAGOMA	p	6	0	monitoring	250	l	1	pmcue	0	no	BDM19F21	19	F	2021-10-21_14h23.48.681	THAI_NEGA	2021.2.3	Win32	61.58014656						0	60	60	60	1
m	1	0.8456						REPERTO	p	7	7	monitoring	0	parola	1	ong	0	no	BDM19F21	19	F	2021-10-21_14h23.48.681	THAI_NEGA	2021.2.3	Win32	61.58014656						0	61	61	61	1
z	1	0.9087						MIDULLO	np	7	0	monitoring	250	nonparola	2	ong	0	no	BDM19F21	19	F	2021-10-21_14h23.48.681	THAI_NEGA	2021.2.3	Win32	61.58014656						0	62	62	62	1
	0							DANNOLA	np	7	0	monitoring	500	nonparola	2	ong	0	no	BDM19F21	19	F	2021-10-21_14h23.48.681	THAI_NEGA	2021.2.3	Win32	61.58014656						0	63	63	63	1
m	1	0.729						ORFANO	p	6	9	monitoring	500	parola	1	ong	0	no	BDM19F21	19	F	2021-10-21_14h23.48.681	THAI_NEGA	2021.2.3	Win32	61.58014656						0	64	64	64	1
z	1	1.0111						BANENA	np	6	0	monitoring	250	nonparola	2	ong	0	no	BDM19F21	19	F	2021-10-21_14h23.48.681	THAI_NEGA	2021.2.3	Win32	61.58014656						0	65	65	65	1
z	1	1.1938						FERPATA	np	7	0	monitoring	0	nonparola	2	ong	0	no	BDM19F21	19	F	2021-10-21_14h23.48.681	THAI_NEGA	2021.2.3	Win32	61.58014656						0	66	66	66	1
m	1	0.8458						NEURONE	p	7	11	monitoring	250	parola	1	ong	0	no	BDM19F21	19	F	2021-10-21_14h23.48.681	THAI_NEGA	2021.2.3	Win32	61.58014656						0	67	67	67	1
z	1	1.1303						LATTERA	np	7	0	monitoring	500	nonparola	2	ong	0	no	BDM19F21	19	F	2021-10-21_14h23.48.681	THAI_NEGA	2021.2.3	Win32	61.58014656						0	68	68	68	1
z	1	1.0852						GESIONE	np	7	0	monitoring	500	nonparola	2	ong	0	no	BDM19F21	19	F	2021-10-21_14h23.48.681	THAI_NEGA	2021.2.3	Win32	61.58014656						0	69	69	69	1
m	1	0.9089						PEDANA	p	6	18	monitoring	500	parola	1	ong	0	no	BDM19F21	19	F	2021-10-21_14h23.48.681	THAI_NEGA	2021.2.3	Win32	61.58014656						0	70	70	70	1
l	1	1.2422						MACIATA	np	7	0	monitoring	500	l	2	pmcue	0	no	BDM19F21	19	F	2021-10-21_14h23.48.681	THAI_NEGA	2021.2.3	Win32	61.58014656						0	71	71	71	1
z	1	1.1139						FIOLINO	np	7	0	monitoring	250	nonparola	2	ong	0	no	BDM19F21	19	F	2021-10-21_14h23.48.681	THAI_NEGA	2021.2.3	Win32	61.58014656						0	72	72	72	1
m	1	0.9403						INGORGO	p	7	16	monitoring	0	parola	1	ong	0	no	BDM19F21	19	F	2021-10-21_14h23.48.681	THAI_NEGA	2021.2.3	Win32	61.58014656						0	73	73	73	1
z	1	1.1696						IMPORO	np	6	0	monitoring	250	nonparola	2	ong	0	no	BDM19F21	19	F	2021-10-21_14h23.48.681	THAI_NEGA	2021.2.3	Win32	61.58014656						0	74	74	74	1
m	1	0.8581						NOBILE	p	6	29	monitoring	500	parola	1	ong	0	no	BDM19F21	19	F	2021-10-21_14h23.48.681	THAI_NEGA	2021.2.3	Win32	61.58014656						0	75	75	75	1
m	1	1.1462						MINIERA	p	7	19	monitoring	500	parola	1	ong	0	no	BDM19F21	19	F	2021-10-21_14h23.48.681	THAI_NEGA	2021.2.3	Win32	61.58014656						0	76	76	76	1
z	1	1.7688						ALLARVE	np	7	0	monitoring	500	nonparola	2	ong	0	no	BDM19F21	19	F	2021-10-21_14h23.48.681	THAI_NEGA	2021.2.3	Win32	61.58014656						0	77	77	77	1
z	1	1.136						DIBANO	np	6	0	monitoring	250	nonparola	2	ong	0	no	BDM19F21	19	F	2021-10-21_14h23.48.681	THAI_NEGA	2021.2.3	Win32	61.58014656						0	78	78	78	1
m	1	1.5351						FAGOTTO	p	7	7	monitoring	0	parola	1	ong	0	no	BDM19F21	19	F	2021-10-21_14h23.48.681	THAI_NEGA	2021.2.3	Win32	61.58014656						0	79	79	79	1
m	1	1.1027						PALUDE	p	6	13	monitoring	0	parola	1	ong	0	no	BDM19F21	19	F	2021-10-21_14h23.48.681	THAI_NEGA	2021.2.3	Win32	61.58014656						0	80	80	80	1
z	1	0.8697						MUDINO	np	6	0	monitoring	500	nonparola	2	ong	0	no	BDM19F21	19	F	2021-10-21_14h23.48.681	THAI_NEGA	2021.2.3	Win32	61.58014656						0	81	81	81	1
z	1	1.6527						ESTEBA	np	6	0	monitoring	500	nonparola	2	ong	0	no	BDM19F21	19	F	2021-10-21_14h23.48.681	THAI_NEGA	2021.2.3	Win32	61.58014656						0	82	82	82	1
l	1	1.5528						MANTIDE	p	7	9	monitoring	250	l	1	pmcue	0	no	BDM19F21	19	F	2021-10-21_14h23.48.681	THAI_NEGA	2021.2.3	Win32	61.58014656						0	83	83	83	1
m	1	1.2523						UVETTA	p	6	11	monitoring	500	parola	1	ong	0	no	BDM19F21	19	F	2021-10-21_14h23.48.681	THAI_NEGA	2021.2.3	Win32	61.58014656						0	84	84	84	1
m	1	1.3681						ESILIO	p	6	41	monitoring	250	parola	1	ong	0	no	BDM19F21	19	F	2021-10-21_14h23.48.681	THAI_NEGA	2021.2.3	Win32	61.58014656						0	85	85	85	1
z	1	1.4844						RECRUTA	np	7	0	monitoring	500	nonparola	2	ong	0	no	BDM19F21	19	F	2021-10-21_14h23.48.681	THAI_NEGA	2021.2.3	Win32	61.58014656						0	86	86	86	1
m	1	1.0692						TIMONE	p	7	31	monitoring	250	parola	1	ong	0	no	BDM19F21	19	F	2021-10-21_14h23.48.681	THAI_NEGA	2021.2.3	Win32	61.58014656						0	87	87	87	1
m	1	0.7857						CAVOLO	p	6	13	monitoring	0	parola	1	ong	0	no	BDM19F21	19	F	2021-10-21_14h23.48.681	THAI_NEGA	2021.2.3	Win32	61.58014656						0	88	88	88	1
z	1	1.0188						NOTTARE	np	7	0	monitoring	500	nonparola	2	ong	0	no	BDM19F21	19	F	2021-10-21_14h23.48.681	THAI_NEGA	2021.2.3	Win32	61.58014656						0	89	89	89	1
	0							LICHENE	p	7	7	monitoring	0	parola	1	ong	0	no	BDM19F21	19	F	2021-10-21_14h23.48.681	THAI_NEGA	2021.2.3	Win32	61.58014656						0	90	90	90	1
z	1	0.9492						PUSTINO	np	7	0	monitoring	500	nonparola	2	ong	0	no	BDM19F21	19	F	2021-10-21_14h23.48.681	THAI_NEGA	2021.2.3	Win32	61.58014656						0	91	91	91	1
m	1	0.7012						MULINO	p	6	7	monitoring	0	parola	1	ong	0	no	BDM19F21	19	F	2021-10-21_14h23.48.681	THAI_NEGA	2021.2.3	Win32	61.58014656						0	92	92	92	1
m	0	1.5477						VAROLO	np	6	0	monitoring	0	nonparola	2	ong	0	no	BDM19F21	19	F	2021-10-21_14h23.48.681	THAI_NEGA	2021.2.3	Win32	61.58014656						0	93	93	93	1
m	0	0.9727						ENIGMA	p	6	9	monitoring	500	l	1	pmcue	0	no	BDM19F21	19	F	2021-10-21_14h23.48.681	THAI_NEGA	2021.2.3	Win32	61.58014656						0	94	94	94	1
m	1	1.08						NARICE	p	6	15	monitoring	250	parola	1	ong	0	no	BDM19F21	19	F	2021-10-21_14h23.48.681	THAI_NEGA	2021.2.3	Win32	61.58014656						0	95	95	95	1
z	1	1.1295						CAVIDE	np	6	0	monitoring	500	nonparola	2	ong	0	no	BDM19F21	19	F	2021-10-21_14h23.48.681	THAI_NEGA	2021.2.3	Win32	61.58014656						0	96	96	96	1
	0							VOLACE	np	6	0	monitoring	0	nonparola	2	ong	0	no	BDM19F21	19	F	2021-10-21_14h23.48.681	THAI_NEGA	2021.2.3	Win32	61.58014656						0	97	97	97	1
z	1	1.5495						SADICE	np	6	0	monitoring	0	nonparola	2	ong	0	no	BDM19F21	19	F	2021-10-21_14h23.48.681	THAI_NEGA	2021.2.3	Win32	61.58014656						0	98	98	98	1
m	1	0.7202						VORTICE	p	7	14	monitoring	250	parola	1	ong	0	no	BDM19F21	19	F	2021-10-21_14h23.48.681	THAI_NEGA	2021.2.3	Win32	61.58014656						0	99	99	99	1
																			BDM19F21	19	F	2021-10-21_14h23.48.681	THAI_NEGA	2021.2.3	Win32	61.58014656											n	1	10.5957	y	1	5.296	n	1	5.5889
