# Supplementary material for: Thinking about it: the impact of COVID-19-related stimuli on prospective memory
Source: PeerJ. 2023 Nov 16;11:e16389. doi: 10.7717/peerj.16389 (PMC10657566; doi:10.7717/peerj.16389)
Supplement: Supplemental Information 4 — The raw data from both the task and the questionnaire. Both folders are divided in the three conditions (COV, DOC, and NEGA) depending on the presented video clip. [file peerj-11-16389-s004.zip › Data/RAW_Data_Task/NEGA_version/FP24F7_nega.csv]

trial_key.keys	trial_key.corr	trial_key.rt	trials_loop_practice.thisRepN	trials_loop_practice.thisTrialN	trials_loop_practice.thisN	trials_loop_practice.thisIndex	trials_loop_practice.ran	stimolo	parolanonparola	lunghezza	frequenza	blocco	jitter	rispcorr	StimTrig	stim_type	stimulus_after	underline	ID_Soggetto*	Età*	Sesso	date	expName	psychopyVersion	OS	frameRate	trials_loop_baseline.thisRepN	trials_loop_baseline.thisTrialN	trials_loop_baseline.thisN	trials_loop_baseline.thisIndex	trials_loop_baseline.ran	trials_loop_attention.thisRepN	trials_loop_attention.thisTrialN	trials_loop_attention.thisN	trials_loop_attention.thisIndex	trials_loop_attention.ran	emotional1_key.keys	emotional1_key.corr	emotional1_key.rt	emotional2_key.keys	emotional2_key.corr	emotional2_key.rt	emotional3_key.keys	emotional3_key.corr	emotional3_key.rt
m	0	0.6306	0	0	0	0	1	ARANCIA	p	7	31	practice	500	parola	1	ong	0	no	FP24F7	24	F	2021-10-07_19h15.36.096	THAI_NEGA	2021.2.3	Win32	60.00960154
m	1	1.1485	0	1	1	1	1	RECINA	np	6	0	practice	500	nonparola	2	ong	0	no	FP24F7	24	F	2021-10-07_19h15.36.096	THAI_NEGA	2021.2.3	Win32	60.00960154
z	0	1.0415	0	2	2	2	1	TUCCANA	np	7	0	practice	250	nonparola	2	ong	0	no	FP24F7	24	F	2021-10-07_19h15.36.096	THAI_NEGA	2021.2.3	Win32	60.00960154
z	1	0.6245	0	3	3	3	1	PETTINE	p	7	1	practice	0	parola	1	ong	0	no	FP24F7	24	F	2021-10-07_19h15.36.096	THAI_NEGA	2021.2.3	Win32	60.00960154
m	1	1.0015	0	4	4	4	1	INFITO	np	6	0	practice	500	nonparola	2	ong	0	no	FP24F7	24	F	2021-10-07_19h15.36.096	THAI_NEGA	2021.2.3	Win32	60.00960154
z	1	0.6679	0	5	5	5	1	GIUDICE	p	7	374	practice	500	parola	1	ong	0	no	FP24F7	24	F	2021-10-07_19h15.36.096	THAI_NEGA	2021.2.3	Win32	60.00960154
m	0	0.784	0	6	6	6	1	VOLANTE	p	7	89	practice	0	parola	1	ong	0	no	FP24F7	24	F	2021-10-07_19h15.36.096	THAI_NEGA	2021.2.3	Win32	60.00960154
m	1	0.9183	0	7	7	7	1	CUBELA	np	6	0	practice	250	nonparola	2	ong	0	no	FP24F7	24	F	2021-10-07_19h15.36.096	THAI_NEGA	2021.2.3	Win32	60.00960154
m	1	1.3238	0	8	8	8	1	LUGGINE	np	7	0	practice	0	nonparola	2	ong	0	no	FP24F7	24	F	2021-10-07_19h15.36.096	THAI_NEGA	2021.2.3	Win32	60.00960154
z	1	0.6279	0	9	9	9	1	DISEGNO	p	7	201	practice	0	parola	1	ong	0	no	FP24F7	24	F	2021-10-07_19h15.36.096	THAI_NEGA	2021.2.3	Win32	60.00960154
z	1	0.6928						RELITTO	p	7	8	baseline	500	parola	1	ong	0	no	FP24F7	24	F	2021-10-07_19h15.36.096	THAI_NEGA	2021.2.3	Win32	60.00960154	0	0	0	0	1
m	0	0.8684						GERANIO	p	7	12	baseline	250	parola	1	ong	0	no	FP24F7	24	F	2021-10-07_19h15.36.096	THAI_NEGA	2021.2.3	Win32	60.00960154	0	1	1	1	1
m	1	1.2255						VANANGA	np	7	0	baseline	0	nonparola	2	ong	0	no	FP24F7	24	F	2021-10-07_19h15.36.096	THAI_NEGA	2021.2.3	Win32	60.00960154	0	2	2	2	1
z	1	0.7312						NATICA	p	6	5	baseline	250	parola	1	ong	0	no	FP24F7	24	F	2021-10-07_19h15.36.096	THAI_NEGA	2021.2.3	Win32	60.00960154	0	3	3	3	1
z	0	1.0757						USTELLO	np	7	0	baseline	500	nonparola	2	ong	0	no	FP24F7	24	F	2021-10-07_19h15.36.096	THAI_NEGA	2021.2.3	Win32	60.00960154	0	4	4	4	1
z	1	0.9266						METANO	p	6	17	baseline	250	parola	1	ong	0	no	FP24F7	24	F	2021-10-07_19h15.36.096	THAI_NEGA	2021.2.3	Win32	60.00960154	0	5	5	5	1
m	1	1.1025						FIURIA	np	6	0	baseline	500	nonparola	2	ong	0	no	FP24F7	24	F	2021-10-07_19h15.36.096	THAI_NEGA	2021.2.3	Win32	60.00960154	0	6	6	6	1
z	1	0.5981						SUGHERO	p	7	5	baseline	250	parola	1	ong	0	no	FP24F7	24	F	2021-10-07_19h15.36.096	THAI_NEGA	2021.2.3	Win32	60.00960154	0	7	7	7	1
m	1	0.9811						PIROTA	np	6	0	baseline	250	nonparola	2	ong	0	no	FP24F7	24	F	2021-10-07_19h15.36.096	THAI_NEGA	2021.2.3	Win32	60.00960154	0	8	8	8	1
m	1	0.9478						BAMBORA	np	7	0	baseline	0	nonparola	2	ong	0	no	FP24F7	24	F	2021-10-07_19h15.36.096	THAI_NEGA	2021.2.3	Win32	60.00960154	0	9	9	9	1
z	1	0.6025						PETALO	p	6	27	baseline	250	parola	1	ong	0	no	FP24F7	24	F	2021-10-07_19h15.36.096	THAI_NEGA	2021.2.3	Win32	60.00960154	0	10	10	10	1
z	1	0.7653						ELMETTO	p	7	5	baseline	0	parola	1	ong	0	no	FP24F7	24	F	2021-10-07_19h15.36.096	THAI_NEGA	2021.2.3	Win32	60.00960154	0	11	11	11	1
m	1	0.7997						DOBILE	np	6	0	baseline	250	nonparola	2	ong	0	no	FP24F7	24	F	2021-10-07_19h15.36.096	THAI_NEGA	2021.2.3	Win32	60.00960154	0	12	12	12	1
z	1	0.7159						BAVERO	p	6	7	baseline	0	parola	1	ong	0	no	FP24F7	24	F	2021-10-07_19h15.36.096	THAI_NEGA	2021.2.3	Win32	60.00960154	0	13	13	13	1
z	1	0.5651						VALENZA	p	7	10	baseline	500	parola	1	ong	0	no	FP24F7	24	F	2021-10-07_19h15.36.096	THAI_NEGA	2021.2.3	Win32	60.00960154	0	14	14	14	1
m	1	0.7484						ORDONE	np	6	0	baseline	250	nonparola	2	ong	0	no	FP24F7	24	F	2021-10-07_19h15.36.096	THAI_NEGA	2021.2.3	Win32	60.00960154	0	15	15	15	1
m	1	1.305						TERPONE	np	7	0	baseline	250	nonparola	2	ong	0	no	FP24F7	24	F	2021-10-07_19h15.36.096	THAI_NEGA	2021.2.3	Win32	60.00960154	0	16	16	16	1
z	1	0.8521						INCHINO	p	7	10	baseline	250	parola	1	ong	0	no	FP24F7	24	F	2021-10-07_19h15.36.096	THAI_NEGA	2021.2.3	Win32	60.00960154	0	17	17	17	1
z	1	0.6981						ETTARO	p	6	31	baseline	0	parola	1	ong	0	no	FP24F7	24	F	2021-10-07_19h15.36.096	THAI_NEGA	2021.2.3	Win32	60.00960154	0	18	18	18	1
m	1	0.7994						LUVACA	np	6	0	baseline	250	nonparola	2	ong	0	no	FP24F7	24	F	2021-10-07_19h15.36.096	THAI_NEGA	2021.2.3	Win32	60.00960154	0	19	19	19	1
z	1	0.6005						DUETTO	p	6	23	baseline	500	parola	1	ong	0	no	FP24F7	24	F	2021-10-07_19h15.36.096	THAI_NEGA	2021.2.3	Win32	60.00960154	0	20	20	20	1
m	1	0.8599						PUPILE	np	6	0	baseline	250	nonparola	2	ong	0	no	FP24F7	24	F	2021-10-07_19h15.36.096	THAI_NEGA	2021.2.3	Win32	60.00960154	0	21	21	21	1
m	1	0.6879						STOVACO	np	7	0	baseline	0	nonparola	2	ong	0	no	FP24F7	24	F	2021-10-07_19h15.36.096	THAI_NEGA	2021.2.3	Win32	60.00960154	0	22	22	22	1
z	1	0.6387						BARILE	p	6	7	baseline	500	parola	1	ong	0	no	FP24F7	24	F	2021-10-07_19h15.36.096	THAI_NEGA	2021.2.3	Win32	60.00960154	0	23	23	23	1
m	1	0.8673						RANAIO	np	6	0	baseline	250	nonparola	2	ong	0	no	FP24F7	24	F	2021-10-07_19h15.36.096	THAI_NEGA	2021.2.3	Win32	60.00960154	0	24	24	24	1
z	1	0.8042						CAVERNA	p	7	14	baseline	250	parola	1	ong	0	no	FP24F7	24	F	2021-10-07_19h15.36.096	THAI_NEGA	2021.2.3	Win32	60.00960154	0	25	25	25	1
m	1	1.566						ROTOIA	np	7	0	baseline	500	nonparola	2	ong	0	no	FP24F7	24	F	2021-10-07_19h15.36.096	THAI_NEGA	2021.2.3	Win32	60.00960154	0	26	26	26	1
z	1	0.666						ALTURA	p	6	8	baseline	500	parola	1	ong	0	no	FP24F7	24	F	2021-10-07_19h15.36.096	THAI_NEGA	2021.2.3	Win32	60.00960154	0	27	27	27	1
z	1	0.6503						DIPINTO	p	7	21	baseline	0	parola	1	ong	0	no	FP24F7	24	F	2021-10-07_19h15.36.096	THAI_NEGA	2021.2.3	Win32	60.00960154	0	28	28	28	1
z	1	0.6164						LEGUME	p	6	11	baseline	250	parola	1	ong	0	no	FP24F7	24	F	2021-10-07_19h15.36.096	THAI_NEGA	2021.2.3	Win32	60.00960154	0	29	29	29	1
m	1	0.7171						FEDINO	np	6	0	baseline	500	nonparola	2	ong	0	no	FP24F7	24	F	2021-10-07_19h15.36.096	THAI_NEGA	2021.2.3	Win32	60.00960154	0	30	30	30	1
z	1	0.6499						MENSOLA	p	7	7	baseline	0	parola	1	ong	0	no	FP24F7	24	F	2021-10-07_19h15.36.096	THAI_NEGA	2021.2.3	Win32	60.00960154	0	31	31	31	1
m	1	0.966						ALCUME	np	6	0	baseline	500	nonparola	2	ong	0	no	FP24F7	24	F	2021-10-07_19h15.36.096	THAI_NEGA	2021.2.3	Win32	60.00960154	0	32	32	32	1
z	1	0.7973						INNESTO	p	6	13	baseline	0	parola	1	ong	0	no	FP24F7	24	F	2021-10-07_19h15.36.096	THAI_NEGA	2021.2.3	Win32	60.00960154	0	33	33	33	1
m	1	0.831						LAVENDA	np	7	0	baseline	0	nonparola	2	ong	0	no	FP24F7	24	F	2021-10-07_19h15.36.096	THAI_NEGA	2021.2.3	Win32	60.00960154	0	34	34	34	1
m	0	0.967						SLAVINA	p	7	5	baseline	500	parola	1	ong	0	no	FP24F7	24	F	2021-10-07_19h15.36.096	THAI_NEGA	2021.2.3	Win32	60.00960154	0	35	35	35	1
z	1	0.6162						ORMONE	p	6	6	baseline	500	parola	1	ong	0	no	FP24F7	24	F	2021-10-07_19h15.36.096	THAI_NEGA	2021.2.3	Win32	60.00960154	0	36	36	36	1
m	1	0.7701						UMIONE	np	6	0	baseline	0	nonparola	2	ong	0	no	FP24F7	24	F	2021-10-07_19h15.36.096	THAI_NEGA	2021.2.3	Win32	60.00960154	0	37	37	37	1
z	1	0.6159						SALAME	p	6	14	baseline	0	parola	1	ong	0	no	FP24F7	24	F	2021-10-07_19h15.36.096	THAI_NEGA	2021.2.3	Win32	60.00960154	0	38	38	38	1
m	1	0.9247						GANDOLA	np	7	0	baseline	500	nonparola	2	ong	0	no	FP24F7	24	F	2021-10-07_19h15.36.096	THAI_NEGA	2021.2.3	Win32	60.00960154	0	39	39	39	1
m	1	0.8037						DIGEGNO	np	7	0	baseline	500	nonparola	2	ong	0	no	FP24F7	24	F	2021-10-07_19h15.36.096	THAI_NEGA	2021.2.3	Win32	60.00960154	0	40	40	40	1
m	1	0.7051						BACRECA	np	7	0	baseline	0	nonparola	2	ong	0	no	FP24F7	24	F	2021-10-07_19h15.36.096	THAI_NEGA	2021.2.3	Win32	60.00960154	0	41	41	41	1
z	1	0.5657						RUDERE	p	6	8	baseline	250	parola	1	ong	0	no	FP24F7	24	F	2021-10-07_19h15.36.096	THAI_NEGA	2021.2.3	Win32	60.00960154	0	42	42	42	1
m	1	0.7482						OSCITE	np	6	0	baseline	250	nonparola	2	ong	0	no	FP24F7	24	F	2021-10-07_19h15.36.096	THAI_NEGA	2021.2.3	Win32	60.00960154	0	43	43	43	1
z	1	0.5537						NETTARE	p	7	14	baseline	500	parola	1	ong	0	no	FP24F7	24	F	2021-10-07_19h15.36.096	THAI_NEGA	2021.2.3	Win32	60.00960154	0	44	44	44	1
z	0	0.7057						PENTERA	np	7	0	baseline	0	nonparola	2	ong	0	no	FP24F7	24	F	2021-10-07_19h15.36.096	THAI_NEGA	2021.2.3	Win32	60.00960154	0	45	45	45	1
m	1	0.7647						NEBOZIO	np	7	0	baseline	250	nonparola	2	ong	0	no	FP24F7	24	F	2021-10-07_19h15.36.096	THAI_NEGA	2021.2.3	Win32	60.00960154	0	46	46	46	1
z	1	0.92						ZATTERA	p	7	14	baseline	500	parola	1	ong	0	no	FP24F7	24	F	2021-10-07_19h15.36.096	THAI_NEGA	2021.2.3	Win32	60.00960154	0	47	47	47	1
z	1	0.7308						LAMIERA	p	7	11	baseline	500	parola	1	ong	0	no	FP24F7	24	F	2021-10-07_19h15.36.096	THAI_NEGA	2021.2.3	Win32	60.00960154	0	48	48	48	1
m	1	0.7457						CULINA	np	6	0	baseline	500	nonparola	2	ong	0	no	FP24F7	24	F	2021-10-07_19h15.36.096	THAI_NEGA	2021.2.3	Win32	60.00960154	0	49	49	49	1
z	1	0.7032						FALANGE	p	7	9	baseline	250	parola	1	ong	0	no	FP24F7	24	F	2021-10-07_19h15.36.096	THAI_NEGA	2021.2.3	Win32	60.00960154	0	50	50	50	1
z	1	0.6816						PEDALE	p	6	16	baseline	500	parola	1	ong	0	no	FP24F7	24	F	2021-10-07_19h15.36.096	THAI_NEGA	2021.2.3	Win32	60.00960154	0	51	51	51	1
m	1	0.8309						METARDO	np	7	0	baseline	500	nonparola	2	ong	0	no	FP24F7	24	F	2021-10-07_19h15.36.096	THAI_NEGA	2021.2.3	Win32	60.00960154	0	52	52	52	1
z	1	0.6439						EMPORIO	p	7	3	baseline	250	parola	1	ong	0	no	FP24F7	24	F	2021-10-07_19h15.36.096	THAI_NEGA	2021.2.3	Win32	60.00960154	0	53	53	53	1
m	1	0.8365						TAPORE	np	6	0	baseline	0	nonparola	2	ong	0	no	FP24F7	24	F	2021-10-07_19h15.36.096	THAI_NEGA	2021.2.3	Win32	60.00960154	0	54	54	54	1
m	1	0.8808						DENTIDE	np	7	0	baseline	250	nonparola	2	ong	0	no	FP24F7	24	F	2021-10-07_19h15.36.096	THAI_NEGA	2021.2.3	Win32	60.00960154	0	55	55	55	1
m	1	0.7983						SEPERTO	np	7	0	baseline	500	nonparola	2	ong	0	no	FP24F7	24	F	2021-10-07_19h15.36.096	THAI_NEGA	2021.2.3	Win32	60.00960154	0	56	56	56	1
m	0	1.0311						MUCOSA	p	6	6	baseline	500	parola	1	ong	0	no	FP24F7	24	F	2021-10-07_19h15.36.096	THAI_NEGA	2021.2.3	Win32	60.00960154	0	57	57	57	1
m	1	0.865						BECULLA	np	7	0	baseline	250	nonparola	2	ong	0	no	FP24F7	24	F	2021-10-07_19h15.36.096	THAI_NEGA	2021.2.3	Win32	60.00960154	0	58	58	58	1
z	1	0.8104						FUCINA	p	6	8	baseline	250	parola	1	ong	0	no	FP24F7	24	F	2021-10-07_19h15.36.096	THAI_NEGA	2021.2.3	Win32	60.00960154	0	59	59	59	1
m	0	0.9214						ECLISSI	p	7	5	baseline	0	parola	1	ong	0	no	FP24F7	24	F	2021-10-07_19h15.36.096	THAI_NEGA	2021.2.3	Win32	60.00960154	0	60	60	60	1
z	1	0.6029						TROFEO	p	6	23	baseline	250	parola	1	ong	0	no	FP24F7	24	F	2021-10-07_19h15.36.096	THAI_NEGA	2021.2.3	Win32	60.00960154	0	61	61	61	1
z	1	0.598						ROTTAME	p	7	7	baseline	0	parola	1	ong	0	no	FP24F7	24	F	2021-10-07_19h15.36.096	THAI_NEGA	2021.2.3	Win32	60.00960154	0	62	62	62	1
m	1	0.8931						MENDOLO	np	7	0	baseline	500	nonparola	2	ong	0	no	FP24F7	24	F	2021-10-07_19h15.36.096	THAI_NEGA	2021.2.3	Win32	60.00960154	0	63	63	63	1
m	1	0.7649						ARSINE	np	6	0	baseline	250	nonparola	2	ong	0	no	FP24F7	24	F	2021-10-07_19h15.36.096	THAI_NEGA	2021.2.3	Win32	60.00960154	0	64	64	64	1
z	1	0.7497						TISANA	p	6	7	baseline	0	parola	1	ong	0	no	FP24F7	24	F	2021-10-07_19h15.36.096	THAI_NEGA	2021.2.3	Win32	60.00960154	0	65	65	65	1
m	1	0.685						ORLINO	np	6	0	baseline	0	nonparola	2	ong	0	no	FP24F7	24	F	2021-10-07_19h15.36.096	THAI_NEGA	2021.2.3	Win32	60.00960154	0	66	66	66	1
z	1	0.7482						ARINGA	p	6	9	baseline	500	parola	1	ong	0	no	FP24F7	24	F	2021-10-07_19h15.36.096	THAI_NEGA	2021.2.3	Win32	60.00960154	0	67	67	67	1
m	1	0.7304						TENGINE	np	7	0	baseline	0	nonparola	2	ong	0	no	FP24F7	24	F	2021-10-07_19h15.36.096	THAI_NEGA	2021.2.3	Win32	60.00960154	0	68	68	68	1
z	1	0.8438						ATTICO	p	6	6	baseline	500	parola	1	ong	0	no	FP24F7	24	F	2021-10-07_19h15.36.096	THAI_NEGA	2021.2.3	Win32	60.00960154	0	69	69	69	1
m	1	0.616						VENORE	np	6	0	baseline	250	nonparola	2	ong	0	no	FP24F7	24	F	2021-10-07_19h15.36.096	THAI_NEGA	2021.2.3	Win32	60.00960154	0	70	70	70	1
z	1	0.7932						DARSENA	p	7	9	baseline	0	parola	1	ong	0	no	FP24F7	24	F	2021-10-07_19h15.36.096	THAI_NEGA	2021.2.3	Win32	60.00960154	0	71	71	71	1
m	1	1.0223						ALCIERE	np	7	0	baseline	250	nonparola	2	ong	0	no	FP24F7	24	F	2021-10-07_19h15.36.096	THAI_NEGA	2021.2.3	Win32	60.00960154	0	72	72	72	1
m	1	0.8219						ENTIMO	np	6	0	baseline	0	nonparola	2	ong	0	no	FP24F7	24	F	2021-10-07_19h15.36.096	THAI_NEGA	2021.2.3	Win32	60.00960154	0	73	73	73	1
z	1	0.6679						LIVIDO	p	6	8	baseline	500	parola	1	ong	0	no	FP24F7	24	F	2021-10-07_19h15.36.096	THAI_NEGA	2021.2.3	Win32	60.00960154	0	74	74	74	1
z	1	0.8178						NAUSEA	p	6	15	baseline	0	parola	1	ong	0	no	FP24F7	24	F	2021-10-07_19h15.36.096	THAI_NEGA	2021.2.3	Win32	60.00960154	0	75	75	75	1
m	1	1.3196						VERCACE	np	7	0	baseline	500	nonparola	2	ong	0	no	FP24F7	24	F	2021-10-07_19h15.36.096	THAI_NEGA	2021.2.3	Win32	60.00960154	0	76	76	76	1
z	1	0.6361						COFANO	p	6	9	baseline	0	parola	1	ong	0	no	FP24F7	24	F	2021-10-07_19h15.36.096	THAI_NEGA	2021.2.3	Win32	60.00960154	0	77	77	77	1
z	0	1.1647						USPICIO	np	7	0	baseline	250	nonparola	2	ong	0	no	FP24F7	24	F	2021-10-07_19h15.36.096	THAI_NEGA	2021.2.3	Win32	60.00960154	0	78	78	78	1
z	1	0.6475						IMBUTO	p	6	9	baseline	0	parola	1	ong	0	no	FP24F7	24	F	2021-10-07_19h15.36.096	THAI_NEGA	2021.2.3	Win32	60.00960154	0	79	79	79	1
m	1	0.8139						SADIVA	np	6	0	baseline	500	nonparola	2	ong	0	no	FP24F7	24	F	2021-10-07_19h15.36.096	THAI_NEGA	2021.2.3	Win32	60.00960154	0	80	80	80	1
z	1	0.6475						BOZZOLO	p	7	7	baseline	0	parola	1	ong	0	no	FP24F7	24	F	2021-10-07_19h15.36.096	THAI_NEGA	2021.2.3	Win32	60.00960154	0	81	81	81	1
m	1	1.4434						OMPICCIO	np	7	0	baseline	0	nonparola	2	ong	0	no	FP24F7	24	F	2021-10-07_19h15.36.096	THAI_NEGA	2021.2.3	Win32	60.00960154	0	82	82	82	1
m	1	0.9607						LIMPONE	np	7	0	baseline	500	nonparola	2	ong	0	no	FP24F7	24	F	2021-10-07_19h15.36.096	THAI_NEGA	2021.2.3	Win32	60.00960154	0	83	83	83	1
	0							NARCICO	np	7	0	baseline	250	nonparola	2	ong	0	no	FP24F7	24	F	2021-10-07_19h15.36.096	THAI_NEGA	2021.2.3	Win32	60.00960154	0	84	84	84	1
z	1	0.7334						PASCOLO	p	7	7	baseline	0	parola	1	ong	0	no	FP24F7	24	F	2021-10-07_19h15.36.096	THAI_NEGA	2021.2.3	Win32	60.00960154	0	85	85	85	1
m	1	1.7141						INSOGNA	np	7	0	baseline	250	nonparola	2	ong	0	no	FP24F7	24	F	2021-10-07_19h15.36.096	THAI_NEGA	2021.2.3	Win32	60.00960154	0	86	86	86	1
z	1	1.0673						PATINA	p	6	14	baseline	250	parola	1	ong	0	no	FP24F7	24	F	2021-10-07_19h15.36.096	THAI_NEGA	2021.2.3	Win32	60.00960154	0	87	87	87	1
m	1	0.9823						ADOLTO	np	7	0	baseline	0	nonparola	2	ong	0	no	FP24F7	24	F	2021-10-07_19h15.36.096	THAI_NEGA	2021.2.3	Win32	60.00960154	0	88	88	88	1
z	1	1.0248						UTENTE	p	6	34	baseline	0	parola	1	ong	0	no	FP24F7	24	F	2021-10-07_19h15.36.096	THAI_NEGA	2021.2.3	Win32	60.00960154	0	89	89	89	1
m	1	0.83						CIPELLA	np	7	0	baseline	500	nonparola	2	ong	0	no	FP24F7	24	F	2021-10-07_19h15.36.096	THAI_NEGA	2021.2.3	Win32	60.00960154	0	90	90	90	1
z	1	0.7835						GINEPRO	p	7	10	baseline	0	parola	1	ong	0	no	FP24F7	24	F	2021-10-07_19h15.36.096	THAI_NEGA	2021.2.3	Win32	60.00960154	0	91	91	91	1
m	1	0.8475						NONATO	np	6	0	baseline	500	nonparola	2	ong	0	no	FP24F7	24	F	2021-10-07_19h15.36.096	THAI_NEGA	2021.2.3	Win32	60.00960154	0	92	92	92	1
z	1	0.6109						CALICE	p	6	10	baseline	0	parola	1	ong	0	no	FP24F7	24	F	2021-10-07_19h15.36.096	THAI_NEGA	2021.2.3	Win32	60.00960154	0	93	93	93	1
z	1	0.7376						TORACE	p	6	31	baseline	250	parola	1	ong	0	no	FP24F7	24	F	2021-10-07_19h15.36.096	THAI_NEGA	2021.2.3	Win32	60.00960154	0	94	94	94	1
m	0	0.7968						REDINE	p	6	8	baseline	500	parola	1	ong	0	no	FP24F7	24	F	2021-10-07_19h15.36.096	THAI_NEGA	2021.2.3	Win32	60.00960154	0	95	95	95	1
z	1	0.5976						GOMITO	p	6	35	baseline	0	parola	1	ong	0	no	FP24F7	24	F	2021-10-07_19h15.36.096	THAI_NEGA	2021.2.3	Win32	60.00960154	0	96	96	96	1
m	1	0.9149						INGENSO	np	7	0	baseline	500	nonparola	2	ong	0	no	FP24F7	24	F	2021-10-07_19h15.36.096	THAI_NEGA	2021.2.3	Win32	60.00960154	0	97	97	97	1
m	1	0.7697						COVALLO	np	7	0	baseline	250	nonparola	2	ong	0	no	FP24F7	24	F	2021-10-07_19h15.36.096	THAI_NEGA	2021.2.3	Win32	60.00960154	0	98	98	98	1
z	1	0.6799						MONACO	p	6	24	baseline	250	parola	1	ong	0	no	FP24F7	24	F	2021-10-07_19h15.36.096	THAI_NEGA	2021.2.3	Win32	60.00960154	0	99	99	99	1
m	0	0.0494						DILUVIO	p	7	34	monitoring	0	parola	1	ong	0	no	FP24F7	24	F	2021-10-07_19h15.36.096	THAI_NEGA	2021.2.3	Win32	60.00960154						0	0	0	0	1
m	1	1.7156						PADATO	np	6	0	monitoring	250	nonparola	2	ong	0	no	FP24F7	24	F	2021-10-07_19h15.36.096	THAI_NEGA	2021.2.3	Win32	60.00960154						0	1	1	1	1
z	1	1.3917						STIVALE	p	7	10	monitoring	0	parola	1	ong	0	no	FP24F7	24	F	2021-10-07_19h15.36.096	THAI_NEGA	2021.2.3	Win32	60.00960154						0	2	2	2	1
m	1	1.2739						BAMMINO	np	7	0	monitoring	0	nonparola	2	ong	0	no	FP24F7	24	F	2021-10-07_19h15.36.096	THAI_NEGA	2021.2.3	Win32	60.00960154						0	3	3	3	1
	0							NUDOLA	np	6	0	monitoring	250	nonparola	2	ong	0	no	FP24F7	24	F	2021-10-07_19h15.36.096	THAI_NEGA	2021.2.3	Win32	60.00960154						0	4	4	4	1
z	1	1.2318						ZAMPINO	p	7	6	monitoring	500	parola	1	ong	0	no	FP24F7	24	F	2021-10-07_19h15.36.096	THAI_NEGA	2021.2.3	Win32	60.00960154						0	5	5	5	1
z	1	0.9608						CALDAIA	p	7	12	monitoring	250	parola	1	ong	0	no	FP24F7	24	F	2021-10-07_19h15.36.096	THAI_NEGA	2021.2.3	Win32	60.00960154						0	6	6	6	1
m	1	1.2751						FULGINE	np	7	0	monitoring	0	nonparola	2	ong	0	no	FP24F7	24	F	2021-10-07_19h15.36.096	THAI_NEGA	2021.2.3	Win32	60.00960154						0	7	7	7	1
z	1	0.7497						URANIO	p	6	9	monitoring	250	parola	1	ong	0	no	FP24F7	24	F	2021-10-07_19h15.36.096	THAI_NEGA	2021.2.3	Win32	60.00960154						0	8	8	8	1
z	0	0.8219						APISSO	np	6	0	monitoring	500	nonparola	2	ong	0	no	FP24F7	24	F	2021-10-07_19h15.36.096	THAI_NEGA	2021.2.3	Win32	60.00960154						0	9	9	9	1
m	0	1.0655						CAGERMA	np	7	0	monitoring	0	l	2	pmcue	0	no	FP24F7	24	F	2021-10-07_19h15.36.096	THAI_NEGA	2021.2.3	Win32	60.00960154						0	10	10	10	1
z	1	0.6077						TAZZINA	p	7	10	monitoring	250	parola	1	ong	0	no	FP24F7	24	F	2021-10-07_19h15.36.096	THAI_NEGA	2021.2.3	Win32	60.00960154						0	11	11	11	1
z	1	0.5648						VAPORE	p	6	40	monitoring	0	parola	1	ong	0	no	FP24F7	24	F	2021-10-07_19h15.36.096	THAI_NEGA	2021.2.3	Win32	60.00960154						0	12	12	12	1
m	1	1.2265						FEDORE	np	6	0	monitoring	250	nonparola	2	ong	0	no	FP24F7	24	F	2021-10-07_19h15.36.096	THAI_NEGA	2021.2.3	Win32	60.00960154						0	13	13	13	1
z	1	0.9579						MONTONE	p	7	8	monitoring	250	parola	1	ong	0	no	FP24F7	24	F	2021-10-07_19h15.36.096	THAI_NEGA	2021.2.3	Win32	60.00960154						0	14	14	14	1
m	1	1.0034						CANEZZA	np	7	0	monitoring	0	nonparola	2	ong	0	no	FP24F7	24	F	2021-10-07_19h15.36.096	THAI_NEGA	2021.2.3	Win32	60.00960154						0	15	15	15	1
m	1	0.9499						RAGINA	np	6	0	monitoring	250	nonparola	2	ong	0	no	FP24F7	24	F	2021-10-07_19h15.36.096	THAI_NEGA	2021.2.3	Win32	60.00960154						0	16	16	16	1
z	1	0.715						AGNELLO	p	7	17	monitoring	250	parola	1	ong	0	no	FP24F7	24	F	2021-10-07_19h15.36.096	THAI_NEGA	2021.2.3	Win32	60.00960154						0	17	17	17	1
m	1	0.758						PINARIO	np	7	0	monitoring	250	nonparola	2	ong	0	no	FP24F7	24	F	2021-10-07_19h15.36.096	THAI_NEGA	2021.2.3	Win32	60.00960154						0	18	18	18	1
m	1	0.8376						INDANO	np	6	0	monitoring	500	nonparola	2	ong	0	no	FP24F7	24	F	2021-10-07_19h15.36.096	THAI_NEGA	2021.2.3	Win32	60.00960154						0	19	19	19	1
z	1	0.667						BISTURI	p	7	8	monitoring	250	parola	1	ong	0	no	FP24F7	24	F	2021-10-07_19h15.36.096	THAI_NEGA	2021.2.3	Win32	60.00960154						0	20	20	20	1
m	1	0.8828						SECONTO	np	7	0	monitoring	250	nonparola	2	ong	0	no	FP24F7	24	F	2021-10-07_19h15.36.096	THAI_NEGA	2021.2.3	Win32	60.00960154						0	21	21	21	1
z	0	0.8323						POMATA	p	6	0	monitoring	500	l	1	pmcue	0	no	FP24F7	24	F	2021-10-07_19h15.36.096	THAI_NEGA	2021.2.3	Win32	60.00960154						0	22	22	22	1
m	1	1.2435						UMETTA	np	6	0	monitoring	250	nonparola	2	ong	0	no	FP24F7	24	F	2021-10-07_19h15.36.096	THAI_NEGA	2021.2.3	Win32	60.00960154						0	23	23	23	1
m	0	0.741						FRUSCIO	p	7	9	monitoring	0	parola	1	ong	0	no	FP24F7	24	F	2021-10-07_19h15.36.096	THAI_NEGA	2021.2.3	Win32	60.00960154						0	24	24	24	1
z	1	0.8997						ORDIGNO	p	7	15	monitoring	250	parola	1	ong	0	no	FP24F7	24	F	2021-10-07_19h15.36.096	THAI_NEGA	2021.2.3	Win32	60.00960154						0	25	25	25	1
m	1	1.5324						METALO	np	6	0	monitoring	0	nonparola	2	ong	0	no	FP24F7	24	F	2021-10-07_19h15.36.096	THAI_NEGA	2021.2.3	Win32	60.00960154						0	26	26	26	1
m	1	0.7377						GAVERA	np	6	0	monitoring	500	nonparola	2	ong	0	no	FP24F7	24	F	2021-10-07_19h15.36.096	THAI_NEGA	2021.2.3	Win32	60.00960154						0	27	27	27	1
m	0	0.9329						INSERTO	p	7	9	monitoring	0	parola	1	ong	0	no	FP24F7	24	F	2021-10-07_19h15.36.096	THAI_NEGA	2021.2.3	Win32	60.00960154						0	28	28	28	1
z	1	0.8234						VICARIO	p	7	9	monitoring	500	parola	1	ong	0	no	FP24F7	24	F	2021-10-07_19h15.36.096	THAI_NEGA	2021.2.3	Win32	60.00960154						0	29	29	29	1
m	1	1.499						ACENDA	np	6	0	monitoring	0	nonparola	2	ong	0	no	FP24F7	24	F	2021-10-07_19h15.36.096	THAI_NEGA	2021.2.3	Win32	60.00960154						0	30	30	30	1
m	0	0.8562						DECADE	p	6	7	monitoring	0	parola	1	ong	0	no	FP24F7	24	F	2021-10-07_19h15.36.096	THAI_NEGA	2021.2.3	Win32	60.00960154						0	31	31	31	1
m	1	1.5931						PALETE	np	6	0	monitoring	500	nonparola	2	ong	0	no	FP24F7	24	F	2021-10-07_19h15.36.096	THAI_NEGA	2021.2.3	Win32	60.00960154						0	32	32	32	1
z	1	0.8347						SENAPE	p	6	17	monitoring	500	parola	1	ong	0	no	FP24F7	24	F	2021-10-07_19h15.36.096	THAI_NEGA	2021.2.3	Win32	60.00960154						0	33	33	33	1
m	1	0.9685						TENTONO	np	7	0	monitoring	0	nonparola	2	ong	0	no	FP24F7	24	F	2021-10-07_19h15.36.096	THAI_NEGA	2021.2.3	Win32	60.00960154						0	34	34	34	1
l	1	0.9004						MANICO	p	6	12	monitoring	0	l	1	pmcue	0	no	FP24F7	24	F	2021-10-07_19h15.36.096	THAI_NEGA	2021.2.3	Win32	60.00960154						0	35	35	35	1
z	1	0.7815						GETTONE	p	7	5	monitoring	250	parola	1	ong	0	no	FP24F7	24	F	2021-10-07_19h15.36.096	THAI_NEGA	2021.2.3	Win32	60.00960154						0	36	36	36	1
m	1	0.819						CALERA	np	6	0	monitoring	500	nonparola	2	ong	0	no	FP24F7	24	F	2021-10-07_19h15.36.096	THAI_NEGA	2021.2.3	Win32	60.00960154						0	37	37	37	1
z	1	0.717						USTIONE	p	7	20	monitoring	500	parola	1	ong	0	no	FP24F7	24	F	2021-10-07_19h15.36.096	THAI_NEGA	2021.2.3	Win32	60.00960154						0	38	38	38	1
z	1	0.9819						LEGNAME	p	7	7	monitoring	0	parola	1	ong	0	no	FP24F7	24	F	2021-10-07_19h15.36.096	THAI_NEGA	2021.2.3	Win32	60.00960154						0	39	39	39	1
m	1	0.7918						MODIVO	np	6	0	monitoring	0	nonparola	2	ong	0	no	FP24F7	24	F	2021-10-07_19h15.36.096	THAI_NEGA	2021.2.3	Win32	60.00960154						0	40	40	40	1
z	1	1.0919						RADURA	p	6	9	monitoring	0	parola	1	ong	0	no	FP24F7	24	F	2021-10-07_19h15.36.096	THAI_NEGA	2021.2.3	Win32	60.00960154						0	41	41	41	1
m	1	0.8482						TUANTO	np	6	0	monitoring	250	nonparola	2	ong	0	no	FP24F7	24	F	2021-10-07_19h15.36.096	THAI_NEGA	2021.2.3	Win32	60.00960154						0	42	42	42	1
z	1	0.8314						PICCONE	p	7	11	monitoring	0	parola	1	ong	0	no	FP24F7	24	F	2021-10-07_19h15.36.096	THAI_NEGA	2021.2.3	Win32	60.00960154						0	43	43	43	1
m	1	0.9368						LACREME	np	7	0	monitoring	250	nonparola	2	ong	0	no	FP24F7	24	F	2021-10-07_19h15.36.096	THAI_NEGA	2021.2.3	Win32	60.00960154						0	44	44	44	1
m	1	1.1507						DILITTA	np	7	0	monitoring	500	nonparola	2	ong	0	no	FP24F7	24	F	2021-10-07_19h15.36.096	THAI_NEGA	2021.2.3	Win32	60.00960154						0	45	45	45	1
l	1	0.8505						TOMANTE	np	7	0	monitoring	0	l	2	pmcue	0	no	FP24F7	24	F	2021-10-07_19h15.36.096	THAI_NEGA	2021.2.3	Win32	60.00960154						0	46	46	46	1
z	1	0.86						OTTONE	p	6	17	monitoring	500	parola	1	ong	0	no	FP24F7	24	F	2021-10-07_19h15.36.096	THAI_NEGA	2021.2.3	Win32	60.00960154						0	47	47	47	1
m	0	1.8902						GAZEBO	p	6	8	monitoring	0	parola	1	ong	0	no	FP24F7	24	F	2021-10-07_19h15.36.096	THAI_NEGA	2021.2.3	Win32	60.00960154						0	48	48	48	1
m	1	0.9155						NENICO	np	6	0	monitoring	250	nonparola	2	ong	0	no	FP24F7	24	F	2021-10-07_19h15.36.096	THAI_NEGA	2021.2.3	Win32	60.00960154						0	49	49	49	1
z	1	0.7199						ARPIONE	p	7	12	monitoring	250	parola	1	ong	0	no	FP24F7	24	F	2021-10-07_19h15.36.096	THAI_NEGA	2021.2.3	Win32	60.00960154						0	50	50	50	1
m	1	1.449						VANIGIA	np	7	0	monitoring	500	nonparola	2	ong	0	no	FP24F7	24	F	2021-10-07_19h15.36.096	THAI_NEGA	2021.2.3	Win32	60.00960154						0	51	51	51	1
m	1	0.8385						EBLISSE	np	7	0	monitoring	0	nonparola	2	ong	0	no	FP24F7	24	F	2021-10-07_19h15.36.096	THAI_NEGA	2021.2.3	Win32	60.00960154						0	52	52	52	1
z	1	0.7689						CARTINA	p	7	13	monitoring	250	parola	1	ong	0	no	FP24F7	24	F	2021-10-07_19h15.36.096	THAI_NEGA	2021.2.3	Win32	60.00960154						0	53	53	53	1
m	1	0.8645						TECITA	np	6	0	monitoring	500	nonparola	2	ong	0	no	FP24F7	24	F	2021-10-07_19h15.36.096	THAI_NEGA	2021.2.3	Win32	60.00960154						0	54	54	54	1
z	1	0.6745						FELINO	p	6	9	monitoring	500	parola	1	ong	0	no	FP24F7	24	F	2021-10-07_19h15.36.096	THAI_NEGA	2021.2.3	Win32	60.00960154						0	55	55	55	1
m	1	0.8667						GINEVRO	np	7	0	monitoring	250	nonparola	2	ong	0	no	FP24F7	24	F	2021-10-07_19h15.36.096	THAI_NEGA	2021.2.3	Win32	60.00960154						0	56	56	56	1
m	1	0.7687						ELANCO	np	6	0	monitoring	250	nonparola	2	ong	0	no	FP24F7	24	F	2021-10-07_19h15.36.096	THAI_NEGA	2021.2.3	Win32	60.00960154						0	57	57	57	1
z	1	0.6485						BIDONE	p	6	13	monitoring	0	parola	1	ong	0	no	FP24F7	24	F	2021-10-07_19h15.36.096	THAI_NEGA	2021.2.3	Win32	60.00960154						0	58	58	58	1
z	1	0.6991						LEMURE	p	6	3	monitoring	500	parola	1	ong	0	no	FP24F7	24	F	2021-10-07_19h15.36.096	THAI_NEGA	2021.2.3	Win32	60.00960154						0	59	59	59	1
z	0	0.5876						SAGOMA	p	6	0	monitoring	250	l	1	pmcue	0	no	FP24F7	24	F	2021-10-07_19h15.36.096	THAI_NEGA	2021.2.3	Win32	60.00960154						0	60	60	60	1
z	1	0.9028						REPERTO	p	7	7	monitoring	0	parola	1	ong	0	no	FP24F7	24	F	2021-10-07_19h15.36.096	THAI_NEGA	2021.2.3	Win32	60.00960154						0	61	61	61	1
m	1	0.8978						MIDULLO	np	7	0	monitoring	250	nonparola	2	ong	0	no	FP24F7	24	F	2021-10-07_19h15.36.096	THAI_NEGA	2021.2.3	Win32	60.00960154						0	62	62	62	1
z	0	0.8823						DANNOLA	np	7	0	monitoring	500	nonparola	2	ong	0	no	FP24F7	24	F	2021-10-07_19h15.36.096	THAI_NEGA	2021.2.3	Win32	60.00960154						0	63	63	63	1
z	1	0.8264						ORFANO	p	6	9	monitoring	500	parola	1	ong	0	no	FP24F7	24	F	2021-10-07_19h15.36.096	THAI_NEGA	2021.2.3	Win32	60.00960154						0	64	64	64	1
m	1	0.9498						BANENA	np	6	0	monitoring	250	nonparola	2	ong	0	no	FP24F7	24	F	2021-10-07_19h15.36.096	THAI_NEGA	2021.2.3	Win32	60.00960154						0	65	65	65	1
l	0	0.7746						FERPATA	np	7	0	monitoring	0	nonparola	2	ong	0	no	FP24F7	24	F	2021-10-07_19h15.36.096	THAI_NEGA	2021.2.3	Win32	60.00960154						0	66	66	66	1
z	1	1.355						NEURONE	p	7	11	monitoring	250	parola	1	ong	0	no	FP24F7	24	F	2021-10-07_19h15.36.096	THAI_NEGA	2021.2.3	Win32	60.00960154						0	67	67	67	1
m	1	0.8182						LATTERA	np	7	0	monitoring	500	nonparola	2	ong	0	no	FP24F7	24	F	2021-10-07_19h15.36.096	THAI_NEGA	2021.2.3	Win32	60.00960154						0	68	68	68	1
z	0	0.7589						GESIONE	np	7	0	monitoring	500	nonparola	2	ong	0	no	FP24F7	24	F	2021-10-07_19h15.36.096	THAI_NEGA	2021.2.3	Win32	60.00960154						0	69	69	69	1
z	1	0.7914						PEDANA	p	6	18	monitoring	500	parola	1	ong	0	no	FP24F7	24	F	2021-10-07_19h15.36.096	THAI_NEGA	2021.2.3	Win32	60.00960154						0	70	70	70	1
m	0	0.7192						MACIATA	np	7	0	monitoring	500	l	2	pmcue	0	no	FP24F7	24	F	2021-10-07_19h15.36.096	THAI_NEGA	2021.2.3	Win32	60.00960154						0	71	71	71	1
m	1	0.799						FIOLINO	np	7	0	monitoring	250	nonparola	2	ong	0	no	FP24F7	24	F	2021-10-07_19h15.36.096	THAI_NEGA	2021.2.3	Win32	60.00960154						0	72	72	72	1
m	0	0.7699						INGORGO	p	7	16	monitoring	0	parola	1	ong	0	no	FP24F7	24	F	2021-10-07_19h15.36.096	THAI_NEGA	2021.2.3	Win32	60.00960154						0	73	73	73	1
m	1	1.703						IMPORO	np	6	0	monitoring	250	nonparola	2	ong	0	no	FP24F7	24	F	2021-10-07_19h15.36.096	THAI_NEGA	2021.2.3	Win32	60.00960154						0	74	74	74	1
z	1	0.6665						NOBILE	p	6	29	monitoring	500	parola	1	ong	0	no	FP24F7	24	F	2021-10-07_19h15.36.096	THAI_NEGA	2021.2.3	Win32	60.00960154						0	75	75	75	1
m	0	1.0354						MINIERA	p	7	19	monitoring	500	parola	1	ong	0	no	FP24F7	24	F	2021-10-07_19h15.36.096	THAI_NEGA	2021.2.3	Win32	60.00960154						0	76	76	76	1
m	1	0.965						ALLARVE	np	7	0	monitoring	500	nonparola	2	ong	0	no	FP24F7	24	F	2021-10-07_19h15.36.096	THAI_NEGA	2021.2.3	Win32	60.00960154						0	77	77	77	1
m	1	0.7838						DIBANO	np	6	0	monitoring	250	nonparola	2	ong	0	no	FP24F7	24	F	2021-10-07_19h15.36.096	THAI_NEGA	2021.2.3	Win32	60.00960154						0	78	78	78	1
z	1	0.6189						FAGOTTO	p	7	7	monitoring	0	parola	1	ong	0	no	FP24F7	24	F	2021-10-07_19h15.36.096	THAI_NEGA	2021.2.3	Win32	60.00960154						0	79	79	79	1
z	1	0.7816						PALUDE	p	6	13	monitoring	0	parola	1	ong	0	no	FP24F7	24	F	2021-10-07_19h15.36.096	THAI_NEGA	2021.2.3	Win32	60.00960154						0	80	80	80	1
m	1	0.6802						MUDINO	np	6	0	monitoring	500	nonparola	2	ong	0	no	FP24F7	24	F	2021-10-07_19h15.36.096	THAI_NEGA	2021.2.3	Win32	60.00960154						0	81	81	81	1
m	1	0.8183						ESTEBA	np	6	0	monitoring	500	nonparola	2	ong	0	no	FP24F7	24	F	2021-10-07_19h15.36.096	THAI_NEGA	2021.2.3	Win32	60.00960154						0	82	82	82	1
z	0	0.7031						MANTIDE	p	7	9	monitoring	250	l	1	pmcue	0	no	FP24F7	24	F	2021-10-07_19h15.36.096	THAI_NEGA	2021.2.3	Win32	60.00960154						0	83	83	83	1
z	1	0.8517						UVETTA	p	6	11	monitoring	500	parola	1	ong	0	no	FP24F7	24	F	2021-10-07_19h15.36.096	THAI_NEGA	2021.2.3	Win32	60.00960154						0	84	84	84	1
z	1	0.7542						ESILIO	p	6	41	monitoring	250	parola	1	ong	0	no	FP24F7	24	F	2021-10-07_19h15.36.096	THAI_NEGA	2021.2.3	Win32	60.00960154						0	85	85	85	1
m	1	0.7661						RECRUTA	np	7	0	monitoring	500	nonparola	2	ong	0	no	FP24F7	24	F	2021-10-07_19h15.36.096	THAI_NEGA	2021.2.3	Win32	60.00960154						0	86	86	86	1
z	1	0.6491						TIMONE	p	7	31	monitoring	250	parola	1	ong	0	no	FP24F7	24	F	2021-10-07_19h15.36.096	THAI_NEGA	2021.2.3	Win32	60.00960154						0	87	87	87	1
z	1	0.6141						CAVOLO	p	6	13	monitoring	0	parola	1	ong	0	no	FP24F7	24	F	2021-10-07_19h15.36.096	THAI_NEGA	2021.2.3	Win32	60.00960154						0	88	88	88	1
m	1	1.3335						NOTTARE	np	7	0	monitoring	500	nonparola	2	ong	0	no	FP24F7	24	F	2021-10-07_19h15.36.096	THAI_NEGA	2021.2.3	Win32	60.00960154						0	89	89	89	1
z	1	0.7312						LICHENE	p	7	7	monitoring	0	parola	1	ong	0	no	FP24F7	24	F	2021-10-07_19h15.36.096	THAI_NEGA	2021.2.3	Win32	60.00960154						0	90	90	90	1
m	1	0.8171						PUSTINO	np	7	0	monitoring	500	nonparola	2	ong	0	no	FP24F7	24	F	2021-10-07_19h15.36.096	THAI_NEGA	2021.2.3	Win32	60.00960154						0	91	91	91	1
z	1	0.9318						MULINO	p	6	7	monitoring	0	parola	1	ong	0	no	FP24F7	24	F	2021-10-07_19h15.36.096	THAI_NEGA	2021.2.3	Win32	60.00960154						0	92	92	92	1
m	1	1.3852						VAROLO	np	6	0	monitoring	0	nonparola	2	ong	0	no	FP24F7	24	F	2021-10-07_19h15.36.096	THAI_NEGA	2021.2.3	Win32	60.00960154						0	93	93	93	1
z	0	0.6156						ENIGMA	p	6	9	monitoring	500	l	1	pmcue	0	no	FP24F7	24	F	2021-10-07_19h15.36.096	THAI_NEGA	2021.2.3	Win32	60.00960154						0	94	94	94	1
z	1	0.6377						NARICE	p	6	15	monitoring	250	parola	1	ong	0	no	FP24F7	24	F	2021-10-07_19h15.36.096	THAI_NEGA	2021.2.3	Win32	60.00960154						0	95	95	95	1
m	1	0.6674						CAVIDE	np	6	0	monitoring	500	nonparola	2	ong	0	no	FP24F7	24	F	2021-10-07_19h15.36.096	THAI_NEGA	2021.2.3	Win32	60.00960154						0	96	96	96	1
m	1	0.9817						VOLACE	np	6	0	monitoring	0	nonparola	2	ong	0	no	FP24F7	24	F	2021-10-07_19h15.36.096	THAI_NEGA	2021.2.3	Win32	60.00960154						0	97	97	97	1
m	1	0.7014						SADICE	np	6	0	monitoring	0	nonparola	2	ong	0	no	FP24F7	24	F	2021-10-07_19h15.36.096	THAI_NEGA	2021.2.3	Win32	60.00960154						0	98	98	98	1
z	1	0.6228						VORTICE	p	7	14	monitoring	250	parola	1	ong	0	no	FP24F7	24	F	2021-10-07_19h15.36.096	THAI_NEGA	2021.2.3	Win32	60.00960154						0	99	99	99	1
																			FP24F7	24	F	2021-10-07_19h15.36.096	THAI_NEGA	2021.2.3	Win32	60.00960154											n	1	4.3654	y	1	2.4	n	1	4.0792
