# Supplementary material for: Thinking about it: the impact of COVID-19-related stimuli on prospective memory
Source: PeerJ. 2023 Nov 16;11:e16389. doi: 10.7717/peerj.16389 (PMC10657566; doi:10.7717/peerj.16389)
Supplement: Supplemental Information 4 — The raw data from both the task and the questionnaire. Both folders are divided in the three conditions (COV, DOC, and NEGA) depending on the presented video clip. [file peerj-11-16389-s004.zip › Data/RAW_Data_Task/NEGA_version/LG21M19_nega.csv]

trial_key.keys	trial_key.corr	trials_loop_practice.thisRepN	trials_loop_practice.thisTrialN	trials_loop_practice.thisN	trials_loop_practice.thisIndex	trials_loop_practice.ran	stimolo	parolanonparola	lunghezza	frequenza	blocco	jitter	rispcorr	StimTrig	stim_type	stimulus_after	underline	ID_Soggetto*	Età*	Sesso	date	expName	psychopyVersion	OS	frameRate	trial_key.rt	trials_loop_baseline.thisRepN	trials_loop_baseline.thisTrialN	trials_loop_baseline.thisN	trials_loop_baseline.thisIndex	trials_loop_baseline.ran	trials_loop_attention.thisRepN	trials_loop_attention.thisTrialN	trials_loop_attention.thisN	trials_loop_attention.thisIndex	trials_loop_attention.ran	emotional1_key.keys	emotional1_key.corr	emotional1_key.rt	emotional2_key.keys	emotional2_key.corr	emotional2_key.rt	emotional3_key.keys	emotional3_key.corr	emotional3_key.rt
	0	0	0	0	0	1	ARANCIA	p	7	31	practice	500	parola	1	ong	0	no	LG21M19	21	M	2021-10-19_21h41.04.291	THAI_NEGA	2021.2.3	MacIntel	60.0024001
	0	0	1	1	1	1	RECINA	np	6	0	practice	500	nonparola	2	ong	0	no	LG21M19	21	M	2021-10-19_21h41.04.291	THAI_NEGA	2021.2.3	MacIntel	60.0024001
	0	0	2	2	2	1	TUCCANA	np	7	0	practice	250	nonparola	2	ong	0	no	LG21M19	21	M	2021-10-19_21h41.04.291	THAI_NEGA	2021.2.3	MacIntel	60.0024001
	0	0	3	3	3	1	PETTINE	p	7	1	practice	0	parola	1	ong	0	no	LG21M19	21	M	2021-10-19_21h41.04.291	THAI_NEGA	2021.2.3	MacIntel	60.0024001
	0	0	4	4	4	1	INFITO	np	6	0	practice	500	nonparola	2	ong	0	no	LG21M19	21	M	2021-10-19_21h41.04.291	THAI_NEGA	2021.2.3	MacIntel	60.0024001
m	1	0	5	5	5	1	GIUDICE	p	7	374	practice	500	parola	1	ong	0	no	LG21M19	21	M	2021-10-19_21h41.04.291	THAI_NEGA	2021.2.3	MacIntel	60.0024001	0.634
m	1	0	6	6	6	1	VOLANTE	p	7	89	practice	0	parola	1	ong	0	no	LG21M19	21	M	2021-10-19_21h41.04.291	THAI_NEGA	2021.2.3	MacIntel	60.0024001	1.2178
	0	0	7	7	7	1	CUBELA	np	6	0	practice	250	nonparola	2	ong	0	no	LG21M19	21	M	2021-10-19_21h41.04.291	THAI_NEGA	2021.2.3	MacIntel	60.0024001
	0	0	8	8	8	1	LUGGINE	np	7	0	practice	0	nonparola	2	ong	0	no	LG21M19	21	M	2021-10-19_21h41.04.291	THAI_NEGA	2021.2.3	MacIntel	60.0024001
m	1	0	9	9	9	1	DISEGNO	p	7	201	practice	0	parola	1	ong	0	no	LG21M19	21	M	2021-10-19_21h41.04.291	THAI_NEGA	2021.2.3	MacIntel	60.0024001	0.4982
m	1						RELITTO	p	7	8	baseline	500	parola	1	ong	0	no	LG21M19	21	M	2021-10-19_21h41.04.291	THAI_NEGA	2021.2.3	MacIntel	60.0024001	0.8061	0	0	0	0	1
m	1						GERANIO	p	7	12	baseline	250	parola	1	ong	0	no	LG21M19	21	M	2021-10-19_21h41.04.291	THAI_NEGA	2021.2.3	MacIntel	60.0024001	1.0509	0	1	1	1	1
	0						VANANGA	np	7	0	baseline	0	nonparola	2	ong	0	no	LG21M19	21	M	2021-10-19_21h41.04.291	THAI_NEGA	2021.2.3	MacIntel	60.0024001		0	2	2	2	1
m	1						NATICA	p	6	5	baseline	250	parola	1	ong	0	no	LG21M19	21	M	2021-10-19_21h41.04.291	THAI_NEGA	2021.2.3	MacIntel	60.0024001	1.0012	0	3	3	3	1
z	1						USTELLO	np	7	0	baseline	500	nonparola	2	ong	0	no	LG21M19	21	M	2021-10-19_21h41.04.291	THAI_NEGA	2021.2.3	MacIntel	60.0024001	1.1881	0	4	4	4	1
m	1						METANO	p	6	17	baseline	250	parola	1	ong	0	no	LG21M19	21	M	2021-10-19_21h41.04.291	THAI_NEGA	2021.2.3	MacIntel	60.0024001	0.9688	0	5	5	5	1
z	1						FIURIA	np	6	0	baseline	500	nonparola	2	ong	0	no	LG21M19	21	M	2021-10-19_21h41.04.291	THAI_NEGA	2021.2.3	MacIntel	60.0024001	1.3341	0	6	6	6	1
m	1						SUGHERO	p	7	5	baseline	250	parola	1	ong	0	no	LG21M19	21	M	2021-10-19_21h41.04.291	THAI_NEGA	2021.2.3	MacIntel	60.0024001	1.2678	0	7	7	7	1
z	1						PIROTA	np	6	0	baseline	250	nonparola	2	ong	0	no	LG21M19	21	M	2021-10-19_21h41.04.291	THAI_NEGA	2021.2.3	MacIntel	60.0024001	1.4166	0	8	8	8	1
z	1						BAMBORA	np	7	0	baseline	0	nonparola	2	ong	0	no	LG21M19	21	M	2021-10-19_21h41.04.291	THAI_NEGA	2021.2.3	MacIntel	60.0024001	1.6657	0	9	9	9	1
m	1						PETALO	p	6	27	baseline	250	parola	1	ong	0	no	LG21M19	21	M	2021-10-19_21h41.04.291	THAI_NEGA	2021.2.3	MacIntel	60.0024001	0.9503	0	10	10	10	1
m	1						ELMETTO	p	7	5	baseline	0	parola	1	ong	0	no	LG21M19	21	M	2021-10-19_21h41.04.291	THAI_NEGA	2021.2.3	MacIntel	60.0024001	0.9178	0	11	11	11	1
z	1						DOBILE	np	6	0	baseline	250	nonparola	2	ong	0	no	LG21M19	21	M	2021-10-19_21h41.04.291	THAI_NEGA	2021.2.3	MacIntel	60.0024001	1.1013	0	12	12	12	1
m	1						BAVERO	p	6	7	baseline	0	parola	1	ong	0	no	LG21M19	21	M	2021-10-19_21h41.04.291	THAI_NEGA	2021.2.3	MacIntel	60.0024001	1.0999	0	13	13	13	1
m	1						VALENZA	p	7	10	baseline	500	parola	1	ong	0	no	LG21M19	21	M	2021-10-19_21h41.04.291	THAI_NEGA	2021.2.3	MacIntel	60.0024001	1.6506	0	14	14	14	1
z	1						ORDONE	np	6	0	baseline	250	nonparola	2	ong	0	no	LG21M19	21	M	2021-10-19_21h41.04.291	THAI_NEGA	2021.2.3	MacIntel	60.0024001	1.1501	0	15	15	15	1
z	1						TERPONE	np	7	0	baseline	250	nonparola	2	ong	0	no	LG21M19	21	M	2021-10-19_21h41.04.291	THAI_NEGA	2021.2.3	MacIntel	60.0024001	1.1168	0	16	16	16	1
m	1						INCHINO	p	7	10	baseline	250	parola	1	ong	0	no	LG21M19	21	M	2021-10-19_21h41.04.291	THAI_NEGA	2021.2.3	MacIntel	60.0024001	1.201	0	17	17	17	1
m	1						ETTARO	p	6	31	baseline	0	parola	1	ong	0	no	LG21M19	21	M	2021-10-19_21h41.04.291	THAI_NEGA	2021.2.3	MacIntel	60.0024001	0.9651	0	18	18	18	1
z	1						LUVACA	np	6	0	baseline	250	nonparola	2	ong	0	no	LG21M19	21	M	2021-10-19_21h41.04.291	THAI_NEGA	2021.2.3	MacIntel	60.0024001	0.9864	0	19	19	19	1
m	1						DUETTO	p	6	23	baseline	500	parola	1	ong	0	no	LG21M19	21	M	2021-10-19_21h41.04.291	THAI_NEGA	2021.2.3	MacIntel	60.0024001	0.917	0	20	20	20	1
z	1						PUPILE	np	6	0	baseline	250	nonparola	2	ong	0	no	LG21M19	21	M	2021-10-19_21h41.04.291	THAI_NEGA	2021.2.3	MacIntel	60.0024001	1.112	0	21	21	21	1
z	1						STOVACO	np	7	0	baseline	0	nonparola	2	ong	0	no	LG21M19	21	M	2021-10-19_21h41.04.291	THAI_NEGA	2021.2.3	MacIntel	60.0024001	1.0797	0	22	22	22	1
m	1						BARILE	p	6	7	baseline	500	parola	1	ong	0	no	LG21M19	21	M	2021-10-19_21h41.04.291	THAI_NEGA	2021.2.3	MacIntel	60.0024001	0.7838	0	23	23	23	1
m	0						RANAIO	np	6	0	baseline	250	nonparola	2	ong	0	no	LG21M19	21	M	2021-10-19_21h41.04.291	THAI_NEGA	2021.2.3	MacIntel	60.0024001	1.3838	0	24	24	24	1
m	1						CAVERNA	p	7	14	baseline	250	parola	1	ong	0	no	LG21M19	21	M	2021-10-19_21h41.04.291	THAI_NEGA	2021.2.3	MacIntel	60.0024001	0.9344	0	25	25	25	1
z	1						ROTOIA	np	7	0	baseline	500	nonparola	2	ong	0	no	LG21M19	21	M	2021-10-19_21h41.04.291	THAI_NEGA	2021.2.3	MacIntel	60.0024001	1.1865	0	26	26	26	1
m	1						ALTURA	p	6	8	baseline	500	parola	1	ong	0	no	LG21M19	21	M	2021-10-19_21h41.04.291	THAI_NEGA	2021.2.3	MacIntel	60.0024001	1.3665	0	27	27	27	1
m	1						DIPINTO	p	7	21	baseline	0	parola	1	ong	0	no	LG21M19	21	M	2021-10-19_21h41.04.291	THAI_NEGA	2021.2.3	MacIntel	60.0024001	0.8294	0	28	28	28	1
m	1						LEGUME	p	6	11	baseline	250	parola	1	ong	0	no	LG21M19	21	M	2021-10-19_21h41.04.291	THAI_NEGA	2021.2.3	MacIntel	60.0024001	1.0171	0	29	29	29	1
z	1						FEDINO	np	6	0	baseline	500	nonparola	2	ong	0	no	LG21M19	21	M	2021-10-19_21h41.04.291	THAI_NEGA	2021.2.3	MacIntel	60.0024001	1.367	0	30	30	30	1
m	1						MENSOLA	p	7	7	baseline	0	parola	1	ong	0	no	LG21M19	21	M	2021-10-19_21h41.04.291	THAI_NEGA	2021.2.3	MacIntel	60.0024001	0.9663	0	31	31	31	1
z	1						ALCUME	np	6	0	baseline	500	nonparola	2	ong	0	no	LG21M19	21	M	2021-10-19_21h41.04.291	THAI_NEGA	2021.2.3	MacIntel	60.0024001	1.0671	0	32	32	32	1
m	1						INNESTO	p	6	13	baseline	0	parola	1	ong	0	no	LG21M19	21	M	2021-10-19_21h41.04.291	THAI_NEGA	2021.2.3	MacIntel	60.0024001	1.3331	0	33	33	33	1
z	1						LAVENDA	np	7	0	baseline	0	nonparola	2	ong	0	no	LG21M19	21	M	2021-10-19_21h41.04.291	THAI_NEGA	2021.2.3	MacIntel	60.0024001	1.1514	0	34	34	34	1
m	1						SLAVINA	p	7	5	baseline	500	parola	1	ong	0	no	LG21M19	21	M	2021-10-19_21h41.04.291	THAI_NEGA	2021.2.3	MacIntel	60.0024001	1.1169	0	35	35	35	1
m	1						ORMONE	p	6	6	baseline	500	parola	1	ong	0	no	LG21M19	21	M	2021-10-19_21h41.04.291	THAI_NEGA	2021.2.3	MacIntel	60.0024001	0.9012	0	36	36	36	1
z	1						UMIONE	np	6	0	baseline	0	nonparola	2	ong	0	no	LG21M19	21	M	2021-10-19_21h41.04.291	THAI_NEGA	2021.2.3	MacIntel	60.0024001	0.95	0	37	37	37	1
m	1						SALAME	p	6	14	baseline	0	parola	1	ong	0	no	LG21M19	21	M	2021-10-19_21h41.04.291	THAI_NEGA	2021.2.3	MacIntel	60.0024001	0.9002	0	38	38	38	1
z	1						GANDOLA	np	7	0	baseline	500	nonparola	2	ong	0	no	LG21M19	21	M	2021-10-19_21h41.04.291	THAI_NEGA	2021.2.3	MacIntel	60.0024001	1.0679	0	39	39	39	1
z	1						DIGEGNO	np	7	0	baseline	500	nonparola	2	ong	0	no	LG21M19	21	M	2021-10-19_21h41.04.291	THAI_NEGA	2021.2.3	MacIntel	60.0024001	1.2509	0	40	40	40	1
z	1						BACRECA	np	7	0	baseline	0	nonparola	2	ong	0	no	LG21M19	21	M	2021-10-19_21h41.04.291	THAI_NEGA	2021.2.3	MacIntel	60.0024001	1.5014	0	41	41	41	1
m	1						RUDERE	p	6	8	baseline	250	parola	1	ong	0	no	LG21M19	21	M	2021-10-19_21h41.04.291	THAI_NEGA	2021.2.3	MacIntel	60.0024001	0.8812	0	42	42	42	1
z	1						OSCITE	np	6	0	baseline	250	nonparola	2	ong	0	no	LG21M19	21	M	2021-10-19_21h41.04.291	THAI_NEGA	2021.2.3	MacIntel	60.0024001	0.8842	0	43	43	43	1
m	1						NETTARE	p	7	14	baseline	500	parola	1	ong	0	no	LG21M19	21	M	2021-10-19_21h41.04.291	THAI_NEGA	2021.2.3	MacIntel	60.0024001	0.8178	0	44	44	44	1
m	0						PENTERA	np	7	0	baseline	0	nonparola	2	ong	0	no	LG21M19	21	M	2021-10-19_21h41.04.291	THAI_NEGA	2021.2.3	MacIntel	60.0024001	1.3061	0	45	45	45	1
z	1						NEBOZIO	np	7	0	baseline	250	nonparola	2	ong	0	no	LG21M19	21	M	2021-10-19_21h41.04.291	THAI_NEGA	2021.2.3	MacIntel	60.0024001	1.1851	0	46	46	46	1
m	1						ZATTERA	p	7	14	baseline	500	parola	1	ong	0	no	LG21M19	21	M	2021-10-19_21h41.04.291	THAI_NEGA	2021.2.3	MacIntel	60.0024001	0.867	0	47	47	47	1
m	1						LAMIERA	p	7	11	baseline	500	parola	1	ong	0	no	LG21M19	21	M	2021-10-19_21h41.04.291	THAI_NEGA	2021.2.3	MacIntel	60.0024001	1.0838	0	48	48	48	1
z	1						CULINA	np	6	0	baseline	500	nonparola	2	ong	0	no	LG21M19	21	M	2021-10-19_21h41.04.291	THAI_NEGA	2021.2.3	MacIntel	60.0024001	1.0233	0	49	49	49	1
m	1						FALANGE	p	7	9	baseline	250	parola	1	ong	0	no	LG21M19	21	M	2021-10-19_21h41.04.291	THAI_NEGA	2021.2.3	MacIntel	60.0024001	0.9549	0	50	50	50	1
m	1						PEDALE	p	6	16	baseline	500	parola	1	ong	0	no	LG21M19	21	M	2021-10-19_21h41.04.291	THAI_NEGA	2021.2.3	MacIntel	60.0024001	1.0673	0	51	51	51	1
z	1						METARDO	np	7	0	baseline	500	nonparola	2	ong	0	no	LG21M19	21	M	2021-10-19_21h41.04.291	THAI_NEGA	2021.2.3	MacIntel	60.0024001	1.0828	0	52	52	52	1
m	1						EMPORIO	p	7	3	baseline	250	parola	1	ong	0	no	LG21M19	21	M	2021-10-19_21h41.04.291	THAI_NEGA	2021.2.3	MacIntel	60.0024001	0.9336	0	53	53	53	1
z	1						TAPORE	np	6	0	baseline	0	nonparola	2	ong	0	no	LG21M19	21	M	2021-10-19_21h41.04.291	THAI_NEGA	2021.2.3	MacIntel	60.0024001	1.1364	0	54	54	54	1
z	1						DENTIDE	np	7	0	baseline	250	nonparola	2	ong	0	no	LG21M19	21	M	2021-10-19_21h41.04.291	THAI_NEGA	2021.2.3	MacIntel	60.0024001	1.6561	0	55	55	55	1
z	1						SEPERTO	np	7	0	baseline	500	nonparola	2	ong	0	no	LG21M19	21	M	2021-10-19_21h41.04.291	THAI_NEGA	2021.2.3	MacIntel	60.0024001	0.9688	0	56	56	56	1
m	1						MUCOSA	p	6	6	baseline	500	parola	1	ong	0	no	LG21M19	21	M	2021-10-19_21h41.04.291	THAI_NEGA	2021.2.3	MacIntel	60.0024001	0.9692	0	57	57	57	1
z	1						BECULLA	np	7	0	baseline	250	nonparola	2	ong	0	no	LG21M19	21	M	2021-10-19_21h41.04.291	THAI_NEGA	2021.2.3	MacIntel	60.0024001	1.0497	0	58	58	58	1
m	1						FUCINA	p	6	8	baseline	250	parola	1	ong	0	no	LG21M19	21	M	2021-10-19_21h41.04.291	THAI_NEGA	2021.2.3	MacIntel	60.0024001	1.1833	0	59	59	59	1
m	1						ECLISSI	p	7	5	baseline	0	parola	1	ong	0	no	LG21M19	21	M	2021-10-19_21h41.04.291	THAI_NEGA	2021.2.3	MacIntel	60.0024001	1.3174	0	60	60	60	1
m	1						TROFEO	p	6	23	baseline	250	parola	1	ong	0	no	LG21M19	21	M	2021-10-19_21h41.04.291	THAI_NEGA	2021.2.3	MacIntel	60.0024001	0.8675	0	61	61	61	1
m	1						ROTTAME	p	7	7	baseline	0	parola	1	ong	0	no	LG21M19	21	M	2021-10-19_21h41.04.291	THAI_NEGA	2021.2.3	MacIntel	60.0024001	0.7689	0	62	62	62	1
m	0						MENDOLO	np	7	0	baseline	500	nonparola	2	ong	0	no	LG21M19	21	M	2021-10-19_21h41.04.291	THAI_NEGA	2021.2.3	MacIntel	60.0024001	1.1516	0	63	63	63	1
z	1						ARSINE	np	6	0	baseline	250	nonparola	2	ong	0	no	LG21M19	21	M	2021-10-19_21h41.04.291	THAI_NEGA	2021.2.3	MacIntel	60.0024001	1.0544	0	64	64	64	1
m	1						TISANA	p	6	7	baseline	0	parola	1	ong	0	no	LG21M19	21	M	2021-10-19_21h41.04.291	THAI_NEGA	2021.2.3	MacIntel	60.0024001	0.7018	0	65	65	65	1
z	1						ORLINO	np	6	0	baseline	0	nonparola	2	ong	0	no	LG21M19	21	M	2021-10-19_21h41.04.291	THAI_NEGA	2021.2.3	MacIntel	60.0024001	0.9693	0	66	66	66	1
z	0						ARINGA	p	6	9	baseline	500	parola	1	ong	0	no	LG21M19	21	M	2021-10-19_21h41.04.291	THAI_NEGA	2021.2.3	MacIntel	60.0024001	1.2847	0	67	67	67	1
z	1						TENGINE	np	7	0	baseline	0	nonparola	2	ong	0	no	LG21M19	21	M	2021-10-19_21h41.04.291	THAI_NEGA	2021.2.3	MacIntel	60.0024001	1.1494	0	68	68	68	1
m	1						ATTICO	p	6	6	baseline	500	parola	1	ong	0	no	LG21M19	21	M	2021-10-19_21h41.04.291	THAI_NEGA	2021.2.3	MacIntel	60.0024001	0.8721	0	69	69	69	1
z	1						VENORE	np	6	0	baseline	250	nonparola	2	ong	0	no	LG21M19	21	M	2021-10-19_21h41.04.291	THAI_NEGA	2021.2.3	MacIntel	60.0024001	1.2008	0	70	70	70	1
m	1						DARSENA	p	7	9	baseline	0	parola	1	ong	0	no	LG21M19	21	M	2021-10-19_21h41.04.291	THAI_NEGA	2021.2.3	MacIntel	60.0024001	1.2017	0	71	71	71	1
z	1						ALCIERE	np	7	0	baseline	250	nonparola	2	ong	0	no	LG21M19	21	M	2021-10-19_21h41.04.291	THAI_NEGA	2021.2.3	MacIntel	60.0024001	1.7349	0	72	72	72	1
z	1						ENTIMO	np	6	0	baseline	0	nonparola	2	ong	0	no	LG21M19	21	M	2021-10-19_21h41.04.291	THAI_NEGA	2021.2.3	MacIntel	60.0024001	1.0511	0	73	73	73	1
m	1						LIVIDO	p	6	8	baseline	500	parola	1	ong	0	no	LG21M19	21	M	2021-10-19_21h41.04.291	THAI_NEGA	2021.2.3	MacIntel	60.0024001	1.9005	0	74	74	74	1
m	1						NAUSEA	p	6	15	baseline	0	parola	1	ong	0	no	LG21M19	21	M	2021-10-19_21h41.04.291	THAI_NEGA	2021.2.3	MacIntel	60.0024001	0.7346	0	75	75	75	1
z	1						VERCACE	np	7	0	baseline	500	nonparola	2	ong	0	no	LG21M19	21	M	2021-10-19_21h41.04.291	THAI_NEGA	2021.2.3	MacIntel	60.0024001	1.1048	0	76	76	76	1
	0						COFANO	p	6	9	baseline	0	parola	1	ong	0	no	LG21M19	21	M	2021-10-19_21h41.04.291	THAI_NEGA	2021.2.3	MacIntel	60.0024001		0	77	77	77	1
	0						USPICIO	np	7	0	baseline	250	nonparola	2	ong	0	no	LG21M19	21	M	2021-10-19_21h41.04.291	THAI_NEGA	2021.2.3	MacIntel	60.0024001		0	78	78	78	1
z	0						IMBUTO	p	6	9	baseline	0	parola	1	ong	0	no	LG21M19	21	M	2021-10-19_21h41.04.291	THAI_NEGA	2021.2.3	MacIntel	60.0024001	-1.7655	0	79	79	79	1
m	0						SADIVA	np	6	0	baseline	500	nonparola	2	ong	0	no	LG21M19	21	M	2021-10-19_21h41.04.291	THAI_NEGA	2021.2.3	MacIntel	60.0024001	1.3679	0	80	80	80	1
m	1						BOZZOLO	p	7	7	baseline	0	parola	1	ong	0	no	LG21M19	21	M	2021-10-19_21h41.04.291	THAI_NEGA	2021.2.3	MacIntel	60.0024001	0.7683	0	81	81	81	1
m	0						OMPICCIO	np	7	0	baseline	0	nonparola	2	ong	0	no	LG21M19	21	M	2021-10-19_21h41.04.291	THAI_NEGA	2021.2.3	MacIntel	60.0024001	0.5542	0	82	82	82	1
z	1						LIMPONE	np	7	0	baseline	500	nonparola	2	ong	0	no	LG21M19	21	M	2021-10-19_21h41.04.291	THAI_NEGA	2021.2.3	MacIntel	60.0024001	0.9337	0	83	83	83	1
z	1						NARCICO	np	7	0	baseline	250	nonparola	2	ong	0	no	LG21M19	21	M	2021-10-19_21h41.04.291	THAI_NEGA	2021.2.3	MacIntel	60.0024001	1.0673	0	84	84	84	1
m	1						PASCOLO	p	7	7	baseline	0	parola	1	ong	0	no	LG21M19	21	M	2021-10-19_21h41.04.291	THAI_NEGA	2021.2.3	MacIntel	60.0024001	1.0002	0	85	85	85	1
z	1						INSOGNA	np	7	0	baseline	250	nonparola	2	ong	0	no	LG21M19	21	M	2021-10-19_21h41.04.291	THAI_NEGA	2021.2.3	MacIntel	60.0024001	1.4343	0	86	86	86	1
m	1						PATINA	p	6	14	baseline	250	parola	1	ong	0	no	LG21M19	21	M	2021-10-19_21h41.04.291	THAI_NEGA	2021.2.3	MacIntel	60.0024001	1.2521	0	87	87	87	1
z	1						ADOLTO	np	7	0	baseline	0	nonparola	2	ong	0	no	LG21M19	21	M	2021-10-19_21h41.04.291	THAI_NEGA	2021.2.3	MacIntel	60.0024001	0.9009	0	88	88	88	1
m	1						UTENTE	p	6	34	baseline	0	parola	1	ong	0	no	LG21M19	21	M	2021-10-19_21h41.04.291	THAI_NEGA	2021.2.3	MacIntel	60.0024001	1.85	0	89	89	89	1
z	1						CIPELLA	np	7	0	baseline	500	nonparola	2	ong	0	no	LG21M19	21	M	2021-10-19_21h41.04.291	THAI_NEGA	2021.2.3	MacIntel	60.0024001	1.1205	0	90	90	90	1
m	1						GINEPRO	p	7	10	baseline	0	parola	1	ong	0	no	LG21M19	21	M	2021-10-19_21h41.04.291	THAI_NEGA	2021.2.3	MacIntel	60.0024001	1.3018	0	91	91	91	1
z	1						NONATO	np	6	0	baseline	500	nonparola	2	ong	0	no	LG21M19	21	M	2021-10-19_21h41.04.291	THAI_NEGA	2021.2.3	MacIntel	60.0024001	1.7336	0	92	92	92	1
m	1						CALICE	p	6	10	baseline	0	parola	1	ong	0	no	LG21M19	21	M	2021-10-19_21h41.04.291	THAI_NEGA	2021.2.3	MacIntel	60.0024001	0.9052	0	93	93	93	1
m	1						TORACE	p	6	31	baseline	250	parola	1	ong	0	no	LG21M19	21	M	2021-10-19_21h41.04.291	THAI_NEGA	2021.2.3	MacIntel	60.0024001	0.8683	0	94	94	94	1
z	0						REDINE	p	6	8	baseline	500	parola	1	ong	0	no	LG21M19	21	M	2021-10-19_21h41.04.291	THAI_NEGA	2021.2.3	MacIntel	60.0024001	0.8872	0	95	95	95	1
	0						GOMITO	p	6	35	baseline	0	parola	1	ong	0	no	LG21M19	21	M	2021-10-19_21h41.04.291	THAI_NEGA	2021.2.3	MacIntel	60.0024001		0	96	96	96	1
z	1						INGENSO	np	7	0	baseline	500	nonparola	2	ong	0	no	LG21M19	21	M	2021-10-19_21h41.04.291	THAI_NEGA	2021.2.3	MacIntel	60.0024001	1.605	0	97	97	97	1
z	1						COVALLO	np	7	0	baseline	250	nonparola	2	ong	0	no	LG21M19	21	M	2021-10-19_21h41.04.291	THAI_NEGA	2021.2.3	MacIntel	60.0024001	1.4041	0	98	98	98	1
m	1						MONACO	p	6	24	baseline	250	parola	1	ong	0	no	LG21M19	21	M	2021-10-19_21h41.04.291	THAI_NEGA	2021.2.3	MacIntel	60.0024001	0.7002	0	99	99	99	1
	0						DILUVIO	p	7	34	monitoring	0	parola	1	ong	0	no	LG21M19	21	M	2021-10-19_21h41.04.291	THAI_NEGA	2021.2.3	MacIntel	60.0024001							0	0	0	0	1
z	1						PADATO	np	6	0	monitoring	250	nonparola	2	ong	0	no	LG21M19	21	M	2021-10-19_21h41.04.291	THAI_NEGA	2021.2.3	MacIntel	60.0024001	1.2019						0	1	1	1	1
m	1						STIVALE	p	7	10	monitoring	0	parola	1	ong	0	no	LG21M19	21	M	2021-10-19_21h41.04.291	THAI_NEGA	2021.2.3	MacIntel	60.0024001	1.034						0	2	2	2	1
	0						BAMMINO	np	7	0	monitoring	0	nonparola	2	ong	0	no	LG21M19	21	M	2021-10-19_21h41.04.291	THAI_NEGA	2021.2.3	MacIntel	60.0024001							0	3	3	3	1
z	1						NUDOLA	np	6	0	monitoring	250	nonparola	2	ong	0	no	LG21M19	21	M	2021-10-19_21h41.04.291	THAI_NEGA	2021.2.3	MacIntel	60.0024001	1.6342						0	4	4	4	1
m	1						ZAMPINO	p	7	6	monitoring	500	parola	1	ong	0	no	LG21M19	21	M	2021-10-19_21h41.04.291	THAI_NEGA	2021.2.3	MacIntel	60.0024001	1.4029						0	5	5	5	1
m	1						CALDAIA	p	7	12	monitoring	250	parola	1	ong	0	no	LG21M19	21	M	2021-10-19_21h41.04.291	THAI_NEGA	2021.2.3	MacIntel	60.0024001	1.5287						0	6	6	6	1
z	1						FULGINE	np	7	0	monitoring	0	nonparola	2	ong	0	no	LG21M19	21	M	2021-10-19_21h41.04.291	THAI_NEGA	2021.2.3	MacIntel	60.0024001	1.6645						0	7	7	7	1
m	1						URANIO	p	6	9	monitoring	250	parola	1	ong	0	no	LG21M19	21	M	2021-10-19_21h41.04.291	THAI_NEGA	2021.2.3	MacIntel	60.0024001	0.966						0	8	8	8	1
z	1						APISSO	np	6	0	monitoring	500	nonparola	2	ong	0	no	LG21M19	21	M	2021-10-19_21h41.04.291	THAI_NEGA	2021.2.3	MacIntel	60.0024001	1.1671						0	9	9	9	1
z	0						CAGERMA	np	7	0	monitoring	0	l	2	pmcue	0	no	LG21M19	21	M	2021-10-19_21h41.04.291	THAI_NEGA	2021.2.3	MacIntel	60.0024001	1.7674						0	10	10	10	1
	0						TAZZINA	p	7	10	monitoring	250	parola	1	ong	0	no	LG21M19	21	M	2021-10-19_21h41.04.291	THAI_NEGA	2021.2.3	MacIntel	60.0024001							0	11	11	11	1
m	1						VAPORE	p	6	40	monitoring	0	parola	1	ong	0	no	LG21M19	21	M	2021-10-19_21h41.04.291	THAI_NEGA	2021.2.3	MacIntel	60.0024001	1.3188						0	12	12	12	1
z	1						FEDORE	np	6	0	monitoring	250	nonparola	2	ong	0	no	LG21M19	21	M	2021-10-19_21h41.04.291	THAI_NEGA	2021.2.3	MacIntel	60.0024001	1.7839						0	13	13	13	1
m	1						MONTONE	p	7	8	monitoring	250	parola	1	ong	0	no	LG21M19	21	M	2021-10-19_21h41.04.291	THAI_NEGA	2021.2.3	MacIntel	60.0024001	1.4018						0	14	14	14	1
z	1						CANEZZA	np	7	0	monitoring	0	nonparola	2	ong	0	no	LG21M19	21	M	2021-10-19_21h41.04.291	THAI_NEGA	2021.2.3	MacIntel	60.0024001	1.4864						0	15	15	15	1
	0						RAGINA	np	6	0	monitoring	250	nonparola	2	ong	0	no	LG21M19	21	M	2021-10-19_21h41.04.291	THAI_NEGA	2021.2.3	MacIntel	60.0024001							0	16	16	16	1
m	1						AGNELLO	p	7	17	monitoring	250	parola	1	ong	0	no	LG21M19	21	M	2021-10-19_21h41.04.291	THAI_NEGA	2021.2.3	MacIntel	60.0024001	1.2341						0	17	17	17	1
z	1						PINARIO	np	7	0	monitoring	250	nonparola	2	ong	0	no	LG21M19	21	M	2021-10-19_21h41.04.291	THAI_NEGA	2021.2.3	MacIntel	60.0024001	1.9522						0	18	18	18	1
z	1						INDANO	np	6	0	monitoring	500	nonparola	2	ong	0	no	LG21M19	21	M	2021-10-19_21h41.04.291	THAI_NEGA	2021.2.3	MacIntel	60.0024001	1.5847						0	19	19	19	1
m	1						BISTURI	p	7	8	monitoring	250	parola	1	ong	0	no	LG21M19	21	M	2021-10-19_21h41.04.291	THAI_NEGA	2021.2.3	MacIntel	60.0024001	1.3181						0	20	20	20	1
z	1						SECONTO	np	7	0	monitoring	250	nonparola	2	ong	0	no	LG21M19	21	M	2021-10-19_21h41.04.291	THAI_NEGA	2021.2.3	MacIntel	60.0024001	1.4678						0	21	21	21	1
l	1						POMATA	p	6	0	monitoring	500	l	1	pmcue	0	no	LG21M19	21	M	2021-10-19_21h41.04.291	THAI_NEGA	2021.2.3	MacIntel	60.0024001	1.6853						0	22	22	22	1
z	1						UMETTA	np	6	0	monitoring	250	nonparola	2	ong	0	no	LG21M19	21	M	2021-10-19_21h41.04.291	THAI_NEGA	2021.2.3	MacIntel	60.0024001	1.2674						0	23	23	23	1
m	1						FRUSCIO	p	7	9	monitoring	0	parola	1	ong	0	no	LG21M19	21	M	2021-10-19_21h41.04.291	THAI_NEGA	2021.2.3	MacIntel	60.0024001	1.1522						0	24	24	24	1
m	1						ORDIGNO	p	7	15	monitoring	250	parola	1	ong	0	no	LG21M19	21	M	2021-10-19_21h41.04.291	THAI_NEGA	2021.2.3	MacIntel	60.0024001	1.0999						0	25	25	25	1
	0						METALO	np	6	0	monitoring	0	nonparola	2	ong	0	no	LG21M19	21	M	2021-10-19_21h41.04.291	THAI_NEGA	2021.2.3	MacIntel	60.0024001							0	26	26	26	1
z	1						GAVERA	np	6	0	monitoring	500	nonparola	2	ong	0	no	LG21M19	21	M	2021-10-19_21h41.04.291	THAI_NEGA	2021.2.3	MacIntel	60.0024001	1.4169						0	27	27	27	1
m	1						INSERTO	p	7	9	monitoring	0	parola	1	ong	0	no	LG21M19	21	M	2021-10-19_21h41.04.291	THAI_NEGA	2021.2.3	MacIntel	60.0024001	0.901						0	28	28	28	1
m	1						VICARIO	p	7	9	monitoring	500	parola	1	ong	0	no	LG21M19	21	M	2021-10-19_21h41.04.291	THAI_NEGA	2021.2.3	MacIntel	60.0024001	1.2341						0	29	29	29	1
z	1						ACENDA	np	6	0	monitoring	0	nonparola	2	ong	0	no	LG21M19	21	M	2021-10-19_21h41.04.291	THAI_NEGA	2021.2.3	MacIntel	60.0024001	1.3378						0	30	30	30	1
m	1						DECADE	p	6	7	monitoring	0	parola	1	ong	0	no	LG21M19	21	M	2021-10-19_21h41.04.291	THAI_NEGA	2021.2.3	MacIntel	60.0024001	1.2342						0	31	31	31	1
	0						PALETE	np	6	0	monitoring	500	nonparola	2	ong	0	no	LG21M19	21	M	2021-10-19_21h41.04.291	THAI_NEGA	2021.2.3	MacIntel	60.0024001							0	32	32	32	1
m	1						SENAPE	p	6	17	monitoring	500	parola	1	ong	0	no	LG21M19	21	M	2021-10-19_21h41.04.291	THAI_NEGA	2021.2.3	MacIntel	60.0024001	0.9505						0	33	33	33	1
z	1						TENTONO	np	7	0	monitoring	0	nonparola	2	ong	0	no	LG21M19	21	M	2021-10-19_21h41.04.291	THAI_NEGA	2021.2.3	MacIntel	60.0024001	1.1019						0	34	34	34	1
l	1						MANICO	p	6	12	monitoring	0	l	1	pmcue	0	no	LG21M19	21	M	2021-10-19_21h41.04.291	THAI_NEGA	2021.2.3	MacIntel	60.0024001	1.0457						0	35	35	35	1
m	1						GETTONE	p	7	5	monitoring	250	parola	1	ong	0	no	LG21M19	21	M	2021-10-19_21h41.04.291	THAI_NEGA	2021.2.3	MacIntel	60.0024001	0.8374						0	36	36	36	1
z	1						CALERA	np	6	0	monitoring	500	nonparola	2	ong	0	no	LG21M19	21	M	2021-10-19_21h41.04.291	THAI_NEGA	2021.2.3	MacIntel	60.0024001	1.2186						0	37	37	37	1
m	1						USTIONE	p	7	20	monitoring	500	parola	1	ong	0	no	LG21M19	21	M	2021-10-19_21h41.04.291	THAI_NEGA	2021.2.3	MacIntel	60.0024001	0.8669						0	38	38	38	1
m	1						LEGNAME	p	7	7	monitoring	0	parola	1	ong	0	no	LG21M19	21	M	2021-10-19_21h41.04.291	THAI_NEGA	2021.2.3	MacIntel	60.0024001	0.8677						0	39	39	39	1
z	1						MODIVO	np	6	0	monitoring	0	nonparola	2	ong	0	no	LG21M19	21	M	2021-10-19_21h41.04.291	THAI_NEGA	2021.2.3	MacIntel	60.0024001	1.1014						0	40	40	40	1
m	1						RADURA	p	6	9	monitoring	0	parola	1	ong	0	no	LG21M19	21	M	2021-10-19_21h41.04.291	THAI_NEGA	2021.2.3	MacIntel	60.0024001	1.2182						0	41	41	41	1
z	1						TUANTO	np	6	0	monitoring	250	nonparola	2	ong	0	no	LG21M19	21	M	2021-10-19_21h41.04.291	THAI_NEGA	2021.2.3	MacIntel	60.0024001	1.4673						0	42	42	42	1
m	1						PICCONE	p	7	11	monitoring	0	parola	1	ong	0	no	LG21M19	21	M	2021-10-19_21h41.04.291	THAI_NEGA	2021.2.3	MacIntel	60.0024001	0.9835						0	43	43	43	1
z	1						LACREME	np	7	0	monitoring	250	nonparola	2	ong	0	no	LG21M19	21	M	2021-10-19_21h41.04.291	THAI_NEGA	2021.2.3	MacIntel	60.0024001	1.9505						0	44	44	44	1
z	1						DILITTA	np	7	0	monitoring	500	nonparola	2	ong	0	no	LG21M19	21	M	2021-10-19_21h41.04.291	THAI_NEGA	2021.2.3	MacIntel	60.0024001	1.5333						0	45	45	45	1
l	1						TOMANTE	np	7	0	monitoring	0	l	2	pmcue	0	no	LG21M19	21	M	2021-10-19_21h41.04.291	THAI_NEGA	2021.2.3	MacIntel	60.0024001	1.4169						0	46	46	46	1
m	1						OTTONE	p	6	17	monitoring	500	parola	1	ong	0	no	LG21M19	21	M	2021-10-19_21h41.04.291	THAI_NEGA	2021.2.3	MacIntel	60.0024001	1.2679						0	47	47	47	1
	0						GAZEBO	p	6	8	monitoring	0	parola	1	ong	0	no	LG21M19	21	M	2021-10-19_21h41.04.291	THAI_NEGA	2021.2.3	MacIntel	60.0024001							0	48	48	48	1
z	1						NENICO	np	6	0	monitoring	250	nonparola	2	ong	0	no	LG21M19	21	M	2021-10-19_21h41.04.291	THAI_NEGA	2021.2.3	MacIntel	60.0024001	1.4688						0	49	49	49	1
	0						ARPIONE	p	7	12	monitoring	250	parola	1	ong	0	no	LG21M19	21	M	2021-10-19_21h41.04.291	THAI_NEGA	2021.2.3	MacIntel	60.0024001							0	50	50	50	1
z	1						VANIGIA	np	7	0	monitoring	500	nonparola	2	ong	0	no	LG21M19	21	M	2021-10-19_21h41.04.291	THAI_NEGA	2021.2.3	MacIntel	60.0024001	1.3011						0	51	51	51	1
z	1						EBLISSE	np	7	0	monitoring	0	nonparola	2	ong	0	no	LG21M19	21	M	2021-10-19_21h41.04.291	THAI_NEGA	2021.2.3	MacIntel	60.0024001	1.7003						0	52	52	52	1
m	1						CARTINA	p	7	13	monitoring	250	parola	1	ong	0	no	LG21M19	21	M	2021-10-19_21h41.04.291	THAI_NEGA	2021.2.3	MacIntel	60.0024001	1.0495						0	53	53	53	1
z	1						TECITA	np	6	0	monitoring	500	nonparola	2	ong	0	no	LG21M19	21	M	2021-10-19_21h41.04.291	THAI_NEGA	2021.2.3	MacIntel	60.0024001	1.2669						0	54	54	54	1
m	1						FELINO	p	6	9	monitoring	500	parola	1	ong	0	no	LG21M19	21	M	2021-10-19_21h41.04.291	THAI_NEGA	2021.2.3	MacIntel	60.0024001	1.434						0	55	55	55	1
	0						GINEVRO	np	7	0	monitoring	250	nonparola	2	ong	0	no	LG21M19	21	M	2021-10-19_21h41.04.291	THAI_NEGA	2021.2.3	MacIntel	60.0024001							0	56	56	56	1
z	1						ELANCO	np	6	0	monitoring	250	nonparola	2	ong	0	no	LG21M19	21	M	2021-10-19_21h41.04.291	THAI_NEGA	2021.2.3	MacIntel	60.0024001	1.4174						0	57	57	57	1
m	1						BIDONE	p	6	13	monitoring	0	parola	1	ong	0	no	LG21M19	21	M	2021-10-19_21h41.04.291	THAI_NEGA	2021.2.3	MacIntel	60.0024001	1.0503						0	58	58	58	1
m	1						LEMURE	p	6	3	monitoring	500	parola	1	ong	0	no	LG21M19	21	M	2021-10-19_21h41.04.291	THAI_NEGA	2021.2.3	MacIntel	60.0024001	1.0986						0	59	59	59	1
m	0						SAGOMA	p	6	0	monitoring	250	l	1	pmcue	0	no	LG21M19	21	M	2021-10-19_21h41.04.291	THAI_NEGA	2021.2.3	MacIntel	60.0024001	1.2827						0	60	60	60	1
m	1						REPERTO	p	7	7	monitoring	0	parola	1	ong	0	no	LG21M19	21	M	2021-10-19_21h41.04.291	THAI_NEGA	2021.2.3	MacIntel	60.0024001	1.085						0	61	61	61	1
z	1						MIDULLO	np	7	0	monitoring	250	nonparola	2	ong	0	no	LG21M19	21	M	2021-10-19_21h41.04.291	THAI_NEGA	2021.2.3	MacIntel	60.0024001	1.6178						0	62	62	62	1
	0						DANNOLA	np	7	0	monitoring	500	nonparola	2	ong	0	no	LG21M19	21	M	2021-10-19_21h41.04.291	THAI_NEGA	2021.2.3	MacIntel	60.0024001							0	63	63	63	1
m	1						ORFANO	p	6	9	monitoring	500	parola	1	ong	0	no	LG21M19	21	M	2021-10-19_21h41.04.291	THAI_NEGA	2021.2.3	MacIntel	60.0024001	1.5017						0	64	64	64	1
z	1						BANENA	np	6	0	monitoring	250	nonparola	2	ong	0	no	LG21M19	21	M	2021-10-19_21h41.04.291	THAI_NEGA	2021.2.3	MacIntel	60.0024001	1.8282						0	65	65	65	1
z	1						FERPATA	np	7	0	monitoring	0	nonparola	2	ong	0	no	LG21M19	21	M	2021-10-19_21h41.04.291	THAI_NEGA	2021.2.3	MacIntel	60.0024001	1.4842						0	66	66	66	1
m	1						NEURONE	p	7	11	monitoring	250	parola	1	ong	0	no	LG21M19	21	M	2021-10-19_21h41.04.291	THAI_NEGA	2021.2.3	MacIntel	60.0024001	1						0	67	67	67	1
z	1						LATTERA	np	7	0	monitoring	500	nonparola	2	ong	0	no	LG21M19	21	M	2021-10-19_21h41.04.291	THAI_NEGA	2021.2.3	MacIntel	60.0024001	1.8118						0	68	68	68	1
	0						GESIONE	np	7	0	monitoring	500	nonparola	2	ong	0	no	LG21M19	21	M	2021-10-19_21h41.04.291	THAI_NEGA	2021.2.3	MacIntel	60.0024001							0	69	69	69	1
m	1						PEDANA	p	6	18	monitoring	500	parola	1	ong	0	no	LG21M19	21	M	2021-10-19_21h41.04.291	THAI_NEGA	2021.2.3	MacIntel	60.0024001	1.3122						0	70	70	70	1
	0						MACIATA	np	7	0	monitoring	500	l	2	pmcue	0	no	LG21M19	21	M	2021-10-19_21h41.04.291	THAI_NEGA	2021.2.3	MacIntel	60.0024001							0	71	71	71	1
z	1						FIOLINO	np	7	0	monitoring	250	nonparola	2	ong	0	no	LG21M19	21	M	2021-10-19_21h41.04.291	THAI_NEGA	2021.2.3	MacIntel	60.0024001	1.152						0	72	72	72	1
m	1						INGORGO	p	7	16	monitoring	0	parola	1	ong	0	no	LG21M19	21	M	2021-10-19_21h41.04.291	THAI_NEGA	2021.2.3	MacIntel	60.0024001	1.9706						0	73	73	73	1
z	1						IMPORO	np	6	0	monitoring	250	nonparola	2	ong	0	no	LG21M19	21	M	2021-10-19_21h41.04.291	THAI_NEGA	2021.2.3	MacIntel	60.0024001	1.4722						0	74	74	74	1
m	1						NOBILE	p	6	29	monitoring	500	parola	1	ong	0	no	LG21M19	21	M	2021-10-19_21h41.04.291	THAI_NEGA	2021.2.3	MacIntel	60.0024001	1.0308						0	75	75	75	1
m	1						MINIERA	p	7	19	monitoring	500	parola	1	ong	0	no	LG21M19	21	M	2021-10-19_21h41.04.291	THAI_NEGA	2021.2.3	MacIntel	60.0024001	1.5003						0	76	76	76	1
z	1						ALLARVE	np	7	0	monitoring	500	nonparola	2	ong	0	no	LG21M19	21	M	2021-10-19_21h41.04.291	THAI_NEGA	2021.2.3	MacIntel	60.0024001	1.4662						0	77	77	77	1
z	1						DIBANO	np	6	0	monitoring	250	nonparola	2	ong	0	no	LG21M19	21	M	2021-10-19_21h41.04.291	THAI_NEGA	2021.2.3	MacIntel	60.0024001	1.4501						0	78	78	78	1
	0						FAGOTTO	p	7	7	monitoring	0	parola	1	ong	0	no	LG21M19	21	M	2021-10-19_21h41.04.291	THAI_NEGA	2021.2.3	MacIntel	60.0024001							0	79	79	79	1
m	1						PALUDE	p	6	13	monitoring	0	parola	1	ong	0	no	LG21M19	21	M	2021-10-19_21h41.04.291	THAI_NEGA	2021.2.3	MacIntel	60.0024001	0.9662						0	80	80	80	1
z	1						MUDINO	np	6	0	monitoring	500	nonparola	2	ong	0	no	LG21M19	21	M	2021-10-19_21h41.04.291	THAI_NEGA	2021.2.3	MacIntel	60.0024001	1.5515						0	81	81	81	1
z	1						ESTEBA	np	6	0	monitoring	500	nonparola	2	ong	0	no	LG21M19	21	M	2021-10-19_21h41.04.291	THAI_NEGA	2021.2.3	MacIntel	60.0024001	1.252						0	82	82	82	1
l	1						MANTIDE	p	7	9	monitoring	250	l	1	pmcue	0	no	LG21M19	21	M	2021-10-19_21h41.04.291	THAI_NEGA	2021.2.3	MacIntel	60.0024001	1.3185						0	83	83	83	1
	0						UVETTA	p	6	11	monitoring	500	parola	1	ong	0	no	LG21M19	21	M	2021-10-19_21h41.04.291	THAI_NEGA	2021.2.3	MacIntel	60.0024001							0	84	84	84	1
m	1						ESILIO	p	6	41	monitoring	250	parola	1	ong	0	no	LG21M19	21	M	2021-10-19_21h41.04.291	THAI_NEGA	2021.2.3	MacIntel	60.0024001	1.384						0	85	85	85	1
z	1						RECRUTA	np	7	0	monitoring	500	nonparola	2	ong	0	no	LG21M19	21	M	2021-10-19_21h41.04.291	THAI_NEGA	2021.2.3	MacIntel	60.0024001	1.1372						0	86	86	86	1
m	1						TIMONE	p	7	31	monitoring	250	parola	1	ong	0	no	LG21M19	21	M	2021-10-19_21h41.04.291	THAI_NEGA	2021.2.3	MacIntel	60.0024001	1.0048						0	87	87	87	1
m	1						CAVOLO	p	6	13	monitoring	0	parola	1	ong	0	no	LG21M19	21	M	2021-10-19_21h41.04.291	THAI_NEGA	2021.2.3	MacIntel	60.0024001	1.2307						0	88	88	88	1
	0						NOTTARE	np	7	0	monitoring	500	nonparola	2	ong	0	no	LG21M19	21	M	2021-10-19_21h41.04.291	THAI_NEGA	2021.2.3	MacIntel	60.0024001							0	89	89	89	1
m	1						LICHENE	p	7	7	monitoring	0	parola	1	ong	0	no	LG21M19	21	M	2021-10-19_21h41.04.291	THAI_NEGA	2021.2.3	MacIntel	60.0024001	1.1187						0	90	90	90	1
z	1						PUSTINO	np	7	0	monitoring	500	nonparola	2	ong	0	no	LG21M19	21	M	2021-10-19_21h41.04.291	THAI_NEGA	2021.2.3	MacIntel	60.0024001	1.1855						0	91	91	91	1
m	1						MULINO	p	6	7	monitoring	0	parola	1	ong	0	no	LG21M19	21	M	2021-10-19_21h41.04.291	THAI_NEGA	2021.2.3	MacIntel	60.0024001	1.9331						0	92	92	92	1
	0						VAROLO	np	6	0	monitoring	0	nonparola	2	ong	0	no	LG21M19	21	M	2021-10-19_21h41.04.291	THAI_NEGA	2021.2.3	MacIntel	60.0024001							0	93	93	93	1
m	0						ENIGMA	p	6	9	monitoring	500	l	1	pmcue	0	no	LG21M19	21	M	2021-10-19_21h41.04.291	THAI_NEGA	2021.2.3	MacIntel	60.0024001	1.2488						0	94	94	94	1
z	0						NARICE	p	6	15	monitoring	250	parola	1	ong	0	no	LG21M19	21	M	2021-10-19_21h41.04.291	THAI_NEGA	2021.2.3	MacIntel	60.0024001	1.4508						0	95	95	95	1
z	1						CAVIDE	np	6	0	monitoring	500	nonparola	2	ong	0	no	LG21M19	21	M	2021-10-19_21h41.04.291	THAI_NEGA	2021.2.3	MacIntel	60.0024001	1.4003						0	96	96	96	1
	0						VOLACE	np	6	0	monitoring	0	nonparola	2	ong	0	no	LG21M19	21	M	2021-10-19_21h41.04.291	THAI_NEGA	2021.2.3	MacIntel	60.0024001							0	97	97	97	1
z	1						SADICE	np	6	0	monitoring	0	nonparola	2	ong	0	no	LG21M19	21	M	2021-10-19_21h41.04.291	THAI_NEGA	2021.2.3	MacIntel	60.0024001	1.9208						0	98	98	98	1
m	1						VORTICE	p	7	14	monitoring	250	parola	1	ong	0	no	LG21M19	21	M	2021-10-19_21h41.04.291	THAI_NEGA	2021.2.3	MacIntel	60.0024001	0.8666						0	99	99	99	1
																		LG21M19	21	M	2021-10-19_21h41.04.291	THAI_NEGA	2021.2.3	MacIntel	60.0024001												n	1	6.8653	y	1	3.1	n	1	3.7782
