# Supplementary material for: Thinking about it: the impact of COVID-19-related stimuli on prospective memory
Source: PeerJ. 2023 Nov 16;11:e16389. doi: 10.7717/peerj.16389 (PMC10657566; doi:10.7717/peerj.16389)
Supplement: Supplemental Information 4 — The raw data from both the task and the questionnaire. Both folders are divided in the three conditions (COV, DOC, and NEGA) depending on the presented video clip. [file peerj-11-16389-s004.zip › Data/RAW_Data_Task/NEGA_version/NM19F10_nega.csv]

trial_key.keys	trial_key.corr	trial_key.rt	trials_loop_practice.thisRepN	trials_loop_practice.thisTrialN	trials_loop_practice.thisN	trials_loop_practice.thisIndex	trials_loop_practice.ran	stimolo	parolanonparola	lunghezza	frequenza	blocco	jitter	rispcorr	StimTrig	stim_type	stimulus_after	underline	ID_Soggetto*	Età*	Sesso	date	expName	psychopyVersion	OS	frameRate	trials_loop_baseline.thisRepN	trials_loop_baseline.thisTrialN	trials_loop_baseline.thisN	trials_loop_baseline.thisIndex	trials_loop_baseline.ran	trials_loop_attention.thisRepN	trials_loop_attention.thisTrialN	trials_loop_attention.thisN	trials_loop_attention.thisIndex	trials_loop_attention.ran	emotional1_key.keys	emotional1_key.corr	emotional1_key.rt	emotional2_key.keys	emotional2_key.corr	emotional2_key.rt	emotional3_key.keys	emotional3_key.corr	emotional3_key.rt
m	1	1.3823	0	0	0	0	1	ARANCIA	p	7	31	practice	500	parola	1	ong	0	no	NM19F10	19	F	2021-11-10_19h17.29.576	THAI_NEGA	2021.2.3	MacIntel	59.84082341
z	1	0.8061	0	1	1	1	1	RECINA	np	6	0	practice	500	nonparola	2	ong	0	no	NM19F10	19	F	2021-11-10_19h17.29.576	THAI_NEGA	2021.2.3	MacIntel	59.84082341
z	1	0.7511	0	2	2	2	1	TUCCANA	np	7	0	practice	250	nonparola	2	ong	0	no	NM19F10	19	F	2021-11-10_19h17.29.576	THAI_NEGA	2021.2.3	MacIntel	59.84082341
m	1	0.5505	0	3	3	3	1	PETTINE	p	7	1	practice	0	parola	1	ong	0	no	NM19F10	19	F	2021-11-10_19h17.29.576	THAI_NEGA	2021.2.3	MacIntel	59.84082341
m	0	0.5679	0	4	4	4	1	INFITO	np	6	0	practice	500	nonparola	2	ong	0	no	NM19F10	19	F	2021-11-10_19h17.29.576	THAI_NEGA	2021.2.3	MacIntel	59.84082341
m	1	0.5663	0	5	5	5	1	GIUDICE	p	7	374	practice	500	parola	1	ong	0	no	NM19F10	19	F	2021-11-10_19h17.29.576	THAI_NEGA	2021.2.3	MacIntel	59.84082341
m	1	0.619	0	6	6	6	1	VOLANTE	p	7	89	practice	0	parola	1	ong	0	no	NM19F10	19	F	2021-11-10_19h17.29.576	THAI_NEGA	2021.2.3	MacIntel	59.84082341
z	1	0.6244	0	7	7	7	1	CUBELA	np	6	0	practice	250	nonparola	2	ong	0	no	NM19F10	19	F	2021-11-10_19h17.29.576	THAI_NEGA	2021.2.3	MacIntel	59.84082341
z	1	0.8012	0	8	8	8	1	LUGGINE	np	7	0	practice	0	nonparola	2	ong	0	no	NM19F10	19	F	2021-11-10_19h17.29.576	THAI_NEGA	2021.2.3	MacIntel	59.84082341
m	1	0.57	0	9	9	9	1	DISEGNO	p	7	201	practice	0	parola	1	ong	0	no	NM19F10	19	F	2021-11-10_19h17.29.576	THAI_NEGA	2021.2.3	MacIntel	59.84082341
m	1	0.6686						RELITTO	p	7	8	baseline	500	parola	1	ong	0	no	NM19F10	19	F	2021-11-10_19h17.29.576	THAI_NEGA	2021.2.3	MacIntel	59.84082341	0	0	0	0	1
m	1	0.8034						GERANIO	p	7	12	baseline	250	parola	1	ong	0	no	NM19F10	19	F	2021-11-10_19h17.29.576	THAI_NEGA	2021.2.3	MacIntel	59.84082341	0	1	1	1	1
z	1	0.6182						VANANGA	np	7	0	baseline	0	nonparola	2	ong	0	no	NM19F10	19	F	2021-11-10_19h17.29.576	THAI_NEGA	2021.2.3	MacIntel	59.84082341	0	2	2	2	1
m	1	0.6514						NATICA	p	6	5	baseline	250	parola	1	ong	0	no	NM19F10	19	F	2021-11-10_19h17.29.576	THAI_NEGA	2021.2.3	MacIntel	59.84082341	0	3	3	3	1
z	1	0.6349						USTELLO	np	7	0	baseline	500	nonparola	2	ong	0	no	NM19F10	19	F	2021-11-10_19h17.29.576	THAI_NEGA	2021.2.3	MacIntel	59.84082341	0	4	4	4	1
m	1	0.5556						METANO	p	6	17	baseline	250	parola	1	ong	0	no	NM19F10	19	F	2021-11-10_19h17.29.576	THAI_NEGA	2021.2.3	MacIntel	59.84082341	0	5	5	5	1
z	1	0.9548						FIURIA	np	6	0	baseline	500	nonparola	2	ong	0	no	NM19F10	19	F	2021-11-10_19h17.29.576	THAI_NEGA	2021.2.3	MacIntel	59.84082341	0	6	6	6	1
m	1	0.5675						SUGHERO	p	7	5	baseline	250	parola	1	ong	0	no	NM19F10	19	F	2021-11-10_19h17.29.576	THAI_NEGA	2021.2.3	MacIntel	59.84082341	0	7	7	7	1
z	1	0.8948						PIROTA	np	6	0	baseline	250	nonparola	2	ong	0	no	NM19F10	19	F	2021-11-10_19h17.29.576	THAI_NEGA	2021.2.3	MacIntel	59.84082341	0	8	8	8	1
z	1	0.8025						BAMBORA	np	7	0	baseline	0	nonparola	2	ong	0	no	NM19F10	19	F	2021-11-10_19h17.29.576	THAI_NEGA	2021.2.3	MacIntel	59.84082341	0	9	9	9	1
m	1	0.5743						PETALO	p	6	27	baseline	250	parola	1	ong	0	no	NM19F10	19	F	2021-11-10_19h17.29.576	THAI_NEGA	2021.2.3	MacIntel	59.84082341	0	10	10	10	1
m	1	0.7224						ELMETTO	p	7	5	baseline	0	parola	1	ong	0	no	NM19F10	19	F	2021-11-10_19h17.29.576	THAI_NEGA	2021.2.3	MacIntel	59.84082341	0	11	11	11	1
z	1	0.7184						DOBILE	np	6	0	baseline	250	nonparola	2	ong	0	no	NM19F10	19	F	2021-11-10_19h17.29.576	THAI_NEGA	2021.2.3	MacIntel	59.84082341	0	12	12	12	1
m	1	0.7066						BAVERO	p	6	7	baseline	0	parola	1	ong	0	no	NM19F10	19	F	2021-11-10_19h17.29.576	THAI_NEGA	2021.2.3	MacIntel	59.84082341	0	13	13	13	1
m	1	0.7106						VALENZA	p	7	10	baseline	500	parola	1	ong	0	no	NM19F10	19	F	2021-11-10_19h17.29.576	THAI_NEGA	2021.2.3	MacIntel	59.84082341	0	14	14	14	1
z	1	0.7576						ORDONE	np	6	0	baseline	250	nonparola	2	ong	0	no	NM19F10	19	F	2021-11-10_19h17.29.576	THAI_NEGA	2021.2.3	MacIntel	59.84082341	0	15	15	15	1
z	1	0.7862						TERPONE	np	7	0	baseline	250	nonparola	2	ong	0	no	NM19F10	19	F	2021-11-10_19h17.29.576	THAI_NEGA	2021.2.3	MacIntel	59.84082341	0	16	16	16	1
m	1	0.7685						INCHINO	p	7	10	baseline	250	parola	1	ong	0	no	NM19F10	19	F	2021-11-10_19h17.29.576	THAI_NEGA	2021.2.3	MacIntel	59.84082341	0	17	17	17	1
m	1	0.752						ETTARO	p	6	31	baseline	0	parola	1	ong	0	no	NM19F10	19	F	2021-11-10_19h17.29.576	THAI_NEGA	2021.2.3	MacIntel	59.84082341	0	18	18	18	1
z	1	0.7353						LUVACA	np	6	0	baseline	250	nonparola	2	ong	0	no	NM19F10	19	F	2021-11-10_19h17.29.576	THAI_NEGA	2021.2.3	MacIntel	59.84082341	0	19	19	19	1
m	1	0.5224						DUETTO	p	6	23	baseline	500	parola	1	ong	0	no	NM19F10	19	F	2021-11-10_19h17.29.576	THAI_NEGA	2021.2.3	MacIntel	59.84082341	0	20	20	20	1
z	1	0.6581						PUPILE	np	6	0	baseline	250	nonparola	2	ong	0	no	NM19F10	19	F	2021-11-10_19h17.29.576	THAI_NEGA	2021.2.3	MacIntel	59.84082341	0	21	21	21	1
z	1	0.804						STOVACO	np	7	0	baseline	0	nonparola	2	ong	0	no	NM19F10	19	F	2021-11-10_19h17.29.576	THAI_NEGA	2021.2.3	MacIntel	59.84082341	0	22	22	22	1
m	1	0.6845						BARILE	p	6	7	baseline	500	parola	1	ong	0	no	NM19F10	19	F	2021-11-10_19h17.29.576	THAI_NEGA	2021.2.3	MacIntel	59.84082341	0	23	23	23	1
z	1	0.7978						RANAIO	np	6	0	baseline	250	nonparola	2	ong	0	no	NM19F10	19	F	2021-11-10_19h17.29.576	THAI_NEGA	2021.2.3	MacIntel	59.84082341	0	24	24	24	1
m	1	0.8354						CAVERNA	p	7	14	baseline	250	parola	1	ong	0	no	NM19F10	19	F	2021-11-10_19h17.29.576	THAI_NEGA	2021.2.3	MacIntel	59.84082341	0	25	25	25	1
z	1	0.8352						ROTOIA	np	7	0	baseline	500	nonparola	2	ong	0	no	NM19F10	19	F	2021-11-10_19h17.29.576	THAI_NEGA	2021.2.3	MacIntel	59.84082341	0	26	26	26	1
m	1	0.702						ALTURA	p	6	8	baseline	500	parola	1	ong	0	no	NM19F10	19	F	2021-11-10_19h17.29.576	THAI_NEGA	2021.2.3	MacIntel	59.84082341	0	27	27	27	1
m	1	0.6525						DIPINTO	p	7	21	baseline	0	parola	1	ong	0	no	NM19F10	19	F	2021-11-10_19h17.29.576	THAI_NEGA	2021.2.3	MacIntel	59.84082341	0	28	28	28	1
m	1	0.535						LEGUME	p	6	11	baseline	250	parola	1	ong	0	no	NM19F10	19	F	2021-11-10_19h17.29.576	THAI_NEGA	2021.2.3	MacIntel	59.84082341	0	29	29	29	1
m	0	0.8527						FEDINO	np	6	0	baseline	500	nonparola	2	ong	0	no	NM19F10	19	F	2021-11-10_19h17.29.576	THAI_NEGA	2021.2.3	MacIntel	59.84082341	0	30	30	30	1
m	1	0.702						MENSOLA	p	7	7	baseline	0	parola	1	ong	0	no	NM19F10	19	F	2021-11-10_19h17.29.576	THAI_NEGA	2021.2.3	MacIntel	59.84082341	0	31	31	31	1
z	1	0.9198						ALCUME	np	6	0	baseline	500	nonparola	2	ong	0	no	NM19F10	19	F	2021-11-10_19h17.29.576	THAI_NEGA	2021.2.3	MacIntel	59.84082341	0	32	32	32	1
m	1	0.7542						INNESTO	p	6	13	baseline	0	parola	1	ong	0	no	NM19F10	19	F	2021-11-10_19h17.29.576	THAI_NEGA	2021.2.3	MacIntel	59.84082341	0	33	33	33	1
z	1	0.791						LAVENDA	np	7	0	baseline	0	nonparola	2	ong	0	no	NM19F10	19	F	2021-11-10_19h17.29.576	THAI_NEGA	2021.2.3	MacIntel	59.84082341	0	34	34	34	1
m	1	0.7024						SLAVINA	p	7	5	baseline	500	parola	1	ong	0	no	NM19F10	19	F	2021-11-10_19h17.29.576	THAI_NEGA	2021.2.3	MacIntel	59.84082341	0	35	35	35	1
m	1	0.5861						ORMONE	p	6	6	baseline	500	parola	1	ong	0	no	NM19F10	19	F	2021-11-10_19h17.29.576	THAI_NEGA	2021.2.3	MacIntel	59.84082341	0	36	36	36	1
m	0	0.5727						UMIONE	np	6	0	baseline	0	nonparola	2	ong	0	no	NM19F10	19	F	2021-11-10_19h17.29.576	THAI_NEGA	2021.2.3	MacIntel	59.84082341	0	37	37	37	1
m	1	0.6211						SALAME	p	6	14	baseline	0	parola	1	ong	0	no	NM19F10	19	F	2021-11-10_19h17.29.576	THAI_NEGA	2021.2.3	MacIntel	59.84082341	0	38	38	38	1
m	0	0.6687						GANDOLA	np	7	0	baseline	500	nonparola	2	ong	0	no	NM19F10	19	F	2021-11-10_19h17.29.576	THAI_NEGA	2021.2.3	MacIntel	59.84082341	0	39	39	39	1
z	1	1.1061						DIGEGNO	np	7	0	baseline	500	nonparola	2	ong	0	no	NM19F10	19	F	2021-11-10_19h17.29.576	THAI_NEGA	2021.2.3	MacIntel	59.84082341	0	40	40	40	1
z	1	0.9033						BACRECA	np	7	0	baseline	0	nonparola	2	ong	0	no	NM19F10	19	F	2021-11-10_19h17.29.576	THAI_NEGA	2021.2.3	MacIntel	59.84082341	0	41	41	41	1
m	1	0.6335						RUDERE	p	6	8	baseline	250	parola	1	ong	0	no	NM19F10	19	F	2021-11-10_19h17.29.576	THAI_NEGA	2021.2.3	MacIntel	59.84082341	0	42	42	42	1
z	1	0.7173						OSCITE	np	6	0	baseline	250	nonparola	2	ong	0	no	NM19F10	19	F	2021-11-10_19h17.29.576	THAI_NEGA	2021.2.3	MacIntel	59.84082341	0	43	43	43	1
m	1	0.5675						NETTARE	p	7	14	baseline	500	parola	1	ong	0	no	NM19F10	19	F	2021-11-10_19h17.29.576	THAI_NEGA	2021.2.3	MacIntel	59.84082341	0	44	44	44	1
z	1	0.9057						PENTERA	np	7	0	baseline	0	nonparola	2	ong	0	no	NM19F10	19	F	2021-11-10_19h17.29.576	THAI_NEGA	2021.2.3	MacIntel	59.84082341	0	45	45	45	1
z	1	0.7407						NEBOZIO	np	7	0	baseline	250	nonparola	2	ong	0	no	NM19F10	19	F	2021-11-10_19h17.29.576	THAI_NEGA	2021.2.3	MacIntel	59.84082341	0	46	46	46	1
m	1	0.5852						ZATTERA	p	7	14	baseline	500	parola	1	ong	0	no	NM19F10	19	F	2021-11-10_19h17.29.576	THAI_NEGA	2021.2.3	MacIntel	59.84082341	0	47	47	47	1
m	1	1.0049						LAMIERA	p	7	11	baseline	500	parola	1	ong	0	no	NM19F10	19	F	2021-11-10_19h17.29.576	THAI_NEGA	2021.2.3	MacIntel	59.84082341	0	48	48	48	1
z	1	0.8852						CULINA	np	6	0	baseline	500	nonparola	2	ong	0	no	NM19F10	19	F	2021-11-10_19h17.29.576	THAI_NEGA	2021.2.3	MacIntel	59.84082341	0	49	49	49	1
m	1	0.6512						FALANGE	p	7	9	baseline	250	parola	1	ong	0	no	NM19F10	19	F	2021-11-10_19h17.29.576	THAI_NEGA	2021.2.3	MacIntel	59.84082341	0	50	50	50	1
m	1	0.621						PEDALE	p	6	16	baseline	500	parola	1	ong	0	no	NM19F10	19	F	2021-11-10_19h17.29.576	THAI_NEGA	2021.2.3	MacIntel	59.84082341	0	51	51	51	1
z	1	0.6875						METARDO	np	7	0	baseline	500	nonparola	2	ong	0	no	NM19F10	19	F	2021-11-10_19h17.29.576	THAI_NEGA	2021.2.3	MacIntel	59.84082341	0	52	52	52	1
m	1	0.5433						EMPORIO	p	7	3	baseline	250	parola	1	ong	0	no	NM19F10	19	F	2021-11-10_19h17.29.576	THAI_NEGA	2021.2.3	MacIntel	59.84082341	0	53	53	53	1
z	1	1.4536						TAPORE	np	6	0	baseline	0	nonparola	2	ong	0	no	NM19F10	19	F	2021-11-10_19h17.29.576	THAI_NEGA	2021.2.3	MacIntel	59.84082341	0	54	54	54	1
z	1	0.9953						DENTIDE	np	7	0	baseline	250	nonparola	2	ong	0	no	NM19F10	19	F	2021-11-10_19h17.29.576	THAI_NEGA	2021.2.3	MacIntel	59.84082341	0	55	55	55	1
z	1	0.9013						SEPERTO	np	7	0	baseline	500	nonparola	2	ong	0	no	NM19F10	19	F	2021-11-10_19h17.29.576	THAI_NEGA	2021.2.3	MacIntel	59.84082341	0	56	56	56	1
m	1	0.651						MUCOSA	p	6	6	baseline	500	parola	1	ong	0	no	NM19F10	19	F	2021-11-10_19h17.29.576	THAI_NEGA	2021.2.3	MacIntel	59.84082341	0	57	57	57	1
z	1	0.8692						BECULLA	np	7	0	baseline	250	nonparola	2	ong	0	no	NM19F10	19	F	2021-11-10_19h17.29.576	THAI_NEGA	2021.2.3	MacIntel	59.84082341	0	58	58	58	1
z	0	0.9691						FUCINA	p	6	8	baseline	250	parola	1	ong	0	no	NM19F10	19	F	2021-11-10_19h17.29.576	THAI_NEGA	2021.2.3	MacIntel	59.84082341	0	59	59	59	1
m	1	0.7531						ECLISSI	p	7	5	baseline	0	parola	1	ong	0	no	NM19F10	19	F	2021-11-10_19h17.29.576	THAI_NEGA	2021.2.3	MacIntel	59.84082341	0	60	60	60	1
m	1	0.753						TROFEO	p	6	23	baseline	250	parola	1	ong	0	no	NM19F10	19	F	2021-11-10_19h17.29.576	THAI_NEGA	2021.2.3	MacIntel	59.84082341	0	61	61	61	1
m	1	0.6549						ROTTAME	p	7	7	baseline	0	parola	1	ong	0	no	NM19F10	19	F	2021-11-10_19h17.29.576	THAI_NEGA	2021.2.3	MacIntel	59.84082341	0	62	62	62	1
z	1	0.7527						MENDOLO	np	7	0	baseline	500	nonparola	2	ong	0	no	NM19F10	19	F	2021-11-10_19h17.29.576	THAI_NEGA	2021.2.3	MacIntel	59.84082341	0	63	63	63	1
m	0	0.8095						ARSINE	np	6	0	baseline	250	nonparola	2	ong	0	no	NM19F10	19	F	2021-11-10_19h17.29.576	THAI_NEGA	2021.2.3	MacIntel	59.84082341	0	64	64	64	1
m	1	0.7522						TISANA	p	6	7	baseline	0	parola	1	ong	0	no	NM19F10	19	F	2021-11-10_19h17.29.576	THAI_NEGA	2021.2.3	MacIntel	59.84082341	0	65	65	65	1
m	0	0.8403						ORLINO	np	6	0	baseline	0	nonparola	2	ong	0	no	NM19F10	19	F	2021-11-10_19h17.29.576	THAI_NEGA	2021.2.3	MacIntel	59.84082341	0	66	66	66	1
m	1	0.7862						ARINGA	p	6	9	baseline	500	parola	1	ong	0	no	NM19F10	19	F	2021-11-10_19h17.29.576	THAI_NEGA	2021.2.3	MacIntel	59.84082341	0	67	67	67	1
z	1	1.0221						TENGINE	np	7	0	baseline	0	nonparola	2	ong	0	no	NM19F10	19	F	2021-11-10_19h17.29.576	THAI_NEGA	2021.2.3	MacIntel	59.84082341	0	68	68	68	1
m	1	0.5536						ATTICO	p	6	6	baseline	500	parola	1	ong	0	no	NM19F10	19	F	2021-11-10_19h17.29.576	THAI_NEGA	2021.2.3	MacIntel	59.84082341	0	69	69	69	1
z	1	0.7535						VENORE	np	6	0	baseline	250	nonparola	2	ong	0	no	NM19F10	19	F	2021-11-10_19h17.29.576	THAI_NEGA	2021.2.3	MacIntel	59.84082341	0	70	70	70	1
m	1	0.569						DARSENA	p	7	9	baseline	0	parola	1	ong	0	no	NM19F10	19	F	2021-11-10_19h17.29.576	THAI_NEGA	2021.2.3	MacIntel	59.84082341	0	71	71	71	1
z	1	0.6689						ALCIERE	np	7	0	baseline	250	nonparola	2	ong	0	no	NM19F10	19	F	2021-11-10_19h17.29.576	THAI_NEGA	2021.2.3	MacIntel	59.84082341	0	72	72	72	1
z	1	0.8705						ENTIMO	np	6	0	baseline	0	nonparola	2	ong	0	no	NM19F10	19	F	2021-11-10_19h17.29.576	THAI_NEGA	2021.2.3	MacIntel	59.84082341	0	73	73	73	1
m	1	0.644						LIVIDO	p	6	8	baseline	500	parola	1	ong	0	no	NM19F10	19	F	2021-11-10_19h17.29.576	THAI_NEGA	2021.2.3	MacIntel	59.84082341	0	74	74	74	1
m	1	0.6191						NAUSEA	p	6	15	baseline	0	parola	1	ong	0	no	NM19F10	19	F	2021-11-10_19h17.29.576	THAI_NEGA	2021.2.3	MacIntel	59.84082341	0	75	75	75	1
z	1	1.5043						VERCACE	np	7	0	baseline	500	nonparola	2	ong	0	no	NM19F10	19	F	2021-11-10_19h17.29.576	THAI_NEGA	2021.2.3	MacIntel	59.84082341	0	76	76	76	1
m	1	0.8028						COFANO	p	6	9	baseline	0	parola	1	ong	0	no	NM19F10	19	F	2021-11-10_19h17.29.576	THAI_NEGA	2021.2.3	MacIntel	59.84082341	0	77	77	77	1
z	1	0.6368						USPICIO	np	7	0	baseline	250	nonparola	2	ong	0	no	NM19F10	19	F	2021-11-10_19h17.29.576	THAI_NEGA	2021.2.3	MacIntel	59.84082341	0	78	78	78	1
m	1	0.7691						IMBUTO	p	6	9	baseline	0	parola	1	ong	0	no	NM19F10	19	F	2021-11-10_19h17.29.576	THAI_NEGA	2021.2.3	MacIntel	59.84082341	0	79	79	79	1
z	1	0.8193						SADIVA	np	6	0	baseline	500	nonparola	2	ong	0	no	NM19F10	19	F	2021-11-10_19h17.29.576	THAI_NEGA	2021.2.3	MacIntel	59.84082341	0	80	80	80	1
m	1	0.6858						BOZZOLO	p	7	7	baseline	0	parola	1	ong	0	no	NM19F10	19	F	2021-11-10_19h17.29.576	THAI_NEGA	2021.2.3	MacIntel	59.84082341	0	81	81	81	1
z	1	1.629						OMPICCIO	np	7	0	baseline	0	nonparola	2	ong	0	no	NM19F10	19	F	2021-11-10_19h17.29.576	THAI_NEGA	2021.2.3	MacIntel	59.84082341	0	82	82	82	1
z	1	0.8421						LIMPONE	np	7	0	baseline	500	nonparola	2	ong	0	no	NM19F10	19	F	2021-11-10_19h17.29.576	THAI_NEGA	2021.2.3	MacIntel	59.84082341	0	83	83	83	1
z	1	1.0743						NARCICO	np	7	0	baseline	250	nonparola	2	ong	0	no	NM19F10	19	F	2021-11-10_19h17.29.576	THAI_NEGA	2021.2.3	MacIntel	59.84082341	0	84	84	84	1
m	1	0.6523						PASCOLO	p	7	7	baseline	0	parola	1	ong	0	no	NM19F10	19	F	2021-11-10_19h17.29.576	THAI_NEGA	2021.2.3	MacIntel	59.84082341	0	85	85	85	1
m	0	0.7034						INSOGNA	np	7	0	baseline	250	nonparola	2	ong	0	no	NM19F10	19	F	2021-11-10_19h17.29.576	THAI_NEGA	2021.2.3	MacIntel	59.84082341	0	86	86	86	1
z	0	0.9221						PATINA	p	6	14	baseline	250	parola	1	ong	0	no	NM19F10	19	F	2021-11-10_19h17.29.576	THAI_NEGA	2021.2.3	MacIntel	59.84082341	0	87	87	87	1
z	1	1.0052						ADOLTO	np	7	0	baseline	0	nonparola	2	ong	0	no	NM19F10	19	F	2021-11-10_19h17.29.576	THAI_NEGA	2021.2.3	MacIntel	59.84082341	0	88	88	88	1
m	1	0.8692						UTENTE	p	6	34	baseline	0	parola	1	ong	0	no	NM19F10	19	F	2021-11-10_19h17.29.576	THAI_NEGA	2021.2.3	MacIntel	59.84082341	0	89	89	89	1
z	1	0.7359						CIPELLA	np	7	0	baseline	500	nonparola	2	ong	0	no	NM19F10	19	F	2021-11-10_19h17.29.576	THAI_NEGA	2021.2.3	MacIntel	59.84082341	0	90	90	90	1
m	1	0.8196						GINEPRO	p	7	10	baseline	0	parola	1	ong	0	no	NM19F10	19	F	2021-11-10_19h17.29.576	THAI_NEGA	2021.2.3	MacIntel	59.84082341	0	91	91	91	1
z	1	0.7524						NONATO	np	6	0	baseline	500	nonparola	2	ong	0	no	NM19F10	19	F	2021-11-10_19h17.29.576	THAI_NEGA	2021.2.3	MacIntel	59.84082341	0	92	92	92	1
m	1	0.5689						CALICE	p	6	10	baseline	0	parola	1	ong	0	no	NM19F10	19	F	2021-11-10_19h17.29.576	THAI_NEGA	2021.2.3	MacIntel	59.84082341	0	93	93	93	1
m	1	0.5211						TORACE	p	6	31	baseline	250	parola	1	ong	0	no	NM19F10	19	F	2021-11-10_19h17.29.576	THAI_NEGA	2021.2.3	MacIntel	59.84082341	0	94	94	94	1
z	0	0.7211						REDINE	p	6	8	baseline	500	parola	1	ong	0	no	NM19F10	19	F	2021-11-10_19h17.29.576	THAI_NEGA	2021.2.3	MacIntel	59.84082341	0	95	95	95	1
m	1	0.7032						GOMITO	p	6	35	baseline	0	parola	1	ong	0	no	NM19F10	19	F	2021-11-10_19h17.29.576	THAI_NEGA	2021.2.3	MacIntel	59.84082341	0	96	96	96	1
z	1	1.1032						INGENSO	np	7	0	baseline	500	nonparola	2	ong	0	no	NM19F10	19	F	2021-11-10_19h17.29.576	THAI_NEGA	2021.2.3	MacIntel	59.84082341	0	97	97	97	1
z	1	0.7046						COVALLO	np	7	0	baseline	250	nonparola	2	ong	0	no	NM19F10	19	F	2021-11-10_19h17.29.576	THAI_NEGA	2021.2.3	MacIntel	59.84082341	0	98	98	98	1
m	1	0.5308						MONACO	p	6	24	baseline	250	parola	1	ong	0	no	NM19F10	19	F	2021-11-10_19h17.29.576	THAI_NEGA	2021.2.3	MacIntel	59.84082341	0	99	99	99	1
	0							DILUVIO	p	7	34	monitoring	0	parola	1	ong	0	no	NM19F10	19	F	2021-11-10_19h17.29.576	THAI_NEGA	2021.2.3	MacIntel	59.84082341						0	0	0	0	1
m	0	1.3206						PADATO	np	6	0	monitoring	250	nonparola	2	ong	0	no	NM19F10	19	F	2021-11-10_19h17.29.576	THAI_NEGA	2021.2.3	MacIntel	59.84082341						0	1	1	1	1
m	1	0.9222						STIVALE	p	7	10	monitoring	0	parola	1	ong	0	no	NM19F10	19	F	2021-11-10_19h17.29.576	THAI_NEGA	2021.2.3	MacIntel	59.84082341						0	2	2	2	1
m	0	1.5529						BAMMINO	np	7	0	monitoring	0	nonparola	2	ong	0	no	NM19F10	19	F	2021-11-10_19h17.29.576	THAI_NEGA	2021.2.3	MacIntel	59.84082341						0	3	3	3	1
m	0	0.9897						NUDOLA	np	6	0	monitoring	250	nonparola	2	ong	0	no	NM19F10	19	F	2021-11-10_19h17.29.576	THAI_NEGA	2021.2.3	MacIntel	59.84082341						0	4	4	4	1
m	1	0.7362						ZAMPINO	p	7	6	monitoring	500	parola	1	ong	0	no	NM19F10	19	F	2021-11-10_19h17.29.576	THAI_NEGA	2021.2.3	MacIntel	59.84082341						0	5	5	5	1
m	1	1.0775						CALDAIA	p	7	12	monitoring	250	parola	1	ong	0	no	NM19F10	19	F	2021-11-10_19h17.29.576	THAI_NEGA	2021.2.3	MacIntel	59.84082341						0	6	6	6	1
m	0	0.8766						FULGINE	np	7	0	monitoring	0	nonparola	2	ong	0	no	NM19F10	19	F	2021-11-10_19h17.29.576	THAI_NEGA	2021.2.3	MacIntel	59.84082341						0	7	7	7	1
m	1	1.2747						URANIO	p	6	9	monitoring	250	parola	1	ong	0	no	NM19F10	19	F	2021-11-10_19h17.29.576	THAI_NEGA	2021.2.3	MacIntel	59.84082341						0	8	8	8	1
z	1	0.9865						APISSO	np	6	0	monitoring	500	nonparola	2	ong	0	no	NM19F10	19	F	2021-11-10_19h17.29.576	THAI_NEGA	2021.2.3	MacIntel	59.84082341						0	9	9	9	1
l	1	1.4881						CAGERMA	np	7	0	monitoring	0	l	2	pmcue	0	no	NM19F10	19	F	2021-11-10_19h17.29.576	THAI_NEGA	2021.2.3	MacIntel	59.84082341						0	10	10	10	1
m	1	1.0411						TAZZINA	p	7	10	monitoring	250	parola	1	ong	0	no	NM19F10	19	F	2021-11-10_19h17.29.576	THAI_NEGA	2021.2.3	MacIntel	59.84082341						0	11	11	11	1
m	1	0.6854						VAPORE	p	6	40	monitoring	0	parola	1	ong	0	no	NM19F10	19	F	2021-11-10_19h17.29.576	THAI_NEGA	2021.2.3	MacIntel	59.84082341						0	12	12	12	1
m	0	0.7768						FEDORE	np	6	0	monitoring	250	nonparola	2	ong	0	no	NM19F10	19	F	2021-11-10_19h17.29.576	THAI_NEGA	2021.2.3	MacIntel	59.84082341						0	13	13	13	1
m	1	0.9863						MONTONE	p	7	8	monitoring	250	parola	1	ong	0	no	NM19F10	19	F	2021-11-10_19h17.29.576	THAI_NEGA	2021.2.3	MacIntel	59.84082341						0	14	14	14	1
m	0	0.6526						CANEZZA	np	7	0	monitoring	0	nonparola	2	ong	0	no	NM19F10	19	F	2021-11-10_19h17.29.576	THAI_NEGA	2021.2.3	MacIntel	59.84082341						0	15	15	15	1
m	0	1.1034						RAGINA	np	6	0	monitoring	250	nonparola	2	ong	0	no	NM19F10	19	F	2021-11-10_19h17.29.576	THAI_NEGA	2021.2.3	MacIntel	59.84082341						0	16	16	16	1
m	1	0.8763						AGNELLO	p	7	17	monitoring	250	parola	1	ong	0	no	NM19F10	19	F	2021-11-10_19h17.29.576	THAI_NEGA	2021.2.3	MacIntel	59.84082341						0	17	17	17	1
z	1	1.0196						PINARIO	np	7	0	monitoring	250	nonparola	2	ong	0	no	NM19F10	19	F	2021-11-10_19h17.29.576	THAI_NEGA	2021.2.3	MacIntel	59.84082341						0	18	18	18	1
z	1	1.3229						INDANO	np	6	0	monitoring	500	nonparola	2	ong	0	no	NM19F10	19	F	2021-11-10_19h17.29.576	THAI_NEGA	2021.2.3	MacIntel	59.84082341						0	19	19	19	1
z	0	1.0197						BISTURI	p	7	8	monitoring	250	parola	1	ong	0	no	NM19F10	19	F	2021-11-10_19h17.29.576	THAI_NEGA	2021.2.3	MacIntel	59.84082341						0	20	20	20	1
z	1	1.0358						SECONTO	np	7	0	monitoring	250	nonparola	2	ong	0	no	NM19F10	19	F	2021-11-10_19h17.29.576	THAI_NEGA	2021.2.3	MacIntel	59.84082341						0	21	21	21	1
l	1	1.0198						POMATA	p	6	0	monitoring	500	l	1	pmcue	0	no	NM19F10	19	F	2021-11-10_19h17.29.576	THAI_NEGA	2021.2.3	MacIntel	59.84082341						0	22	22	22	1
m	0	1.169						UMETTA	np	6	0	monitoring	250	nonparola	2	ong	0	no	NM19F10	19	F	2021-11-10_19h17.29.576	THAI_NEGA	2021.2.3	MacIntel	59.84082341						0	23	23	23	1
m	1	0.7865						FRUSCIO	p	7	9	monitoring	0	parola	1	ong	0	no	NM19F10	19	F	2021-11-10_19h17.29.576	THAI_NEGA	2021.2.3	MacIntel	59.84082341						0	24	24	24	1
m	1	0.8682						ORDIGNO	p	7	15	monitoring	250	parola	1	ong	0	no	NM19F10	19	F	2021-11-10_19h17.29.576	THAI_NEGA	2021.2.3	MacIntel	59.84082341						0	25	25	25	1
m	0	1.0358						METALO	np	6	0	monitoring	0	nonparola	2	ong	0	no	NM19F10	19	F	2021-11-10_19h17.29.576	THAI_NEGA	2021.2.3	MacIntel	59.84082341						0	26	26	26	1
z	1	1.1412						GAVERA	np	6	0	monitoring	500	nonparola	2	ong	0	no	NM19F10	19	F	2021-11-10_19h17.29.576	THAI_NEGA	2021.2.3	MacIntel	59.84082341						0	27	27	27	1
z	0	1.6548						INSERTO	p	7	9	monitoring	0	parola	1	ong	0	no	NM19F10	19	F	2021-11-10_19h17.29.576	THAI_NEGA	2021.2.3	MacIntel	59.84082341						0	28	28	28	1
m	1	0.9873						VICARIO	p	7	9	monitoring	500	parola	1	ong	0	no	NM19F10	19	F	2021-11-10_19h17.29.576	THAI_NEGA	2021.2.3	MacIntel	59.84082341						0	29	29	29	1
z	1	1.3442						ACENDA	np	6	0	monitoring	0	nonparola	2	ong	0	no	NM19F10	19	F	2021-11-10_19h17.29.576	THAI_NEGA	2021.2.3	MacIntel	59.84082341						0	30	30	30	1
m	1	1.3371						DECADE	p	6	7	monitoring	0	parola	1	ong	0	no	NM19F10	19	F	2021-11-10_19h17.29.576	THAI_NEGA	2021.2.3	MacIntel	59.84082341						0	31	31	31	1
m	0	0.7872						PALETE	np	6	0	monitoring	500	nonparola	2	ong	0	no	NM19F10	19	F	2021-11-10_19h17.29.576	THAI_NEGA	2021.2.3	MacIntel	59.84082341						0	32	32	32	1
m	1	0.8358						SENAPE	p	6	17	monitoring	500	parola	1	ong	0	no	NM19F10	19	F	2021-11-10_19h17.29.576	THAI_NEGA	2021.2.3	MacIntel	59.84082341						0	33	33	33	1
z	1	1.0689						TENTONO	np	7	0	monitoring	0	nonparola	2	ong	0	no	NM19F10	19	F	2021-11-10_19h17.29.576	THAI_NEGA	2021.2.3	MacIntel	59.84082341						0	34	34	34	1
l	1	0.6017						MANICO	p	6	12	monitoring	0	l	1	pmcue	0	no	NM19F10	19	F	2021-11-10_19h17.29.576	THAI_NEGA	2021.2.3	MacIntel	59.84082341						0	35	35	35	1
m	1	1.1031						GETTONE	p	7	5	monitoring	250	parola	1	ong	0	no	NM19F10	19	F	2021-11-10_19h17.29.576	THAI_NEGA	2021.2.3	MacIntel	59.84082341						0	36	36	36	1
z	1	1.2085						CALERA	np	6	0	monitoring	500	nonparola	2	ong	0	no	NM19F10	19	F	2021-11-10_19h17.29.576	THAI_NEGA	2021.2.3	MacIntel	59.84082341						0	37	37	37	1
m	1	1.0383						USTIONE	p	7	20	monitoring	500	parola	1	ong	0	no	NM19F10	19	F	2021-11-10_19h17.29.576	THAI_NEGA	2021.2.3	MacIntel	59.84082341						0	38	38	38	1
l	0	0.8017						LEGNAME	p	7	7	monitoring	0	parola	1	ong	0	no	NM19F10	19	F	2021-11-10_19h17.29.576	THAI_NEGA	2021.2.3	MacIntel	59.84082341						0	39	39	39	1
z	1	1.2868						MODIVO	np	6	0	monitoring	0	nonparola	2	ong	0	no	NM19F10	19	F	2021-11-10_19h17.29.576	THAI_NEGA	2021.2.3	MacIntel	59.84082341						0	40	40	40	1
z	0	0.7187						RADURA	p	6	9	monitoring	0	parola	1	ong	0	no	NM19F10	19	F	2021-11-10_19h17.29.576	THAI_NEGA	2021.2.3	MacIntel	59.84082341						0	41	41	41	1
z	1	1.1029						TUANTO	np	6	0	monitoring	250	nonparola	2	ong	0	no	NM19F10	19	F	2021-11-10_19h17.29.576	THAI_NEGA	2021.2.3	MacIntel	59.84082341						0	42	42	42	1
z	0	0.9209						PICCONE	p	7	11	monitoring	0	parola	1	ong	0	no	NM19F10	19	F	2021-11-10_19h17.29.576	THAI_NEGA	2021.2.3	MacIntel	59.84082341						0	43	43	43	1
z	1	1.7098						LACREME	np	7	0	monitoring	250	nonparola	2	ong	0	no	NM19F10	19	F	2021-11-10_19h17.29.576	THAI_NEGA	2021.2.3	MacIntel	59.84082341						0	44	44	44	1
z	1	1.0919						DILITTA	np	7	0	monitoring	500	nonparola	2	ong	0	no	NM19F10	19	F	2021-11-10_19h17.29.576	THAI_NEGA	2021.2.3	MacIntel	59.84082341						0	45	45	45	1
l	1	0.9026						TOMANTE	np	7	0	monitoring	0	l	2	pmcue	0	no	NM19F10	19	F	2021-11-10_19h17.29.576	THAI_NEGA	2021.2.3	MacIntel	59.84082341						0	46	46	46	1
m	1	0.904						OTTONE	p	6	17	monitoring	500	parola	1	ong	0	no	NM19F10	19	F	2021-11-10_19h17.29.576	THAI_NEGA	2021.2.3	MacIntel	59.84082341						0	47	47	47	1
m	1	0.8049						GAZEBO	p	6	8	monitoring	0	parola	1	ong	0	no	NM19F10	19	F	2021-11-10_19h17.29.576	THAI_NEGA	2021.2.3	MacIntel	59.84082341						0	48	48	48	1
m	0	1.1061						NENICO	np	6	0	monitoring	250	nonparola	2	ong	0	no	NM19F10	19	F	2021-11-10_19h17.29.576	THAI_NEGA	2021.2.3	MacIntel	59.84082341						0	49	49	49	1
m	1	0.9088						ARPIONE	p	7	12	monitoring	250	parola	1	ong	0	no	NM19F10	19	F	2021-11-10_19h17.29.576	THAI_NEGA	2021.2.3	MacIntel	59.84082341						0	50	50	50	1
z	1	1.3207						VANIGIA	np	7	0	monitoring	500	nonparola	2	ong	0	no	NM19F10	19	F	2021-11-10_19h17.29.576	THAI_NEGA	2021.2.3	MacIntel	59.84082341						0	51	51	51	1
z	1	1.0355						EBLISSE	np	7	0	monitoring	0	nonparola	2	ong	0	no	NM19F10	19	F	2021-11-10_19h17.29.576	THAI_NEGA	2021.2.3	MacIntel	59.84082341						0	52	52	52	1
m	1	1.0195						CARTINA	p	7	13	monitoring	250	parola	1	ong	0	no	NM19F10	19	F	2021-11-10_19h17.29.576	THAI_NEGA	2021.2.3	MacIntel	59.84082341						0	53	53	53	1
z	1	1.2727						TECITA	np	6	0	monitoring	500	nonparola	2	ong	0	no	NM19F10	19	F	2021-11-10_19h17.29.576	THAI_NEGA	2021.2.3	MacIntel	59.84082341						0	54	54	54	1
m	1	0.7084						FELINO	p	6	9	monitoring	500	parola	1	ong	0	no	NM19F10	19	F	2021-11-10_19h17.29.576	THAI_NEGA	2021.2.3	MacIntel	59.84082341						0	55	55	55	1
z	1	1.005						GINEVRO	np	7	0	monitoring	250	nonparola	2	ong	0	no	NM19F10	19	F	2021-11-10_19h17.29.576	THAI_NEGA	2021.2.3	MacIntel	59.84082341						0	56	56	56	1
z	1	0.9449						ELANCO	np	6	0	monitoring	250	nonparola	2	ong	0	no	NM19F10	19	F	2021-11-10_19h17.29.576	THAI_NEGA	2021.2.3	MacIntel	59.84082341						0	57	57	57	1
m	1	0.8552						BIDONE	p	6	13	monitoring	0	parola	1	ong	0	no	NM19F10	19	F	2021-11-10_19h17.29.576	THAI_NEGA	2021.2.3	MacIntel	59.84082341						0	58	58	58	1
m	1	1.1871						LEMURE	p	6	3	monitoring	500	parola	1	ong	0	no	NM19F10	19	F	2021-11-10_19h17.29.576	THAI_NEGA	2021.2.3	MacIntel	59.84082341						0	59	59	59	1
l	1	0.8524						SAGOMA	p	6	0	monitoring	250	l	1	pmcue	0	no	NM19F10	19	F	2021-11-10_19h17.29.576	THAI_NEGA	2021.2.3	MacIntel	59.84082341						0	60	60	60	1
m	1	0.8016						REPERTO	p	7	7	monitoring	0	parola	1	ong	0	no	NM19F10	19	F	2021-11-10_19h17.29.576	THAI_NEGA	2021.2.3	MacIntel	59.84082341						0	61	61	61	1
m	0	1.136						MIDULLO	np	7	0	monitoring	250	nonparola	2	ong	0	no	NM19F10	19	F	2021-11-10_19h17.29.576	THAI_NEGA	2021.2.3	MacIntel	59.84082341						0	62	62	62	1
z	1	1.437						DANNOLA	np	7	0	monitoring	500	nonparola	2	ong	0	no	NM19F10	19	F	2021-11-10_19h17.29.576	THAI_NEGA	2021.2.3	MacIntel	59.84082341						0	63	63	63	1
m	1	0.6545						ORFANO	p	6	9	monitoring	500	parola	1	ong	0	no	NM19F10	19	F	2021-11-10_19h17.29.576	THAI_NEGA	2021.2.3	MacIntel	59.84082341						0	64	64	64	1
z	1	1.376						BANENA	np	6	0	monitoring	250	nonparola	2	ong	0	no	NM19F10	19	F	2021-11-10_19h17.29.576	THAI_NEGA	2021.2.3	MacIntel	59.84082341						0	65	65	65	1
z	1	0.9851						FERPATA	np	7	0	monitoring	0	nonparola	2	ong	0	no	NM19F10	19	F	2021-11-10_19h17.29.576	THAI_NEGA	2021.2.3	MacIntel	59.84082341						0	66	66	66	1
m	1	0.8087						NEURONE	p	7	11	monitoring	250	parola	1	ong	0	no	NM19F10	19	F	2021-11-10_19h17.29.576	THAI_NEGA	2021.2.3	MacIntel	59.84082341						0	67	67	67	1
z	1	0.9862						LATTERA	np	7	0	monitoring	500	nonparola	2	ong	0	no	NM19F10	19	F	2021-11-10_19h17.29.576	THAI_NEGA	2021.2.3	MacIntel	59.84082341						0	68	68	68	1
z	1	1.4224						GESIONE	np	7	0	monitoring	500	nonparola	2	ong	0	no	NM19F10	19	F	2021-11-10_19h17.29.576	THAI_NEGA	2021.2.3	MacIntel	59.84082341						0	69	69	69	1
m	1	0.8364						PEDANA	p	6	18	monitoring	500	parola	1	ong	0	no	NM19F10	19	F	2021-11-10_19h17.29.576	THAI_NEGA	2021.2.3	MacIntel	59.84082341						0	70	70	70	1
z	0	1.4894						MACIATA	np	7	0	monitoring	500	l	2	pmcue	0	no	NM19F10	19	F	2021-11-10_19h17.29.576	THAI_NEGA	2021.2.3	MacIntel	59.84082341						0	71	71	71	1
z	1	1.1372						FIOLINO	np	7	0	monitoring	250	nonparola	2	ong	0	no	NM19F10	19	F	2021-11-10_19h17.29.576	THAI_NEGA	2021.2.3	MacIntel	59.84082341						0	72	72	72	1
m	1	1.6773						INGORGO	p	7	16	monitoring	0	parola	1	ong	0	no	NM19F10	19	F	2021-11-10_19h17.29.576	THAI_NEGA	2021.2.3	MacIntel	59.84082341						0	73	73	73	1
m	0	1.0701						IMPORO	np	6	0	monitoring	250	nonparola	2	ong	0	no	NM19F10	19	F	2021-11-10_19h17.29.576	THAI_NEGA	2021.2.3	MacIntel	59.84082341						0	74	74	74	1
z	0	0.8195						NOBILE	p	6	29	monitoring	500	parola	1	ong	0	no	NM19F10	19	F	2021-11-10_19h17.29.576	THAI_NEGA	2021.2.3	MacIntel	59.84082341						0	75	75	75	1
m	1	0.7871						MINIERA	p	7	19	monitoring	500	parola	1	ong	0	no	NM19F10	19	F	2021-11-10_19h17.29.576	THAI_NEGA	2021.2.3	MacIntel	59.84082341						0	76	76	76	1
z	1	1.321						ALLARVE	np	7	0	monitoring	500	nonparola	2	ong	0	no	NM19F10	19	F	2021-11-10_19h17.29.576	THAI_NEGA	2021.2.3	MacIntel	59.84082341						0	77	77	77	1
z	1	1.0048						DIBANO	np	6	0	monitoring	250	nonparola	2	ong	0	no	NM19F10	19	F	2021-11-10_19h17.29.576	THAI_NEGA	2021.2.3	MacIntel	59.84082341						0	78	78	78	1
m	1	0.7697						FAGOTTO	p	7	7	monitoring	0	parola	1	ong	0	no	NM19F10	19	F	2021-11-10_19h17.29.576	THAI_NEGA	2021.2.3	MacIntel	59.84082341						0	79	79	79	1
m	1	0.7023						PALUDE	p	6	13	monitoring	0	parola	1	ong	0	no	NM19F10	19	F	2021-11-10_19h17.29.576	THAI_NEGA	2021.2.3	MacIntel	59.84082341						0	80	80	80	1
z	1	1.2065						MUDINO	np	6	0	monitoring	500	nonparola	2	ong	0	no	NM19F10	19	F	2021-11-10_19h17.29.576	THAI_NEGA	2021.2.3	MacIntel	59.84082341						0	81	81	81	1
z	1	0.8415						ESTEBA	np	6	0	monitoring	500	nonparola	2	ong	0	no	NM19F10	19	F	2021-11-10_19h17.29.576	THAI_NEGA	2021.2.3	MacIntel	59.84082341						0	82	82	82	1
l	1	0.6928						MANTIDE	p	7	9	monitoring	250	l	1	pmcue	0	no	NM19F10	19	F	2021-11-10_19h17.29.576	THAI_NEGA	2021.2.3	MacIntel	59.84082341						0	83	83	83	1
m	1	0.7529						UVETTA	p	6	11	monitoring	500	parola	1	ong	0	no	NM19F10	19	F	2021-11-10_19h17.29.576	THAI_NEGA	2021.2.3	MacIntel	59.84082341						0	84	84	84	1
m	1	0.6087						ESILIO	p	6	41	monitoring	250	parola	1	ong	0	no	NM19F10	19	F	2021-11-10_19h17.29.576	THAI_NEGA	2021.2.3	MacIntel	59.84082341						0	85	85	85	1
z	1	1.1371						RECRUTA	np	7	0	monitoring	500	nonparola	2	ong	0	no	NM19F10	19	F	2021-11-10_19h17.29.576	THAI_NEGA	2021.2.3	MacIntel	59.84082341						0	86	86	86	1
m	1	0.8859						TIMONE	p	7	31	monitoring	250	parola	1	ong	0	no	NM19F10	19	F	2021-11-10_19h17.29.576	THAI_NEGA	2021.2.3	MacIntel	59.84082341						0	87	87	87	1
m	1	0.658						CAVOLO	p	6	13	monitoring	0	parola	1	ong	0	no	NM19F10	19	F	2021-11-10_19h17.29.576	THAI_NEGA	2021.2.3	MacIntel	59.84082341						0	88	88	88	1
z	1	0.9862						NOTTARE	np	7	0	monitoring	500	nonparola	2	ong	0	no	NM19F10	19	F	2021-11-10_19h17.29.576	THAI_NEGA	2021.2.3	MacIntel	59.84082341						0	89	89	89	1
z	0	0.7436						LICHENE	p	7	7	monitoring	0	parola	1	ong	0	no	NM19F10	19	F	2021-11-10_19h17.29.576	THAI_NEGA	2021.2.3	MacIntel	59.84082341						0	90	90	90	1
z	1	0.8701						PUSTINO	np	7	0	monitoring	500	nonparola	2	ong	0	no	NM19F10	19	F	2021-11-10_19h17.29.576	THAI_NEGA	2021.2.3	MacIntel	59.84082341						0	91	91	91	1
m	1	0.9363						MULINO	p	6	7	monitoring	0	parola	1	ong	0	no	NM19F10	19	F	2021-11-10_19h17.29.576	THAI_NEGA	2021.2.3	MacIntel	59.84082341						0	92	92	92	1
z	1	0.9493						VAROLO	np	6	0	monitoring	0	nonparola	2	ong	0	no	NM19F10	19	F	2021-11-10_19h17.29.576	THAI_NEGA	2021.2.3	MacIntel	59.84082341						0	93	93	93	1
l	1	1.0081						ENIGMA	p	6	9	monitoring	500	l	1	pmcue	0	no	NM19F10	19	F	2021-11-10_19h17.29.576	THAI_NEGA	2021.2.3	MacIntel	59.84082341						0	94	94	94	1
m	1	0.7706						NARICE	p	6	15	monitoring	250	parola	1	ong	0	no	NM19F10	19	F	2021-11-10_19h17.29.576	THAI_NEGA	2021.2.3	MacIntel	59.84082341						0	95	95	95	1
z	1	1.2227						CAVIDE	np	6	0	monitoring	500	nonparola	2	ong	0	no	NM19F10	19	F	2021-11-10_19h17.29.576	THAI_NEGA	2021.2.3	MacIntel	59.84082341						0	96	96	96	1
z	1	0.7393						VOLACE	np	6	0	monitoring	0	nonparola	2	ong	0	no	NM19F10	19	F	2021-11-10_19h17.29.576	THAI_NEGA	2021.2.3	MacIntel	59.84082341						0	97	97	97	1
z	1	0.6691						SADICE	np	6	0	monitoring	0	nonparola	2	ong	0	no	NM19F10	19	F	2021-11-10_19h17.29.576	THAI_NEGA	2021.2.3	MacIntel	59.84082341						0	98	98	98	1
m	1	1.2377						VORTICE	p	7	14	monitoring	250	parola	1	ong	0	no	NM19F10	19	F	2021-11-10_19h17.29.576	THAI_NEGA	2021.2.3	MacIntel	59.84082341						0	99	99	99	1
																			NM19F10	19	F	2021-11-10_19h17.29.576	THAI_NEGA	2021.2.3	MacIntel	59.84082341											n	1	7.2529	y	1	4.7299	n	1	3.5627
