# Supplementary material for: Thinking about it: the impact of COVID-19-related stimuli on prospective memory
Source: PeerJ. 2023 Nov 16;11:e16389. doi: 10.7717/peerj.16389 (PMC10657566; doi:10.7717/peerj.16389)
Supplement: Supplemental Information 4 — The raw data from both the task and the questionnaire. Both folders are divided in the three conditions (COV, DOC, and NEGA) depending on the presented video clip. [file peerj-11-16389-s004.zip › Data/RAW_Data_Task/NEGA_version/GB22F12_nega.csv]

trial_key.keys	trial_key.corr	trial_key.rt	trials_loop_practice.thisRepN	trials_loop_practice.thisTrialN	trials_loop_practice.thisN	trials_loop_practice.thisIndex	trials_loop_practice.ran	stimolo	parolanonparola	lunghezza	frequenza	blocco	jitter	rispcorr	StimTrig	stim_type	stimulus_after	underline	ID_Soggetto*	Età*	Sesso	date	expName	psychopyVersion	OS	frameRate	trials_loop_baseline.thisRepN	trials_loop_baseline.thisTrialN	trials_loop_baseline.thisN	trials_loop_baseline.thisIndex	trials_loop_baseline.ran	trials_loop_attention.thisRepN	trials_loop_attention.thisTrialN	trials_loop_attention.thisN	trials_loop_attention.thisIndex	trials_loop_attention.ran	emotional1_key.keys	emotional1_key.corr	emotional1_key.rt	emotional2_key.keys	emotional2_key.corr	emotional2_key.rt	emotional3_key.keys	emotional3_key.corr	emotional3_key.rt
z	1	0.7774	0	0	0	0	1	ARANCIA	p	7	31	practice	500	parola	1	ong	0	no	GB22F12	22	femmina	2021-11-12_08h48.30.478	THAI_NEGA	2021.2.3	Win32	60.08171113
m	1	0.7476	0	1	1	1	1	RECINA	np	6	0	practice	500	nonparola	2	ong	0	no	GB22F12	22	femmina	2021-11-12_08h48.30.478	THAI_NEGA	2021.2.3	Win32	60.08171113
m	1	0.7241	0	2	2	2	1	TUCCANA	np	7	0	practice	250	nonparola	2	ong	0	no	GB22F12	22	femmina	2021-11-12_08h48.30.478	THAI_NEGA	2021.2.3	Win32	60.08171113
z	1	0.5384	0	3	3	3	1	PETTINE	p	7	1	practice	0	parola	1	ong	0	no	GB22F12	22	femmina	2021-11-12_08h48.30.478	THAI_NEGA	2021.2.3	Win32	60.08171113
z	0	0.764	0	4	4	4	1	INFITO	np	6	0	practice	500	nonparola	2	ong	0	no	GB22F12	22	femmina	2021-11-12_08h48.30.478	THAI_NEGA	2021.2.3	Win32	60.08171113
z	1	0.6801	0	5	5	5	1	GIUDICE	p	7	374	practice	500	parola	1	ong	0	no	GB22F12	22	femmina	2021-11-12_08h48.30.478	THAI_NEGA	2021.2.3	Win32	60.08171113
z	1	0.6037	0	6	6	6	1	VOLANTE	p	7	89	practice	0	parola	1	ong	0	no	GB22F12	22	femmina	2021-11-12_08h48.30.478	THAI_NEGA	2021.2.3	Win32	60.08171113
m	1	0.6811	0	7	7	7	1	CUBELA	np	6	0	practice	250	nonparola	2	ong	0	no	GB22F12	22	femmina	2021-11-12_08h48.30.478	THAI_NEGA	2021.2.3	Win32	60.08171113
z	0	0.8981	0	8	8	8	1	LUGGINE	np	7	0	practice	0	nonparola	2	ong	0	no	GB22F12	22	femmina	2021-11-12_08h48.30.478	THAI_NEGA	2021.2.3	Win32	60.08171113
z	1	0.621	0	9	9	9	1	DISEGNO	p	7	201	practice	0	parola	1	ong	0	no	GB22F12	22	femmina	2021-11-12_08h48.30.478	THAI_NEGA	2021.2.3	Win32	60.08171113
z	1	0.6407						RELITTO	p	7	8	baseline	500	parola	1	ong	0	no	GB22F12	22	femmina	2021-11-12_08h48.30.478	THAI_NEGA	2021.2.3	Win32	60.08171113	0	0	0	0	1
z	1	0.9368						GERANIO	p	7	12	baseline	250	parola	1	ong	0	no	GB22F12	22	femmina	2021-11-12_08h48.30.478	THAI_NEGA	2021.2.3	Win32	60.08171113	0	1	1	1	1
m	1	0.8322						VANANGA	np	7	0	baseline	0	nonparola	2	ong	0	no	GB22F12	22	femmina	2021-11-12_08h48.30.478	THAI_NEGA	2021.2.3	Win32	60.08171113	0	2	2	2	1
z	1	0.9575						NATICA	p	6	5	baseline	250	parola	1	ong	0	no	GB22F12	22	femmina	2021-11-12_08h48.30.478	THAI_NEGA	2021.2.3	Win32	60.08171113	0	3	3	3	1
m	1	0.9072						USTELLO	np	7	0	baseline	500	nonparola	2	ong	0	no	GB22F12	22	femmina	2021-11-12_08h48.30.478	THAI_NEGA	2021.2.3	Win32	60.08171113	0	4	4	4	1
z	1	0.5552						METANO	p	6	17	baseline	250	parola	1	ong	0	no	GB22F12	22	femmina	2021-11-12_08h48.30.478	THAI_NEGA	2021.2.3	Win32	60.08171113	0	5	5	5	1
m	1	0.8867						FIURIA	np	6	0	baseline	500	nonparola	2	ong	0	no	GB22F12	22	femmina	2021-11-12_08h48.30.478	THAI_NEGA	2021.2.3	Win32	60.08171113	0	6	6	6	1
z	1	0.5852						SUGHERO	p	7	5	baseline	250	parola	1	ong	0	no	GB22F12	22	femmina	2021-11-12_08h48.30.478	THAI_NEGA	2021.2.3	Win32	60.08171113	0	7	7	7	1
m	1	0.7563						PIROTA	np	6	0	baseline	250	nonparola	2	ong	0	no	GB22F12	22	femmina	2021-11-12_08h48.30.478	THAI_NEGA	2021.2.3	Win32	60.08171113	0	8	8	8	1
m	1	1.2673						BAMBORA	np	7	0	baseline	0	nonparola	2	ong	0	no	GB22F12	22	femmina	2021-11-12_08h48.30.478	THAI_NEGA	2021.2.3	Win32	60.08171113	0	9	9	9	1
z	1	0.5655						PETALO	p	6	27	baseline	250	parola	1	ong	0	no	GB22F12	22	femmina	2021-11-12_08h48.30.478	THAI_NEGA	2021.2.3	Win32	60.08171113	0	10	10	10	1
z	1	0.8234						ELMETTO	p	7	5	baseline	0	parola	1	ong	0	no	GB22F12	22	femmina	2021-11-12_08h48.30.478	THAI_NEGA	2021.2.3	Win32	60.08171113	0	11	11	11	1
m	1	0.6155						DOBILE	np	6	0	baseline	250	nonparola	2	ong	0	no	GB22F12	22	femmina	2021-11-12_08h48.30.478	THAI_NEGA	2021.2.3	Win32	60.08171113	0	12	12	12	1
z	1	0.6527						BAVERO	p	6	7	baseline	0	parola	1	ong	0	no	GB22F12	22	femmina	2021-11-12_08h48.30.478	THAI_NEGA	2021.2.3	Win32	60.08171113	0	13	13	13	1
z	1	0.7035						VALENZA	p	7	10	baseline	500	parola	1	ong	0	no	GB22F12	22	femmina	2021-11-12_08h48.30.478	THAI_NEGA	2021.2.3	Win32	60.08171113	0	14	14	14	1
m	1	0.7991						ORDONE	np	6	0	baseline	250	nonparola	2	ong	0	no	GB22F12	22	femmina	2021-11-12_08h48.30.478	THAI_NEGA	2021.2.3	Win32	60.08171113	0	15	15	15	1
m	1	0.7821						TERPONE	np	7	0	baseline	250	nonparola	2	ong	0	no	GB22F12	22	femmina	2021-11-12_08h48.30.478	THAI_NEGA	2021.2.3	Win32	60.08171113	0	16	16	16	1
z	1	0.5593						INCHINO	p	7	10	baseline	250	parola	1	ong	0	no	GB22F12	22	femmina	2021-11-12_08h48.30.478	THAI_NEGA	2021.2.3	Win32	60.08171113	0	17	17	17	1
m	0	0.7823						ETTARO	p	6	31	baseline	0	parola	1	ong	0	no	GB22F12	22	femmina	2021-11-12_08h48.30.478	THAI_NEGA	2021.2.3	Win32	60.08171113	0	18	18	18	1
m	1	0.7904						LUVACA	np	6	0	baseline	250	nonparola	2	ong	0	no	GB22F12	22	femmina	2021-11-12_08h48.30.478	THAI_NEGA	2021.2.3	Win32	60.08171113	0	19	19	19	1
z	1	0.6988						DUETTO	p	6	23	baseline	500	parola	1	ong	0	no	GB22F12	22	femmina	2021-11-12_08h48.30.478	THAI_NEGA	2021.2.3	Win32	60.08171113	0	20	20	20	1
m	1	0.8016						PUPILE	np	6	0	baseline	250	nonparola	2	ong	0	no	GB22F12	22	femmina	2021-11-12_08h48.30.478	THAI_NEGA	2021.2.3	Win32	60.08171113	0	21	21	21	1
m	1	0.8001						STOVACO	np	7	0	baseline	0	nonparola	2	ong	0	no	GB22F12	22	femmina	2021-11-12_08h48.30.478	THAI_NEGA	2021.2.3	Win32	60.08171113	0	22	22	22	1
z	1	0.6148						BARILE	p	6	7	baseline	500	parola	1	ong	0	no	GB22F12	22	femmina	2021-11-12_08h48.30.478	THAI_NEGA	2021.2.3	Win32	60.08171113	0	23	23	23	1
m	1	0.8092						RANAIO	np	6	0	baseline	250	nonparola	2	ong	0	no	GB22F12	22	femmina	2021-11-12_08h48.30.478	THAI_NEGA	2021.2.3	Win32	60.08171113	0	24	24	24	1
z	1	0.6062						CAVERNA	p	7	14	baseline	250	parola	1	ong	0	no	GB22F12	22	femmina	2021-11-12_08h48.30.478	THAI_NEGA	2021.2.3	Win32	60.08171113	0	25	25	25	1
m	1	0.8524						ROTOIA	np	7	0	baseline	500	nonparola	2	ong	0	no	GB22F12	22	femmina	2021-11-12_08h48.30.478	THAI_NEGA	2021.2.3	Win32	60.08171113	0	26	26	26	1
z	1	1.0567						ALTURA	p	6	8	baseline	500	parola	1	ong	0	no	GB22F12	22	femmina	2021-11-12_08h48.30.478	THAI_NEGA	2021.2.3	Win32	60.08171113	0	27	27	27	1
z	1	0.5517						DIPINTO	p	7	21	baseline	0	parola	1	ong	0	no	GB22F12	22	femmina	2021-11-12_08h48.30.478	THAI_NEGA	2021.2.3	Win32	60.08171113	0	28	28	28	1
z	1	1.2131						LEGUME	p	6	11	baseline	250	parola	1	ong	0	no	GB22F12	22	femmina	2021-11-12_08h48.30.478	THAI_NEGA	2021.2.3	Win32	60.08171113	0	29	29	29	1
m	1	0.75						FEDINO	np	6	0	baseline	500	nonparola	2	ong	0	no	GB22F12	22	femmina	2021-11-12_08h48.30.478	THAI_NEGA	2021.2.3	Win32	60.08171113	0	30	30	30	1
z	1	0.6998						MENSOLA	p	7	7	baseline	0	parola	1	ong	0	no	GB22F12	22	femmina	2021-11-12_08h48.30.478	THAI_NEGA	2021.2.3	Win32	60.08171113	0	31	31	31	1
m	1	0.8802						ALCUME	np	6	0	baseline	500	nonparola	2	ong	0	no	GB22F12	22	femmina	2021-11-12_08h48.30.478	THAI_NEGA	2021.2.3	Win32	60.08171113	0	32	32	32	1
z	1	0.5595						INNESTO	p	6	13	baseline	0	parola	1	ong	0	no	GB22F12	22	femmina	2021-11-12_08h48.30.478	THAI_NEGA	2021.2.3	Win32	60.08171113	0	33	33	33	1
m	1	0.7662						LAVENDA	np	7	0	baseline	0	nonparola	2	ong	0	no	GB22F12	22	femmina	2021-11-12_08h48.30.478	THAI_NEGA	2021.2.3	Win32	60.08171113	0	34	34	34	1
z	1	0.8866						SLAVINA	p	7	5	baseline	500	parola	1	ong	0	no	GB22F12	22	femmina	2021-11-12_08h48.30.478	THAI_NEGA	2021.2.3	Win32	60.08171113	0	35	35	35	1
z	1	0.7182						ORMONE	p	6	6	baseline	500	parola	1	ong	0	no	GB22F12	22	femmina	2021-11-12_08h48.30.478	THAI_NEGA	2021.2.3	Win32	60.08171113	0	36	36	36	1
m	1	0.6997						UMIONE	np	6	0	baseline	0	nonparola	2	ong	0	no	GB22F12	22	femmina	2021-11-12_08h48.30.478	THAI_NEGA	2021.2.3	Win32	60.08171113	0	37	37	37	1
z	1	0.5735						SALAME	p	6	14	baseline	0	parola	1	ong	0	no	GB22F12	22	femmina	2021-11-12_08h48.30.478	THAI_NEGA	2021.2.3	Win32	60.08171113	0	38	38	38	1
m	1	0.8542						GANDOLA	np	7	0	baseline	500	nonparola	2	ong	0	no	GB22F12	22	femmina	2021-11-12_08h48.30.478	THAI_NEGA	2021.2.3	Win32	60.08171113	0	39	39	39	1
m	1	0.7536						DIGEGNO	np	7	0	baseline	500	nonparola	2	ong	0	no	GB22F12	22	femmina	2021-11-12_08h48.30.478	THAI_NEGA	2021.2.3	Win32	60.08171113	0	40	40	40	1
m	1	0.8507						BACRECA	np	7	0	baseline	0	nonparola	2	ong	0	no	GB22F12	22	femmina	2021-11-12_08h48.30.478	THAI_NEGA	2021.2.3	Win32	60.08171113	0	41	41	41	1
z	1	0.6242						RUDERE	p	6	8	baseline	250	parola	1	ong	0	no	GB22F12	22	femmina	2021-11-12_08h48.30.478	THAI_NEGA	2021.2.3	Win32	60.08171113	0	42	42	42	1
m	1	0.6853						OSCITE	np	6	0	baseline	250	nonparola	2	ong	0	no	GB22F12	22	femmina	2021-11-12_08h48.30.478	THAI_NEGA	2021.2.3	Win32	60.08171113	0	43	43	43	1
z	1	0.603						NETTARE	p	7	14	baseline	500	parola	1	ong	0	no	GB22F12	22	femmina	2021-11-12_08h48.30.478	THAI_NEGA	2021.2.3	Win32	60.08171113	0	44	44	44	1
z	0	0.5834						PENTERA	np	7	0	baseline	0	nonparola	2	ong	0	no	GB22F12	22	femmina	2021-11-12_08h48.30.478	THAI_NEGA	2021.2.3	Win32	60.08171113	0	45	45	45	1
m	1	0.7868						NEBOZIO	np	7	0	baseline	250	nonparola	2	ong	0	no	GB22F12	22	femmina	2021-11-12_08h48.30.478	THAI_NEGA	2021.2.3	Win32	60.08171113	0	46	46	46	1
z	1	0.5971						ZATTERA	p	7	14	baseline	500	parola	1	ong	0	no	GB22F12	22	femmina	2021-11-12_08h48.30.478	THAI_NEGA	2021.2.3	Win32	60.08171113	0	47	47	47	1
z	1	0.8328						LAMIERA	p	7	11	baseline	500	parola	1	ong	0	no	GB22F12	22	femmina	2021-11-12_08h48.30.478	THAI_NEGA	2021.2.3	Win32	60.08171113	0	48	48	48	1
m	1	0.6159						CULINA	np	6	0	baseline	500	nonparola	2	ong	0	no	GB22F12	22	femmina	2021-11-12_08h48.30.478	THAI_NEGA	2021.2.3	Win32	60.08171113	0	49	49	49	1
z	1	0.6104						FALANGE	p	7	9	baseline	250	parola	1	ong	0	no	GB22F12	22	femmina	2021-11-12_08h48.30.478	THAI_NEGA	2021.2.3	Win32	60.08171113	0	50	50	50	1
z	1	0.7356						PEDALE	p	6	16	baseline	500	parola	1	ong	0	no	GB22F12	22	femmina	2021-11-12_08h48.30.478	THAI_NEGA	2021.2.3	Win32	60.08171113	0	51	51	51	1
m	1	0.7168						METARDO	np	7	0	baseline	500	nonparola	2	ong	0	no	GB22F12	22	femmina	2021-11-12_08h48.30.478	THAI_NEGA	2021.2.3	Win32	60.08171113	0	52	52	52	1
z	1	0.6408						EMPORIO	p	7	3	baseline	250	parola	1	ong	0	no	GB22F12	22	femmina	2021-11-12_08h48.30.478	THAI_NEGA	2021.2.3	Win32	60.08171113	0	53	53	53	1
m	1	0.6524						TAPORE	np	6	0	baseline	0	nonparola	2	ong	0	no	GB22F12	22	femmina	2021-11-12_08h48.30.478	THAI_NEGA	2021.2.3	Win32	60.08171113	0	54	54	54	1
m	1	1.0661						DENTIDE	np	7	0	baseline	250	nonparola	2	ong	0	no	GB22F12	22	femmina	2021-11-12_08h48.30.478	THAI_NEGA	2021.2.3	Win32	60.08171113	0	55	55	55	1
m	1	0.7725						SEPERTO	np	7	0	baseline	500	nonparola	2	ong	0	no	GB22F12	22	femmina	2021-11-12_08h48.30.478	THAI_NEGA	2021.2.3	Win32	60.08171113	0	56	56	56	1
z	1	0.5827						MUCOSA	p	6	6	baseline	500	parola	1	ong	0	no	GB22F12	22	femmina	2021-11-12_08h48.30.478	THAI_NEGA	2021.2.3	Win32	60.08171113	0	57	57	57	1
m	1	0.6102						BECULLA	np	7	0	baseline	250	nonparola	2	ong	0	no	GB22F12	22	femmina	2021-11-12_08h48.30.478	THAI_NEGA	2021.2.3	Win32	60.08171113	0	58	58	58	1
z	1	0.8014						FUCINA	p	6	8	baseline	250	parola	1	ong	0	no	GB22F12	22	femmina	2021-11-12_08h48.30.478	THAI_NEGA	2021.2.3	Win32	60.08171113	0	59	59	59	1
z	1	0.6828						ECLISSI	p	7	5	baseline	0	parola	1	ong	0	no	GB22F12	22	femmina	2021-11-12_08h48.30.478	THAI_NEGA	2021.2.3	Win32	60.08171113	0	60	60	60	1
z	1	0.5879						TROFEO	p	6	23	baseline	250	parola	1	ong	0	no	GB22F12	22	femmina	2021-11-12_08h48.30.478	THAI_NEGA	2021.2.3	Win32	60.08171113	0	61	61	61	1
z	1	0.587						ROTTAME	p	7	7	baseline	0	parola	1	ong	0	no	GB22F12	22	femmina	2021-11-12_08h48.30.478	THAI_NEGA	2021.2.3	Win32	60.08171113	0	62	62	62	1
m	1	0.616						MENDOLO	np	7	0	baseline	500	nonparola	2	ong	0	no	GB22F12	22	femmina	2021-11-12_08h48.30.478	THAI_NEGA	2021.2.3	Win32	60.08171113	0	63	63	63	1
m	1	0.924						ARSINE	np	6	0	baseline	250	nonparola	2	ong	0	no	GB22F12	22	femmina	2021-11-12_08h48.30.478	THAI_NEGA	2021.2.3	Win32	60.08171113	0	64	64	64	1
z	1	0.5713						TISANA	p	6	7	baseline	0	parola	1	ong	0	no	GB22F12	22	femmina	2021-11-12_08h48.30.478	THAI_NEGA	2021.2.3	Win32	60.08171113	0	65	65	65	1
m	1	0.7344						ORLINO	np	6	0	baseline	0	nonparola	2	ong	0	no	GB22F12	22	femmina	2021-11-12_08h48.30.478	THAI_NEGA	2021.2.3	Win32	60.08171113	0	66	66	66	1
m	0	0.6808						ARINGA	p	6	9	baseline	500	parola	1	ong	0	no	GB22F12	22	femmina	2021-11-12_08h48.30.478	THAI_NEGA	2021.2.3	Win32	60.08171113	0	67	67	67	1
m	1	1.2145						TENGINE	np	7	0	baseline	0	nonparola	2	ong	0	no	GB22F12	22	femmina	2021-11-12_08h48.30.478	THAI_NEGA	2021.2.3	Win32	60.08171113	0	68	68	68	1
z	1	0.6909						ATTICO	p	6	6	baseline	500	parola	1	ong	0	no	GB22F12	22	femmina	2021-11-12_08h48.30.478	THAI_NEGA	2021.2.3	Win32	60.08171113	0	69	69	69	1
m	1	0.8345						VENORE	np	6	0	baseline	250	nonparola	2	ong	0	no	GB22F12	22	femmina	2021-11-12_08h48.30.478	THAI_NEGA	2021.2.3	Win32	60.08171113	0	70	70	70	1
z	1	0.9633						DARSENA	p	7	9	baseline	0	parola	1	ong	0	no	GB22F12	22	femmina	2021-11-12_08h48.30.478	THAI_NEGA	2021.2.3	Win32	60.08171113	0	71	71	71	1
m	1	0.9498						ALCIERE	np	7	0	baseline	250	nonparola	2	ong	0	no	GB22F12	22	femmina	2021-11-12_08h48.30.478	THAI_NEGA	2021.2.3	Win32	60.08171113	0	72	72	72	1
m	1	0.8581						ENTIMO	np	6	0	baseline	0	nonparola	2	ong	0	no	GB22F12	22	femmina	2021-11-12_08h48.30.478	THAI_NEGA	2021.2.3	Win32	60.08171113	0	73	73	73	1
z	1	0.6207						LIVIDO	p	6	8	baseline	500	parola	1	ong	0	no	GB22F12	22	femmina	2021-11-12_08h48.30.478	THAI_NEGA	2021.2.3	Win32	60.08171113	0	74	74	74	1
z	1	0.5604						NAUSEA	p	6	15	baseline	0	parola	1	ong	0	no	GB22F12	22	femmina	2021-11-12_08h48.30.478	THAI_NEGA	2021.2.3	Win32	60.08171113	0	75	75	75	1
m	1	0.8319						VERCACE	np	7	0	baseline	500	nonparola	2	ong	0	no	GB22F12	22	femmina	2021-11-12_08h48.30.478	THAI_NEGA	2021.2.3	Win32	60.08171113	0	76	76	76	1
z	1	0.7323						COFANO	p	6	9	baseline	0	parola	1	ong	0	no	GB22F12	22	femmina	2021-11-12_08h48.30.478	THAI_NEGA	2021.2.3	Win32	60.08171113	0	77	77	77	1
m	1	0.7235						USPICIO	np	7	0	baseline	250	nonparola	2	ong	0	no	GB22F12	22	femmina	2021-11-12_08h48.30.478	THAI_NEGA	2021.2.3	Win32	60.08171113	0	78	78	78	1
z	1	0.5708						IMBUTO	p	6	9	baseline	0	parola	1	ong	0	no	GB22F12	22	femmina	2021-11-12_08h48.30.478	THAI_NEGA	2021.2.3	Win32	60.08171113	0	79	79	79	1
m	1	0.6312						SADIVA	np	6	0	baseline	500	nonparola	2	ong	0	no	GB22F12	22	femmina	2021-11-12_08h48.30.478	THAI_NEGA	2021.2.3	Win32	60.08171113	0	80	80	80	1
z	1	0.7104						BOZZOLO	p	7	7	baseline	0	parola	1	ong	0	no	GB22F12	22	femmina	2021-11-12_08h48.30.478	THAI_NEGA	2021.2.3	Win32	60.08171113	0	81	81	81	1
m	1	0.5717						OMPICCIO	np	7	0	baseline	0	nonparola	2	ong	0	no	GB22F12	22	femmina	2021-11-12_08h48.30.478	THAI_NEGA	2021.2.3	Win32	60.08171113	0	82	82	82	1
m	1	0.6525						LIMPONE	np	7	0	baseline	500	nonparola	2	ong	0	no	GB22F12	22	femmina	2021-11-12_08h48.30.478	THAI_NEGA	2021.2.3	Win32	60.08171113	0	83	83	83	1
m	1	0.7038						NARCICO	np	7	0	baseline	250	nonparola	2	ong	0	no	GB22F12	22	femmina	2021-11-12_08h48.30.478	THAI_NEGA	2021.2.3	Win32	60.08171113	0	84	84	84	1
z	1	0.6221						PASCOLO	p	7	7	baseline	0	parola	1	ong	0	no	GB22F12	22	femmina	2021-11-12_08h48.30.478	THAI_NEGA	2021.2.3	Win32	60.08171113	0	85	85	85	1
m	1	0.6442						INSOGNA	np	7	0	baseline	250	nonparola	2	ong	0	no	GB22F12	22	femmina	2021-11-12_08h48.30.478	THAI_NEGA	2021.2.3	Win32	60.08171113	0	86	86	86	1
m	0	0.6661						PATINA	p	6	14	baseline	250	parola	1	ong	0	no	GB22F12	22	femmina	2021-11-12_08h48.30.478	THAI_NEGA	2021.2.3	Win32	60.08171113	0	87	87	87	1
m	1	0.7195						ADOLTO	np	7	0	baseline	0	nonparola	2	ong	0	no	GB22F12	22	femmina	2021-11-12_08h48.30.478	THAI_NEGA	2021.2.3	Win32	60.08171113	0	88	88	88	1
z	1	0.7544						UTENTE	p	6	34	baseline	0	parola	1	ong	0	no	GB22F12	22	femmina	2021-11-12_08h48.30.478	THAI_NEGA	2021.2.3	Win32	60.08171113	0	89	89	89	1
m	1	0.5329						CIPELLA	np	7	0	baseline	500	nonparola	2	ong	0	no	GB22F12	22	femmina	2021-11-12_08h48.30.478	THAI_NEGA	2021.2.3	Win32	60.08171113	0	90	90	90	1
z	1	0.5681						GINEPRO	p	7	10	baseline	0	parola	1	ong	0	no	GB22F12	22	femmina	2021-11-12_08h48.30.478	THAI_NEGA	2021.2.3	Win32	60.08171113	0	91	91	91	1
m	1	0.6757						NONATO	np	6	0	baseline	500	nonparola	2	ong	0	no	GB22F12	22	femmina	2021-11-12_08h48.30.478	THAI_NEGA	2021.2.3	Win32	60.08171113	0	92	92	92	1
z	1	0.6143						CALICE	p	6	10	baseline	0	parola	1	ong	0	no	GB22F12	22	femmina	2021-11-12_08h48.30.478	THAI_NEGA	2021.2.3	Win32	60.08171113	0	93	93	93	1
z	1	0.5392						TORACE	p	6	31	baseline	250	parola	1	ong	0	no	GB22F12	22	femmina	2021-11-12_08h48.30.478	THAI_NEGA	2021.2.3	Win32	60.08171113	0	94	94	94	1
m	0	0.6894						REDINE	p	6	8	baseline	500	parola	1	ong	0	no	GB22F12	22	femmina	2021-11-12_08h48.30.478	THAI_NEGA	2021.2.3	Win32	60.08171113	0	95	95	95	1
z	1	0.6589						GOMITO	p	6	35	baseline	0	parola	1	ong	0	no	GB22F12	22	femmina	2021-11-12_08h48.30.478	THAI_NEGA	2021.2.3	Win32	60.08171113	0	96	96	96	1
m	1	0.6494						INGENSO	np	7	0	baseline	500	nonparola	2	ong	0	no	GB22F12	22	femmina	2021-11-12_08h48.30.478	THAI_NEGA	2021.2.3	Win32	60.08171113	0	97	97	97	1
m	1	0.6362						COVALLO	np	7	0	baseline	250	nonparola	2	ong	0	no	GB22F12	22	femmina	2021-11-12_08h48.30.478	THAI_NEGA	2021.2.3	Win32	60.08171113	0	98	98	98	1
z	1	0.5478						MONACO	p	6	24	baseline	250	parola	1	ong	0	no	GB22F12	22	femmina	2021-11-12_08h48.30.478	THAI_NEGA	2021.2.3	Win32	60.08171113	0	99	99	99	1
z	1	1.9203						DILUVIO	p	7	34	monitoring	0	parola	1	ong	0	no	GB22F12	22	femmina	2021-11-12_08h48.30.478	THAI_NEGA	2021.2.3	Win32	60.08171113						0	0	0	0	1
m	1	1.3667						PADATO	np	6	0	monitoring	250	nonparola	2	ong	0	no	GB22F12	22	femmina	2021-11-12_08h48.30.478	THAI_NEGA	2021.2.3	Win32	60.08171113						0	1	1	1	1
z	1	0.7995						STIVALE	p	7	10	monitoring	0	parola	1	ong	0	no	GB22F12	22	femmina	2021-11-12_08h48.30.478	THAI_NEGA	2021.2.3	Win32	60.08171113						0	2	2	2	1
	0							BAMMINO	np	7	0	monitoring	0	nonparola	2	ong	0	no	GB22F12	22	femmina	2021-11-12_08h48.30.478	THAI_NEGA	2021.2.3	Win32	60.08171113						0	3	3	3	1
m	1	0.9985						NUDOLA	np	6	0	monitoring	250	nonparola	2	ong	0	no	GB22F12	22	femmina	2021-11-12_08h48.30.478	THAI_NEGA	2021.2.3	Win32	60.08171113						0	4	4	4	1
z	1	1.3503						ZAMPINO	p	7	6	monitoring	500	parola	1	ong	0	no	GB22F12	22	femmina	2021-11-12_08h48.30.478	THAI_NEGA	2021.2.3	Win32	60.08171113						0	5	5	5	1
z	1	0.9494						CALDAIA	p	7	12	monitoring	250	parola	1	ong	0	no	GB22F12	22	femmina	2021-11-12_08h48.30.478	THAI_NEGA	2021.2.3	Win32	60.08171113						0	6	6	6	1
m	1	1.0555						FULGINE	np	7	0	monitoring	0	nonparola	2	ong	0	no	GB22F12	22	femmina	2021-11-12_08h48.30.478	THAI_NEGA	2021.2.3	Win32	60.08171113						0	7	7	7	1
z	1	1.1149						URANIO	p	6	9	monitoring	250	parola	1	ong	0	no	GB22F12	22	femmina	2021-11-12_08h48.30.478	THAI_NEGA	2021.2.3	Win32	60.08171113						0	8	8	8	1
m	1	0.7905						APISSO	np	6	0	monitoring	500	nonparola	2	ong	0	no	GB22F12	22	femmina	2021-11-12_08h48.30.478	THAI_NEGA	2021.2.3	Win32	60.08171113						0	9	9	9	1
l	1	1.6527						CAGERMA	np	7	0	monitoring	0	l	2	pmcue	0	no	GB22F12	22	femmina	2021-11-12_08h48.30.478	THAI_NEGA	2021.2.3	Win32	60.08171113						0	10	10	10	1
z	1	0.9189						TAZZINA	p	7	10	monitoring	250	parola	1	ong	0	no	GB22F12	22	femmina	2021-11-12_08h48.30.478	THAI_NEGA	2021.2.3	Win32	60.08171113						0	11	11	11	1
z	1	0.8224						VAPORE	p	6	40	monitoring	0	parola	1	ong	0	no	GB22F12	22	femmina	2021-11-12_08h48.30.478	THAI_NEGA	2021.2.3	Win32	60.08171113						0	12	12	12	1
m	1	1.0427						FEDORE	np	6	0	monitoring	250	nonparola	2	ong	0	no	GB22F12	22	femmina	2021-11-12_08h48.30.478	THAI_NEGA	2021.2.3	Win32	60.08171113						0	13	13	13	1
z	1	1.0669						MONTONE	p	7	8	monitoring	250	parola	1	ong	0	no	GB22F12	22	femmina	2021-11-12_08h48.30.478	THAI_NEGA	2021.2.3	Win32	60.08171113						0	14	14	14	1
m	1	1.2746						CANEZZA	np	7	0	monitoring	0	nonparola	2	ong	0	no	GB22F12	22	femmina	2021-11-12_08h48.30.478	THAI_NEGA	2021.2.3	Win32	60.08171113						0	15	15	15	1
m	1	0.8688						RAGINA	np	6	0	monitoring	250	nonparola	2	ong	0	no	GB22F12	22	femmina	2021-11-12_08h48.30.478	THAI_NEGA	2021.2.3	Win32	60.08171113						0	16	16	16	1
z	1	0.8656						AGNELLO	p	7	17	monitoring	250	parola	1	ong	0	no	GB22F12	22	femmina	2021-11-12_08h48.30.478	THAI_NEGA	2021.2.3	Win32	60.08171113						0	17	17	17	1
m	1	0.9502						PINARIO	np	7	0	monitoring	250	nonparola	2	ong	0	no	GB22F12	22	femmina	2021-11-12_08h48.30.478	THAI_NEGA	2021.2.3	Win32	60.08171113						0	18	18	18	1
m	1	0.6994						INDANO	np	6	0	monitoring	500	nonparola	2	ong	0	no	GB22F12	22	femmina	2021-11-12_08h48.30.478	THAI_NEGA	2021.2.3	Win32	60.08171113						0	19	19	19	1
z	1	0.65						BISTURI	p	7	8	monitoring	250	parola	1	ong	0	no	GB22F12	22	femmina	2021-11-12_08h48.30.478	THAI_NEGA	2021.2.3	Win32	60.08171113						0	20	20	20	1
m	1	0.8556						SECONTO	np	7	0	monitoring	250	nonparola	2	ong	0	no	GB22F12	22	femmina	2021-11-12_08h48.30.478	THAI_NEGA	2021.2.3	Win32	60.08171113						0	21	21	21	1
z	0	1.1155						POMATA	p	6	0	monitoring	500	l	1	pmcue	0	no	GB22F12	22	femmina	2021-11-12_08h48.30.478	THAI_NEGA	2021.2.3	Win32	60.08171113						0	22	22	22	1
m	1	0.6874						UMETTA	np	6	0	monitoring	250	nonparola	2	ong	0	no	GB22F12	22	femmina	2021-11-12_08h48.30.478	THAI_NEGA	2021.2.3	Win32	60.08171113						0	23	23	23	1
m	0	1.2923						FRUSCIO	p	7	9	monitoring	0	parola	1	ong	0	no	GB22F12	22	femmina	2021-11-12_08h48.30.478	THAI_NEGA	2021.2.3	Win32	60.08171113						0	24	24	24	1
z	1	1.3198						ORDIGNO	p	7	15	monitoring	250	parola	1	ong	0	no	GB22F12	22	femmina	2021-11-12_08h48.30.478	THAI_NEGA	2021.2.3	Win32	60.08171113						0	25	25	25	1
m	1	0.7722						METALO	np	6	0	monitoring	0	nonparola	2	ong	0	no	GB22F12	22	femmina	2021-11-12_08h48.30.478	THAI_NEGA	2021.2.3	Win32	60.08171113						0	26	26	26	1
m	1	1.0151						GAVERA	np	6	0	monitoring	500	nonparola	2	ong	0	no	GB22F12	22	femmina	2021-11-12_08h48.30.478	THAI_NEGA	2021.2.3	Win32	60.08171113						0	27	27	27	1
z	1	0.9175						INSERTO	p	7	9	monitoring	0	parola	1	ong	0	no	GB22F12	22	femmina	2021-11-12_08h48.30.478	THAI_NEGA	2021.2.3	Win32	60.08171113						0	28	28	28	1
z	1	0.9267						VICARIO	p	7	9	monitoring	500	parola	1	ong	0	no	GB22F12	22	femmina	2021-11-12_08h48.30.478	THAI_NEGA	2021.2.3	Win32	60.08171113						0	29	29	29	1
m	1	0.7049						ACENDA	np	6	0	monitoring	0	nonparola	2	ong	0	no	GB22F12	22	femmina	2021-11-12_08h48.30.478	THAI_NEGA	2021.2.3	Win32	60.08171113						0	30	30	30	1
z	1	0.742						DECADE	p	6	7	monitoring	0	parola	1	ong	0	no	GB22F12	22	femmina	2021-11-12_08h48.30.478	THAI_NEGA	2021.2.3	Win32	60.08171113						0	31	31	31	1
m	1	0.7226						PALETE	np	6	0	monitoring	500	nonparola	2	ong	0	no	GB22F12	22	femmina	2021-11-12_08h48.30.478	THAI_NEGA	2021.2.3	Win32	60.08171113						0	32	32	32	1
z	1	0.8109						SENAPE	p	6	17	monitoring	500	parola	1	ong	0	no	GB22F12	22	femmina	2021-11-12_08h48.30.478	THAI_NEGA	2021.2.3	Win32	60.08171113						0	33	33	33	1
m	1	1.0336						TENTONO	np	7	0	monitoring	0	nonparola	2	ong	0	no	GB22F12	22	femmina	2021-11-12_08h48.30.478	THAI_NEGA	2021.2.3	Win32	60.08171113						0	34	34	34	1
l	1	1.3384						MANICO	p	6	12	monitoring	0	l	1	pmcue	0	no	GB22F12	22	femmina	2021-11-12_08h48.30.478	THAI_NEGA	2021.2.3	Win32	60.08171113						0	35	35	35	1
z	1	0.75						GETTONE	p	7	5	monitoring	250	parola	1	ong	0	no	GB22F12	22	femmina	2021-11-12_08h48.30.478	THAI_NEGA	2021.2.3	Win32	60.08171113						0	36	36	36	1
m	1	0.6507						CALERA	np	6	0	monitoring	500	nonparola	2	ong	0	no	GB22F12	22	femmina	2021-11-12_08h48.30.478	THAI_NEGA	2021.2.3	Win32	60.08171113						0	37	37	37	1
z	1	0.802						USTIONE	p	7	20	monitoring	500	parola	1	ong	0	no	GB22F12	22	femmina	2021-11-12_08h48.30.478	THAI_NEGA	2021.2.3	Win32	60.08171113						0	38	38	38	1
z	1	0.8326						LEGNAME	p	7	7	monitoring	0	parola	1	ong	0	no	GB22F12	22	femmina	2021-11-12_08h48.30.478	THAI_NEGA	2021.2.3	Win32	60.08171113						0	39	39	39	1
m	1	0.6489						MODIVO	np	6	0	monitoring	0	nonparola	2	ong	0	no	GB22F12	22	femmina	2021-11-12_08h48.30.478	THAI_NEGA	2021.2.3	Win32	60.08171113						0	40	40	40	1
m	0	0.7915						RADURA	p	6	9	monitoring	0	parola	1	ong	0	no	GB22F12	22	femmina	2021-11-12_08h48.30.478	THAI_NEGA	2021.2.3	Win32	60.08171113						0	41	41	41	1
m	1	0.7834						TUANTO	np	6	0	monitoring	250	nonparola	2	ong	0	no	GB22F12	22	femmina	2021-11-12_08h48.30.478	THAI_NEGA	2021.2.3	Win32	60.08171113						0	42	42	42	1
z	1	0.6664						PICCONE	p	7	11	monitoring	0	parola	1	ong	0	no	GB22F12	22	femmina	2021-11-12_08h48.30.478	THAI_NEGA	2021.2.3	Win32	60.08171113						0	43	43	43	1
m	1	0.8005						LACREME	np	7	0	monitoring	250	nonparola	2	ong	0	no	GB22F12	22	femmina	2021-11-12_08h48.30.478	THAI_NEGA	2021.2.3	Win32	60.08171113						0	44	44	44	1
m	1	0.9665						DILITTA	np	7	0	monitoring	500	nonparola	2	ong	0	no	GB22F12	22	femmina	2021-11-12_08h48.30.478	THAI_NEGA	2021.2.3	Win32	60.08171113						0	45	45	45	1
l	1	1.5661						TOMANTE	np	7	0	monitoring	0	l	2	pmcue	0	no	GB22F12	22	femmina	2021-11-12_08h48.30.478	THAI_NEGA	2021.2.3	Win32	60.08171113						0	46	46	46	1
z	1	0.7208						OTTONE	p	6	17	monitoring	500	parola	1	ong	0	no	GB22F12	22	femmina	2021-11-12_08h48.30.478	THAI_NEGA	2021.2.3	Win32	60.08171113						0	47	47	47	1
z	1	0.7829						GAZEBO	p	6	8	monitoring	0	parola	1	ong	0	no	GB22F12	22	femmina	2021-11-12_08h48.30.478	THAI_NEGA	2021.2.3	Win32	60.08171113						0	48	48	48	1
m	1	0.8412						NENICO	np	6	0	monitoring	250	nonparola	2	ong	0	no	GB22F12	22	femmina	2021-11-12_08h48.30.478	THAI_NEGA	2021.2.3	Win32	60.08171113						0	49	49	49	1
z	1	0.7012						ARPIONE	p	7	12	monitoring	250	parola	1	ong	0	no	GB22F12	22	femmina	2021-11-12_08h48.30.478	THAI_NEGA	2021.2.3	Win32	60.08171113						0	50	50	50	1
m	1	1.0557						VANIGIA	np	7	0	monitoring	500	nonparola	2	ong	0	no	GB22F12	22	femmina	2021-11-12_08h48.30.478	THAI_NEGA	2021.2.3	Win32	60.08171113						0	51	51	51	1
m	1	0.901						EBLISSE	np	7	0	monitoring	0	nonparola	2	ong	0	no	GB22F12	22	femmina	2021-11-12_08h48.30.478	THAI_NEGA	2021.2.3	Win32	60.08171113						0	52	52	52	1
z	1	0.8604						CARTINA	p	7	13	monitoring	250	parola	1	ong	0	no	GB22F12	22	femmina	2021-11-12_08h48.30.478	THAI_NEGA	2021.2.3	Win32	60.08171113						0	53	53	53	1
m	1	0.7328						TECITA	np	6	0	monitoring	500	nonparola	2	ong	0	no	GB22F12	22	femmina	2021-11-12_08h48.30.478	THAI_NEGA	2021.2.3	Win32	60.08171113						0	54	54	54	1
z	1	0.637						FELINO	p	6	9	monitoring	500	parola	1	ong	0	no	GB22F12	22	femmina	2021-11-12_08h48.30.478	THAI_NEGA	2021.2.3	Win32	60.08171113						0	55	55	55	1
m	1	0.8326						GINEVRO	np	7	0	monitoring	250	nonparola	2	ong	0	no	GB22F12	22	femmina	2021-11-12_08h48.30.478	THAI_NEGA	2021.2.3	Win32	60.08171113						0	56	56	56	1
m	1	0.5995						ELANCO	np	6	0	monitoring	250	nonparola	2	ong	0	no	GB22F12	22	femmina	2021-11-12_08h48.30.478	THAI_NEGA	2021.2.3	Win32	60.08171113						0	57	57	57	1
z	1	0.699						BIDONE	p	6	13	monitoring	0	parola	1	ong	0	no	GB22F12	22	femmina	2021-11-12_08h48.30.478	THAI_NEGA	2021.2.3	Win32	60.08171113						0	58	58	58	1
m	0	0.9566						LEMURE	p	6	3	monitoring	500	parola	1	ong	0	no	GB22F12	22	femmina	2021-11-12_08h48.30.478	THAI_NEGA	2021.2.3	Win32	60.08171113						0	59	59	59	1
z	0	0.7159						SAGOMA	p	6	0	monitoring	250	l	1	pmcue	0	no	GB22F12	22	femmina	2021-11-12_08h48.30.478	THAI_NEGA	2021.2.3	Win32	60.08171113						0	60	60	60	1
z	1	1.6195						REPERTO	p	7	7	monitoring	0	parola	1	ong	0	no	GB22F12	22	femmina	2021-11-12_08h48.30.478	THAI_NEGA	2021.2.3	Win32	60.08171113						0	61	61	61	1
m	1	0.8418						MIDULLO	np	7	0	monitoring	250	nonparola	2	ong	0	no	GB22F12	22	femmina	2021-11-12_08h48.30.478	THAI_NEGA	2021.2.3	Win32	60.08171113						0	62	62	62	1
m	1	1.0191						DANNOLA	np	7	0	monitoring	500	nonparola	2	ong	0	no	GB22F12	22	femmina	2021-11-12_08h48.30.478	THAI_NEGA	2021.2.3	Win32	60.08171113						0	63	63	63	1
z	1	1.042						ORFANO	p	6	9	monitoring	500	parola	1	ong	0	no	GB22F12	22	femmina	2021-11-12_08h48.30.478	THAI_NEGA	2021.2.3	Win32	60.08171113						0	64	64	64	1
m	1	0.7496						BANENA	np	6	0	monitoring	250	nonparola	2	ong	0	no	GB22F12	22	femmina	2021-11-12_08h48.30.478	THAI_NEGA	2021.2.3	Win32	60.08171113						0	65	65	65	1
m	1	0.699						FERPATA	np	7	0	monitoring	0	nonparola	2	ong	0	no	GB22F12	22	femmina	2021-11-12_08h48.30.478	THAI_NEGA	2021.2.3	Win32	60.08171113						0	66	66	66	1
z	1	0.7166						NEURONE	p	7	11	monitoring	250	parola	1	ong	0	no	GB22F12	22	femmina	2021-11-12_08h48.30.478	THAI_NEGA	2021.2.3	Win32	60.08171113						0	67	67	67	1
m	1	0.9756						LATTERA	np	7	0	monitoring	500	nonparola	2	ong	0	no	GB22F12	22	femmina	2021-11-12_08h48.30.478	THAI_NEGA	2021.2.3	Win32	60.08171113						0	68	68	68	1
z	0	0.6497						GESIONE	np	7	0	monitoring	500	nonparola	2	ong	0	no	GB22F12	22	femmina	2021-11-12_08h48.30.478	THAI_NEGA	2021.2.3	Win32	60.08171113						0	69	69	69	1
z	1	0.7369						PEDANA	p	6	18	monitoring	500	parola	1	ong	0	no	GB22F12	22	femmina	2021-11-12_08h48.30.478	THAI_NEGA	2021.2.3	Win32	60.08171113						0	70	70	70	1
m	0	0.8329						MACIATA	np	7	0	monitoring	500	l	2	pmcue	0	no	GB22F12	22	femmina	2021-11-12_08h48.30.478	THAI_NEGA	2021.2.3	Win32	60.08171113						0	71	71	71	1
m	1	0.6827						FIOLINO	np	7	0	monitoring	250	nonparola	2	ong	0	no	GB22F12	22	femmina	2021-11-12_08h48.30.478	THAI_NEGA	2021.2.3	Win32	60.08171113						0	72	72	72	1
z	1	0.9997						INGORGO	p	7	16	monitoring	0	parola	1	ong	0	no	GB22F12	22	femmina	2021-11-12_08h48.30.478	THAI_NEGA	2021.2.3	Win32	60.08171113						0	73	73	73	1
m	1	0.7402						IMPORO	np	6	0	monitoring	250	nonparola	2	ong	0	no	GB22F12	22	femmina	2021-11-12_08h48.30.478	THAI_NEGA	2021.2.3	Win32	60.08171113						0	74	74	74	1
z	1	0.6181						NOBILE	p	6	29	monitoring	500	parola	1	ong	0	no	GB22F12	22	femmina	2021-11-12_08h48.30.478	THAI_NEGA	2021.2.3	Win32	60.08171113						0	75	75	75	1
z	1	0.7809						MINIERA	p	7	19	monitoring	500	parola	1	ong	0	no	GB22F12	22	femmina	2021-11-12_08h48.30.478	THAI_NEGA	2021.2.3	Win32	60.08171113						0	76	76	76	1
m	1	0.6307						ALLARVE	np	7	0	monitoring	500	nonparola	2	ong	0	no	GB22F12	22	femmina	2021-11-12_08h48.30.478	THAI_NEGA	2021.2.3	Win32	60.08171113						0	77	77	77	1
m	1	0.7164						DIBANO	np	6	0	monitoring	250	nonparola	2	ong	0	no	GB22F12	22	femmina	2021-11-12_08h48.30.478	THAI_NEGA	2021.2.3	Win32	60.08171113						0	78	78	78	1
z	1	0.6435						FAGOTTO	p	7	7	monitoring	0	parola	1	ong	0	no	GB22F12	22	femmina	2021-11-12_08h48.30.478	THAI_NEGA	2021.2.3	Win32	60.08171113						0	79	79	79	1
z	1	0.6245						PALUDE	p	6	13	monitoring	0	parola	1	ong	0	no	GB22F12	22	femmina	2021-11-12_08h48.30.478	THAI_NEGA	2021.2.3	Win32	60.08171113						0	80	80	80	1
m	1	0.6331						MUDINO	np	6	0	monitoring	500	nonparola	2	ong	0	no	GB22F12	22	femmina	2021-11-12_08h48.30.478	THAI_NEGA	2021.2.3	Win32	60.08171113						0	81	81	81	1
m	1	0.9365						ESTEBA	np	6	0	monitoring	500	nonparola	2	ong	0	no	GB22F12	22	femmina	2021-11-12_08h48.30.478	THAI_NEGA	2021.2.3	Win32	60.08171113						0	82	82	82	1
z	0	0.7503						MANTIDE	p	7	9	monitoring	250	l	1	pmcue	0	no	GB22F12	22	femmina	2021-11-12_08h48.30.478	THAI_NEGA	2021.2.3	Win32	60.08171113						0	83	83	83	1
z	1	0.7427						UVETTA	p	6	11	monitoring	500	parola	1	ong	0	no	GB22F12	22	femmina	2021-11-12_08h48.30.478	THAI_NEGA	2021.2.3	Win32	60.08171113						0	84	84	84	1
z	1	0.7257						ESILIO	p	6	41	monitoring	250	parola	1	ong	0	no	GB22F12	22	femmina	2021-11-12_08h48.30.478	THAI_NEGA	2021.2.3	Win32	60.08171113						0	85	85	85	1
m	1	0.8002						RECRUTA	np	7	0	monitoring	500	nonparola	2	ong	0	no	GB22F12	22	femmina	2021-11-12_08h48.30.478	THAI_NEGA	2021.2.3	Win32	60.08171113						0	86	86	86	1
z	1	1.2176						TIMONE	p	7	31	monitoring	250	parola	1	ong	0	no	GB22F12	22	femmina	2021-11-12_08h48.30.478	THAI_NEGA	2021.2.3	Win32	60.08171113						0	87	87	87	1
z	1	0.5892						CAVOLO	p	6	13	monitoring	0	parola	1	ong	0	no	GB22F12	22	femmina	2021-11-12_08h48.30.478	THAI_NEGA	2021.2.3	Win32	60.08171113						0	88	88	88	1
m	1	0.7323						NOTTARE	np	7	0	monitoring	500	nonparola	2	ong	0	no	GB22F12	22	femmina	2021-11-12_08h48.30.478	THAI_NEGA	2021.2.3	Win32	60.08171113						0	89	89	89	1
z	1	0.7723						LICHENE	p	7	7	monitoring	0	parola	1	ong	0	no	GB22F12	22	femmina	2021-11-12_08h48.30.478	THAI_NEGA	2021.2.3	Win32	60.08171113						0	90	90	90	1
m	1	0.6609						PUSTINO	np	7	0	monitoring	500	nonparola	2	ong	0	no	GB22F12	22	femmina	2021-11-12_08h48.30.478	THAI_NEGA	2021.2.3	Win32	60.08171113						0	91	91	91	1
z	1	0.7661						MULINO	p	6	7	monitoring	0	parola	1	ong	0	no	GB22F12	22	femmina	2021-11-12_08h48.30.478	THAI_NEGA	2021.2.3	Win32	60.08171113						0	92	92	92	1
m	1	0.6691						VAROLO	np	6	0	monitoring	0	nonparola	2	ong	0	no	GB22F12	22	femmina	2021-11-12_08h48.30.478	THAI_NEGA	2021.2.3	Win32	60.08171113						0	93	93	93	1
l	1	0.8091						ENIGMA	p	6	9	monitoring	500	l	1	pmcue	0	no	GB22F12	22	femmina	2021-11-12_08h48.30.478	THAI_NEGA	2021.2.3	Win32	60.08171113						0	94	94	94	1
z	1	0.9168						NARICE	p	6	15	monitoring	250	parola	1	ong	0	no	GB22F12	22	femmina	2021-11-12_08h48.30.478	THAI_NEGA	2021.2.3	Win32	60.08171113						0	95	95	95	1
m	1	0.7382						CAVIDE	np	6	0	monitoring	500	nonparola	2	ong	0	no	GB22F12	22	femmina	2021-11-12_08h48.30.478	THAI_NEGA	2021.2.3	Win32	60.08171113						0	96	96	96	1
m	1	0.9369						VOLACE	np	6	0	monitoring	0	nonparola	2	ong	0	no	GB22F12	22	femmina	2021-11-12_08h48.30.478	THAI_NEGA	2021.2.3	Win32	60.08171113						0	97	97	97	1
m	1	0.611						SADICE	np	6	0	monitoring	0	nonparola	2	ong	0	no	GB22F12	22	femmina	2021-11-12_08h48.30.478	THAI_NEGA	2021.2.3	Win32	60.08171113						0	98	98	98	1
z	1	0.7515						VORTICE	p	7	14	monitoring	250	parola	1	ong	0	no	GB22F12	22	femmina	2021-11-12_08h48.30.478	THAI_NEGA	2021.2.3	Win32	60.08171113						0	99	99	99	1
																			GB22F12	22	femmina	2021-11-12_08h48.30.478	THAI_NEGA	2021.2.3	Win32	60.08171113											n	1	6.0579	y	1	4.1771	n	1	4.9195
