# Supplementary material for: Thinking about it: the impact of COVID-19-related stimuli on prospective memory
Source: PeerJ. 2023 Nov 16;11:e16389. doi: 10.7717/peerj.16389 (PMC10657566; doi:10.7717/peerj.16389)
Supplement: Supplemental Information 4 — The raw data from both the task and the questionnaire. Both folders are divided in the three conditions (COV, DOC, and NEGA) depending on the presented video clip. [file peerj-11-16389-s004.zip › Data/RAW_Data_Task/NEGA_version/AS21F8_nega.csv]

trial_key.keys	trial_key.corr	trial_key.rt	trials_loop_practice.thisRepN	trials_loop_practice.thisTrialN	trials_loop_practice.thisN	trials_loop_practice.thisIndex	trials_loop_practice.ran	stimolo	parolanonparola	lunghezza	frequenza	blocco	jitter	rispcorr	StimTrig	stim_type	stimulus_after	underline	ID_Soggetto*	Età*	Sesso	date	expName	psychopyVersion	OS	frameRate	trials_loop_baseline.thisRepN	trials_loop_baseline.thisTrialN	trials_loop_baseline.thisN	trials_loop_baseline.thisIndex	trials_loop_baseline.ran	trials_loop_attention.thisRepN	trials_loop_attention.thisTrialN	trials_loop_attention.thisN	trials_loop_attention.thisIndex	trials_loop_attention.ran	emotional1_key.keys	emotional1_key.corr	emotional1_key.rt	emotional2_key.keys	emotional2_key.corr	emotional2_key.rt	emotional3_key.keys	emotional3_key.corr	emotional3_key.rt
m	1	0.4995	0	0	0	0	1	ARANCIA	p	7	31	practice	500	parola	1	ong	0	no	AS21F8	21	F	2021-12-08_15h05.56.743	THAI_NEGA	2021.2.3	Win32	60.08532116
m	0	0.5347	0	1	1	1	1	RECINA	np	6	0	practice	500	nonparola	2	ong	0	no	AS21F8	21	F	2021-12-08_15h05.56.743	THAI_NEGA	2021.2.3	Win32	60.08532116
z	1	1.0431	0	2	2	2	1	TUCCANA	np	7	0	practice	250	nonparola	2	ong	0	no	AS21F8	21	F	2021-12-08_15h05.56.743	THAI_NEGA	2021.2.3	Win32	60.08532116
m	1	0.7675	0	3	3	3	1	PETTINE	p	7	1	practice	0	parola	1	ong	0	no	AS21F8	21	F	2021-12-08_15h05.56.743	THAI_NEGA	2021.2.3	Win32	60.08532116
z	1	0.9928	0	4	4	4	1	INFITO	np	6	0	practice	500	nonparola	2	ong	0	no	AS21F8	21	F	2021-12-08_15h05.56.743	THAI_NEGA	2021.2.3	Win32	60.08532116
m	1	0.6674	0	5	5	5	1	GIUDICE	p	7	374	practice	500	parola	1	ong	0	no	AS21F8	21	F	2021-12-08_15h05.56.743	THAI_NEGA	2021.2.3	Win32	60.08532116
m	1	0.5836	0	6	6	6	1	VOLANTE	p	7	89	practice	0	parola	1	ong	0	no	AS21F8	21	F	2021-12-08_15h05.56.743	THAI_NEGA	2021.2.3	Win32	60.08532116
z	1	0.6504	0	7	7	7	1	CUBELA	np	6	0	practice	250	nonparola	2	ong	0	no	AS21F8	21	F	2021-12-08_15h05.56.743	THAI_NEGA	2021.2.3	Win32	60.08532116
m	0	0.5843	0	8	8	8	1	LUGGINE	np	7	0	practice	0	nonparola	2	ong	0	no	AS21F8	21	F	2021-12-08_15h05.56.743	THAI_NEGA	2021.2.3	Win32	60.08532116
m	1	0.5506	0	9	9	9	1	DISEGNO	p	7	201	practice	0	parola	1	ong	0	no	AS21F8	21	F	2021-12-08_15h05.56.743	THAI_NEGA	2021.2.3	Win32	60.08532116
m	1	0.8257						RELITTO	p	7	8	baseline	500	parola	1	ong	0	no	AS21F8	21	F	2021-12-08_15h05.56.743	THAI_NEGA	2021.2.3	Win32	60.08532116	0	0	0	0	1
z	0	0.9016						GERANIO	p	7	12	baseline	250	parola	1	ong	0	no	AS21F8	21	F	2021-12-08_15h05.56.743	THAI_NEGA	2021.2.3	Win32	60.08532116	0	1	1	1	1
z	1	1.1634						VANANGA	np	7	0	baseline	0	nonparola	2	ong	0	no	AS21F8	21	F	2021-12-08_15h05.56.743	THAI_NEGA	2021.2.3	Win32	60.08532116	0	2	2	2	1
m	1	0.6898						NATICA	p	6	5	baseline	250	parola	1	ong	0	no	AS21F8	21	F	2021-12-08_15h05.56.743	THAI_NEGA	2021.2.3	Win32	60.08532116	0	3	3	3	1
z	1	1.0569						USTELLO	np	7	0	baseline	500	nonparola	2	ong	0	no	AS21F8	21	F	2021-12-08_15h05.56.743	THAI_NEGA	2021.2.3	Win32	60.08532116	0	4	4	4	1
m	1	0.7176						METANO	p	6	17	baseline	250	parola	1	ong	0	no	AS21F8	21	F	2021-12-08_15h05.56.743	THAI_NEGA	2021.2.3	Win32	60.08532116	0	5	5	5	1
z	1	1.1786						FIURIA	np	6	0	baseline	500	nonparola	2	ong	0	no	AS21F8	21	F	2021-12-08_15h05.56.743	THAI_NEGA	2021.2.3	Win32	60.08532116	0	6	6	6	1
z	0	0.6587						SUGHERO	p	7	5	baseline	250	parola	1	ong	0	no	AS21F8	21	F	2021-12-08_15h05.56.743	THAI_NEGA	2021.2.3	Win32	60.08532116	0	7	7	7	1
z	1	1.2472						PIROTA	np	6	0	baseline	250	nonparola	2	ong	0	no	AS21F8	21	F	2021-12-08_15h05.56.743	THAI_NEGA	2021.2.3	Win32	60.08532116	0	8	8	8	1
z	1	1.2782						BAMBORA	np	7	0	baseline	0	nonparola	2	ong	0	no	AS21F8	21	F	2021-12-08_15h05.56.743	THAI_NEGA	2021.2.3	Win32	60.08532116	0	9	9	9	1
m	1	0.6921						PETALO	p	6	27	baseline	250	parola	1	ong	0	no	AS21F8	21	F	2021-12-08_15h05.56.743	THAI_NEGA	2021.2.3	Win32	60.08532116	0	10	10	10	1
m	1	0.8506						ELMETTO	p	7	5	baseline	0	parola	1	ong	0	no	AS21F8	21	F	2021-12-08_15h05.56.743	THAI_NEGA	2021.2.3	Win32	60.08532116	0	11	11	11	1
z	1	1.3507						DOBILE	np	6	0	baseline	250	nonparola	2	ong	0	no	AS21F8	21	F	2021-12-08_15h05.56.743	THAI_NEGA	2021.2.3	Win32	60.08532116	0	12	12	12	1
	0							BAVERO	p	6	7	baseline	0	parola	1	ong	0	no	AS21F8	21	F	2021-12-08_15h05.56.743	THAI_NEGA	2021.2.3	Win32	60.08532116	0	13	13	13	1
m	1	0.6958						VALENZA	p	7	10	baseline	500	parola	1	ong	0	no	AS21F8	21	F	2021-12-08_15h05.56.743	THAI_NEGA	2021.2.3	Win32	60.08532116	0	14	14	14	1
z	1	0.944						ORDONE	np	6	0	baseline	250	nonparola	2	ong	0	no	AS21F8	21	F	2021-12-08_15h05.56.743	THAI_NEGA	2021.2.3	Win32	60.08532116	0	15	15	15	1
m	0	1.1174						TERPONE	np	7	0	baseline	250	nonparola	2	ong	0	no	AS21F8	21	F	2021-12-08_15h05.56.743	THAI_NEGA	2021.2.3	Win32	60.08532116	0	16	16	16	1
m	1	0.912						INCHINO	p	7	10	baseline	250	parola	1	ong	0	no	AS21F8	21	F	2021-12-08_15h05.56.743	THAI_NEGA	2021.2.3	Win32	60.08532116	0	17	17	17	1
m	1	0.9741						ETTARO	p	6	31	baseline	0	parola	1	ong	0	no	AS21F8	21	F	2021-12-08_15h05.56.743	THAI_NEGA	2021.2.3	Win32	60.08532116	0	18	18	18	1
z	1	0.9671						LUVACA	np	6	0	baseline	250	nonparola	2	ong	0	no	AS21F8	21	F	2021-12-08_15h05.56.743	THAI_NEGA	2021.2.3	Win32	60.08532116	0	19	19	19	1
m	1	0.7343						DUETTO	p	6	23	baseline	500	parola	1	ong	0	no	AS21F8	21	F	2021-12-08_15h05.56.743	THAI_NEGA	2021.2.3	Win32	60.08532116	0	20	20	20	1
z	1	1.3402						PUPILE	np	6	0	baseline	250	nonparola	2	ong	0	no	AS21F8	21	F	2021-12-08_15h05.56.743	THAI_NEGA	2021.2.3	Win32	60.08532116	0	21	21	21	1
z	1	0.8438						STOVACO	np	7	0	baseline	0	nonparola	2	ong	0	no	AS21F8	21	F	2021-12-08_15h05.56.743	THAI_NEGA	2021.2.3	Win32	60.08532116	0	22	22	22	1
m	1	1.0672						BARILE	p	6	7	baseline	500	parola	1	ong	0	no	AS21F8	21	F	2021-12-08_15h05.56.743	THAI_NEGA	2021.2.3	Win32	60.08532116	0	23	23	23	1
z	1	1.3403						RANAIO	np	6	0	baseline	250	nonparola	2	ong	0	no	AS21F8	21	F	2021-12-08_15h05.56.743	THAI_NEGA	2021.2.3	Win32	60.08532116	0	24	24	24	1
m	1	0.6545						CAVERNA	p	7	14	baseline	250	parola	1	ong	0	no	AS21F8	21	F	2021-12-08_15h05.56.743	THAI_NEGA	2021.2.3	Win32	60.08532116	0	25	25	25	1
z	1	1.4722						ROTOIA	np	7	0	baseline	500	nonparola	2	ong	0	no	AS21F8	21	F	2021-12-08_15h05.56.743	THAI_NEGA	2021.2.3	Win32	60.08532116	0	26	26	26	1
m	1	0.8049						ALTURA	p	6	8	baseline	500	parola	1	ong	0	no	AS21F8	21	F	2021-12-08_15h05.56.743	THAI_NEGA	2021.2.3	Win32	60.08532116	0	27	27	27	1
m	1	0.6676						DIPINTO	p	7	21	baseline	0	parola	1	ong	0	no	AS21F8	21	F	2021-12-08_15h05.56.743	THAI_NEGA	2021.2.3	Win32	60.08532116	0	28	28	28	1
m	1	0.6873						LEGUME	p	6	11	baseline	250	parola	1	ong	0	no	AS21F8	21	F	2021-12-08_15h05.56.743	THAI_NEGA	2021.2.3	Win32	60.08532116	0	29	29	29	1
z	1	1.1176						FEDINO	np	6	0	baseline	500	nonparola	2	ong	0	no	AS21F8	21	F	2021-12-08_15h05.56.743	THAI_NEGA	2021.2.3	Win32	60.08532116	0	30	30	30	1
m	1	0.7341						MENSOLA	p	7	7	baseline	0	parola	1	ong	0	no	AS21F8	21	F	2021-12-08_15h05.56.743	THAI_NEGA	2021.2.3	Win32	60.08532116	0	31	31	31	1
z	1	1.1337						ALCUME	np	6	0	baseline	500	nonparola	2	ong	0	no	AS21F8	21	F	2021-12-08_15h05.56.743	THAI_NEGA	2021.2.3	Win32	60.08532116	0	32	32	32	1
m	1	0.9599						INNESTO	p	6	13	baseline	0	parola	1	ong	0	no	AS21F8	21	F	2021-12-08_15h05.56.743	THAI_NEGA	2021.2.3	Win32	60.08532116	0	33	33	33	1
z	1	1.7197						LAVENDA	np	7	0	baseline	0	nonparola	2	ong	0	no	AS21F8	21	F	2021-12-08_15h05.56.743	THAI_NEGA	2021.2.3	Win32	60.08532116	0	34	34	34	1
	0							SLAVINA	p	7	5	baseline	500	parola	1	ong	0	no	AS21F8	21	F	2021-12-08_15h05.56.743	THAI_NEGA	2021.2.3	Win32	60.08532116	0	35	35	35	1
m	1	0.6269						ORMONE	p	6	6	baseline	500	parola	1	ong	0	no	AS21F8	21	F	2021-12-08_15h05.56.743	THAI_NEGA	2021.2.3	Win32	60.08532116	0	36	36	36	1
z	1	1.1109						UMIONE	np	6	0	baseline	0	nonparola	2	ong	0	no	AS21F8	21	F	2021-12-08_15h05.56.743	THAI_NEGA	2021.2.3	Win32	60.08532116	0	37	37	37	1
m	1	0.6175						SALAME	p	6	14	baseline	0	parola	1	ong	0	no	AS21F8	21	F	2021-12-08_15h05.56.743	THAI_NEGA	2021.2.3	Win32	60.08532116	0	38	38	38	1
z	1	1.0169						GANDOLA	np	7	0	baseline	500	nonparola	2	ong	0	no	AS21F8	21	F	2021-12-08_15h05.56.743	THAI_NEGA	2021.2.3	Win32	60.08532116	0	39	39	39	1
z	1	0.8553						DIGEGNO	np	7	0	baseline	500	nonparola	2	ong	0	no	AS21F8	21	F	2021-12-08_15h05.56.743	THAI_NEGA	2021.2.3	Win32	60.08532116	0	40	40	40	1
z	1	1.5557						BACRECA	np	7	0	baseline	0	nonparola	2	ong	0	no	AS21F8	21	F	2021-12-08_15h05.56.743	THAI_NEGA	2021.2.3	Win32	60.08532116	0	41	41	41	1
m	1	0.9839						RUDERE	p	6	8	baseline	250	parola	1	ong	0	no	AS21F8	21	F	2021-12-08_15h05.56.743	THAI_NEGA	2021.2.3	Win32	60.08532116	0	42	42	42	1
z	1	1.0809						OSCITE	np	6	0	baseline	250	nonparola	2	ong	0	no	AS21F8	21	F	2021-12-08_15h05.56.743	THAI_NEGA	2021.2.3	Win32	60.08532116	0	43	43	43	1
m	1	0.6242						NETTARE	p	7	14	baseline	500	parola	1	ong	0	no	AS21F8	21	F	2021-12-08_15h05.56.743	THAI_NEGA	2021.2.3	Win32	60.08532116	0	44	44	44	1
z	1	0.9746						PENTERA	np	7	0	baseline	0	nonparola	2	ong	0	no	AS21F8	21	F	2021-12-08_15h05.56.743	THAI_NEGA	2021.2.3	Win32	60.08532116	0	45	45	45	1
z	1	0.8464						NEBOZIO	np	7	0	baseline	250	nonparola	2	ong	0	no	AS21F8	21	F	2021-12-08_15h05.56.743	THAI_NEGA	2021.2.3	Win32	60.08532116	0	46	46	46	1
m	1	0.6891						ZATTERA	p	7	14	baseline	500	parola	1	ong	0	no	AS21F8	21	F	2021-12-08_15h05.56.743	THAI_NEGA	2021.2.3	Win32	60.08532116	0	47	47	47	1
m	1	1.0104						LAMIERA	p	7	11	baseline	500	parola	1	ong	0	no	AS21F8	21	F	2021-12-08_15h05.56.743	THAI_NEGA	2021.2.3	Win32	60.08532116	0	48	48	48	1
z	1	0.905						CULINA	np	6	0	baseline	500	nonparola	2	ong	0	no	AS21F8	21	F	2021-12-08_15h05.56.743	THAI_NEGA	2021.2.3	Win32	60.08532116	0	49	49	49	1
m	1	0.824						FALANGE	p	7	9	baseline	250	parola	1	ong	0	no	AS21F8	21	F	2021-12-08_15h05.56.743	THAI_NEGA	2021.2.3	Win32	60.08532116	0	50	50	50	1
m	1	0.8258						PEDALE	p	6	16	baseline	500	parola	1	ong	0	no	AS21F8	21	F	2021-12-08_15h05.56.743	THAI_NEGA	2021.2.3	Win32	60.08532116	0	51	51	51	1
z	1	1.3185						METARDO	np	7	0	baseline	500	nonparola	2	ong	0	no	AS21F8	21	F	2021-12-08_15h05.56.743	THAI_NEGA	2021.2.3	Win32	60.08532116	0	52	52	52	1
m	1	0.8381						EMPORIO	p	7	3	baseline	250	parola	1	ong	0	no	AS21F8	21	F	2021-12-08_15h05.56.743	THAI_NEGA	2021.2.3	Win32	60.08532116	0	53	53	53	1
z	1	1.1942						TAPORE	np	6	0	baseline	0	nonparola	2	ong	0	no	AS21F8	21	F	2021-12-08_15h05.56.743	THAI_NEGA	2021.2.3	Win32	60.08532116	0	54	54	54	1
z	1	1.4112						DENTIDE	np	7	0	baseline	250	nonparola	2	ong	0	no	AS21F8	21	F	2021-12-08_15h05.56.743	THAI_NEGA	2021.2.3	Win32	60.08532116	0	55	55	55	1
z	1	1.1389						SEPERTO	np	7	0	baseline	500	nonparola	2	ong	0	no	AS21F8	21	F	2021-12-08_15h05.56.743	THAI_NEGA	2021.2.3	Win32	60.08532116	0	56	56	56	1
m	1	0.6921						MUCOSA	p	6	6	baseline	500	parola	1	ong	0	no	AS21F8	21	F	2021-12-08_15h05.56.743	THAI_NEGA	2021.2.3	Win32	60.08532116	0	57	57	57	1
z	1	1.0506						BECULLA	np	7	0	baseline	250	nonparola	2	ong	0	no	AS21F8	21	F	2021-12-08_15h05.56.743	THAI_NEGA	2021.2.3	Win32	60.08532116	0	58	58	58	1
z	0	1.062						FUCINA	p	6	8	baseline	250	parola	1	ong	0	no	AS21F8	21	F	2021-12-08_15h05.56.743	THAI_NEGA	2021.2.3	Win32	60.08532116	0	59	59	59	1
m	1	0.7758						ECLISSI	p	7	5	baseline	0	parola	1	ong	0	no	AS21F8	21	F	2021-12-08_15h05.56.743	THAI_NEGA	2021.2.3	Win32	60.08532116	0	60	60	60	1
m	1	0.7599						TROFEO	p	6	23	baseline	250	parola	1	ong	0	no	AS21F8	21	F	2021-12-08_15h05.56.743	THAI_NEGA	2021.2.3	Win32	60.08532116	0	61	61	61	1
m	1	0.8007						ROTTAME	p	7	7	baseline	0	parola	1	ong	0	no	AS21F8	21	F	2021-12-08_15h05.56.743	THAI_NEGA	2021.2.3	Win32	60.08532116	0	62	62	62	1
z	1	1.6506						MENDOLO	np	7	0	baseline	500	nonparola	2	ong	0	no	AS21F8	21	F	2021-12-08_15h05.56.743	THAI_NEGA	2021.2.3	Win32	60.08532116	0	63	63	63	1
	0							ARSINE	np	6	0	baseline	250	nonparola	2	ong	0	no	AS21F8	21	F	2021-12-08_15h05.56.743	THAI_NEGA	2021.2.3	Win32	60.08532116	0	64	64	64	1
m	1	0.6218						TISANA	p	6	7	baseline	0	parola	1	ong	0	no	AS21F8	21	F	2021-12-08_15h05.56.743	THAI_NEGA	2021.2.3	Win32	60.08532116	0	65	65	65	1
	0							ORLINO	np	6	0	baseline	0	nonparola	2	ong	0	no	AS21F8	21	F	2021-12-08_15h05.56.743	THAI_NEGA	2021.2.3	Win32	60.08532116	0	66	66	66	1
m	1	0.8672						ARINGA	p	6	9	baseline	500	parola	1	ong	0	no	AS21F8	21	F	2021-12-08_15h05.56.743	THAI_NEGA	2021.2.3	Win32	60.08532116	0	67	67	67	1
z	1	1.7338						TENGINE	np	7	0	baseline	0	nonparola	2	ong	0	no	AS21F8	21	F	2021-12-08_15h05.56.743	THAI_NEGA	2021.2.3	Win32	60.08532116	0	68	68	68	1
m	1	0.7008						ATTICO	p	6	6	baseline	500	parola	1	ong	0	no	AS21F8	21	F	2021-12-08_15h05.56.743	THAI_NEGA	2021.2.3	Win32	60.08532116	0	69	69	69	1
	0							VENORE	np	6	0	baseline	250	nonparola	2	ong	0	no	AS21F8	21	F	2021-12-08_15h05.56.743	THAI_NEGA	2021.2.3	Win32	60.08532116	0	70	70	70	1
z	0	1.7885						DARSENA	p	7	9	baseline	0	parola	1	ong	0	no	AS21F8	21	F	2021-12-08_15h05.56.743	THAI_NEGA	2021.2.3	Win32	60.08532116	0	71	71	71	1
	0							ALCIERE	np	7	0	baseline	250	nonparola	2	ong	0	no	AS21F8	21	F	2021-12-08_15h05.56.743	THAI_NEGA	2021.2.3	Win32	60.08532116	0	72	72	72	1
z	1	1.5222						ENTIMO	np	6	0	baseline	0	nonparola	2	ong	0	no	AS21F8	21	F	2021-12-08_15h05.56.743	THAI_NEGA	2021.2.3	Win32	60.08532116	0	73	73	73	1
m	1	0.7731						LIVIDO	p	6	8	baseline	500	parola	1	ong	0	no	AS21F8	21	F	2021-12-08_15h05.56.743	THAI_NEGA	2021.2.3	Win32	60.08532116	0	74	74	74	1
m	1	0.6776						NAUSEA	p	6	15	baseline	0	parola	1	ong	0	no	AS21F8	21	F	2021-12-08_15h05.56.743	THAI_NEGA	2021.2.3	Win32	60.08532116	0	75	75	75	1
z	1	1.8503						VERCACE	np	7	0	baseline	500	nonparola	2	ong	0	no	AS21F8	21	F	2021-12-08_15h05.56.743	THAI_NEGA	2021.2.3	Win32	60.08532116	0	76	76	76	1
m	1	1.2506						COFANO	p	6	9	baseline	0	parola	1	ong	0	no	AS21F8	21	F	2021-12-08_15h05.56.743	THAI_NEGA	2021.2.3	Win32	60.08532116	0	77	77	77	1
m	0	1.9505						USPICIO	np	7	0	baseline	250	nonparola	2	ong	0	no	AS21F8	21	F	2021-12-08_15h05.56.743	THAI_NEGA	2021.2.3	Win32	60.08532116	0	78	78	78	1
m	1	0.8119						IMBUTO	p	6	9	baseline	0	parola	1	ong	0	no	AS21F8	21	F	2021-12-08_15h05.56.743	THAI_NEGA	2021.2.3	Win32	60.08532116	0	79	79	79	1
z	1	1.5604						SADIVA	np	6	0	baseline	500	nonparola	2	ong	0	no	AS21F8	21	F	2021-12-08_15h05.56.743	THAI_NEGA	2021.2.3	Win32	60.08532116	0	80	80	80	1
m	1	0.788						BOZZOLO	p	7	7	baseline	0	parola	1	ong	0	no	AS21F8	21	F	2021-12-08_15h05.56.743	THAI_NEGA	2021.2.3	Win32	60.08532116	0	81	81	81	1
z	1	1.8006						OMPICCIO	np	7	0	baseline	0	nonparola	2	ong	0	no	AS21F8	21	F	2021-12-08_15h05.56.743	THAI_NEGA	2021.2.3	Win32	60.08532116	0	82	82	82	1
z	1	1.424						LIMPONE	np	7	0	baseline	500	nonparola	2	ong	0	no	AS21F8	21	F	2021-12-08_15h05.56.743	THAI_NEGA	2021.2.3	Win32	60.08532116	0	83	83	83	1
z	1	1.4286						NARCICO	np	7	0	baseline	250	nonparola	2	ong	0	no	AS21F8	21	F	2021-12-08_15h05.56.743	THAI_NEGA	2021.2.3	Win32	60.08532116	0	84	84	84	1
m	1	0.8866						PASCOLO	p	7	7	baseline	0	parola	1	ong	0	no	AS21F8	21	F	2021-12-08_15h05.56.743	THAI_NEGA	2021.2.3	Win32	60.08532116	0	85	85	85	1
z	1	1.8069						INSOGNA	np	7	0	baseline	250	nonparola	2	ong	0	no	AS21F8	21	F	2021-12-08_15h05.56.743	THAI_NEGA	2021.2.3	Win32	60.08532116	0	86	86	86	1
m	1	1.1004						PATINA	p	6	14	baseline	250	parola	1	ong	0	no	AS21F8	21	F	2021-12-08_15h05.56.743	THAI_NEGA	2021.2.3	Win32	60.08532116	0	87	87	87	1
z	1	1.0257						ADOLTO	np	7	0	baseline	0	nonparola	2	ong	0	no	AS21F8	21	F	2021-12-08_15h05.56.743	THAI_NEGA	2021.2.3	Win32	60.08532116	0	88	88	88	1
m	1	0.7416						UTENTE	p	6	34	baseline	0	parola	1	ong	0	no	AS21F8	21	F	2021-12-08_15h05.56.743	THAI_NEGA	2021.2.3	Win32	60.08532116	0	89	89	89	1
z	1	1.3203						CIPELLA	np	7	0	baseline	500	nonparola	2	ong	0	no	AS21F8	21	F	2021-12-08_15h05.56.743	THAI_NEGA	2021.2.3	Win32	60.08532116	0	90	90	90	1
m	1	0.9171						GINEPRO	p	7	10	baseline	0	parola	1	ong	0	no	AS21F8	21	F	2021-12-08_15h05.56.743	THAI_NEGA	2021.2.3	Win32	60.08532116	0	91	91	91	1
z	1	1.4923						NONATO	np	6	0	baseline	500	nonparola	2	ong	0	no	AS21F8	21	F	2021-12-08_15h05.56.743	THAI_NEGA	2021.2.3	Win32	60.08532116	0	92	92	92	1
m	1	0.6634						CALICE	p	6	10	baseline	0	parola	1	ong	0	no	AS21F8	21	F	2021-12-08_15h05.56.743	THAI_NEGA	2021.2.3	Win32	60.08532116	0	93	93	93	1
m	1	0.6218						TORACE	p	6	31	baseline	250	parola	1	ong	0	no	AS21F8	21	F	2021-12-08_15h05.56.743	THAI_NEGA	2021.2.3	Win32	60.08532116	0	94	94	94	1
z	0	1.6838						REDINE	p	6	8	baseline	500	parola	1	ong	0	no	AS21F8	21	F	2021-12-08_15h05.56.743	THAI_NEGA	2021.2.3	Win32	60.08532116	0	95	95	95	1
m	1	0.576						GOMITO	p	6	35	baseline	0	parola	1	ong	0	no	AS21F8	21	F	2021-12-08_15h05.56.743	THAI_NEGA	2021.2.3	Win32	60.08532116	0	96	96	96	1
z	1	1.4257						INGENSO	np	7	0	baseline	500	nonparola	2	ong	0	no	AS21F8	21	F	2021-12-08_15h05.56.743	THAI_NEGA	2021.2.3	Win32	60.08532116	0	97	97	97	1
z	1	1.3171						COVALLO	np	7	0	baseline	250	nonparola	2	ong	0	no	AS21F8	21	F	2021-12-08_15h05.56.743	THAI_NEGA	2021.2.3	Win32	60.08532116	0	98	98	98	1
m	1	0.6461						MONACO	p	6	24	baseline	250	parola	1	ong	0	no	AS21F8	21	F	2021-12-08_15h05.56.743	THAI_NEGA	2021.2.3	Win32	60.08532116	0	99	99	99	1
m	1	1.1966						DILUVIO	p	7	34	monitoring	0	parola	1	ong	0	no	AS21F8	21	F	2021-12-08_15h05.56.743	THAI_NEGA	2021.2.3	Win32	60.08532116						0	0	0	0	1
z	1	1.5642						PADATO	np	6	0	monitoring	250	nonparola	2	ong	0	no	AS21F8	21	F	2021-12-08_15h05.56.743	THAI_NEGA	2021.2.3	Win32	60.08532116						0	1	1	1	1
m	1	0.6989						STIVALE	p	7	10	monitoring	0	parola	1	ong	0	no	AS21F8	21	F	2021-12-08_15h05.56.743	THAI_NEGA	2021.2.3	Win32	60.08532116						0	2	2	2	1
z	1	1.1431						BAMMINO	np	7	0	monitoring	0	nonparola	2	ong	0	no	AS21F8	21	F	2021-12-08_15h05.56.743	THAI_NEGA	2021.2.3	Win32	60.08532116						0	3	3	3	1
z	1	1.0913						NUDOLA	np	6	0	monitoring	250	nonparola	2	ong	0	no	AS21F8	21	F	2021-12-08_15h05.56.743	THAI_NEGA	2021.2.3	Win32	60.08532116						0	4	4	4	1
m	1	0.9223						ZAMPINO	p	7	6	monitoring	500	parola	1	ong	0	no	AS21F8	21	F	2021-12-08_15h05.56.743	THAI_NEGA	2021.2.3	Win32	60.08532116						0	5	5	5	1
m	1	0.7914						CALDAIA	p	7	12	monitoring	250	parola	1	ong	0	no	AS21F8	21	F	2021-12-08_15h05.56.743	THAI_NEGA	2021.2.3	Win32	60.08532116						0	6	6	6	1
z	1	1.4534						FULGINE	np	7	0	monitoring	0	nonparola	2	ong	0	no	AS21F8	21	F	2021-12-08_15h05.56.743	THAI_NEGA	2021.2.3	Win32	60.08532116						0	7	7	7	1
m	1	0.7245						URANIO	p	6	9	monitoring	250	parola	1	ong	0	no	AS21F8	21	F	2021-12-08_15h05.56.743	THAI_NEGA	2021.2.3	Win32	60.08532116						0	8	8	8	1
z	1	1.1393						APISSO	np	6	0	monitoring	500	nonparola	2	ong	0	no	AS21F8	21	F	2021-12-08_15h05.56.743	THAI_NEGA	2021.2.3	Win32	60.08532116						0	9	9	9	1
z	0	1.0515						CAGERMA	np	7	0	monitoring	0	l	2	pmcue	0	no	AS21F8	21	F	2021-12-08_15h05.56.743	THAI_NEGA	2021.2.3	Win32	60.08532116						0	10	10	10	1
m	1	0.7637						TAZZINA	p	7	10	monitoring	250	parola	1	ong	0	no	AS21F8	21	F	2021-12-08_15h05.56.743	THAI_NEGA	2021.2.3	Win32	60.08532116						0	11	11	11	1
m	1	0.6856						VAPORE	p	6	40	monitoring	0	parola	1	ong	0	no	AS21F8	21	F	2021-12-08_15h05.56.743	THAI_NEGA	2021.2.3	Win32	60.08532116						0	12	12	12	1
z	1	1.6721						FEDORE	np	6	0	monitoring	250	nonparola	2	ong	0	no	AS21F8	21	F	2021-12-08_15h05.56.743	THAI_NEGA	2021.2.3	Win32	60.08532116						0	13	13	13	1
m	1	0.9068						MONTONE	p	7	8	monitoring	250	parola	1	ong	0	no	AS21F8	21	F	2021-12-08_15h05.56.743	THAI_NEGA	2021.2.3	Win32	60.08532116						0	14	14	14	1
z	1	1.214						CANEZZA	np	7	0	monitoring	0	nonparola	2	ong	0	no	AS21F8	21	F	2021-12-08_15h05.56.743	THAI_NEGA	2021.2.3	Win32	60.08532116						0	15	15	15	1
z	1	1.3563						RAGINA	np	6	0	monitoring	250	nonparola	2	ong	0	no	AS21F8	21	F	2021-12-08_15h05.56.743	THAI_NEGA	2021.2.3	Win32	60.08532116						0	16	16	16	1
m	1	0.8474						AGNELLO	p	7	17	monitoring	250	parola	1	ong	0	no	AS21F8	21	F	2021-12-08_15h05.56.743	THAI_NEGA	2021.2.3	Win32	60.08532116						0	17	17	17	1
z	1	0.933						PINARIO	np	7	0	monitoring	250	nonparola	2	ong	0	no	AS21F8	21	F	2021-12-08_15h05.56.743	THAI_NEGA	2021.2.3	Win32	60.08532116						0	18	18	18	1
z	1	1.417						INDANO	np	6	0	monitoring	500	nonparola	2	ong	0	no	AS21F8	21	F	2021-12-08_15h05.56.743	THAI_NEGA	2021.2.3	Win32	60.08532116						0	19	19	19	1
m	1	0.927						BISTURI	p	7	8	monitoring	250	parola	1	ong	0	no	AS21F8	21	F	2021-12-08_15h05.56.743	THAI_NEGA	2021.2.3	Win32	60.08532116						0	20	20	20	1
z	1	1.0715						SECONTO	np	7	0	monitoring	250	nonparola	2	ong	0	no	AS21F8	21	F	2021-12-08_15h05.56.743	THAI_NEGA	2021.2.3	Win32	60.08532116						0	21	21	21	1
l	1	1.0309						POMATA	p	6	0	monitoring	500	l	1	pmcue	0	no	AS21F8	21	F	2021-12-08_15h05.56.743	THAI_NEGA	2021.2.3	Win32	60.08532116						0	22	22	22	1
z	1	0.8771						UMETTA	np	6	0	monitoring	250	nonparola	2	ong	0	no	AS21F8	21	F	2021-12-08_15h05.56.743	THAI_NEGA	2021.2.3	Win32	60.08532116						0	23	23	23	1
m	1	0.7505						FRUSCIO	p	7	9	monitoring	0	parola	1	ong	0	no	AS21F8	21	F	2021-12-08_15h05.56.743	THAI_NEGA	2021.2.3	Win32	60.08532116						0	24	24	24	1
m	1	1.0253						ORDIGNO	p	7	15	monitoring	250	parola	1	ong	0	no	AS21F8	21	F	2021-12-08_15h05.56.743	THAI_NEGA	2021.2.3	Win32	60.08532116						0	25	25	25	1
z	1	1.8635						METALO	np	6	0	monitoring	0	nonparola	2	ong	0	no	AS21F8	21	F	2021-12-08_15h05.56.743	THAI_NEGA	2021.2.3	Win32	60.08532116						0	26	26	26	1
z	1	1.4138						GAVERA	np	6	0	monitoring	500	nonparola	2	ong	0	no	AS21F8	21	F	2021-12-08_15h05.56.743	THAI_NEGA	2021.2.3	Win32	60.08532116						0	27	27	27	1
m	1	1.4366						INSERTO	p	7	9	monitoring	0	parola	1	ong	0	no	AS21F8	21	F	2021-12-08_15h05.56.743	THAI_NEGA	2021.2.3	Win32	60.08532116						0	28	28	28	1
m	1	1.3385						VICARIO	p	7	9	monitoring	500	parola	1	ong	0	no	AS21F8	21	F	2021-12-08_15h05.56.743	THAI_NEGA	2021.2.3	Win32	60.08532116						0	29	29	29	1
z	1	0.8373						ACENDA	np	6	0	monitoring	0	nonparola	2	ong	0	no	AS21F8	21	F	2021-12-08_15h05.56.743	THAI_NEGA	2021.2.3	Win32	60.08532116						0	30	30	30	1
m	1	0.8387						DECADE	p	6	7	monitoring	0	parola	1	ong	0	no	AS21F8	21	F	2021-12-08_15h05.56.743	THAI_NEGA	2021.2.3	Win32	60.08532116						0	31	31	31	1
z	1	1.581						PALETE	np	6	0	monitoring	500	nonparola	2	ong	0	no	AS21F8	21	F	2021-12-08_15h05.56.743	THAI_NEGA	2021.2.3	Win32	60.08532116						0	32	32	32	1
m	1	0.859						SENAPE	p	6	17	monitoring	500	parola	1	ong	0	no	AS21F8	21	F	2021-12-08_15h05.56.743	THAI_NEGA	2021.2.3	Win32	60.08532116						0	33	33	33	1
z	1	1.6371						TENTONO	np	7	0	monitoring	0	nonparola	2	ong	0	no	AS21F8	21	F	2021-12-08_15h05.56.743	THAI_NEGA	2021.2.3	Win32	60.08532116						0	34	34	34	1
l	1	0.9961						MANICO	p	6	12	monitoring	0	l	1	pmcue	0	no	AS21F8	21	F	2021-12-08_15h05.56.743	THAI_NEGA	2021.2.3	Win32	60.08532116						0	35	35	35	1
m	1	0.8928						GETTONE	p	7	5	monitoring	250	parola	1	ong	0	no	AS21F8	21	F	2021-12-08_15h05.56.743	THAI_NEGA	2021.2.3	Win32	60.08532116						0	36	36	36	1
z	1	1.0259						CALERA	np	6	0	monitoring	500	nonparola	2	ong	0	no	AS21F8	21	F	2021-12-08_15h05.56.743	THAI_NEGA	2021.2.3	Win32	60.08532116						0	37	37	37	1
m	1	0.8005						USTIONE	p	7	20	monitoring	500	parola	1	ong	0	no	AS21F8	21	F	2021-12-08_15h05.56.743	THAI_NEGA	2021.2.3	Win32	60.08532116						0	38	38	38	1
m	1	0.6933						LEGNAME	p	7	7	monitoring	0	parola	1	ong	0	no	AS21F8	21	F	2021-12-08_15h05.56.743	THAI_NEGA	2021.2.3	Win32	60.08532116						0	39	39	39	1
z	1	1.0374						MODIVO	np	6	0	monitoring	0	nonparola	2	ong	0	no	AS21F8	21	F	2021-12-08_15h05.56.743	THAI_NEGA	2021.2.3	Win32	60.08532116						0	40	40	40	1
z	0	1.5894						RADURA	p	6	9	monitoring	0	parola	1	ong	0	no	AS21F8	21	F	2021-12-08_15h05.56.743	THAI_NEGA	2021.2.3	Win32	60.08532116						0	41	41	41	1
z	1	1.7974						TUANTO	np	6	0	monitoring	250	nonparola	2	ong	0	no	AS21F8	21	F	2021-12-08_15h05.56.743	THAI_NEGA	2021.2.3	Win32	60.08532116						0	42	42	42	1
	0							PICCONE	p	7	11	monitoring	0	parola	1	ong	0	no	AS21F8	21	F	2021-12-08_15h05.56.743	THAI_NEGA	2021.2.3	Win32	60.08532116						0	43	43	43	1
z	1	0.9642						LACREME	np	7	0	monitoring	250	nonparola	2	ong	0	no	AS21F8	21	F	2021-12-08_15h05.56.743	THAI_NEGA	2021.2.3	Win32	60.08532116						0	44	44	44	1
z	1	1.4641						DILITTA	np	7	0	monitoring	500	nonparola	2	ong	0	no	AS21F8	21	F	2021-12-08_15h05.56.743	THAI_NEGA	2021.2.3	Win32	60.08532116						0	45	45	45	1
l	1	0.7866						TOMANTE	np	7	0	monitoring	0	l	2	pmcue	0	no	AS21F8	21	F	2021-12-08_15h05.56.743	THAI_NEGA	2021.2.3	Win32	60.08532116						0	46	46	46	1
m	1	0.8011						OTTONE	p	6	17	monitoring	500	parola	1	ong	0	no	AS21F8	21	F	2021-12-08_15h05.56.743	THAI_NEGA	2021.2.3	Win32	60.08532116						0	47	47	47	1
m	1	0.872						GAZEBO	p	6	8	monitoring	0	parola	1	ong	0	no	AS21F8	21	F	2021-12-08_15h05.56.743	THAI_NEGA	2021.2.3	Win32	60.08532116						0	48	48	48	1
z	1	0.9483						NENICO	np	6	0	monitoring	250	nonparola	2	ong	0	no	AS21F8	21	F	2021-12-08_15h05.56.743	THAI_NEGA	2021.2.3	Win32	60.08532116						0	49	49	49	1
m	1	1.0341						ARPIONE	p	7	12	monitoring	250	parola	1	ong	0	no	AS21F8	21	F	2021-12-08_15h05.56.743	THAI_NEGA	2021.2.3	Win32	60.08532116						0	50	50	50	1
m	0	1.1664						VANIGIA	np	7	0	monitoring	500	nonparola	2	ong	0	no	AS21F8	21	F	2021-12-08_15h05.56.743	THAI_NEGA	2021.2.3	Win32	60.08532116						0	51	51	51	1
z	1	0.8475						EBLISSE	np	7	0	monitoring	0	nonparola	2	ong	0	no	AS21F8	21	F	2021-12-08_15h05.56.743	THAI_NEGA	2021.2.3	Win32	60.08532116						0	52	52	52	1
m	1	0.7478						CARTINA	p	7	13	monitoring	250	parola	1	ong	0	no	AS21F8	21	F	2021-12-08_15h05.56.743	THAI_NEGA	2021.2.3	Win32	60.08532116						0	53	53	53	1
z	1	1.237						TECITA	np	6	0	monitoring	500	nonparola	2	ong	0	no	AS21F8	21	F	2021-12-08_15h05.56.743	THAI_NEGA	2021.2.3	Win32	60.08532116						0	54	54	54	1
m	1	0.8155						FELINO	p	6	9	monitoring	500	parola	1	ong	0	no	AS21F8	21	F	2021-12-08_15h05.56.743	THAI_NEGA	2021.2.3	Win32	60.08532116						0	55	55	55	1
z	1	0.9913						GINEVRO	np	7	0	monitoring	250	nonparola	2	ong	0	no	AS21F8	21	F	2021-12-08_15h05.56.743	THAI_NEGA	2021.2.3	Win32	60.08532116						0	56	56	56	1
z	1	1.4912						ELANCO	np	6	0	monitoring	250	nonparola	2	ong	0	no	AS21F8	21	F	2021-12-08_15h05.56.743	THAI_NEGA	2021.2.3	Win32	60.08532116						0	57	57	57	1
m	1	1.2808						BIDONE	p	6	13	monitoring	0	parola	1	ong	0	no	AS21F8	21	F	2021-12-08_15h05.56.743	THAI_NEGA	2021.2.3	Win32	60.08532116						0	58	58	58	1
	0							LEMURE	p	6	3	monitoring	500	parola	1	ong	0	no	AS21F8	21	F	2021-12-08_15h05.56.743	THAI_NEGA	2021.2.3	Win32	60.08532116						0	59	59	59	1
m	0	0.9635						SAGOMA	p	6	0	monitoring	250	l	1	pmcue	0	no	AS21F8	21	F	2021-12-08_15h05.56.743	THAI_NEGA	2021.2.3	Win32	60.08532116						0	60	60	60	1
z	0	1.3865						REPERTO	p	7	7	monitoring	0	parola	1	ong	0	no	AS21F8	21	F	2021-12-08_15h05.56.743	THAI_NEGA	2021.2.3	Win32	60.08532116						0	61	61	61	1
z	1	1.4645						MIDULLO	np	7	0	monitoring	250	nonparola	2	ong	0	no	AS21F8	21	F	2021-12-08_15h05.56.743	THAI_NEGA	2021.2.3	Win32	60.08532116						0	62	62	62	1
m	0	1.6656						DANNOLA	np	7	0	monitoring	500	nonparola	2	ong	0	no	AS21F8	21	F	2021-12-08_15h05.56.743	THAI_NEGA	2021.2.3	Win32	60.08532116						0	63	63	63	1
m	1	0.6879						ORFANO	p	6	9	monitoring	500	parola	1	ong	0	no	AS21F8	21	F	2021-12-08_15h05.56.743	THAI_NEGA	2021.2.3	Win32	60.08532116						0	64	64	64	1
z	1	1.1478						BANENA	np	6	0	monitoring	250	nonparola	2	ong	0	no	AS21F8	21	F	2021-12-08_15h05.56.743	THAI_NEGA	2021.2.3	Win32	60.08532116						0	65	65	65	1
z	1	1.7077						FERPATA	np	7	0	monitoring	0	nonparola	2	ong	0	no	AS21F8	21	F	2021-12-08_15h05.56.743	THAI_NEGA	2021.2.3	Win32	60.08532116						0	66	66	66	1
m	1	1.0001						NEURONE	p	7	11	monitoring	250	parola	1	ong	0	no	AS21F8	21	F	2021-12-08_15h05.56.743	THAI_NEGA	2021.2.3	Win32	60.08532116						0	67	67	67	1
	0							LATTERA	np	7	0	monitoring	500	nonparola	2	ong	0	no	AS21F8	21	F	2021-12-08_15h05.56.743	THAI_NEGA	2021.2.3	Win32	60.08532116						0	68	68	68	1
z	1	1.2805						GESIONE	np	7	0	monitoring	500	nonparola	2	ong	0	no	AS21F8	21	F	2021-12-08_15h05.56.743	THAI_NEGA	2021.2.3	Win32	60.08532116						0	69	69	69	1
m	1	1.5386						PEDANA	p	6	18	monitoring	500	parola	1	ong	0	no	AS21F8	21	F	2021-12-08_15h05.56.743	THAI_NEGA	2021.2.3	Win32	60.08532116						0	70	70	70	1
l	1	1.2435						MACIATA	np	7	0	monitoring	500	l	2	pmcue	0	no	AS21F8	21	F	2021-12-08_15h05.56.743	THAI_NEGA	2021.2.3	Win32	60.08532116						0	71	71	71	1
z	1	1.0664						FIOLINO	np	7	0	monitoring	250	nonparola	2	ong	0	no	AS21F8	21	F	2021-12-08_15h05.56.743	THAI_NEGA	2021.2.3	Win32	60.08532116						0	72	72	72	1
m	1	1.0196						INGORGO	p	7	16	monitoring	0	parola	1	ong	0	no	AS21F8	21	F	2021-12-08_15h05.56.743	THAI_NEGA	2021.2.3	Win32	60.08532116						0	73	73	73	1
z	1	1.1907						IMPORO	np	6	0	monitoring	250	nonparola	2	ong	0	no	AS21F8	21	F	2021-12-08_15h05.56.743	THAI_NEGA	2021.2.3	Win32	60.08532116						0	74	74	74	1
m	1	0.7322						NOBILE	p	6	29	monitoring	500	parola	1	ong	0	no	AS21F8	21	F	2021-12-08_15h05.56.743	THAI_NEGA	2021.2.3	Win32	60.08532116						0	75	75	75	1
m	1	1.4067						MINIERA	p	7	19	monitoring	500	parola	1	ong	0	no	AS21F8	21	F	2021-12-08_15h05.56.743	THAI_NEGA	2021.2.3	Win32	60.08532116						0	76	76	76	1
z	1	0.9265						ALLARVE	np	7	0	monitoring	500	nonparola	2	ong	0	no	AS21F8	21	F	2021-12-08_15h05.56.743	THAI_NEGA	2021.2.3	Win32	60.08532116						0	77	77	77	1
z	1	1.0913						DIBANO	np	6	0	monitoring	250	nonparola	2	ong	0	no	AS21F8	21	F	2021-12-08_15h05.56.743	THAI_NEGA	2021.2.3	Win32	60.08532116						0	78	78	78	1
m	1	0.8971						FAGOTTO	p	7	7	monitoring	0	parola	1	ong	0	no	AS21F8	21	F	2021-12-08_15h05.56.743	THAI_NEGA	2021.2.3	Win32	60.08532116						0	79	79	79	1
m	1	0.6895						PALUDE	p	6	13	monitoring	0	parola	1	ong	0	no	AS21F8	21	F	2021-12-08_15h05.56.743	THAI_NEGA	2021.2.3	Win32	60.08532116						0	80	80	80	1
z	1	0.8879						MUDINO	np	6	0	monitoring	500	nonparola	2	ong	0	no	AS21F8	21	F	2021-12-08_15h05.56.743	THAI_NEGA	2021.2.3	Win32	60.08532116						0	81	81	81	1
z	1	1.781						ESTEBA	np	6	0	monitoring	500	nonparola	2	ong	0	no	AS21F8	21	F	2021-12-08_15h05.56.743	THAI_NEGA	2021.2.3	Win32	60.08532116						0	82	82	82	1
l	1	1.2472						MANTIDE	p	7	9	monitoring	250	l	1	pmcue	0	no	AS21F8	21	F	2021-12-08_15h05.56.743	THAI_NEGA	2021.2.3	Win32	60.08532116						0	83	83	83	1
m	1	0.892						UVETTA	p	6	11	monitoring	500	parola	1	ong	0	no	AS21F8	21	F	2021-12-08_15h05.56.743	THAI_NEGA	2021.2.3	Win32	60.08532116						0	84	84	84	1
m	1	1.0142						ESILIO	p	6	41	monitoring	250	parola	1	ong	0	no	AS21F8	21	F	2021-12-08_15h05.56.743	THAI_NEGA	2021.2.3	Win32	60.08532116						0	85	85	85	1
m	0	1.4199						RECRUTA	np	7	0	monitoring	500	nonparola	2	ong	0	no	AS21F8	21	F	2021-12-08_15h05.56.743	THAI_NEGA	2021.2.3	Win32	60.08532116						0	86	86	86	1
m	1	0.8896						TIMONE	p	7	31	monitoring	250	parola	1	ong	0	no	AS21F8	21	F	2021-12-08_15h05.56.743	THAI_NEGA	2021.2.3	Win32	60.08532116						0	87	87	87	1
m	1	0.648						CAVOLO	p	6	13	monitoring	0	parola	1	ong	0	no	AS21F8	21	F	2021-12-08_15h05.56.743	THAI_NEGA	2021.2.3	Win32	60.08532116						0	88	88	88	1
z	1	1.2303						NOTTARE	np	7	0	monitoring	500	nonparola	2	ong	0	no	AS21F8	21	F	2021-12-08_15h05.56.743	THAI_NEGA	2021.2.3	Win32	60.08532116						0	89	89	89	1
m	1	1.4311						LICHENE	p	7	7	monitoring	0	parola	1	ong	0	no	AS21F8	21	F	2021-12-08_15h05.56.743	THAI_NEGA	2021.2.3	Win32	60.08532116						0	90	90	90	1
z	1	1.4309						PUSTINO	np	7	0	monitoring	500	nonparola	2	ong	0	no	AS21F8	21	F	2021-12-08_15h05.56.743	THAI_NEGA	2021.2.3	Win32	60.08532116						0	91	91	91	1
m	1	0.881						MULINO	p	6	7	monitoring	0	parola	1	ong	0	no	AS21F8	21	F	2021-12-08_15h05.56.743	THAI_NEGA	2021.2.3	Win32	60.08532116						0	92	92	92	1
z	1	1.6642						VAROLO	np	6	0	monitoring	0	nonparola	2	ong	0	no	AS21F8	21	F	2021-12-08_15h05.56.743	THAI_NEGA	2021.2.3	Win32	60.08532116						0	93	93	93	1
m	0	0.749						ENIGMA	p	6	9	monitoring	500	l	1	pmcue	0	no	AS21F8	21	F	2021-12-08_15h05.56.743	THAI_NEGA	2021.2.3	Win32	60.08532116						0	94	94	94	1
m	1	0.8673						NARICE	p	6	15	monitoring	250	parola	1	ong	0	no	AS21F8	21	F	2021-12-08_15h05.56.743	THAI_NEGA	2021.2.3	Win32	60.08532116						0	95	95	95	1
z	1	1.5332						CAVIDE	np	6	0	monitoring	500	nonparola	2	ong	0	no	AS21F8	21	F	2021-12-08_15h05.56.743	THAI_NEGA	2021.2.3	Win32	60.08532116						0	96	96	96	1
	0							VOLACE	np	6	0	monitoring	0	nonparola	2	ong	0	no	AS21F8	21	F	2021-12-08_15h05.56.743	THAI_NEGA	2021.2.3	Win32	60.08532116						0	97	97	97	1
z	1	-1.7584						SADICE	np	6	0	monitoring	0	nonparola	2	ong	0	no	AS21F8	21	F	2021-12-08_15h05.56.743	THAI_NEGA	2021.2.3	Win32	60.08532116						0	98	98	98	1
m	1	1.0657						VORTICE	p	7	14	monitoring	250	parola	1	ong	0	no	AS21F8	21	F	2021-12-08_15h05.56.743	THAI_NEGA	2021.2.3	Win32	60.08532116						0	99	99	99	1
																			AS21F8	21	F	2021-12-08_15h05.56.743	THAI_NEGA	2021.2.3	Win32	60.08532116											n	1	11.9603	y	1	4.3548	n	1	7.5808
