# Supplementary material for: Thinking about it: the impact of COVID-19-related stimuli on prospective memory
Source: PeerJ. 2023 Nov 16;11:e16389. doi: 10.7717/peerj.16389 (PMC10657566; doi:10.7717/peerj.16389)
Supplement: Supplemental Information 4 — The raw data from both the task and the questionnaire. Both folders are divided in the three conditions (COV, DOC, and NEGA) depending on the presented video clip. [file peerj-11-16389-s004.zip › Data/RAW_Data_Task/NEGA_version/MDM23F17_nega.csv]

trial_key.keys	trial_key.corr	trial_key.rt	trials_loop_practice.thisRepN	trials_loop_practice.thisTrialN	trials_loop_practice.thisN	trials_loop_practice.thisIndex	trials_loop_practice.ran	stimolo	parolanonparola	lunghezza	frequenza	blocco	jitter	rispcorr	StimTrig	stim_type	stimulus_after	underline	ID_Soggetto*	Età*	Sesso	date	expName	psychopyVersion	OS	frameRate	trials_loop_baseline.thisRepN	trials_loop_baseline.thisTrialN	trials_loop_baseline.thisN	trials_loop_baseline.thisIndex	trials_loop_baseline.ran	trials_loop_attention.thisRepN	trials_loop_attention.thisTrialN	trials_loop_attention.thisN	trials_loop_attention.thisIndex	trials_loop_attention.ran	emotional1_key.keys	emotional1_key.corr	emotional1_key.rt	emotional2_key.keys	emotional2_key.corr	emotional2_key.rt	emotional3_key.keys	emotional3_key.corr	emotional3_key.rt
m	1	1.3185	0	0	0	0	1	ARANCIA	p	7	31	practice	500	parola	1	ong	0	no	MDM23F17	23	F	2021-12-17_16h58.42.884	THAI_NEGA	2021.2.3	Win32	60.06727535
	0		0	1	1	1	1	RECINA	np	6	0	practice	500	nonparola	2	ong	0	no	MDM23F17	23	F	2021-12-17_16h58.42.884	THAI_NEGA	2021.2.3	Win32	60.06727535
z	1	0.9439	0	2	2	2	1	TUCCANA	np	7	0	practice	250	nonparola	2	ong	0	no	MDM23F17	23	F	2021-12-17_16h58.42.884	THAI_NEGA	2021.2.3	Win32	60.06727535
m	1	0.9723	0	3	3	3	1	PETTINE	p	7	1	practice	0	parola	1	ong	0	no	MDM23F17	23	F	2021-12-17_16h58.42.884	THAI_NEGA	2021.2.3	Win32	60.06727535
z	1	1.2608	0	4	4	4	1	INFITO	np	6	0	practice	500	nonparola	2	ong	0	no	MDM23F17	23	F	2021-12-17_16h58.42.884	THAI_NEGA	2021.2.3	Win32	60.06727535
m	1	0.6253	0	5	5	5	1	GIUDICE	p	7	374	practice	500	parola	1	ong	0	no	MDM23F17	23	F	2021-12-17_16h58.42.884	THAI_NEGA	2021.2.3	Win32	60.06727535
m	1	0.6109	0	6	6	6	1	VOLANTE	p	7	89	practice	0	parola	1	ong	0	no	MDM23F17	23	F	2021-12-17_16h58.42.884	THAI_NEGA	2021.2.3	Win32	60.06727535
z	1	0.717	0	7	7	7	1	CUBELA	np	6	0	practice	250	nonparola	2	ong	0	no	MDM23F17	23	F	2021-12-17_16h58.42.884	THAI_NEGA	2021.2.3	Win32	60.06727535
z	1	0.8975	0	8	8	8	1	LUGGINE	np	7	0	practice	0	nonparola	2	ong	0	no	MDM23F17	23	F	2021-12-17_16h58.42.884	THAI_NEGA	2021.2.3	Win32	60.06727535
m	1	0.6153	0	9	9	9	1	DISEGNO	p	7	201	practice	0	parola	1	ong	0	no	MDM23F17	23	F	2021-12-17_16h58.42.884	THAI_NEGA	2021.2.3	Win32	60.06727535
m	1	1.1247						RELITTO	p	7	8	baseline	500	parola	1	ong	0	no	MDM23F17	23	F	2021-12-17_16h58.42.884	THAI_NEGA	2021.2.3	Win32	60.06727535	0	0	0	0	1
m	1	0.9287						GERANIO	p	7	12	baseline	250	parola	1	ong	0	no	MDM23F17	23	F	2021-12-17_16h58.42.884	THAI_NEGA	2021.2.3	Win32	60.06727535	0	1	1	1	1
z	1	0.785						VANANGA	np	7	0	baseline	0	nonparola	2	ong	0	no	MDM23F17	23	F	2021-12-17_16h58.42.884	THAI_NEGA	2021.2.3	Win32	60.06727535	0	2	2	2	1
z	0	0.7513						NATICA	p	6	5	baseline	250	parola	1	ong	0	no	MDM23F17	23	F	2021-12-17_16h58.42.884	THAI_NEGA	2021.2.3	Win32	60.06727535	0	3	3	3	1
z	1	0.9539						USTELLO	np	7	0	baseline	500	nonparola	2	ong	0	no	MDM23F17	23	F	2021-12-17_16h58.42.884	THAI_NEGA	2021.2.3	Win32	60.06727535	0	4	4	4	1
m	1	0.7485						METANO	p	6	17	baseline	250	parola	1	ong	0	no	MDM23F17	23	F	2021-12-17_16h58.42.884	THAI_NEGA	2021.2.3	Win32	60.06727535	0	5	5	5	1
z	1	0.9841						FIURIA	np	6	0	baseline	500	nonparola	2	ong	0	no	MDM23F17	23	F	2021-12-17_16h58.42.884	THAI_NEGA	2021.2.3	Win32	60.06727535	0	6	6	6	1
m	1	1.2843						SUGHERO	p	7	5	baseline	250	parola	1	ong	0	no	MDM23F17	23	F	2021-12-17_16h58.42.884	THAI_NEGA	2021.2.3	Win32	60.06727535	0	7	7	7	1
z	1	1.0291						PIROTA	np	6	0	baseline	250	nonparola	2	ong	0	no	MDM23F17	23	F	2021-12-17_16h58.42.884	THAI_NEGA	2021.2.3	Win32	60.06727535	0	8	8	8	1
z	1	1.3155						BAMBORA	np	7	0	baseline	0	nonparola	2	ong	0	no	MDM23F17	23	F	2021-12-17_16h58.42.884	THAI_NEGA	2021.2.3	Win32	60.06727535	0	9	9	9	1
m	1	0.7089						PETALO	p	6	27	baseline	250	parola	1	ong	0	no	MDM23F17	23	F	2021-12-17_16h58.42.884	THAI_NEGA	2021.2.3	Win32	60.06727535	0	10	10	10	1
m	1	0.7796						ELMETTO	p	7	5	baseline	0	parola	1	ong	0	no	MDM23F17	23	F	2021-12-17_16h58.42.884	THAI_NEGA	2021.2.3	Win32	60.06727535	0	11	11	11	1
z	1	1.3141						DOBILE	np	6	0	baseline	250	nonparola	2	ong	0	no	MDM23F17	23	F	2021-12-17_16h58.42.884	THAI_NEGA	2021.2.3	Win32	60.06727535	0	12	12	12	1
z	0	0.7162						BAVERO	p	6	7	baseline	0	parola	1	ong	0	no	MDM23F17	23	F	2021-12-17_16h58.42.884	THAI_NEGA	2021.2.3	Win32	60.06727535	0	13	13	13	1
m	1	0.6769						VALENZA	p	7	10	baseline	500	parola	1	ong	0	no	MDM23F17	23	F	2021-12-17_16h58.42.884	THAI_NEGA	2021.2.3	Win32	60.06727535	0	14	14	14	1
z	1	0.8623						ORDONE	np	6	0	baseline	250	nonparola	2	ong	0	no	MDM23F17	23	F	2021-12-17_16h58.42.884	THAI_NEGA	2021.2.3	Win32	60.06727535	0	15	15	15	1
z	1	0.8779						TERPONE	np	7	0	baseline	250	nonparola	2	ong	0	no	MDM23F17	23	F	2021-12-17_16h58.42.884	THAI_NEGA	2021.2.3	Win32	60.06727535	0	16	16	16	1
m	1	0.6886						INCHINO	p	7	10	baseline	250	parola	1	ong	0	no	MDM23F17	23	F	2021-12-17_16h58.42.884	THAI_NEGA	2021.2.3	Win32	60.06727535	0	17	17	17	1
m	1	0.8352						ETTARO	p	6	31	baseline	0	parola	1	ong	0	no	MDM23F17	23	F	2021-12-17_16h58.42.884	THAI_NEGA	2021.2.3	Win32	60.06727535	0	18	18	18	1
z	1	1.7127						LUVACA	np	6	0	baseline	250	nonparola	2	ong	0	no	MDM23F17	23	F	2021-12-17_16h58.42.884	THAI_NEGA	2021.2.3	Win32	60.06727535	0	19	19	19	1
m	1	0.8915						DUETTO	p	6	23	baseline	500	parola	1	ong	0	no	MDM23F17	23	F	2021-12-17_16h58.42.884	THAI_NEGA	2021.2.3	Win32	60.06727535	0	20	20	20	1
z	1	1.1159						PUPILE	np	6	0	baseline	250	nonparola	2	ong	0	no	MDM23F17	23	F	2021-12-17_16h58.42.884	THAI_NEGA	2021.2.3	Win32	60.06727535	0	21	21	21	1
z	1	0.7146						STOVACO	np	7	0	baseline	0	nonparola	2	ong	0	no	MDM23F17	23	F	2021-12-17_16h58.42.884	THAI_NEGA	2021.2.3	Win32	60.06727535	0	22	22	22	1
m	1	0.5675						BARILE	p	6	7	baseline	500	parola	1	ong	0	no	MDM23F17	23	F	2021-12-17_16h58.42.884	THAI_NEGA	2021.2.3	Win32	60.06727535	0	23	23	23	1
z	1	0.8998						RANAIO	np	6	0	baseline	250	nonparola	2	ong	0	no	MDM23F17	23	F	2021-12-17_16h58.42.884	THAI_NEGA	2021.2.3	Win32	60.06727535	0	24	24	24	1
m	1	0.9034						CAVERNA	p	7	14	baseline	250	parola	1	ong	0	no	MDM23F17	23	F	2021-12-17_16h58.42.884	THAI_NEGA	2021.2.3	Win32	60.06727535	0	25	25	25	1
z	1	1.3616						ROTOIA	np	7	0	baseline	500	nonparola	2	ong	0	no	MDM23F17	23	F	2021-12-17_16h58.42.884	THAI_NEGA	2021.2.3	Win32	60.06727535	0	26	26	26	1
m	1	0.9646						ALTURA	p	6	8	baseline	500	parola	1	ong	0	no	MDM23F17	23	F	2021-12-17_16h58.42.884	THAI_NEGA	2021.2.3	Win32	60.06727535	0	27	27	27	1
m	1	0.6987						DIPINTO	p	7	21	baseline	0	parola	1	ong	0	no	MDM23F17	23	F	2021-12-17_16h58.42.884	THAI_NEGA	2021.2.3	Win32	60.06727535	0	28	28	28	1
m	1	0.7108						LEGUME	p	6	11	baseline	250	parola	1	ong	0	no	MDM23F17	23	F	2021-12-17_16h58.42.884	THAI_NEGA	2021.2.3	Win32	60.06727535	0	29	29	29	1
z	1	0.9647						FEDINO	np	6	0	baseline	500	nonparola	2	ong	0	no	MDM23F17	23	F	2021-12-17_16h58.42.884	THAI_NEGA	2021.2.3	Win32	60.06727535	0	30	30	30	1
m	1	0.8661						MENSOLA	p	7	7	baseline	0	parola	1	ong	0	no	MDM23F17	23	F	2021-12-17_16h58.42.884	THAI_NEGA	2021.2.3	Win32	60.06727535	0	31	31	31	1
	0							ALCUME	np	6	0	baseline	500	nonparola	2	ong	0	no	MDM23F17	23	F	2021-12-17_16h58.42.884	THAI_NEGA	2021.2.3	Win32	60.06727535	0	32	32	32	1
m	1	1.107						INNESTO	p	6	13	baseline	0	parola	1	ong	0	no	MDM23F17	23	F	2021-12-17_16h58.42.884	THAI_NEGA	2021.2.3	Win32	60.06727535	0	33	33	33	1
z	1	0.8162						LAVENDA	np	7	0	baseline	0	nonparola	2	ong	0	no	MDM23F17	23	F	2021-12-17_16h58.42.884	THAI_NEGA	2021.2.3	Win32	60.06727535	0	34	34	34	1
z	0	0.9458						SLAVINA	p	7	5	baseline	500	parola	1	ong	0	no	MDM23F17	23	F	2021-12-17_16h58.42.884	THAI_NEGA	2021.2.3	Win32	60.06727535	0	35	35	35	1
m	1	0.6071						ORMONE	p	6	6	baseline	500	parola	1	ong	0	no	MDM23F17	23	F	2021-12-17_16h58.42.884	THAI_NEGA	2021.2.3	Win32	60.06727535	0	36	36	36	1
z	1	0.7963						UMIONE	np	6	0	baseline	0	nonparola	2	ong	0	no	MDM23F17	23	F	2021-12-17_16h58.42.884	THAI_NEGA	2021.2.3	Win32	60.06727535	0	37	37	37	1
m	1	0.7127						SALAME	p	6	14	baseline	0	parola	1	ong	0	no	MDM23F17	23	F	2021-12-17_16h58.42.884	THAI_NEGA	2021.2.3	Win32	60.06727535	0	38	38	38	1
z	1	1.2095						GANDOLA	np	7	0	baseline	500	nonparola	2	ong	0	no	MDM23F17	23	F	2021-12-17_16h58.42.884	THAI_NEGA	2021.2.3	Win32	60.06727535	0	39	39	39	1
m	0	0.5355						DIGEGNO	np	7	0	baseline	500	nonparola	2	ong	0	no	MDM23F17	23	F	2021-12-17_16h58.42.884	THAI_NEGA	2021.2.3	Win32	60.06727535	0	40	40	40	1
z	1	0.7875						BACRECA	np	7	0	baseline	0	nonparola	2	ong	0	no	MDM23F17	23	F	2021-12-17_16h58.42.884	THAI_NEGA	2021.2.3	Win32	60.06727535	0	41	41	41	1
m	1	0.605						RUDERE	p	6	8	baseline	250	parola	1	ong	0	no	MDM23F17	23	F	2021-12-17_16h58.42.884	THAI_NEGA	2021.2.3	Win32	60.06727535	0	42	42	42	1
z	1	1.3788						OSCITE	np	6	0	baseline	250	nonparola	2	ong	0	no	MDM23F17	23	F	2021-12-17_16h58.42.884	THAI_NEGA	2021.2.3	Win32	60.06727535	0	43	43	43	1
m	1	0.9149						NETTARE	p	7	14	baseline	500	parola	1	ong	0	no	MDM23F17	23	F	2021-12-17_16h58.42.884	THAI_NEGA	2021.2.3	Win32	60.06727535	0	44	44	44	1
z	1	0.869						PENTERA	np	7	0	baseline	0	nonparola	2	ong	0	no	MDM23F17	23	F	2021-12-17_16h58.42.884	THAI_NEGA	2021.2.3	Win32	60.06727535	0	45	45	45	1
z	1	0.672						NEBOZIO	np	7	0	baseline	250	nonparola	2	ong	0	no	MDM23F17	23	F	2021-12-17_16h58.42.884	THAI_NEGA	2021.2.3	Win32	60.06727535	0	46	46	46	1
m	1	0.6782						ZATTERA	p	7	14	baseline	500	parola	1	ong	0	no	MDM23F17	23	F	2021-12-17_16h58.42.884	THAI_NEGA	2021.2.3	Win32	60.06727535	0	47	47	47	1
m	1	0.7119						LAMIERA	p	7	11	baseline	500	parola	1	ong	0	no	MDM23F17	23	F	2021-12-17_16h58.42.884	THAI_NEGA	2021.2.3	Win32	60.06727535	0	48	48	48	1
z	1	1.2427						CULINA	np	6	0	baseline	500	nonparola	2	ong	0	no	MDM23F17	23	F	2021-12-17_16h58.42.884	THAI_NEGA	2021.2.3	Win32	60.06727535	0	49	49	49	1
m	1	0.6491						FALANGE	p	7	9	baseline	250	parola	1	ong	0	no	MDM23F17	23	F	2021-12-17_16h58.42.884	THAI_NEGA	2021.2.3	Win32	60.06727535	0	50	50	50	1
m	1	0.6487						PEDALE	p	6	16	baseline	500	parola	1	ong	0	no	MDM23F17	23	F	2021-12-17_16h58.42.884	THAI_NEGA	2021.2.3	Win32	60.06727535	0	51	51	51	1
z	1	1.2789						METARDO	np	7	0	baseline	500	nonparola	2	ong	0	no	MDM23F17	23	F	2021-12-17_16h58.42.884	THAI_NEGA	2021.2.3	Win32	60.06727535	0	52	52	52	1
m	1	0.6039						EMPORIO	p	7	3	baseline	250	parola	1	ong	0	no	MDM23F17	23	F	2021-12-17_16h58.42.884	THAI_NEGA	2021.2.3	Win32	60.06727535	0	53	53	53	1
	0							TAPORE	np	6	0	baseline	0	nonparola	2	ong	0	no	MDM23F17	23	F	2021-12-17_16h58.42.884	THAI_NEGA	2021.2.3	Win32	60.06727535	0	54	54	54	1
z	1	-2.0133						DENTIDE	np	7	0	baseline	250	nonparola	2	ong	0	no	MDM23F17	23	F	2021-12-17_16h58.42.884	THAI_NEGA	2021.2.3	Win32	60.06727535	0	55	55	55	1
z	1	0.9215						SEPERTO	np	7	0	baseline	500	nonparola	2	ong	0	no	MDM23F17	23	F	2021-12-17_16h58.42.884	THAI_NEGA	2021.2.3	Win32	60.06727535	0	56	56	56	1
m	1	0.9215						MUCOSA	p	6	6	baseline	500	parola	1	ong	0	no	MDM23F17	23	F	2021-12-17_16h58.42.884	THAI_NEGA	2021.2.3	Win32	60.06727535	0	57	57	57	1
z	1	1.1622						BECULLA	np	7	0	baseline	250	nonparola	2	ong	0	no	MDM23F17	23	F	2021-12-17_16h58.42.884	THAI_NEGA	2021.2.3	Win32	60.06727535	0	58	58	58	1
m	1	0.7533						FUCINA	p	6	8	baseline	250	parola	1	ong	0	no	MDM23F17	23	F	2021-12-17_16h58.42.884	THAI_NEGA	2021.2.3	Win32	60.06727535	0	59	59	59	1
m	1	1.0817						ECLISSI	p	7	5	baseline	0	parola	1	ong	0	no	MDM23F17	23	F	2021-12-17_16h58.42.884	THAI_NEGA	2021.2.3	Win32	60.06727535	0	60	60	60	1
m	1	0.811						TROFEO	p	6	23	baseline	250	parola	1	ong	0	no	MDM23F17	23	F	2021-12-17_16h58.42.884	THAI_NEGA	2021.2.3	Win32	60.06727535	0	61	61	61	1
m	1	0.677						ROTTAME	p	7	7	baseline	0	parola	1	ong	0	no	MDM23F17	23	F	2021-12-17_16h58.42.884	THAI_NEGA	2021.2.3	Win32	60.06727535	0	62	62	62	1
z	1	0.7316						MENDOLO	np	7	0	baseline	500	nonparola	2	ong	0	no	MDM23F17	23	F	2021-12-17_16h58.42.884	THAI_NEGA	2021.2.3	Win32	60.06727535	0	63	63	63	1
z	1	0.6925						ARSINE	np	6	0	baseline	250	nonparola	2	ong	0	no	MDM23F17	23	F	2021-12-17_16h58.42.884	THAI_NEGA	2021.2.3	Win32	60.06727535	0	64	64	64	1
m	1	0.5191						TISANA	p	6	7	baseline	0	parola	1	ong	0	no	MDM23F17	23	F	2021-12-17_16h58.42.884	THAI_NEGA	2021.2.3	Win32	60.06727535	0	65	65	65	1
z	1	0.7549						ORLINO	np	6	0	baseline	0	nonparola	2	ong	0	no	MDM23F17	23	F	2021-12-17_16h58.42.884	THAI_NEGA	2021.2.3	Win32	60.06727535	0	66	66	66	1
	0							ARINGA	p	6	9	baseline	500	parola	1	ong	0	no	MDM23F17	23	F	2021-12-17_16h58.42.884	THAI_NEGA	2021.2.3	Win32	60.06727535	0	67	67	67	1
z	1	0.7965						TENGINE	np	7	0	baseline	0	nonparola	2	ong	0	no	MDM23F17	23	F	2021-12-17_16h58.42.884	THAI_NEGA	2021.2.3	Win32	60.06727535	0	68	68	68	1
m	1	0.8039						ATTICO	p	6	6	baseline	500	parola	1	ong	0	no	MDM23F17	23	F	2021-12-17_16h58.42.884	THAI_NEGA	2021.2.3	Win32	60.06727535	0	69	69	69	1
z	1	0.7609						VENORE	np	6	0	baseline	250	nonparola	2	ong	0	no	MDM23F17	23	F	2021-12-17_16h58.42.884	THAI_NEGA	2021.2.3	Win32	60.06727535	0	70	70	70	1
z	0	0.7044						DARSENA	p	7	9	baseline	0	parola	1	ong	0	no	MDM23F17	23	F	2021-12-17_16h58.42.884	THAI_NEGA	2021.2.3	Win32	60.06727535	0	71	71	71	1
z	1	0.8851						ALCIERE	np	7	0	baseline	250	nonparola	2	ong	0	no	MDM23F17	23	F	2021-12-17_16h58.42.884	THAI_NEGA	2021.2.3	Win32	60.06727535	0	72	72	72	1
z	1	0.8616						ENTIMO	np	6	0	baseline	0	nonparola	2	ong	0	no	MDM23F17	23	F	2021-12-17_16h58.42.884	THAI_NEGA	2021.2.3	Win32	60.06727535	0	73	73	73	1
m	1	1.0126						LIVIDO	p	6	8	baseline	500	parola	1	ong	0	no	MDM23F17	23	F	2021-12-17_16h58.42.884	THAI_NEGA	2021.2.3	Win32	60.06727535	0	74	74	74	1
m	1	1.1443						NAUSEA	p	6	15	baseline	0	parola	1	ong	0	no	MDM23F17	23	F	2021-12-17_16h58.42.884	THAI_NEGA	2021.2.3	Win32	60.06727535	0	75	75	75	1
z	1	0.7638						VERCACE	np	7	0	baseline	500	nonparola	2	ong	0	no	MDM23F17	23	F	2021-12-17_16h58.42.884	THAI_NEGA	2021.2.3	Win32	60.06727535	0	76	76	76	1
m	1	0.9698						COFANO	p	6	9	baseline	0	parola	1	ong	0	no	MDM23F17	23	F	2021-12-17_16h58.42.884	THAI_NEGA	2021.2.3	Win32	60.06727535	0	77	77	77	1
z	1	0.746						USPICIO	np	7	0	baseline	250	nonparola	2	ong	0	no	MDM23F17	23	F	2021-12-17_16h58.42.884	THAI_NEGA	2021.2.3	Win32	60.06727535	0	78	78	78	1
m	1	1.0057						IMBUTO	p	6	9	baseline	0	parola	1	ong	0	no	MDM23F17	23	F	2021-12-17_16h58.42.884	THAI_NEGA	2021.2.3	Win32	60.06727535	0	79	79	79	1
z	1	0.7376						SADIVA	np	6	0	baseline	500	nonparola	2	ong	0	no	MDM23F17	23	F	2021-12-17_16h58.42.884	THAI_NEGA	2021.2.3	Win32	60.06727535	0	80	80	80	1
m	1	0.9114						BOZZOLO	p	7	7	baseline	0	parola	1	ong	0	no	MDM23F17	23	F	2021-12-17_16h58.42.884	THAI_NEGA	2021.2.3	Win32	60.06727535	0	81	81	81	1
z	1	0.9601						OMPICCIO	np	7	0	baseline	0	nonparola	2	ong	0	no	MDM23F17	23	F	2021-12-17_16h58.42.884	THAI_NEGA	2021.2.3	Win32	60.06727535	0	82	82	82	1
z	1	0.8153						LIMPONE	np	7	0	baseline	500	nonparola	2	ong	0	no	MDM23F17	23	F	2021-12-17_16h58.42.884	THAI_NEGA	2021.2.3	Win32	60.06727535	0	83	83	83	1
z	1	0.9067						NARCICO	np	7	0	baseline	250	nonparola	2	ong	0	no	MDM23F17	23	F	2021-12-17_16h58.42.884	THAI_NEGA	2021.2.3	Win32	60.06727535	0	84	84	84	1
m	1	0.8285						PASCOLO	p	7	7	baseline	0	parola	1	ong	0	no	MDM23F17	23	F	2021-12-17_16h58.42.884	THAI_NEGA	2021.2.3	Win32	60.06727535	0	85	85	85	1
z	1	0.9291						INSOGNA	np	7	0	baseline	250	nonparola	2	ong	0	no	MDM23F17	23	F	2021-12-17_16h58.42.884	THAI_NEGA	2021.2.3	Win32	60.06727535	0	86	86	86	1
m	1	0.6878						PATINA	p	6	14	baseline	250	parola	1	ong	0	no	MDM23F17	23	F	2021-12-17_16h58.42.884	THAI_NEGA	2021.2.3	Win32	60.06727535	0	87	87	87	1
z	1	0.7118						ADOLTO	np	7	0	baseline	0	nonparola	2	ong	0	no	MDM23F17	23	F	2021-12-17_16h58.42.884	THAI_NEGA	2021.2.3	Win32	60.06727535	0	88	88	88	1
m	1	0.5692						UTENTE	p	6	34	baseline	0	parola	1	ong	0	no	MDM23F17	23	F	2021-12-17_16h58.42.884	THAI_NEGA	2021.2.3	Win32	60.06727535	0	89	89	89	1
z	1	0.6816						CIPELLA	np	7	0	baseline	500	nonparola	2	ong	0	no	MDM23F17	23	F	2021-12-17_16h58.42.884	THAI_NEGA	2021.2.3	Win32	60.06727535	0	90	90	90	1
m	1	1.1392						GINEPRO	p	7	10	baseline	0	parola	1	ong	0	no	MDM23F17	23	F	2021-12-17_16h58.42.884	THAI_NEGA	2021.2.3	Win32	60.06727535	0	91	91	91	1
z	1	1.6344						NONATO	np	6	0	baseline	500	nonparola	2	ong	0	no	MDM23F17	23	F	2021-12-17_16h58.42.884	THAI_NEGA	2021.2.3	Win32	60.06727535	0	92	92	92	1
m	1	0.7845						CALICE	p	6	10	baseline	0	parola	1	ong	0	no	MDM23F17	23	F	2021-12-17_16h58.42.884	THAI_NEGA	2021.2.3	Win32	60.06727535	0	93	93	93	1
m	1	0.6672						TORACE	p	6	31	baseline	250	parola	1	ong	0	no	MDM23F17	23	F	2021-12-17_16h58.42.884	THAI_NEGA	2021.2.3	Win32	60.06727535	0	94	94	94	1
m	1	1.3757						REDINE	p	6	8	baseline	500	parola	1	ong	0	no	MDM23F17	23	F	2021-12-17_16h58.42.884	THAI_NEGA	2021.2.3	Win32	60.06727535	0	95	95	95	1
m	1	0.574						GOMITO	p	6	35	baseline	0	parola	1	ong	0	no	MDM23F17	23	F	2021-12-17_16h58.42.884	THAI_NEGA	2021.2.3	Win32	60.06727535	0	96	96	96	1
z	1	0.7853						INGENSO	np	7	0	baseline	500	nonparola	2	ong	0	no	MDM23F17	23	F	2021-12-17_16h58.42.884	THAI_NEGA	2021.2.3	Win32	60.06727535	0	97	97	97	1
z	1	0.7011						COVALLO	np	7	0	baseline	250	nonparola	2	ong	0	no	MDM23F17	23	F	2021-12-17_16h58.42.884	THAI_NEGA	2021.2.3	Win32	60.06727535	0	98	98	98	1
m	1	0.9191						MONACO	p	6	24	baseline	250	parola	1	ong	0	no	MDM23F17	23	F	2021-12-17_16h58.42.884	THAI_NEGA	2021.2.3	Win32	60.06727535	0	99	99	99	1
m	1	1.5515						DILUVIO	p	7	34	monitoring	0	parola	1	ong	0	no	MDM23F17	23	F	2021-12-17_16h58.42.884	THAI_NEGA	2021.2.3	Win32	60.06727535						0	0	0	0	1
z	1	0.602						PADATO	np	6	0	monitoring	250	nonparola	2	ong	0	no	MDM23F17	23	F	2021-12-17_16h58.42.884	THAI_NEGA	2021.2.3	Win32	60.06727535						0	1	1	1	1
m	1	0.8204						STIVALE	p	7	10	monitoring	0	parola	1	ong	0	no	MDM23F17	23	F	2021-12-17_16h58.42.884	THAI_NEGA	2021.2.3	Win32	60.06727535						0	2	2	2	1
z	1	0.9851						BAMMINO	np	7	0	monitoring	0	nonparola	2	ong	0	no	MDM23F17	23	F	2021-12-17_16h58.42.884	THAI_NEGA	2021.2.3	Win32	60.06727535						0	3	3	3	1
z	1	0.9516						NUDOLA	np	6	0	monitoring	250	nonparola	2	ong	0	no	MDM23F17	23	F	2021-12-17_16h58.42.884	THAI_NEGA	2021.2.3	Win32	60.06727535						0	4	4	4	1
m	1	0.9415						ZAMPINO	p	7	6	monitoring	500	parola	1	ong	0	no	MDM23F17	23	F	2021-12-17_16h58.42.884	THAI_NEGA	2021.2.3	Win32	60.06727535						0	5	5	5	1
z	0	0.0076						CALDAIA	p	7	12	monitoring	250	parola	1	ong	0	no	MDM23F17	23	F	2021-12-17_16h58.42.884	THAI_NEGA	2021.2.3	Win32	60.06727535						0	6	6	6	1
z	1	0.9679						FULGINE	np	7	0	monitoring	0	nonparola	2	ong	0	no	MDM23F17	23	F	2021-12-17_16h58.42.884	THAI_NEGA	2021.2.3	Win32	60.06727535						0	7	7	7	1
m	1	0.6764						URANIO	p	6	9	monitoring	250	parola	1	ong	0	no	MDM23F17	23	F	2021-12-17_16h58.42.884	THAI_NEGA	2021.2.3	Win32	60.06727535						0	8	8	8	1
z	1	0.7186						APISSO	np	6	0	monitoring	500	nonparola	2	ong	0	no	MDM23F17	23	F	2021-12-17_16h58.42.884	THAI_NEGA	2021.2.3	Win32	60.06727535						0	9	9	9	1
z	0	0.9613						CAGERMA	np	7	0	monitoring	0	l	2	pmcue	0	no	MDM23F17	23	F	2021-12-17_16h58.42.884	THAI_NEGA	2021.2.3	Win32	60.06727535						0	10	10	10	1
m	1	0.6226						TAZZINA	p	7	10	monitoring	250	parola	1	ong	0	no	MDM23F17	23	F	2021-12-17_16h58.42.884	THAI_NEGA	2021.2.3	Win32	60.06727535						0	11	11	11	1
m	1	0.5673						VAPORE	p	6	40	monitoring	0	parola	1	ong	0	no	MDM23F17	23	F	2021-12-17_16h58.42.884	THAI_NEGA	2021.2.3	Win32	60.06727535						0	12	12	12	1
z	1	0.7761						FEDORE	np	6	0	monitoring	250	nonparola	2	ong	0	no	MDM23F17	23	F	2021-12-17_16h58.42.884	THAI_NEGA	2021.2.3	Win32	60.06727535						0	13	13	13	1
m	1	1.1171						MONTONE	p	7	8	monitoring	250	parola	1	ong	0	no	MDM23F17	23	F	2021-12-17_16h58.42.884	THAI_NEGA	2021.2.3	Win32	60.06727535						0	14	14	14	1
z	1	0.9205						CANEZZA	np	7	0	monitoring	0	nonparola	2	ong	0	no	MDM23F17	23	F	2021-12-17_16h58.42.884	THAI_NEGA	2021.2.3	Win32	60.06727535						0	15	15	15	1
z	1	1.0797						RAGINA	np	6	0	monitoring	250	nonparola	2	ong	0	no	MDM23F17	23	F	2021-12-17_16h58.42.884	THAI_NEGA	2021.2.3	Win32	60.06727535						0	16	16	16	1
m	1	0.7954						AGNELLO	p	7	17	monitoring	250	parola	1	ong	0	no	MDM23F17	23	F	2021-12-17_16h58.42.884	THAI_NEGA	2021.2.3	Win32	60.06727535						0	17	17	17	1
z	1	0.7546						PINARIO	np	7	0	monitoring	250	nonparola	2	ong	0	no	MDM23F17	23	F	2021-12-17_16h58.42.884	THAI_NEGA	2021.2.3	Win32	60.06727535						0	18	18	18	1
z	1	0.9292						INDANO	np	6	0	monitoring	500	nonparola	2	ong	0	no	MDM23F17	23	F	2021-12-17_16h58.42.884	THAI_NEGA	2021.2.3	Win32	60.06727535						0	19	19	19	1
z	0	0.6963						BISTURI	p	7	8	monitoring	250	parola	1	ong	0	no	MDM23F17	23	F	2021-12-17_16h58.42.884	THAI_NEGA	2021.2.3	Win32	60.06727535						0	20	20	20	1
z	1	0.6703						SECONTO	np	7	0	monitoring	250	nonparola	2	ong	0	no	MDM23F17	23	F	2021-12-17_16h58.42.884	THAI_NEGA	2021.2.3	Win32	60.06727535						0	21	21	21	1
l	1	1.0784						POMATA	p	6	0	monitoring	500	l	1	pmcue	0	no	MDM23F17	23	F	2021-12-17_16h58.42.884	THAI_NEGA	2021.2.3	Win32	60.06727535						0	22	22	22	1
z	1	0.8805						UMETTA	np	6	0	monitoring	250	nonparola	2	ong	0	no	MDM23F17	23	F	2021-12-17_16h58.42.884	THAI_NEGA	2021.2.3	Win32	60.06727535						0	23	23	23	1
m	1	0.8552						FRUSCIO	p	7	9	monitoring	0	parola	1	ong	0	no	MDM23F17	23	F	2021-12-17_16h58.42.884	THAI_NEGA	2021.2.3	Win32	60.06727535						0	24	24	24	1
m	1	1.2215						ORDIGNO	p	7	15	monitoring	250	parola	1	ong	0	no	MDM23F17	23	F	2021-12-17_16h58.42.884	THAI_NEGA	2021.2.3	Win32	60.06727535						0	25	25	25	1
m	0	0.8054						METALO	np	6	0	monitoring	0	nonparola	2	ong	0	no	MDM23F17	23	F	2021-12-17_16h58.42.884	THAI_NEGA	2021.2.3	Win32	60.06727535						0	26	26	26	1
z	1	0.9633						GAVERA	np	6	0	monitoring	500	nonparola	2	ong	0	no	MDM23F17	23	F	2021-12-17_16h58.42.884	THAI_NEGA	2021.2.3	Win32	60.06727535						0	27	27	27	1
m	1	1.0977						INSERTO	p	7	9	monitoring	0	parola	1	ong	0	no	MDM23F17	23	F	2021-12-17_16h58.42.884	THAI_NEGA	2021.2.3	Win32	60.06727535						0	28	28	28	1
m	1	0.7147						VICARIO	p	7	9	monitoring	500	parola	1	ong	0	no	MDM23F17	23	F	2021-12-17_16h58.42.884	THAI_NEGA	2021.2.3	Win32	60.06727535						0	29	29	29	1
z	1	0.7374						ACENDA	np	6	0	monitoring	0	nonparola	2	ong	0	no	MDM23F17	23	F	2021-12-17_16h58.42.884	THAI_NEGA	2021.2.3	Win32	60.06727535						0	30	30	30	1
m	1	0.7728						DECADE	p	6	7	monitoring	0	parola	1	ong	0	no	MDM23F17	23	F	2021-12-17_16h58.42.884	THAI_NEGA	2021.2.3	Win32	60.06727535						0	31	31	31	1
z	1	1.8305						PALETE	np	6	0	monitoring	500	nonparola	2	ong	0	no	MDM23F17	23	F	2021-12-17_16h58.42.884	THAI_NEGA	2021.2.3	Win32	60.06727535						0	32	32	32	1
m	1	0.7187						SENAPE	p	6	17	monitoring	500	parola	1	ong	0	no	MDM23F17	23	F	2021-12-17_16h58.42.884	THAI_NEGA	2021.2.3	Win32	60.06727535						0	33	33	33	1
z	1	1.0547						TENTONO	np	7	0	monitoring	0	nonparola	2	ong	0	no	MDM23F17	23	F	2021-12-17_16h58.42.884	THAI_NEGA	2021.2.3	Win32	60.06727535						0	34	34	34	1
l	1	0.7558						MANICO	p	6	12	monitoring	0	l	1	pmcue	0	no	MDM23F17	23	F	2021-12-17_16h58.42.884	THAI_NEGA	2021.2.3	Win32	60.06727535						0	35	35	35	1
m	1	0.6637						GETTONE	p	7	5	monitoring	250	parola	1	ong	0	no	MDM23F17	23	F	2021-12-17_16h58.42.884	THAI_NEGA	2021.2.3	Win32	60.06727535						0	36	36	36	1
z	1	1.0063						CALERA	np	6	0	monitoring	500	nonparola	2	ong	0	no	MDM23F17	23	F	2021-12-17_16h58.42.884	THAI_NEGA	2021.2.3	Win32	60.06727535						0	37	37	37	1
m	1	0.9371						USTIONE	p	7	20	monitoring	500	parola	1	ong	0	no	MDM23F17	23	F	2021-12-17_16h58.42.884	THAI_NEGA	2021.2.3	Win32	60.06727535						0	38	38	38	1
m	1	1.7462						LEGNAME	p	7	7	monitoring	0	parola	1	ong	0	no	MDM23F17	23	F	2021-12-17_16h58.42.884	THAI_NEGA	2021.2.3	Win32	60.06727535						0	39	39	39	1
z	1	0.8706						MODIVO	np	6	0	monitoring	0	nonparola	2	ong	0	no	MDM23F17	23	F	2021-12-17_16h58.42.884	THAI_NEGA	2021.2.3	Win32	60.06727535						0	40	40	40	1
m	1	0.9191						RADURA	p	6	9	monitoring	0	parola	1	ong	0	no	MDM23F17	23	F	2021-12-17_16h58.42.884	THAI_NEGA	2021.2.3	Win32	60.06727535						0	41	41	41	1
z	1	1.5187						TUANTO	np	6	0	monitoring	250	nonparola	2	ong	0	no	MDM23F17	23	F	2021-12-17_16h58.42.884	THAI_NEGA	2021.2.3	Win32	60.06727535						0	42	42	42	1
m	1	1.0995						PICCONE	p	7	11	monitoring	0	parola	1	ong	0	no	MDM23F17	23	F	2021-12-17_16h58.42.884	THAI_NEGA	2021.2.3	Win32	60.06727535						0	43	43	43	1
z	1	0.9219						LACREME	np	7	0	monitoring	250	nonparola	2	ong	0	no	MDM23F17	23	F	2021-12-17_16h58.42.884	THAI_NEGA	2021.2.3	Win32	60.06727535						0	44	44	44	1
z	1	1.396						DILITTA	np	7	0	monitoring	500	nonparola	2	ong	0	no	MDM23F17	23	F	2021-12-17_16h58.42.884	THAI_NEGA	2021.2.3	Win32	60.06727535						0	45	45	45	1
z	0	1.4301						TOMANTE	np	7	0	monitoring	0	l	2	pmcue	0	no	MDM23F17	23	F	2021-12-17_16h58.42.884	THAI_NEGA	2021.2.3	Win32	60.06727535						0	46	46	46	1
m	1	0.8491						OTTONE	p	6	17	monitoring	500	parola	1	ong	0	no	MDM23F17	23	F	2021-12-17_16h58.42.884	THAI_NEGA	2021.2.3	Win32	60.06727535						0	47	47	47	1
m	1	1.2859						GAZEBO	p	6	8	monitoring	0	parola	1	ong	0	no	MDM23F17	23	F	2021-12-17_16h58.42.884	THAI_NEGA	2021.2.3	Win32	60.06727535						0	48	48	48	1
z	1	1.1217						NENICO	np	6	0	monitoring	250	nonparola	2	ong	0	no	MDM23F17	23	F	2021-12-17_16h58.42.884	THAI_NEGA	2021.2.3	Win32	60.06727535						0	49	49	49	1
m	1	1.2202						ARPIONE	p	7	12	monitoring	250	parola	1	ong	0	no	MDM23F17	23	F	2021-12-17_16h58.42.884	THAI_NEGA	2021.2.3	Win32	60.06727535						0	50	50	50	1
z	1	1.1627						VANIGIA	np	7	0	monitoring	500	nonparola	2	ong	0	no	MDM23F17	23	F	2021-12-17_16h58.42.884	THAI_NEGA	2021.2.3	Win32	60.06727535						0	51	51	51	1
z	1	1.3074						EBLISSE	np	7	0	monitoring	0	nonparola	2	ong	0	no	MDM23F17	23	F	2021-12-17_16h58.42.884	THAI_NEGA	2021.2.3	Win32	60.06727535						0	52	52	52	1
m	1	0.6477						CARTINA	p	7	13	monitoring	250	parola	1	ong	0	no	MDM23F17	23	F	2021-12-17_16h58.42.884	THAI_NEGA	2021.2.3	Win32	60.06727535						0	53	53	53	1
z	1	0.9988						TECITA	np	6	0	monitoring	500	nonparola	2	ong	0	no	MDM23F17	23	F	2021-12-17_16h58.42.884	THAI_NEGA	2021.2.3	Win32	60.06727535						0	54	54	54	1
m	1	0.6711						FELINO	p	6	9	monitoring	500	parola	1	ong	0	no	MDM23F17	23	F	2021-12-17_16h58.42.884	THAI_NEGA	2021.2.3	Win32	60.06727535						0	55	55	55	1
z	1	1.9512						GINEVRO	np	7	0	monitoring	250	nonparola	2	ong	0	no	MDM23F17	23	F	2021-12-17_16h58.42.884	THAI_NEGA	2021.2.3	Win32	60.06727535						0	56	56	56	1
z	1	1.5105						ELANCO	np	6	0	monitoring	250	nonparola	2	ong	0	no	MDM23F17	23	F	2021-12-17_16h58.42.884	THAI_NEGA	2021.2.3	Win32	60.06727535						0	57	57	57	1
	0							BIDONE	p	6	13	monitoring	0	parola	1	ong	0	no	MDM23F17	23	F	2021-12-17_16h58.42.884	THAI_NEGA	2021.2.3	Win32	60.06727535						0	58	58	58	1
m	1	0.7866						LEMURE	p	6	3	monitoring	500	parola	1	ong	0	no	MDM23F17	23	F	2021-12-17_16h58.42.884	THAI_NEGA	2021.2.3	Win32	60.06727535						0	59	59	59	1
l	1	0.8666						SAGOMA	p	6	0	monitoring	250	l	1	pmcue	0	no	MDM23F17	23	F	2021-12-17_16h58.42.884	THAI_NEGA	2021.2.3	Win32	60.06727535						0	60	60	60	1
m	1	1.0026						REPERTO	p	7	7	monitoring	0	parola	1	ong	0	no	MDM23F17	23	F	2021-12-17_16h58.42.884	THAI_NEGA	2021.2.3	Win32	60.06727535						0	61	61	61	1
z	1	1.4245						MIDULLO	np	7	0	monitoring	250	nonparola	2	ong	0	no	MDM23F17	23	F	2021-12-17_16h58.42.884	THAI_NEGA	2021.2.3	Win32	60.06727535						0	62	62	62	1
z	1	1.4889						DANNOLA	np	7	0	monitoring	500	nonparola	2	ong	0	no	MDM23F17	23	F	2021-12-17_16h58.42.884	THAI_NEGA	2021.2.3	Win32	60.06727535						0	63	63	63	1
m	1	1.0791						ORFANO	p	6	9	monitoring	500	parola	1	ong	0	no	MDM23F17	23	F	2021-12-17_16h58.42.884	THAI_NEGA	2021.2.3	Win32	60.06727535						0	64	64	64	1
z	1	1.5125						BANENA	np	6	0	monitoring	250	nonparola	2	ong	0	no	MDM23F17	23	F	2021-12-17_16h58.42.884	THAI_NEGA	2021.2.3	Win32	60.06727535						0	65	65	65	1
z	1	1.1189						FERPATA	np	7	0	monitoring	0	nonparola	2	ong	0	no	MDM23F17	23	F	2021-12-17_16h58.42.884	THAI_NEGA	2021.2.3	Win32	60.06727535						0	66	66	66	1
m	1	0.8966						NEURONE	p	7	11	monitoring	250	parola	1	ong	0	no	MDM23F17	23	F	2021-12-17_16h58.42.884	THAI_NEGA	2021.2.3	Win32	60.06727535						0	67	67	67	1
z	1	1.3172						LATTERA	np	7	0	monitoring	500	nonparola	2	ong	0	no	MDM23F17	23	F	2021-12-17_16h58.42.884	THAI_NEGA	2021.2.3	Win32	60.06727535						0	68	68	68	1
m	0	0.8375						GESIONE	np	7	0	monitoring	500	nonparola	2	ong	0	no	MDM23F17	23	F	2021-12-17_16h58.42.884	THAI_NEGA	2021.2.3	Win32	60.06727535						0	69	69	69	1
m	1	1.125						PEDANA	p	6	18	monitoring	500	parola	1	ong	0	no	MDM23F17	23	F	2021-12-17_16h58.42.884	THAI_NEGA	2021.2.3	Win32	60.06727535						0	70	70	70	1
z	0	1.2367						MACIATA	np	7	0	monitoring	500	l	2	pmcue	0	no	MDM23F17	23	F	2021-12-17_16h58.42.884	THAI_NEGA	2021.2.3	Win32	60.06727535						0	71	71	71	1
z	1	1.2515						FIOLINO	np	7	0	monitoring	250	nonparola	2	ong	0	no	MDM23F17	23	F	2021-12-17_16h58.42.884	THAI_NEGA	2021.2.3	Win32	60.06727535						0	72	72	72	1
m	1	1.0721						INGORGO	p	7	16	monitoring	0	parola	1	ong	0	no	MDM23F17	23	F	2021-12-17_16h58.42.884	THAI_NEGA	2021.2.3	Win32	60.06727535						0	73	73	73	1
z	1	1.4091						IMPORO	np	6	0	monitoring	250	nonparola	2	ong	0	no	MDM23F17	23	F	2021-12-17_16h58.42.884	THAI_NEGA	2021.2.3	Win32	60.06727535						0	74	74	74	1
m	1	0.8206						NOBILE	p	6	29	monitoring	500	parola	1	ong	0	no	MDM23F17	23	F	2021-12-17_16h58.42.884	THAI_NEGA	2021.2.3	Win32	60.06727535						0	75	75	75	1
m	1	1.2649						MINIERA	p	7	19	monitoring	500	parola	1	ong	0	no	MDM23F17	23	F	2021-12-17_16h58.42.884	THAI_NEGA	2021.2.3	Win32	60.06727535						0	76	76	76	1
z	1	1.2683						ALLARVE	np	7	0	monitoring	500	nonparola	2	ong	0	no	MDM23F17	23	F	2021-12-17_16h58.42.884	THAI_NEGA	2021.2.3	Win32	60.06727535						0	77	77	77	1
z	1	1.1637						DIBANO	np	6	0	monitoring	250	nonparola	2	ong	0	no	MDM23F17	23	F	2021-12-17_16h58.42.884	THAI_NEGA	2021.2.3	Win32	60.06727535						0	78	78	78	1
m	1	0.7862						FAGOTTO	p	7	7	monitoring	0	parola	1	ong	0	no	MDM23F17	23	F	2021-12-17_16h58.42.884	THAI_NEGA	2021.2.3	Win32	60.06727535						0	79	79	79	1
m	1	0.772						PALUDE	p	6	13	monitoring	0	parola	1	ong	0	no	MDM23F17	23	F	2021-12-17_16h58.42.884	THAI_NEGA	2021.2.3	Win32	60.06727535						0	80	80	80	1
z	1	1.0208						MUDINO	np	6	0	monitoring	500	nonparola	2	ong	0	no	MDM23F17	23	F	2021-12-17_16h58.42.884	THAI_NEGA	2021.2.3	Win32	60.06727535						0	81	81	81	1
z	1	1.1316						ESTEBA	np	6	0	monitoring	500	nonparola	2	ong	0	no	MDM23F17	23	F	2021-12-17_16h58.42.884	THAI_NEGA	2021.2.3	Win32	60.06727535						0	82	82	82	1
m	0	0.9174						MANTIDE	p	7	9	monitoring	250	l	1	pmcue	0	no	MDM23F17	23	F	2021-12-17_16h58.42.884	THAI_NEGA	2021.2.3	Win32	60.06727535						0	83	83	83	1
m	1	1.5447						UVETTA	p	6	11	monitoring	500	parola	1	ong	0	no	MDM23F17	23	F	2021-12-17_16h58.42.884	THAI_NEGA	2021.2.3	Win32	60.06727535						0	84	84	84	1
	0							ESILIO	p	6	41	monitoring	250	parola	1	ong	0	no	MDM23F17	23	F	2021-12-17_16h58.42.884	THAI_NEGA	2021.2.3	Win32	60.06727535						0	85	85	85	1
m	0	1.1609						RECRUTA	np	7	0	monitoring	500	nonparola	2	ong	0	no	MDM23F17	23	F	2021-12-17_16h58.42.884	THAI_NEGA	2021.2.3	Win32	60.06727535						0	86	86	86	1
m	1	0.6816						TIMONE	p	7	31	monitoring	250	parola	1	ong	0	no	MDM23F17	23	F	2021-12-17_16h58.42.884	THAI_NEGA	2021.2.3	Win32	60.06727535						0	87	87	87	1
m	1	1.2141						CAVOLO	p	6	13	monitoring	0	parola	1	ong	0	no	MDM23F17	23	F	2021-12-17_16h58.42.884	THAI_NEGA	2021.2.3	Win32	60.06727535						0	88	88	88	1
m	0	0.5565						NOTTARE	np	7	0	monitoring	500	nonparola	2	ong	0	no	MDM23F17	23	F	2021-12-17_16h58.42.884	THAI_NEGA	2021.2.3	Win32	60.06727535						0	89	89	89	1
m	1	0.9058						LICHENE	p	7	7	monitoring	0	parola	1	ong	0	no	MDM23F17	23	F	2021-12-17_16h58.42.884	THAI_NEGA	2021.2.3	Win32	60.06727535						0	90	90	90	1
z	1	0.8393						PUSTINO	np	7	0	monitoring	500	nonparola	2	ong	0	no	MDM23F17	23	F	2021-12-17_16h58.42.884	THAI_NEGA	2021.2.3	Win32	60.06727535						0	91	91	91	1
m	1	1.2976						MULINO	p	6	7	monitoring	0	parola	1	ong	0	no	MDM23F17	23	F	2021-12-17_16h58.42.884	THAI_NEGA	2021.2.3	Win32	60.06727535						0	92	92	92	1
z	1	0.6831						VAROLO	np	6	0	monitoring	0	nonparola	2	ong	0	no	MDM23F17	23	F	2021-12-17_16h58.42.884	THAI_NEGA	2021.2.3	Win32	60.06727535						0	93	93	93	1
m	0	0.5531						ENIGMA	p	6	9	monitoring	500	l	1	pmcue	0	no	MDM23F17	23	F	2021-12-17_16h58.42.884	THAI_NEGA	2021.2.3	Win32	60.06727535						0	94	94	94	1
m	1	0.9119						NARICE	p	6	15	monitoring	250	parola	1	ong	0	no	MDM23F17	23	F	2021-12-17_16h58.42.884	THAI_NEGA	2021.2.3	Win32	60.06727535						0	95	95	95	1
z	1	0.5945						CAVIDE	np	6	0	monitoring	500	nonparola	2	ong	0	no	MDM23F17	23	F	2021-12-17_16h58.42.884	THAI_NEGA	2021.2.3	Win32	60.06727535						0	96	96	96	1
z	1	0.9951						VOLACE	np	6	0	monitoring	0	nonparola	2	ong	0	no	MDM23F17	23	F	2021-12-17_16h58.42.884	THAI_NEGA	2021.2.3	Win32	60.06727535						0	97	97	97	1
z	1	1.2716						SADICE	np	6	0	monitoring	0	nonparola	2	ong	0	no	MDM23F17	23	F	2021-12-17_16h58.42.884	THAI_NEGA	2021.2.3	Win32	60.06727535						0	98	98	98	1
m	1	0.5953						VORTICE	p	7	14	monitoring	250	parola	1	ong	0	no	MDM23F17	23	F	2021-12-17_16h58.42.884	THAI_NEGA	2021.2.3	Win32	60.06727535						0	99	99	99	1
																			MDM23F17	23	F	2021-12-17_16h58.42.884	THAI_NEGA	2021.2.3	Win32	60.06727535											n	1	4.385	y	1	5.6767	n	1	3.6098
