# Supplementary material for: Thinking about it: the impact of COVID-19-related stimuli on prospective memory
Source: PeerJ. 2023 Nov 16;11:e16389. doi: 10.7717/peerj.16389 (PMC10657566; doi:10.7717/peerj.16389)
Supplement: Supplemental Information 4 — The raw data from both the task and the questionnaire. Both folders are divided in the three conditions (COV, DOC, and NEGA) depending on the presented video clip. [file peerj-11-16389-s004.zip › Data/RAW_Data_Task/NEGA_version/IT21F21_nega.csv]

trial_key.keys	trial_key.corr	trial_key.rt	trials_loop_practice.thisRepN	trials_loop_practice.thisTrialN	trials_loop_practice.thisN	trials_loop_practice.thisIndex	trials_loop_practice.ran	stimolo	parolanonparola	lunghezza	frequenza	blocco	jitter	rispcorr	StimTrig	stim_type	stimulus_after	underline	ID_Soggetto*	Età*	Sesso	date	expName	psychopyVersion	OS	frameRate	trials_loop_baseline.thisRepN	trials_loop_baseline.thisTrialN	trials_loop_baseline.thisN	trials_loop_baseline.thisIndex	trials_loop_baseline.ran	trials_loop_attention.thisRepN	trials_loop_attention.thisTrialN	trials_loop_attention.thisN	trials_loop_attention.thisIndex	trials_loop_attention.ran	emotional1_key.keys	emotional1_key.corr	emotional1_key.rt	emotional2_key.keys	emotional2_key.corr	emotional2_key.rt	emotional3_key.keys	emotional3_key.corr	emotional3_key.rt
m	1	0.5808	0	0	0	0	1	ARANCIA	p	7	31	practice	500	parola	1	ong	0	no	IT21F21	21	F	2021-10-21_17h48.22.256	THAI_NEGA	2021.2.3	MacIntel	59.84082341
z	1	0.9892	0	1	1	1	1	RECINA	np	6	0	practice	500	nonparola	2	ong	0	no	IT21F21	21	F	2021-10-21_17h48.22.256	THAI_NEGA	2021.2.3	MacIntel	59.84082341
z	1	1.0652	0	2	2	2	1	TUCCANA	np	7	0	practice	250	nonparola	2	ong	0	no	IT21F21	21	F	2021-10-21_17h48.22.256	THAI_NEGA	2021.2.3	MacIntel	59.84082341
z	0	0.0901	0	3	3	3	1	PETTINE	p	7	1	practice	0	parola	1	ong	0	no	IT21F21	21	F	2021-10-21_17h48.22.256	THAI_NEGA	2021.2.3	MacIntel	59.84082341
z	1	0.9851	0	4	4	4	1	INFITO	np	6	0	practice	500	nonparola	2	ong	0	no	IT21F21	21	F	2021-10-21_17h48.22.256	THAI_NEGA	2021.2.3	MacIntel	59.84082341
m	1	0.6072	0	5	5	5	1	GIUDICE	p	7	374	practice	500	parola	1	ong	0	no	IT21F21	21	F	2021-10-21_17h48.22.256	THAI_NEGA	2021.2.3	MacIntel	59.84082341
m	1	0.583	0	6	6	6	1	VOLANTE	p	7	89	practice	0	parola	1	ong	0	no	IT21F21	21	F	2021-10-21_17h48.22.256	THAI_NEGA	2021.2.3	MacIntel	59.84082341
z	1	0.6569	0	7	7	7	1	CUBELA	np	6	0	practice	250	nonparola	2	ong	0	no	IT21F21	21	F	2021-10-21_17h48.22.256	THAI_NEGA	2021.2.3	MacIntel	59.84082341
z	1	0.8489	0	8	8	8	1	LUGGINE	np	7	0	practice	0	nonparola	2	ong	0	no	IT21F21	21	F	2021-10-21_17h48.22.256	THAI_NEGA	2021.2.3	MacIntel	59.84082341
m	1	0.5698	0	9	9	9	1	DISEGNO	p	7	201	practice	0	parola	1	ong	0	no	IT21F21	21	F	2021-10-21_17h48.22.256	THAI_NEGA	2021.2.3	MacIntel	59.84082341
m	1	0.6842						RELITTO	p	7	8	baseline	500	parola	1	ong	0	no	IT21F21	21	F	2021-10-21_17h48.22.256	THAI_NEGA	2021.2.3	MacIntel	59.84082341	0	0	0	0	1
m	1	0.8895						GERANIO	p	7	12	baseline	250	parola	1	ong	0	no	IT21F21	21	F	2021-10-21_17h48.22.256	THAI_NEGA	2021.2.3	MacIntel	59.84082341	0	1	1	1	1
z	1	0.8716						VANANGA	np	7	0	baseline	0	nonparola	2	ong	0	no	IT21F21	21	F	2021-10-21_17h48.22.256	THAI_NEGA	2021.2.3	MacIntel	59.84082341	0	2	2	2	1
m	1	0.7325						NATICA	p	6	5	baseline	250	parola	1	ong	0	no	IT21F21	21	F	2021-10-21_17h48.22.256	THAI_NEGA	2021.2.3	MacIntel	59.84082341	0	3	3	3	1
z	1	0.7383						USTELLO	np	7	0	baseline	500	nonparola	2	ong	0	no	IT21F21	21	F	2021-10-21_17h48.22.256	THAI_NEGA	2021.2.3	MacIntel	59.84082341	0	4	4	4	1
m	1	0.6731						METANO	p	6	17	baseline	250	parola	1	ong	0	no	IT21F21	21	F	2021-10-21_17h48.22.256	THAI_NEGA	2021.2.3	MacIntel	59.84082341	0	5	5	5	1
z	1	0.7518						FIURIA	np	6	0	baseline	500	nonparola	2	ong	0	no	IT21F21	21	F	2021-10-21_17h48.22.256	THAI_NEGA	2021.2.3	MacIntel	59.84082341	0	6	6	6	1
m	1	0.6232						SUGHERO	p	7	5	baseline	250	parola	1	ong	0	no	IT21F21	21	F	2021-10-21_17h48.22.256	THAI_NEGA	2021.2.3	MacIntel	59.84082341	0	7	7	7	1
z	1	0.874						PIROTA	np	6	0	baseline	250	nonparola	2	ong	0	no	IT21F21	21	F	2021-10-21_17h48.22.256	THAI_NEGA	2021.2.3	MacIntel	59.84082341	0	8	8	8	1
z	1	0.8885						BAMBORA	np	7	0	baseline	0	nonparola	2	ong	0	no	IT21F21	21	F	2021-10-21_17h48.22.256	THAI_NEGA	2021.2.3	MacIntel	59.84082341	0	9	9	9	1
m	1	0.6656						PETALO	p	6	27	baseline	250	parola	1	ong	0	no	IT21F21	21	F	2021-10-21_17h48.22.256	THAI_NEGA	2021.2.3	MacIntel	59.84082341	0	10	10	10	1
m	1	0.9651						ELMETTO	p	7	5	baseline	0	parola	1	ong	0	no	IT21F21	21	F	2021-10-21_17h48.22.256	THAI_NEGA	2021.2.3	MacIntel	59.84082341	0	11	11	11	1
z	1	0.7392						DOBILE	np	6	0	baseline	250	nonparola	2	ong	0	no	IT21F21	21	F	2021-10-21_17h48.22.256	THAI_NEGA	2021.2.3	MacIntel	59.84082341	0	12	12	12	1
m	1	1.0334						BAVERO	p	6	7	baseline	0	parola	1	ong	0	no	IT21F21	21	F	2021-10-21_17h48.22.256	THAI_NEGA	2021.2.3	MacIntel	59.84082341	0	13	13	13	1
m	1	0.686						VALENZA	p	7	10	baseline	500	parola	1	ong	0	no	IT21F21	21	F	2021-10-21_17h48.22.256	THAI_NEGA	2021.2.3	MacIntel	59.84082341	0	14	14	14	1
z	1	0.8589						ORDONE	np	6	0	baseline	250	nonparola	2	ong	0	no	IT21F21	21	F	2021-10-21_17h48.22.256	THAI_NEGA	2021.2.3	MacIntel	59.84082341	0	15	15	15	1
z	1	1.0538						TERPONE	np	7	0	baseline	250	nonparola	2	ong	0	no	IT21F21	21	F	2021-10-21_17h48.22.256	THAI_NEGA	2021.2.3	MacIntel	59.84082341	0	16	16	16	1
m	1	0.6769						INCHINO	p	7	10	baseline	250	parola	1	ong	0	no	IT21F21	21	F	2021-10-21_17h48.22.256	THAI_NEGA	2021.2.3	MacIntel	59.84082341	0	17	17	17	1
m	1	0.7067						ETTARO	p	6	31	baseline	0	parola	1	ong	0	no	IT21F21	21	F	2021-10-21_17h48.22.256	THAI_NEGA	2021.2.3	MacIntel	59.84082341	0	18	18	18	1
z	1	0.7148						LUVACA	np	6	0	baseline	250	nonparola	2	ong	0	no	IT21F21	21	F	2021-10-21_17h48.22.256	THAI_NEGA	2021.2.3	MacIntel	59.84082341	0	19	19	19	1
m	1	0.6472						DUETTO	p	6	23	baseline	500	parola	1	ong	0	no	IT21F21	21	F	2021-10-21_17h48.22.256	THAI_NEGA	2021.2.3	MacIntel	59.84082341	0	20	20	20	1
z	1	0.838						PUPILE	np	6	0	baseline	250	nonparola	2	ong	0	no	IT21F21	21	F	2021-10-21_17h48.22.256	THAI_NEGA	2021.2.3	MacIntel	59.84082341	0	21	21	21	1
z	1	0.8162						STOVACO	np	7	0	baseline	0	nonparola	2	ong	0	no	IT21F21	21	F	2021-10-21_17h48.22.256	THAI_NEGA	2021.2.3	MacIntel	59.84082341	0	22	22	22	1
m	1	0.8188						BARILE	p	6	7	baseline	500	parola	1	ong	0	no	IT21F21	21	F	2021-10-21_17h48.22.256	THAI_NEGA	2021.2.3	MacIntel	59.84082341	0	23	23	23	1
z	1	0.805						RANAIO	np	6	0	baseline	250	nonparola	2	ong	0	no	IT21F21	21	F	2021-10-21_17h48.22.256	THAI_NEGA	2021.2.3	MacIntel	59.84082341	0	24	24	24	1
m	1	0.8012						CAVERNA	p	7	14	baseline	250	parola	1	ong	0	no	IT21F21	21	F	2021-10-21_17h48.22.256	THAI_NEGA	2021.2.3	MacIntel	59.84082341	0	25	25	25	1
m	0	1.4682						ROTOIA	np	7	0	baseline	500	nonparola	2	ong	0	no	IT21F21	21	F	2021-10-21_17h48.22.256	THAI_NEGA	2021.2.3	MacIntel	59.84082341	0	26	26	26	1
m	1	0.7929						ALTURA	p	6	8	baseline	500	parola	1	ong	0	no	IT21F21	21	F	2021-10-21_17h48.22.256	THAI_NEGA	2021.2.3	MacIntel	59.84082341	0	27	27	27	1
m	1	0.6667						DIPINTO	p	7	21	baseline	0	parola	1	ong	0	no	IT21F21	21	F	2021-10-21_17h48.22.256	THAI_NEGA	2021.2.3	MacIntel	59.84082341	0	28	28	28	1
m	1	0.6216						LEGUME	p	6	11	baseline	250	parola	1	ong	0	no	IT21F21	21	F	2021-10-21_17h48.22.256	THAI_NEGA	2021.2.3	MacIntel	59.84082341	0	29	29	29	1
z	1	0.7848						FEDINO	np	6	0	baseline	500	nonparola	2	ong	0	no	IT21F21	21	F	2021-10-21_17h48.22.256	THAI_NEGA	2021.2.3	MacIntel	59.84082341	0	30	30	30	1
m	1	0.6315						MENSOLA	p	7	7	baseline	0	parola	1	ong	0	no	IT21F21	21	F	2021-10-21_17h48.22.256	THAI_NEGA	2021.2.3	MacIntel	59.84082341	0	31	31	31	1
z	1	0.8053						ALCUME	np	6	0	baseline	500	nonparola	2	ong	0	no	IT21F21	21	F	2021-10-21_17h48.22.256	THAI_NEGA	2021.2.3	MacIntel	59.84082341	0	32	32	32	1
m	1	0.8256						INNESTO	p	6	13	baseline	0	parola	1	ong	0	no	IT21F21	21	F	2021-10-21_17h48.22.256	THAI_NEGA	2021.2.3	MacIntel	59.84082341	0	33	33	33	1
z	1	0.7654						LAVENDA	np	7	0	baseline	0	nonparola	2	ong	0	no	IT21F21	21	F	2021-10-21_17h48.22.256	THAI_NEGA	2021.2.3	MacIntel	59.84082341	0	34	34	34	1
z	0	0.868						SLAVINA	p	7	5	baseline	500	parola	1	ong	0	no	IT21F21	21	F	2021-10-21_17h48.22.256	THAI_NEGA	2021.2.3	MacIntel	59.84082341	0	35	35	35	1
m	1	0.6512						ORMONE	p	6	6	baseline	500	parola	1	ong	0	no	IT21F21	21	F	2021-10-21_17h48.22.256	THAI_NEGA	2021.2.3	MacIntel	59.84082341	0	36	36	36	1
z	1	0.7706						UMIONE	np	6	0	baseline	0	nonparola	2	ong	0	no	IT21F21	21	F	2021-10-21_17h48.22.256	THAI_NEGA	2021.2.3	MacIntel	59.84082341	0	37	37	37	1
m	1	0.6073						SALAME	p	6	14	baseline	0	parola	1	ong	0	no	IT21F21	21	F	2021-10-21_17h48.22.256	THAI_NEGA	2021.2.3	MacIntel	59.84082341	0	38	38	38	1
z	1	0.7878						GANDOLA	np	7	0	baseline	500	nonparola	2	ong	0	no	IT21F21	21	F	2021-10-21_17h48.22.256	THAI_NEGA	2021.2.3	MacIntel	59.84082341	0	39	39	39	1
z	1	1.0053						DIGEGNO	np	7	0	baseline	500	nonparola	2	ong	0	no	IT21F21	21	F	2021-10-21_17h48.22.256	THAI_NEGA	2021.2.3	MacIntel	59.84082341	0	40	40	40	1
z	1	0.8516						BACRECA	np	7	0	baseline	0	nonparola	2	ong	0	no	IT21F21	21	F	2021-10-21_17h48.22.256	THAI_NEGA	2021.2.3	MacIntel	59.84082341	0	41	41	41	1
z	0	1.3856						RUDERE	p	6	8	baseline	250	parola	1	ong	0	no	IT21F21	21	F	2021-10-21_17h48.22.256	THAI_NEGA	2021.2.3	MacIntel	59.84082341	0	42	42	42	1
z	1	0.9021						OSCITE	np	6	0	baseline	250	nonparola	2	ong	0	no	IT21F21	21	F	2021-10-21_17h48.22.256	THAI_NEGA	2021.2.3	MacIntel	59.84082341	0	43	43	43	1
m	1	0.6411						NETTARE	p	7	14	baseline	500	parola	1	ong	0	no	IT21F21	21	F	2021-10-21_17h48.22.256	THAI_NEGA	2021.2.3	MacIntel	59.84082341	0	44	44	44	1
z	1	0.9612						PENTERA	np	7	0	baseline	0	nonparola	2	ong	0	no	IT21F21	21	F	2021-10-21_17h48.22.256	THAI_NEGA	2021.2.3	MacIntel	59.84082341	0	45	45	45	1
z	1	0.7859						NEBOZIO	np	7	0	baseline	250	nonparola	2	ong	0	no	IT21F21	21	F	2021-10-21_17h48.22.256	THAI_NEGA	2021.2.3	MacIntel	59.84082341	0	46	46	46	1
m	1	0.7537						ZATTERA	p	7	14	baseline	500	parola	1	ong	0	no	IT21F21	21	F	2021-10-21_17h48.22.256	THAI_NEGA	2021.2.3	MacIntel	59.84082341	0	47	47	47	1
m	1	1.2833						LAMIERA	p	7	11	baseline	500	parola	1	ong	0	no	IT21F21	21	F	2021-10-21_17h48.22.256	THAI_NEGA	2021.2.3	MacIntel	59.84082341	0	48	48	48	1
z	1	0.8912						CULINA	np	6	0	baseline	500	nonparola	2	ong	0	no	IT21F21	21	F	2021-10-21_17h48.22.256	THAI_NEGA	2021.2.3	MacIntel	59.84082341	0	49	49	49	1
m	1	0.8798						FALANGE	p	7	9	baseline	250	parola	1	ong	0	no	IT21F21	21	F	2021-10-21_17h48.22.256	THAI_NEGA	2021.2.3	MacIntel	59.84082341	0	50	50	50	1
m	1	0.9326						PEDALE	p	6	16	baseline	500	parola	1	ong	0	no	IT21F21	21	F	2021-10-21_17h48.22.256	THAI_NEGA	2021.2.3	MacIntel	59.84082341	0	51	51	51	1
z	1	1.0344						METARDO	np	7	0	baseline	500	nonparola	2	ong	0	no	IT21F21	21	F	2021-10-21_17h48.22.256	THAI_NEGA	2021.2.3	MacIntel	59.84082341	0	52	52	52	1
m	1	0.8008						EMPORIO	p	7	3	baseline	250	parola	1	ong	0	no	IT21F21	21	F	2021-10-21_17h48.22.256	THAI_NEGA	2021.2.3	MacIntel	59.84082341	0	53	53	53	1
z	1	0.9201						TAPORE	np	6	0	baseline	0	nonparola	2	ong	0	no	IT21F21	21	F	2021-10-21_17h48.22.256	THAI_NEGA	2021.2.3	MacIntel	59.84082341	0	54	54	54	1
z	1	1.0006						DENTIDE	np	7	0	baseline	250	nonparola	2	ong	0	no	IT21F21	21	F	2021-10-21_17h48.22.256	THAI_NEGA	2021.2.3	MacIntel	59.84082341	0	55	55	55	1
z	1	1.0438						SEPERTO	np	7	0	baseline	500	nonparola	2	ong	0	no	IT21F21	21	F	2021-10-21_17h48.22.256	THAI_NEGA	2021.2.3	MacIntel	59.84082341	0	56	56	56	1
m	1	0.7061						MUCOSA	p	6	6	baseline	500	parola	1	ong	0	no	IT21F21	21	F	2021-10-21_17h48.22.256	THAI_NEGA	2021.2.3	MacIntel	59.84082341	0	57	57	57	1
z	1	1.0508						BECULLA	np	7	0	baseline	250	nonparola	2	ong	0	no	IT21F21	21	F	2021-10-21_17h48.22.256	THAI_NEGA	2021.2.3	MacIntel	59.84082341	0	58	58	58	1
z	0	0.9482						FUCINA	p	6	8	baseline	250	parola	1	ong	0	no	IT21F21	21	F	2021-10-21_17h48.22.256	THAI_NEGA	2021.2.3	MacIntel	59.84082341	0	59	59	59	1
m	1	0.8175						ECLISSI	p	7	5	baseline	0	parola	1	ong	0	no	IT21F21	21	F	2021-10-21_17h48.22.256	THAI_NEGA	2021.2.3	MacIntel	59.84082341	0	60	60	60	1
m	1	1.3521						TROFEO	p	6	23	baseline	250	parola	1	ong	0	no	IT21F21	21	F	2021-10-21_17h48.22.256	THAI_NEGA	2021.2.3	MacIntel	59.84082341	0	61	61	61	1
m	1	0.7654						ROTTAME	p	7	7	baseline	0	parola	1	ong	0	no	IT21F21	21	F	2021-10-21_17h48.22.256	THAI_NEGA	2021.2.3	MacIntel	59.84082341	0	62	62	62	1
z	1	0.8371						MENDOLO	np	7	0	baseline	500	nonparola	2	ong	0	no	IT21F21	21	F	2021-10-21_17h48.22.256	THAI_NEGA	2021.2.3	MacIntel	59.84082341	0	63	63	63	1
z	1	1.1362						ARSINE	np	6	0	baseline	250	nonparola	2	ong	0	no	IT21F21	21	F	2021-10-21_17h48.22.256	THAI_NEGA	2021.2.3	MacIntel	59.84082341	0	64	64	64	1
m	1	0.7182						TISANA	p	6	7	baseline	0	parola	1	ong	0	no	IT21F21	21	F	2021-10-21_17h48.22.256	THAI_NEGA	2021.2.3	MacIntel	59.84082341	0	65	65	65	1
z	1	0.8431						ORLINO	np	6	0	baseline	0	nonparola	2	ong	0	no	IT21F21	21	F	2021-10-21_17h48.22.256	THAI_NEGA	2021.2.3	MacIntel	59.84082341	0	66	66	66	1
z	0	1.041						ARINGA	p	6	9	baseline	500	parola	1	ong	0	no	IT21F21	21	F	2021-10-21_17h48.22.256	THAI_NEGA	2021.2.3	MacIntel	59.84082341	0	67	67	67	1
z	1	1.4121						TENGINE	np	7	0	baseline	0	nonparola	2	ong	0	no	IT21F21	21	F	2021-10-21_17h48.22.256	THAI_NEGA	2021.2.3	MacIntel	59.84082341	0	68	68	68	1
m	1	0.6643						ATTICO	p	6	6	baseline	500	parola	1	ong	0	no	IT21F21	21	F	2021-10-21_17h48.22.256	THAI_NEGA	2021.2.3	MacIntel	59.84082341	0	69	69	69	1
z	1	0.8701						VENORE	np	6	0	baseline	250	nonparola	2	ong	0	no	IT21F21	21	F	2021-10-21_17h48.22.256	THAI_NEGA	2021.2.3	MacIntel	59.84082341	0	70	70	70	1
m	1	1.0097						DARSENA	p	7	9	baseline	0	parola	1	ong	0	no	IT21F21	21	F	2021-10-21_17h48.22.256	THAI_NEGA	2021.2.3	MacIntel	59.84082341	0	71	71	71	1
z	1	1.9047						ALCIERE	np	7	0	baseline	250	nonparola	2	ong	0	no	IT21F21	21	F	2021-10-21_17h48.22.256	THAI_NEGA	2021.2.3	MacIntel	59.84082341	0	72	72	72	1
z	1	1.2085						ENTIMO	np	6	0	baseline	0	nonparola	2	ong	0	no	IT21F21	21	F	2021-10-21_17h48.22.256	THAI_NEGA	2021.2.3	MacIntel	59.84082341	0	73	73	73	1
m	1	0.7148						LIVIDO	p	6	8	baseline	500	parola	1	ong	0	no	IT21F21	21	F	2021-10-21_17h48.22.256	THAI_NEGA	2021.2.3	MacIntel	59.84082341	0	74	74	74	1
m	1	0.6648						NAUSEA	p	6	15	baseline	0	parola	1	ong	0	no	IT21F21	21	F	2021-10-21_17h48.22.256	THAI_NEGA	2021.2.3	MacIntel	59.84082341	0	75	75	75	1
m	0	1.185						VERCACE	np	7	0	baseline	500	nonparola	2	ong	0	no	IT21F21	21	F	2021-10-21_17h48.22.256	THAI_NEGA	2021.2.3	MacIntel	59.84082341	0	76	76	76	1
m	1	0.8904						COFANO	p	6	9	baseline	0	parola	1	ong	0	no	IT21F21	21	F	2021-10-21_17h48.22.256	THAI_NEGA	2021.2.3	MacIntel	59.84082341	0	77	77	77	1
z	1	0.9984						USPICIO	np	7	0	baseline	250	nonparola	2	ong	0	no	IT21F21	21	F	2021-10-21_17h48.22.256	THAI_NEGA	2021.2.3	MacIntel	59.84082341	0	78	78	78	1
m	1	0.6744						IMBUTO	p	6	9	baseline	0	parola	1	ong	0	no	IT21F21	21	F	2021-10-21_17h48.22.256	THAI_NEGA	2021.2.3	MacIntel	59.84082341	0	79	79	79	1
z	1	0.8984						SADIVA	np	6	0	baseline	500	nonparola	2	ong	0	no	IT21F21	21	F	2021-10-21_17h48.22.256	THAI_NEGA	2021.2.3	MacIntel	59.84082341	0	80	80	80	1
m	1	0.6996						BOZZOLO	p	7	7	baseline	0	parola	1	ong	0	no	IT21F21	21	F	2021-10-21_17h48.22.256	THAI_NEGA	2021.2.3	MacIntel	59.84082341	0	81	81	81	1
z	1	0.8157						OMPICCIO	np	7	0	baseline	0	nonparola	2	ong	0	no	IT21F21	21	F	2021-10-21_17h48.22.256	THAI_NEGA	2021.2.3	MacIntel	59.84082341	0	82	82	82	1
z	1	1.3443						LIMPONE	np	7	0	baseline	500	nonparola	2	ong	0	no	IT21F21	21	F	2021-10-21_17h48.22.256	THAI_NEGA	2021.2.3	MacIntel	59.84082341	0	83	83	83	1
	0							NARCICO	np	7	0	baseline	250	nonparola	2	ong	0	no	IT21F21	21	F	2021-10-21_17h48.22.256	THAI_NEGA	2021.2.3	MacIntel	59.84082341	0	84	84	84	1
m	1	1.0417						PASCOLO	p	7	7	baseline	0	parola	1	ong	0	no	IT21F21	21	F	2021-10-21_17h48.22.256	THAI_NEGA	2021.2.3	MacIntel	59.84082341	0	85	85	85	1
	0							INSOGNA	np	7	0	baseline	250	nonparola	2	ong	0	no	IT21F21	21	F	2021-10-21_17h48.22.256	THAI_NEGA	2021.2.3	MacIntel	59.84082341	0	86	86	86	1
m	1	1.1715						PATINA	p	6	14	baseline	250	parola	1	ong	0	no	IT21F21	21	F	2021-10-21_17h48.22.256	THAI_NEGA	2021.2.3	MacIntel	59.84082341	0	87	87	87	1
z	1	0.8676						ADOLTO	np	7	0	baseline	0	nonparola	2	ong	0	no	IT21F21	21	F	2021-10-21_17h48.22.256	THAI_NEGA	2021.2.3	MacIntel	59.84082341	0	88	88	88	1
m	1	0.7323						UTENTE	p	6	34	baseline	0	parola	1	ong	0	no	IT21F21	21	F	2021-10-21_17h48.22.256	THAI_NEGA	2021.2.3	MacIntel	59.84082341	0	89	89	89	1
z	1	0.7945						CIPELLA	np	7	0	baseline	500	nonparola	2	ong	0	no	IT21F21	21	F	2021-10-21_17h48.22.256	THAI_NEGA	2021.2.3	MacIntel	59.84082341	0	90	90	90	1
m	1	0.8828						GINEPRO	p	7	10	baseline	0	parola	1	ong	0	no	IT21F21	21	F	2021-10-21_17h48.22.256	THAI_NEGA	2021.2.3	MacIntel	59.84082341	0	91	91	91	1
z	1	0.9053						NONATO	np	6	0	baseline	500	nonparola	2	ong	0	no	IT21F21	21	F	2021-10-21_17h48.22.256	THAI_NEGA	2021.2.3	MacIntel	59.84082341	0	92	92	92	1
m	1	0.6694						CALICE	p	6	10	baseline	0	parola	1	ong	0	no	IT21F21	21	F	2021-10-21_17h48.22.256	THAI_NEGA	2021.2.3	MacIntel	59.84082341	0	93	93	93	1
m	1	0.7365						TORACE	p	6	31	baseline	250	parola	1	ong	0	no	IT21F21	21	F	2021-10-21_17h48.22.256	THAI_NEGA	2021.2.3	MacIntel	59.84082341	0	94	94	94	1
m	1	0.758						REDINE	p	6	8	baseline	500	parola	1	ong	0	no	IT21F21	21	F	2021-10-21_17h48.22.256	THAI_NEGA	2021.2.3	MacIntel	59.84082341	0	95	95	95	1
m	1	0.6853						GOMITO	p	6	35	baseline	0	parola	1	ong	0	no	IT21F21	21	F	2021-10-21_17h48.22.256	THAI_NEGA	2021.2.3	MacIntel	59.84082341	0	96	96	96	1
z	1	0.9272						INGENSO	np	7	0	baseline	500	nonparola	2	ong	0	no	IT21F21	21	F	2021-10-21_17h48.22.256	THAI_NEGA	2021.2.3	MacIntel	59.84082341	0	97	97	97	1
z	1	0.6876						COVALLO	np	7	0	baseline	250	nonparola	2	ong	0	no	IT21F21	21	F	2021-10-21_17h48.22.256	THAI_NEGA	2021.2.3	MacIntel	59.84082341	0	98	98	98	1
m	1	0.6657						MONACO	p	6	24	baseline	250	parola	1	ong	0	no	IT21F21	21	F	2021-10-21_17h48.22.256	THAI_NEGA	2021.2.3	MacIntel	59.84082341	0	99	99	99	1
m	1	1.5263						DILUVIO	p	7	34	monitoring	0	parola	1	ong	0	no	IT21F21	21	F	2021-10-21_17h48.22.256	THAI_NEGA	2021.2.3	MacIntel	59.84082341						0	0	0	0	1
z	1	1.0407						PADATO	np	6	0	monitoring	250	nonparola	2	ong	0	no	IT21F21	21	F	2021-10-21_17h48.22.256	THAI_NEGA	2021.2.3	MacIntel	59.84082341						0	1	1	1	1
m	1	1.1992						STIVALE	p	7	10	monitoring	0	parola	1	ong	0	no	IT21F21	21	F	2021-10-21_17h48.22.256	THAI_NEGA	2021.2.3	MacIntel	59.84082341						0	2	2	2	1
z	1	0.9842						BAMMINO	np	7	0	monitoring	0	nonparola	2	ong	0	no	IT21F21	21	F	2021-10-21_17h48.22.256	THAI_NEGA	2021.2.3	MacIntel	59.84082341						0	3	3	3	1
m	0	1.0349						NUDOLA	np	6	0	monitoring	250	nonparola	2	ong	0	no	IT21F21	21	F	2021-10-21_17h48.22.256	THAI_NEGA	2021.2.3	MacIntel	59.84082341						0	4	4	4	1
m	1	0.9523						ZAMPINO	p	7	6	monitoring	500	parola	1	ong	0	no	IT21F21	21	F	2021-10-21_17h48.22.256	THAI_NEGA	2021.2.3	MacIntel	59.84082341						0	5	5	5	1
m	1	1.8568						CALDAIA	p	7	12	monitoring	250	parola	1	ong	0	no	IT21F21	21	F	2021-10-21_17h48.22.256	THAI_NEGA	2021.2.3	MacIntel	59.84082341						0	6	6	6	1
z	1	1.6892						FULGINE	np	7	0	monitoring	0	nonparola	2	ong	0	no	IT21F21	21	F	2021-10-21_17h48.22.256	THAI_NEGA	2021.2.3	MacIntel	59.84082341						0	7	7	7	1
m	1	0.9687						URANIO	p	6	9	monitoring	250	parola	1	ong	0	no	IT21F21	21	F	2021-10-21_17h48.22.256	THAI_NEGA	2021.2.3	MacIntel	59.84082341						0	8	8	8	1
z	1	0.9005						APISSO	np	6	0	monitoring	500	nonparola	2	ong	0	no	IT21F21	21	F	2021-10-21_17h48.22.256	THAI_NEGA	2021.2.3	MacIntel	59.84082341						0	9	9	9	1
	0							CAGERMA	np	7	0	monitoring	0	l	2	pmcue	0	no	IT21F21	21	F	2021-10-21_17h48.22.256	THAI_NEGA	2021.2.3	MacIntel	59.84082341						0	10	10	10	1
m	1	1.7869						TAZZINA	p	7	10	monitoring	250	parola	1	ong	0	no	IT21F21	21	F	2021-10-21_17h48.22.256	THAI_NEGA	2021.2.3	MacIntel	59.84082341						0	11	11	11	1
m	1	0.9237						VAPORE	p	6	40	monitoring	0	parola	1	ong	0	no	IT21F21	21	F	2021-10-21_17h48.22.256	THAI_NEGA	2021.2.3	MacIntel	59.84082341						0	12	12	12	1
z	1	0.9006						FEDORE	np	6	0	monitoring	250	nonparola	2	ong	0	no	IT21F21	21	F	2021-10-21_17h48.22.256	THAI_NEGA	2021.2.3	MacIntel	59.84082341						0	13	13	13	1
	0							MONTONE	p	7	8	monitoring	250	parola	1	ong	0	no	IT21F21	21	F	2021-10-21_17h48.22.256	THAI_NEGA	2021.2.3	MacIntel	59.84082341						0	14	14	14	1
z	1	1.4556						CANEZZA	np	7	0	monitoring	0	nonparola	2	ong	0	no	IT21F21	21	F	2021-10-21_17h48.22.256	THAI_NEGA	2021.2.3	MacIntel	59.84082341						0	15	15	15	1
	0							RAGINA	np	6	0	monitoring	250	nonparola	2	ong	0	no	IT21F21	21	F	2021-10-21_17h48.22.256	THAI_NEGA	2021.2.3	MacIntel	59.84082341						0	16	16	16	1
m	1	1.4705						AGNELLO	p	7	17	monitoring	250	parola	1	ong	0	no	IT21F21	21	F	2021-10-21_17h48.22.256	THAI_NEGA	2021.2.3	MacIntel	59.84082341						0	17	17	17	1
z	1	1.8703						PINARIO	np	7	0	monitoring	250	nonparola	2	ong	0	no	IT21F21	21	F	2021-10-21_17h48.22.256	THAI_NEGA	2021.2.3	MacIntel	59.84082341						0	18	18	18	1
z	1	1.5285						INDANO	np	6	0	monitoring	500	nonparola	2	ong	0	no	IT21F21	21	F	2021-10-21_17h48.22.256	THAI_NEGA	2021.2.3	MacIntel	59.84082341						0	19	19	19	1
m	1	1.6592						BISTURI	p	7	8	monitoring	250	parola	1	ong	0	no	IT21F21	21	F	2021-10-21_17h48.22.256	THAI_NEGA	2021.2.3	MacIntel	59.84082341						0	20	20	20	1
z	1	1.4711						SECONTO	np	7	0	monitoring	250	nonparola	2	ong	0	no	IT21F21	21	F	2021-10-21_17h48.22.256	THAI_NEGA	2021.2.3	MacIntel	59.84082341						0	21	21	21	1
l	1	1.7863						POMATA	p	6	0	monitoring	500	l	1	pmcue	0	no	IT21F21	21	F	2021-10-21_17h48.22.256	THAI_NEGA	2021.2.3	MacIntel	59.84082341						0	22	22	22	1
z	1	1.453						UMETTA	np	6	0	monitoring	250	nonparola	2	ong	0	no	IT21F21	21	F	2021-10-21_17h48.22.256	THAI_NEGA	2021.2.3	MacIntel	59.84082341						0	23	23	23	1
m	1	1.606						FRUSCIO	p	7	9	monitoring	0	parola	1	ong	0	no	IT21F21	21	F	2021-10-21_17h48.22.256	THAI_NEGA	2021.2.3	MacIntel	59.84082341						0	24	24	24	1
	0							ORDIGNO	p	7	15	monitoring	250	parola	1	ong	0	no	IT21F21	21	F	2021-10-21_17h48.22.256	THAI_NEGA	2021.2.3	MacIntel	59.84082341						0	25	25	25	1
	0							METALO	np	6	0	monitoring	0	nonparola	2	ong	0	no	IT21F21	21	F	2021-10-21_17h48.22.256	THAI_NEGA	2021.2.3	MacIntel	59.84082341						0	26	26	26	1
z	1	1.1049						GAVERA	np	6	0	monitoring	500	nonparola	2	ong	0	no	IT21F21	21	F	2021-10-21_17h48.22.256	THAI_NEGA	2021.2.3	MacIntel	59.84082341						0	27	27	27	1
m	1	1.5201						INSERTO	p	7	9	monitoring	0	parola	1	ong	0	no	IT21F21	21	F	2021-10-21_17h48.22.256	THAI_NEGA	2021.2.3	MacIntel	59.84082341						0	28	28	28	1
m	1	1.696						VICARIO	p	7	9	monitoring	500	parola	1	ong	0	no	IT21F21	21	F	2021-10-21_17h48.22.256	THAI_NEGA	2021.2.3	MacIntel	59.84082341						0	29	29	29	1
z	1	1.0004						ACENDA	np	6	0	monitoring	0	nonparola	2	ong	0	no	IT21F21	21	F	2021-10-21_17h48.22.256	THAI_NEGA	2021.2.3	MacIntel	59.84082341						0	30	30	30	1
	0							DECADE	p	6	7	monitoring	0	parola	1	ong	0	no	IT21F21	21	F	2021-10-21_17h48.22.256	THAI_NEGA	2021.2.3	MacIntel	59.84082341						0	31	31	31	1
z	1	1.6092						PALETE	np	6	0	monitoring	500	nonparola	2	ong	0	no	IT21F21	21	F	2021-10-21_17h48.22.256	THAI_NEGA	2021.2.3	MacIntel	59.84082341						0	32	32	32	1
m	1	1.7598						SENAPE	p	6	17	monitoring	500	parola	1	ong	0	no	IT21F21	21	F	2021-10-21_17h48.22.256	THAI_NEGA	2021.2.3	MacIntel	59.84082341						0	33	33	33	1
	0							TENTONO	np	7	0	monitoring	0	nonparola	2	ong	0	no	IT21F21	21	F	2021-10-21_17h48.22.256	THAI_NEGA	2021.2.3	MacIntel	59.84082341						0	34	34	34	1
	0							MANICO	p	6	12	monitoring	0	l	1	pmcue	0	no	IT21F21	21	F	2021-10-21_17h48.22.256	THAI_NEGA	2021.2.3	MacIntel	59.84082341						0	35	35	35	1
m	1	1.7392						GETTONE	p	7	5	monitoring	250	parola	1	ong	0	no	IT21F21	21	F	2021-10-21_17h48.22.256	THAI_NEGA	2021.2.3	MacIntel	59.84082341						0	36	36	36	1
z	1	1.189						CALERA	np	6	0	monitoring	500	nonparola	2	ong	0	no	IT21F21	21	F	2021-10-21_17h48.22.256	THAI_NEGA	2021.2.3	MacIntel	59.84082341						0	37	37	37	1
m	1	1.5931						USTIONE	p	7	20	monitoring	500	parola	1	ong	0	no	IT21F21	21	F	2021-10-21_17h48.22.256	THAI_NEGA	2021.2.3	MacIntel	59.84082341						0	38	38	38	1
	0							LEGNAME	p	7	7	monitoring	0	parola	1	ong	0	no	IT21F21	21	F	2021-10-21_17h48.22.256	THAI_NEGA	2021.2.3	MacIntel	59.84082341						0	39	39	39	1
z	1	1.455						MODIVO	np	6	0	monitoring	0	nonparola	2	ong	0	no	IT21F21	21	F	2021-10-21_17h48.22.256	THAI_NEGA	2021.2.3	MacIntel	59.84082341						0	40	40	40	1
m	1	1.3857						RADURA	p	6	9	monitoring	0	parola	1	ong	0	no	IT21F21	21	F	2021-10-21_17h48.22.256	THAI_NEGA	2021.2.3	MacIntel	59.84082341						0	41	41	41	1
z	1	1.3406						TUANTO	np	6	0	monitoring	250	nonparola	2	ong	0	no	IT21F21	21	F	2021-10-21_17h48.22.256	THAI_NEGA	2021.2.3	MacIntel	59.84082341						0	42	42	42	1
	0							PICCONE	p	7	11	monitoring	0	parola	1	ong	0	no	IT21F21	21	F	2021-10-21_17h48.22.256	THAI_NEGA	2021.2.3	MacIntel	59.84082341						0	43	43	43	1
	0							LACREME	np	7	0	monitoring	250	nonparola	2	ong	0	no	IT21F21	21	F	2021-10-21_17h48.22.256	THAI_NEGA	2021.2.3	MacIntel	59.84082341						0	44	44	44	1
z	1	1.4854						DILITTA	np	7	0	monitoring	500	nonparola	2	ong	0	no	IT21F21	21	F	2021-10-21_17h48.22.256	THAI_NEGA	2021.2.3	MacIntel	59.84082341						0	45	45	45	1
z	0	1.7877						TOMANTE	np	7	0	monitoring	0	l	2	pmcue	0	no	IT21F21	21	F	2021-10-21_17h48.22.256	THAI_NEGA	2021.2.3	MacIntel	59.84082341						0	46	46	46	1
m	1	1.4069						OTTONE	p	6	17	monitoring	500	parola	1	ong	0	no	IT21F21	21	F	2021-10-21_17h48.22.256	THAI_NEGA	2021.2.3	MacIntel	59.84082341						0	47	47	47	1
m	1	1.5713						GAZEBO	p	6	8	monitoring	0	parola	1	ong	0	no	IT21F21	21	F	2021-10-21_17h48.22.256	THAI_NEGA	2021.2.3	MacIntel	59.84082341						0	48	48	48	1
z	1	1.6614						NENICO	np	6	0	monitoring	250	nonparola	2	ong	0	no	IT21F21	21	F	2021-10-21_17h48.22.256	THAI_NEGA	2021.2.3	MacIntel	59.84082341						0	49	49	49	1
m	1	1.6209						ARPIONE	p	7	12	monitoring	250	parola	1	ong	0	no	IT21F21	21	F	2021-10-21_17h48.22.256	THAI_NEGA	2021.2.3	MacIntel	59.84082341						0	50	50	50	1
	0							VANIGIA	np	7	0	monitoring	500	nonparola	2	ong	0	no	IT21F21	21	F	2021-10-21_17h48.22.256	THAI_NEGA	2021.2.3	MacIntel	59.84082341						0	51	51	51	1
z	1	1.672						EBLISSE	np	7	0	monitoring	0	nonparola	2	ong	0	no	IT21F21	21	F	2021-10-21_17h48.22.256	THAI_NEGA	2021.2.3	MacIntel	59.84082341						0	52	52	52	1
m	1	1.5176						CARTINA	p	7	13	monitoring	250	parola	1	ong	0	no	IT21F21	21	F	2021-10-21_17h48.22.256	THAI_NEGA	2021.2.3	MacIntel	59.84082341						0	53	53	53	1
z	1	1.3508						TECITA	np	6	0	monitoring	500	nonparola	2	ong	0	no	IT21F21	21	F	2021-10-21_17h48.22.256	THAI_NEGA	2021.2.3	MacIntel	59.84082341						0	54	54	54	1
m	1	1.3509						FELINO	p	6	9	monitoring	500	parola	1	ong	0	no	IT21F21	21	F	2021-10-21_17h48.22.256	THAI_NEGA	2021.2.3	MacIntel	59.84082341						0	55	55	55	1
z	1	1.587						GINEVRO	np	7	0	monitoring	250	nonparola	2	ong	0	no	IT21F21	21	F	2021-10-21_17h48.22.256	THAI_NEGA	2021.2.3	MacIntel	59.84082341						0	56	56	56	1
z	1	1.3178						ELANCO	np	6	0	monitoring	250	nonparola	2	ong	0	no	IT21F21	21	F	2021-10-21_17h48.22.256	THAI_NEGA	2021.2.3	MacIntel	59.84082341						0	57	57	57	1
m	1	1.6045						BIDONE	p	6	13	monitoring	0	parola	1	ong	0	no	IT21F21	21	F	2021-10-21_17h48.22.256	THAI_NEGA	2021.2.3	MacIntel	59.84082341						0	58	58	58	1
m	1	1.7094						LEMURE	p	6	3	monitoring	500	parola	1	ong	0	no	IT21F21	21	F	2021-10-21_17h48.22.256	THAI_NEGA	2021.2.3	MacIntel	59.84082341						0	59	59	59	1
l	1	1.0871						SAGOMA	p	6	0	monitoring	250	l	1	pmcue	0	no	IT21F21	21	F	2021-10-21_17h48.22.256	THAI_NEGA	2021.2.3	MacIntel	59.84082341						0	60	60	60	1
m	1	1.2859						REPERTO	p	7	7	monitoring	0	parola	1	ong	0	no	IT21F21	21	F	2021-10-21_17h48.22.256	THAI_NEGA	2021.2.3	MacIntel	59.84082341						0	61	61	61	1
z	1	1.0887						MIDULLO	np	7	0	monitoring	250	nonparola	2	ong	0	no	IT21F21	21	F	2021-10-21_17h48.22.256	THAI_NEGA	2021.2.3	MacIntel	59.84082341						0	62	62	62	1
z	1	1.7699						DANNOLA	np	7	0	monitoring	500	nonparola	2	ong	0	no	IT21F21	21	F	2021-10-21_17h48.22.256	THAI_NEGA	2021.2.3	MacIntel	59.84082341						0	63	63	63	1
m	1	1.6369						ORFANO	p	6	9	monitoring	500	parola	1	ong	0	no	IT21F21	21	F	2021-10-21_17h48.22.256	THAI_NEGA	2021.2.3	MacIntel	59.84082341						0	64	64	64	1
z	1	1.469						BANENA	np	6	0	monitoring	250	nonparola	2	ong	0	no	IT21F21	21	F	2021-10-21_17h48.22.256	THAI_NEGA	2021.2.3	MacIntel	59.84082341						0	65	65	65	1
z	1	1.2054						FERPATA	np	7	0	monitoring	0	nonparola	2	ong	0	no	IT21F21	21	F	2021-10-21_17h48.22.256	THAI_NEGA	2021.2.3	MacIntel	59.84082341						0	66	66	66	1
m	1	1.721						NEURONE	p	7	11	monitoring	250	parola	1	ong	0	no	IT21F21	21	F	2021-10-21_17h48.22.256	THAI_NEGA	2021.2.3	MacIntel	59.84082341						0	67	67	67	1
	0							LATTERA	np	7	0	monitoring	500	nonparola	2	ong	0	no	IT21F21	21	F	2021-10-21_17h48.22.256	THAI_NEGA	2021.2.3	MacIntel	59.84082341						0	68	68	68	1
z	1	1.7288						GESIONE	np	7	0	monitoring	500	nonparola	2	ong	0	no	IT21F21	21	F	2021-10-21_17h48.22.256	THAI_NEGA	2021.2.3	MacIntel	59.84082341						0	69	69	69	1
	0							PEDANA	p	6	18	monitoring	500	parola	1	ong	0	no	IT21F21	21	F	2021-10-21_17h48.22.256	THAI_NEGA	2021.2.3	MacIntel	59.84082341						0	70	70	70	1
z	0	1.7513						MACIATA	np	7	0	monitoring	500	l	2	pmcue	0	no	IT21F21	21	F	2021-10-21_17h48.22.256	THAI_NEGA	2021.2.3	MacIntel	59.84082341						0	71	71	71	1
z	1	1.5583						FIOLINO	np	7	0	monitoring	250	nonparola	2	ong	0	no	IT21F21	21	F	2021-10-21_17h48.22.256	THAI_NEGA	2021.2.3	MacIntel	59.84082341						0	72	72	72	1
m	1	1.5204						INGORGO	p	7	16	monitoring	0	parola	1	ong	0	no	IT21F21	21	F	2021-10-21_17h48.22.256	THAI_NEGA	2021.2.3	MacIntel	59.84082341						0	73	73	73	1
z	1	1.7922						IMPORO	np	6	0	monitoring	250	nonparola	2	ong	0	no	IT21F21	21	F	2021-10-21_17h48.22.256	THAI_NEGA	2021.2.3	MacIntel	59.84082341						0	74	74	74	1
m	1	1.5927						NOBILE	p	6	29	monitoring	500	parola	1	ong	0	no	IT21F21	21	F	2021-10-21_17h48.22.256	THAI_NEGA	2021.2.3	MacIntel	59.84082341						0	75	75	75	1
m	1	1.5211						MINIERA	p	7	19	monitoring	500	parola	1	ong	0	no	IT21F21	21	F	2021-10-21_17h48.22.256	THAI_NEGA	2021.2.3	MacIntel	59.84082341						0	76	76	76	1
z	1	0.9851						ALLARVE	np	7	0	monitoring	500	nonparola	2	ong	0	no	IT21F21	21	F	2021-10-21_17h48.22.256	THAI_NEGA	2021.2.3	MacIntel	59.84082341						0	77	77	77	1
z	1	0.8714						DIBANO	np	6	0	monitoring	250	nonparola	2	ong	0	no	IT21F21	21	F	2021-10-21_17h48.22.256	THAI_NEGA	2021.2.3	MacIntel	59.84082341						0	78	78	78	1
m	1	1.21						FAGOTTO	p	7	7	monitoring	0	parola	1	ong	0	no	IT21F21	21	F	2021-10-21_17h48.22.256	THAI_NEGA	2021.2.3	MacIntel	59.84082341						0	79	79	79	1
m	1	1.2728						PALUDE	p	6	13	monitoring	0	parola	1	ong	0	no	IT21F21	21	F	2021-10-21_17h48.22.256	THAI_NEGA	2021.2.3	MacIntel	59.84082341						0	80	80	80	1
z	1	0.9355						MUDINO	np	6	0	monitoring	500	nonparola	2	ong	0	no	IT21F21	21	F	2021-10-21_17h48.22.256	THAI_NEGA	2021.2.3	MacIntel	59.84082341						0	81	81	81	1
z	1	0.7833						ESTEBA	np	6	0	monitoring	500	nonparola	2	ong	0	no	IT21F21	21	F	2021-10-21_17h48.22.256	THAI_NEGA	2021.2.3	MacIntel	59.84082341						0	82	82	82	1
l	1	0.9846						MANTIDE	p	7	9	monitoring	250	l	1	pmcue	0	no	IT21F21	21	F	2021-10-21_17h48.22.256	THAI_NEGA	2021.2.3	MacIntel	59.84082341						0	83	83	83	1
m	1	1.4893						UVETTA	p	6	11	monitoring	500	parola	1	ong	0	no	IT21F21	21	F	2021-10-21_17h48.22.256	THAI_NEGA	2021.2.3	MacIntel	59.84082341						0	84	84	84	1
m	1	1.5723						ESILIO	p	6	41	monitoring	250	parola	1	ong	0	no	IT21F21	21	F	2021-10-21_17h48.22.256	THAI_NEGA	2021.2.3	MacIntel	59.84082341						0	85	85	85	1
z	1	0.9159						RECRUTA	np	7	0	monitoring	500	nonparola	2	ong	0	no	IT21F21	21	F	2021-10-21_17h48.22.256	THAI_NEGA	2021.2.3	MacIntel	59.84082341						0	86	86	86	1
m	1	1.6863						TIMONE	p	7	31	monitoring	250	parola	1	ong	0	no	IT21F21	21	F	2021-10-21_17h48.22.256	THAI_NEGA	2021.2.3	MacIntel	59.84082341						0	87	87	87	1
m	1	1.4186						CAVOLO	p	6	13	monitoring	0	parola	1	ong	0	no	IT21F21	21	F	2021-10-21_17h48.22.256	THAI_NEGA	2021.2.3	MacIntel	59.84082341						0	88	88	88	1
z	1	1.3116						NOTTARE	np	7	0	monitoring	500	nonparola	2	ong	0	no	IT21F21	21	F	2021-10-21_17h48.22.256	THAI_NEGA	2021.2.3	MacIntel	59.84082341						0	89	89	89	1
	0							LICHENE	p	7	7	monitoring	0	parola	1	ong	0	no	IT21F21	21	F	2021-10-21_17h48.22.256	THAI_NEGA	2021.2.3	MacIntel	59.84082341						0	90	90	90	1
z	1	1.2542						PUSTINO	np	7	0	monitoring	500	nonparola	2	ong	0	no	IT21F21	21	F	2021-10-21_17h48.22.256	THAI_NEGA	2021.2.3	MacIntel	59.84082341						0	91	91	91	1
m	1	1.3399						MULINO	p	6	7	monitoring	0	parola	1	ong	0	no	IT21F21	21	F	2021-10-21_17h48.22.256	THAI_NEGA	2021.2.3	MacIntel	59.84082341						0	92	92	92	1
z	1	0.9859						VAROLO	np	6	0	monitoring	0	nonparola	2	ong	0	no	IT21F21	21	F	2021-10-21_17h48.22.256	THAI_NEGA	2021.2.3	MacIntel	59.84082341						0	93	93	93	1
l	1	1.567						ENIGMA	p	6	9	monitoring	500	l	1	pmcue	0	no	IT21F21	21	F	2021-10-21_17h48.22.256	THAI_NEGA	2021.2.3	MacIntel	59.84082341						0	94	94	94	1
m	1	1.141						NARICE	p	6	15	monitoring	250	parola	1	ong	0	no	IT21F21	21	F	2021-10-21_17h48.22.256	THAI_NEGA	2021.2.3	MacIntel	59.84082341						0	95	95	95	1
z	1	1.2425						CAVIDE	np	6	0	monitoring	500	nonparola	2	ong	0	no	IT21F21	21	F	2021-10-21_17h48.22.256	THAI_NEGA	2021.2.3	MacIntel	59.84082341						0	96	96	96	1
	0							VOLACE	np	6	0	monitoring	0	nonparola	2	ong	0	no	IT21F21	21	F	2021-10-21_17h48.22.256	THAI_NEGA	2021.2.3	MacIntel	59.84082341						0	97	97	97	1
	0							SADICE	np	6	0	monitoring	0	nonparola	2	ong	0	no	IT21F21	21	F	2021-10-21_17h48.22.256	THAI_NEGA	2021.2.3	MacIntel	59.84082341						0	98	98	98	1
m	1	1.5521						VORTICE	p	7	14	monitoring	250	parola	1	ong	0	no	IT21F21	21	F	2021-10-21_17h48.22.256	THAI_NEGA	2021.2.3	MacIntel	59.84082341						0	99	99	99	1
																			IT21F21	21	F	2021-10-21_17h48.22.256	THAI_NEGA	2021.2.3	MacIntel	59.84082341											n	1	5.5946	y	1	8.7528	n	1	7.7061
