# Supplementary material for: Thinking about it: the impact of COVID-19-related stimuli on prospective memory
Source: PeerJ. 2023 Nov 16;11:e16389. doi: 10.7717/peerj.16389 (PMC10657566; doi:10.7717/peerj.16389)
Supplement: Supplemental Information 4 — The raw data from both the task and the questionnaire. Both folders are divided in the three conditions (COV, DOC, and NEGA) depending on the presented video clip. [file peerj-11-16389-s004.zip › Data/RAW_Data_Task/NEGA_version/FP23M15_nega.csv]

trial_key.keys	trial_key.corr	trial_key.rt	trials_loop_practice.thisRepN	trials_loop_practice.thisTrialN	trials_loop_practice.thisN	trials_loop_practice.thisIndex	trials_loop_practice.ran	stimolo	parolanonparola	lunghezza	frequenza	blocco	jitter	rispcorr	StimTrig	stim_type	stimulus_after	underline	ID_Soggetto*	Età*	Sesso	date	expName	psychopyVersion	OS	frameRate	trials_loop_baseline.thisRepN	trials_loop_baseline.thisTrialN	trials_loop_baseline.thisN	trials_loop_baseline.thisIndex	trials_loop_baseline.ran	trials_loop_attention.thisRepN	trials_loop_attention.thisTrialN	trials_loop_attention.thisN	trials_loop_attention.thisIndex	trials_loop_attention.ran	emotional1_key.keys	emotional1_key.corr	emotional1_key.rt	emotional2_key.keys	emotional2_key.corr	emotional2_key.rt	emotional3_key.keys	emotional3_key.corr	emotional3_key.rt
m	1	0.8982	0	0	0	0	1	ARANCIA	p	7	31	practice	500	parola	1	ong	0	no	FP23M15	23	M	2021-10-15_18h26.43.869	THAI_NEGA	2021.2.3	Linux armv8l	60.2373351
m	0	1.245	0	1	1	1	1	RECINA	np	6	0	practice	500	nonparola	2	ong	0	no	FP23M15	23	M	2021-10-15_18h26.43.869	THAI_NEGA	2021.2.3	Linux armv8l	60.2373351
z	1	1.0889	0	2	2	2	1	TUCCANA	np	7	0	practice	250	nonparola	2	ong	0	no	FP23M15	23	M	2021-10-15_18h26.43.869	THAI_NEGA	2021.2.3	Linux armv8l	60.2373351
m	1	0.9136	0	3	3	3	1	PETTINE	p	7	1	practice	0	parola	1	ong	0	no	FP23M15	23	M	2021-10-15_18h26.43.869	THAI_NEGA	2021.2.3	Linux armv8l	60.2373351
z	1	1.4293	0	4	4	4	1	INFITO	np	6	0	practice	500	nonparola	2	ong	0	no	FP23M15	23	M	2021-10-15_18h26.43.869	THAI_NEGA	2021.2.3	Linux armv8l	60.2373351
m	1	0.6744	0	5	5	5	1	GIUDICE	p	7	374	practice	500	parola	1	ong	0	no	FP23M15	23	M	2021-10-15_18h26.43.869	THAI_NEGA	2021.2.3	Linux armv8l	60.2373351
m	1	0.8651	0	6	6	6	1	VOLANTE	p	7	89	practice	0	parola	1	ong	0	no	FP23M15	23	M	2021-10-15_18h26.43.869	THAI_NEGA	2021.2.3	Linux armv8l	60.2373351
z	1	0.8135	0	7	7	7	1	CUBELA	np	6	0	practice	250	nonparola	2	ong	0	no	FP23M15	23	M	2021-10-15_18h26.43.869	THAI_NEGA	2021.2.3	Linux armv8l	60.2373351
z	1	1.2123	0	8	8	8	1	LUGGINE	np	7	0	practice	0	nonparola	2	ong	0	no	FP23M15	23	M	2021-10-15_18h26.43.869	THAI_NEGA	2021.2.3	Linux armv8l	60.2373351
m	1	0.7331	0	9	9	9	1	DISEGNO	p	7	201	practice	0	parola	1	ong	0	no	FP23M15	23	M	2021-10-15_18h26.43.869	THAI_NEGA	2021.2.3	Linux armv8l	60.2373351
m	1	0.8123						RELITTO	p	7	8	baseline	500	parola	1	ong	0	no	FP23M15	23	M	2021-10-15_18h26.43.869	THAI_NEGA	2021.2.3	Linux armv8l	60.2373351	0	0	0	0	1
m	1	0.746						GERANIO	p	7	12	baseline	250	parola	1	ong	0	no	FP23M15	23	M	2021-10-15_18h26.43.869	THAI_NEGA	2021.2.3	Linux armv8l	60.2373351	0	1	1	1	1
z	1	0.9973						VANANGA	np	7	0	baseline	0	nonparola	2	ong	0	no	FP23M15	23	M	2021-10-15_18h26.43.869	THAI_NEGA	2021.2.3	Linux armv8l	60.2373351	0	2	2	2	1
m	1	1.0108						NATICA	p	6	5	baseline	250	parola	1	ong	0	no	FP23M15	23	M	2021-10-15_18h26.43.869	THAI_NEGA	2021.2.3	Linux armv8l	60.2373351	0	3	3	3	1
z	1	0.7537						USTELLO	np	7	0	baseline	500	nonparola	2	ong	0	no	FP23M15	23	M	2021-10-15_18h26.43.869	THAI_NEGA	2021.2.3	Linux armv8l	60.2373351	0	4	4	4	1
m	1	0.6466						METANO	p	6	17	baseline	250	parola	1	ong	0	no	FP23M15	23	M	2021-10-15_18h26.43.869	THAI_NEGA	2021.2.3	Linux armv8l	60.2373351	0	5	5	5	1
z	1	0.848						FIURIA	np	6	0	baseline	500	nonparola	2	ong	0	no	FP23M15	23	M	2021-10-15_18h26.43.869	THAI_NEGA	2021.2.3	Linux armv8l	60.2373351	0	6	6	6	1
m	1	0.7928						SUGHERO	p	7	5	baseline	250	parola	1	ong	0	no	FP23M15	23	M	2021-10-15_18h26.43.869	THAI_NEGA	2021.2.3	Linux armv8l	60.2373351	0	7	7	7	1
z	1	1.0424						PIROTA	np	6	0	baseline	250	nonparola	2	ong	0	no	FP23M15	23	M	2021-10-15_18h26.43.869	THAI_NEGA	2021.2.3	Linux armv8l	60.2373351	0	8	8	8	1
z	1	0.9432						BAMBORA	np	7	0	baseline	0	nonparola	2	ong	0	no	FP23M15	23	M	2021-10-15_18h26.43.869	THAI_NEGA	2021.2.3	Linux armv8l	60.2373351	0	9	9	9	1
m	1	0.7455						PETALO	p	6	27	baseline	250	parola	1	ong	0	no	FP23M15	23	M	2021-10-15_18h26.43.869	THAI_NEGA	2021.2.3	Linux armv8l	60.2373351	0	10	10	10	1
m	1	0.9976						ELMETTO	p	7	5	baseline	0	parola	1	ong	0	no	FP23M15	23	M	2021-10-15_18h26.43.869	THAI_NEGA	2021.2.3	Linux armv8l	60.2373351	0	11	11	11	1
z	1	1.2393						DOBILE	np	6	0	baseline	250	nonparola	2	ong	0	no	FP23M15	23	M	2021-10-15_18h26.43.869	THAI_NEGA	2021.2.3	Linux armv8l	60.2373351	0	12	12	12	1
m	1	1.0156						BAVERO	p	6	7	baseline	0	parola	1	ong	0	no	FP23M15	23	M	2021-10-15_18h26.43.869	THAI_NEGA	2021.2.3	Linux armv8l	60.2373351	0	13	13	13	1
m	1	0.9575						VALENZA	p	7	10	baseline	500	parola	1	ong	0	no	FP23M15	23	M	2021-10-15_18h26.43.869	THAI_NEGA	2021.2.3	Linux armv8l	60.2373351	0	14	14	14	1
z	1	0.7638						ORDONE	np	6	0	baseline	250	nonparola	2	ong	0	no	FP23M15	23	M	2021-10-15_18h26.43.869	THAI_NEGA	2021.2.3	Linux armv8l	60.2373351	0	15	15	15	1
z	1	0.8525						TERPONE	np	7	0	baseline	250	nonparola	2	ong	0	no	FP23M15	23	M	2021-10-15_18h26.43.869	THAI_NEGA	2021.2.3	Linux armv8l	60.2373351	0	16	16	16	1
m	1	0.811						INCHINO	p	7	10	baseline	250	parola	1	ong	0	no	FP23M15	23	M	2021-10-15_18h26.43.869	THAI_NEGA	2021.2.3	Linux armv8l	60.2373351	0	17	17	17	1
m	1	0.9253						ETTARO	p	6	31	baseline	0	parola	1	ong	0	no	FP23M15	23	M	2021-10-15_18h26.43.869	THAI_NEGA	2021.2.3	Linux armv8l	60.2373351	0	18	18	18	1
z	1	0.79						LUVACA	np	6	0	baseline	250	nonparola	2	ong	0	no	FP23M15	23	M	2021-10-15_18h26.43.869	THAI_NEGA	2021.2.3	Linux armv8l	60.2373351	0	19	19	19	1
m	1	0.7789						DUETTO	p	6	23	baseline	500	parola	1	ong	0	no	FP23M15	23	M	2021-10-15_18h26.43.869	THAI_NEGA	2021.2.3	Linux armv8l	60.2373351	0	20	20	20	1
z	1	0.965						PUPILE	np	6	0	baseline	250	nonparola	2	ong	0	no	FP23M15	23	M	2021-10-15_18h26.43.869	THAI_NEGA	2021.2.3	Linux armv8l	60.2373351	0	21	21	21	1
z	1	0.9024						STOVACO	np	7	0	baseline	0	nonparola	2	ong	0	no	FP23M15	23	M	2021-10-15_18h26.43.869	THAI_NEGA	2021.2.3	Linux armv8l	60.2373351	0	22	22	22	1
m	1	0.7252						BARILE	p	6	7	baseline	500	parola	1	ong	0	no	FP23M15	23	M	2021-10-15_18h26.43.869	THAI_NEGA	2021.2.3	Linux armv8l	60.2373351	0	23	23	23	1
z	1	0.9638						RANAIO	np	6	0	baseline	250	nonparola	2	ong	0	no	FP23M15	23	M	2021-10-15_18h26.43.869	THAI_NEGA	2021.2.3	Linux armv8l	60.2373351	0	24	24	24	1
m	1	0.6818						CAVERNA	p	7	14	baseline	250	parola	1	ong	0	no	FP23M15	23	M	2021-10-15_18h26.43.869	THAI_NEGA	2021.2.3	Linux armv8l	60.2373351	0	25	25	25	1
z	1	0.9107						ROTOIA	np	7	0	baseline	500	nonparola	2	ong	0	no	FP23M15	23	M	2021-10-15_18h26.43.869	THAI_NEGA	2021.2.3	Linux armv8l	60.2373351	0	26	26	26	1
m	1	1.0752						ALTURA	p	6	8	baseline	500	parola	1	ong	0	no	FP23M15	23	M	2021-10-15_18h26.43.869	THAI_NEGA	2021.2.3	Linux armv8l	60.2373351	0	27	27	27	1
m	1	0.8164						DIPINTO	p	7	21	baseline	0	parola	1	ong	0	no	FP23M15	23	M	2021-10-15_18h26.43.869	THAI_NEGA	2021.2.3	Linux armv8l	60.2373351	0	28	28	28	1
m	1	0.663						LEGUME	p	6	11	baseline	250	parola	1	ong	0	no	FP23M15	23	M	2021-10-15_18h26.43.869	THAI_NEGA	2021.2.3	Linux armv8l	60.2373351	0	29	29	29	1
z	1	1.1011						FEDINO	np	6	0	baseline	500	nonparola	2	ong	0	no	FP23M15	23	M	2021-10-15_18h26.43.869	THAI_NEGA	2021.2.3	Linux armv8l	60.2373351	0	30	30	30	1
m	1	0.6605						MENSOLA	p	7	7	baseline	0	parola	1	ong	0	no	FP23M15	23	M	2021-10-15_18h26.43.869	THAI_NEGA	2021.2.3	Linux armv8l	60.2373351	0	31	31	31	1
z	1	0.9127						ALCUME	np	6	0	baseline	500	nonparola	2	ong	0	no	FP23M15	23	M	2021-10-15_18h26.43.869	THAI_NEGA	2021.2.3	Linux armv8l	60.2373351	0	32	32	32	1
m	1	1.0654						INNESTO	p	6	13	baseline	0	parola	1	ong	0	no	FP23M15	23	M	2021-10-15_18h26.43.869	THAI_NEGA	2021.2.3	Linux armv8l	60.2373351	0	33	33	33	1
z	1	1.0141						LAVENDA	np	7	0	baseline	0	nonparola	2	ong	0	no	FP23M15	23	M	2021-10-15_18h26.43.869	THAI_NEGA	2021.2.3	Linux armv8l	60.2373351	0	34	34	34	1
z	0	0.9656						SLAVINA	p	7	5	baseline	500	parola	1	ong	0	no	FP23M15	23	M	2021-10-15_18h26.43.869	THAI_NEGA	2021.2.3	Linux armv8l	60.2373351	0	35	35	35	1
m	1	0.7342						ORMONE	p	6	6	baseline	500	parola	1	ong	0	no	FP23M15	23	M	2021-10-15_18h26.43.869	THAI_NEGA	2021.2.3	Linux armv8l	60.2373351	0	36	36	36	1
z	1	1.3235						UMIONE	np	6	0	baseline	0	nonparola	2	ong	0	no	FP23M15	23	M	2021-10-15_18h26.43.869	THAI_NEGA	2021.2.3	Linux armv8l	60.2373351	0	37	37	37	1
m	1	0.7301						SALAME	p	6	14	baseline	0	parola	1	ong	0	no	FP23M15	23	M	2021-10-15_18h26.43.869	THAI_NEGA	2021.2.3	Linux armv8l	60.2373351	0	38	38	38	1
z	1	0.9685						GANDOLA	np	7	0	baseline	500	nonparola	2	ong	0	no	FP23M15	23	M	2021-10-15_18h26.43.869	THAI_NEGA	2021.2.3	Linux armv8l	60.2373351	0	39	39	39	1
z	1	0.9247						DIGEGNO	np	7	0	baseline	500	nonparola	2	ong	0	no	FP23M15	23	M	2021-10-15_18h26.43.869	THAI_NEGA	2021.2.3	Linux armv8l	60.2373351	0	40	40	40	1
z	1	1.0351						BACRECA	np	7	0	baseline	0	nonparola	2	ong	0	no	FP23M15	23	M	2021-10-15_18h26.43.869	THAI_NEGA	2021.2.3	Linux armv8l	60.2373351	0	41	41	41	1
m	1	0.8311						RUDERE	p	6	8	baseline	250	parola	1	ong	0	no	FP23M15	23	M	2021-10-15_18h26.43.869	THAI_NEGA	2021.2.3	Linux armv8l	60.2373351	0	42	42	42	1
z	1	1.1104						OSCITE	np	6	0	baseline	250	nonparola	2	ong	0	no	FP23M15	23	M	2021-10-15_18h26.43.869	THAI_NEGA	2021.2.3	Linux armv8l	60.2373351	0	43	43	43	1
m	1	0.8964						NETTARE	p	7	14	baseline	500	parola	1	ong	0	no	FP23M15	23	M	2021-10-15_18h26.43.869	THAI_NEGA	2021.2.3	Linux armv8l	60.2373351	0	44	44	44	1
z	1	1.0417						PENTERA	np	7	0	baseline	0	nonparola	2	ong	0	no	FP23M15	23	M	2021-10-15_18h26.43.869	THAI_NEGA	2021.2.3	Linux armv8l	60.2373351	0	45	45	45	1
z	1	0.8919						NEBOZIO	np	7	0	baseline	250	nonparola	2	ong	0	no	FP23M15	23	M	2021-10-15_18h26.43.869	THAI_NEGA	2021.2.3	Linux armv8l	60.2373351	0	46	46	46	1
m	1	0.8629						ZATTERA	p	7	14	baseline	500	parola	1	ong	0	no	FP23M15	23	M	2021-10-15_18h26.43.869	THAI_NEGA	2021.2.3	Linux armv8l	60.2373351	0	47	47	47	1
m	1	0.8739						LAMIERA	p	7	11	baseline	500	parola	1	ong	0	no	FP23M15	23	M	2021-10-15_18h26.43.869	THAI_NEGA	2021.2.3	Linux armv8l	60.2373351	0	48	48	48	1
z	1	1.3623						CULINA	np	6	0	baseline	500	nonparola	2	ong	0	no	FP23M15	23	M	2021-10-15_18h26.43.869	THAI_NEGA	2021.2.3	Linux armv8l	60.2373351	0	49	49	49	1
m	1	1.0834						FALANGE	p	7	9	baseline	250	parola	1	ong	0	no	FP23M15	23	M	2021-10-15_18h26.43.869	THAI_NEGA	2021.2.3	Linux armv8l	60.2373351	0	50	50	50	1
m	1	0.7917						PEDALE	p	6	16	baseline	500	parola	1	ong	0	no	FP23M15	23	M	2021-10-15_18h26.43.869	THAI_NEGA	2021.2.3	Linux armv8l	60.2373351	0	51	51	51	1
	0							METARDO	np	7	0	baseline	500	nonparola	2	ong	0	no	FP23M15	23	M	2021-10-15_18h26.43.869	THAI_NEGA	2021.2.3	Linux armv8l	60.2373351	0	52	52	52	1
m	1	0.6942						EMPORIO	p	7	3	baseline	250	parola	1	ong	0	no	FP23M15	23	M	2021-10-15_18h26.43.869	THAI_NEGA	2021.2.3	Linux armv8l	60.2373351	0	53	53	53	1
z	1	1.2975						TAPORE	np	6	0	baseline	0	nonparola	2	ong	0	no	FP23M15	23	M	2021-10-15_18h26.43.869	THAI_NEGA	2021.2.3	Linux armv8l	60.2373351	0	54	54	54	1
z	1	1.1628						DENTIDE	np	7	0	baseline	250	nonparola	2	ong	0	no	FP23M15	23	M	2021-10-15_18h26.43.869	THAI_NEGA	2021.2.3	Linux armv8l	60.2373351	0	55	55	55	1
z	1	0.7293						SEPERTO	np	7	0	baseline	500	nonparola	2	ong	0	no	FP23M15	23	M	2021-10-15_18h26.43.869	THAI_NEGA	2021.2.3	Linux armv8l	60.2373351	0	56	56	56	1
m	1	1.2208						MUCOSA	p	6	6	baseline	500	parola	1	ong	0	no	FP23M15	23	M	2021-10-15_18h26.43.869	THAI_NEGA	2021.2.3	Linux armv8l	60.2373351	0	57	57	57	1
z	1	1.0759						BECULLA	np	7	0	baseline	250	nonparola	2	ong	0	no	FP23M15	23	M	2021-10-15_18h26.43.869	THAI_NEGA	2021.2.3	Linux armv8l	60.2373351	0	58	58	58	1
m	1	0.8321						FUCINA	p	6	8	baseline	250	parola	1	ong	0	no	FP23M15	23	M	2021-10-15_18h26.43.869	THAI_NEGA	2021.2.3	Linux armv8l	60.2373351	0	59	59	59	1
m	1	0.8075						ECLISSI	p	7	5	baseline	0	parola	1	ong	0	no	FP23M15	23	M	2021-10-15_18h26.43.869	THAI_NEGA	2021.2.3	Linux armv8l	60.2373351	0	60	60	60	1
m	1	0.7418						TROFEO	p	6	23	baseline	250	parola	1	ong	0	no	FP23M15	23	M	2021-10-15_18h26.43.869	THAI_NEGA	2021.2.3	Linux armv8l	60.2373351	0	61	61	61	1
m	1	0.7628						ROTTAME	p	7	7	baseline	0	parola	1	ong	0	no	FP23M15	23	M	2021-10-15_18h26.43.869	THAI_NEGA	2021.2.3	Linux armv8l	60.2373351	0	62	62	62	1
m	0	0.6609						MENDOLO	np	7	0	baseline	500	nonparola	2	ong	0	no	FP23M15	23	M	2021-10-15_18h26.43.869	THAI_NEGA	2021.2.3	Linux armv8l	60.2373351	0	63	63	63	1
z	1	1.0522						ARSINE	np	6	0	baseline	250	nonparola	2	ong	0	no	FP23M15	23	M	2021-10-15_18h26.43.869	THAI_NEGA	2021.2.3	Linux armv8l	60.2373351	0	64	64	64	1
m	1	0.8152						TISANA	p	6	7	baseline	0	parola	1	ong	0	no	FP23M15	23	M	2021-10-15_18h26.43.869	THAI_NEGA	2021.2.3	Linux armv8l	60.2373351	0	65	65	65	1
z	1	1.4705						ORLINO	np	6	0	baseline	0	nonparola	2	ong	0	no	FP23M15	23	M	2021-10-15_18h26.43.869	THAI_NEGA	2021.2.3	Linux armv8l	60.2373351	0	66	66	66	1
m	1	1.0028						ARINGA	p	6	9	baseline	500	parola	1	ong	0	no	FP23M15	23	M	2021-10-15_18h26.43.869	THAI_NEGA	2021.2.3	Linux armv8l	60.2373351	0	67	67	67	1
z	1	1.5103						TENGINE	np	7	0	baseline	0	nonparola	2	ong	0	no	FP23M15	23	M	2021-10-15_18h26.43.869	THAI_NEGA	2021.2.3	Linux armv8l	60.2373351	0	68	68	68	1
m	1	0.6953						ATTICO	p	6	6	baseline	500	parola	1	ong	0	no	FP23M15	23	M	2021-10-15_18h26.43.869	THAI_NEGA	2021.2.3	Linux armv8l	60.2373351	0	69	69	69	1
z	1	1.0398						VENORE	np	6	0	baseline	250	nonparola	2	ong	0	no	FP23M15	23	M	2021-10-15_18h26.43.869	THAI_NEGA	2021.2.3	Linux armv8l	60.2373351	0	70	70	70	1
m	1	0.8584						DARSENA	p	7	9	baseline	0	parola	1	ong	0	no	FP23M15	23	M	2021-10-15_18h26.43.869	THAI_NEGA	2021.2.3	Linux armv8l	60.2373351	0	71	71	71	1
z	1	1.4762						ALCIERE	np	7	0	baseline	250	nonparola	2	ong	0	no	FP23M15	23	M	2021-10-15_18h26.43.869	THAI_NEGA	2021.2.3	Linux armv8l	60.2373351	0	72	72	72	1
z	1	1.0268						ENTIMO	np	6	0	baseline	0	nonparola	2	ong	0	no	FP23M15	23	M	2021-10-15_18h26.43.869	THAI_NEGA	2021.2.3	Linux armv8l	60.2373351	0	73	73	73	1
m	1	0.6576						LIVIDO	p	6	8	baseline	500	parola	1	ong	0	no	FP23M15	23	M	2021-10-15_18h26.43.869	THAI_NEGA	2021.2.3	Linux armv8l	60.2373351	0	74	74	74	1
m	1	0.6688						NAUSEA	p	6	15	baseline	0	parola	1	ong	0	no	FP23M15	23	M	2021-10-15_18h26.43.869	THAI_NEGA	2021.2.3	Linux armv8l	60.2373351	0	75	75	75	1
z	1	1.1265						VERCACE	np	7	0	baseline	500	nonparola	2	ong	0	no	FP23M15	23	M	2021-10-15_18h26.43.869	THAI_NEGA	2021.2.3	Linux armv8l	60.2373351	0	76	76	76	1
m	1	0.9626						COFANO	p	6	9	baseline	0	parola	1	ong	0	no	FP23M15	23	M	2021-10-15_18h26.43.869	THAI_NEGA	2021.2.3	Linux armv8l	60.2373351	0	77	77	77	1
z	1	1.3056						USPICIO	np	7	0	baseline	250	nonparola	2	ong	0	no	FP23M15	23	M	2021-10-15_18h26.43.869	THAI_NEGA	2021.2.3	Linux armv8l	60.2373351	0	78	78	78	1
m	1	0.7953						IMBUTO	p	6	9	baseline	0	parola	1	ong	0	no	FP23M15	23	M	2021-10-15_18h26.43.869	THAI_NEGA	2021.2.3	Linux armv8l	60.2373351	0	79	79	79	1
z	1	1.22						SADIVA	np	6	0	baseline	500	nonparola	2	ong	0	no	FP23M15	23	M	2021-10-15_18h26.43.869	THAI_NEGA	2021.2.3	Linux armv8l	60.2373351	0	80	80	80	1
m	1	0.9129						BOZZOLO	p	7	7	baseline	0	parola	1	ong	0	no	FP23M15	23	M	2021-10-15_18h26.43.869	THAI_NEGA	2021.2.3	Linux armv8l	60.2373351	0	81	81	81	1
z	1	1.1286						OMPICCIO	np	7	0	baseline	0	nonparola	2	ong	0	no	FP23M15	23	M	2021-10-15_18h26.43.869	THAI_NEGA	2021.2.3	Linux armv8l	60.2373351	0	82	82	82	1
z	1	1.2638						LIMPONE	np	7	0	baseline	500	nonparola	2	ong	0	no	FP23M15	23	M	2021-10-15_18h26.43.869	THAI_NEGA	2021.2.3	Linux armv8l	60.2373351	0	83	83	83	1
z	1	1.1656						NARCICO	np	7	0	baseline	250	nonparola	2	ong	0	no	FP23M15	23	M	2021-10-15_18h26.43.869	THAI_NEGA	2021.2.3	Linux armv8l	60.2373351	0	84	84	84	1
m	1	0.949						PASCOLO	p	7	7	baseline	0	parola	1	ong	0	no	FP23M15	23	M	2021-10-15_18h26.43.869	THAI_NEGA	2021.2.3	Linux armv8l	60.2373351	0	85	85	85	1
m	0	1.7793						INSOGNA	np	7	0	baseline	250	nonparola	2	ong	0	no	FP23M15	23	M	2021-10-15_18h26.43.869	THAI_NEGA	2021.2.3	Linux armv8l	60.2373351	0	86	86	86	1
z	0	1.6463						PATINA	p	6	14	baseline	250	parola	1	ong	0	no	FP23M15	23	M	2021-10-15_18h26.43.869	THAI_NEGA	2021.2.3	Linux armv8l	60.2373351	0	87	87	87	1
z	1	1.0816						ADOLTO	np	7	0	baseline	0	nonparola	2	ong	0	no	FP23M15	23	M	2021-10-15_18h26.43.869	THAI_NEGA	2021.2.3	Linux armv8l	60.2373351	0	88	88	88	1
m	1	0.8002						UTENTE	p	6	34	baseline	0	parola	1	ong	0	no	FP23M15	23	M	2021-10-15_18h26.43.869	THAI_NEGA	2021.2.3	Linux armv8l	60.2373351	0	89	89	89	1
z	1	1.1503						CIPELLA	np	7	0	baseline	500	nonparola	2	ong	0	no	FP23M15	23	M	2021-10-15_18h26.43.869	THAI_NEGA	2021.2.3	Linux armv8l	60.2373351	0	90	90	90	1
m	1	1.1259						GINEPRO	p	7	10	baseline	0	parola	1	ong	0	no	FP23M15	23	M	2021-10-15_18h26.43.869	THAI_NEGA	2021.2.3	Linux armv8l	60.2373351	0	91	91	91	1
z	1	1.2825						NONATO	np	6	0	baseline	500	nonparola	2	ong	0	no	FP23M15	23	M	2021-10-15_18h26.43.869	THAI_NEGA	2021.2.3	Linux armv8l	60.2373351	0	92	92	92	1
m	1	0.7817						CALICE	p	6	10	baseline	0	parola	1	ong	0	no	FP23M15	23	M	2021-10-15_18h26.43.869	THAI_NEGA	2021.2.3	Linux armv8l	60.2373351	0	93	93	93	1
m	1	0.8352						TORACE	p	6	31	baseline	250	parola	1	ong	0	no	FP23M15	23	M	2021-10-15_18h26.43.869	THAI_NEGA	2021.2.3	Linux armv8l	60.2373351	0	94	94	94	1
z	0	1.882						REDINE	p	6	8	baseline	500	parola	1	ong	0	no	FP23M15	23	M	2021-10-15_18h26.43.869	THAI_NEGA	2021.2.3	Linux armv8l	60.2373351	0	95	95	95	1
m	1	0.8945						GOMITO	p	6	35	baseline	0	parola	1	ong	0	no	FP23M15	23	M	2021-10-15_18h26.43.869	THAI_NEGA	2021.2.3	Linux armv8l	60.2373351	0	96	96	96	1
z	1	1.2089						INGENSO	np	7	0	baseline	500	nonparola	2	ong	0	no	FP23M15	23	M	2021-10-15_18h26.43.869	THAI_NEGA	2021.2.3	Linux armv8l	60.2373351	0	97	97	97	1
z	1	1.3935						COVALLO	np	7	0	baseline	250	nonparola	2	ong	0	no	FP23M15	23	M	2021-10-15_18h26.43.869	THAI_NEGA	2021.2.3	Linux armv8l	60.2373351	0	98	98	98	1
m	1	1.333						MONACO	p	6	24	baseline	250	parola	1	ong	0	no	FP23M15	23	M	2021-10-15_18h26.43.869	THAI_NEGA	2021.2.3	Linux armv8l	60.2373351	0	99	99	99	1
m	1	1.1293						DILUVIO	p	7	34	monitoring	0	parola	1	ong	0	no	FP23M15	23	M	2021-10-15_18h26.43.869	THAI_NEGA	2021.2.3	Linux armv8l	60.2373351						0	0	0	0	1
z	1	1.4231						PADATO	np	6	0	monitoring	250	nonparola	2	ong	0	no	FP23M15	23	M	2021-10-15_18h26.43.869	THAI_NEGA	2021.2.3	Linux armv8l	60.2373351						0	1	1	1	1
m	1	0.9611						STIVALE	p	7	10	monitoring	0	parola	1	ong	0	no	FP23M15	23	M	2021-10-15_18h26.43.869	THAI_NEGA	2021.2.3	Linux armv8l	60.2373351						0	2	2	2	1
m	0	1.9095						BAMMINO	np	7	0	monitoring	0	nonparola	2	ong	0	no	FP23M15	23	M	2021-10-15_18h26.43.869	THAI_NEGA	2021.2.3	Linux armv8l	60.2373351						0	3	3	3	1
z	1	1.1741						NUDOLA	np	6	0	monitoring	250	nonparola	2	ong	0	no	FP23M15	23	M	2021-10-15_18h26.43.869	THAI_NEGA	2021.2.3	Linux armv8l	60.2373351						0	4	4	4	1
m	1	1.7084						ZAMPINO	p	7	6	monitoring	500	parola	1	ong	0	no	FP23M15	23	M	2021-10-15_18h26.43.869	THAI_NEGA	2021.2.3	Linux armv8l	60.2373351						0	5	5	5	1
m	1	0.9255						CALDAIA	p	7	12	monitoring	250	parola	1	ong	0	no	FP23M15	23	M	2021-10-15_18h26.43.869	THAI_NEGA	2021.2.3	Linux armv8l	60.2373351						0	6	6	6	1
z	1	1.2639						FULGINE	np	7	0	monitoring	0	nonparola	2	ong	0	no	FP23M15	23	M	2021-10-15_18h26.43.869	THAI_NEGA	2021.2.3	Linux armv8l	60.2373351						0	7	7	7	1
m	1	1.1969						URANIO	p	6	9	monitoring	250	parola	1	ong	0	no	FP23M15	23	M	2021-10-15_18h26.43.869	THAI_NEGA	2021.2.3	Linux armv8l	60.2373351						0	8	8	8	1
z	1	1.0248						APISSO	np	6	0	monitoring	500	nonparola	2	ong	0	no	FP23M15	23	M	2021-10-15_18h26.43.869	THAI_NEGA	2021.2.3	Linux armv8l	60.2373351						0	9	9	9	1
l	1	1.2754						CAGERMA	np	7	0	monitoring	0	l	2	pmcue	0	no	FP23M15	23	M	2021-10-15_18h26.43.869	THAI_NEGA	2021.2.3	Linux armv8l	60.2373351						0	10	10	10	1
m	1	1.0741						TAZZINA	p	7	10	monitoring	250	parola	1	ong	0	no	FP23M15	23	M	2021-10-15_18h26.43.869	THAI_NEGA	2021.2.3	Linux armv8l	60.2373351						0	11	11	11	1
m	1	0.861						VAPORE	p	6	40	monitoring	0	parola	1	ong	0	no	FP23M15	23	M	2021-10-15_18h26.43.869	THAI_NEGA	2021.2.3	Linux armv8l	60.2373351						0	12	12	12	1
z	1	0.9972						FEDORE	np	6	0	monitoring	250	nonparola	2	ong	0	no	FP23M15	23	M	2021-10-15_18h26.43.869	THAI_NEGA	2021.2.3	Linux armv8l	60.2373351						0	13	13	13	1
m	1	1.0932						MONTONE	p	7	8	monitoring	250	parola	1	ong	0	no	FP23M15	23	M	2021-10-15_18h26.43.869	THAI_NEGA	2021.2.3	Linux armv8l	60.2373351						0	14	14	14	1
z	1	1.1452						CANEZZA	np	7	0	monitoring	0	nonparola	2	ong	0	no	FP23M15	23	M	2021-10-15_18h26.43.869	THAI_NEGA	2021.2.3	Linux armv8l	60.2373351						0	15	15	15	1
z	1	1.2167						RAGINA	np	6	0	monitoring	250	nonparola	2	ong	0	no	FP23M15	23	M	2021-10-15_18h26.43.869	THAI_NEGA	2021.2.3	Linux armv8l	60.2373351						0	16	16	16	1
m	1	0.9035						AGNELLO	p	7	17	monitoring	250	parola	1	ong	0	no	FP23M15	23	M	2021-10-15_18h26.43.869	THAI_NEGA	2021.2.3	Linux armv8l	60.2373351						0	17	17	17	1
z	1	1.2791						PINARIO	np	7	0	monitoring	250	nonparola	2	ong	0	no	FP23M15	23	M	2021-10-15_18h26.43.869	THAI_NEGA	2021.2.3	Linux armv8l	60.2373351						0	18	18	18	1
z	1	0.8803						INDANO	np	6	0	monitoring	500	nonparola	2	ong	0	no	FP23M15	23	M	2021-10-15_18h26.43.869	THAI_NEGA	2021.2.3	Linux armv8l	60.2373351						0	19	19	19	1
m	1	1.2334						BISTURI	p	7	8	monitoring	250	parola	1	ong	0	no	FP23M15	23	M	2021-10-15_18h26.43.869	THAI_NEGA	2021.2.3	Linux armv8l	60.2373351						0	20	20	20	1
z	1	0.8454						SECONTO	np	7	0	monitoring	250	nonparola	2	ong	0	no	FP23M15	23	M	2021-10-15_18h26.43.869	THAI_NEGA	2021.2.3	Linux armv8l	60.2373351						0	21	21	21	1
m	0	1.0283						POMATA	p	6	0	monitoring	500	l	1	pmcue	0	no	FP23M15	23	M	2021-10-15_18h26.43.869	THAI_NEGA	2021.2.3	Linux armv8l	60.2373351						0	22	22	22	1
z	1	1.2682						UMETTA	np	6	0	monitoring	250	nonparola	2	ong	0	no	FP23M15	23	M	2021-10-15_18h26.43.869	THAI_NEGA	2021.2.3	Linux armv8l	60.2373351						0	23	23	23	1
m	1	0.8674						FRUSCIO	p	7	9	monitoring	0	parola	1	ong	0	no	FP23M15	23	M	2021-10-15_18h26.43.869	THAI_NEGA	2021.2.3	Linux armv8l	60.2373351						0	24	24	24	1
m	1	0.9458						ORDIGNO	p	7	15	monitoring	250	parola	1	ong	0	no	FP23M15	23	M	2021-10-15_18h26.43.869	THAI_NEGA	2021.2.3	Linux armv8l	60.2373351						0	25	25	25	1
z	1	1.6122						METALO	np	6	0	monitoring	0	nonparola	2	ong	0	no	FP23M15	23	M	2021-10-15_18h26.43.869	THAI_NEGA	2021.2.3	Linux armv8l	60.2373351						0	26	26	26	1
z	1	1.8744						GAVERA	np	6	0	monitoring	500	nonparola	2	ong	0	no	FP23M15	23	M	2021-10-15_18h26.43.869	THAI_NEGA	2021.2.3	Linux armv8l	60.2373351						0	27	27	27	1
m	1	1.4125						INSERTO	p	7	9	monitoring	0	parola	1	ong	0	no	FP23M15	23	M	2021-10-15_18h26.43.869	THAI_NEGA	2021.2.3	Linux armv8l	60.2373351						0	28	28	28	1
m	1	1.2915						VICARIO	p	7	9	monitoring	500	parola	1	ong	0	no	FP23M15	23	M	2021-10-15_18h26.43.869	THAI_NEGA	2021.2.3	Linux armv8l	60.2373351						0	29	29	29	1
z	1	1.5721						ACENDA	np	6	0	monitoring	0	nonparola	2	ong	0	no	FP23M15	23	M	2021-10-15_18h26.43.869	THAI_NEGA	2021.2.3	Linux armv8l	60.2373351						0	30	30	30	1
m	1	1.6971						DECADE	p	6	7	monitoring	0	parola	1	ong	0	no	FP23M15	23	M	2021-10-15_18h26.43.869	THAI_NEGA	2021.2.3	Linux armv8l	60.2373351						0	31	31	31	1
z	1	1.9553						PALETE	np	6	0	monitoring	500	nonparola	2	ong	0	no	FP23M15	23	M	2021-10-15_18h26.43.869	THAI_NEGA	2021.2.3	Linux armv8l	60.2373351						0	32	32	32	1
m	1	1.4902						SENAPE	p	6	17	monitoring	500	parola	1	ong	0	no	FP23M15	23	M	2021-10-15_18h26.43.869	THAI_NEGA	2021.2.3	Linux armv8l	60.2373351						0	33	33	33	1
z	1	1.4423						TENTONO	np	7	0	monitoring	0	nonparola	2	ong	0	no	FP23M15	23	M	2021-10-15_18h26.43.869	THAI_NEGA	2021.2.3	Linux armv8l	60.2373351						0	34	34	34	1
l	1	0.8964						MANICO	p	6	12	monitoring	0	l	1	pmcue	0	no	FP23M15	23	M	2021-10-15_18h26.43.869	THAI_NEGA	2021.2.3	Linux armv8l	60.2373351						0	35	35	35	1
m	1	0.7981						GETTONE	p	7	5	monitoring	250	parola	1	ong	0	no	FP23M15	23	M	2021-10-15_18h26.43.869	THAI_NEGA	2021.2.3	Linux armv8l	60.2373351						0	36	36	36	1
z	1	1.4253						CALERA	np	6	0	monitoring	500	nonparola	2	ong	0	no	FP23M15	23	M	2021-10-15_18h26.43.869	THAI_NEGA	2021.2.3	Linux armv8l	60.2373351						0	37	37	37	1
m	1	1.264						USTIONE	p	7	20	monitoring	500	parola	1	ong	0	no	FP23M15	23	M	2021-10-15_18h26.43.869	THAI_NEGA	2021.2.3	Linux armv8l	60.2373351						0	38	38	38	1
m	1	1.8599						LEGNAME	p	7	7	monitoring	0	parola	1	ong	0	no	FP23M15	23	M	2021-10-15_18h26.43.869	THAI_NEGA	2021.2.3	Linux armv8l	60.2373351						0	39	39	39	1
z	1	1.6206						MODIVO	np	6	0	monitoring	0	nonparola	2	ong	0	no	FP23M15	23	M	2021-10-15_18h26.43.869	THAI_NEGA	2021.2.3	Linux armv8l	60.2373351						0	40	40	40	1
m	1	1.26						RADURA	p	6	9	monitoring	0	parola	1	ong	0	no	FP23M15	23	M	2021-10-15_18h26.43.869	THAI_NEGA	2021.2.3	Linux armv8l	60.2373351						0	41	41	41	1
z	1	1.4419						TUANTO	np	6	0	monitoring	250	nonparola	2	ong	0	no	FP23M15	23	M	2021-10-15_18h26.43.869	THAI_NEGA	2021.2.3	Linux armv8l	60.2373351						0	42	42	42	1
m	1	1.2149						PICCONE	p	7	11	monitoring	0	parola	1	ong	0	no	FP23M15	23	M	2021-10-15_18h26.43.869	THAI_NEGA	2021.2.3	Linux armv8l	60.2373351						0	43	43	43	1
z	1	1.4287						LACREME	np	7	0	monitoring	250	nonparola	2	ong	0	no	FP23M15	23	M	2021-10-15_18h26.43.869	THAI_NEGA	2021.2.3	Linux armv8l	60.2373351						0	44	44	44	1
	0							DILITTA	np	7	0	monitoring	500	nonparola	2	ong	0	no	FP23M15	23	M	2021-10-15_18h26.43.869	THAI_NEGA	2021.2.3	Linux armv8l	60.2373351						0	45	45	45	1
l	1	1.1166						TOMANTE	np	7	0	monitoring	0	l	2	pmcue	0	no	FP23M15	23	M	2021-10-15_18h26.43.869	THAI_NEGA	2021.2.3	Linux armv8l	60.2373351						0	46	46	46	1
m	1	1.6046						OTTONE	p	6	17	monitoring	500	parola	1	ong	0	no	FP23M15	23	M	2021-10-15_18h26.43.869	THAI_NEGA	2021.2.3	Linux armv8l	60.2373351						0	47	47	47	1
m	1	0.8614						GAZEBO	p	6	8	monitoring	0	parola	1	ong	0	no	FP23M15	23	M	2021-10-15_18h26.43.869	THAI_NEGA	2021.2.3	Linux armv8l	60.2373351						0	48	48	48	1
z	1	1.6849						NENICO	np	6	0	monitoring	250	nonparola	2	ong	0	no	FP23M15	23	M	2021-10-15_18h26.43.869	THAI_NEGA	2021.2.3	Linux armv8l	60.2373351						0	49	49	49	1
m	1	1.0107						ARPIONE	p	7	12	monitoring	250	parola	1	ong	0	no	FP23M15	23	M	2021-10-15_18h26.43.869	THAI_NEGA	2021.2.3	Linux armv8l	60.2373351						0	50	50	50	1
z	1	1.6795						VANIGIA	np	7	0	monitoring	500	nonparola	2	ong	0	no	FP23M15	23	M	2021-10-15_18h26.43.869	THAI_NEGA	2021.2.3	Linux armv8l	60.2373351						0	51	51	51	1
z	1	1.7228						EBLISSE	np	7	0	monitoring	0	nonparola	2	ong	0	no	FP23M15	23	M	2021-10-15_18h26.43.869	THAI_NEGA	2021.2.3	Linux armv8l	60.2373351						0	52	52	52	1
m	1	1.0314						CARTINA	p	7	13	monitoring	250	parola	1	ong	0	no	FP23M15	23	M	2021-10-15_18h26.43.869	THAI_NEGA	2021.2.3	Linux armv8l	60.2373351						0	53	53	53	1
z	1	0.8633						TECITA	np	6	0	monitoring	500	nonparola	2	ong	0	no	FP23M15	23	M	2021-10-15_18h26.43.869	THAI_NEGA	2021.2.3	Linux armv8l	60.2373351						0	54	54	54	1
m	1	0.9843						FELINO	p	6	9	monitoring	500	parola	1	ong	0	no	FP23M15	23	M	2021-10-15_18h26.43.869	THAI_NEGA	2021.2.3	Linux armv8l	60.2373351						0	55	55	55	1
	0							GINEVRO	np	7	0	monitoring	250	nonparola	2	ong	0	no	FP23M15	23	M	2021-10-15_18h26.43.869	THAI_NEGA	2021.2.3	Linux armv8l	60.2373351						0	56	56	56	1
z	1	1.0017						ELANCO	np	6	0	monitoring	250	nonparola	2	ong	0	no	FP23M15	23	M	2021-10-15_18h26.43.869	THAI_NEGA	2021.2.3	Linux armv8l	60.2373351						0	57	57	57	1
m	1	1.1329						BIDONE	p	6	13	monitoring	0	parola	1	ong	0	no	FP23M15	23	M	2021-10-15_18h26.43.869	THAI_NEGA	2021.2.3	Linux armv8l	60.2373351						0	58	58	58	1
m	1	1.4015						LEMURE	p	6	3	monitoring	500	parola	1	ong	0	no	FP23M15	23	M	2021-10-15_18h26.43.869	THAI_NEGA	2021.2.3	Linux armv8l	60.2373351						0	59	59	59	1
l	1	1.755						SAGOMA	p	6	0	monitoring	250	l	1	pmcue	0	no	FP23M15	23	M	2021-10-15_18h26.43.869	THAI_NEGA	2021.2.3	Linux armv8l	60.2373351						0	60	60	60	1
m	1	0.9173						REPERTO	p	7	7	monitoring	0	parola	1	ong	0	no	FP23M15	23	M	2021-10-15_18h26.43.869	THAI_NEGA	2021.2.3	Linux armv8l	60.2373351						0	61	61	61	1
z	1	1.3654						MIDULLO	np	7	0	monitoring	250	nonparola	2	ong	0	no	FP23M15	23	M	2021-10-15_18h26.43.869	THAI_NEGA	2021.2.3	Linux armv8l	60.2373351						0	62	62	62	1
z	1	1.345						DANNOLA	np	7	0	monitoring	500	nonparola	2	ong	0	no	FP23M15	23	M	2021-10-15_18h26.43.869	THAI_NEGA	2021.2.3	Linux armv8l	60.2373351						0	63	63	63	1
m	1	0.91						ORFANO	p	6	9	monitoring	500	parola	1	ong	0	no	FP23M15	23	M	2021-10-15_18h26.43.869	THAI_NEGA	2021.2.3	Linux armv8l	60.2373351						0	64	64	64	1
z	1	1.3273						BANENA	np	6	0	monitoring	250	nonparola	2	ong	0	no	FP23M15	23	M	2021-10-15_18h26.43.869	THAI_NEGA	2021.2.3	Linux armv8l	60.2373351						0	65	65	65	1
	0							FERPATA	np	7	0	monitoring	0	nonparola	2	ong	0	no	FP23M15	23	M	2021-10-15_18h26.43.869	THAI_NEGA	2021.2.3	Linux armv8l	60.2373351						0	66	66	66	1
m	1	1.2838						NEURONE	p	7	11	monitoring	250	parola	1	ong	0	no	FP23M15	23	M	2021-10-15_18h26.43.869	THAI_NEGA	2021.2.3	Linux armv8l	60.2373351						0	67	67	67	1
z	1	1.4387						LATTERA	np	7	0	monitoring	500	nonparola	2	ong	0	no	FP23M15	23	M	2021-10-15_18h26.43.869	THAI_NEGA	2021.2.3	Linux armv8l	60.2373351						0	68	68	68	1
z	1	1.3437						GESIONE	np	7	0	monitoring	500	nonparola	2	ong	0	no	FP23M15	23	M	2021-10-15_18h26.43.869	THAI_NEGA	2021.2.3	Linux armv8l	60.2373351						0	69	69	69	1
m	1	1.8947						PEDANA	p	6	18	monitoring	500	parola	1	ong	0	no	FP23M15	23	M	2021-10-15_18h26.43.869	THAI_NEGA	2021.2.3	Linux armv8l	60.2373351						0	70	70	70	1
l	1	1.1278						MACIATA	np	7	0	monitoring	500	l	2	pmcue	0	no	FP23M15	23	M	2021-10-15_18h26.43.869	THAI_NEGA	2021.2.3	Linux armv8l	60.2373351						0	71	71	71	1
z	1	1.0635						FIOLINO	np	7	0	monitoring	250	nonparola	2	ong	0	no	FP23M15	23	M	2021-10-15_18h26.43.869	THAI_NEGA	2021.2.3	Linux armv8l	60.2373351						0	72	72	72	1
m	1	1.2632						INGORGO	p	7	16	monitoring	0	parola	1	ong	0	no	FP23M15	23	M	2021-10-15_18h26.43.869	THAI_NEGA	2021.2.3	Linux armv8l	60.2373351						0	73	73	73	1
z	1	1.3764						IMPORO	np	6	0	monitoring	250	nonparola	2	ong	0	no	FP23M15	23	M	2021-10-15_18h26.43.869	THAI_NEGA	2021.2.3	Linux armv8l	60.2373351						0	74	74	74	1
m	1	0.8593						NOBILE	p	6	29	monitoring	500	parola	1	ong	0	no	FP23M15	23	M	2021-10-15_18h26.43.869	THAI_NEGA	2021.2.3	Linux armv8l	60.2373351						0	75	75	75	1
m	1	1.515						MINIERA	p	7	19	monitoring	500	parola	1	ong	0	no	FP23M15	23	M	2021-10-15_18h26.43.869	THAI_NEGA	2021.2.3	Linux armv8l	60.2373351						0	76	76	76	1
z	1	1.8985						ALLARVE	np	7	0	monitoring	500	nonparola	2	ong	0	no	FP23M15	23	M	2021-10-15_18h26.43.869	THAI_NEGA	2021.2.3	Linux armv8l	60.2373351						0	77	77	77	1
z	1	1.0738						DIBANO	np	6	0	monitoring	250	nonparola	2	ong	0	no	FP23M15	23	M	2021-10-15_18h26.43.869	THAI_NEGA	2021.2.3	Linux armv8l	60.2373351						0	78	78	78	1
m	1	1.3015						FAGOTTO	p	7	7	monitoring	0	parola	1	ong	0	no	FP23M15	23	M	2021-10-15_18h26.43.869	THAI_NEGA	2021.2.3	Linux armv8l	60.2373351						0	79	79	79	1
m	1	0.8389						PALUDE	p	6	13	monitoring	0	parola	1	ong	0	no	FP23M15	23	M	2021-10-15_18h26.43.869	THAI_NEGA	2021.2.3	Linux armv8l	60.2373351						0	80	80	80	1
	0							MUDINO	np	6	0	monitoring	500	nonparola	2	ong	0	no	FP23M15	23	M	2021-10-15_18h26.43.869	THAI_NEGA	2021.2.3	Linux armv8l	60.2373351						0	81	81	81	1
z	1	1.0992						ESTEBA	np	6	0	monitoring	500	nonparola	2	ong	0	no	FP23M15	23	M	2021-10-15_18h26.43.869	THAI_NEGA	2021.2.3	Linux armv8l	60.2373351						0	82	82	82	1
l	1	1.005						MANTIDE	p	7	9	monitoring	250	l	1	pmcue	0	no	FP23M15	23	M	2021-10-15_18h26.43.869	THAI_NEGA	2021.2.3	Linux armv8l	60.2373351						0	83	83	83	1
m	1	1.0646						UVETTA	p	6	11	monitoring	500	parola	1	ong	0	no	FP23M15	23	M	2021-10-15_18h26.43.869	THAI_NEGA	2021.2.3	Linux armv8l	60.2373351						0	84	84	84	1
m	1	0.821						ESILIO	p	6	41	monitoring	250	parola	1	ong	0	no	FP23M15	23	M	2021-10-15_18h26.43.869	THAI_NEGA	2021.2.3	Linux armv8l	60.2373351						0	85	85	85	1
z	1	1.1558						RECRUTA	np	7	0	monitoring	500	nonparola	2	ong	0	no	FP23M15	23	M	2021-10-15_18h26.43.869	THAI_NEGA	2021.2.3	Linux armv8l	60.2373351						0	86	86	86	1
m	1	0.8392						TIMONE	p	7	31	monitoring	250	parola	1	ong	0	no	FP23M15	23	M	2021-10-15_18h26.43.869	THAI_NEGA	2021.2.3	Linux armv8l	60.2373351						0	87	87	87	1
m	1	0.8642						CAVOLO	p	6	13	monitoring	0	parola	1	ong	0	no	FP23M15	23	M	2021-10-15_18h26.43.869	THAI_NEGA	2021.2.3	Linux armv8l	60.2373351						0	88	88	88	1
z	1	1.3554						NOTTARE	np	7	0	monitoring	500	nonparola	2	ong	0	no	FP23M15	23	M	2021-10-15_18h26.43.869	THAI_NEGA	2021.2.3	Linux armv8l	60.2373351						0	89	89	89	1
m	1	1.0409						LICHENE	p	7	7	monitoring	0	parola	1	ong	0	no	FP23M15	23	M	2021-10-15_18h26.43.869	THAI_NEGA	2021.2.3	Linux armv8l	60.2373351						0	90	90	90	1
z	1	1.1439						PUSTINO	np	7	0	monitoring	500	nonparola	2	ong	0	no	FP23M15	23	M	2021-10-15_18h26.43.869	THAI_NEGA	2021.2.3	Linux armv8l	60.2373351						0	91	91	91	1
m	1	1.1152						MULINO	p	6	7	monitoring	0	parola	1	ong	0	no	FP23M15	23	M	2021-10-15_18h26.43.869	THAI_NEGA	2021.2.3	Linux armv8l	60.2373351						0	92	92	92	1
z	1	0.9786						VAROLO	np	6	0	monitoring	0	nonparola	2	ong	0	no	FP23M15	23	M	2021-10-15_18h26.43.869	THAI_NEGA	2021.2.3	Linux armv8l	60.2373351						0	93	93	93	1
m	0	0.8968						ENIGMA	p	6	9	monitoring	500	l	1	pmcue	0	no	FP23M15	23	M	2021-10-15_18h26.43.869	THAI_NEGA	2021.2.3	Linux armv8l	60.2373351						0	94	94	94	1
m	1	0.7637						NARICE	p	6	15	monitoring	250	parola	1	ong	0	no	FP23M15	23	M	2021-10-15_18h26.43.869	THAI_NEGA	2021.2.3	Linux armv8l	60.2373351						0	95	95	95	1
z	1	1.4406						CAVIDE	np	6	0	monitoring	500	nonparola	2	ong	0	no	FP23M15	23	M	2021-10-15_18h26.43.869	THAI_NEGA	2021.2.3	Linux armv8l	60.2373351						0	96	96	96	1
z	1	1.1467						VOLACE	np	6	0	monitoring	0	nonparola	2	ong	0	no	FP23M15	23	M	2021-10-15_18h26.43.869	THAI_NEGA	2021.2.3	Linux armv8l	60.2373351						0	97	97	97	1
m	0	1.3418						SADICE	np	6	0	monitoring	0	nonparola	2	ong	0	no	FP23M15	23	M	2021-10-15_18h26.43.869	THAI_NEGA	2021.2.3	Linux armv8l	60.2373351						0	98	98	98	1
m	1	0.9038						VORTICE	p	7	14	monitoring	250	parola	1	ong	0	no	FP23M15	23	M	2021-10-15_18h26.43.869	THAI_NEGA	2021.2.3	Linux armv8l	60.2373351						0	99	99	99	1
																			FP23M15	23	M	2021-10-15_18h26.43.869	THAI_NEGA	2021.2.3	Linux armv8l	60.2373351											n	1	7.8081	y	1	3.9513	n	1	4.5988
