# Supplementary material for: Thinking about it: the impact of COVID-19-related stimuli on prospective memory
Source: PeerJ. 2023 Nov 16;11:e16389. doi: 10.7717/peerj.16389 (PMC10657566; doi:10.7717/peerj.16389)
Supplement: Supplemental Information 4 — The raw data from both the task and the questionnaire. Both folders are divided in the three conditions (COV, DOC, and NEGA) depending on the presented video clip. [file peerj-11-16389-s004.zip › Data/RAW_Data_Task/NEGA_version/LP21F19_nega.csv]

trial_key.keys	trial_key.corr	trial_key.rt	trials_loop_practice.thisRepN	trials_loop_practice.thisTrialN	trials_loop_practice.thisN	trials_loop_practice.thisIndex	trials_loop_practice.ran	stimolo	parolanonparola	lunghezza	frequenza	blocco	jitter	rispcorr	StimTrig	stim_type	stimulus_after	underline	ID_Soggetto*	Età*	Sesso	date	expName	psychopyVersion	OS	frameRate	trials_loop_baseline.thisRepN	trials_loop_baseline.thisTrialN	trials_loop_baseline.thisN	trials_loop_baseline.thisIndex	trials_loop_baseline.ran	trials_loop_attention.thisRepN	trials_loop_attention.thisTrialN	trials_loop_attention.thisN	trials_loop_attention.thisIndex	trials_loop_attention.ran	emotional1_key.keys	emotional1_key.corr	emotional1_key.rt	emotional2_key.keys	emotional2_key.corr	emotional2_key.rt	emotional3_key.keys	emotional3_key.corr	emotional3_key.rt
m	1	0.7994	0	0	0	0	1	ARANCIA	p	7	31	practice	500	parola	1	ong	0	no	LP21F19	21	FEMMINA	2021-10-19_19h16.18.172	THAI_NEGA	2021.2.3	Win32	60.0528465
z	1	1.7545	0	1	1	1	1	RECINA	np	6	0	practice	500	nonparola	2	ong	0	no	LP21F19	21	FEMMINA	2021-10-19_19h16.18.172	THAI_NEGA	2021.2.3	Win32	60.0528465
z	1	1.6222	0	2	2	2	1	TUCCANA	np	7	0	practice	250	nonparola	2	ong	0	no	LP21F19	21	FEMMINA	2021-10-19_19h16.18.172	THAI_NEGA	2021.2.3	Win32	60.0528465
m	1	0.7118	0	3	3	3	1	PETTINE	p	7	1	practice	0	parola	1	ong	0	no	LP21F19	21	FEMMINA	2021-10-19_19h16.18.172	THAI_NEGA	2021.2.3	Win32	60.0528465
m	0	0.6446	0	4	4	4	1	INFITO	np	6	0	practice	500	nonparola	2	ong	0	no	LP21F19	21	FEMMINA	2021-10-19_19h16.18.172	THAI_NEGA	2021.2.3	Win32	60.0528465
m	1	1.0352	0	5	5	5	1	GIUDICE	p	7	374	practice	500	parola	1	ong	0	no	LP21F19	21	FEMMINA	2021-10-19_19h16.18.172	THAI_NEGA	2021.2.3	Win32	60.0528465
m	1	1.0805	0	6	6	6	1	VOLANTE	p	7	89	practice	0	parola	1	ong	0	no	LP21F19	21	FEMMINA	2021-10-19_19h16.18.172	THAI_NEGA	2021.2.3	Win32	60.0528465
z	1	1.6026	0	7	7	7	1	CUBELA	np	6	0	practice	250	nonparola	2	ong	0	no	LP21F19	21	FEMMINA	2021-10-19_19h16.18.172	THAI_NEGA	2021.2.3	Win32	60.0528465
z	1	1.247	0	8	8	8	1	LUGGINE	np	7	0	practice	0	nonparola	2	ong	0	no	LP21F19	21	FEMMINA	2021-10-19_19h16.18.172	THAI_NEGA	2021.2.3	Win32	60.0528465
m	1	1.2474	0	9	9	9	1	DISEGNO	p	7	201	practice	0	parola	1	ong	0	no	LP21F19	21	FEMMINA	2021-10-19_19h16.18.172	THAI_NEGA	2021.2.3	Win32	60.0528465
m	1	0.6456						RELITTO	p	7	8	baseline	500	parola	1	ong	0	no	LP21F19	21	FEMMINA	2021-10-19_19h16.18.172	THAI_NEGA	2021.2.3	Win32	60.0528465	0	0	0	0	1
m	1	0.6543						GERANIO	p	7	12	baseline	250	parola	1	ong	0	no	LP21F19	21	FEMMINA	2021-10-19_19h16.18.172	THAI_NEGA	2021.2.3	Win32	60.0528465	0	1	1	1	1
z	1	0.7899						VANANGA	np	7	0	baseline	0	nonparola	2	ong	0	no	LP21F19	21	FEMMINA	2021-10-19_19h16.18.172	THAI_NEGA	2021.2.3	Win32	60.0528465	0	2	2	2	1
m	1	0.6771						NATICA	p	6	5	baseline	250	parola	1	ong	0	no	LP21F19	21	FEMMINA	2021-10-19_19h16.18.172	THAI_NEGA	2021.2.3	Win32	60.0528465	0	3	3	3	1
z	1	0.8482						USTELLO	np	7	0	baseline	500	nonparola	2	ong	0	no	LP21F19	21	FEMMINA	2021-10-19_19h16.18.172	THAI_NEGA	2021.2.3	Win32	60.0528465	0	4	4	4	1
m	1	0.5383						METANO	p	6	17	baseline	250	parola	1	ong	0	no	LP21F19	21	FEMMINA	2021-10-19_19h16.18.172	THAI_NEGA	2021.2.3	Win32	60.0528465	0	5	5	5	1
z	1	1.2143						FIURIA	np	6	0	baseline	500	nonparola	2	ong	0	no	LP21F19	21	FEMMINA	2021-10-19_19h16.18.172	THAI_NEGA	2021.2.3	Win32	60.0528465	0	6	6	6	1
m	1	0.5758						SUGHERO	p	7	5	baseline	250	parola	1	ong	0	no	LP21F19	21	FEMMINA	2021-10-19_19h16.18.172	THAI_NEGA	2021.2.3	Win32	60.0528465	0	7	7	7	1
z	1	0.8135						PIROTA	np	6	0	baseline	250	nonparola	2	ong	0	no	LP21F19	21	FEMMINA	2021-10-19_19h16.18.172	THAI_NEGA	2021.2.3	Win32	60.0528465	0	8	8	8	1
z	1	1.0063						BAMBORA	np	7	0	baseline	0	nonparola	2	ong	0	no	LP21F19	21	FEMMINA	2021-10-19_19h16.18.172	THAI_NEGA	2021.2.3	Win32	60.0528465	0	9	9	9	1
m	1	0.7303						PETALO	p	6	27	baseline	250	parola	1	ong	0	no	LP21F19	21	FEMMINA	2021-10-19_19h16.18.172	THAI_NEGA	2021.2.3	Win32	60.0528465	0	10	10	10	1
m	1	0.8355						ELMETTO	p	7	5	baseline	0	parola	1	ong	0	no	LP21F19	21	FEMMINA	2021-10-19_19h16.18.172	THAI_NEGA	2021.2.3	Win32	60.0528465	0	11	11	11	1
z	1	0.6166						DOBILE	np	6	0	baseline	250	nonparola	2	ong	0	no	LP21F19	21	FEMMINA	2021-10-19_19h16.18.172	THAI_NEGA	2021.2.3	Win32	60.0528465	0	12	12	12	1
m	1	0.9641						BAVERO	p	6	7	baseline	0	parola	1	ong	0	no	LP21F19	21	FEMMINA	2021-10-19_19h16.18.172	THAI_NEGA	2021.2.3	Win32	60.0528465	0	13	13	13	1
m	1	0.7224						VALENZA	p	7	10	baseline	500	parola	1	ong	0	no	LP21F19	21	FEMMINA	2021-10-19_19h16.18.172	THAI_NEGA	2021.2.3	Win32	60.0528465	0	14	14	14	1
z	1	1.2561						ORDONE	np	6	0	baseline	250	nonparola	2	ong	0	no	LP21F19	21	FEMMINA	2021-10-19_19h16.18.172	THAI_NEGA	2021.2.3	Win32	60.0528465	0	15	15	15	1
z	1	1.3485						TERPONE	np	7	0	baseline	250	nonparola	2	ong	0	no	LP21F19	21	FEMMINA	2021-10-19_19h16.18.172	THAI_NEGA	2021.2.3	Win32	60.0528465	0	16	16	16	1
m	1	0.8033						INCHINO	p	7	10	baseline	250	parola	1	ong	0	no	LP21F19	21	FEMMINA	2021-10-19_19h16.18.172	THAI_NEGA	2021.2.3	Win32	60.0528465	0	17	17	17	1
m	1	0.8667						ETTARO	p	6	31	baseline	0	parola	1	ong	0	no	LP21F19	21	FEMMINA	2021-10-19_19h16.18.172	THAI_NEGA	2021.2.3	Win32	60.0528465	0	18	18	18	1
z	1	0.7979						LUVACA	np	6	0	baseline	250	nonparola	2	ong	0	no	LP21F19	21	FEMMINA	2021-10-19_19h16.18.172	THAI_NEGA	2021.2.3	Win32	60.0528465	0	19	19	19	1
m	1	0.7886						DUETTO	p	6	23	baseline	500	parola	1	ong	0	no	LP21F19	21	FEMMINA	2021-10-19_19h16.18.172	THAI_NEGA	2021.2.3	Win32	60.0528465	0	20	20	20	1
z	1	0.9291						PUPILE	np	6	0	baseline	250	nonparola	2	ong	0	no	LP21F19	21	FEMMINA	2021-10-19_19h16.18.172	THAI_NEGA	2021.2.3	Win32	60.0528465	0	21	21	21	1
z	1	0.8318						STOVACO	np	7	0	baseline	0	nonparola	2	ong	0	no	LP21F19	21	FEMMINA	2021-10-19_19h16.18.172	THAI_NEGA	2021.2.3	Win32	60.0528465	0	22	22	22	1
m	1	0.6454						BARILE	p	6	7	baseline	500	parola	1	ong	0	no	LP21F19	21	FEMMINA	2021-10-19_19h16.18.172	THAI_NEGA	2021.2.3	Win32	60.0528465	0	23	23	23	1
z	1	1.0677						RANAIO	np	6	0	baseline	250	nonparola	2	ong	0	no	LP21F19	21	FEMMINA	2021-10-19_19h16.18.172	THAI_NEGA	2021.2.3	Win32	60.0528465	0	24	24	24	1
m	1	0.7116						CAVERNA	p	7	14	baseline	250	parola	1	ong	0	no	LP21F19	21	FEMMINA	2021-10-19_19h16.18.172	THAI_NEGA	2021.2.3	Win32	60.0528465	0	25	25	25	1
z	1	1.1531						ROTOIA	np	7	0	baseline	500	nonparola	2	ong	0	no	LP21F19	21	FEMMINA	2021-10-19_19h16.18.172	THAI_NEGA	2021.2.3	Win32	60.0528465	0	26	26	26	1
m	1	0.8666						ALTURA	p	6	8	baseline	500	parola	1	ong	0	no	LP21F19	21	FEMMINA	2021-10-19_19h16.18.172	THAI_NEGA	2021.2.3	Win32	60.0528465	0	27	27	27	1
m	1	1.2618						DIPINTO	p	7	21	baseline	0	parola	1	ong	0	no	LP21F19	21	FEMMINA	2021-10-19_19h16.18.172	THAI_NEGA	2021.2.3	Win32	60.0528465	0	28	28	28	1
m	1	0.8162						LEGUME	p	6	11	baseline	250	parola	1	ong	0	no	LP21F19	21	FEMMINA	2021-10-19_19h16.18.172	THAI_NEGA	2021.2.3	Win32	60.0528465	0	29	29	29	1
z	1	0.9541						FEDINO	np	6	0	baseline	500	nonparola	2	ong	0	no	LP21F19	21	FEMMINA	2021-10-19_19h16.18.172	THAI_NEGA	2021.2.3	Win32	60.0528465	0	30	30	30	1
m	1	0.6491						MENSOLA	p	7	7	baseline	0	parola	1	ong	0	no	LP21F19	21	FEMMINA	2021-10-19_19h16.18.172	THAI_NEGA	2021.2.3	Win32	60.0528465	0	31	31	31	1
z	1	0.9476						ALCUME	np	6	0	baseline	500	nonparola	2	ong	0	no	LP21F19	21	FEMMINA	2021-10-19_19h16.18.172	THAI_NEGA	2021.2.3	Win32	60.0528465	0	32	32	32	1
m	1	0.7967						INNESTO	p	6	13	baseline	0	parola	1	ong	0	no	LP21F19	21	FEMMINA	2021-10-19_19h16.18.172	THAI_NEGA	2021.2.3	Win32	60.0528465	0	33	33	33	1
z	1	0.8897						LAVENDA	np	7	0	baseline	0	nonparola	2	ong	0	no	LP21F19	21	FEMMINA	2021-10-19_19h16.18.172	THAI_NEGA	2021.2.3	Win32	60.0528465	0	34	34	34	1
m	1	1.0495						SLAVINA	p	7	5	baseline	500	parola	1	ong	0	no	LP21F19	21	FEMMINA	2021-10-19_19h16.18.172	THAI_NEGA	2021.2.3	Win32	60.0528465	0	35	35	35	1
m	1	0.7544						ORMONE	p	6	6	baseline	500	parola	1	ong	0	no	LP21F19	21	FEMMINA	2021-10-19_19h16.18.172	THAI_NEGA	2021.2.3	Win32	60.0528465	0	36	36	36	1
z	1	0.7957						UMIONE	np	6	0	baseline	0	nonparola	2	ong	0	no	LP21F19	21	FEMMINA	2021-10-19_19h16.18.172	THAI_NEGA	2021.2.3	Win32	60.0528465	0	37	37	37	1
m	1	0.5854						SALAME	p	6	14	baseline	0	parola	1	ong	0	no	LP21F19	21	FEMMINA	2021-10-19_19h16.18.172	THAI_NEGA	2021.2.3	Win32	60.0528465	0	38	38	38	1
z	1	1.0822						GANDOLA	np	7	0	baseline	500	nonparola	2	ong	0	no	LP21F19	21	FEMMINA	2021-10-19_19h16.18.172	THAI_NEGA	2021.2.3	Win32	60.0528465	0	39	39	39	1
z	1	0.8915						DIGEGNO	np	7	0	baseline	500	nonparola	2	ong	0	no	LP21F19	21	FEMMINA	2021-10-19_19h16.18.172	THAI_NEGA	2021.2.3	Win32	60.0528465	0	40	40	40	1
z	1	0.8906						BACRECA	np	7	0	baseline	0	nonparola	2	ong	0	no	LP21F19	21	FEMMINA	2021-10-19_19h16.18.172	THAI_NEGA	2021.2.3	Win32	60.0528465	0	41	41	41	1
m	1	1.1144						RUDERE	p	6	8	baseline	250	parola	1	ong	0	no	LP21F19	21	FEMMINA	2021-10-19_19h16.18.172	THAI_NEGA	2021.2.3	Win32	60.0528465	0	42	42	42	1
z	1	0.8579						OSCITE	np	6	0	baseline	250	nonparola	2	ong	0	no	LP21F19	21	FEMMINA	2021-10-19_19h16.18.172	THAI_NEGA	2021.2.3	Win32	60.0528465	0	43	43	43	1
m	1	0.638						NETTARE	p	7	14	baseline	500	parola	1	ong	0	no	LP21F19	21	FEMMINA	2021-10-19_19h16.18.172	THAI_NEGA	2021.2.3	Win32	60.0528465	0	44	44	44	1
z	1	0.8919						PENTERA	np	7	0	baseline	0	nonparola	2	ong	0	no	LP21F19	21	FEMMINA	2021-10-19_19h16.18.172	THAI_NEGA	2021.2.3	Win32	60.0528465	0	45	45	45	1
z	1	0.9621						NEBOZIO	np	7	0	baseline	250	nonparola	2	ong	0	no	LP21F19	21	FEMMINA	2021-10-19_19h16.18.172	THAI_NEGA	2021.2.3	Win32	60.0528465	0	46	46	46	1
m	1	0.6791						ZATTERA	p	7	14	baseline	500	parola	1	ong	0	no	LP21F19	21	FEMMINA	2021-10-19_19h16.18.172	THAI_NEGA	2021.2.3	Win32	60.0528465	0	47	47	47	1
m	1	0.758						LAMIERA	p	7	11	baseline	500	parola	1	ong	0	no	LP21F19	21	FEMMINA	2021-10-19_19h16.18.172	THAI_NEGA	2021.2.3	Win32	60.0528465	0	48	48	48	1
z	1	0.9699						CULINA	np	6	0	baseline	500	nonparola	2	ong	0	no	LP21F19	21	FEMMINA	2021-10-19_19h16.18.172	THAI_NEGA	2021.2.3	Win32	60.0528465	0	49	49	49	1
m	1	0.7881						FALANGE	p	7	9	baseline	250	parola	1	ong	0	no	LP21F19	21	FEMMINA	2021-10-19_19h16.18.172	THAI_NEGA	2021.2.3	Win32	60.0528465	0	50	50	50	1
m	1	0.7163						PEDALE	p	6	16	baseline	500	parola	1	ong	0	no	LP21F19	21	FEMMINA	2021-10-19_19h16.18.172	THAI_NEGA	2021.2.3	Win32	60.0528465	0	51	51	51	1
z	1	0.8491						METARDO	np	7	0	baseline	500	nonparola	2	ong	0	no	LP21F19	21	FEMMINA	2021-10-19_19h16.18.172	THAI_NEGA	2021.2.3	Win32	60.0528465	0	52	52	52	1
m	1	0.8161						EMPORIO	p	7	3	baseline	250	parola	1	ong	0	no	LP21F19	21	FEMMINA	2021-10-19_19h16.18.172	THAI_NEGA	2021.2.3	Win32	60.0528465	0	53	53	53	1
z	1	0.6823						TAPORE	np	6	0	baseline	0	nonparola	2	ong	0	no	LP21F19	21	FEMMINA	2021-10-19_19h16.18.172	THAI_NEGA	2021.2.3	Win32	60.0528465	0	54	54	54	1
z	1	0.7506						DENTIDE	np	7	0	baseline	250	nonparola	2	ong	0	no	LP21F19	21	FEMMINA	2021-10-19_19h16.18.172	THAI_NEGA	2021.2.3	Win32	60.0528465	0	55	55	55	1
z	1	1.0778						SEPERTO	np	7	0	baseline	500	nonparola	2	ong	0	no	LP21F19	21	FEMMINA	2021-10-19_19h16.18.172	THAI_NEGA	2021.2.3	Win32	60.0528465	0	56	56	56	1
m	1	0.9318						MUCOSA	p	6	6	baseline	500	parola	1	ong	0	no	LP21F19	21	FEMMINA	2021-10-19_19h16.18.172	THAI_NEGA	2021.2.3	Win32	60.0528465	0	57	57	57	1
z	1	0.7006						BECULLA	np	7	0	baseline	250	nonparola	2	ong	0	no	LP21F19	21	FEMMINA	2021-10-19_19h16.18.172	THAI_NEGA	2021.2.3	Win32	60.0528465	0	58	58	58	1
m	1	0.5573						FUCINA	p	6	8	baseline	250	parola	1	ong	0	no	LP21F19	21	FEMMINA	2021-10-19_19h16.18.172	THAI_NEGA	2021.2.3	Win32	60.0528465	0	59	59	59	1
m	1	0.8208						ECLISSI	p	7	5	baseline	0	parola	1	ong	0	no	LP21F19	21	FEMMINA	2021-10-19_19h16.18.172	THAI_NEGA	2021.2.3	Win32	60.0528465	0	60	60	60	1
m	1	0.758						TROFEO	p	6	23	baseline	250	parola	1	ong	0	no	LP21F19	21	FEMMINA	2021-10-19_19h16.18.172	THAI_NEGA	2021.2.3	Win32	60.0528465	0	61	61	61	1
m	1	0.6737						ROTTAME	p	7	7	baseline	0	parola	1	ong	0	no	LP21F19	21	FEMMINA	2021-10-19_19h16.18.172	THAI_NEGA	2021.2.3	Win32	60.0528465	0	62	62	62	1
z	1	0.7353						MENDOLO	np	7	0	baseline	500	nonparola	2	ong	0	no	LP21F19	21	FEMMINA	2021-10-19_19h16.18.172	THAI_NEGA	2021.2.3	Win32	60.0528465	0	63	63	63	1
z	1	0.8745						ARSINE	np	6	0	baseline	250	nonparola	2	ong	0	no	LP21F19	21	FEMMINA	2021-10-19_19h16.18.172	THAI_NEGA	2021.2.3	Win32	60.0528465	0	64	64	64	1
m	1	0.6704						TISANA	p	6	7	baseline	0	parola	1	ong	0	no	LP21F19	21	FEMMINA	2021-10-19_19h16.18.172	THAI_NEGA	2021.2.3	Win32	60.0528465	0	65	65	65	1
m	0	0.8844						ORLINO	np	6	0	baseline	0	nonparola	2	ong	0	no	LP21F19	21	FEMMINA	2021-10-19_19h16.18.172	THAI_NEGA	2021.2.3	Win32	60.0528465	0	66	66	66	1
m	1	1.6748						ARINGA	p	6	9	baseline	500	parola	1	ong	0	no	LP21F19	21	FEMMINA	2021-10-19_19h16.18.172	THAI_NEGA	2021.2.3	Win32	60.0528465	0	67	67	67	1
z	1	0.9997						TENGINE	np	7	0	baseline	0	nonparola	2	ong	0	no	LP21F19	21	FEMMINA	2021-10-19_19h16.18.172	THAI_NEGA	2021.2.3	Win32	60.0528465	0	68	68	68	1
m	1	0.8897						ATTICO	p	6	6	baseline	500	parola	1	ong	0	no	LP21F19	21	FEMMINA	2021-10-19_19h16.18.172	THAI_NEGA	2021.2.3	Win32	60.0528465	0	69	69	69	1
z	1	0.9972						VENORE	np	6	0	baseline	250	nonparola	2	ong	0	no	LP21F19	21	FEMMINA	2021-10-19_19h16.18.172	THAI_NEGA	2021.2.3	Win32	60.0528465	0	70	70	70	1
z	0	1.15						DARSENA	p	7	9	baseline	0	parola	1	ong	0	no	LP21F19	21	FEMMINA	2021-10-19_19h16.18.172	THAI_NEGA	2021.2.3	Win32	60.0528465	0	71	71	71	1
z	1	1.0735						ALCIERE	np	7	0	baseline	250	nonparola	2	ong	0	no	LP21F19	21	FEMMINA	2021-10-19_19h16.18.172	THAI_NEGA	2021.2.3	Win32	60.0528465	0	72	72	72	1
z	1	1.6618						ENTIMO	np	6	0	baseline	0	nonparola	2	ong	0	no	LP21F19	21	FEMMINA	2021-10-19_19h16.18.172	THAI_NEGA	2021.2.3	Win32	60.0528465	0	73	73	73	1
m	1	0.5974						LIVIDO	p	6	8	baseline	500	parola	1	ong	0	no	LP21F19	21	FEMMINA	2021-10-19_19h16.18.172	THAI_NEGA	2021.2.3	Win32	60.0528465	0	74	74	74	1
z	0	0.6315						NAUSEA	p	6	15	baseline	0	parola	1	ong	0	no	LP21F19	21	FEMMINA	2021-10-19_19h16.18.172	THAI_NEGA	2021.2.3	Win32	60.0528465	0	75	75	75	1
z	1	1.2964						VERCACE	np	7	0	baseline	500	nonparola	2	ong	0	no	LP21F19	21	FEMMINA	2021-10-19_19h16.18.172	THAI_NEGA	2021.2.3	Win32	60.0528465	0	76	76	76	1
m	1	0.9625						COFANO	p	6	9	baseline	0	parola	1	ong	0	no	LP21F19	21	FEMMINA	2021-10-19_19h16.18.172	THAI_NEGA	2021.2.3	Win32	60.0528465	0	77	77	77	1
z	1	0.9598						USPICIO	np	7	0	baseline	250	nonparola	2	ong	0	no	LP21F19	21	FEMMINA	2021-10-19_19h16.18.172	THAI_NEGA	2021.2.3	Win32	60.0528465	0	78	78	78	1
m	1	1.1789						IMBUTO	p	6	9	baseline	0	parola	1	ong	0	no	LP21F19	21	FEMMINA	2021-10-19_19h16.18.172	THAI_NEGA	2021.2.3	Win32	60.0528465	0	79	79	79	1
z	1	1.0201						SADIVA	np	6	0	baseline	500	nonparola	2	ong	0	no	LP21F19	21	FEMMINA	2021-10-19_19h16.18.172	THAI_NEGA	2021.2.3	Win32	60.0528465	0	80	80	80	1
m	1	0.7549						BOZZOLO	p	7	7	baseline	0	parola	1	ong	0	no	LP21F19	21	FEMMINA	2021-10-19_19h16.18.172	THAI_NEGA	2021.2.3	Win32	60.0528465	0	81	81	81	1
z	1	0.8518						OMPICCIO	np	7	0	baseline	0	nonparola	2	ong	0	no	LP21F19	21	FEMMINA	2021-10-19_19h16.18.172	THAI_NEGA	2021.2.3	Win32	60.0528465	0	82	82	82	1
m	0	0.7731						LIMPONE	np	7	0	baseline	500	nonparola	2	ong	0	no	LP21F19	21	FEMMINA	2021-10-19_19h16.18.172	THAI_NEGA	2021.2.3	Win32	60.0528465	0	83	83	83	1
z	1	1.6305						NARCICO	np	7	0	baseline	250	nonparola	2	ong	0	no	LP21F19	21	FEMMINA	2021-10-19_19h16.18.172	THAI_NEGA	2021.2.3	Win32	60.0528465	0	84	84	84	1
m	1	0.746						PASCOLO	p	7	7	baseline	0	parola	1	ong	0	no	LP21F19	21	FEMMINA	2021-10-19_19h16.18.172	THAI_NEGA	2021.2.3	Win32	60.0528465	0	85	85	85	1
m	0	0.7374						INSOGNA	np	7	0	baseline	250	nonparola	2	ong	0	no	LP21F19	21	FEMMINA	2021-10-19_19h16.18.172	THAI_NEGA	2021.2.3	Win32	60.0528465	0	86	86	86	1
m	1	0.8948						PATINA	p	6	14	baseline	250	parola	1	ong	0	no	LP21F19	21	FEMMINA	2021-10-19_19h16.18.172	THAI_NEGA	2021.2.3	Win32	60.0528465	0	87	87	87	1
z	1	0.7827						ADOLTO	np	7	0	baseline	0	nonparola	2	ong	0	no	LP21F19	21	FEMMINA	2021-10-19_19h16.18.172	THAI_NEGA	2021.2.3	Win32	60.0528465	0	88	88	88	1
m	1	0.635						UTENTE	p	6	34	baseline	0	parola	1	ong	0	no	LP21F19	21	FEMMINA	2021-10-19_19h16.18.172	THAI_NEGA	2021.2.3	Win32	60.0528465	0	89	89	89	1
z	1	0.8964						CIPELLA	np	7	0	baseline	500	nonparola	2	ong	0	no	LP21F19	21	FEMMINA	2021-10-19_19h16.18.172	THAI_NEGA	2021.2.3	Win32	60.0528465	0	90	90	90	1
m	1	0.6794						GINEPRO	p	7	10	baseline	0	parola	1	ong	0	no	LP21F19	21	FEMMINA	2021-10-19_19h16.18.172	THAI_NEGA	2021.2.3	Win32	60.0528465	0	91	91	91	1
z	1	0.8492						NONATO	np	6	0	baseline	500	nonparola	2	ong	0	no	LP21F19	21	FEMMINA	2021-10-19_19h16.18.172	THAI_NEGA	2021.2.3	Win32	60.0528465	0	92	92	92	1
m	1	0.6858						CALICE	p	6	10	baseline	0	parola	1	ong	0	no	LP21F19	21	FEMMINA	2021-10-19_19h16.18.172	THAI_NEGA	2021.2.3	Win32	60.0528465	0	93	93	93	1
m	1	0.7327						TORACE	p	6	31	baseline	250	parola	1	ong	0	no	LP21F19	21	FEMMINA	2021-10-19_19h16.18.172	THAI_NEGA	2021.2.3	Win32	60.0528465	0	94	94	94	1
m	1	0.5865						REDINE	p	6	8	baseline	500	parola	1	ong	0	no	LP21F19	21	FEMMINA	2021-10-19_19h16.18.172	THAI_NEGA	2021.2.3	Win32	60.0528465	0	95	95	95	1
m	1	0.6005						GOMITO	p	6	35	baseline	0	parola	1	ong	0	no	LP21F19	21	FEMMINA	2021-10-19_19h16.18.172	THAI_NEGA	2021.2.3	Win32	60.0528465	0	96	96	96	1
z	1	0.7697						INGENSO	np	7	0	baseline	500	nonparola	2	ong	0	no	LP21F19	21	FEMMINA	2021-10-19_19h16.18.172	THAI_NEGA	2021.2.3	Win32	60.0528465	0	97	97	97	1
z	1	0.7773						COVALLO	np	7	0	baseline	250	nonparola	2	ong	0	no	LP21F19	21	FEMMINA	2021-10-19_19h16.18.172	THAI_NEGA	2021.2.3	Win32	60.0528465	0	98	98	98	1
m	1	0.6912						MONACO	p	6	24	baseline	250	parola	1	ong	0	no	LP21F19	21	FEMMINA	2021-10-19_19h16.18.172	THAI_NEGA	2021.2.3	Win32	60.0528465	0	99	99	99	1
m	1	1.2327						DILUVIO	p	7	34	monitoring	0	parola	1	ong	0	no	LP21F19	21	FEMMINA	2021-10-19_19h16.18.172	THAI_NEGA	2021.2.3	Win32	60.0528465						0	0	0	0	1
m	0	0.795						PADATO	np	6	0	monitoring	250	nonparola	2	ong	0	no	LP21F19	21	FEMMINA	2021-10-19_19h16.18.172	THAI_NEGA	2021.2.3	Win32	60.0528465						0	1	1	1	1
m	1	0.7927						STIVALE	p	7	10	monitoring	0	parola	1	ong	0	no	LP21F19	21	FEMMINA	2021-10-19_19h16.18.172	THAI_NEGA	2021.2.3	Win32	60.0528465						0	2	2	2	1
l	0	0.7128						BAMMINO	np	7	0	monitoring	0	nonparola	2	ong	0	no	LP21F19	21	FEMMINA	2021-10-19_19h16.18.172	THAI_NEGA	2021.2.3	Win32	60.0528465						0	3	3	3	1
z	1	1.3219						NUDOLA	np	6	0	monitoring	250	nonparola	2	ong	0	no	LP21F19	21	FEMMINA	2021-10-19_19h16.18.172	THAI_NEGA	2021.2.3	Win32	60.0528465						0	4	4	4	1
	0							ZAMPINO	p	7	6	monitoring	500	parola	1	ong	0	no	LP21F19	21	FEMMINA	2021-10-19_19h16.18.172	THAI_NEGA	2021.2.3	Win32	60.0528465						0	5	5	5	1
m	1	1.0678						CALDAIA	p	7	12	monitoring	250	parola	1	ong	0	no	LP21F19	21	FEMMINA	2021-10-19_19h16.18.172	THAI_NEGA	2021.2.3	Win32	60.0528465						0	6	6	6	1
m	0	1.3124						FULGINE	np	7	0	monitoring	0	nonparola	2	ong	0	no	LP21F19	21	FEMMINA	2021-10-19_19h16.18.172	THAI_NEGA	2021.2.3	Win32	60.0528465						0	7	7	7	1
m	1	1.0895						URANIO	p	6	9	monitoring	250	parola	1	ong	0	no	LP21F19	21	FEMMINA	2021-10-19_19h16.18.172	THAI_NEGA	2021.2.3	Win32	60.0528465						0	8	8	8	1
z	1	0.7136						APISSO	np	6	0	monitoring	500	nonparola	2	ong	0	no	LP21F19	21	FEMMINA	2021-10-19_19h16.18.172	THAI_NEGA	2021.2.3	Win32	60.0528465						0	9	9	9	1
l	1	0.8691						CAGERMA	np	7	0	monitoring	0	l	2	pmcue	0	no	LP21F19	21	FEMMINA	2021-10-19_19h16.18.172	THAI_NEGA	2021.2.3	Win32	60.0528465						0	10	10	10	1
m	1	1.2281						TAZZINA	p	7	10	monitoring	250	parola	1	ong	0	no	LP21F19	21	FEMMINA	2021-10-19_19h16.18.172	THAI_NEGA	2021.2.3	Win32	60.0528465						0	11	11	11	1
m	1	0.7451						VAPORE	p	6	40	monitoring	0	parola	1	ong	0	no	LP21F19	21	FEMMINA	2021-10-19_19h16.18.172	THAI_NEGA	2021.2.3	Win32	60.0528465						0	12	12	12	1
z	1	0.7794						FEDORE	np	6	0	monitoring	250	nonparola	2	ong	0	no	LP21F19	21	FEMMINA	2021-10-19_19h16.18.172	THAI_NEGA	2021.2.3	Win32	60.0528465						0	13	13	13	1
m	1	1.2993						MONTONE	p	7	8	monitoring	250	parola	1	ong	0	no	LP21F19	21	FEMMINA	2021-10-19_19h16.18.172	THAI_NEGA	2021.2.3	Win32	60.0528465						0	14	14	14	1
z	1	1.1958						CANEZZA	np	7	0	monitoring	0	nonparola	2	ong	0	no	LP21F19	21	FEMMINA	2021-10-19_19h16.18.172	THAI_NEGA	2021.2.3	Win32	60.0528465						0	15	15	15	1
z	1	1.3078						RAGINA	np	6	0	monitoring	250	nonparola	2	ong	0	no	LP21F19	21	FEMMINA	2021-10-19_19h16.18.172	THAI_NEGA	2021.2.3	Win32	60.0528465						0	16	16	16	1
m	1	0.7454						AGNELLO	p	7	17	monitoring	250	parola	1	ong	0	no	LP21F19	21	FEMMINA	2021-10-19_19h16.18.172	THAI_NEGA	2021.2.3	Win32	60.0528465						0	17	17	17	1
z	1	1.0958						PINARIO	np	7	0	monitoring	250	nonparola	2	ong	0	no	LP21F19	21	FEMMINA	2021-10-19_19h16.18.172	THAI_NEGA	2021.2.3	Win32	60.0528465						0	18	18	18	1
z	1	1.0632						INDANO	np	6	0	monitoring	500	nonparola	2	ong	0	no	LP21F19	21	FEMMINA	2021-10-19_19h16.18.172	THAI_NEGA	2021.2.3	Win32	60.0528465						0	19	19	19	1
m	1	0.7411						BISTURI	p	7	8	monitoring	250	parola	1	ong	0	no	LP21F19	21	FEMMINA	2021-10-19_19h16.18.172	THAI_NEGA	2021.2.3	Win32	60.0528465						0	20	20	20	1
z	1	1.1968						SECONTO	np	7	0	monitoring	250	nonparola	2	ong	0	no	LP21F19	21	FEMMINA	2021-10-19_19h16.18.172	THAI_NEGA	2021.2.3	Win32	60.0528465						0	21	21	21	1
l	1	0.6159						POMATA	p	6	0	monitoring	500	l	1	pmcue	0	no	LP21F19	21	FEMMINA	2021-10-19_19h16.18.172	THAI_NEGA	2021.2.3	Win32	60.0528465						0	22	22	22	1
z	1	1.5296						UMETTA	np	6	0	monitoring	250	nonparola	2	ong	0	no	LP21F19	21	FEMMINA	2021-10-19_19h16.18.172	THAI_NEGA	2021.2.3	Win32	60.0528465						0	23	23	23	1
m	1	0.998						FRUSCIO	p	7	9	monitoring	0	parola	1	ong	0	no	LP21F19	21	FEMMINA	2021-10-19_19h16.18.172	THAI_NEGA	2021.2.3	Win32	60.0528465						0	24	24	24	1
m	1	0.6844						ORDIGNO	p	7	15	monitoring	250	parola	1	ong	0	no	LP21F19	21	FEMMINA	2021-10-19_19h16.18.172	THAI_NEGA	2021.2.3	Win32	60.0528465						0	25	25	25	1
z	1	1.5293						METALO	np	6	0	monitoring	0	nonparola	2	ong	0	no	LP21F19	21	FEMMINA	2021-10-19_19h16.18.172	THAI_NEGA	2021.2.3	Win32	60.0528465						0	26	26	26	1
z	1	1.1906						GAVERA	np	6	0	monitoring	500	nonparola	2	ong	0	no	LP21F19	21	FEMMINA	2021-10-19_19h16.18.172	THAI_NEGA	2021.2.3	Win32	60.0528465						0	27	27	27	1
m	1	0.973						INSERTO	p	7	9	monitoring	0	parola	1	ong	0	no	LP21F19	21	FEMMINA	2021-10-19_19h16.18.172	THAI_NEGA	2021.2.3	Win32	60.0528465						0	28	28	28	1
z	0	0.9475						VICARIO	p	7	9	monitoring	500	parola	1	ong	0	no	LP21F19	21	FEMMINA	2021-10-19_19h16.18.172	THAI_NEGA	2021.2.3	Win32	60.0528465						0	29	29	29	1
z	1	1.6617						ACENDA	np	6	0	monitoring	0	nonparola	2	ong	0	no	LP21F19	21	FEMMINA	2021-10-19_19h16.18.172	THAI_NEGA	2021.2.3	Win32	60.0528465						0	30	30	30	1
m	1	0.873						DECADE	p	6	7	monitoring	0	parola	1	ong	0	no	LP21F19	21	FEMMINA	2021-10-19_19h16.18.172	THAI_NEGA	2021.2.3	Win32	60.0528465						0	31	31	31	1
z	1	1.3357						PALETE	np	6	0	monitoring	500	nonparola	2	ong	0	no	LP21F19	21	FEMMINA	2021-10-19_19h16.18.172	THAI_NEGA	2021.2.3	Win32	60.0528465						0	32	32	32	1
m	1	0.6151						SENAPE	p	6	17	monitoring	500	parola	1	ong	0	no	LP21F19	21	FEMMINA	2021-10-19_19h16.18.172	THAI_NEGA	2021.2.3	Win32	60.0528465						0	33	33	33	1
z	1	1.3632						TENTONO	np	7	0	monitoring	0	nonparola	2	ong	0	no	LP21F19	21	FEMMINA	2021-10-19_19h16.18.172	THAI_NEGA	2021.2.3	Win32	60.0528465						0	34	34	34	1
m	0	0.6696						MANICO	p	6	12	monitoring	0	l	1	pmcue	0	no	LP21F19	21	FEMMINA	2021-10-19_19h16.18.172	THAI_NEGA	2021.2.3	Win32	60.0528465						0	35	35	35	1
m	1	1.1386						GETTONE	p	7	5	monitoring	250	parola	1	ong	0	no	LP21F19	21	FEMMINA	2021-10-19_19h16.18.172	THAI_NEGA	2021.2.3	Win32	60.0528465						0	36	36	36	1
z	1	0.8663						CALERA	np	6	0	monitoring	500	nonparola	2	ong	0	no	LP21F19	21	FEMMINA	2021-10-19_19h16.18.172	THAI_NEGA	2021.2.3	Win32	60.0528465						0	37	37	37	1
m	1	0.8915						USTIONE	p	7	20	monitoring	500	parola	1	ong	0	no	LP21F19	21	FEMMINA	2021-10-19_19h16.18.172	THAI_NEGA	2021.2.3	Win32	60.0528465						0	38	38	38	1
m	1	1.4081						LEGNAME	p	7	7	monitoring	0	parola	1	ong	0	no	LP21F19	21	FEMMINA	2021-10-19_19h16.18.172	THAI_NEGA	2021.2.3	Win32	60.0528465						0	39	39	39	1
z	1	0.9343						MODIVO	np	6	0	monitoring	0	nonparola	2	ong	0	no	LP21F19	21	FEMMINA	2021-10-19_19h16.18.172	THAI_NEGA	2021.2.3	Win32	60.0528465						0	40	40	40	1
m	1	0.8542						RADURA	p	6	9	monitoring	0	parola	1	ong	0	no	LP21F19	21	FEMMINA	2021-10-19_19h16.18.172	THAI_NEGA	2021.2.3	Win32	60.0528465						0	41	41	41	1
z	1	0.8745						TUANTO	np	6	0	monitoring	250	nonparola	2	ong	0	no	LP21F19	21	FEMMINA	2021-10-19_19h16.18.172	THAI_NEGA	2021.2.3	Win32	60.0528465						0	42	42	42	1
m	1	1.1281						PICCONE	p	7	11	monitoring	0	parola	1	ong	0	no	LP21F19	21	FEMMINA	2021-10-19_19h16.18.172	THAI_NEGA	2021.2.3	Win32	60.0528465						0	43	43	43	1
z	1	0.9788						LACREME	np	7	0	monitoring	250	nonparola	2	ong	0	no	LP21F19	21	FEMMINA	2021-10-19_19h16.18.172	THAI_NEGA	2021.2.3	Win32	60.0528465						0	44	44	44	1
z	1	1.2062						DILITTA	np	7	0	monitoring	500	nonparola	2	ong	0	no	LP21F19	21	FEMMINA	2021-10-19_19h16.18.172	THAI_NEGA	2021.2.3	Win32	60.0528465						0	45	45	45	1
l	1	1.098						TOMANTE	np	7	0	monitoring	0	l	2	pmcue	0	no	LP21F19	21	FEMMINA	2021-10-19_19h16.18.172	THAI_NEGA	2021.2.3	Win32	60.0528465						0	46	46	46	1
m	1	1.007						OTTONE	p	6	17	monitoring	500	parola	1	ong	0	no	LP21F19	21	FEMMINA	2021-10-19_19h16.18.172	THAI_NEGA	2021.2.3	Win32	60.0528465						0	47	47	47	1
m	1	1.1115						GAZEBO	p	6	8	monitoring	0	parola	1	ong	0	no	LP21F19	21	FEMMINA	2021-10-19_19h16.18.172	THAI_NEGA	2021.2.3	Win32	60.0528465						0	48	48	48	1
z	1	1.0237						NENICO	np	6	0	monitoring	250	nonparola	2	ong	0	no	LP21F19	21	FEMMINA	2021-10-19_19h16.18.172	THAI_NEGA	2021.2.3	Win32	60.0528465						0	49	49	49	1
m	1	1.6121						ARPIONE	p	7	12	monitoring	250	parola	1	ong	0	no	LP21F19	21	FEMMINA	2021-10-19_19h16.18.172	THAI_NEGA	2021.2.3	Win32	60.0528465						0	50	50	50	1
z	1	0.8463						VANIGIA	np	7	0	monitoring	500	nonparola	2	ong	0	no	LP21F19	21	FEMMINA	2021-10-19_19h16.18.172	THAI_NEGA	2021.2.3	Win32	60.0528465						0	51	51	51	1
z	1	1.0314						EBLISSE	np	7	0	monitoring	0	nonparola	2	ong	0	no	LP21F19	21	FEMMINA	2021-10-19_19h16.18.172	THAI_NEGA	2021.2.3	Win32	60.0528465						0	52	52	52	1
m	1	1.0224						CARTINA	p	7	13	monitoring	250	parola	1	ong	0	no	LP21F19	21	FEMMINA	2021-10-19_19h16.18.172	THAI_NEGA	2021.2.3	Win32	60.0528465						0	53	53	53	1
z	1	1.1795						TECITA	np	6	0	monitoring	500	nonparola	2	ong	0	no	LP21F19	21	FEMMINA	2021-10-19_19h16.18.172	THAI_NEGA	2021.2.3	Win32	60.0528465						0	54	54	54	1
m	1	0.8968						FELINO	p	6	9	monitoring	500	parola	1	ong	0	no	LP21F19	21	FEMMINA	2021-10-19_19h16.18.172	THAI_NEGA	2021.2.3	Win32	60.0528465						0	55	55	55	1
z	1	1.1882						GINEVRO	np	7	0	monitoring	250	nonparola	2	ong	0	no	LP21F19	21	FEMMINA	2021-10-19_19h16.18.172	THAI_NEGA	2021.2.3	Win32	60.0528465						0	56	56	56	1
z	1	0.9392						ELANCO	np	6	0	monitoring	250	nonparola	2	ong	0	no	LP21F19	21	FEMMINA	2021-10-19_19h16.18.172	THAI_NEGA	2021.2.3	Win32	60.0528465						0	57	57	57	1
m	1	1.1085						BIDONE	p	6	13	monitoring	0	parola	1	ong	0	no	LP21F19	21	FEMMINA	2021-10-19_19h16.18.172	THAI_NEGA	2021.2.3	Win32	60.0528465						0	58	58	58	1
m	1	1.1461						LEMURE	p	6	3	monitoring	500	parola	1	ong	0	no	LP21F19	21	FEMMINA	2021-10-19_19h16.18.172	THAI_NEGA	2021.2.3	Win32	60.0528465						0	59	59	59	1
l	1	1.0016						SAGOMA	p	6	0	monitoring	250	l	1	pmcue	0	no	LP21F19	21	FEMMINA	2021-10-19_19h16.18.172	THAI_NEGA	2021.2.3	Win32	60.0528465						0	60	60	60	1
m	1	0.8157						REPERTO	p	7	7	monitoring	0	parola	1	ong	0	no	LP21F19	21	FEMMINA	2021-10-19_19h16.18.172	THAI_NEGA	2021.2.3	Win32	60.0528465						0	61	61	61	1
z	1	0.8465						MIDULLO	np	7	0	monitoring	250	nonparola	2	ong	0	no	LP21F19	21	FEMMINA	2021-10-19_19h16.18.172	THAI_NEGA	2021.2.3	Win32	60.0528465						0	62	62	62	1
z	1	1.2148						DANNOLA	np	7	0	monitoring	500	nonparola	2	ong	0	no	LP21F19	21	FEMMINA	2021-10-19_19h16.18.172	THAI_NEGA	2021.2.3	Win32	60.0528465						0	63	63	63	1
m	1	0.6845						ORFANO	p	6	9	monitoring	500	parola	1	ong	0	no	LP21F19	21	FEMMINA	2021-10-19_19h16.18.172	THAI_NEGA	2021.2.3	Win32	60.0528465						0	64	64	64	1
z	1	1.188						BANENA	np	6	0	monitoring	250	nonparola	2	ong	0	no	LP21F19	21	FEMMINA	2021-10-19_19h16.18.172	THAI_NEGA	2021.2.3	Win32	60.0528465						0	65	65	65	1
m	0	1.016						FERPATA	np	7	0	monitoring	0	nonparola	2	ong	0	no	LP21F19	21	FEMMINA	2021-10-19_19h16.18.172	THAI_NEGA	2021.2.3	Win32	60.0528465						0	66	66	66	1
m	1	0.768						NEURONE	p	7	11	monitoring	250	parola	1	ong	0	no	LP21F19	21	FEMMINA	2021-10-19_19h16.18.172	THAI_NEGA	2021.2.3	Win32	60.0528465						0	67	67	67	1
	0							LATTERA	np	7	0	monitoring	500	nonparola	2	ong	0	no	LP21F19	21	FEMMINA	2021-10-19_19h16.18.172	THAI_NEGA	2021.2.3	Win32	60.0528465						0	68	68	68	1
z	1	1.3073						GESIONE	np	7	0	monitoring	500	nonparola	2	ong	0	no	LP21F19	21	FEMMINA	2021-10-19_19h16.18.172	THAI_NEGA	2021.2.3	Win32	60.0528465						0	69	69	69	1
m	1	0.9134						PEDANA	p	6	18	monitoring	500	parola	1	ong	0	no	LP21F19	21	FEMMINA	2021-10-19_19h16.18.172	THAI_NEGA	2021.2.3	Win32	60.0528465						0	70	70	70	1
l	1	0.9075						MACIATA	np	7	0	monitoring	500	l	2	pmcue	0	no	LP21F19	21	FEMMINA	2021-10-19_19h16.18.172	THAI_NEGA	2021.2.3	Win32	60.0528465						0	71	71	71	1
	0							FIOLINO	np	7	0	monitoring	250	nonparola	2	ong	0	no	LP21F19	21	FEMMINA	2021-10-19_19h16.18.172	THAI_NEGA	2021.2.3	Win32	60.0528465						0	72	72	72	1
m	1	1.1547						INGORGO	p	7	16	monitoring	0	parola	1	ong	0	no	LP21F19	21	FEMMINA	2021-10-19_19h16.18.172	THAI_NEGA	2021.2.3	Win32	60.0528465						0	73	73	73	1
z	1	1.1867						IMPORO	np	6	0	monitoring	250	nonparola	2	ong	0	no	LP21F19	21	FEMMINA	2021-10-19_19h16.18.172	THAI_NEGA	2021.2.3	Win32	60.0528465						0	74	74	74	1
m	1	0.9966						NOBILE	p	6	29	monitoring	500	parola	1	ong	0	no	LP21F19	21	FEMMINA	2021-10-19_19h16.18.172	THAI_NEGA	2021.2.3	Win32	60.0528465						0	75	75	75	1
m	1	1.7298						MINIERA	p	7	19	monitoring	500	parola	1	ong	0	no	LP21F19	21	FEMMINA	2021-10-19_19h16.18.172	THAI_NEGA	2021.2.3	Win32	60.0528465						0	76	76	76	1
z	1	1.0807						ALLARVE	np	7	0	monitoring	500	nonparola	2	ong	0	no	LP21F19	21	FEMMINA	2021-10-19_19h16.18.172	THAI_NEGA	2021.2.3	Win32	60.0528465						0	77	77	77	1
z	1	1.0382						DIBANO	np	6	0	monitoring	250	nonparola	2	ong	0	no	LP21F19	21	FEMMINA	2021-10-19_19h16.18.172	THAI_NEGA	2021.2.3	Win32	60.0528465						0	78	78	78	1
m	1	0.9572						FAGOTTO	p	7	7	monitoring	0	parola	1	ong	0	no	LP21F19	21	FEMMINA	2021-10-19_19h16.18.172	THAI_NEGA	2021.2.3	Win32	60.0528465						0	79	79	79	1
m	1	0.806						PALUDE	p	6	13	monitoring	0	parola	1	ong	0	no	LP21F19	21	FEMMINA	2021-10-19_19h16.18.172	THAI_NEGA	2021.2.3	Win32	60.0528465						0	80	80	80	1
z	1	0.8562						MUDINO	np	6	0	monitoring	500	nonparola	2	ong	0	no	LP21F19	21	FEMMINA	2021-10-19_19h16.18.172	THAI_NEGA	2021.2.3	Win32	60.0528465						0	81	81	81	1
z	1	0.8843						ESTEBA	np	6	0	monitoring	500	nonparola	2	ong	0	no	LP21F19	21	FEMMINA	2021-10-19_19h16.18.172	THAI_NEGA	2021.2.3	Win32	60.0528465						0	82	82	82	1
l	1	0.5562						MANTIDE	p	7	9	monitoring	250	l	1	pmcue	0	no	LP21F19	21	FEMMINA	2021-10-19_19h16.18.172	THAI_NEGA	2021.2.3	Win32	60.0528465						0	83	83	83	1
m	1	1.2354						UVETTA	p	6	11	monitoring	500	parola	1	ong	0	no	LP21F19	21	FEMMINA	2021-10-19_19h16.18.172	THAI_NEGA	2021.2.3	Win32	60.0528465						0	84	84	84	1
m	1	0.8304						ESILIO	p	6	41	monitoring	250	parola	1	ong	0	no	LP21F19	21	FEMMINA	2021-10-19_19h16.18.172	THAI_NEGA	2021.2.3	Win32	60.0528465						0	85	85	85	1
z	1	1.0628						RECRUTA	np	7	0	monitoring	500	nonparola	2	ong	0	no	LP21F19	21	FEMMINA	2021-10-19_19h16.18.172	THAI_NEGA	2021.2.3	Win32	60.0528465						0	86	86	86	1
m	1	0.7541						TIMONE	p	7	31	monitoring	250	parola	1	ong	0	no	LP21F19	21	FEMMINA	2021-10-19_19h16.18.172	THAI_NEGA	2021.2.3	Win32	60.0528465						0	87	87	87	1
m	1	0.679						CAVOLO	p	6	13	monitoring	0	parola	1	ong	0	no	LP21F19	21	FEMMINA	2021-10-19_19h16.18.172	THAI_NEGA	2021.2.3	Win32	60.0528465						0	88	88	88	1
z	1	0.7996						NOTTARE	np	7	0	monitoring	500	nonparola	2	ong	0	no	LP21F19	21	FEMMINA	2021-10-19_19h16.18.172	THAI_NEGA	2021.2.3	Win32	60.0528465						0	89	89	89	1
m	1	0.7632						LICHENE	p	7	7	monitoring	0	parola	1	ong	0	no	LP21F19	21	FEMMINA	2021-10-19_19h16.18.172	THAI_NEGA	2021.2.3	Win32	60.0528465						0	90	90	90	1
z	1	0.7643						PUSTINO	np	7	0	monitoring	500	nonparola	2	ong	0	no	LP21F19	21	FEMMINA	2021-10-19_19h16.18.172	THAI_NEGA	2021.2.3	Win32	60.0528465						0	91	91	91	1
m	1	0.7723						MULINO	p	6	7	monitoring	0	parola	1	ong	0	no	LP21F19	21	FEMMINA	2021-10-19_19h16.18.172	THAI_NEGA	2021.2.3	Win32	60.0528465						0	92	92	92	1
m	0	0.9579						VAROLO	np	6	0	monitoring	0	nonparola	2	ong	0	no	LP21F19	21	FEMMINA	2021-10-19_19h16.18.172	THAI_NEGA	2021.2.3	Win32	60.0528465						0	93	93	93	1
l	1	1.1972						ENIGMA	p	6	9	monitoring	500	l	1	pmcue	0	no	LP21F19	21	FEMMINA	2021-10-19_19h16.18.172	THAI_NEGA	2021.2.3	Win32	60.0528465						0	94	94	94	1
m	1	0.7886						NARICE	p	6	15	monitoring	250	parola	1	ong	0	no	LP21F19	21	FEMMINA	2021-10-19_19h16.18.172	THAI_NEGA	2021.2.3	Win32	60.0528465						0	95	95	95	1
z	1	0.8632						CAVIDE	np	6	0	monitoring	500	nonparola	2	ong	0	no	LP21F19	21	FEMMINA	2021-10-19_19h16.18.172	THAI_NEGA	2021.2.3	Win32	60.0528465						0	96	96	96	1
z	1	0.7973						VOLACE	np	6	0	monitoring	0	nonparola	2	ong	0	no	LP21F19	21	FEMMINA	2021-10-19_19h16.18.172	THAI_NEGA	2021.2.3	Win32	60.0528465						0	97	97	97	1
z	1	1.347						SADICE	np	6	0	monitoring	0	nonparola	2	ong	0	no	LP21F19	21	FEMMINA	2021-10-19_19h16.18.172	THAI_NEGA	2021.2.3	Win32	60.0528465						0	98	98	98	1
m	1	0.6992						VORTICE	p	7	14	monitoring	250	parola	1	ong	0	no	LP21F19	21	FEMMINA	2021-10-19_19h16.18.172	THAI_NEGA	2021.2.3	Win32	60.0528465						0	99	99	99	1
																			LP21F19	21	FEMMINA	2021-10-19_19h16.18.172	THAI_NEGA	2021.2.3	Win32	60.0528465											n	1	14.6042	y	1	4.0936	n	1	3.4091
