# Supplementary material for: Thinking about it: the impact of COVID-19-related stimuli on prospective memory
Source: PeerJ. 2023 Nov 16;11:e16389. doi: 10.7717/peerj.16389 (PMC10657566; doi:10.7717/peerj.16389)
Supplement: Supplemental Information 4 — The raw data from both the task and the questionnaire. Both folders are divided in the three conditions (COV, DOC, and NEGA) depending on the presented video clip. [file peerj-11-16389-s004.zip › Data/RAW_Data_Task/NEGA_version/LT20M18_nega.csv]

trial_key.keys	trial_key.corr	trial_key.rt	trials_loop_practice.thisRepN	trials_loop_practice.thisTrialN	trials_loop_practice.thisN	trials_loop_practice.thisIndex	trials_loop_practice.ran	stimolo	parolanonparola	lunghezza	frequenza	blocco	jitter	rispcorr	StimTrig	stim_type	stimulus_after	underline	ID_Soggetto*	Età*	Sesso	date	expName	psychopyVersion	OS	frameRate	trials_loop_baseline.thisRepN	trials_loop_baseline.thisTrialN	trials_loop_baseline.thisN	trials_loop_baseline.thisIndex	trials_loop_baseline.ran	trials_loop_attention.thisRepN	trials_loop_attention.thisTrialN	trials_loop_attention.thisN	trials_loop_attention.thisIndex	trials_loop_attention.ran	emotional1_key.keys	emotional1_key.corr	emotional1_key.rt	emotional2_key.keys	emotional2_key.corr	emotional2_key.rt	emotional3_key.keys	emotional3_key.corr	emotional3_key.rt
z	1	0.9968	0	0	0	0	1	ARANCIA	p	7	31	practice	500	parola	1	ong	0	no	LT20M18	20	M	2021-10-18_17h23.34.568	THAI_NEGA	2021.2.3	Win32	50.12280086
m	1	0.8266	0	1	1	1	1	RECINA	np	6	0	practice	500	nonparola	2	ong	0	no	LT20M18	20	M	2021-10-18_17h23.34.568	THAI_NEGA	2021.2.3	Win32	50.12280086
m	1	1.0599	0	2	2	2	1	TUCCANA	np	7	0	practice	250	nonparola	2	ong	0	no	LT20M18	20	M	2021-10-18_17h23.34.568	THAI_NEGA	2021.2.3	Win32	50.12280086
z	1	0.5662	0	3	3	3	1	PETTINE	p	7	1	practice	0	parola	1	ong	0	no	LT20M18	20	M	2021-10-18_17h23.34.568	THAI_NEGA	2021.2.3	Win32	50.12280086
z	0	1.6183	0	4	4	4	1	INFITO	np	6	0	practice	500	nonparola	2	ong	0	no	LT20M18	20	M	2021-10-18_17h23.34.568	THAI_NEGA	2021.2.3	Win32	50.12280086
z	1	0.7192	0	5	5	5	1	GIUDICE	p	7	374	practice	500	parola	1	ong	0	no	LT20M18	20	M	2021-10-18_17h23.34.568	THAI_NEGA	2021.2.3	Win32	50.12280086
z	1	0.561	0	6	6	6	1	VOLANTE	p	7	89	practice	0	parola	1	ong	0	no	LT20M18	20	M	2021-10-18_17h23.34.568	THAI_NEGA	2021.2.3	Win32	50.12280086
m	1	0.6508	0	7	7	7	1	CUBELA	np	6	0	practice	250	nonparola	2	ong	0	no	LT20M18	20	M	2021-10-18_17h23.34.568	THAI_NEGA	2021.2.3	Win32	50.12280086
m	1	0.8459	0	8	8	8	1	LUGGINE	np	7	0	practice	0	nonparola	2	ong	0	no	LT20M18	20	M	2021-10-18_17h23.34.568	THAI_NEGA	2021.2.3	Win32	50.12280086
z	1	0.4442	0	9	9	9	1	DISEGNO	p	7	201	practice	0	parola	1	ong	0	no	LT20M18	20	M	2021-10-18_17h23.34.568	THAI_NEGA	2021.2.3	Win32	50.12280086
z	1	0.6631						RELITTO	p	7	8	baseline	500	parola	1	ong	0	no	LT20M18	20	M	2021-10-18_17h23.34.568	THAI_NEGA	2021.2.3	Win32	50.12280086	0	0	0	0	1
z	1	1.8774						GERANIO	p	7	12	baseline	250	parola	1	ong	0	no	LT20M18	20	M	2021-10-18_17h23.34.568	THAI_NEGA	2021.2.3	Win32	50.12280086	0	1	1	1	1
m	1	0.8297						VANANGA	np	7	0	baseline	0	nonparola	2	ong	0	no	LT20M18	20	M	2021-10-18_17h23.34.568	THAI_NEGA	2021.2.3	Win32	50.12280086	0	2	2	2	1
z	1	0.9						NATICA	p	6	5	baseline	250	parola	1	ong	0	no	LT20M18	20	M	2021-10-18_17h23.34.568	THAI_NEGA	2021.2.3	Win32	50.12280086	0	3	3	3	1
m	1	0.7961						USTELLO	np	7	0	baseline	500	nonparola	2	ong	0	no	LT20M18	20	M	2021-10-18_17h23.34.568	THAI_NEGA	2021.2.3	Win32	50.12280086	0	4	4	4	1
z	1	0.5457						METANO	p	6	17	baseline	250	parola	1	ong	0	no	LT20M18	20	M	2021-10-18_17h23.34.568	THAI_NEGA	2021.2.3	Win32	50.12280086	0	5	5	5	1
m	1	0.7399						FIURIA	np	6	0	baseline	500	nonparola	2	ong	0	no	LT20M18	20	M	2021-10-18_17h23.34.568	THAI_NEGA	2021.2.3	Win32	50.12280086	0	6	6	6	1
z	1	0.5784						SUGHERO	p	7	5	baseline	250	parola	1	ong	0	no	LT20M18	20	M	2021-10-18_17h23.34.568	THAI_NEGA	2021.2.3	Win32	50.12280086	0	7	7	7	1
m	1	0.6927						PIROTA	np	6	0	baseline	250	nonparola	2	ong	0	no	LT20M18	20	M	2021-10-18_17h23.34.568	THAI_NEGA	2021.2.3	Win32	50.12280086	0	8	8	8	1
m	1	0.5992						BAMBORA	np	7	0	baseline	0	nonparola	2	ong	0	no	LT20M18	20	M	2021-10-18_17h23.34.568	THAI_NEGA	2021.2.3	Win32	50.12280086	0	9	9	9	1
z	1	0.8035						PETALO	p	6	27	baseline	250	parola	1	ong	0	no	LT20M18	20	M	2021-10-18_17h23.34.568	THAI_NEGA	2021.2.3	Win32	50.12280086	0	10	10	10	1
m	0	0.66						ELMETTO	p	7	5	baseline	0	parola	1	ong	0	no	LT20M18	20	M	2021-10-18_17h23.34.568	THAI_NEGA	2021.2.3	Win32	50.12280086	0	11	11	11	1
m	1	0.7423						DOBILE	np	6	0	baseline	250	nonparola	2	ong	0	no	LT20M18	20	M	2021-10-18_17h23.34.568	THAI_NEGA	2021.2.3	Win32	50.12280086	0	12	12	12	1
m	0	0.8813						BAVERO	p	6	7	baseline	0	parola	1	ong	0	no	LT20M18	20	M	2021-10-18_17h23.34.568	THAI_NEGA	2021.2.3	Win32	50.12280086	0	13	13	13	1
z	1	0.844						VALENZA	p	7	10	baseline	500	parola	1	ong	0	no	LT20M18	20	M	2021-10-18_17h23.34.568	THAI_NEGA	2021.2.3	Win32	50.12280086	0	14	14	14	1
m	1	0.76						ORDONE	np	6	0	baseline	250	nonparola	2	ong	0	no	LT20M18	20	M	2021-10-18_17h23.34.568	THAI_NEGA	2021.2.3	Win32	50.12280086	0	15	15	15	1
m	1	0.6345						TERPONE	np	7	0	baseline	250	nonparola	2	ong	0	no	LT20M18	20	M	2021-10-18_17h23.34.568	THAI_NEGA	2021.2.3	Win32	50.12280086	0	16	16	16	1
z	1	0.5625						INCHINO	p	7	10	baseline	250	parola	1	ong	0	no	LT20M18	20	M	2021-10-18_17h23.34.568	THAI_NEGA	2021.2.3	Win32	50.12280086	0	17	17	17	1
z	1	1.0402						ETTARO	p	6	31	baseline	0	parola	1	ong	0	no	LT20M18	20	M	2021-10-18_17h23.34.568	THAI_NEGA	2021.2.3	Win32	50.12280086	0	18	18	18	1
m	1	0.5247						LUVACA	np	6	0	baseline	250	nonparola	2	ong	0	no	LT20M18	20	M	2021-10-18_17h23.34.568	THAI_NEGA	2021.2.3	Win32	50.12280086	0	19	19	19	1
z	1	0.5529						DUETTO	p	6	23	baseline	500	parola	1	ong	0	no	LT20M18	20	M	2021-10-18_17h23.34.568	THAI_NEGA	2021.2.3	Win32	50.12280086	0	20	20	20	1
m	1	0.9256						PUPILE	np	6	0	baseline	250	nonparola	2	ong	0	no	LT20M18	20	M	2021-10-18_17h23.34.568	THAI_NEGA	2021.2.3	Win32	50.12280086	0	21	21	21	1
m	1	0.7016						STOVACO	np	7	0	baseline	0	nonparola	2	ong	0	no	LT20M18	20	M	2021-10-18_17h23.34.568	THAI_NEGA	2021.2.3	Win32	50.12280086	0	22	22	22	1
z	1	0.5802						BARILE	p	6	7	baseline	500	parola	1	ong	0	no	LT20M18	20	M	2021-10-18_17h23.34.568	THAI_NEGA	2021.2.3	Win32	50.12280086	0	23	23	23	1
m	1	1.6007						RANAIO	np	6	0	baseline	250	nonparola	2	ong	0	no	LT20M18	20	M	2021-10-18_17h23.34.568	THAI_NEGA	2021.2.3	Win32	50.12280086	0	24	24	24	1
z	1	0.5264						CAVERNA	p	7	14	baseline	250	parola	1	ong	0	no	LT20M18	20	M	2021-10-18_17h23.34.568	THAI_NEGA	2021.2.3	Win32	50.12280086	0	25	25	25	1
m	1	1.1885						ROTOIA	np	7	0	baseline	500	nonparola	2	ong	0	no	LT20M18	20	M	2021-10-18_17h23.34.568	THAI_NEGA	2021.2.3	Win32	50.12280086	0	26	26	26	1
z	1	0.7412						ALTURA	p	6	8	baseline	500	parola	1	ong	0	no	LT20M18	20	M	2021-10-18_17h23.34.568	THAI_NEGA	2021.2.3	Win32	50.12280086	0	27	27	27	1
z	1	0.6203						DIPINTO	p	7	21	baseline	0	parola	1	ong	0	no	LT20M18	20	M	2021-10-18_17h23.34.568	THAI_NEGA	2021.2.3	Win32	50.12280086	0	28	28	28	1
z	1	0.753						LEGUME	p	6	11	baseline	250	parola	1	ong	0	no	LT20M18	20	M	2021-10-18_17h23.34.568	THAI_NEGA	2021.2.3	Win32	50.12280086	0	29	29	29	1
m	1	1.0337						FEDINO	np	6	0	baseline	500	nonparola	2	ong	0	no	LT20M18	20	M	2021-10-18_17h23.34.568	THAI_NEGA	2021.2.3	Win32	50.12280086	0	30	30	30	1
z	1	0.6475						MENSOLA	p	7	7	baseline	0	parola	1	ong	0	no	LT20M18	20	M	2021-10-18_17h23.34.568	THAI_NEGA	2021.2.3	Win32	50.12280086	0	31	31	31	1
m	1	0.9673						ALCUME	np	6	0	baseline	500	nonparola	2	ong	0	no	LT20M18	20	M	2021-10-18_17h23.34.568	THAI_NEGA	2021.2.3	Win32	50.12280086	0	32	32	32	1
z	1	0.6806						INNESTO	p	6	13	baseline	0	parola	1	ong	0	no	LT20M18	20	M	2021-10-18_17h23.34.568	THAI_NEGA	2021.2.3	Win32	50.12280086	0	33	33	33	1
m	1	0.6802						LAVENDA	np	7	0	baseline	0	nonparola	2	ong	0	no	LT20M18	20	M	2021-10-18_17h23.34.568	THAI_NEGA	2021.2.3	Win32	50.12280086	0	34	34	34	1
m	0	0.6877						SLAVINA	p	7	5	baseline	500	parola	1	ong	0	no	LT20M18	20	M	2021-10-18_17h23.34.568	THAI_NEGA	2021.2.3	Win32	50.12280086	0	35	35	35	1
z	1	0.6399						ORMONE	p	6	6	baseline	500	parola	1	ong	0	no	LT20M18	20	M	2021-10-18_17h23.34.568	THAI_NEGA	2021.2.3	Win32	50.12280086	0	36	36	36	1
m	1	0.7152						UMIONE	np	6	0	baseline	0	nonparola	2	ong	0	no	LT20M18	20	M	2021-10-18_17h23.34.568	THAI_NEGA	2021.2.3	Win32	50.12280086	0	37	37	37	1
z	1	0.5383						SALAME	p	6	14	baseline	0	parola	1	ong	0	no	LT20M18	20	M	2021-10-18_17h23.34.568	THAI_NEGA	2021.2.3	Win32	50.12280086	0	38	38	38	1
m	1	0.7673						GANDOLA	np	7	0	baseline	500	nonparola	2	ong	0	no	LT20M18	20	M	2021-10-18_17h23.34.568	THAI_NEGA	2021.2.3	Win32	50.12280086	0	39	39	39	1
m	1	0.9574						DIGEGNO	np	7	0	baseline	500	nonparola	2	ong	0	no	LT20M18	20	M	2021-10-18_17h23.34.568	THAI_NEGA	2021.2.3	Win32	50.12280086	0	40	40	40	1
m	1	0.7401						BACRECA	np	7	0	baseline	0	nonparola	2	ong	0	no	LT20M18	20	M	2021-10-18_17h23.34.568	THAI_NEGA	2021.2.3	Win32	50.12280086	0	41	41	41	1
z	1	0.644						RUDERE	p	6	8	baseline	250	parola	1	ong	0	no	LT20M18	20	M	2021-10-18_17h23.34.568	THAI_NEGA	2021.2.3	Win32	50.12280086	0	42	42	42	1
m	1	0.6991						OSCITE	np	6	0	baseline	250	nonparola	2	ong	0	no	LT20M18	20	M	2021-10-18_17h23.34.568	THAI_NEGA	2021.2.3	Win32	50.12280086	0	43	43	43	1
z	1	0.9478						NETTARE	p	7	14	baseline	500	parola	1	ong	0	no	LT20M18	20	M	2021-10-18_17h23.34.568	THAI_NEGA	2021.2.3	Win32	50.12280086	0	44	44	44	1
m	1	0.6888						PENTERA	np	7	0	baseline	0	nonparola	2	ong	0	no	LT20M18	20	M	2021-10-18_17h23.34.568	THAI_NEGA	2021.2.3	Win32	50.12280086	0	45	45	45	1
m	1	0.799						NEBOZIO	np	7	0	baseline	250	nonparola	2	ong	0	no	LT20M18	20	M	2021-10-18_17h23.34.568	THAI_NEGA	2021.2.3	Win32	50.12280086	0	46	46	46	1
z	1	0.7411						ZATTERA	p	7	14	baseline	500	parola	1	ong	0	no	LT20M18	20	M	2021-10-18_17h23.34.568	THAI_NEGA	2021.2.3	Win32	50.12280086	0	47	47	47	1
z	1	1.0766						LAMIERA	p	7	11	baseline	500	parola	1	ong	0	no	LT20M18	20	M	2021-10-18_17h23.34.568	THAI_NEGA	2021.2.3	Win32	50.12280086	0	48	48	48	1
m	1	0.771						CULINA	np	6	0	baseline	500	nonparola	2	ong	0	no	LT20M18	20	M	2021-10-18_17h23.34.568	THAI_NEGA	2021.2.3	Win32	50.12280086	0	49	49	49	1
z	1	0.8528						FALANGE	p	7	9	baseline	250	parola	1	ong	0	no	LT20M18	20	M	2021-10-18_17h23.34.568	THAI_NEGA	2021.2.3	Win32	50.12280086	0	50	50	50	1
z	1	1.7082						PEDALE	p	6	16	baseline	500	parola	1	ong	0	no	LT20M18	20	M	2021-10-18_17h23.34.568	THAI_NEGA	2021.2.3	Win32	50.12280086	0	51	51	51	1
m	1	0.7593						METARDO	np	7	0	baseline	500	nonparola	2	ong	0	no	LT20M18	20	M	2021-10-18_17h23.34.568	THAI_NEGA	2021.2.3	Win32	50.12280086	0	52	52	52	1
z	1	1.8064						EMPORIO	p	7	3	baseline	250	parola	1	ong	0	no	LT20M18	20	M	2021-10-18_17h23.34.568	THAI_NEGA	2021.2.3	Win32	50.12280086	0	53	53	53	1
m	1	0.72						TAPORE	np	6	0	baseline	0	nonparola	2	ong	0	no	LT20M18	20	M	2021-10-18_17h23.34.568	THAI_NEGA	2021.2.3	Win32	50.12280086	0	54	54	54	1
m	1	0.9591						DENTIDE	np	7	0	baseline	250	nonparola	2	ong	0	no	LT20M18	20	M	2021-10-18_17h23.34.568	THAI_NEGA	2021.2.3	Win32	50.12280086	0	55	55	55	1
m	1	0.9007						SEPERTO	np	7	0	baseline	500	nonparola	2	ong	0	no	LT20M18	20	M	2021-10-18_17h23.34.568	THAI_NEGA	2021.2.3	Win32	50.12280086	0	56	56	56	1
z	1	0.6088						MUCOSA	p	6	6	baseline	500	parola	1	ong	0	no	LT20M18	20	M	2021-10-18_17h23.34.568	THAI_NEGA	2021.2.3	Win32	50.12280086	0	57	57	57	1
m	1	0.6665						BECULLA	np	7	0	baseline	250	nonparola	2	ong	0	no	LT20M18	20	M	2021-10-18_17h23.34.568	THAI_NEGA	2021.2.3	Win32	50.12280086	0	58	58	58	1
z	1	0.6583						FUCINA	p	6	8	baseline	250	parola	1	ong	0	no	LT20M18	20	M	2021-10-18_17h23.34.568	THAI_NEGA	2021.2.3	Win32	50.12280086	0	59	59	59	1
z	1	0.6796						ECLISSI	p	7	5	baseline	0	parola	1	ong	0	no	LT20M18	20	M	2021-10-18_17h23.34.568	THAI_NEGA	2021.2.3	Win32	50.12280086	0	60	60	60	1
z	1	0.7807						TROFEO	p	6	23	baseline	250	parola	1	ong	0	no	LT20M18	20	M	2021-10-18_17h23.34.568	THAI_NEGA	2021.2.3	Win32	50.12280086	0	61	61	61	1
z	1	0.6607						ROTTAME	p	7	7	baseline	0	parola	1	ong	0	no	LT20M18	20	M	2021-10-18_17h23.34.568	THAI_NEGA	2021.2.3	Win32	50.12280086	0	62	62	62	1
m	1	0.7588						MENDOLO	np	7	0	baseline	500	nonparola	2	ong	0	no	LT20M18	20	M	2021-10-18_17h23.34.568	THAI_NEGA	2021.2.3	Win32	50.12280086	0	63	63	63	1
m	1	0.8736						ARSINE	np	6	0	baseline	250	nonparola	2	ong	0	no	LT20M18	20	M	2021-10-18_17h23.34.568	THAI_NEGA	2021.2.3	Win32	50.12280086	0	64	64	64	1
z	1	0.6178						TISANA	p	6	7	baseline	0	parola	1	ong	0	no	LT20M18	20	M	2021-10-18_17h23.34.568	THAI_NEGA	2021.2.3	Win32	50.12280086	0	65	65	65	1
m	1	0.7812						ORLINO	np	6	0	baseline	0	nonparola	2	ong	0	no	LT20M18	20	M	2021-10-18_17h23.34.568	THAI_NEGA	2021.2.3	Win32	50.12280086	0	66	66	66	1
z	1	0.7188						ARINGA	p	6	9	baseline	500	parola	1	ong	0	no	LT20M18	20	M	2021-10-18_17h23.34.568	THAI_NEGA	2021.2.3	Win32	50.12280086	0	67	67	67	1
m	1	0.7205						TENGINE	np	7	0	baseline	0	nonparola	2	ong	0	no	LT20M18	20	M	2021-10-18_17h23.34.568	THAI_NEGA	2021.2.3	Win32	50.12280086	0	68	68	68	1
z	1	0.6408						ATTICO	p	6	6	baseline	500	parola	1	ong	0	no	LT20M18	20	M	2021-10-18_17h23.34.568	THAI_NEGA	2021.2.3	Win32	50.12280086	0	69	69	69	1
m	1	0.8						VENORE	np	6	0	baseline	250	nonparola	2	ong	0	no	LT20M18	20	M	2021-10-18_17h23.34.568	THAI_NEGA	2021.2.3	Win32	50.12280086	0	70	70	70	1
z	1	0.9413						DARSENA	p	7	9	baseline	0	parola	1	ong	0	no	LT20M18	20	M	2021-10-18_17h23.34.568	THAI_NEGA	2021.2.3	Win32	50.12280086	0	71	71	71	1
z	0	0.981						ALCIERE	np	7	0	baseline	250	nonparola	2	ong	0	no	LT20M18	20	M	2021-10-18_17h23.34.568	THAI_NEGA	2021.2.3	Win32	50.12280086	0	72	72	72	1
m	1	0.9625						ENTIMO	np	6	0	baseline	0	nonparola	2	ong	0	no	LT20M18	20	M	2021-10-18_17h23.34.568	THAI_NEGA	2021.2.3	Win32	50.12280086	0	73	73	73	1
z	1	0.5811						LIVIDO	p	6	8	baseline	500	parola	1	ong	0	no	LT20M18	20	M	2021-10-18_17h23.34.568	THAI_NEGA	2021.2.3	Win32	50.12280086	0	74	74	74	1
z	1	0.6409						NAUSEA	p	6	15	baseline	0	parola	1	ong	0	no	LT20M18	20	M	2021-10-18_17h23.34.568	THAI_NEGA	2021.2.3	Win32	50.12280086	0	75	75	75	1
m	1	0.7792						VERCACE	np	7	0	baseline	500	nonparola	2	ong	0	no	LT20M18	20	M	2021-10-18_17h23.34.568	THAI_NEGA	2021.2.3	Win32	50.12280086	0	76	76	76	1
z	1	0.5681						COFANO	p	6	9	baseline	0	parola	1	ong	0	no	LT20M18	20	M	2021-10-18_17h23.34.568	THAI_NEGA	2021.2.3	Win32	50.12280086	0	77	77	77	1
m	1	1.0798						USPICIO	np	7	0	baseline	250	nonparola	2	ong	0	no	LT20M18	20	M	2021-10-18_17h23.34.568	THAI_NEGA	2021.2.3	Win32	50.12280086	0	78	78	78	1
z	1	0.7998						IMBUTO	p	6	9	baseline	0	parola	1	ong	0	no	LT20M18	20	M	2021-10-18_17h23.34.568	THAI_NEGA	2021.2.3	Win32	50.12280086	0	79	79	79	1
m	1	1.359						SADIVA	np	6	0	baseline	500	nonparola	2	ong	0	no	LT20M18	20	M	2021-10-18_17h23.34.568	THAI_NEGA	2021.2.3	Win32	50.12280086	0	80	80	80	1
	0							BOZZOLO	p	7	7	baseline	0	parola	1	ong	0	no	LT20M18	20	M	2021-10-18_17h23.34.568	THAI_NEGA	2021.2.3	Win32	50.12280086	0	81	81	81	1
m	1	0.7447						OMPICCIO	np	7	0	baseline	0	nonparola	2	ong	0	no	LT20M18	20	M	2021-10-18_17h23.34.568	THAI_NEGA	2021.2.3	Win32	50.12280086	0	82	82	82	1
m	1	0.7217						LIMPONE	np	7	0	baseline	500	nonparola	2	ong	0	no	LT20M18	20	M	2021-10-18_17h23.34.568	THAI_NEGA	2021.2.3	Win32	50.12280086	0	83	83	83	1
m	1	1.1581						NARCICO	np	7	0	baseline	250	nonparola	2	ong	0	no	LT20M18	20	M	2021-10-18_17h23.34.568	THAI_NEGA	2021.2.3	Win32	50.12280086	0	84	84	84	1
z	1	0.6803						PASCOLO	p	7	7	baseline	0	parola	1	ong	0	no	LT20M18	20	M	2021-10-18_17h23.34.568	THAI_NEGA	2021.2.3	Win32	50.12280086	0	85	85	85	1
m	1	1.0269						INSOGNA	np	7	0	baseline	250	nonparola	2	ong	0	no	LT20M18	20	M	2021-10-18_17h23.34.568	THAI_NEGA	2021.2.3	Win32	50.12280086	0	86	86	86	1
z	1	0.7232						PATINA	p	6	14	baseline	250	parola	1	ong	0	no	LT20M18	20	M	2021-10-18_17h23.34.568	THAI_NEGA	2021.2.3	Win32	50.12280086	0	87	87	87	1
m	1	0.7992						ADOLTO	np	7	0	baseline	0	nonparola	2	ong	0	no	LT20M18	20	M	2021-10-18_17h23.34.568	THAI_NEGA	2021.2.3	Win32	50.12280086	0	88	88	88	1
z	1	0.7786						UTENTE	p	6	34	baseline	0	parola	1	ong	0	no	LT20M18	20	M	2021-10-18_17h23.34.568	THAI_NEGA	2021.2.3	Win32	50.12280086	0	89	89	89	1
m	1	0.6743						CIPELLA	np	7	0	baseline	500	nonparola	2	ong	0	no	LT20M18	20	M	2021-10-18_17h23.34.568	THAI_NEGA	2021.2.3	Win32	50.12280086	0	90	90	90	1
z	1	0.9751						GINEPRO	p	7	10	baseline	0	parola	1	ong	0	no	LT20M18	20	M	2021-10-18_17h23.34.568	THAI_NEGA	2021.2.3	Win32	50.12280086	0	91	91	91	1
m	1	1.0221						NONATO	np	6	0	baseline	500	nonparola	2	ong	0	no	LT20M18	20	M	2021-10-18_17h23.34.568	THAI_NEGA	2021.2.3	Win32	50.12280086	0	92	92	92	1
z	1	0.5413						CALICE	p	6	10	baseline	0	parola	1	ong	0	no	LT20M18	20	M	2021-10-18_17h23.34.568	THAI_NEGA	2021.2.3	Win32	50.12280086	0	93	93	93	1
z	1	0.6162						TORACE	p	6	31	baseline	250	parola	1	ong	0	no	LT20M18	20	M	2021-10-18_17h23.34.568	THAI_NEGA	2021.2.3	Win32	50.12280086	0	94	94	94	1
z	1	1.6713						REDINE	p	6	8	baseline	500	parola	1	ong	0	no	LT20M18	20	M	2021-10-18_17h23.34.568	THAI_NEGA	2021.2.3	Win32	50.12280086	0	95	95	95	1
z	1	0.6669						GOMITO	p	6	35	baseline	0	parola	1	ong	0	no	LT20M18	20	M	2021-10-18_17h23.34.568	THAI_NEGA	2021.2.3	Win32	50.12280086	0	96	96	96	1
m	1	1.0987						INGENSO	np	7	0	baseline	500	nonparola	2	ong	0	no	LT20M18	20	M	2021-10-18_17h23.34.568	THAI_NEGA	2021.2.3	Win32	50.12280086	0	97	97	97	1
m	1	0.7074						COVALLO	np	7	0	baseline	250	nonparola	2	ong	0	no	LT20M18	20	M	2021-10-18_17h23.34.568	THAI_NEGA	2021.2.3	Win32	50.12280086	0	98	98	98	1
z	1	1.32						MONACO	p	6	24	baseline	250	parola	1	ong	0	no	LT20M18	20	M	2021-10-18_17h23.34.568	THAI_NEGA	2021.2.3	Win32	50.12280086	0	99	99	99	1
z	1	0.9974						DILUVIO	p	7	34	monitoring	0	parola	1	ong	0	no	LT20M18	20	M	2021-10-18_17h23.34.568	THAI_NEGA	2021.2.3	Win32	50.12280086						0	0	0	0	1
m	1	0.8648						PADATO	np	6	0	monitoring	250	nonparola	2	ong	0	no	LT20M18	20	M	2021-10-18_17h23.34.568	THAI_NEGA	2021.2.3	Win32	50.12280086						0	1	1	1	1
z	1	0.5795						STIVALE	p	7	10	monitoring	0	parola	1	ong	0	no	LT20M18	20	M	2021-10-18_17h23.34.568	THAI_NEGA	2021.2.3	Win32	50.12280086						0	2	2	2	1
m	1	1.4404						BAMMINO	np	7	0	monitoring	0	nonparola	2	ong	0	no	LT20M18	20	M	2021-10-18_17h23.34.568	THAI_NEGA	2021.2.3	Win32	50.12280086						0	3	3	3	1
m	1	0.8596						NUDOLA	np	6	0	monitoring	250	nonparola	2	ong	0	no	LT20M18	20	M	2021-10-18_17h23.34.568	THAI_NEGA	2021.2.3	Win32	50.12280086						0	4	4	4	1
z	1	0.6406						ZAMPINO	p	7	6	monitoring	500	parola	1	ong	0	no	LT20M18	20	M	2021-10-18_17h23.34.568	THAI_NEGA	2021.2.3	Win32	50.12280086						0	5	5	5	1
z	1	0.7998						CALDAIA	p	7	12	monitoring	250	parola	1	ong	0	no	LT20M18	20	M	2021-10-18_17h23.34.568	THAI_NEGA	2021.2.3	Win32	50.12280086						0	6	6	6	1
m	1	0.8215						FULGINE	np	7	0	monitoring	0	nonparola	2	ong	0	no	LT20M18	20	M	2021-10-18_17h23.34.568	THAI_NEGA	2021.2.3	Win32	50.12280086						0	7	7	7	1
z	1	0.6407						URANIO	p	6	9	monitoring	250	parola	1	ong	0	no	LT20M18	20	M	2021-10-18_17h23.34.568	THAI_NEGA	2021.2.3	Win32	50.12280086						0	8	8	8	1
m	1	0.6889						APISSO	np	6	0	monitoring	500	nonparola	2	ong	0	no	LT20M18	20	M	2021-10-18_17h23.34.568	THAI_NEGA	2021.2.3	Win32	50.12280086						0	9	9	9	1
l	1	0.9592						CAGERMA	np	7	0	monitoring	0	l	2	pmcue	0	no	LT20M18	20	M	2021-10-18_17h23.34.568	THAI_NEGA	2021.2.3	Win32	50.12280086						0	10	10	10	1
z	1	0.6541						TAZZINA	p	7	10	monitoring	250	parola	1	ong	0	no	LT20M18	20	M	2021-10-18_17h23.34.568	THAI_NEGA	2021.2.3	Win32	50.12280086						0	11	11	11	1
z	1	0.6213						VAPORE	p	6	40	monitoring	0	parola	1	ong	0	no	LT20M18	20	M	2021-10-18_17h23.34.568	THAI_NEGA	2021.2.3	Win32	50.12280086						0	12	12	12	1
m	1	1.2436						FEDORE	np	6	0	monitoring	250	nonparola	2	ong	0	no	LT20M18	20	M	2021-10-18_17h23.34.568	THAI_NEGA	2021.2.3	Win32	50.12280086						0	13	13	13	1
z	1	0.8193						MONTONE	p	7	8	monitoring	250	parola	1	ong	0	no	LT20M18	20	M	2021-10-18_17h23.34.568	THAI_NEGA	2021.2.3	Win32	50.12280086						0	14	14	14	1
m	1	0.8606						CANEZZA	np	7	0	monitoring	0	nonparola	2	ong	0	no	LT20M18	20	M	2021-10-18_17h23.34.568	THAI_NEGA	2021.2.3	Win32	50.12280086						0	15	15	15	1
m	1	0.8611						RAGINA	np	6	0	monitoring	250	nonparola	2	ong	0	no	LT20M18	20	M	2021-10-18_17h23.34.568	THAI_NEGA	2021.2.3	Win32	50.12280086						0	16	16	16	1
z	1	0.6983						AGNELLO	p	7	17	monitoring	250	parola	1	ong	0	no	LT20M18	20	M	2021-10-18_17h23.34.568	THAI_NEGA	2021.2.3	Win32	50.12280086						0	17	17	17	1
m	1	0.8195						PINARIO	np	7	0	monitoring	250	nonparola	2	ong	0	no	LT20M18	20	M	2021-10-18_17h23.34.568	THAI_NEGA	2021.2.3	Win32	50.12280086						0	18	18	18	1
m	1	1.0941						INDANO	np	6	0	monitoring	500	nonparola	2	ong	0	no	LT20M18	20	M	2021-10-18_17h23.34.568	THAI_NEGA	2021.2.3	Win32	50.12280086						0	19	19	19	1
z	1	0.6139						BISTURI	p	7	8	monitoring	250	parola	1	ong	0	no	LT20M18	20	M	2021-10-18_17h23.34.568	THAI_NEGA	2021.2.3	Win32	50.12280086						0	20	20	20	1
m	1	0.818						SECONTO	np	7	0	monitoring	250	nonparola	2	ong	0	no	LT20M18	20	M	2021-10-18_17h23.34.568	THAI_NEGA	2021.2.3	Win32	50.12280086						0	21	21	21	1
l	1	0.6331						POMATA	p	6	0	monitoring	500	l	1	pmcue	0	no	LT20M18	20	M	2021-10-18_17h23.34.568	THAI_NEGA	2021.2.3	Win32	50.12280086						0	22	22	22	1
m	1	0.941						UMETTA	np	6	0	monitoring	250	nonparola	2	ong	0	no	LT20M18	20	M	2021-10-18_17h23.34.568	THAI_NEGA	2021.2.3	Win32	50.12280086						0	23	23	23	1
z	1	0.6784						FRUSCIO	p	7	9	monitoring	0	parola	1	ong	0	no	LT20M18	20	M	2021-10-18_17h23.34.568	THAI_NEGA	2021.2.3	Win32	50.12280086						0	24	24	24	1
z	1	0.6996						ORDIGNO	p	7	15	monitoring	250	parola	1	ong	0	no	LT20M18	20	M	2021-10-18_17h23.34.568	THAI_NEGA	2021.2.3	Win32	50.12280086						0	25	25	25	1
m	1	1.0501						METALO	np	6	0	monitoring	0	nonparola	2	ong	0	no	LT20M18	20	M	2021-10-18_17h23.34.568	THAI_NEGA	2021.2.3	Win32	50.12280086						0	26	26	26	1
m	1	0.9406						GAVERA	np	6	0	monitoring	500	nonparola	2	ong	0	no	LT20M18	20	M	2021-10-18_17h23.34.568	THAI_NEGA	2021.2.3	Win32	50.12280086						0	27	27	27	1
z	1	0.6476						INSERTO	p	7	9	monitoring	0	parola	1	ong	0	no	LT20M18	20	M	2021-10-18_17h23.34.568	THAI_NEGA	2021.2.3	Win32	50.12280086						0	28	28	28	1
z	1	0.6501						VICARIO	p	7	9	monitoring	500	parola	1	ong	0	no	LT20M18	20	M	2021-10-18_17h23.34.568	THAI_NEGA	2021.2.3	Win32	50.12280086						0	29	29	29	1
m	1	0.8417						ACENDA	np	6	0	monitoring	0	nonparola	2	ong	0	no	LT20M18	20	M	2021-10-18_17h23.34.568	THAI_NEGA	2021.2.3	Win32	50.12280086						0	30	30	30	1
z	1	0.6409						DECADE	p	6	7	monitoring	0	parola	1	ong	0	no	LT20M18	20	M	2021-10-18_17h23.34.568	THAI_NEGA	2021.2.3	Win32	50.12280086						0	31	31	31	1
m	1	0.8751						PALETE	np	6	0	monitoring	500	nonparola	2	ong	0	no	LT20M18	20	M	2021-10-18_17h23.34.568	THAI_NEGA	2021.2.3	Win32	50.12280086						0	32	32	32	1
z	1	0.6011						SENAPE	p	6	17	monitoring	500	parola	1	ong	0	no	LT20M18	20	M	2021-10-18_17h23.34.568	THAI_NEGA	2021.2.3	Win32	50.12280086						0	33	33	33	1
m	1	0.799						TENTONO	np	7	0	monitoring	0	nonparola	2	ong	0	no	LT20M18	20	M	2021-10-18_17h23.34.568	THAI_NEGA	2021.2.3	Win32	50.12280086						0	34	34	34	1
l	1	0.8199						MANICO	p	6	12	monitoring	0	l	1	pmcue	0	no	LT20M18	20	M	2021-10-18_17h23.34.568	THAI_NEGA	2021.2.3	Win32	50.12280086						0	35	35	35	1
z	1	0.8219						GETTONE	p	7	5	monitoring	250	parola	1	ong	0	no	LT20M18	20	M	2021-10-18_17h23.34.568	THAI_NEGA	2021.2.3	Win32	50.12280086						0	36	36	36	1
m	1	1.5572						CALERA	np	6	0	monitoring	500	nonparola	2	ong	0	no	LT20M18	20	M	2021-10-18_17h23.34.568	THAI_NEGA	2021.2.3	Win32	50.12280086						0	37	37	37	1
z	1	0.583						USTIONE	p	7	20	monitoring	500	parola	1	ong	0	no	LT20M18	20	M	2021-10-18_17h23.34.568	THAI_NEGA	2021.2.3	Win32	50.12280086						0	38	38	38	1
z	1	0.8445						LEGNAME	p	7	7	monitoring	0	parola	1	ong	0	no	LT20M18	20	M	2021-10-18_17h23.34.568	THAI_NEGA	2021.2.3	Win32	50.12280086						0	39	39	39	1
m	1	0.7494						MODIVO	np	6	0	monitoring	0	nonparola	2	ong	0	no	LT20M18	20	M	2021-10-18_17h23.34.568	THAI_NEGA	2021.2.3	Win32	50.12280086						0	40	40	40	1
z	1	0.64						RADURA	p	6	9	monitoring	0	parola	1	ong	0	no	LT20M18	20	M	2021-10-18_17h23.34.568	THAI_NEGA	2021.2.3	Win32	50.12280086						0	41	41	41	1
m	1	0.8629						TUANTO	np	6	0	monitoring	250	nonparola	2	ong	0	no	LT20M18	20	M	2021-10-18_17h23.34.568	THAI_NEGA	2021.2.3	Win32	50.12280086						0	42	42	42	1
z	1	0.7806						PICCONE	p	7	11	monitoring	0	parola	1	ong	0	no	LT20M18	20	M	2021-10-18_17h23.34.568	THAI_NEGA	2021.2.3	Win32	50.12280086						0	43	43	43	1
m	1	0.9632						LACREME	np	7	0	monitoring	250	nonparola	2	ong	0	no	LT20M18	20	M	2021-10-18_17h23.34.568	THAI_NEGA	2021.2.3	Win32	50.12280086						0	44	44	44	1
m	1	0.8397						DILITTA	np	7	0	monitoring	500	nonparola	2	ong	0	no	LT20M18	20	M	2021-10-18_17h23.34.568	THAI_NEGA	2021.2.3	Win32	50.12280086						0	45	45	45	1
l	1	0.7028						TOMANTE	np	7	0	monitoring	0	l	2	pmcue	0	no	LT20M18	20	M	2021-10-18_17h23.34.568	THAI_NEGA	2021.2.3	Win32	50.12280086						0	46	46	46	1
z	1	0.6796						OTTONE	p	6	17	monitoring	500	parola	1	ong	0	no	LT20M18	20	M	2021-10-18_17h23.34.568	THAI_NEGA	2021.2.3	Win32	50.12280086						0	47	47	47	1
z	1	0.6808						GAZEBO	p	6	8	monitoring	0	parola	1	ong	0	no	LT20M18	20	M	2021-10-18_17h23.34.568	THAI_NEGA	2021.2.3	Win32	50.12280086						0	48	48	48	1
m	1	0.8609						NENICO	np	6	0	monitoring	250	nonparola	2	ong	0	no	LT20M18	20	M	2021-10-18_17h23.34.568	THAI_NEGA	2021.2.3	Win32	50.12280086						0	49	49	49	1
z	1	0.6392						ARPIONE	p	7	12	monitoring	250	parola	1	ong	0	no	LT20M18	20	M	2021-10-18_17h23.34.568	THAI_NEGA	2021.2.3	Win32	50.12280086						0	50	50	50	1
m	1	0.8206						VANIGIA	np	7	0	monitoring	500	nonparola	2	ong	0	no	LT20M18	20	M	2021-10-18_17h23.34.568	THAI_NEGA	2021.2.3	Win32	50.12280086						0	51	51	51	1
m	1	1.2775						EBLISSE	np	7	0	monitoring	0	nonparola	2	ong	0	no	LT20M18	20	M	2021-10-18_17h23.34.568	THAI_NEGA	2021.2.3	Win32	50.12280086						0	52	52	52	1
z	1	0.679						CARTINA	p	7	13	monitoring	250	parola	1	ong	0	no	LT20M18	20	M	2021-10-18_17h23.34.568	THAI_NEGA	2021.2.3	Win32	50.12280086						0	53	53	53	1
m	1	0.7595						TECITA	np	6	0	monitoring	500	nonparola	2	ong	0	no	LT20M18	20	M	2021-10-18_17h23.34.568	THAI_NEGA	2021.2.3	Win32	50.12280086						0	54	54	54	1
z	1	0.7198						FELINO	p	6	9	monitoring	500	parola	1	ong	0	no	LT20M18	20	M	2021-10-18_17h23.34.568	THAI_NEGA	2021.2.3	Win32	50.12280086						0	55	55	55	1
m	1	0.7397						GINEVRO	np	7	0	monitoring	250	nonparola	2	ong	0	no	LT20M18	20	M	2021-10-18_17h23.34.568	THAI_NEGA	2021.2.3	Win32	50.12280086						0	56	56	56	1
m	1	0.8225						ELANCO	np	6	0	monitoring	250	nonparola	2	ong	0	no	LT20M18	20	M	2021-10-18_17h23.34.568	THAI_NEGA	2021.2.3	Win32	50.12280086						0	57	57	57	1
z	1	0.7069						BIDONE	p	6	13	monitoring	0	parola	1	ong	0	no	LT20M18	20	M	2021-10-18_17h23.34.568	THAI_NEGA	2021.2.3	Win32	50.12280086						0	58	58	58	1
z	1	0.7051						LEMURE	p	6	3	monitoring	500	parola	1	ong	0	no	LT20M18	20	M	2021-10-18_17h23.34.568	THAI_NEGA	2021.2.3	Win32	50.12280086						0	59	59	59	1
l	1	0.8043						SAGOMA	p	6	0	monitoring	250	l	1	pmcue	0	no	LT20M18	20	M	2021-10-18_17h23.34.568	THAI_NEGA	2021.2.3	Win32	50.12280086						0	60	60	60	1
z	1	0.6772						REPERTO	p	7	7	monitoring	0	parola	1	ong	0	no	LT20M18	20	M	2021-10-18_17h23.34.568	THAI_NEGA	2021.2.3	Win32	50.12280086						0	61	61	61	1
m	1	1.0005						MIDULLO	np	7	0	monitoring	250	nonparola	2	ong	0	no	LT20M18	20	M	2021-10-18_17h23.34.568	THAI_NEGA	2021.2.3	Win32	50.12280086						0	62	62	62	1
m	1	0.7391						DANNOLA	np	7	0	monitoring	500	nonparola	2	ong	0	no	LT20M18	20	M	2021-10-18_17h23.34.568	THAI_NEGA	2021.2.3	Win32	50.12280086						0	63	63	63	1
z	1	0.6198						ORFANO	p	6	9	monitoring	500	parola	1	ong	0	no	LT20M18	20	M	2021-10-18_17h23.34.568	THAI_NEGA	2021.2.3	Win32	50.12280086						0	64	64	64	1
m	1	0.7804						BANENA	np	6	0	monitoring	250	nonparola	2	ong	0	no	LT20M18	20	M	2021-10-18_17h23.34.568	THAI_NEGA	2021.2.3	Win32	50.12280086						0	65	65	65	1
m	1	0.7584						FERPATA	np	7	0	monitoring	0	nonparola	2	ong	0	no	LT20M18	20	M	2021-10-18_17h23.34.568	THAI_NEGA	2021.2.3	Win32	50.12280086						0	66	66	66	1
z	1	0.6798						NEURONE	p	7	11	monitoring	250	parola	1	ong	0	no	LT20M18	20	M	2021-10-18_17h23.34.568	THAI_NEGA	2021.2.3	Win32	50.12280086						0	67	67	67	1
m	1	0.7794						LATTERA	np	7	0	monitoring	500	nonparola	2	ong	0	no	LT20M18	20	M	2021-10-18_17h23.34.568	THAI_NEGA	2021.2.3	Win32	50.12280086						0	68	68	68	1
m	1	0.8585						GESIONE	np	7	0	monitoring	500	nonparola	2	ong	0	no	LT20M18	20	M	2021-10-18_17h23.34.568	THAI_NEGA	2021.2.3	Win32	50.12280086						0	69	69	69	1
z	1	0.7979						PEDANA	p	6	18	monitoring	500	parola	1	ong	0	no	LT20M18	20	M	2021-10-18_17h23.34.568	THAI_NEGA	2021.2.3	Win32	50.12280086						0	70	70	70	1
m	0	0.7766						MACIATA	np	7	0	monitoring	500	l	2	pmcue	0	no	LT20M18	20	M	2021-10-18_17h23.34.568	THAI_NEGA	2021.2.3	Win32	50.12280086						0	71	71	71	1
m	1	0.7342						FIOLINO	np	7	0	monitoring	250	nonparola	2	ong	0	no	LT20M18	20	M	2021-10-18_17h23.34.568	THAI_NEGA	2021.2.3	Win32	50.12280086						0	72	72	72	1
z	1	0.6377						INGORGO	p	7	16	monitoring	0	parola	1	ong	0	no	LT20M18	20	M	2021-10-18_17h23.34.568	THAI_NEGA	2021.2.3	Win32	50.12280086						0	73	73	73	1
m	1	0.6902						IMPORO	np	6	0	monitoring	250	nonparola	2	ong	0	no	LT20M18	20	M	2021-10-18_17h23.34.568	THAI_NEGA	2021.2.3	Win32	50.12280086						0	74	74	74	1
z	1	0.6824						NOBILE	p	6	29	monitoring	500	parola	1	ong	0	no	LT20M18	20	M	2021-10-18_17h23.34.568	THAI_NEGA	2021.2.3	Win32	50.12280086						0	75	75	75	1
z	1	0.9605						MINIERA	p	7	19	monitoring	500	parola	1	ong	0	no	LT20M18	20	M	2021-10-18_17h23.34.568	THAI_NEGA	2021.2.3	Win32	50.12280086						0	76	76	76	1
m	1	0.6635						ALLARVE	np	7	0	monitoring	500	nonparola	2	ong	0	no	LT20M18	20	M	2021-10-18_17h23.34.568	THAI_NEGA	2021.2.3	Win32	50.12280086						0	77	77	77	1
m	1	1.0024						DIBANO	np	6	0	monitoring	250	nonparola	2	ong	0	no	LT20M18	20	M	2021-10-18_17h23.34.568	THAI_NEGA	2021.2.3	Win32	50.12280086						0	78	78	78	1
z	1	0.7603						FAGOTTO	p	7	7	monitoring	0	parola	1	ong	0	no	LT20M18	20	M	2021-10-18_17h23.34.568	THAI_NEGA	2021.2.3	Win32	50.12280086						0	79	79	79	1
z	1	0.6541						PALUDE	p	6	13	monitoring	0	parola	1	ong	0	no	LT20M18	20	M	2021-10-18_17h23.34.568	THAI_NEGA	2021.2.3	Win32	50.12280086						0	80	80	80	1
m	1	0.96						MUDINO	np	6	0	monitoring	500	nonparola	2	ong	0	no	LT20M18	20	M	2021-10-18_17h23.34.568	THAI_NEGA	2021.2.3	Win32	50.12280086						0	81	81	81	1
m	1	0.8479						ESTEBA	np	6	0	monitoring	500	nonparola	2	ong	0	no	LT20M18	20	M	2021-10-18_17h23.34.568	THAI_NEGA	2021.2.3	Win32	50.12280086						0	82	82	82	1
l	1	0.7365						MANTIDE	p	7	9	monitoring	250	l	1	pmcue	0	no	LT20M18	20	M	2021-10-18_17h23.34.568	THAI_NEGA	2021.2.3	Win32	50.12280086						0	83	83	83	1
z	1	0.6794						UVETTA	p	6	11	monitoring	500	parola	1	ong	0	no	LT20M18	20	M	2021-10-18_17h23.34.568	THAI_NEGA	2021.2.3	Win32	50.12280086						0	84	84	84	1
z	1	0.7012						ESILIO	p	6	41	monitoring	250	parola	1	ong	0	no	LT20M18	20	M	2021-10-18_17h23.34.568	THAI_NEGA	2021.2.3	Win32	50.12280086						0	85	85	85	1
m	1	1.4197						RECRUTA	np	7	0	monitoring	500	nonparola	2	ong	0	no	LT20M18	20	M	2021-10-18_17h23.34.568	THAI_NEGA	2021.2.3	Win32	50.12280086						0	86	86	86	1
z	1	0.5621						TIMONE	p	7	31	monitoring	250	parola	1	ong	0	no	LT20M18	20	M	2021-10-18_17h23.34.568	THAI_NEGA	2021.2.3	Win32	50.12280086						0	87	87	87	1
z	1	0.6004						CAVOLO	p	6	13	monitoring	0	parola	1	ong	0	no	LT20M18	20	M	2021-10-18_17h23.34.568	THAI_NEGA	2021.2.3	Win32	50.12280086						0	88	88	88	1
m	1	0.8002						NOTTARE	np	7	0	monitoring	500	nonparola	2	ong	0	no	LT20M18	20	M	2021-10-18_17h23.34.568	THAI_NEGA	2021.2.3	Win32	50.12280086						0	89	89	89	1
z	1	0.7483						LICHENE	p	7	7	monitoring	0	parola	1	ong	0	no	LT20M18	20	M	2021-10-18_17h23.34.568	THAI_NEGA	2021.2.3	Win32	50.12280086						0	90	90	90	1
m	1	0.6613						PUSTINO	np	7	0	monitoring	500	nonparola	2	ong	0	no	LT20M18	20	M	2021-10-18_17h23.34.568	THAI_NEGA	2021.2.3	Win32	50.12280086						0	91	91	91	1
z	1	0.6731						MULINO	p	6	7	monitoring	0	parola	1	ong	0	no	LT20M18	20	M	2021-10-18_17h23.34.568	THAI_NEGA	2021.2.3	Win32	50.12280086						0	92	92	92	1
m	1	0.7401						VAROLO	np	6	0	monitoring	0	nonparola	2	ong	0	no	LT20M18	20	M	2021-10-18_17h23.34.568	THAI_NEGA	2021.2.3	Win32	50.12280086						0	93	93	93	1
z	0	0.7469						ENIGMA	p	6	9	monitoring	500	l	1	pmcue	0	no	LT20M18	20	M	2021-10-18_17h23.34.568	THAI_NEGA	2021.2.3	Win32	50.12280086						0	94	94	94	1
z	1	0.5996						NARICE	p	6	15	monitoring	250	parola	1	ong	0	no	LT20M18	20	M	2021-10-18_17h23.34.568	THAI_NEGA	2021.2.3	Win32	50.12280086						0	95	95	95	1
m	1	0.7045						CAVIDE	np	6	0	monitoring	500	nonparola	2	ong	0	no	LT20M18	20	M	2021-10-18_17h23.34.568	THAI_NEGA	2021.2.3	Win32	50.12280086						0	96	96	96	1
z	0	0.6041						VOLACE	np	6	0	monitoring	0	nonparola	2	ong	0	no	LT20M18	20	M	2021-10-18_17h23.34.568	THAI_NEGA	2021.2.3	Win32	50.12280086						0	97	97	97	1
m	1	0.7986						SADICE	np	6	0	monitoring	0	nonparola	2	ong	0	no	LT20M18	20	M	2021-10-18_17h23.34.568	THAI_NEGA	2021.2.3	Win32	50.12280086						0	98	98	98	1
z	1	0.7223						VORTICE	p	7	14	monitoring	250	parola	1	ong	0	no	LT20M18	20	M	2021-10-18_17h23.34.568	THAI_NEGA	2021.2.3	Win32	50.12280086						0	99	99	99	1
																			LT20M18	20	M	2021-10-18_17h23.34.568	THAI_NEGA	2021.2.3	Win32	50.12280086											n	1	6.3429	y	1	2.3869	n	1	3.8329
