# Supplementary material for: Thinking about it: the impact of COVID-19-related stimuli on prospective memory
Source: PeerJ. 2023 Nov 16;11:e16389. doi: 10.7717/peerj.16389 (PMC10657566; doi:10.7717/peerj.16389)
Supplement: Supplemental Information 4 — The raw data from both the task and the questionnaire. Both folders are divided in the three conditions (COV, DOC, and NEGA) depending on the presented video clip. [file peerj-11-16389-s004.zip › Data/RAW_Data_Task/NEGA_version/AV28F3_nega.csv]

trial_key.keys	trial_key.corr	trial_key.rt	trials_loop_practice.thisRepN	trials_loop_practice.thisTrialN	trials_loop_practice.thisN	trials_loop_practice.thisIndex	trials_loop_practice.ran	stimolo	parolanonparola	lunghezza	frequenza	blocco	jitter	rispcorr	StimTrig	stim_type	stimulus_after	underline	ID_Soggetto*	Età*	Sesso	date	expName	psychopyVersion	OS	frameRate	trials_loop_baseline.thisRepN	trials_loop_baseline.thisTrialN	trials_loop_baseline.thisN	trials_loop_baseline.thisIndex	trials_loop_baseline.ran	trials_loop_attention.thisRepN	trials_loop_attention.thisTrialN	trials_loop_attention.thisN	trials_loop_attention.thisIndex	trials_loop_attention.ran	emotional1_key.keys	emotional1_key.corr	emotional1_key.rt	emotional2_key.keys	emotional2_key.corr	emotional2_key.rt	emotional3_key.keys	emotional3_key.corr	emotional3_key.rt
z	1	1.120599999	0	0	0	0	1	ARANCIA	p	7	31	practice	500	parola	1	ong	0	no	AV28F3	28	F	2022-02-03_22h44.02.368	THAI_NEGA	2021.2.3	Win32	59.34718101
m	1	0.9658	0	1	1	1	1	RECINA	np	6	0	practice	500	nonparola	2	ong	0	no	AV28F3	28	F	2022-02-03_22h44.02.368	THAI_NEGA	2021.2.3	Win32	59.34718101
m	1	0.7161	0	2	2	2	1	TUCCANA	np	7	0	practice	250	nonparola	2	ong	0	no	AV28F3	28	F	2022-02-03_22h44.02.368	THAI_NEGA	2021.2.3	Win32	59.34718101
z	1	0.633900001	0	3	3	3	1	PETTINE	p	7	1	practice	0	parola	1	ong	0	no	AV28F3	28	F	2022-02-03_22h44.02.368	THAI_NEGA	2021.2.3	Win32	59.34718101
m	1	0.85	0	4	4	4	1	INFITO	np	6	0	practice	500	nonparola	2	ong	0	no	AV28F3	28	F	2022-02-03_22h44.02.368	THAI_NEGA	2021.2.3	Win32	59.34718101
z	1	0.6836	0	5	5	5	1	GIUDICE	p	7	374	practice	500	parola	1	ong	0	no	AV28F3	28	F	2022-02-03_22h44.02.368	THAI_NEGA	2021.2.3	Win32	59.34718101
z	1	0.6698	0	6	6	6	1	VOLANTE	p	7	89	practice	0	parola	1	ong	0	no	AV28F3	28	F	2022-02-03_22h44.02.368	THAI_NEGA	2021.2.3	Win32	59.34718101
m	1	0.6224	0	7	7	7	1	CUBELA	np	6	0	practice	250	nonparola	2	ong	0	no	AV28F3	28	F	2022-02-03_22h44.02.368	THAI_NEGA	2021.2.3	Win32	59.34718101
m	1	0.8238	0	8	8	8	1	LUGGINE	np	7	0	practice	0	nonparola	2	ong	0	no	AV28F3	28	F	2022-02-03_22h44.02.368	THAI_NEGA	2021.2.3	Win32	59.34718101
z	1	0.6251	0	9	9	9	1	DISEGNO	p	7	201	practice	0	parola	1	ong	0	no	AV28F3	28	F	2022-02-03_22h44.02.368	THAI_NEGA	2021.2.3	Win32	59.34718101
z	1	0.6677						RELITTO	p	7	8	baseline	500	parola	1	ong	0	no	AV28F3	28	F	2022-02-03_22h44.02.368	THAI_NEGA	2021.2.3	Win32	59.34718101	0	0	0	0	1
z	1	0.751						GERANIO	p	7	12	baseline	250	parola	1	ong	0	no	AV28F3	28	F	2022-02-03_22h44.02.368	THAI_NEGA	2021.2.3	Win32	59.34718101	0	1	1	1	1
m	1	0.7041						VANANGA	np	7	0	baseline	0	nonparola	2	ong	0	no	AV28F3	28	F	2022-02-03_22h44.02.368	THAI_NEGA	2021.2.3	Win32	59.34718101	0	2	2	2	1
z	1	0.650799999						NATICA	p	6	5	baseline	250	parola	1	ong	0	no	AV28F3	28	F	2022-02-03_22h44.02.368	THAI_NEGA	2021.2.3	Win32	59.34718101	0	3	3	3	1
m	1	0.785200001						USTELLO	np	7	0	baseline	500	nonparola	2	ong	0	no	AV28F3	28	F	2022-02-03_22h44.02.368	THAI_NEGA	2021.2.3	Win32	59.34718101	0	4	4	4	1
z	1	0.6164						METANO	p	6	17	baseline	250	parola	1	ong	0	no	AV28F3	28	F	2022-02-03_22h44.02.368	THAI_NEGA	2021.2.3	Win32	59.34718101	0	5	5	5	1
m	1	1.0525						FIURIA	np	6	0	baseline	500	nonparola	2	ong	0	no	AV28F3	28	F	2022-02-03_22h44.02.368	THAI_NEGA	2021.2.3	Win32	59.34718101	0	6	6	6	1
z	1	0.682599999						SUGHERO	p	7	5	baseline	250	parola	1	ong	0	no	AV28F3	28	F	2022-02-03_22h44.02.368	THAI_NEGA	2021.2.3	Win32	59.34718101	0	7	7	7	1
m	1	0.7345						PIROTA	np	6	0	baseline	250	nonparola	2	ong	0	no	AV28F3	28	F	2022-02-03_22h44.02.368	THAI_NEGA	2021.2.3	Win32	59.34718101	0	8	8	8	1
m	1	0.6679						BAMBORA	np	7	0	baseline	0	nonparola	2	ong	0	no	AV28F3	28	F	2022-02-03_22h44.02.368	THAI_NEGA	2021.2.3	Win32	59.34718101	0	9	9	9	1
z	1	0.6344						PETALO	p	6	27	baseline	250	parola	1	ong	0	no	AV28F3	28	F	2022-02-03_22h44.02.368	THAI_NEGA	2021.2.3	Win32	59.34718101	0	10	10	10	1
z	1	0.834200001						ELMETTO	p	7	5	baseline	0	parola	1	ong	0	no	AV28F3	28	F	2022-02-03_22h44.02.368	THAI_NEGA	2021.2.3	Win32	59.34718101	0	11	11	11	1
m	1	0.7405						DOBILE	np	6	0	baseline	250	nonparola	2	ong	0	no	AV28F3	28	F	2022-02-03_22h44.02.368	THAI_NEGA	2021.2.3	Win32	59.34718101	0	12	12	12	1
z	1	0.791099999						BAVERO	p	6	7	baseline	0	parola	1	ong	0	no	AV28F3	28	F	2022-02-03_22h44.02.368	THAI_NEGA	2021.2.3	Win32	59.34718101	0	13	13	13	1
z	1	0.6746						VALENZA	p	7	10	baseline	500	parola	1	ong	0	no	AV28F3	28	F	2022-02-03_22h44.02.368	THAI_NEGA	2021.2.3	Win32	59.34718101	0	14	14	14	1
m	1	0.767599999						ORDONE	np	6	0	baseline	250	nonparola	2	ong	0	no	AV28F3	28	F	2022-02-03_22h44.02.368	THAI_NEGA	2021.2.3	Win32	59.34718101	0	15	15	15	1
m	1	0.7504						TERPONE	np	7	0	baseline	250	nonparola	2	ong	0	no	AV28F3	28	F	2022-02-03_22h44.02.368	THAI_NEGA	2021.2.3	Win32	59.34718101	0	16	16	16	1
z	1	0.6119						INCHINO	p	7	10	baseline	250	parola	1	ong	0	no	AV28F3	28	F	2022-02-03_22h44.02.368	THAI_NEGA	2021.2.3	Win32	59.34718101	0	17	17	17	1
z	1	0.6555						ETTARO	p	6	31	baseline	0	parola	1	ong	0	no	AV28F3	28	F	2022-02-03_22h44.02.368	THAI_NEGA	2021.2.3	Win32	59.34718101	0	18	18	18	1
m	1	0.7147						LUVACA	np	6	0	baseline	250	nonparola	2	ong	0	no	AV28F3	28	F	2022-02-03_22h44.02.368	THAI_NEGA	2021.2.3	Win32	59.34718101	0	19	19	19	1
z	1	0.6522						DUETTO	p	6	23	baseline	500	parola	1	ong	0	no	AV28F3	28	F	2022-02-03_22h44.02.368	THAI_NEGA	2021.2.3	Win32	59.34718101	0	20	20	20	1
m	1	0.7997						PUPILE	np	6	0	baseline	250	nonparola	2	ong	0	no	AV28F3	28	F	2022-02-03_22h44.02.368	THAI_NEGA	2021.2.3	Win32	59.34718101	0	21	21	21	1
m	1	0.6956						STOVACO	np	7	0	baseline	0	nonparola	2	ong	0	no	AV28F3	28	F	2022-02-03_22h44.02.368	THAI_NEGA	2021.2.3	Win32	59.34718101	0	22	22	22	1
z	1	0.5912						BARILE	p	6	7	baseline	500	parola	1	ong	0	no	AV28F3	28	F	2022-02-03_22h44.02.368	THAI_NEGA	2021.2.3	Win32	59.34718101	0	23	23	23	1
m	1	0.7912						RANAIO	np	6	0	baseline	250	nonparola	2	ong	0	no	AV28F3	28	F	2022-02-03_22h44.02.368	THAI_NEGA	2021.2.3	Win32	59.34718101	0	24	24	24	1
z	1	0.636400001						CAVERNA	p	7	14	baseline	250	parola	1	ong	0	no	AV28F3	28	F	2022-02-03_22h44.02.368	THAI_NEGA	2021.2.3	Win32	59.34718101	0	25	25	25	1
m	1	0.6838						ROTOIA	np	7	0	baseline	500	nonparola	2	ong	0	no	AV28F3	28	F	2022-02-03_22h44.02.368	THAI_NEGA	2021.2.3	Win32	59.34718101	0	26	26	26	1
z	1	0.7687						ALTURA	p	6	8	baseline	500	parola	1	ong	0	no	AV28F3	28	F	2022-02-03_22h44.02.368	THAI_NEGA	2021.2.3	Win32	59.34718101	0	27	27	27	1
z	1	0.850599999						DIPINTO	p	7	21	baseline	0	parola	1	ong	0	no	AV28F3	28	F	2022-02-03_22h44.02.368	THAI_NEGA	2021.2.3	Win32	59.34718101	0	28	28	28	1
z	1	0.6193						LEGUME	p	6	11	baseline	250	parola	1	ong	0	no	AV28F3	28	F	2022-02-03_22h44.02.368	THAI_NEGA	2021.2.3	Win32	59.34718101	0	29	29	29	1
m	1	0.7177						FEDINO	np	6	0	baseline	500	nonparola	2	ong	0	no	AV28F3	28	F	2022-02-03_22h44.02.368	THAI_NEGA	2021.2.3	Win32	59.34718101	0	30	30	30	1
z	1	0.624400001						MENSOLA	p	7	7	baseline	0	parola	1	ong	0	no	AV28F3	28	F	2022-02-03_22h44.02.368	THAI_NEGA	2021.2.3	Win32	59.34718101	0	31	31	31	1
m	1	0.8685						ALCUME	np	6	0	baseline	500	nonparola	2	ong	0	no	AV28F3	28	F	2022-02-03_22h44.02.368	THAI_NEGA	2021.2.3	Win32	59.34718101	0	32	32	32	1
z	1	0.666599999						INNESTO	p	6	13	baseline	0	parola	1	ong	0	no	AV28F3	28	F	2022-02-03_22h44.02.368	THAI_NEGA	2021.2.3	Win32	59.34718101	0	33	33	33	1
m	1	0.745700001						LAVENDA	np	7	0	baseline	0	nonparola	2	ong	0	no	AV28F3	28	F	2022-02-03_22h44.02.368	THAI_NEGA	2021.2.3	Win32	59.34718101	0	34	34	34	1
z	1	0.931						SLAVINA	p	7	5	baseline	500	parola	1	ong	0	no	AV28F3	28	F	2022-02-03_22h44.02.368	THAI_NEGA	2021.2.3	Win32	59.34718101	0	35	35	35	1
z	1	0.649099999						ORMONE	p	6	6	baseline	500	parola	1	ong	0	no	AV28F3	28	F	2022-02-03_22h44.02.368	THAI_NEGA	2021.2.3	Win32	59.34718101	0	36	36	36	1
m	1	0.7338						UMIONE	np	6	0	baseline	0	nonparola	2	ong	0	no	AV28F3	28	F	2022-02-03_22h44.02.368	THAI_NEGA	2021.2.3	Win32	59.34718101	0	37	37	37	1
z	1	0.691						SALAME	p	6	14	baseline	0	parola	1	ong	0	no	AV28F3	28	F	2022-02-03_22h44.02.368	THAI_NEGA	2021.2.3	Win32	59.34718101	0	38	38	38	1
m	1	0.917599999						GANDOLA	np	7	0	baseline	500	nonparola	2	ong	0	no	AV28F3	28	F	2022-02-03_22h44.02.368	THAI_NEGA	2021.2.3	Win32	59.34718101	0	39	39	39	1
m	1	0.850900001						DIGEGNO	np	7	0	baseline	500	nonparola	2	ong	0	no	AV28F3	28	F	2022-02-03_22h44.02.368	THAI_NEGA	2021.2.3	Win32	59.34718101	0	40	40	40	1
m	1	0.784400001						BACRECA	np	7	0	baseline	0	nonparola	2	ong	0	no	AV28F3	28	F	2022-02-03_22h44.02.368	THAI_NEGA	2021.2.3	Win32	59.34718101	0	41	41	41	1
z	1	0.6913						RUDERE	p	6	8	baseline	250	parola	1	ong	0	no	AV28F3	28	F	2022-02-03_22h44.02.368	THAI_NEGA	2021.2.3	Win32	59.34718101	0	42	42	42	1
m	1	0.7086						OSCITE	np	6	0	baseline	250	nonparola	2	ong	0	no	AV28F3	28	F	2022-02-03_22h44.02.368	THAI_NEGA	2021.2.3	Win32	59.34718101	0	43	43	43	1
z	1	0.6343						NETTARE	p	7	14	baseline	500	parola	1	ong	0	no	AV28F3	28	F	2022-02-03_22h44.02.368	THAI_NEGA	2021.2.3	Win32	59.34718101	0	44	44	44	1
m	1	0.9516						PENTERA	np	7	0	baseline	0	nonparola	2	ong	0	no	AV28F3	28	F	2022-02-03_22h44.02.368	THAI_NEGA	2021.2.3	Win32	59.34718101	0	45	45	45	1
m	1	0.731799999						NEBOZIO	np	7	0	baseline	250	nonparola	2	ong	0	no	AV28F3	28	F	2022-02-03_22h44.02.368	THAI_NEGA	2021.2.3	Win32	59.34718101	0	46	46	46	1
z	1	0.7665						ZATTERA	p	7	14	baseline	500	parola	1	ong	0	no	AV28F3	28	F	2022-02-03_22h44.02.368	THAI_NEGA	2021.2.3	Win32	59.34718101	0	47	47	47	1
z	1	0.925299999						LAMIERA	p	7	11	baseline	500	parola	1	ong	0	no	AV28F3	28	F	2022-02-03_22h44.02.368	THAI_NEGA	2021.2.3	Win32	59.34718101	0	48	48	48	1
m	1	0.683599999						CULINA	np	6	0	baseline	500	nonparola	2	ong	0	no	AV28F3	28	F	2022-02-03_22h44.02.368	THAI_NEGA	2021.2.3	Win32	59.34718101	0	49	49	49	1
z	1	0.768099999						FALANGE	p	7	9	baseline	250	parola	1	ong	0	no	AV28F3	28	F	2022-02-03_22h44.02.368	THAI_NEGA	2021.2.3	Win32	59.34718101	0	50	50	50	1
z	1	0.7743						PEDALE	p	6	16	baseline	500	parola	1	ong	0	no	AV28F3	28	F	2022-02-03_22h44.02.368	THAI_NEGA	2021.2.3	Win32	59.34718101	0	51	51	51	1
m	1	0.8347						METARDO	np	7	0	baseline	500	nonparola	2	ong	0	no	AV28F3	28	F	2022-02-03_22h44.02.368	THAI_NEGA	2021.2.3	Win32	59.34718101	0	52	52	52	1
z	1	0.758						EMPORIO	p	7	3	baseline	250	parola	1	ong	0	no	AV28F3	28	F	2022-02-03_22h44.02.368	THAI_NEGA	2021.2.3	Win32	59.34718101	0	53	53	53	1
m	1	0.7677						TAPORE	np	6	0	baseline	0	nonparola	2	ong	0	no	AV28F3	28	F	2022-02-03_22h44.02.368	THAI_NEGA	2021.2.3	Win32	59.34718101	0	54	54	54	1
m	1	0.7515						DENTIDE	np	7	0	baseline	250	nonparola	2	ong	0	no	AV28F3	28	F	2022-02-03_22h44.02.368	THAI_NEGA	2021.2.3	Win32	59.34718101	0	55	55	55	1
m	1	0.7345						SEPERTO	np	7	0	baseline	500	nonparola	2	ong	0	no	AV28F3	28	F	2022-02-03_22h44.02.368	THAI_NEGA	2021.2.3	Win32	59.34718101	0	56	56	56	1
z	1	0.6858						MUCOSA	p	6	6	baseline	500	parola	1	ong	0	no	AV28F3	28	F	2022-02-03_22h44.02.368	THAI_NEGA	2021.2.3	Win32	59.34718101	0	57	57	57	1
m	1	0.667099999						BECULLA	np	7	0	baseline	250	nonparola	2	ong	0	no	AV28F3	28	F	2022-02-03_22h44.02.368	THAI_NEGA	2021.2.3	Win32	59.34718101	0	58	58	58	1
z	1	0.7835						FUCINA	p	6	8	baseline	250	parola	1	ong	0	no	AV28F3	28	F	2022-02-03_22h44.02.368	THAI_NEGA	2021.2.3	Win32	59.34718101	0	59	59	59	1
z	1	0.6853						ECLISSI	p	7	5	baseline	0	parola	1	ong	0	no	AV28F3	28	F	2022-02-03_22h44.02.368	THAI_NEGA	2021.2.3	Win32	59.34718101	0	60	60	60	1
z	1	0.635						TROFEO	p	6	23	baseline	250	parola	1	ong	0	no	AV28F3	28	F	2022-02-03_22h44.02.368	THAI_NEGA	2021.2.3	Win32	59.34718101	0	61	61	61	1
z	1	0.6501						ROTTAME	p	7	7	baseline	0	parola	1	ong	0	no	AV28F3	28	F	2022-02-03_22h44.02.368	THAI_NEGA	2021.2.3	Win32	59.34718101	0	62	62	62	1
m	1	0.8195						MENDOLO	np	7	0	baseline	500	nonparola	2	ong	0	no	AV28F3	28	F	2022-02-03_22h44.02.368	THAI_NEGA	2021.2.3	Win32	59.34718101	0	63	63	63	1
m	1	0.8841						ARSINE	np	6	0	baseline	250	nonparola	2	ong	0	no	AV28F3	28	F	2022-02-03_22h44.02.368	THAI_NEGA	2021.2.3	Win32	59.34718101	0	64	64	64	1
z	1	0.6744						TISANA	p	6	7	baseline	0	parola	1	ong	0	no	AV28F3	28	F	2022-02-03_22h44.02.368	THAI_NEGA	2021.2.3	Win32	59.34718101	0	65	65	65	1
m	1	0.92						ORLINO	np	6	0	baseline	0	nonparola	2	ong	0	no	AV28F3	28	F	2022-02-03_22h44.02.368	THAI_NEGA	2021.2.3	Win32	59.34718101	0	66	66	66	1
z	1	0.918						ARINGA	p	6	9	baseline	500	parola	1	ong	0	no	AV28F3	28	F	2022-02-03_22h44.02.368	THAI_NEGA	2021.2.3	Win32	59.34718101	0	67	67	67	1
m	1	0.77						TENGINE	np	7	0	baseline	0	nonparola	2	ong	0	no	AV28F3	28	F	2022-02-03_22h44.02.368	THAI_NEGA	2021.2.3	Win32	59.34718101	0	68	68	68	1
z	1	0.7503						ATTICO	p	6	6	baseline	500	parola	1	ong	0	no	AV28F3	28	F	2022-02-03_22h44.02.368	THAI_NEGA	2021.2.3	Win32	59.34718101	0	69	69	69	1
m	1	0.707900001						VENORE	np	6	0	baseline	250	nonparola	2	ong	0	no	AV28F3	28	F	2022-02-03_22h44.02.368	THAI_NEGA	2021.2.3	Win32	59.34718101	0	70	70	70	1
z	1	0.8341						DARSENA	p	7	9	baseline	0	parola	1	ong	0	no	AV28F3	28	F	2022-02-03_22h44.02.368	THAI_NEGA	2021.2.3	Win32	59.34718101	0	71	71	71	1
m	1	0.808099999						ALCIERE	np	7	0	baseline	250	nonparola	2	ong	0	no	AV28F3	28	F	2022-02-03_22h44.02.368	THAI_NEGA	2021.2.3	Win32	59.34718101	0	72	72	72	1
m	1	0.875799999						ENTIMO	np	6	0	baseline	0	nonparola	2	ong	0	no	AV28F3	28	F	2022-02-03_22h44.02.368	THAI_NEGA	2021.2.3	Win32	59.34718101	0	73	73	73	1
z	1	0.703						LIVIDO	p	6	8	baseline	500	parola	1	ong	0	no	AV28F3	28	F	2022-02-03_22h44.02.368	THAI_NEGA	2021.2.3	Win32	59.34718101	0	74	74	74	1
z	1	0.650900001						NAUSEA	p	6	15	baseline	0	parola	1	ong	0	no	AV28F3	28	F	2022-02-03_22h44.02.368	THAI_NEGA	2021.2.3	Win32	59.34718101	0	75	75	75	1
m	1	0.7223						VERCACE	np	7	0	baseline	500	nonparola	2	ong	0	no	AV28F3	28	F	2022-02-03_22h44.02.368	THAI_NEGA	2021.2.3	Win32	59.34718101	0	76	76	76	1
z	1	0.734						COFANO	p	6	9	baseline	0	parola	1	ong	0	no	AV28F3	28	F	2022-02-03_22h44.02.368	THAI_NEGA	2021.2.3	Win32	59.34718101	0	77	77	77	1
m	1	0.9843						USPICIO	np	7	0	baseline	250	nonparola	2	ong	0	no	AV28F3	28	F	2022-02-03_22h44.02.368	THAI_NEGA	2021.2.3	Win32	59.34718101	0	78	78	78	1
z	1	0.6645						IMBUTO	p	6	9	baseline	0	parola	1	ong	0	no	AV28F3	28	F	2022-02-03_22h44.02.368	THAI_NEGA	2021.2.3	Win32	59.34718101	0	79	79	79	1
m	1	0.6645						SADIVA	np	6	0	baseline	500	nonparola	2	ong	0	no	AV28F3	28	F	2022-02-03_22h44.02.368	THAI_NEGA	2021.2.3	Win32	59.34718101	0	80	80	80	1
z	1	0.751099999						BOZZOLO	p	7	7	baseline	0	parola	1	ong	0	no	AV28F3	28	F	2022-02-03_22h44.02.368	THAI_NEGA	2021.2.3	Win32	59.34718101	0	81	81	81	1
m	1	0.7011						OMPICCIO	np	7	0	baseline	0	nonparola	2	ong	0	no	AV28F3	28	F	2022-02-03_22h44.02.368	THAI_NEGA	2021.2.3	Win32	59.34718101	0	82	82	82	1
m	1	0.833						LIMPONE	np	7	0	baseline	500	nonparola	2	ong	0	no	AV28F3	28	F	2022-02-03_22h44.02.368	THAI_NEGA	2021.2.3	Win32	59.34718101	0	83	83	83	1
m	1	0.7677						NARCICO	np	7	0	baseline	250	nonparola	2	ong	0	no	AV28F3	28	F	2022-02-03_22h44.02.368	THAI_NEGA	2021.2.3	Win32	59.34718101	0	84	84	84	1
z	1	0.6517						PASCOLO	p	7	7	baseline	0	parola	1	ong	0	no	AV28F3	28	F	2022-02-03_22h44.02.368	THAI_NEGA	2021.2.3	Win32	59.34718101	0	85	85	85	1
m	1	0.7378						INSOGNA	np	7	0	baseline	250	nonparola	2	ong	0	no	AV28F3	28	F	2022-02-03_22h44.02.368	THAI_NEGA	2021.2.3	Win32	59.34718101	0	86	86	86	1
z	1	0.842						PATINA	p	6	14	baseline	250	parola	1	ong	0	no	AV28F3	28	F	2022-02-03_22h44.02.368	THAI_NEGA	2021.2.3	Win32	59.34718101	0	87	87	87	1
m	1	0.668799999						ADOLTO	np	7	0	baseline	0	nonparola	2	ong	0	no	AV28F3	28	F	2022-02-03_22h44.02.368	THAI_NEGA	2021.2.3	Win32	59.34718101	0	88	88	88	1
z	1	0.6347						UTENTE	p	6	34	baseline	0	parola	1	ong	0	no	AV28F3	28	F	2022-02-03_22h44.02.368	THAI_NEGA	2021.2.3	Win32	59.34718101	0	89	89	89	1
m	1	0.6382						CIPELLA	np	7	0	baseline	500	nonparola	2	ong	0	no	AV28F3	28	F	2022-02-03_22h44.02.368	THAI_NEGA	2021.2.3	Win32	59.34718101	0	90	90	90	1
z	1	0.604299999						GINEPRO	p	7	10	baseline	0	parola	1	ong	0	no	AV28F3	28	F	2022-02-03_22h44.02.368	THAI_NEGA	2021.2.3	Win32	59.34718101	0	91	91	91	1
m	1	0.7459						NONATO	np	6	0	baseline	500	nonparola	2	ong	0	no	AV28F3	28	F	2022-02-03_22h44.02.368	THAI_NEGA	2021.2.3	Win32	59.34718101	0	92	92	92	1
z	1	0.581900001						CALICE	p	6	10	baseline	0	parola	1	ong	0	no	AV28F3	28	F	2022-02-03_22h44.02.368	THAI_NEGA	2021.2.3	Win32	59.34718101	0	93	93	93	1
z	1	0.7817						TORACE	p	6	31	baseline	250	parola	1	ong	0	no	AV28F3	28	F	2022-02-03_22h44.02.368	THAI_NEGA	2021.2.3	Win32	59.34718101	0	94	94	94	1
z	1	0.6555						REDINE	p	6	8	baseline	500	parola	1	ong	0	no	AV28F3	28	F	2022-02-03_22h44.02.368	THAI_NEGA	2021.2.3	Win32	59.34718101	0	95	95	95	1
z	1	0.5654						GOMITO	p	6	35	baseline	0	parola	1	ong	0	no	AV28F3	28	F	2022-02-03_22h44.02.368	THAI_NEGA	2021.2.3	Win32	59.34718101	0	96	96	96	1
m	1	0.6412						INGENSO	np	7	0	baseline	500	nonparola	2	ong	0	no	AV28F3	28	F	2022-02-03_22h44.02.368	THAI_NEGA	2021.2.3	Win32	59.34718101	0	97	97	97	1
m	1	0.6511						COVALLO	np	7	0	baseline	250	nonparola	2	ong	0	no	AV28F3	28	F	2022-02-03_22h44.02.368	THAI_NEGA	2021.2.3	Win32	59.34718101	0	98	98	98	1
z	1	0.5578						MONACO	p	6	24	baseline	250	parola	1	ong	0	no	AV28F3	28	F	2022-02-03_22h44.02.368	THAI_NEGA	2021.2.3	Win32	59.34718101	0	99	99	99	1
z	1	0.7356						DILUVIO	p	7	34	monitoring	0	parola	1	ong	0	no	AV28F3	28	F	2022-02-03_22h44.02.368	THAI_NEGA	2021.2.3	Win32	59.34718101						0	0	0	0	1
m	1	0.9348						PADATO	np	6	0	monitoring	250	nonparola	2	ong	0	no	AV28F3	28	F	2022-02-03_22h44.02.368	THAI_NEGA	2021.2.3	Win32	59.34718101						0	1	1	1	1
z	1	0.7518						STIVALE	p	7	10	monitoring	0	parola	1	ong	0	no	AV28F3	28	F	2022-02-03_22h44.02.368	THAI_NEGA	2021.2.3	Win32	59.34718101						0	2	2	2	1
m	1	0.9512						BAMMINO	np	7	0	monitoring	0	nonparola	2	ong	0	no	AV28F3	28	F	2022-02-03_22h44.02.368	THAI_NEGA	2021.2.3	Win32	59.34718101						0	3	3	3	1
m	1	0.886						NUDOLA	np	6	0	monitoring	250	nonparola	2	ong	0	no	AV28F3	28	F	2022-02-03_22h44.02.368	THAI_NEGA	2021.2.3	Win32	59.34718101						0	4	4	4	1
z	1	1.3017						ZAMPINO	p	7	6	monitoring	500	parola	1	ong	0	no	AV28F3	28	F	2022-02-03_22h44.02.368	THAI_NEGA	2021.2.3	Win32	59.34718101						0	5	5	5	1
z	1	1.118900001						CALDAIA	p	7	12	monitoring	250	parola	1	ong	0	no	AV28F3	28	F	2022-02-03_22h44.02.368	THAI_NEGA	2021.2.3	Win32	59.34718101						0	6	6	6	1
m	1	1.1008						FULGINE	np	7	0	monitoring	0	nonparola	2	ong	0	no	AV28F3	28	F	2022-02-03_22h44.02.368	THAI_NEGA	2021.2.3	Win32	59.34718101						0	7	7	7	1
z	1	0.6503						URANIO	p	6	9	monitoring	250	parola	1	ong	0	no	AV28F3	28	F	2022-02-03_22h44.02.368	THAI_NEGA	2021.2.3	Win32	59.34718101						0	8	8	8	1
m	1	0.951						APISSO	np	6	0	monitoring	500	nonparola	2	ong	0	no	AV28F3	28	F	2022-02-03_22h44.02.368	THAI_NEGA	2021.2.3	Win32	59.34718101						0	9	9	9	1
m	0	1.0012						CAGERMA	np	7	0	monitoring	0	l	2	pmcue	0	no	AV28F3	28	F	2022-02-03_22h44.02.368	THAI_NEGA	2021.2.3	Win32	59.34718101						0	10	10	10	1
z	1	1.0242						TAZZINA	p	7	10	monitoring	250	parola	1	ong	0	no	AV28F3	28	F	2022-02-03_22h44.02.368	THAI_NEGA	2021.2.3	Win32	59.34718101						0	11	11	11	1
z	1	0.700700001						VAPORE	p	6	40	monitoring	0	parola	1	ong	0	no	AV28F3	28	F	2022-02-03_22h44.02.368	THAI_NEGA	2021.2.3	Win32	59.34718101						0	12	12	12	1
m	1	0.8512						FEDORE	np	6	0	monitoring	250	nonparola	2	ong	0	no	AV28F3	28	F	2022-02-03_22h44.02.368	THAI_NEGA	2021.2.3	Win32	59.34718101						0	13	13	13	1
z	1	0.885099999						MONTONE	p	7	8	monitoring	250	parola	1	ong	0	no	AV28F3	28	F	2022-02-03_22h44.02.368	THAI_NEGA	2021.2.3	Win32	59.34718101						0	14	14	14	1
m	1	1.451						CANEZZA	np	7	0	monitoring	0	nonparola	2	ong	0	no	AV28F3	28	F	2022-02-03_22h44.02.368	THAI_NEGA	2021.2.3	Win32	59.34718101						0	15	15	15	1
m	1	1.433200001						RAGINA	np	6	0	monitoring	250	nonparola	2	ong	0	no	AV28F3	28	F	2022-02-03_22h44.02.368	THAI_NEGA	2021.2.3	Win32	59.34718101						0	16	16	16	1
z	1	1.0911						AGNELLO	p	7	17	monitoring	250	parola	1	ong	0	no	AV28F3	28	F	2022-02-03_22h44.02.368	THAI_NEGA	2021.2.3	Win32	59.34718101						0	17	17	17	1
m	1	0.9532						PINARIO	np	7	0	monitoring	250	nonparola	2	ong	0	no	AV28F3	28	F	2022-02-03_22h44.02.368	THAI_NEGA	2021.2.3	Win32	59.34718101						0	18	18	18	1
m	1	1.3246						INDANO	np	6	0	monitoring	500	nonparola	2	ong	0	no	AV28F3	28	F	2022-02-03_22h44.02.368	THAI_NEGA	2021.2.3	Win32	59.34718101						0	19	19	19	1
z	1	0.916900001						BISTURI	p	7	8	monitoring	250	parola	1	ong	0	no	AV28F3	28	F	2022-02-03_22h44.02.368	THAI_NEGA	2021.2.3	Win32	59.34718101						0	20	20	20	1
m	1	1.068599999						SECONTO	np	7	0	monitoring	250	nonparola	2	ong	0	no	AV28F3	28	F	2022-02-03_22h44.02.368	THAI_NEGA	2021.2.3	Win32	59.34718101						0	21	21	21	1
l	1	1.4149						POMATA	p	6	0	monitoring	500	l	1	pmcue	0	no	AV28F3	28	F	2022-02-03_22h44.02.368	THAI_NEGA	2021.2.3	Win32	59.34718101						0	22	22	22	1
m	1	1.467299999						UMETTA	np	6	0	monitoring	250	nonparola	2	ong	0	no	AV28F3	28	F	2022-02-03_22h44.02.368	THAI_NEGA	2021.2.3	Win32	59.34718101						0	23	23	23	1
z	1	0.8022						FRUSCIO	p	7	9	monitoring	0	parola	1	ong	0	no	AV28F3	28	F	2022-02-03_22h44.02.368	THAI_NEGA	2021.2.3	Win32	59.34718101						0	24	24	24	1
z	1	0.9246						ORDIGNO	p	7	15	monitoring	250	parola	1	ong	0	no	AV28F3	28	F	2022-02-03_22h44.02.368	THAI_NEGA	2021.2.3	Win32	59.34718101						0	25	25	25	1
m	1	1.0167						METALO	np	6	0	monitoring	0	nonparola	2	ong	0	no	AV28F3	28	F	2022-02-03_22h44.02.368	THAI_NEGA	2021.2.3	Win32	59.34718101						0	26	26	26	1
m	1	0.9505						GAVERA	np	6	0	monitoring	500	nonparola	2	ong	0	no	AV28F3	28	F	2022-02-03_22h44.02.368	THAI_NEGA	2021.2.3	Win32	59.34718101						0	27	27	27	1
z	1	0.866700001						INSERTO	p	7	9	monitoring	0	parola	1	ong	0	no	AV28F3	28	F	2022-02-03_22h44.02.368	THAI_NEGA	2021.2.3	Win32	59.34718101						0	28	28	28	1
z	1	0.972						VICARIO	p	7	9	monitoring	500	parola	1	ong	0	no	AV28F3	28	F	2022-02-03_22h44.02.368	THAI_NEGA	2021.2.3	Win32	59.34718101						0	29	29	29	1
m	1	1.2077						ACENDA	np	6	0	monitoring	0	nonparola	2	ong	0	no	AV28F3	28	F	2022-02-03_22h44.02.368	THAI_NEGA	2021.2.3	Win32	59.34718101						0	30	30	30	1
z	1	1.1173						DECADE	p	6	7	monitoring	0	parola	1	ong	0	no	AV28F3	28	F	2022-02-03_22h44.02.368	THAI_NEGA	2021.2.3	Win32	59.34718101						0	31	31	31	1
m	1	1.0343						PALETE	np	6	0	monitoring	500	nonparola	2	ong	0	no	AV28F3	28	F	2022-02-03_22h44.02.368	THAI_NEGA	2021.2.3	Win32	59.34718101						0	32	32	32	1
z	1	1.1346						SENAPE	p	6	17	monitoring	500	parola	1	ong	0	no	AV28F3	28	F	2022-02-03_22h44.02.368	THAI_NEGA	2021.2.3	Win32	59.34718101						0	33	33	33	1
m	1	1.3337						TENTONO	np	7	0	monitoring	0	nonparola	2	ong	0	no	AV28F3	28	F	2022-02-03_22h44.02.368	THAI_NEGA	2021.2.3	Win32	59.34718101						0	34	34	34	1
l	1	1.3165						MANICO	p	6	12	monitoring	0	l	1	pmcue	0	no	AV28F3	28	F	2022-02-03_22h44.02.368	THAI_NEGA	2021.2.3	Win32	59.34718101						0	35	35	35	1
z	1	1.0677						GETTONE	p	7	5	monitoring	250	parola	1	ong	0	no	AV28F3	28	F	2022-02-03_22h44.02.368	THAI_NEGA	2021.2.3	Win32	59.34718101						0	36	36	36	1
m	1	1.1846						CALERA	np	6	0	monitoring	500	nonparola	2	ong	0	no	AV28F3	28	F	2022-02-03_22h44.02.368	THAI_NEGA	2021.2.3	Win32	59.34718101						0	37	37	37	1
z	1	0.8875						USTIONE	p	7	20	monitoring	500	parola	1	ong	0	no	AV28F3	28	F	2022-02-03_22h44.02.368	THAI_NEGA	2021.2.3	Win32	59.34718101						0	38	38	38	1
z	1	1.7607						LEGNAME	p	7	7	monitoring	0	parola	1	ong	0	no	AV28F3	28	F	2022-02-03_22h44.02.368	THAI_NEGA	2021.2.3	Win32	59.34718101						0	39	39	39	1
m	1	0.8666						MODIVO	np	6	0	monitoring	0	nonparola	2	ong	0	no	AV28F3	28	F	2022-02-03_22h44.02.368	THAI_NEGA	2021.2.3	Win32	59.34718101						0	40	40	40	1
z	1	0.8685						RADURA	p	6	9	monitoring	0	parola	1	ong	0	no	AV28F3	28	F	2022-02-03_22h44.02.368	THAI_NEGA	2021.2.3	Win32	59.34718101						0	41	41	41	1
m	1	0.9846						TUANTO	np	6	0	monitoring	250	nonparola	2	ong	0	no	AV28F3	28	F	2022-02-03_22h44.02.368	THAI_NEGA	2021.2.3	Win32	59.34718101						0	42	42	42	1
z	1	0.7677						PICCONE	p	7	11	monitoring	0	parola	1	ong	0	no	AV28F3	28	F	2022-02-03_22h44.02.368	THAI_NEGA	2021.2.3	Win32	59.34718101						0	43	43	43	1
m	1	0.7587						LACREME	np	7	0	monitoring	250	nonparola	2	ong	0	no	AV28F3	28	F	2022-02-03_22h44.02.368	THAI_NEGA	2021.2.3	Win32	59.34718101						0	44	44	44	1
m	1	0.884299999						DILITTA	np	7	0	monitoring	500	nonparola	2	ong	0	no	AV28F3	28	F	2022-02-03_22h44.02.368	THAI_NEGA	2021.2.3	Win32	59.34718101						0	45	45	45	1
l	1	1.2179						TOMANTE	np	7	0	monitoring	0	l	2	pmcue	0	no	AV28F3	28	F	2022-02-03_22h44.02.368	THAI_NEGA	2021.2.3	Win32	59.34718101						0	46	46	46	1
z	1	1.0329						OTTONE	p	6	17	monitoring	500	parola	1	ong	0	no	AV28F3	28	F	2022-02-03_22h44.02.368	THAI_NEGA	2021.2.3	Win32	59.34718101						0	47	47	47	1
z	1	0.9221						GAZEBO	p	6	8	monitoring	0	parola	1	ong	0	no	AV28F3	28	F	2022-02-03_22h44.02.368	THAI_NEGA	2021.2.3	Win32	59.34718101						0	48	48	48	1
m	1	0.9345						NENICO	np	6	0	monitoring	250	nonparola	2	ong	0	no	AV28F3	28	F	2022-02-03_22h44.02.368	THAI_NEGA	2021.2.3	Win32	59.34718101						0	49	49	49	1
z	1	1.0502						ARPIONE	p	7	12	monitoring	250	parola	1	ong	0	no	AV28F3	28	F	2022-02-03_22h44.02.368	THAI_NEGA	2021.2.3	Win32	59.34718101						0	50	50	50	1
m	1	0.9523						VANIGIA	np	7	0	monitoring	500	nonparola	2	ong	0	no	AV28F3	28	F	2022-02-03_22h44.02.368	THAI_NEGA	2021.2.3	Win32	59.34718101						0	51	51	51	1
m	1	0.9005						EBLISSE	np	7	0	monitoring	0	nonparola	2	ong	0	no	AV28F3	28	F	2022-02-03_22h44.02.368	THAI_NEGA	2021.2.3	Win32	59.34718101						0	52	52	52	1
z	1	0.717299999						CARTINA	p	7	13	monitoring	250	parola	1	ong	0	no	AV28F3	28	F	2022-02-03_22h44.02.368	THAI_NEGA	2021.2.3	Win32	59.34718101						0	53	53	53	1
m	1	0.8155						TECITA	np	6	0	monitoring	500	nonparola	2	ong	0	no	AV28F3	28	F	2022-02-03_22h44.02.368	THAI_NEGA	2021.2.3	Win32	59.34718101						0	54	54	54	1
z	1	0.733						FELINO	p	6	9	monitoring	500	parola	1	ong	0	no	AV28F3	28	F	2022-02-03_22h44.02.368	THAI_NEGA	2021.2.3	Win32	59.34718101						0	55	55	55	1
m	1	1.0514						GINEVRO	np	7	0	monitoring	250	nonparola	2	ong	0	no	AV28F3	28	F	2022-02-03_22h44.02.368	THAI_NEGA	2021.2.3	Win32	59.34718101						0	56	56	56	1
m	1	0.8287						ELANCO	np	6	0	monitoring	250	nonparola	2	ong	0	no	AV28F3	28	F	2022-02-03_22h44.02.368	THAI_NEGA	2021.2.3	Win32	59.34718101						0	57	57	57	1
z	1	0.814799999						BIDONE	p	6	13	monitoring	0	parola	1	ong	0	no	AV28F3	28	F	2022-02-03_22h44.02.368	THAI_NEGA	2021.2.3	Win32	59.34718101						0	58	58	58	1
z	1	0.730799999						LEMURE	p	6	3	monitoring	500	parola	1	ong	0	no	AV28F3	28	F	2022-02-03_22h44.02.368	THAI_NEGA	2021.2.3	Win32	59.34718101						0	59	59	59	1
l	1	0.9519						SAGOMA	p	6	0	monitoring	250	l	1	pmcue	0	no	AV28F3	28	F	2022-02-03_22h44.02.368	THAI_NEGA	2021.2.3	Win32	59.34718101						0	60	60	60	1
z	1	0.734						REPERTO	p	7	7	monitoring	0	parola	1	ong	0	no	AV28F3	28	F	2022-02-03_22h44.02.368	THAI_NEGA	2021.2.3	Win32	59.34718101						0	61	61	61	1
m	1	0.9747						MIDULLO	np	7	0	monitoring	250	nonparola	2	ong	0	no	AV28F3	28	F	2022-02-03_22h44.02.368	THAI_NEGA	2021.2.3	Win32	59.34718101						0	62	62	62	1
m	1	1.269599999						DANNOLA	np	7	0	monitoring	500	nonparola	2	ong	0	no	AV28F3	28	F	2022-02-03_22h44.02.368	THAI_NEGA	2021.2.3	Win32	59.34718101						0	63	63	63	1
z	1	0.693400001						ORFANO	p	6	9	monitoring	500	parola	1	ong	0	no	AV28F3	28	F	2022-02-03_22h44.02.368	THAI_NEGA	2021.2.3	Win32	59.34718101						0	64	64	64	1
m	1	1.251						BANENA	np	6	0	monitoring	250	nonparola	2	ong	0	no	AV28F3	28	F	2022-02-03_22h44.02.368	THAI_NEGA	2021.2.3	Win32	59.34718101						0	65	65	65	1
m	1	0.8678						FERPATA	np	7	0	monitoring	0	nonparola	2	ong	0	no	AV28F3	28	F	2022-02-03_22h44.02.368	THAI_NEGA	2021.2.3	Win32	59.34718101						0	66	66	66	1
z	1	0.7013						NEURONE	p	7	11	monitoring	250	parola	1	ong	0	no	AV28F3	28	F	2022-02-03_22h44.02.368	THAI_NEGA	2021.2.3	Win32	59.34718101						0	67	67	67	1
m	1	1.1838						LATTERA	np	7	0	monitoring	500	nonparola	2	ong	0	no	AV28F3	28	F	2022-02-03_22h44.02.368	THAI_NEGA	2021.2.3	Win32	59.34718101						0	68	68	68	1
m	1	0.917599999						GESIONE	np	7	0	monitoring	500	nonparola	2	ong	0	no	AV28F3	28	F	2022-02-03_22h44.02.368	THAI_NEGA	2021.2.3	Win32	59.34718101						0	69	69	69	1
z	1	1.2678						PEDANA	p	6	18	monitoring	500	parola	1	ong	0	no	AV28F3	28	F	2022-02-03_22h44.02.368	THAI_NEGA	2021.2.3	Win32	59.34718101						0	70	70	70	1
m	0	0.9862						MACIATA	np	7	0	monitoring	500	l	2	pmcue	0	no	AV28F3	28	F	2022-02-03_22h44.02.368	THAI_NEGA	2021.2.3	Win32	59.34718101						0	71	71	71	1
m	1	0.8803						FIOLINO	np	7	0	monitoring	250	nonparola	2	ong	0	no	AV28F3	28	F	2022-02-03_22h44.02.368	THAI_NEGA	2021.2.3	Win32	59.34718101						0	72	72	72	1
z	1	0.865099999						INGORGO	p	7	16	monitoring	0	parola	1	ong	0	no	AV28F3	28	F	2022-02-03_22h44.02.368	THAI_NEGA	2021.2.3	Win32	59.34718101						0	73	73	73	1
m	1	0.8687						IMPORO	np	6	0	monitoring	250	nonparola	2	ong	0	no	AV28F3	28	F	2022-02-03_22h44.02.368	THAI_NEGA	2021.2.3	Win32	59.34718101						0	74	74	74	1
z	1	0.7014						NOBILE	p	6	29	monitoring	500	parola	1	ong	0	no	AV28F3	28	F	2022-02-03_22h44.02.368	THAI_NEGA	2021.2.3	Win32	59.34718101						0	75	75	75	1
z	1	1.0693						MINIERA	p	7	19	monitoring	500	parola	1	ong	0	no	AV28F3	28	F	2022-02-03_22h44.02.368	THAI_NEGA	2021.2.3	Win32	59.34718101						0	76	76	76	1
m	1	0.9333						ALLARVE	np	7	0	monitoring	500	nonparola	2	ong	0	no	AV28F3	28	F	2022-02-03_22h44.02.368	THAI_NEGA	2021.2.3	Win32	59.34718101						0	77	77	77	1
m	1	0.7192						DIBANO	np	6	0	monitoring	250	nonparola	2	ong	0	no	AV28F3	28	F	2022-02-03_22h44.02.368	THAI_NEGA	2021.2.3	Win32	59.34718101						0	78	78	78	1
z	1	0.967700001						FAGOTTO	p	7	7	monitoring	0	parola	1	ong	0	no	AV28F3	28	F	2022-02-03_22h44.02.368	THAI_NEGA	2021.2.3	Win32	59.34718101						0	79	79	79	1
z	1	0.6378						PALUDE	p	6	13	monitoring	0	parola	1	ong	0	no	AV28F3	28	F	2022-02-03_22h44.02.368	THAI_NEGA	2021.2.3	Win32	59.34718101						0	80	80	80	1
m	1	0.8418						MUDINO	np	6	0	monitoring	500	nonparola	2	ong	0	no	AV28F3	28	F	2022-02-03_22h44.02.368	THAI_NEGA	2021.2.3	Win32	59.34718101						0	81	81	81	1
m	1	1.2188						ESTEBA	np	6	0	monitoring	500	nonparola	2	ong	0	no	AV28F3	28	F	2022-02-03_22h44.02.368	THAI_NEGA	2021.2.3	Win32	59.34718101						0	82	82	82	1
z	0	1.088						MANTIDE	p	7	9	monitoring	250	l	1	pmcue	0	no	AV28F3	28	F	2022-02-03_22h44.02.368	THAI_NEGA	2021.2.3	Win32	59.34718101						0	83	83	83	1
m	0	1.173						UVETTA	p	6	11	monitoring	500	parola	1	ong	0	no	AV28F3	28	F	2022-02-03_22h44.02.368	THAI_NEGA	2021.2.3	Win32	59.34718101						0	84	84	84	1
z	1	0.8347						ESILIO	p	6	41	monitoring	250	parola	1	ong	0	no	AV28F3	28	F	2022-02-03_22h44.02.368	THAI_NEGA	2021.2.3	Win32	59.34718101						0	85	85	85	1
m	1	1.067400001						RECRUTA	np	7	0	monitoring	500	nonparola	2	ong	0	no	AV28F3	28	F	2022-02-03_22h44.02.368	THAI_NEGA	2021.2.3	Win32	59.34718101						0	86	86	86	1
z	1	0.6284						TIMONE	p	7	31	monitoring	250	parola	1	ong	0	no	AV28F3	28	F	2022-02-03_22h44.02.368	THAI_NEGA	2021.2.3	Win32	59.34718101						0	87	87	87	1
z	1	1.2181						CAVOLO	p	6	13	monitoring	0	parola	1	ong	0	no	AV28F3	28	F	2022-02-03_22h44.02.368	THAI_NEGA	2021.2.3	Win32	59.34718101						0	88	88	88	1
m	1	1.1015						NOTTARE	np	7	0	monitoring	500	nonparola	2	ong	0	no	AV28F3	28	F	2022-02-03_22h44.02.368	THAI_NEGA	2021.2.3	Win32	59.34718101						0	89	89	89	1
z	1	0.8844						LICHENE	p	7	7	monitoring	0	parola	1	ong	0	no	AV28F3	28	F	2022-02-03_22h44.02.368	THAI_NEGA	2021.2.3	Win32	59.34718101						0	90	90	90	1
m	1	1.021						PUSTINO	np	7	0	monitoring	500	nonparola	2	ong	0	no	AV28F3	28	F	2022-02-03_22h44.02.368	THAI_NEGA	2021.2.3	Win32	59.34718101						0	91	91	91	1
z	1	0.8671						MULINO	p	6	7	monitoring	0	parola	1	ong	0	no	AV28F3	28	F	2022-02-03_22h44.02.368	THAI_NEGA	2021.2.3	Win32	59.34718101						0	92	92	92	1
m	1	0.768799999						VAROLO	np	6	0	monitoring	0	nonparola	2	ong	0	no	AV28F3	28	F	2022-02-03_22h44.02.368	THAI_NEGA	2021.2.3	Win32	59.34718101						0	93	93	93	1
z	0	0.9252						ENIGMA	p	6	9	monitoring	500	l	1	pmcue	0	no	AV28F3	28	F	2022-02-03_22h44.02.368	THAI_NEGA	2021.2.3	Win32	59.34718101						0	94	94	94	1
z	1	1.0512						NARICE	p	6	15	monitoring	250	parola	1	ong	0	no	AV28F3	28	F	2022-02-03_22h44.02.368	THAI_NEGA	2021.2.3	Win32	59.34718101						0	95	95	95	1
m	1	0.876						CAVIDE	np	6	0	monitoring	500	nonparola	2	ong	0	no	AV28F3	28	F	2022-02-03_22h44.02.368	THAI_NEGA	2021.2.3	Win32	59.34718101						0	96	96	96	1
m	1	1.001						VOLACE	np	6	0	monitoring	0	nonparola	2	ong	0	no	AV28F3	28	F	2022-02-03_22h44.02.368	THAI_NEGA	2021.2.3	Win32	59.34718101						0	97	97	97	1
m	1	1.0585						SADICE	np	6	0	monitoring	0	nonparola	2	ong	0	no	AV28F3	28	F	2022-02-03_22h44.02.368	THAI_NEGA	2021.2.3	Win32	59.34718101						0	98	98	98	1
z	1	0.6995						VORTICE	p	7	14	monitoring	250	parola	1	ong	0	no	AV28F3	28	F	2022-02-03_22h44.02.368	THAI_NEGA	2021.2.3	Win32	59.34718101						0	99	99	99	1
																			AV28F3	28	F	2022-02-03_22h44.02.368	THAI_NEGA	2021.2.3	Win32	59.34718101											n	1	4.8642	y	1	6.3655	n	1	5.0866
