# Supplementary material for: Thinking about it: the impact of COVID-19-related stimuli on prospective memory
Source: PeerJ. 2023 Nov 16;11:e16389. doi: 10.7717/peerj.16389 (PMC10657566; doi:10.7717/peerj.16389)
Supplement: Supplemental Information 4 — The raw data from both the task and the questionnaire. Both folders are divided in the three conditions (COV, DOC, and NEGA) depending on the presented video clip. [file peerj-11-16389-s004.zip › Data/RAW_Data_Task/NEGA_version/DB24F21_nega.csv]

trial_key.keys	trial_key.corr	trial_key.rt	trials_loop_practice.thisRepN	trials_loop_practice.thisTrialN	trials_loop_practice.thisN	trials_loop_practice.thisIndex	trials_loop_practice.ran	stimolo	parolanonparola	lunghezza	frequenza	blocco	jitter	rispcorr	StimTrig	stim_type	stimulus_after	underline	ID_Soggetto*	Età*	Sesso	date	expName	psychopyVersion	OS	frameRate	trials_loop_baseline.thisRepN	trials_loop_baseline.thisTrialN	trials_loop_baseline.thisN	trials_loop_baseline.thisIndex	trials_loop_baseline.ran	trials_loop_attention.thisRepN	trials_loop_attention.thisTrialN	trials_loop_attention.thisN	trials_loop_attention.thisIndex	trials_loop_attention.ran	emotional1_key.keys	emotional1_key.corr	emotional1_key.rt	emotional2_key.keys	emotional2_key.corr	emotional2_key.rt	emotional3_key.keys	emotional3_key.corr	emotional3_key.rt
z	1	1.5039	0	0	0	0	1	ARANCIA	p	7	31	practice	500	parola	1	ong	0	no	DB24F21	24	FEMMINA	2021-10-21_17h15.27.021	THAI_NEGA	2021.2.3	MacIntel	60.0024001
m	1	1.7173	0	1	1	1	1	RECINA	np	6	0	practice	500	nonparola	2	ong	0	no	DB24F21	24	FEMMINA	2021-10-21_17h15.27.021	THAI_NEGA	2021.2.3	MacIntel	60.0024001
m	1	1.1777	0	2	2	2	1	TUCCANA	np	7	0	practice	250	nonparola	2	ong	0	no	DB24F21	24	FEMMINA	2021-10-21_17h15.27.021	THAI_NEGA	2021.2.3	MacIntel	60.0024001
z	1	0.7864	0	3	3	3	1	PETTINE	p	7	1	practice	0	parola	1	ong	0	no	DB24F21	24	FEMMINA	2021-10-21_17h15.27.021	THAI_NEGA	2021.2.3	MacIntel	60.0024001
m	1	1.4205	0	4	4	4	1	INFITO	np	6	0	practice	500	nonparola	2	ong	0	no	DB24F21	24	FEMMINA	2021-10-21_17h15.27.021	THAI_NEGA	2021.2.3	MacIntel	60.0024001
z	1	0.9132	0	5	5	5	1	GIUDICE	p	7	374	practice	500	parola	1	ong	0	no	DB24F21	24	FEMMINA	2021-10-21_17h15.27.021	THAI_NEGA	2021.2.3	MacIntel	60.0024001
z	1	0.924	0	6	6	6	1	VOLANTE	p	7	89	practice	0	parola	1	ong	0	no	DB24F21	24	FEMMINA	2021-10-21_17h15.27.021	THAI_NEGA	2021.2.3	MacIntel	60.0024001
m	1	0.9327	0	7	7	7	1	CUBELA	np	6	0	practice	250	nonparola	2	ong	0	no	DB24F21	24	FEMMINA	2021-10-21_17h15.27.021	THAI_NEGA	2021.2.3	MacIntel	60.0024001
m	1	1.2103	0	8	8	8	1	LUGGINE	np	7	0	practice	0	nonparola	2	ong	0	no	DB24F21	24	FEMMINA	2021-10-21_17h15.27.021	THAI_NEGA	2021.2.3	MacIntel	60.0024001
z	1	0.6902	0	9	9	9	1	DISEGNO	p	7	201	practice	0	parola	1	ong	0	no	DB24F21	24	FEMMINA	2021-10-21_17h15.27.021	THAI_NEGA	2021.2.3	MacIntel	60.0024001
z	1	0.974						RELITTO	p	7	8	baseline	500	parola	1	ong	0	no	DB24F21	24	FEMMINA	2021-10-21_17h15.27.021	THAI_NEGA	2021.2.3	MacIntel	60.0024001	0	0	0	0	1
z	1	1.1067						GERANIO	p	7	12	baseline	250	parola	1	ong	0	no	DB24F21	24	FEMMINA	2021-10-21_17h15.27.021	THAI_NEGA	2021.2.3	MacIntel	60.0024001	0	1	1	1	1
m	1	0.9						VANANGA	np	7	0	baseline	0	nonparola	2	ong	0	no	DB24F21	24	FEMMINA	2021-10-21_17h15.27.021	THAI_NEGA	2021.2.3	MacIntel	60.0024001	0	2	2	2	1
z	1	0.7531						NATICA	p	6	5	baseline	250	parola	1	ong	0	no	DB24F21	24	FEMMINA	2021-10-21_17h15.27.021	THAI_NEGA	2021.2.3	MacIntel	60.0024001	0	3	3	3	1
m	1	1.1301						USTELLO	np	7	0	baseline	500	nonparola	2	ong	0	no	DB24F21	24	FEMMINA	2021-10-21_17h15.27.021	THAI_NEGA	2021.2.3	MacIntel	60.0024001	0	4	4	4	1
z	1	0.8922						METANO	p	6	17	baseline	250	parola	1	ong	0	no	DB24F21	24	FEMMINA	2021-10-21_17h15.27.021	THAI_NEGA	2021.2.3	MacIntel	60.0024001	0	5	5	5	1
m	1	1.0878						FIURIA	np	6	0	baseline	500	nonparola	2	ong	0	no	DB24F21	24	FEMMINA	2021-10-21_17h15.27.021	THAI_NEGA	2021.2.3	MacIntel	60.0024001	0	6	6	6	1
z	1	0.9085						SUGHERO	p	7	5	baseline	250	parola	1	ong	0	no	DB24F21	24	FEMMINA	2021-10-21_17h15.27.021	THAI_NEGA	2021.2.3	MacIntel	60.0024001	0	7	7	7	1
m	1	0.9497						PIROTA	np	6	0	baseline	250	nonparola	2	ong	0	no	DB24F21	24	FEMMINA	2021-10-21_17h15.27.021	THAI_NEGA	2021.2.3	MacIntel	60.0024001	0	8	8	8	1
m	1	1.1087						BAMBORA	np	7	0	baseline	0	nonparola	2	ong	0	no	DB24F21	24	FEMMINA	2021-10-21_17h15.27.021	THAI_NEGA	2021.2.3	MacIntel	60.0024001	0	9	9	9	1
z	1	0.7621						PETALO	p	6	27	baseline	250	parola	1	ong	0	no	DB24F21	24	FEMMINA	2021-10-21_17h15.27.021	THAI_NEGA	2021.2.3	MacIntel	60.0024001	0	10	10	10	1
z	1	1.3759						ELMETTO	p	7	5	baseline	0	parola	1	ong	0	no	DB24F21	24	FEMMINA	2021-10-21_17h15.27.021	THAI_NEGA	2021.2.3	MacIntel	60.0024001	0	11	11	11	1
m	1	0.7793						DOBILE	np	6	0	baseline	250	nonparola	2	ong	0	no	DB24F21	24	FEMMINA	2021-10-21_17h15.27.021	THAI_NEGA	2021.2.3	MacIntel	60.0024001	0	12	12	12	1
m	0	0.8213						BAVERO	p	6	7	baseline	0	parola	1	ong	0	no	DB24F21	24	FEMMINA	2021-10-21_17h15.27.021	THAI_NEGA	2021.2.3	MacIntel	60.0024001	0	13	13	13	1
z	1	1.2292						VALENZA	p	7	10	baseline	500	parola	1	ong	0	no	DB24F21	24	FEMMINA	2021-10-21_17h15.27.021	THAI_NEGA	2021.2.3	MacIntel	60.0024001	0	14	14	14	1
m	1	1.2579						ORDONE	np	6	0	baseline	250	nonparola	2	ong	0	no	DB24F21	24	FEMMINA	2021-10-21_17h15.27.021	THAI_NEGA	2021.2.3	MacIntel	60.0024001	0	15	15	15	1
m	1	1.2637						TERPONE	np	7	0	baseline	250	nonparola	2	ong	0	no	DB24F21	24	FEMMINA	2021-10-21_17h15.27.021	THAI_NEGA	2021.2.3	MacIntel	60.0024001	0	16	16	16	1
z	1	0.7723						INCHINO	p	7	10	baseline	250	parola	1	ong	0	no	DB24F21	24	FEMMINA	2021-10-21_17h15.27.021	THAI_NEGA	2021.2.3	MacIntel	60.0024001	0	17	17	17	1
z	1	0.6911						ETTARO	p	6	31	baseline	0	parola	1	ong	0	no	DB24F21	24	FEMMINA	2021-10-21_17h15.27.021	THAI_NEGA	2021.2.3	MacIntel	60.0024001	0	18	18	18	1
m	1	0.8567						LUVACA	np	6	0	baseline	250	nonparola	2	ong	0	no	DB24F21	24	FEMMINA	2021-10-21_17h15.27.021	THAI_NEGA	2021.2.3	MacIntel	60.0024001	0	19	19	19	1
z	1	0.7376						DUETTO	p	6	23	baseline	500	parola	1	ong	0	no	DB24F21	24	FEMMINA	2021-10-21_17h15.27.021	THAI_NEGA	2021.2.3	MacIntel	60.0024001	0	20	20	20	1
m	1	1.0389						PUPILE	np	6	0	baseline	250	nonparola	2	ong	0	no	DB24F21	24	FEMMINA	2021-10-21_17h15.27.021	THAI_NEGA	2021.2.3	MacIntel	60.0024001	0	21	21	21	1
m	1	0.7507						STOVACO	np	7	0	baseline	0	nonparola	2	ong	0	no	DB24F21	24	FEMMINA	2021-10-21_17h15.27.021	THAI_NEGA	2021.2.3	MacIntel	60.0024001	0	22	22	22	1
z	1	0.9127						BARILE	p	6	7	baseline	500	parola	1	ong	0	no	DB24F21	24	FEMMINA	2021-10-21_17h15.27.021	THAI_NEGA	2021.2.3	MacIntel	60.0024001	0	23	23	23	1
m	1	0.7502						RANAIO	np	6	0	baseline	250	nonparola	2	ong	0	no	DB24F21	24	FEMMINA	2021-10-21_17h15.27.021	THAI_NEGA	2021.2.3	MacIntel	60.0024001	0	24	24	24	1
z	1	0.7225						CAVERNA	p	7	14	baseline	250	parola	1	ong	0	no	DB24F21	24	FEMMINA	2021-10-21_17h15.27.021	THAI_NEGA	2021.2.3	MacIntel	60.0024001	0	25	25	25	1
m	1	1.1924						ROTOIA	np	7	0	baseline	500	nonparola	2	ong	0	no	DB24F21	24	FEMMINA	2021-10-21_17h15.27.021	THAI_NEGA	2021.2.3	MacIntel	60.0024001	0	26	26	26	1
z	1	0.6742						ALTURA	p	6	8	baseline	500	parola	1	ong	0	no	DB24F21	24	FEMMINA	2021-10-21_17h15.27.021	THAI_NEGA	2021.2.3	MacIntel	60.0024001	0	27	27	27	1
z	1	0.9213						DIPINTO	p	7	21	baseline	0	parola	1	ong	0	no	DB24F21	24	FEMMINA	2021-10-21_17h15.27.021	THAI_NEGA	2021.2.3	MacIntel	60.0024001	0	28	28	28	1
z	1	0.6797						LEGUME	p	6	11	baseline	250	parola	1	ong	0	no	DB24F21	24	FEMMINA	2021-10-21_17h15.27.021	THAI_NEGA	2021.2.3	MacIntel	60.0024001	0	29	29	29	1
m	1	1.0055						FEDINO	np	6	0	baseline	500	nonparola	2	ong	0	no	DB24F21	24	FEMMINA	2021-10-21_17h15.27.021	THAI_NEGA	2021.2.3	MacIntel	60.0024001	0	30	30	30	1
z	1	0.6637						MENSOLA	p	7	7	baseline	0	parola	1	ong	0	no	DB24F21	24	FEMMINA	2021-10-21_17h15.27.021	THAI_NEGA	2021.2.3	MacIntel	60.0024001	0	31	31	31	1
m	1	0.9896						ALCUME	np	6	0	baseline	500	nonparola	2	ong	0	no	DB24F21	24	FEMMINA	2021-10-21_17h15.27.021	THAI_NEGA	2021.2.3	MacIntel	60.0024001	0	32	32	32	1
z	1	0.7679						INNESTO	p	6	13	baseline	0	parola	1	ong	0	no	DB24F21	24	FEMMINA	2021-10-21_17h15.27.021	THAI_NEGA	2021.2.3	MacIntel	60.0024001	0	33	33	33	1
m	1	0.9172						LAVENDA	np	7	0	baseline	0	nonparola	2	ong	0	no	DB24F21	24	FEMMINA	2021-10-21_17h15.27.021	THAI_NEGA	2021.2.3	MacIntel	60.0024001	0	34	34	34	1
z	1	0.9721						SLAVINA	p	7	5	baseline	500	parola	1	ong	0	no	DB24F21	24	FEMMINA	2021-10-21_17h15.27.021	THAI_NEGA	2021.2.3	MacIntel	60.0024001	0	35	35	35	1
z	1	0.6238						ORMONE	p	6	6	baseline	500	parola	1	ong	0	no	DB24F21	24	FEMMINA	2021-10-21_17h15.27.021	THAI_NEGA	2021.2.3	MacIntel	60.0024001	0	36	36	36	1
m	1	0.899						UMIONE	np	6	0	baseline	0	nonparola	2	ong	0	no	DB24F21	24	FEMMINA	2021-10-21_17h15.27.021	THAI_NEGA	2021.2.3	MacIntel	60.0024001	0	37	37	37	1
z	1	0.6484						SALAME	p	6	14	baseline	0	parola	1	ong	0	no	DB24F21	24	FEMMINA	2021-10-21_17h15.27.021	THAI_NEGA	2021.2.3	MacIntel	60.0024001	0	38	38	38	1
m	1	1.0094						GANDOLA	np	7	0	baseline	500	nonparola	2	ong	0	no	DB24F21	24	FEMMINA	2021-10-21_17h15.27.021	THAI_NEGA	2021.2.3	MacIntel	60.0024001	0	39	39	39	1
m	1	1.3235						DIGEGNO	np	7	0	baseline	500	nonparola	2	ong	0	no	DB24F21	24	FEMMINA	2021-10-21_17h15.27.021	THAI_NEGA	2021.2.3	MacIntel	60.0024001	0	40	40	40	1
m	1	1.0127						BACRECA	np	7	0	baseline	0	nonparola	2	ong	0	no	DB24F21	24	FEMMINA	2021-10-21_17h15.27.021	THAI_NEGA	2021.2.3	MacIntel	60.0024001	0	41	41	41	1
z	1	1.0238						RUDERE	p	6	8	baseline	250	parola	1	ong	0	no	DB24F21	24	FEMMINA	2021-10-21_17h15.27.021	THAI_NEGA	2021.2.3	MacIntel	60.0024001	0	42	42	42	1
m	1	0.8467						OSCITE	np	6	0	baseline	250	nonparola	2	ong	0	no	DB24F21	24	FEMMINA	2021-10-21_17h15.27.021	THAI_NEGA	2021.2.3	MacIntel	60.0024001	0	43	43	43	1
z	1	0.7131						NETTARE	p	7	14	baseline	500	parola	1	ong	0	no	DB24F21	24	FEMMINA	2021-10-21_17h15.27.021	THAI_NEGA	2021.2.3	MacIntel	60.0024001	0	44	44	44	1
z	0	0.8205						PENTERA	np	7	0	baseline	0	nonparola	2	ong	0	no	DB24F21	24	FEMMINA	2021-10-21_17h15.27.021	THAI_NEGA	2021.2.3	MacIntel	60.0024001	0	45	45	45	1
m	1	0.8395						NEBOZIO	np	7	0	baseline	250	nonparola	2	ong	0	no	DB24F21	24	FEMMINA	2021-10-21_17h15.27.021	THAI_NEGA	2021.2.3	MacIntel	60.0024001	0	46	46	46	1
z	1	0.6926						ZATTERA	p	7	14	baseline	500	parola	1	ong	0	no	DB24F21	24	FEMMINA	2021-10-21_17h15.27.021	THAI_NEGA	2021.2.3	MacIntel	60.0024001	0	47	47	47	1
z	1	0.7528						LAMIERA	p	7	11	baseline	500	parola	1	ong	0	no	DB24F21	24	FEMMINA	2021-10-21_17h15.27.021	THAI_NEGA	2021.2.3	MacIntel	60.0024001	0	48	48	48	1
m	1	0.8054						CULINA	np	6	0	baseline	500	nonparola	2	ong	0	no	DB24F21	24	FEMMINA	2021-10-21_17h15.27.021	THAI_NEGA	2021.2.3	MacIntel	60.0024001	0	49	49	49	1
z	1	0.8268						FALANGE	p	7	9	baseline	250	parola	1	ong	0	no	DB24F21	24	FEMMINA	2021-10-21_17h15.27.021	THAI_NEGA	2021.2.3	MacIntel	60.0024001	0	50	50	50	1
z	1	0.717						PEDALE	p	6	16	baseline	500	parola	1	ong	0	no	DB24F21	24	FEMMINA	2021-10-21_17h15.27.021	THAI_NEGA	2021.2.3	MacIntel	60.0024001	0	51	51	51	1
m	1	1.3054						METARDO	np	7	0	baseline	500	nonparola	2	ong	0	no	DB24F21	24	FEMMINA	2021-10-21_17h15.27.021	THAI_NEGA	2021.2.3	MacIntel	60.0024001	0	52	52	52	1
z	1	0.7952						EMPORIO	p	7	3	baseline	250	parola	1	ong	0	no	DB24F21	24	FEMMINA	2021-10-21_17h15.27.021	THAI_NEGA	2021.2.3	MacIntel	60.0024001	0	53	53	53	1
m	1	1.2435						TAPORE	np	6	0	baseline	0	nonparola	2	ong	0	no	DB24F21	24	FEMMINA	2021-10-21_17h15.27.021	THAI_NEGA	2021.2.3	MacIntel	60.0024001	0	54	54	54	1
z	0	1.7842						DENTIDE	np	7	0	baseline	250	nonparola	2	ong	0	no	DB24F21	24	FEMMINA	2021-10-21_17h15.27.021	THAI_NEGA	2021.2.3	MacIntel	60.0024001	0	55	55	55	1
m	1	1.0741						SEPERTO	np	7	0	baseline	500	nonparola	2	ong	0	no	DB24F21	24	FEMMINA	2021-10-21_17h15.27.021	THAI_NEGA	2021.2.3	MacIntel	60.0024001	0	56	56	56	1
z	1	0.7414						MUCOSA	p	6	6	baseline	500	parola	1	ong	0	no	DB24F21	24	FEMMINA	2021-10-21_17h15.27.021	THAI_NEGA	2021.2.3	MacIntel	60.0024001	0	57	57	57	1
m	1	0.9364						BECULLA	np	7	0	baseline	250	nonparola	2	ong	0	no	DB24F21	24	FEMMINA	2021-10-21_17h15.27.021	THAI_NEGA	2021.2.3	MacIntel	60.0024001	0	58	58	58	1
z	1	0.931						FUCINA	p	6	8	baseline	250	parola	1	ong	0	no	DB24F21	24	FEMMINA	2021-10-21_17h15.27.021	THAI_NEGA	2021.2.3	MacIntel	60.0024001	0	59	59	59	1
z	1	0.7249						ECLISSI	p	7	5	baseline	0	parola	1	ong	0	no	DB24F21	24	FEMMINA	2021-10-21_17h15.27.021	THAI_NEGA	2021.2.3	MacIntel	60.0024001	0	60	60	60	1
z	1	0.6799						TROFEO	p	6	23	baseline	250	parola	1	ong	0	no	DB24F21	24	FEMMINA	2021-10-21_17h15.27.021	THAI_NEGA	2021.2.3	MacIntel	60.0024001	0	61	61	61	1
z	1	0.69						ROTTAME	p	7	7	baseline	0	parola	1	ong	0	no	DB24F21	24	FEMMINA	2021-10-21_17h15.27.021	THAI_NEGA	2021.2.3	MacIntel	60.0024001	0	62	62	62	1
m	1	0.874						MENDOLO	np	7	0	baseline	500	nonparola	2	ong	0	no	DB24F21	24	FEMMINA	2021-10-21_17h15.27.021	THAI_NEGA	2021.2.3	MacIntel	60.0024001	0	63	63	63	1
m	1	0.7664						ARSINE	np	6	0	baseline	250	nonparola	2	ong	0	no	DB24F21	24	FEMMINA	2021-10-21_17h15.27.021	THAI_NEGA	2021.2.3	MacIntel	60.0024001	0	64	64	64	1
z	1	0.8313						TISANA	p	6	7	baseline	0	parola	1	ong	0	no	DB24F21	24	FEMMINA	2021-10-21_17h15.27.021	THAI_NEGA	2021.2.3	MacIntel	60.0024001	0	65	65	65	1
m	1	1.3397						ORLINO	np	6	0	baseline	0	nonparola	2	ong	0	no	DB24F21	24	FEMMINA	2021-10-21_17h15.27.021	THAI_NEGA	2021.2.3	MacIntel	60.0024001	0	66	66	66	1
z	1	0.848						ARINGA	p	6	9	baseline	500	parola	1	ong	0	no	DB24F21	24	FEMMINA	2021-10-21_17h15.27.021	THAI_NEGA	2021.2.3	MacIntel	60.0024001	0	67	67	67	1
m	1	1.2909						TENGINE	np	7	0	baseline	0	nonparola	2	ong	0	no	DB24F21	24	FEMMINA	2021-10-21_17h15.27.021	THAI_NEGA	2021.2.3	MacIntel	60.0024001	0	68	68	68	1
z	1	0.7273						ATTICO	p	6	6	baseline	500	parola	1	ong	0	no	DB24F21	24	FEMMINA	2021-10-21_17h15.27.021	THAI_NEGA	2021.2.3	MacIntel	60.0024001	0	69	69	69	1
m	1	0.8401						VENORE	np	6	0	baseline	250	nonparola	2	ong	0	no	DB24F21	24	FEMMINA	2021-10-21_17h15.27.021	THAI_NEGA	2021.2.3	MacIntel	60.0024001	0	70	70	70	1
z	1	0.747						DARSENA	p	7	9	baseline	0	parola	1	ong	0	no	DB24F21	24	FEMMINA	2021-10-21_17h15.27.021	THAI_NEGA	2021.2.3	MacIntel	60.0024001	0	71	71	71	1
	0							ALCIERE	np	7	0	baseline	250	nonparola	2	ong	0	no	DB24F21	24	FEMMINA	2021-10-21_17h15.27.021	THAI_NEGA	2021.2.3	MacIntel	60.0024001	0	72	72	72	1
m	1	1.0219						ENTIMO	np	6	0	baseline	0	nonparola	2	ong	0	no	DB24F21	24	FEMMINA	2021-10-21_17h15.27.021	THAI_NEGA	2021.2.3	MacIntel	60.0024001	0	73	73	73	1
z	1	0.6936						LIVIDO	p	6	8	baseline	500	parola	1	ong	0	no	DB24F21	24	FEMMINA	2021-10-21_17h15.27.021	THAI_NEGA	2021.2.3	MacIntel	60.0024001	0	74	74	74	1
z	1	0.6389						NAUSEA	p	6	15	baseline	0	parola	1	ong	0	no	DB24F21	24	FEMMINA	2021-10-21_17h15.27.021	THAI_NEGA	2021.2.3	MacIntel	60.0024001	0	75	75	75	1
m	1	1.0876						VERCACE	np	7	0	baseline	500	nonparola	2	ong	0	no	DB24F21	24	FEMMINA	2021-10-21_17h15.27.021	THAI_NEGA	2021.2.3	MacIntel	60.0024001	0	76	76	76	1
z	1	0.7075						COFANO	p	6	9	baseline	0	parola	1	ong	0	no	DB24F21	24	FEMMINA	2021-10-21_17h15.27.021	THAI_NEGA	2021.2.3	MacIntel	60.0024001	0	77	77	77	1
z	0	1.7451						USPICIO	np	7	0	baseline	250	nonparola	2	ong	0	no	DB24F21	24	FEMMINA	2021-10-21_17h15.27.021	THAI_NEGA	2021.2.3	MacIntel	60.0024001	0	78	78	78	1
z	1	0.8285						IMBUTO	p	6	9	baseline	0	parola	1	ong	0	no	DB24F21	24	FEMMINA	2021-10-21_17h15.27.021	THAI_NEGA	2021.2.3	MacIntel	60.0024001	0	79	79	79	1
m	1	0.9131						SADIVA	np	6	0	baseline	500	nonparola	2	ong	0	no	DB24F21	24	FEMMINA	2021-10-21_17h15.27.021	THAI_NEGA	2021.2.3	MacIntel	60.0024001	0	80	80	80	1
z	1	1.0231						BOZZOLO	p	7	7	baseline	0	parola	1	ong	0	no	DB24F21	24	FEMMINA	2021-10-21_17h15.27.021	THAI_NEGA	2021.2.3	MacIntel	60.0024001	0	81	81	81	1
m	1	0.958						OMPICCIO	np	7	0	baseline	0	nonparola	2	ong	0	no	DB24F21	24	FEMMINA	2021-10-21_17h15.27.021	THAI_NEGA	2021.2.3	MacIntel	60.0024001	0	82	82	82	1
m	1	0.9177						LIMPONE	np	7	0	baseline	500	nonparola	2	ong	0	no	DB24F21	24	FEMMINA	2021-10-21_17h15.27.021	THAI_NEGA	2021.2.3	MacIntel	60.0024001	0	83	83	83	1
m	1	0.8665						NARCICO	np	7	0	baseline	250	nonparola	2	ong	0	no	DB24F21	24	FEMMINA	2021-10-21_17h15.27.021	THAI_NEGA	2021.2.3	MacIntel	60.0024001	0	84	84	84	1
z	1	0.7179						PASCOLO	p	7	7	baseline	0	parola	1	ong	0	no	DB24F21	24	FEMMINA	2021-10-21_17h15.27.021	THAI_NEGA	2021.2.3	MacIntel	60.0024001	0	85	85	85	1
m	1	1.051						INSOGNA	np	7	0	baseline	250	nonparola	2	ong	0	no	DB24F21	24	FEMMINA	2021-10-21_17h15.27.021	THAI_NEGA	2021.2.3	MacIntel	60.0024001	0	86	86	86	1
z	1	0.8699						PATINA	p	6	14	baseline	250	parola	1	ong	0	no	DB24F21	24	FEMMINA	2021-10-21_17h15.27.021	THAI_NEGA	2021.2.3	MacIntel	60.0024001	0	87	87	87	1
m	1	0.8376						ADOLTO	np	7	0	baseline	0	nonparola	2	ong	0	no	DB24F21	24	FEMMINA	2021-10-21_17h15.27.021	THAI_NEGA	2021.2.3	MacIntel	60.0024001	0	88	88	88	1
z	1	1.0176						UTENTE	p	6	34	baseline	0	parola	1	ong	0	no	DB24F21	24	FEMMINA	2021-10-21_17h15.27.021	THAI_NEGA	2021.2.3	MacIntel	60.0024001	0	89	89	89	1
m	1	0.7917						CIPELLA	np	7	0	baseline	500	nonparola	2	ong	0	no	DB24F21	24	FEMMINA	2021-10-21_17h15.27.021	THAI_NEGA	2021.2.3	MacIntel	60.0024001	0	90	90	90	1
z	1	0.6584						GINEPRO	p	7	10	baseline	0	parola	1	ong	0	no	DB24F21	24	FEMMINA	2021-10-21_17h15.27.021	THAI_NEGA	2021.2.3	MacIntel	60.0024001	0	91	91	91	1
m	1	0.7459						NONATO	np	6	0	baseline	500	nonparola	2	ong	0	no	DB24F21	24	FEMMINA	2021-10-21_17h15.27.021	THAI_NEGA	2021.2.3	MacIntel	60.0024001	0	92	92	92	1
z	1	0.6108						CALICE	p	6	10	baseline	0	parola	1	ong	0	no	DB24F21	24	FEMMINA	2021-10-21_17h15.27.021	THAI_NEGA	2021.2.3	MacIntel	60.0024001	0	93	93	93	1
z	1	0.7379						TORACE	p	6	31	baseline	250	parola	1	ong	0	no	DB24F21	24	FEMMINA	2021-10-21_17h15.27.021	THAI_NEGA	2021.2.3	MacIntel	60.0024001	0	94	94	94	1
z	1	1.0818						REDINE	p	6	8	baseline	500	parola	1	ong	0	no	DB24F21	24	FEMMINA	2021-10-21_17h15.27.021	THAI_NEGA	2021.2.3	MacIntel	60.0024001	0	95	95	95	1
z	1	0.6606						GOMITO	p	6	35	baseline	0	parola	1	ong	0	no	DB24F21	24	FEMMINA	2021-10-21_17h15.27.021	THAI_NEGA	2021.2.3	MacIntel	60.0024001	0	96	96	96	1
m	1	1.1614						INGENSO	np	7	0	baseline	500	nonparola	2	ong	0	no	DB24F21	24	FEMMINA	2021-10-21_17h15.27.021	THAI_NEGA	2021.2.3	MacIntel	60.0024001	0	97	97	97	1
m	1	0.6891						COVALLO	np	7	0	baseline	250	nonparola	2	ong	0	no	DB24F21	24	FEMMINA	2021-10-21_17h15.27.021	THAI_NEGA	2021.2.3	MacIntel	60.0024001	0	98	98	98	1
z	1	0.5595						MONACO	p	6	24	baseline	250	parola	1	ong	0	no	DB24F21	24	FEMMINA	2021-10-21_17h15.27.021	THAI_NEGA	2021.2.3	MacIntel	60.0024001	0	99	99	99	1
	0							DILUVIO	p	7	34	monitoring	0	parola	1	ong	0	no	DB24F21	24	FEMMINA	2021-10-21_17h15.27.021	THAI_NEGA	2021.2.3	MacIntel	60.0024001						0	0	0	0	1
z	0	-2.0277						PADATO	np	6	0	monitoring	250	nonparola	2	ong	0	no	DB24F21	24	FEMMINA	2021-10-21_17h15.27.021	THAI_NEGA	2021.2.3	MacIntel	60.0024001						0	1	1	1	1
z	1	0.8951						STIVALE	p	7	10	monitoring	0	parola	1	ong	0	no	DB24F21	24	FEMMINA	2021-10-21_17h15.27.021	THAI_NEGA	2021.2.3	MacIntel	60.0024001						0	2	2	2	1
	0							BAMMINO	np	7	0	monitoring	0	nonparola	2	ong	0	no	DB24F21	24	FEMMINA	2021-10-21_17h15.27.021	THAI_NEGA	2021.2.3	MacIntel	60.0024001						0	3	3	3	1
m	1	1.2403						NUDOLA	np	6	0	monitoring	250	nonparola	2	ong	0	no	DB24F21	24	FEMMINA	2021-10-21_17h15.27.021	THAI_NEGA	2021.2.3	MacIntel	60.0024001						0	4	4	4	1
z	1	0.9577						ZAMPINO	p	7	6	monitoring	500	parola	1	ong	0	no	DB24F21	24	FEMMINA	2021-10-21_17h15.27.021	THAI_NEGA	2021.2.3	MacIntel	60.0024001						0	5	5	5	1
z	1	1.2717						CALDAIA	p	7	12	monitoring	250	parola	1	ong	0	no	DB24F21	24	FEMMINA	2021-10-21_17h15.27.021	THAI_NEGA	2021.2.3	MacIntel	60.0024001						0	6	6	6	1
m	1	1.0651						FULGINE	np	7	0	monitoring	0	nonparola	2	ong	0	no	DB24F21	24	FEMMINA	2021-10-21_17h15.27.021	THAI_NEGA	2021.2.3	MacIntel	60.0024001						0	7	7	7	1
z	1	1.2217						URANIO	p	6	9	monitoring	250	parola	1	ong	0	no	DB24F21	24	FEMMINA	2021-10-21_17h15.27.021	THAI_NEGA	2021.2.3	MacIntel	60.0024001						0	8	8	8	1
m	1	0.8825						APISSO	np	6	0	monitoring	500	nonparola	2	ong	0	no	DB24F21	24	FEMMINA	2021-10-21_17h15.27.021	THAI_NEGA	2021.2.3	MacIntel	60.0024001						0	9	9	9	1
m	0	1.6451						CAGERMA	np	7	0	monitoring	0	l	2	pmcue	0	no	DB24F21	24	FEMMINA	2021-10-21_17h15.27.021	THAI_NEGA	2021.2.3	MacIntel	60.0024001						0	10	10	10	1
z	1	0.9422						TAZZINA	p	7	10	monitoring	250	parola	1	ong	0	no	DB24F21	24	FEMMINA	2021-10-21_17h15.27.021	THAI_NEGA	2021.2.3	MacIntel	60.0024001						0	11	11	11	1
z	1	1.1415						VAPORE	p	6	40	monitoring	0	parola	1	ong	0	no	DB24F21	24	FEMMINA	2021-10-21_17h15.27.021	THAI_NEGA	2021.2.3	MacIntel	60.0024001						0	12	12	12	1
z	0	1.3221						FEDORE	np	6	0	monitoring	250	nonparola	2	ong	0	no	DB24F21	24	FEMMINA	2021-10-21_17h15.27.021	THAI_NEGA	2021.2.3	MacIntel	60.0024001						0	13	13	13	1
z	1	1.3412						MONTONE	p	7	8	monitoring	250	parola	1	ong	0	no	DB24F21	24	FEMMINA	2021-10-21_17h15.27.021	THAI_NEGA	2021.2.3	MacIntel	60.0024001						0	14	14	14	1
m	1	1.2567						CANEZZA	np	7	0	monitoring	0	nonparola	2	ong	0	no	DB24F21	24	FEMMINA	2021-10-21_17h15.27.021	THAI_NEGA	2021.2.3	MacIntel	60.0024001						0	15	15	15	1
m	1	1.1061						RAGINA	np	6	0	monitoring	250	nonparola	2	ong	0	no	DB24F21	24	FEMMINA	2021-10-21_17h15.27.021	THAI_NEGA	2021.2.3	MacIntel	60.0024001						0	16	16	16	1
z	1	0.8416						AGNELLO	p	7	17	monitoring	250	parola	1	ong	0	no	DB24F21	24	FEMMINA	2021-10-21_17h15.27.021	THAI_NEGA	2021.2.3	MacIntel	60.0024001						0	17	17	17	1
m	1	0.9217						PINARIO	np	7	0	monitoring	250	nonparola	2	ong	0	no	DB24F21	24	FEMMINA	2021-10-21_17h15.27.021	THAI_NEGA	2021.2.3	MacIntel	60.0024001						0	18	18	18	1
m	1	0.8271						INDANO	np	6	0	monitoring	500	nonparola	2	ong	0	no	DB24F21	24	FEMMINA	2021-10-21_17h15.27.021	THAI_NEGA	2021.2.3	MacIntel	60.0024001						0	19	19	19	1
z	1	1.3973						BISTURI	p	7	8	monitoring	250	parola	1	ong	0	no	DB24F21	24	FEMMINA	2021-10-21_17h15.27.021	THAI_NEGA	2021.2.3	MacIntel	60.0024001						0	20	20	20	1
m	1	0.9577						SECONTO	np	7	0	monitoring	250	nonparola	2	ong	0	no	DB24F21	24	FEMMINA	2021-10-21_17h15.27.021	THAI_NEGA	2021.2.3	MacIntel	60.0024001						0	21	21	21	1
l	1	1.2063						POMATA	p	6	0	monitoring	500	l	1	pmcue	0	no	DB24F21	24	FEMMINA	2021-10-21_17h15.27.021	THAI_NEGA	2021.2.3	MacIntel	60.0024001						0	22	22	22	1
m	1	1.2732						UMETTA	np	6	0	monitoring	250	nonparola	2	ong	0	no	DB24F21	24	FEMMINA	2021-10-21_17h15.27.021	THAI_NEGA	2021.2.3	MacIntel	60.0024001						0	23	23	23	1
z	1	0.9102						FRUSCIO	p	7	9	monitoring	0	parola	1	ong	0	no	DB24F21	24	FEMMINA	2021-10-21_17h15.27.021	THAI_NEGA	2021.2.3	MacIntel	60.0024001						0	24	24	24	1
z	1	0.8271						ORDIGNO	p	7	15	monitoring	250	parola	1	ong	0	no	DB24F21	24	FEMMINA	2021-10-21_17h15.27.021	THAI_NEGA	2021.2.3	MacIntel	60.0024001						0	25	25	25	1
m	1	1.3596						METALO	np	6	0	monitoring	0	nonparola	2	ong	0	no	DB24F21	24	FEMMINA	2021-10-21_17h15.27.021	THAI_NEGA	2021.2.3	MacIntel	60.0024001						0	26	26	26	1
m	1	0.7217						GAVERA	np	6	0	monitoring	500	nonparola	2	ong	0	no	DB24F21	24	FEMMINA	2021-10-21_17h15.27.021	THAI_NEGA	2021.2.3	MacIntel	60.0024001						0	27	27	27	1
z	1	0.84						INSERTO	p	7	9	monitoring	0	parola	1	ong	0	no	DB24F21	24	FEMMINA	2021-10-21_17h15.27.021	THAI_NEGA	2021.2.3	MacIntel	60.0024001						0	28	28	28	1
z	1	1.0726						VICARIO	p	7	9	monitoring	500	parola	1	ong	0	no	DB24F21	24	FEMMINA	2021-10-21_17h15.27.021	THAI_NEGA	2021.2.3	MacIntel	60.0024001						0	29	29	29	1
m	1	0.747						ACENDA	np	6	0	monitoring	0	nonparola	2	ong	0	no	DB24F21	24	FEMMINA	2021-10-21_17h15.27.021	THAI_NEGA	2021.2.3	MacIntel	60.0024001						0	30	30	30	1
z	1	0.9092						DECADE	p	6	7	monitoring	0	parola	1	ong	0	no	DB24F21	24	FEMMINA	2021-10-21_17h15.27.021	THAI_NEGA	2021.2.3	MacIntel	60.0024001						0	31	31	31	1
m	1	0.8409						PALETE	np	6	0	monitoring	500	nonparola	2	ong	0	no	DB24F21	24	FEMMINA	2021-10-21_17h15.27.021	THAI_NEGA	2021.2.3	MacIntel	60.0024001						0	32	32	32	1
z	1	0.9579						SENAPE	p	6	17	monitoring	500	parola	1	ong	0	no	DB24F21	24	FEMMINA	2021-10-21_17h15.27.021	THAI_NEGA	2021.2.3	MacIntel	60.0024001						0	33	33	33	1
m	1	0.8818						TENTONO	np	7	0	monitoring	0	nonparola	2	ong	0	no	DB24F21	24	FEMMINA	2021-10-21_17h15.27.021	THAI_NEGA	2021.2.3	MacIntel	60.0024001						0	34	34	34	1
l	1	1.2152						MANICO	p	6	12	monitoring	0	l	1	pmcue	0	no	DB24F21	24	FEMMINA	2021-10-21_17h15.27.021	THAI_NEGA	2021.2.3	MacIntel	60.0024001						0	35	35	35	1
z	1	0.772						GETTONE	p	7	5	monitoring	250	parola	1	ong	0	no	DB24F21	24	FEMMINA	2021-10-21_17h15.27.021	THAI_NEGA	2021.2.3	MacIntel	60.0024001						0	36	36	36	1
m	1	0.8912						CALERA	np	6	0	monitoring	500	nonparola	2	ong	0	no	DB24F21	24	FEMMINA	2021-10-21_17h15.27.021	THAI_NEGA	2021.2.3	MacIntel	60.0024001						0	37	37	37	1
z	1	0.9824						USTIONE	p	7	20	monitoring	500	parola	1	ong	0	no	DB24F21	24	FEMMINA	2021-10-21_17h15.27.021	THAI_NEGA	2021.2.3	MacIntel	60.0024001						0	38	38	38	1
z	1	1.0264						LEGNAME	p	7	7	monitoring	0	parola	1	ong	0	no	DB24F21	24	FEMMINA	2021-10-21_17h15.27.021	THAI_NEGA	2021.2.3	MacIntel	60.0024001						0	39	39	39	1
m	1	1.343						MODIVO	np	6	0	monitoring	0	nonparola	2	ong	0	no	DB24F21	24	FEMMINA	2021-10-21_17h15.27.021	THAI_NEGA	2021.2.3	MacIntel	60.0024001						0	40	40	40	1
z	1	0.7064						RADURA	p	6	9	monitoring	0	parola	1	ong	0	no	DB24F21	24	FEMMINA	2021-10-21_17h15.27.021	THAI_NEGA	2021.2.3	MacIntel	60.0024001						0	41	41	41	1
m	1	0.7961						TUANTO	np	6	0	monitoring	250	nonparola	2	ong	0	no	DB24F21	24	FEMMINA	2021-10-21_17h15.27.021	THAI_NEGA	2021.2.3	MacIntel	60.0024001						0	42	42	42	1
z	1	0.6984						PICCONE	p	7	11	monitoring	0	parola	1	ong	0	no	DB24F21	24	FEMMINA	2021-10-21_17h15.27.021	THAI_NEGA	2021.2.3	MacIntel	60.0024001						0	43	43	43	1
m	1	0.8498						LACREME	np	7	0	monitoring	250	nonparola	2	ong	0	no	DB24F21	24	FEMMINA	2021-10-21_17h15.27.021	THAI_NEGA	2021.2.3	MacIntel	60.0024001						0	44	44	44	1
m	1	0.9774						DILITTA	np	7	0	monitoring	500	nonparola	2	ong	0	no	DB24F21	24	FEMMINA	2021-10-21_17h15.27.021	THAI_NEGA	2021.2.3	MacIntel	60.0024001						0	45	45	45	1
m	0	0.7895						TOMANTE	np	7	0	monitoring	0	l	2	pmcue	0	no	DB24F21	24	FEMMINA	2021-10-21_17h15.27.021	THAI_NEGA	2021.2.3	MacIntel	60.0024001						0	46	46	46	1
z	1	0.9577						OTTONE	p	6	17	monitoring	500	parola	1	ong	0	no	DB24F21	24	FEMMINA	2021-10-21_17h15.27.021	THAI_NEGA	2021.2.3	MacIntel	60.0024001						0	47	47	47	1
z	1	0.7754						GAZEBO	p	6	8	monitoring	0	parola	1	ong	0	no	DB24F21	24	FEMMINA	2021-10-21_17h15.27.021	THAI_NEGA	2021.2.3	MacIntel	60.0024001						0	48	48	48	1
m	1	1.0053						NENICO	np	6	0	monitoring	250	nonparola	2	ong	0	no	DB24F21	24	FEMMINA	2021-10-21_17h15.27.021	THAI_NEGA	2021.2.3	MacIntel	60.0024001						0	49	49	49	1
z	1	0.8274						ARPIONE	p	7	12	monitoring	250	parola	1	ong	0	no	DB24F21	24	FEMMINA	2021-10-21_17h15.27.021	THAI_NEGA	2021.2.3	MacIntel	60.0024001						0	50	50	50	1
m	1	0.9252						VANIGIA	np	7	0	monitoring	500	nonparola	2	ong	0	no	DB24F21	24	FEMMINA	2021-10-21_17h15.27.021	THAI_NEGA	2021.2.3	MacIntel	60.0024001						0	51	51	51	1
m	1	0.9418						EBLISSE	np	7	0	monitoring	0	nonparola	2	ong	0	no	DB24F21	24	FEMMINA	2021-10-21_17h15.27.021	THAI_NEGA	2021.2.3	MacIntel	60.0024001						0	52	52	52	1
z	1	0.7571						CARTINA	p	7	13	monitoring	250	parola	1	ong	0	no	DB24F21	24	FEMMINA	2021-10-21_17h15.27.021	THAI_NEGA	2021.2.3	MacIntel	60.0024001						0	53	53	53	1
m	1	0.8588						TECITA	np	6	0	monitoring	500	nonparola	2	ong	0	no	DB24F21	24	FEMMINA	2021-10-21_17h15.27.021	THAI_NEGA	2021.2.3	MacIntel	60.0024001						0	54	54	54	1
z	1	0.7116						FELINO	p	6	9	monitoring	500	parola	1	ong	0	no	DB24F21	24	FEMMINA	2021-10-21_17h15.27.021	THAI_NEGA	2021.2.3	MacIntel	60.0024001						0	55	55	55	1
m	1	1.0386						GINEVRO	np	7	0	monitoring	250	nonparola	2	ong	0	no	DB24F21	24	FEMMINA	2021-10-21_17h15.27.021	THAI_NEGA	2021.2.3	MacIntel	60.0024001						0	56	56	56	1
m	1	0.7393						ELANCO	np	6	0	monitoring	250	nonparola	2	ong	0	no	DB24F21	24	FEMMINA	2021-10-21_17h15.27.021	THAI_NEGA	2021.2.3	MacIntel	60.0024001						0	57	57	57	1
z	1	0.6419						BIDONE	p	6	13	monitoring	0	parola	1	ong	0	no	DB24F21	24	FEMMINA	2021-10-21_17h15.27.021	THAI_NEGA	2021.2.3	MacIntel	60.0024001						0	58	58	58	1
z	1	0.9749						LEMURE	p	6	3	monitoring	500	parola	1	ong	0	no	DB24F21	24	FEMMINA	2021-10-21_17h15.27.021	THAI_NEGA	2021.2.3	MacIntel	60.0024001						0	59	59	59	1
l	1	1.3609						SAGOMA	p	6	0	monitoring	250	l	1	pmcue	0	no	DB24F21	24	FEMMINA	2021-10-21_17h15.27.021	THAI_NEGA	2021.2.3	MacIntel	60.0024001						0	60	60	60	1
z	1	0.7585						REPERTO	p	7	7	monitoring	0	parola	1	ong	0	no	DB24F21	24	FEMMINA	2021-10-21_17h15.27.021	THAI_NEGA	2021.2.3	MacIntel	60.0024001						0	61	61	61	1
m	1	1.2391						MIDULLO	np	7	0	monitoring	250	nonparola	2	ong	0	no	DB24F21	24	FEMMINA	2021-10-21_17h15.27.021	THAI_NEGA	2021.2.3	MacIntel	60.0024001						0	62	62	62	1
m	1	1.4748						DANNOLA	np	7	0	monitoring	500	nonparola	2	ong	0	no	DB24F21	24	FEMMINA	2021-10-21_17h15.27.021	THAI_NEGA	2021.2.3	MacIntel	60.0024001						0	63	63	63	1
z	1	0.6829						ORFANO	p	6	9	monitoring	500	parola	1	ong	0	no	DB24F21	24	FEMMINA	2021-10-21_17h15.27.021	THAI_NEGA	2021.2.3	MacIntel	60.0024001						0	64	64	64	1
m	1	0.9941						BANENA	np	6	0	monitoring	250	nonparola	2	ong	0	no	DB24F21	24	FEMMINA	2021-10-21_17h15.27.021	THAI_NEGA	2021.2.3	MacIntel	60.0024001						0	65	65	65	1
m	1	1.1632						FERPATA	np	7	0	monitoring	0	nonparola	2	ong	0	no	DB24F21	24	FEMMINA	2021-10-21_17h15.27.021	THAI_NEGA	2021.2.3	MacIntel	60.0024001						0	66	66	66	1
z	1	0.7094						NEURONE	p	7	11	monitoring	250	parola	1	ong	0	no	DB24F21	24	FEMMINA	2021-10-21_17h15.27.021	THAI_NEGA	2021.2.3	MacIntel	60.0024001						0	67	67	67	1
z	0	0.8732						LATTERA	np	7	0	monitoring	500	nonparola	2	ong	0	no	DB24F21	24	FEMMINA	2021-10-21_17h15.27.021	THAI_NEGA	2021.2.3	MacIntel	60.0024001						0	68	68	68	1
m	1	1.1952						GESIONE	np	7	0	monitoring	500	nonparola	2	ong	0	no	DB24F21	24	FEMMINA	2021-10-21_17h15.27.021	THAI_NEGA	2021.2.3	MacIntel	60.0024001						0	69	69	69	1
z	1	1.0256						PEDANA	p	6	18	monitoring	500	parola	1	ong	0	no	DB24F21	24	FEMMINA	2021-10-21_17h15.27.021	THAI_NEGA	2021.2.3	MacIntel	60.0024001						0	70	70	70	1
m	0	1.1083						MACIATA	np	7	0	monitoring	500	l	2	pmcue	0	no	DB24F21	24	FEMMINA	2021-10-21_17h15.27.021	THAI_NEGA	2021.2.3	MacIntel	60.0024001						0	71	71	71	1
m	1	0.8398						FIOLINO	np	7	0	monitoring	250	nonparola	2	ong	0	no	DB24F21	24	FEMMINA	2021-10-21_17h15.27.021	THAI_NEGA	2021.2.3	MacIntel	60.0024001						0	72	72	72	1
z	1	1.0415						INGORGO	p	7	16	monitoring	0	parola	1	ong	0	no	DB24F21	24	FEMMINA	2021-10-21_17h15.27.021	THAI_NEGA	2021.2.3	MacIntel	60.0024001						0	73	73	73	1
m	1	1.196						IMPORO	np	6	0	monitoring	250	nonparola	2	ong	0	no	DB24F21	24	FEMMINA	2021-10-21_17h15.27.021	THAI_NEGA	2021.2.3	MacIntel	60.0024001						0	74	74	74	1
z	1	1.1249						NOBILE	p	6	29	monitoring	500	parola	1	ong	0	no	DB24F21	24	FEMMINA	2021-10-21_17h15.27.021	THAI_NEGA	2021.2.3	MacIntel	60.0024001						0	75	75	75	1
z	1	1.0581						MINIERA	p	7	19	monitoring	500	parola	1	ong	0	no	DB24F21	24	FEMMINA	2021-10-21_17h15.27.021	THAI_NEGA	2021.2.3	MacIntel	60.0024001						0	76	76	76	1
m	1	1.1385						ALLARVE	np	7	0	monitoring	500	nonparola	2	ong	0	no	DB24F21	24	FEMMINA	2021-10-21_17h15.27.021	THAI_NEGA	2021.2.3	MacIntel	60.0024001						0	77	77	77	1
m	1	0.8478						DIBANO	np	6	0	monitoring	250	nonparola	2	ong	0	no	DB24F21	24	FEMMINA	2021-10-21_17h15.27.021	THAI_NEGA	2021.2.3	MacIntel	60.0024001						0	78	78	78	1
z	1	1.4519						FAGOTTO	p	7	7	monitoring	0	parola	1	ong	0	no	DB24F21	24	FEMMINA	2021-10-21_17h15.27.021	THAI_NEGA	2021.2.3	MacIntel	60.0024001						0	79	79	79	1
z	1	0.9403						PALUDE	p	6	13	monitoring	0	parola	1	ong	0	no	DB24F21	24	FEMMINA	2021-10-21_17h15.27.021	THAI_NEGA	2021.2.3	MacIntel	60.0024001						0	80	80	80	1
m	1	1.122						MUDINO	np	6	0	monitoring	500	nonparola	2	ong	0	no	DB24F21	24	FEMMINA	2021-10-21_17h15.27.021	THAI_NEGA	2021.2.3	MacIntel	60.0024001						0	81	81	81	1
m	1	0.7743						ESTEBA	np	6	0	monitoring	500	nonparola	2	ong	0	no	DB24F21	24	FEMMINA	2021-10-21_17h15.27.021	THAI_NEGA	2021.2.3	MacIntel	60.0024001						0	82	82	82	1
z	0	0.9127						MANTIDE	p	7	9	monitoring	250	l	1	pmcue	0	no	DB24F21	24	FEMMINA	2021-10-21_17h15.27.021	THAI_NEGA	2021.2.3	MacIntel	60.0024001						0	83	83	83	1
z	1	0.5779						UVETTA	p	6	11	monitoring	500	parola	1	ong	0	no	DB24F21	24	FEMMINA	2021-10-21_17h15.27.021	THAI_NEGA	2021.2.3	MacIntel	60.0024001						0	84	84	84	1
z	1	0.8559						ESILIO	p	6	41	monitoring	250	parola	1	ong	0	no	DB24F21	24	FEMMINA	2021-10-21_17h15.27.021	THAI_NEGA	2021.2.3	MacIntel	60.0024001						0	85	85	85	1
m	1	1.1437						RECRUTA	np	7	0	monitoring	500	nonparola	2	ong	0	no	DB24F21	24	FEMMINA	2021-10-21_17h15.27.021	THAI_NEGA	2021.2.3	MacIntel	60.0024001						0	86	86	86	1
z	1	0.9082						TIMONE	p	7	31	monitoring	250	parola	1	ong	0	no	DB24F21	24	FEMMINA	2021-10-21_17h15.27.021	THAI_NEGA	2021.2.3	MacIntel	60.0024001						0	87	87	87	1
z	1	0.7136						CAVOLO	p	6	13	monitoring	0	parola	1	ong	0	no	DB24F21	24	FEMMINA	2021-10-21_17h15.27.021	THAI_NEGA	2021.2.3	MacIntel	60.0024001						0	88	88	88	1
m	1	0.9605						NOTTARE	np	7	0	monitoring	500	nonparola	2	ong	0	no	DB24F21	24	FEMMINA	2021-10-21_17h15.27.021	THAI_NEGA	2021.2.3	MacIntel	60.0024001						0	89	89	89	1
z	1	0.8929						LICHENE	p	7	7	monitoring	0	parola	1	ong	0	no	DB24F21	24	FEMMINA	2021-10-21_17h15.27.021	THAI_NEGA	2021.2.3	MacIntel	60.0024001						0	90	90	90	1
m	1	0.9418						PUSTINO	np	7	0	monitoring	500	nonparola	2	ong	0	no	DB24F21	24	FEMMINA	2021-10-21_17h15.27.021	THAI_NEGA	2021.2.3	MacIntel	60.0024001						0	91	91	91	1
z	1	0.7241						MULINO	p	6	7	monitoring	0	parola	1	ong	0	no	DB24F21	24	FEMMINA	2021-10-21_17h15.27.021	THAI_NEGA	2021.2.3	MacIntel	60.0024001						0	92	92	92	1
m	1	1.0279						VAROLO	np	6	0	monitoring	0	nonparola	2	ong	0	no	DB24F21	24	FEMMINA	2021-10-21_17h15.27.021	THAI_NEGA	2021.2.3	MacIntel	60.0024001						0	93	93	93	1
l	1	1.5249						ENIGMA	p	6	9	monitoring	500	l	1	pmcue	0	no	DB24F21	24	FEMMINA	2021-10-21_17h15.27.021	THAI_NEGA	2021.2.3	MacIntel	60.0024001						0	94	94	94	1
z	1	0.8259						NARICE	p	6	15	monitoring	250	parola	1	ong	0	no	DB24F21	24	FEMMINA	2021-10-21_17h15.27.021	THAI_NEGA	2021.2.3	MacIntel	60.0024001						0	95	95	95	1
m	1	0.8123						CAVIDE	np	6	0	monitoring	500	nonparola	2	ong	0	no	DB24F21	24	FEMMINA	2021-10-21_17h15.27.021	THAI_NEGA	2021.2.3	MacIntel	60.0024001						0	96	96	96	1
m	1	0.8239						VOLACE	np	6	0	monitoring	0	nonparola	2	ong	0	no	DB24F21	24	FEMMINA	2021-10-21_17h15.27.021	THAI_NEGA	2021.2.3	MacIntel	60.0024001						0	97	97	97	1
z	0	1.2752						SADICE	np	6	0	monitoring	0	nonparola	2	ong	0	no	DB24F21	24	FEMMINA	2021-10-21_17h15.27.021	THAI_NEGA	2021.2.3	MacIntel	60.0024001						0	98	98	98	1
z	1	1.0089						VORTICE	p	7	14	monitoring	250	parola	1	ong	0	no	DB24F21	24	FEMMINA	2021-10-21_17h15.27.021	THAI_NEGA	2021.2.3	MacIntel	60.0024001						0	99	99	99	1
																			DB24F21	24	FEMMINA	2021-10-21_17h15.27.021	THAI_NEGA	2021.2.3	MacIntel	60.0024001											n	1	14.0754	y	1	5.6432	n	1	4.6098
