# Supplementary material for: Thinking about it: the impact of COVID-19-related stimuli on prospective memory
Source: PeerJ. 2023 Nov 16;11:e16389. doi: 10.7717/peerj.16389 (PMC10657566; doi:10.7717/peerj.16389)
Supplement: Supplemental Information 4 — The raw data from both the task and the questionnaire. Both folders are divided in the three conditions (COV, DOC, and NEGA) depending on the presented video clip. [file peerj-11-16389-s004.zip › Data/RAW_Data_Task/NEGA_version/MB22F27_nega.csv]

trial_key.keys	trial_key.corr	trial_key.rt	trials_loop_practice.thisRepN	trials_loop_practice.thisTrialN	trials_loop_practice.thisN	trials_loop_practice.thisIndex	trials_loop_practice.ran	stimolo	parolanonparola	lunghezza	frequenza	blocco	jitter	rispcorr	StimTrig	stim_type	stimulus_after	underline	ID_Soggetto*	Età*	Sesso	date	expName	psychopyVersion	OS	frameRate	trials_loop_baseline.thisRepN	trials_loop_baseline.thisTrialN	trials_loop_baseline.thisN	trials_loop_baseline.thisIndex	trials_loop_baseline.ran	trials_loop_attention.thisRepN	trials_loop_attention.thisTrialN	trials_loop_attention.thisN	trials_loop_attention.thisIndex	trials_loop_attention.ran	emotional1_key.keys	emotional1_key.corr	emotional1_key.rt	emotional2_key.keys	emotional2_key.corr	emotional2_key.rt	emotional3_key.keys	emotional3_key.corr	emotional3_key.rt
z	1	1.7343	0	0	0	0	1	ARANCIA	p	7	31	practice	500	parola	1	ong	0	no	MB22F27	22	f	2021-10-27_18h13.04.714	THAI_NEGA	2021.2.3	MacIntel	59.99160118
m	1	1.5323	0	1	1	1	1	RECINA	np	6	0	practice	500	nonparola	2	ong	0	no	MB22F27	22	f	2021-10-27_18h13.04.714	THAI_NEGA	2021.2.3	MacIntel	59.99160118
m	1	0.8307	0	2	2	2	1	TUCCANA	np	7	0	practice	250	nonparola	2	ong	0	no	MB22F27	22	f	2021-10-27_18h13.04.714	THAI_NEGA	2021.2.3	MacIntel	59.99160118
z	1	0.7444	0	3	3	3	1	PETTINE	p	7	1	practice	0	parola	1	ong	0	no	MB22F27	22	f	2021-10-27_18h13.04.714	THAI_NEGA	2021.2.3	MacIntel	59.99160118
m	1	0.8652	0	4	4	4	1	INFITO	np	6	0	practice	500	nonparola	2	ong	0	no	MB22F27	22	f	2021-10-27_18h13.04.714	THAI_NEGA	2021.2.3	MacIntel	59.99160118
z	1	1.3987	0	5	5	5	1	GIUDICE	p	7	374	practice	500	parola	1	ong	0	no	MB22F27	22	f	2021-10-27_18h13.04.714	THAI_NEGA	2021.2.3	MacIntel	59.99160118
z	1	0.6967	0	6	6	6	1	VOLANTE	p	7	89	practice	0	parola	1	ong	0	no	MB22F27	22	f	2021-10-27_18h13.04.714	THAI_NEGA	2021.2.3	MacIntel	59.99160118
m	1	1.5784	0	7	7	7	1	CUBELA	np	6	0	practice	250	nonparola	2	ong	0	no	MB22F27	22	f	2021-10-27_18h13.04.714	THAI_NEGA	2021.2.3	MacIntel	59.99160118
m	1	0.5499	0	8	8	8	1	LUGGINE	np	7	0	practice	0	nonparola	2	ong	0	no	MB22F27	22	f	2021-10-27_18h13.04.714	THAI_NEGA	2021.2.3	MacIntel	59.99160118
z	1	0.863	0	9	9	9	1	DISEGNO	p	7	201	practice	0	parola	1	ong	0	no	MB22F27	22	f	2021-10-27_18h13.04.714	THAI_NEGA	2021.2.3	MacIntel	59.99160118
z	1	0.9122						RELITTO	p	7	8	baseline	500	parola	1	ong	0	no	MB22F27	22	f	2021-10-27_18h13.04.714	THAI_NEGA	2021.2.3	MacIntel	59.99160118	0	0	0	0	1
z	1	0.8687						GERANIO	p	7	12	baseline	250	parola	1	ong	0	no	MB22F27	22	f	2021-10-27_18h13.04.714	THAI_NEGA	2021.2.3	MacIntel	59.99160118	0	1	1	1	1
m	1	0.9635						VANANGA	np	7	0	baseline	0	nonparola	2	ong	0	no	MB22F27	22	f	2021-10-27_18h13.04.714	THAI_NEGA	2021.2.3	MacIntel	59.99160118	0	2	2	2	1
z	1	0.7998						NATICA	p	6	5	baseline	250	parola	1	ong	0	no	MB22F27	22	f	2021-10-27_18h13.04.714	THAI_NEGA	2021.2.3	MacIntel	59.99160118	0	3	3	3	1
m	1	1.4161						USTELLO	np	7	0	baseline	500	nonparola	2	ong	0	no	MB22F27	22	f	2021-10-27_18h13.04.714	THAI_NEGA	2021.2.3	MacIntel	59.99160118	0	4	4	4	1
z	1	0.7616						METANO	p	6	17	baseline	250	parola	1	ong	0	no	MB22F27	22	f	2021-10-27_18h13.04.714	THAI_NEGA	2021.2.3	MacIntel	59.99160118	0	5	5	5	1
m	1	1.0831						FIURIA	np	6	0	baseline	500	nonparola	2	ong	0	no	MB22F27	22	f	2021-10-27_18h13.04.714	THAI_NEGA	2021.2.3	MacIntel	59.99160118	0	6	6	6	1
z	1	0.6128						SUGHERO	p	7	5	baseline	250	parola	1	ong	0	no	MB22F27	22	f	2021-10-27_18h13.04.714	THAI_NEGA	2021.2.3	MacIntel	59.99160118	0	7	7	7	1
m	1	0.9822						PIROTA	np	6	0	baseline	250	nonparola	2	ong	0	no	MB22F27	22	f	2021-10-27_18h13.04.714	THAI_NEGA	2021.2.3	MacIntel	59.99160118	0	8	8	8	1
m	1	0.8638						BAMBORA	np	7	0	baseline	0	nonparola	2	ong	0	no	MB22F27	22	f	2021-10-27_18h13.04.714	THAI_NEGA	2021.2.3	MacIntel	59.99160118	0	9	9	9	1
z	1	0.6022						PETALO	p	6	27	baseline	250	parola	1	ong	0	no	MB22F27	22	f	2021-10-27_18h13.04.714	THAI_NEGA	2021.2.3	MacIntel	59.99160118	0	10	10	10	1
z	1	1.316						ELMETTO	p	7	5	baseline	0	parola	1	ong	0	no	MB22F27	22	f	2021-10-27_18h13.04.714	THAI_NEGA	2021.2.3	MacIntel	59.99160118	0	11	11	11	1
m	1	0.7488						DOBILE	np	6	0	baseline	250	nonparola	2	ong	0	no	MB22F27	22	f	2021-10-27_18h13.04.714	THAI_NEGA	2021.2.3	MacIntel	59.99160118	0	12	12	12	1
z	1	1.2646						BAVERO	p	6	7	baseline	0	parola	1	ong	0	no	MB22F27	22	f	2021-10-27_18h13.04.714	THAI_NEGA	2021.2.3	MacIntel	59.99160118	0	13	13	13	1
z	1	0.7792						VALENZA	p	7	10	baseline	500	parola	1	ong	0	no	MB22F27	22	f	2021-10-27_18h13.04.714	THAI_NEGA	2021.2.3	MacIntel	59.99160118	0	14	14	14	1
m	1	0.8135						ORDONE	np	6	0	baseline	250	nonparola	2	ong	0	no	MB22F27	22	f	2021-10-27_18h13.04.714	THAI_NEGA	2021.2.3	MacIntel	59.99160118	0	15	15	15	1
m	1	0.913						TERPONE	np	7	0	baseline	250	nonparola	2	ong	0	no	MB22F27	22	f	2021-10-27_18h13.04.714	THAI_NEGA	2021.2.3	MacIntel	59.99160118	0	16	16	16	1
z	1	0.6337						INCHINO	p	7	10	baseline	250	parola	1	ong	0	no	MB22F27	22	f	2021-10-27_18h13.04.714	THAI_NEGA	2021.2.3	MacIntel	59.99160118	0	17	17	17	1
z	1	0.6653						ETTARO	p	6	31	baseline	0	parola	1	ong	0	no	MB22F27	22	f	2021-10-27_18h13.04.714	THAI_NEGA	2021.2.3	MacIntel	59.99160118	0	18	18	18	1
m	1	0.814						LUVACA	np	6	0	baseline	250	nonparola	2	ong	0	no	MB22F27	22	f	2021-10-27_18h13.04.714	THAI_NEGA	2021.2.3	MacIntel	59.99160118	0	19	19	19	1
z	1	0.6308						DUETTO	p	6	23	baseline	500	parola	1	ong	0	no	MB22F27	22	f	2021-10-27_18h13.04.714	THAI_NEGA	2021.2.3	MacIntel	59.99160118	0	20	20	20	1
m	1	0.8318						PUPILE	np	6	0	baseline	250	nonparola	2	ong	0	no	MB22F27	22	f	2021-10-27_18h13.04.714	THAI_NEGA	2021.2.3	MacIntel	59.99160118	0	21	21	21	1
m	1	0.7132						STOVACO	np	7	0	baseline	0	nonparola	2	ong	0	no	MB22F27	22	f	2021-10-27_18h13.04.714	THAI_NEGA	2021.2.3	MacIntel	59.99160118	0	22	22	22	1
z	1	0.7106						BARILE	p	6	7	baseline	500	parola	1	ong	0	no	MB22F27	22	f	2021-10-27_18h13.04.714	THAI_NEGA	2021.2.3	MacIntel	59.99160118	0	23	23	23	1
m	1	1.0324						RANAIO	np	6	0	baseline	250	nonparola	2	ong	0	no	MB22F27	22	f	2021-10-27_18h13.04.714	THAI_NEGA	2021.2.3	MacIntel	59.99160118	0	24	24	24	1
z	1	0.749						CAVERNA	p	7	14	baseline	250	parola	1	ong	0	no	MB22F27	22	f	2021-10-27_18h13.04.714	THAI_NEGA	2021.2.3	MacIntel	59.99160118	0	25	25	25	1
m	1	1.2817						ROTOIA	np	7	0	baseline	500	nonparola	2	ong	0	no	MB22F27	22	f	2021-10-27_18h13.04.714	THAI_NEGA	2021.2.3	MacIntel	59.99160118	0	26	26	26	1
z	1	1.8153						ALTURA	p	6	8	baseline	500	parola	1	ong	0	no	MB22F27	22	f	2021-10-27_18h13.04.714	THAI_NEGA	2021.2.3	MacIntel	59.99160118	0	27	27	27	1
z	1	0.6463						DIPINTO	p	7	21	baseline	0	parola	1	ong	0	no	MB22F27	22	f	2021-10-27_18h13.04.714	THAI_NEGA	2021.2.3	MacIntel	59.99160118	0	28	28	28	1
z	1	0.9464						LEGUME	p	6	11	baseline	250	parola	1	ong	0	no	MB22F27	22	f	2021-10-27_18h13.04.714	THAI_NEGA	2021.2.3	MacIntel	59.99160118	0	29	29	29	1
z	0	1.2156						FEDINO	np	6	0	baseline	500	nonparola	2	ong	0	no	MB22F27	22	f	2021-10-27_18h13.04.714	THAI_NEGA	2021.2.3	MacIntel	59.99160118	0	30	30	30	1
z	1	0.6967						MENSOLA	p	7	7	baseline	0	parola	1	ong	0	no	MB22F27	22	f	2021-10-27_18h13.04.714	THAI_NEGA	2021.2.3	MacIntel	59.99160118	0	31	31	31	1
m	1	0.6468						ALCUME	np	6	0	baseline	500	nonparola	2	ong	0	no	MB22F27	22	f	2021-10-27_18h13.04.714	THAI_NEGA	2021.2.3	MacIntel	59.99160118	0	32	32	32	1
z	1	1.1813						INNESTO	p	6	13	baseline	0	parola	1	ong	0	no	MB22F27	22	f	2021-10-27_18h13.04.714	THAI_NEGA	2021.2.3	MacIntel	59.99160118	0	33	33	33	1
m	1	0.8851						LAVENDA	np	7	0	baseline	0	nonparola	2	ong	0	no	MB22F27	22	f	2021-10-27_18h13.04.714	THAI_NEGA	2021.2.3	MacIntel	59.99160118	0	34	34	34	1
z	1	1.0787						SLAVINA	p	7	5	baseline	500	parola	1	ong	0	no	MB22F27	22	f	2021-10-27_18h13.04.714	THAI_NEGA	2021.2.3	MacIntel	59.99160118	0	35	35	35	1
z	1	0.6003						ORMONE	p	6	6	baseline	500	parola	1	ong	0	no	MB22F27	22	f	2021-10-27_18h13.04.714	THAI_NEGA	2021.2.3	MacIntel	59.99160118	0	36	36	36	1
m	1	0.6805						UMIONE	np	6	0	baseline	0	nonparola	2	ong	0	no	MB22F27	22	f	2021-10-27_18h13.04.714	THAI_NEGA	2021.2.3	MacIntel	59.99160118	0	37	37	37	1
z	1	0.6822						SALAME	p	6	14	baseline	0	parola	1	ong	0	no	MB22F27	22	f	2021-10-27_18h13.04.714	THAI_NEGA	2021.2.3	MacIntel	59.99160118	0	38	38	38	1
m	1	0.9957						GANDOLA	np	7	0	baseline	500	nonparola	2	ong	0	no	MB22F27	22	f	2021-10-27_18h13.04.714	THAI_NEGA	2021.2.3	MacIntel	59.99160118	0	39	39	39	1
m	1	1.083						DIGEGNO	np	7	0	baseline	500	nonparola	2	ong	0	no	MB22F27	22	f	2021-10-27_18h13.04.714	THAI_NEGA	2021.2.3	MacIntel	59.99160118	0	40	40	40	1
m	1	0.9315						BACRECA	np	7	0	baseline	0	nonparola	2	ong	0	no	MB22F27	22	f	2021-10-27_18h13.04.714	THAI_NEGA	2021.2.3	MacIntel	59.99160118	0	41	41	41	1
z	1	0.8833						RUDERE	p	6	8	baseline	250	parola	1	ong	0	no	MB22F27	22	f	2021-10-27_18h13.04.714	THAI_NEGA	2021.2.3	MacIntel	59.99160118	0	42	42	42	1
m	1	0.7995						OSCITE	np	6	0	baseline	250	nonparola	2	ong	0	no	MB22F27	22	f	2021-10-27_18h13.04.714	THAI_NEGA	2021.2.3	MacIntel	59.99160118	0	43	43	43	1
z	1	0.6684						NETTARE	p	7	14	baseline	500	parola	1	ong	0	no	MB22F27	22	f	2021-10-27_18h13.04.714	THAI_NEGA	2021.2.3	MacIntel	59.99160118	0	44	44	44	1
m	1	0.849						PENTERA	np	7	0	baseline	0	nonparola	2	ong	0	no	MB22F27	22	f	2021-10-27_18h13.04.714	THAI_NEGA	2021.2.3	MacIntel	59.99160118	0	45	45	45	1
m	1	0.6956						NEBOZIO	np	7	0	baseline	250	nonparola	2	ong	0	no	MB22F27	22	f	2021-10-27_18h13.04.714	THAI_NEGA	2021.2.3	MacIntel	59.99160118	0	46	46	46	1
z	1	0.6806						ZATTERA	p	7	14	baseline	500	parola	1	ong	0	no	MB22F27	22	f	2021-10-27_18h13.04.714	THAI_NEGA	2021.2.3	MacIntel	59.99160118	0	47	47	47	1
z	1	0.6961						LAMIERA	p	7	11	baseline	500	parola	1	ong	0	no	MB22F27	22	f	2021-10-27_18h13.04.714	THAI_NEGA	2021.2.3	MacIntel	59.99160118	0	48	48	48	1
m	1	0.6136						CULINA	np	6	0	baseline	500	nonparola	2	ong	0	no	MB22F27	22	f	2021-10-27_18h13.04.714	THAI_NEGA	2021.2.3	MacIntel	59.99160118	0	49	49	49	1
z	1	0.7475						FALANGE	p	7	9	baseline	250	parola	1	ong	0	no	MB22F27	22	f	2021-10-27_18h13.04.714	THAI_NEGA	2021.2.3	MacIntel	59.99160118	0	50	50	50	1
z	1	0.6451						PEDALE	p	6	16	baseline	500	parola	1	ong	0	no	MB22F27	22	f	2021-10-27_18h13.04.714	THAI_NEGA	2021.2.3	MacIntel	59.99160118	0	51	51	51	1
m	1	0.78						METARDO	np	7	0	baseline	500	nonparola	2	ong	0	no	MB22F27	22	f	2021-10-27_18h13.04.714	THAI_NEGA	2021.2.3	MacIntel	59.99160118	0	52	52	52	1
z	1	0.8135						EMPORIO	p	7	3	baseline	250	parola	1	ong	0	no	MB22F27	22	f	2021-10-27_18h13.04.714	THAI_NEGA	2021.2.3	MacIntel	59.99160118	0	53	53	53	1
m	1	0.6967						TAPORE	np	6	0	baseline	0	nonparola	2	ong	0	no	MB22F27	22	f	2021-10-27_18h13.04.714	THAI_NEGA	2021.2.3	MacIntel	59.99160118	0	54	54	54	1
	0							DENTIDE	np	7	0	baseline	250	nonparola	2	ong	0	no	MB22F27	22	f	2021-10-27_18h13.04.714	THAI_NEGA	2021.2.3	MacIntel	59.99160118	0	55	55	55	1
m	1	0.7973						SEPERTO	np	7	0	baseline	500	nonparola	2	ong	0	no	MB22F27	22	f	2021-10-27_18h13.04.714	THAI_NEGA	2021.2.3	MacIntel	59.99160118	0	56	56	56	1
z	1	0.6967						MUCOSA	p	6	6	baseline	500	parola	1	ong	0	no	MB22F27	22	f	2021-10-27_18h13.04.714	THAI_NEGA	2021.2.3	MacIntel	59.99160118	0	57	57	57	1
m	1	0.7967						BECULLA	np	7	0	baseline	250	nonparola	2	ong	0	no	MB22F27	22	f	2021-10-27_18h13.04.714	THAI_NEGA	2021.2.3	MacIntel	59.99160118	0	58	58	58	1
z	1	0.85						FUCINA	p	6	8	baseline	250	parola	1	ong	0	no	MB22F27	22	f	2021-10-27_18h13.04.714	THAI_NEGA	2021.2.3	MacIntel	59.99160118	0	59	59	59	1
z	1	0.6832						ECLISSI	p	7	5	baseline	0	parola	1	ong	0	no	MB22F27	22	f	2021-10-27_18h13.04.714	THAI_NEGA	2021.2.3	MacIntel	59.99160118	0	60	60	60	1
z	1	0.684						TROFEO	p	6	23	baseline	250	parola	1	ong	0	no	MB22F27	22	f	2021-10-27_18h13.04.714	THAI_NEGA	2021.2.3	MacIntel	59.99160118	0	61	61	61	1
z	1	0.6462						ROTTAME	p	7	7	baseline	0	parola	1	ong	0	no	MB22F27	22	f	2021-10-27_18h13.04.714	THAI_NEGA	2021.2.3	MacIntel	59.99160118	0	62	62	62	1
m	1	0.8808						MENDOLO	np	7	0	baseline	500	nonparola	2	ong	0	no	MB22F27	22	f	2021-10-27_18h13.04.714	THAI_NEGA	2021.2.3	MacIntel	59.99160118	0	63	63	63	1
m	1	0.7685						ARSINE	np	6	0	baseline	250	nonparola	2	ong	0	no	MB22F27	22	f	2021-10-27_18h13.04.714	THAI_NEGA	2021.2.3	MacIntel	59.99160118	0	64	64	64	1
z	1	0.5809						TISANA	p	6	7	baseline	0	parola	1	ong	0	no	MB22F27	22	f	2021-10-27_18h13.04.714	THAI_NEGA	2021.2.3	MacIntel	59.99160118	0	65	65	65	1
m	1	1.6666						ORLINO	np	6	0	baseline	0	nonparola	2	ong	0	no	MB22F27	22	f	2021-10-27_18h13.04.714	THAI_NEGA	2021.2.3	MacIntel	59.99160118	0	66	66	66	1
z	1	0.8146						ARINGA	p	6	9	baseline	500	parola	1	ong	0	no	MB22F27	22	f	2021-10-27_18h13.04.714	THAI_NEGA	2021.2.3	MacIntel	59.99160118	0	67	67	67	1
m	1	0.8638						TENGINE	np	7	0	baseline	0	nonparola	2	ong	0	no	MB22F27	22	f	2021-10-27_18h13.04.714	THAI_NEGA	2021.2.3	MacIntel	59.99160118	0	68	68	68	1
z	1	1.5985						ATTICO	p	6	6	baseline	500	parola	1	ong	0	no	MB22F27	22	f	2021-10-27_18h13.04.714	THAI_NEGA	2021.2.3	MacIntel	59.99160118	0	69	69	69	1
m	1	0.7669						VENORE	np	6	0	baseline	250	nonparola	2	ong	0	no	MB22F27	22	f	2021-10-27_18h13.04.714	THAI_NEGA	2021.2.3	MacIntel	59.99160118	0	70	70	70	1
z	1	0.7628						DARSENA	p	7	9	baseline	0	parola	1	ong	0	no	MB22F27	22	f	2021-10-27_18h13.04.714	THAI_NEGA	2021.2.3	MacIntel	59.99160118	0	71	71	71	1
z	0	0.7799						ALCIERE	np	7	0	baseline	250	nonparola	2	ong	0	no	MB22F27	22	f	2021-10-27_18h13.04.714	THAI_NEGA	2021.2.3	MacIntel	59.99160118	0	72	72	72	1
m	1	0.8362						ENTIMO	np	6	0	baseline	0	nonparola	2	ong	0	no	MB22F27	22	f	2021-10-27_18h13.04.714	THAI_NEGA	2021.2.3	MacIntel	59.99160118	0	73	73	73	1
z	1	0.6477						LIVIDO	p	6	8	baseline	500	parola	1	ong	0	no	MB22F27	22	f	2021-10-27_18h13.04.714	THAI_NEGA	2021.2.3	MacIntel	59.99160118	0	74	74	74	1
z	1	0.5856						NAUSEA	p	6	15	baseline	0	parola	1	ong	0	no	MB22F27	22	f	2021-10-27_18h13.04.714	THAI_NEGA	2021.2.3	MacIntel	59.99160118	0	75	75	75	1
m	1	1.3659						VERCACE	np	7	0	baseline	500	nonparola	2	ong	0	no	MB22F27	22	f	2021-10-27_18h13.04.714	THAI_NEGA	2021.2.3	MacIntel	59.99160118	0	76	76	76	1
z	1	0.6175						COFANO	p	6	9	baseline	0	parola	1	ong	0	no	MB22F27	22	f	2021-10-27_18h13.04.714	THAI_NEGA	2021.2.3	MacIntel	59.99160118	0	77	77	77	1
m	1	1.2948						USPICIO	np	7	0	baseline	250	nonparola	2	ong	0	no	MB22F27	22	f	2021-10-27_18h13.04.714	THAI_NEGA	2021.2.3	MacIntel	59.99160118	0	78	78	78	1
z	1	0.5984						IMBUTO	p	6	9	baseline	0	parola	1	ong	0	no	MB22F27	22	f	2021-10-27_18h13.04.714	THAI_NEGA	2021.2.3	MacIntel	59.99160118	0	79	79	79	1
m	1	0.6312						SADIVA	np	6	0	baseline	500	nonparola	2	ong	0	no	MB22F27	22	f	2021-10-27_18h13.04.714	THAI_NEGA	2021.2.3	MacIntel	59.99160118	0	80	80	80	1
z	1	0.6134						BOZZOLO	p	7	7	baseline	0	parola	1	ong	0	no	MB22F27	22	f	2021-10-27_18h13.04.714	THAI_NEGA	2021.2.3	MacIntel	59.99160118	0	81	81	81	1
m	1	0.7819						OMPICCIO	np	7	0	baseline	0	nonparola	2	ong	0	no	MB22F27	22	f	2021-10-27_18h13.04.714	THAI_NEGA	2021.2.3	MacIntel	59.99160118	0	82	82	82	1
m	1	1.6306						LIMPONE	np	7	0	baseline	500	nonparola	2	ong	0	no	MB22F27	22	f	2021-10-27_18h13.04.714	THAI_NEGA	2021.2.3	MacIntel	59.99160118	0	83	83	83	1
m	1	1.0185						NARCICO	np	7	0	baseline	250	nonparola	2	ong	0	no	MB22F27	22	f	2021-10-27_18h13.04.714	THAI_NEGA	2021.2.3	MacIntel	59.99160118	0	84	84	84	1
z	1	0.6805						PASCOLO	p	7	7	baseline	0	parola	1	ong	0	no	MB22F27	22	f	2021-10-27_18h13.04.714	THAI_NEGA	2021.2.3	MacIntel	59.99160118	0	85	85	85	1
m	1	1.4161						INSOGNA	np	7	0	baseline	250	nonparola	2	ong	0	no	MB22F27	22	f	2021-10-27_18h13.04.714	THAI_NEGA	2021.2.3	MacIntel	59.99160118	0	86	86	86	1
z	1	0.6662						PATINA	p	6	14	baseline	250	parola	1	ong	0	no	MB22F27	22	f	2021-10-27_18h13.04.714	THAI_NEGA	2021.2.3	MacIntel	59.99160118	0	87	87	87	1
m	1	0.6809						ADOLTO	np	7	0	baseline	0	nonparola	2	ong	0	no	MB22F27	22	f	2021-10-27_18h13.04.714	THAI_NEGA	2021.2.3	MacIntel	59.99160118	0	88	88	88	1
z	1	0.632						UTENTE	p	6	34	baseline	0	parola	1	ong	0	no	MB22F27	22	f	2021-10-27_18h13.04.714	THAI_NEGA	2021.2.3	MacIntel	59.99160118	0	89	89	89	1
m	1	0.7795						CIPELLA	np	7	0	baseline	500	nonparola	2	ong	0	no	MB22F27	22	f	2021-10-27_18h13.04.714	THAI_NEGA	2021.2.3	MacIntel	59.99160118	0	90	90	90	1
z	1	0.6653						GINEPRO	p	7	10	baseline	0	parola	1	ong	0	no	MB22F27	22	f	2021-10-27_18h13.04.714	THAI_NEGA	2021.2.3	MacIntel	59.99160118	0	91	91	91	1
m	1	0.6788						NONATO	np	6	0	baseline	500	nonparola	2	ong	0	no	MB22F27	22	f	2021-10-27_18h13.04.714	THAI_NEGA	2021.2.3	MacIntel	59.99160118	0	92	92	92	1
z	1	0.8848						CALICE	p	6	10	baseline	0	parola	1	ong	0	no	MB22F27	22	f	2021-10-27_18h13.04.714	THAI_NEGA	2021.2.3	MacIntel	59.99160118	0	93	93	93	1
z	1	0.6306						TORACE	p	6	31	baseline	250	parola	1	ong	0	no	MB22F27	22	f	2021-10-27_18h13.04.714	THAI_NEGA	2021.2.3	MacIntel	59.99160118	0	94	94	94	1
z	1	0.7161						REDINE	p	6	8	baseline	500	parola	1	ong	0	no	MB22F27	22	f	2021-10-27_18h13.04.714	THAI_NEGA	2021.2.3	MacIntel	59.99160118	0	95	95	95	1
z	1	0.5138						GOMITO	p	6	35	baseline	0	parola	1	ong	0	no	MB22F27	22	f	2021-10-27_18h13.04.714	THAI_NEGA	2021.2.3	MacIntel	59.99160118	0	96	96	96	1
m	1	1.062						INGENSO	np	7	0	baseline	500	nonparola	2	ong	0	no	MB22F27	22	f	2021-10-27_18h13.04.714	THAI_NEGA	2021.2.3	MacIntel	59.99160118	0	97	97	97	1
m	1	0.7656						COVALLO	np	7	0	baseline	250	nonparola	2	ong	0	no	MB22F27	22	f	2021-10-27_18h13.04.714	THAI_NEGA	2021.2.3	MacIntel	59.99160118	0	98	98	98	1
z	1	0.5951						MONACO	p	6	24	baseline	250	parola	1	ong	0	no	MB22F27	22	f	2021-10-27_18h13.04.714	THAI_NEGA	2021.2.3	MacIntel	59.99160118	0	99	99	99	1
z	1	1.7806						DILUVIO	p	7	34	monitoring	0	parola	1	ong	0	no	MB22F27	22	f	2021-10-27_18h13.04.714	THAI_NEGA	2021.2.3	MacIntel	59.99160118						0	0	0	0	1
m	1	1.1458						PADATO	np	6	0	monitoring	250	nonparola	2	ong	0	no	MB22F27	22	f	2021-10-27_18h13.04.714	THAI_NEGA	2021.2.3	MacIntel	59.99160118						0	1	1	1	1
z	1	0.8998						STIVALE	p	7	10	monitoring	0	parola	1	ong	0	no	MB22F27	22	f	2021-10-27_18h13.04.714	THAI_NEGA	2021.2.3	MacIntel	59.99160118						0	2	2	2	1
m	1	1.8319						BAMMINO	np	7	0	monitoring	0	nonparola	2	ong	0	no	MB22F27	22	f	2021-10-27_18h13.04.714	THAI_NEGA	2021.2.3	MacIntel	59.99160118						0	3	3	3	1
m	1	1.0135						NUDOLA	np	6	0	monitoring	250	nonparola	2	ong	0	no	MB22F27	22	f	2021-10-27_18h13.04.714	THAI_NEGA	2021.2.3	MacIntel	59.99160118						0	4	4	4	1
z	1	1.4817						ZAMPINO	p	7	6	monitoring	500	parola	1	ong	0	no	MB22F27	22	f	2021-10-27_18h13.04.714	THAI_NEGA	2021.2.3	MacIntel	59.99160118						0	5	5	5	1
z	1	0.7962						CALDAIA	p	7	12	monitoring	250	parola	1	ong	0	no	MB22F27	22	f	2021-10-27_18h13.04.714	THAI_NEGA	2021.2.3	MacIntel	59.99160118						0	6	6	6	1
m	1	0.7985						FULGINE	np	7	0	monitoring	0	nonparola	2	ong	0	no	MB22F27	22	f	2021-10-27_18h13.04.714	THAI_NEGA	2021.2.3	MacIntel	59.99160118						0	7	7	7	1
z	1	0.9125						URANIO	p	6	9	monitoring	250	parola	1	ong	0	no	MB22F27	22	f	2021-10-27_18h13.04.714	THAI_NEGA	2021.2.3	MacIntel	59.99160118						0	8	8	8	1
m	1	1.1516						APISSO	np	6	0	monitoring	500	nonparola	2	ong	0	no	MB22F27	22	f	2021-10-27_18h13.04.714	THAI_NEGA	2021.2.3	MacIntel	59.99160118						0	9	9	9	1
l	1	1.9274						CAGERMA	np	7	0	monitoring	0	l	2	pmcue	0	no	MB22F27	22	f	2021-10-27_18h13.04.714	THAI_NEGA	2021.2.3	MacIntel	59.99160118						0	10	10	10	1
z	1	0.9144						TAZZINA	p	7	10	monitoring	250	parola	1	ong	0	no	MB22F27	22	f	2021-10-27_18h13.04.714	THAI_NEGA	2021.2.3	MacIntel	59.99160118						0	11	11	11	1
z	1	0.7999						VAPORE	p	6	40	monitoring	0	parola	1	ong	0	no	MB22F27	22	f	2021-10-27_18h13.04.714	THAI_NEGA	2021.2.3	MacIntel	59.99160118						0	12	12	12	1
m	1	0.8486						FEDORE	np	6	0	monitoring	250	nonparola	2	ong	0	no	MB22F27	22	f	2021-10-27_18h13.04.714	THAI_NEGA	2021.2.3	MacIntel	59.99160118						0	13	13	13	1
z	1	0.849						MONTONE	p	7	8	monitoring	250	parola	1	ong	0	no	MB22F27	22	f	2021-10-27_18h13.04.714	THAI_NEGA	2021.2.3	MacIntel	59.99160118						0	14	14	14	1
m	1	1.1294						CANEZZA	np	7	0	monitoring	0	nonparola	2	ong	0	no	MB22F27	22	f	2021-10-27_18h13.04.714	THAI_NEGA	2021.2.3	MacIntel	59.99160118						0	15	15	15	1
m	1	1.3145						RAGINA	np	6	0	monitoring	250	nonparola	2	ong	0	no	MB22F27	22	f	2021-10-27_18h13.04.714	THAI_NEGA	2021.2.3	MacIntel	59.99160118						0	16	16	16	1
z	1	0.901						AGNELLO	p	7	17	monitoring	250	parola	1	ong	0	no	MB22F27	22	f	2021-10-27_18h13.04.714	THAI_NEGA	2021.2.3	MacIntel	59.99160118						0	17	17	17	1
m	1	0.9118						PINARIO	np	7	0	monitoring	250	nonparola	2	ong	0	no	MB22F27	22	f	2021-10-27_18h13.04.714	THAI_NEGA	2021.2.3	MacIntel	59.99160118						0	18	18	18	1
m	1	1.0968						INDANO	np	6	0	monitoring	500	nonparola	2	ong	0	no	MB22F27	22	f	2021-10-27_18h13.04.714	THAI_NEGA	2021.2.3	MacIntel	59.99160118						0	19	19	19	1
z	1	0.6815						BISTURI	p	7	8	monitoring	250	parola	1	ong	0	no	MB22F27	22	f	2021-10-27_18h13.04.714	THAI_NEGA	2021.2.3	MacIntel	59.99160118						0	20	20	20	1
m	1	0.9146						SECONTO	np	7	0	monitoring	250	nonparola	2	ong	0	no	MB22F27	22	f	2021-10-27_18h13.04.714	THAI_NEGA	2021.2.3	MacIntel	59.99160118						0	21	21	21	1
l	1	0.879						POMATA	p	6	0	monitoring	500	l	1	pmcue	0	no	MB22F27	22	f	2021-10-27_18h13.04.714	THAI_NEGA	2021.2.3	MacIntel	59.99160118						0	22	22	22	1
m	1	1.2171						UMETTA	np	6	0	monitoring	250	nonparola	2	ong	0	no	MB22F27	22	f	2021-10-27_18h13.04.714	THAI_NEGA	2021.2.3	MacIntel	59.99160118						0	23	23	23	1
z	1	0.8501						FRUSCIO	p	7	9	monitoring	0	parola	1	ong	0	no	MB22F27	22	f	2021-10-27_18h13.04.714	THAI_NEGA	2021.2.3	MacIntel	59.99160118						0	24	24	24	1
z	1	1.0165						ORDIGNO	p	7	15	monitoring	250	parola	1	ong	0	no	MB22F27	22	f	2021-10-27_18h13.04.714	THAI_NEGA	2021.2.3	MacIntel	59.99160118						0	25	25	25	1
m	1	1.352						METALO	np	6	0	monitoring	0	nonparola	2	ong	0	no	MB22F27	22	f	2021-10-27_18h13.04.714	THAI_NEGA	2021.2.3	MacIntel	59.99160118						0	26	26	26	1
m	1	0.8021						GAVERA	np	6	0	monitoring	500	nonparola	2	ong	0	no	MB22F27	22	f	2021-10-27_18h13.04.714	THAI_NEGA	2021.2.3	MacIntel	59.99160118						0	27	27	27	1
z	1	1.3144						INSERTO	p	7	9	monitoring	0	parola	1	ong	0	no	MB22F27	22	f	2021-10-27_18h13.04.714	THAI_NEGA	2021.2.3	MacIntel	59.99160118						0	28	28	28	1
z	1	1.0183						VICARIO	p	7	9	monitoring	500	parola	1	ong	0	no	MB22F27	22	f	2021-10-27_18h13.04.714	THAI_NEGA	2021.2.3	MacIntel	59.99160118						0	29	29	29	1
m	1	0.8468						ACENDA	np	6	0	monitoring	0	nonparola	2	ong	0	no	MB22F27	22	f	2021-10-27_18h13.04.714	THAI_NEGA	2021.2.3	MacIntel	59.99160118						0	30	30	30	1
z	1	0.8477						DECADE	p	6	7	monitoring	0	parola	1	ong	0	no	MB22F27	22	f	2021-10-27_18h13.04.714	THAI_NEGA	2021.2.3	MacIntel	59.99160118						0	31	31	31	1
m	1	0.9959						PALETE	np	6	0	monitoring	500	nonparola	2	ong	0	no	MB22F27	22	f	2021-10-27_18h13.04.714	THAI_NEGA	2021.2.3	MacIntel	59.99160118						0	32	32	32	1
z	1	1.0314						SENAPE	p	6	17	monitoring	500	parola	1	ong	0	no	MB22F27	22	f	2021-10-27_18h13.04.714	THAI_NEGA	2021.2.3	MacIntel	59.99160118						0	33	33	33	1
m	1	0.8321						TENTONO	np	7	0	monitoring	0	nonparola	2	ong	0	no	MB22F27	22	f	2021-10-27_18h13.04.714	THAI_NEGA	2021.2.3	MacIntel	59.99160118						0	34	34	34	1
l	1	0.9804						MANICO	p	6	12	monitoring	0	l	1	pmcue	0	no	MB22F27	22	f	2021-10-27_18h13.04.714	THAI_NEGA	2021.2.3	MacIntel	59.99160118						0	35	35	35	1
z	1	0.6482						GETTONE	p	7	5	monitoring	250	parola	1	ong	0	no	MB22F27	22	f	2021-10-27_18h13.04.714	THAI_NEGA	2021.2.3	MacIntel	59.99160118						0	36	36	36	1
m	1	1.2494						CALERA	np	6	0	monitoring	500	nonparola	2	ong	0	no	MB22F27	22	f	2021-10-27_18h13.04.714	THAI_NEGA	2021.2.3	MacIntel	59.99160118						0	37	37	37	1
z	1	0.6803						USTIONE	p	7	20	monitoring	500	parola	1	ong	0	no	MB22F27	22	f	2021-10-27_18h13.04.714	THAI_NEGA	2021.2.3	MacIntel	59.99160118						0	38	38	38	1
z	1	1.5468						LEGNAME	p	7	7	monitoring	0	parola	1	ong	0	no	MB22F27	22	f	2021-10-27_18h13.04.714	THAI_NEGA	2021.2.3	MacIntel	59.99160118						0	39	39	39	1
m	1	0.8037						MODIVO	np	6	0	monitoring	0	nonparola	2	ong	0	no	MB22F27	22	f	2021-10-27_18h13.04.714	THAI_NEGA	2021.2.3	MacIntel	59.99160118						0	40	40	40	1
z	1	1.165						RADURA	p	6	9	monitoring	0	parola	1	ong	0	no	MB22F27	22	f	2021-10-27_18h13.04.714	THAI_NEGA	2021.2.3	MacIntel	59.99160118						0	41	41	41	1
m	1	0.8124						TUANTO	np	6	0	monitoring	250	nonparola	2	ong	0	no	MB22F27	22	f	2021-10-27_18h13.04.714	THAI_NEGA	2021.2.3	MacIntel	59.99160118						0	42	42	42	1
z	1	0.6539						PICCONE	p	7	11	monitoring	0	parola	1	ong	0	no	MB22F27	22	f	2021-10-27_18h13.04.714	THAI_NEGA	2021.2.3	MacIntel	59.99160118						0	43	43	43	1
m	1	1.0481						LACREME	np	7	0	monitoring	250	nonparola	2	ong	0	no	MB22F27	22	f	2021-10-27_18h13.04.714	THAI_NEGA	2021.2.3	MacIntel	59.99160118						0	44	44	44	1
l	0	0.9635						DILITTA	np	7	0	monitoring	500	nonparola	2	ong	0	no	MB22F27	22	f	2021-10-27_18h13.04.714	THAI_NEGA	2021.2.3	MacIntel	59.99160118						0	45	45	45	1
l	1	0.93						TOMANTE	np	7	0	monitoring	0	l	2	pmcue	0	no	MB22F27	22	f	2021-10-27_18h13.04.714	THAI_NEGA	2021.2.3	MacIntel	59.99160118						0	46	46	46	1
z	1	0.7001						OTTONE	p	6	17	monitoring	500	parola	1	ong	0	no	MB22F27	22	f	2021-10-27_18h13.04.714	THAI_NEGA	2021.2.3	MacIntel	59.99160118						0	47	47	47	1
z	1	0.7984						GAZEBO	p	6	8	monitoring	0	parola	1	ong	0	no	MB22F27	22	f	2021-10-27_18h13.04.714	THAI_NEGA	2021.2.3	MacIntel	59.99160118						0	48	48	48	1
m	1	1.5638						NENICO	np	6	0	monitoring	250	nonparola	2	ong	0	no	MB22F27	22	f	2021-10-27_18h13.04.714	THAI_NEGA	2021.2.3	MacIntel	59.99160118						0	49	49	49	1
	0							ARPIONE	p	7	12	monitoring	250	parola	1	ong	0	no	MB22F27	22	f	2021-10-27_18h13.04.714	THAI_NEGA	2021.2.3	MacIntel	59.99160118						0	50	50	50	1
m	1	1.4311						VANIGIA	np	7	0	monitoring	500	nonparola	2	ong	0	no	MB22F27	22	f	2021-10-27_18h13.04.714	THAI_NEGA	2021.2.3	MacIntel	59.99160118						0	51	51	51	1
	0							EBLISSE	np	7	0	monitoring	0	nonparola	2	ong	0	no	MB22F27	22	f	2021-10-27_18h13.04.714	THAI_NEGA	2021.2.3	MacIntel	59.99160118						0	52	52	52	1
z	1	0.9344						CARTINA	p	7	13	monitoring	250	parola	1	ong	0	no	MB22F27	22	f	2021-10-27_18h13.04.714	THAI_NEGA	2021.2.3	MacIntel	59.99160118						0	53	53	53	1
m	1	0.8704						TECITA	np	6	0	monitoring	500	nonparola	2	ong	0	no	MB22F27	22	f	2021-10-27_18h13.04.714	THAI_NEGA	2021.2.3	MacIntel	59.99160118						0	54	54	54	1
z	1	0.8169						FELINO	p	6	9	monitoring	500	parola	1	ong	0	no	MB22F27	22	f	2021-10-27_18h13.04.714	THAI_NEGA	2021.2.3	MacIntel	59.99160118						0	55	55	55	1
m	1	1.0166						GINEVRO	np	7	0	monitoring	250	nonparola	2	ong	0	no	MB22F27	22	f	2021-10-27_18h13.04.714	THAI_NEGA	2021.2.3	MacIntel	59.99160118						0	56	56	56	1
m	1	1.6705						ELANCO	np	6	0	monitoring	250	nonparola	2	ong	0	no	MB22F27	22	f	2021-10-27_18h13.04.714	THAI_NEGA	2021.2.3	MacIntel	59.99160118						0	57	57	57	1
z	1	0.5992						BIDONE	p	6	13	monitoring	0	parola	1	ong	0	no	MB22F27	22	f	2021-10-27_18h13.04.714	THAI_NEGA	2021.2.3	MacIntel	59.99160118						0	58	58	58	1
z	1	0.7296						LEMURE	p	6	3	monitoring	500	parola	1	ong	0	no	MB22F27	22	f	2021-10-27_18h13.04.714	THAI_NEGA	2021.2.3	MacIntel	59.99160118						0	59	59	59	1
l	1	0.6009						SAGOMA	p	6	0	monitoring	250	l	1	pmcue	0	no	MB22F27	22	f	2021-10-27_18h13.04.714	THAI_NEGA	2021.2.3	MacIntel	59.99160118						0	60	60	60	1
z	1	1.0981						REPERTO	p	7	7	monitoring	0	parola	1	ong	0	no	MB22F27	22	f	2021-10-27_18h13.04.714	THAI_NEGA	2021.2.3	MacIntel	59.99160118						0	61	61	61	1
m	1	0.8816						MIDULLO	np	7	0	monitoring	250	nonparola	2	ong	0	no	MB22F27	22	f	2021-10-27_18h13.04.714	THAI_NEGA	2021.2.3	MacIntel	59.99160118						0	62	62	62	1
m	1	1.0001						DANNOLA	np	7	0	monitoring	500	nonparola	2	ong	0	no	MB22F27	22	f	2021-10-27_18h13.04.714	THAI_NEGA	2021.2.3	MacIntel	59.99160118						0	63	63	63	1
z	1	0.632						ORFANO	p	6	9	monitoring	500	parola	1	ong	0	no	MB22F27	22	f	2021-10-27_18h13.04.714	THAI_NEGA	2021.2.3	MacIntel	59.99160118						0	64	64	64	1
m	1	0.7469						BANENA	np	6	0	monitoring	250	nonparola	2	ong	0	no	MB22F27	22	f	2021-10-27_18h13.04.714	THAI_NEGA	2021.2.3	MacIntel	59.99160118						0	65	65	65	1
m	1	1.0312						FERPATA	np	7	0	monitoring	0	nonparola	2	ong	0	no	MB22F27	22	f	2021-10-27_18h13.04.714	THAI_NEGA	2021.2.3	MacIntel	59.99160118						0	66	66	66	1
z	1	1.0983						NEURONE	p	7	11	monitoring	250	parola	1	ong	0	no	MB22F27	22	f	2021-10-27_18h13.04.714	THAI_NEGA	2021.2.3	MacIntel	59.99160118						0	67	67	67	1
	0							LATTERA	np	7	0	monitoring	500	nonparola	2	ong	0	no	MB22F27	22	f	2021-10-27_18h13.04.714	THAI_NEGA	2021.2.3	MacIntel	59.99160118						0	68	68	68	1
m	1	0.9151						GESIONE	np	7	0	monitoring	500	nonparola	2	ong	0	no	MB22F27	22	f	2021-10-27_18h13.04.714	THAI_NEGA	2021.2.3	MacIntel	59.99160118						0	69	69	69	1
z	1	0.5999						PEDANA	p	6	18	monitoring	500	parola	1	ong	0	no	MB22F27	22	f	2021-10-27_18h13.04.714	THAI_NEGA	2021.2.3	MacIntel	59.99160118						0	70	70	70	1
m	0	0.7289						MACIATA	np	7	0	monitoring	500	l	2	pmcue	0	no	MB22F27	22	f	2021-10-27_18h13.04.714	THAI_NEGA	2021.2.3	MacIntel	59.99160118						0	71	71	71	1
m	1	1.0314						FIOLINO	np	7	0	monitoring	250	nonparola	2	ong	0	no	MB22F27	22	f	2021-10-27_18h13.04.714	THAI_NEGA	2021.2.3	MacIntel	59.99160118						0	72	72	72	1
	0							INGORGO	p	7	16	monitoring	0	parola	1	ong	0	no	MB22F27	22	f	2021-10-27_18h13.04.714	THAI_NEGA	2021.2.3	MacIntel	59.99160118						0	73	73	73	1
m	1	1.3003						IMPORO	np	6	0	monitoring	250	nonparola	2	ong	0	no	MB22F27	22	f	2021-10-27_18h13.04.714	THAI_NEGA	2021.2.3	MacIntel	59.99160118						0	74	74	74	1
z	1	0.6142						NOBILE	p	6	29	monitoring	500	parola	1	ong	0	no	MB22F27	22	f	2021-10-27_18h13.04.714	THAI_NEGA	2021.2.3	MacIntel	59.99160118						0	75	75	75	1
z	1	0.7646						MINIERA	p	7	19	monitoring	500	parola	1	ong	0	no	MB22F27	22	f	2021-10-27_18h13.04.714	THAI_NEGA	2021.2.3	MacIntel	59.99160118						0	76	76	76	1
	0							ALLARVE	np	7	0	monitoring	500	nonparola	2	ong	0	no	MB22F27	22	f	2021-10-27_18h13.04.714	THAI_NEGA	2021.2.3	MacIntel	59.99160118						0	77	77	77	1
m	1	1.1525						DIBANO	np	6	0	monitoring	250	nonparola	2	ong	0	no	MB22F27	22	f	2021-10-27_18h13.04.714	THAI_NEGA	2021.2.3	MacIntel	59.99160118						0	78	78	78	1
m	0	0.8687						FAGOTTO	p	7	7	monitoring	0	parola	1	ong	0	no	MB22F27	22	f	2021-10-27_18h13.04.714	THAI_NEGA	2021.2.3	MacIntel	59.99160118						0	79	79	79	1
z	1	1.2626						PALUDE	p	6	13	monitoring	0	parola	1	ong	0	no	MB22F27	22	f	2021-10-27_18h13.04.714	THAI_NEGA	2021.2.3	MacIntel	59.99160118						0	80	80	80	1
m	1	0.7452						MUDINO	np	6	0	monitoring	500	nonparola	2	ong	0	no	MB22F27	22	f	2021-10-27_18h13.04.714	THAI_NEGA	2021.2.3	MacIntel	59.99160118						0	81	81	81	1
m	1	0.6634						ESTEBA	np	6	0	monitoring	500	nonparola	2	ong	0	no	MB22F27	22	f	2021-10-27_18h13.04.714	THAI_NEGA	2021.2.3	MacIntel	59.99160118						0	82	82	82	1
z	0	0.85						MANTIDE	p	7	9	monitoring	250	l	1	pmcue	0	no	MB22F27	22	f	2021-10-27_18h13.04.714	THAI_NEGA	2021.2.3	MacIntel	59.99160118						0	83	83	83	1
z	1	0.7153						UVETTA	p	6	11	monitoring	500	parola	1	ong	0	no	MB22F27	22	f	2021-10-27_18h13.04.714	THAI_NEGA	2021.2.3	MacIntel	59.99160118						0	84	84	84	1
z	1	1.0649						ESILIO	p	6	41	monitoring	250	parola	1	ong	0	no	MB22F27	22	f	2021-10-27_18h13.04.714	THAI_NEGA	2021.2.3	MacIntel	59.99160118						0	85	85	85	1
z	0	0.6633						RECRUTA	np	7	0	monitoring	500	nonparola	2	ong	0	no	MB22F27	22	f	2021-10-27_18h13.04.714	THAI_NEGA	2021.2.3	MacIntel	59.99160118						0	86	86	86	1
z	1	0.6657						TIMONE	p	7	31	monitoring	250	parola	1	ong	0	no	MB22F27	22	f	2021-10-27_18h13.04.714	THAI_NEGA	2021.2.3	MacIntel	59.99160118						0	87	87	87	1
z	1	0.5997						CAVOLO	p	6	13	monitoring	0	parola	1	ong	0	no	MB22F27	22	f	2021-10-27_18h13.04.714	THAI_NEGA	2021.2.3	MacIntel	59.99160118						0	88	88	88	1
m	1	0.9962						NOTTARE	np	7	0	monitoring	500	nonparola	2	ong	0	no	MB22F27	22	f	2021-10-27_18h13.04.714	THAI_NEGA	2021.2.3	MacIntel	59.99160118						0	89	89	89	1
z	1	0.795						LICHENE	p	7	7	monitoring	0	parola	1	ong	0	no	MB22F27	22	f	2021-10-27_18h13.04.714	THAI_NEGA	2021.2.3	MacIntel	59.99160118						0	90	90	90	1
m	1	0.8147						PUSTINO	np	7	0	monitoring	500	nonparola	2	ong	0	no	MB22F27	22	f	2021-10-27_18h13.04.714	THAI_NEGA	2021.2.3	MacIntel	59.99160118						0	91	91	91	1
z	1	0.7298						MULINO	p	6	7	monitoring	0	parola	1	ong	0	no	MB22F27	22	f	2021-10-27_18h13.04.714	THAI_NEGA	2021.2.3	MacIntel	59.99160118						0	92	92	92	1
m	1	0.613						VAROLO	np	6	0	monitoring	0	nonparola	2	ong	0	no	MB22F27	22	f	2021-10-27_18h13.04.714	THAI_NEGA	2021.2.3	MacIntel	59.99160118						0	93	93	93	1
m	0	0.5309						ENIGMA	p	6	9	monitoring	500	l	1	pmcue	0	no	MB22F27	22	f	2021-10-27_18h13.04.714	THAI_NEGA	2021.2.3	MacIntel	59.99160118						0	94	94	94	1
z	1	0.7165						NARICE	p	6	15	monitoring	250	parola	1	ong	0	no	MB22F27	22	f	2021-10-27_18h13.04.714	THAI_NEGA	2021.2.3	MacIntel	59.99160118						0	95	95	95	1
m	1	0.7486						CAVIDE	np	6	0	monitoring	500	nonparola	2	ong	0	no	MB22F27	22	f	2021-10-27_18h13.04.714	THAI_NEGA	2021.2.3	MacIntel	59.99160118						0	96	96	96	1
m	1	0.8325						VOLACE	np	6	0	monitoring	0	nonparola	2	ong	0	no	MB22F27	22	f	2021-10-27_18h13.04.714	THAI_NEGA	2021.2.3	MacIntel	59.99160118						0	97	97	97	1
z	0	1.1147						SADICE	np	6	0	monitoring	0	nonparola	2	ong	0	no	MB22F27	22	f	2021-10-27_18h13.04.714	THAI_NEGA	2021.2.3	MacIntel	59.99160118						0	98	98	98	1
z	1	0.5487						VORTICE	p	7	14	monitoring	250	parola	1	ong	0	no	MB22F27	22	f	2021-10-27_18h13.04.714	THAI_NEGA	2021.2.3	MacIntel	59.99160118						0	99	99	99	1
																			MB22F27	22	f	2021-10-27_18h13.04.714	THAI_NEGA	2021.2.3	MacIntel	59.99160118											n	1	7.549	y	1	6.164	n	1	2.113
