# Supplementary material for: Thinking about it: the impact of COVID-19-related stimuli on prospective memory
Source: PeerJ. 2023 Nov 16;11:e16389. doi: 10.7717/peerj.16389 (PMC10657566; doi:10.7717/peerj.16389)
Supplement: Supplemental Information 4 — The raw data from both the task and the questionnaire. Both folders are divided in the three conditions (COV, DOC, and NEGA) depending on the presented video clip. [file peerj-11-16389-s004.zip › Data/RAW_Data_Task/NEGA_version/FF26M19_nega.csv]

trial_key.keys	trial_key.corr	trial_key.rt	trials_loop_practice.thisRepN	trials_loop_practice.thisTrialN	trials_loop_practice.thisN	trials_loop_practice.thisIndex	trials_loop_practice.ran	stimolo	parolanonparola	lunghezza	frequenza	blocco	jitter	rispcorr	StimTrig	stim_type	stimulus_after	underline	ID_Soggetto*	Età*	Sesso	date	expName	psychopyVersion	OS	frameRate	trials_loop_baseline.thisRepN	trials_loop_baseline.thisTrialN	trials_loop_baseline.thisN	trials_loop_baseline.thisIndex	trials_loop_baseline.ran	trials_loop_attention.thisRepN	trials_loop_attention.thisTrialN	trials_loop_attention.thisN	trials_loop_attention.thisIndex	trials_loop_attention.ran	emotional1_key.keys	emotional1_key.corr	emotional1_key.rt	emotional2_key.keys	emotional2_key.corr	emotional2_key.rt	emotional3_key.keys	emotional3_key.corr	emotional3_key.rt
z	1	1.4033	0	0	0	0	1	ARANCIA	p	7	31	practice	500	parola	1	ong	0	no	FF26M19	26	M	2021-10-19_19h18.11.871	THAI_NEGA	2021.2.3	Win32	60.05645307
	0		0	1	1	1	1	RECINA	np	6	0	practice	500	nonparola	2	ong	0	no	FF26M19	26	M	2021-10-19_19h18.11.871	THAI_NEGA	2021.2.3	Win32	60.05645307
m	1	1.2311	0	2	2	2	1	TUCCANA	np	7	0	practice	250	nonparola	2	ong	0	no	FF26M19	26	M	2021-10-19_19h18.11.871	THAI_NEGA	2021.2.3	Win32	60.05645307
z	1	0.729	0	3	3	3	1	PETTINE	p	7	1	practice	0	parola	1	ong	0	no	FF26M19	26	M	2021-10-19_19h18.11.871	THAI_NEGA	2021.2.3	Win32	60.05645307
z	0	0.9271	0	4	4	4	1	INFITO	np	6	0	practice	500	nonparola	2	ong	0	no	FF26M19	26	M	2021-10-19_19h18.11.871	THAI_NEGA	2021.2.3	Win32	60.05645307
z	1	0.9031	0	5	5	5	1	GIUDICE	p	7	374	practice	500	parola	1	ong	0	no	FF26M19	26	M	2021-10-19_19h18.11.871	THAI_NEGA	2021.2.3	Win32	60.05645307
z	1	0.6514	0	6	6	6	1	VOLANTE	p	7	89	practice	0	parola	1	ong	0	no	FF26M19	26	M	2021-10-19_19h18.11.871	THAI_NEGA	2021.2.3	Win32	60.05645307
m	1	0.8102	0	7	7	7	1	CUBELA	np	6	0	practice	250	nonparola	2	ong	0	no	FF26M19	26	M	2021-10-19_19h18.11.871	THAI_NEGA	2021.2.3	Win32	60.05645307
m	1	1.1109	0	8	8	8	1	LUGGINE	np	7	0	practice	0	nonparola	2	ong	0	no	FF26M19	26	M	2021-10-19_19h18.11.871	THAI_NEGA	2021.2.3	Win32	60.05645307
z	1	0.632	0	9	9	9	1	DISEGNO	p	7	201	practice	0	parola	1	ong	0	no	FF26M19	26	M	2021-10-19_19h18.11.871	THAI_NEGA	2021.2.3	Win32	60.05645307
z	1	0.6845						RELITTO	p	7	8	baseline	500	parola	1	ong	0	no	FF26M19	26	M	2021-10-19_19h18.11.871	THAI_NEGA	2021.2.3	Win32	60.05645307	0	0	0	0	1
	0							GERANIO	p	7	12	baseline	250	parola	1	ong	0	no	FF26M19	26	M	2021-10-19_19h18.11.871	THAI_NEGA	2021.2.3	Win32	60.05645307	0	1	1	1	1
z	0	1.2005						VANANGA	np	7	0	baseline	0	nonparola	2	ong	0	no	FF26M19	26	M	2021-10-19_19h18.11.871	THAI_NEGA	2021.2.3	Win32	60.05645307	0	2	2	2	1
z	1	0.823						NATICA	p	6	5	baseline	250	parola	1	ong	0	no	FF26M19	26	M	2021-10-19_19h18.11.871	THAI_NEGA	2021.2.3	Win32	60.05645307	0	3	3	3	1
m	1	0.9675						USTELLO	np	7	0	baseline	500	nonparola	2	ong	0	no	FF26M19	26	M	2021-10-19_19h18.11.871	THAI_NEGA	2021.2.3	Win32	60.05645307	0	4	4	4	1
z	1	0.6534						METANO	p	6	17	baseline	250	parola	1	ong	0	no	FF26M19	26	M	2021-10-19_19h18.11.871	THAI_NEGA	2021.2.3	Win32	60.05645307	0	5	5	5	1
z	0	1.0202						FIURIA	np	6	0	baseline	500	nonparola	2	ong	0	no	FF26M19	26	M	2021-10-19_19h18.11.871	THAI_NEGA	2021.2.3	Win32	60.05645307	0	6	6	6	1
z	1	0.776						SUGHERO	p	7	5	baseline	250	parola	1	ong	0	no	FF26M19	26	M	2021-10-19_19h18.11.871	THAI_NEGA	2021.2.3	Win32	60.05645307	0	7	7	7	1
m	1	0.7845						PIROTA	np	6	0	baseline	250	nonparola	2	ong	0	no	FF26M19	26	M	2021-10-19_19h18.11.871	THAI_NEGA	2021.2.3	Win32	60.05645307	0	8	8	8	1
m	1	0.8883						BAMBORA	np	7	0	baseline	0	nonparola	2	ong	0	no	FF26M19	26	M	2021-10-19_19h18.11.871	THAI_NEGA	2021.2.3	Win32	60.05645307	0	9	9	9	1
z	1	0.6411						PETALO	p	6	27	baseline	250	parola	1	ong	0	no	FF26M19	26	M	2021-10-19_19h18.11.871	THAI_NEGA	2021.2.3	Win32	60.05645307	0	10	10	10	1
z	1	0.711						ELMETTO	p	7	5	baseline	0	parola	1	ong	0	no	FF26M19	26	M	2021-10-19_19h18.11.871	THAI_NEGA	2021.2.3	Win32	60.05645307	0	11	11	11	1
m	1	0.6692						DOBILE	np	6	0	baseline	250	nonparola	2	ong	0	no	FF26M19	26	M	2021-10-19_19h18.11.871	THAI_NEGA	2021.2.3	Win32	60.05645307	0	12	12	12	1
m	0	0.6711						BAVERO	p	6	7	baseline	0	parola	1	ong	0	no	FF26M19	26	M	2021-10-19_19h18.11.871	THAI_NEGA	2021.2.3	Win32	60.05645307	0	13	13	13	1
z	1	0.689						VALENZA	p	7	10	baseline	500	parola	1	ong	0	no	FF26M19	26	M	2021-10-19_19h18.11.871	THAI_NEGA	2021.2.3	Win32	60.05645307	0	14	14	14	1
m	1	0.6602						ORDONE	np	6	0	baseline	250	nonparola	2	ong	0	no	FF26M19	26	M	2021-10-19_19h18.11.871	THAI_NEGA	2021.2.3	Win32	60.05645307	0	15	15	15	1
m	1	0.8011						TERPONE	np	7	0	baseline	250	nonparola	2	ong	0	no	FF26M19	26	M	2021-10-19_19h18.11.871	THAI_NEGA	2021.2.3	Win32	60.05645307	0	16	16	16	1
z	1	0.6715						INCHINO	p	7	10	baseline	250	parola	1	ong	0	no	FF26M19	26	M	2021-10-19_19h18.11.871	THAI_NEGA	2021.2.3	Win32	60.05645307	0	17	17	17	1
z	1	0.7101						ETTARO	p	6	31	baseline	0	parola	1	ong	0	no	FF26M19	26	M	2021-10-19_19h18.11.871	THAI_NEGA	2021.2.3	Win32	60.05645307	0	18	18	18	1
m	1	0.7016						LUVACA	np	6	0	baseline	250	nonparola	2	ong	0	no	FF26M19	26	M	2021-10-19_19h18.11.871	THAI_NEGA	2021.2.3	Win32	60.05645307	0	19	19	19	1
m	0	0.6922						DUETTO	p	6	23	baseline	500	parola	1	ong	0	no	FF26M19	26	M	2021-10-19_19h18.11.871	THAI_NEGA	2021.2.3	Win32	60.05645307	0	20	20	20	1
m	1	0.7346						PUPILE	np	6	0	baseline	250	nonparola	2	ong	0	no	FF26M19	26	M	2021-10-19_19h18.11.871	THAI_NEGA	2021.2.3	Win32	60.05645307	0	21	21	21	1
m	1	0.8362						STOVACO	np	7	0	baseline	0	nonparola	2	ong	0	no	FF26M19	26	M	2021-10-19_19h18.11.871	THAI_NEGA	2021.2.3	Win32	60.05645307	0	22	22	22	1
z	1	0.6562						BARILE	p	6	7	baseline	500	parola	1	ong	0	no	FF26M19	26	M	2021-10-19_19h18.11.871	THAI_NEGA	2021.2.3	Win32	60.05645307	0	23	23	23	1
m	1	0.8348						RANAIO	np	6	0	baseline	250	nonparola	2	ong	0	no	FF26M19	26	M	2021-10-19_19h18.11.871	THAI_NEGA	2021.2.3	Win32	60.05645307	0	24	24	24	1
z	1	0.7602						CAVERNA	p	7	14	baseline	250	parola	1	ong	0	no	FF26M19	26	M	2021-10-19_19h18.11.871	THAI_NEGA	2021.2.3	Win32	60.05645307	0	25	25	25	1
z	0	0.6844						ROTOIA	np	7	0	baseline	500	nonparola	2	ong	0	no	FF26M19	26	M	2021-10-19_19h18.11.871	THAI_NEGA	2021.2.3	Win32	60.05645307	0	26	26	26	1
z	1	0.8842						ALTURA	p	6	8	baseline	500	parola	1	ong	0	no	FF26M19	26	M	2021-10-19_19h18.11.871	THAI_NEGA	2021.2.3	Win32	60.05645307	0	27	27	27	1
z	1	0.5433						DIPINTO	p	7	21	baseline	0	parola	1	ong	0	no	FF26M19	26	M	2021-10-19_19h18.11.871	THAI_NEGA	2021.2.3	Win32	60.05645307	0	28	28	28	1
z	1	0.8075						LEGUME	p	6	11	baseline	250	parola	1	ong	0	no	FF26M19	26	M	2021-10-19_19h18.11.871	THAI_NEGA	2021.2.3	Win32	60.05645307	0	29	29	29	1
m	1	0.6343						FEDINO	np	6	0	baseline	500	nonparola	2	ong	0	no	FF26M19	26	M	2021-10-19_19h18.11.871	THAI_NEGA	2021.2.3	Win32	60.05645307	0	30	30	30	1
z	1	0.6911						MENSOLA	p	7	7	baseline	0	parola	1	ong	0	no	FF26M19	26	M	2021-10-19_19h18.11.871	THAI_NEGA	2021.2.3	Win32	60.05645307	0	31	31	31	1
m	1	0.8501						ALCUME	np	6	0	baseline	500	nonparola	2	ong	0	no	FF26M19	26	M	2021-10-19_19h18.11.871	THAI_NEGA	2021.2.3	Win32	60.05645307	0	32	32	32	1
z	1	0.8926						INNESTO	p	6	13	baseline	0	parola	1	ong	0	no	FF26M19	26	M	2021-10-19_19h18.11.871	THAI_NEGA	2021.2.3	Win32	60.05645307	0	33	33	33	1
m	1	0.7865						LAVENDA	np	7	0	baseline	0	nonparola	2	ong	0	no	FF26M19	26	M	2021-10-19_19h18.11.871	THAI_NEGA	2021.2.3	Win32	60.05645307	0	34	34	34	1
m	0	0.9851						SLAVINA	p	7	5	baseline	500	parola	1	ong	0	no	FF26M19	26	M	2021-10-19_19h18.11.871	THAI_NEGA	2021.2.3	Win32	60.05645307	0	35	35	35	1
z	1	0.7013						ORMONE	p	6	6	baseline	500	parola	1	ong	0	no	FF26M19	26	M	2021-10-19_19h18.11.871	THAI_NEGA	2021.2.3	Win32	60.05645307	0	36	36	36	1
m	1	0.755						UMIONE	np	6	0	baseline	0	nonparola	2	ong	0	no	FF26M19	26	M	2021-10-19_19h18.11.871	THAI_NEGA	2021.2.3	Win32	60.05645307	0	37	37	37	1
z	1	0.7011						SALAME	p	6	14	baseline	0	parola	1	ong	0	no	FF26M19	26	M	2021-10-19_19h18.11.871	THAI_NEGA	2021.2.3	Win32	60.05645307	0	38	38	38	1
m	1	0.7214						GANDOLA	np	7	0	baseline	500	nonparola	2	ong	0	no	FF26M19	26	M	2021-10-19_19h18.11.871	THAI_NEGA	2021.2.3	Win32	60.05645307	0	39	39	39	1
z	0	0.6354						DIGEGNO	np	7	0	baseline	500	nonparola	2	ong	0	no	FF26M19	26	M	2021-10-19_19h18.11.871	THAI_NEGA	2021.2.3	Win32	60.05645307	0	40	40	40	1
m	1	0.8011						BACRECA	np	7	0	baseline	0	nonparola	2	ong	0	no	FF26M19	26	M	2021-10-19_19h18.11.871	THAI_NEGA	2021.2.3	Win32	60.05645307	0	41	41	41	1
z	1	0.8261						RUDERE	p	6	8	baseline	250	parola	1	ong	0	no	FF26M19	26	M	2021-10-19_19h18.11.871	THAI_NEGA	2021.2.3	Win32	60.05645307	0	42	42	42	1
m	1	0.843						OSCITE	np	6	0	baseline	250	nonparola	2	ong	0	no	FF26M19	26	M	2021-10-19_19h18.11.871	THAI_NEGA	2021.2.3	Win32	60.05645307	0	43	43	43	1
z	1	0.6173						NETTARE	p	7	14	baseline	500	parola	1	ong	0	no	FF26M19	26	M	2021-10-19_19h18.11.871	THAI_NEGA	2021.2.3	Win32	60.05645307	0	44	44	44	1
m	1	0.8891						PENTERA	np	7	0	baseline	0	nonparola	2	ong	0	no	FF26M19	26	M	2021-10-19_19h18.11.871	THAI_NEGA	2021.2.3	Win32	60.05645307	0	45	45	45	1
m	1	0.8096						NEBOZIO	np	7	0	baseline	250	nonparola	2	ong	0	no	FF26M19	26	M	2021-10-19_19h18.11.871	THAI_NEGA	2021.2.3	Win32	60.05645307	0	46	46	46	1
z	1	0.9091						ZATTERA	p	7	14	baseline	500	parola	1	ong	0	no	FF26M19	26	M	2021-10-19_19h18.11.871	THAI_NEGA	2021.2.3	Win32	60.05645307	0	47	47	47	1
z	1	0.6888						LAMIERA	p	7	11	baseline	500	parola	1	ong	0	no	FF26M19	26	M	2021-10-19_19h18.11.871	THAI_NEGA	2021.2.3	Win32	60.05645307	0	48	48	48	1
m	1	0.6703						CULINA	np	6	0	baseline	500	nonparola	2	ong	0	no	FF26M19	26	M	2021-10-19_19h18.11.871	THAI_NEGA	2021.2.3	Win32	60.05645307	0	49	49	49	1
m	0	1.2112						FALANGE	p	7	9	baseline	250	parola	1	ong	0	no	FF26M19	26	M	2021-10-19_19h18.11.871	THAI_NEGA	2021.2.3	Win32	60.05645307	0	50	50	50	1
z	1	0.7522						PEDALE	p	6	16	baseline	500	parola	1	ong	0	no	FF26M19	26	M	2021-10-19_19h18.11.871	THAI_NEGA	2021.2.3	Win32	60.05645307	0	51	51	51	1
m	1	0.9073						METARDO	np	7	0	baseline	500	nonparola	2	ong	0	no	FF26M19	26	M	2021-10-19_19h18.11.871	THAI_NEGA	2021.2.3	Win32	60.05645307	0	52	52	52	1
z	1	0.65						EMPORIO	p	7	3	baseline	250	parola	1	ong	0	no	FF26M19	26	M	2021-10-19_19h18.11.871	THAI_NEGA	2021.2.3	Win32	60.05645307	0	53	53	53	1
m	1	0.8012						TAPORE	np	6	0	baseline	0	nonparola	2	ong	0	no	FF26M19	26	M	2021-10-19_19h18.11.871	THAI_NEGA	2021.2.3	Win32	60.05645307	0	54	54	54	1
m	1	0.6187						DENTIDE	np	7	0	baseline	250	nonparola	2	ong	0	no	FF26M19	26	M	2021-10-19_19h18.11.871	THAI_NEGA	2021.2.3	Win32	60.05645307	0	55	55	55	1
m	1	0.6674						SEPERTO	np	7	0	baseline	500	nonparola	2	ong	0	no	FF26M19	26	M	2021-10-19_19h18.11.871	THAI_NEGA	2021.2.3	Win32	60.05645307	0	56	56	56	1
z	1	0.5684						MUCOSA	p	6	6	baseline	500	parola	1	ong	0	no	FF26M19	26	M	2021-10-19_19h18.11.871	THAI_NEGA	2021.2.3	Win32	60.05645307	0	57	57	57	1
m	1	0.701						BECULLA	np	7	0	baseline	250	nonparola	2	ong	0	no	FF26M19	26	M	2021-10-19_19h18.11.871	THAI_NEGA	2021.2.3	Win32	60.05645307	0	58	58	58	1
m	0	0.8518						FUCINA	p	6	8	baseline	250	parola	1	ong	0	no	FF26M19	26	M	2021-10-19_19h18.11.871	THAI_NEGA	2021.2.3	Win32	60.05645307	0	59	59	59	1
z	1	0.7207						ECLISSI	p	7	5	baseline	0	parola	1	ong	0	no	FF26M19	26	M	2021-10-19_19h18.11.871	THAI_NEGA	2021.2.3	Win32	60.05645307	0	60	60	60	1
z	1	0.6177						TROFEO	p	6	23	baseline	250	parola	1	ong	0	no	FF26M19	26	M	2021-10-19_19h18.11.871	THAI_NEGA	2021.2.3	Win32	60.05645307	0	61	61	61	1
z	1	0.6045						ROTTAME	p	7	7	baseline	0	parola	1	ong	0	no	FF26M19	26	M	2021-10-19_19h18.11.871	THAI_NEGA	2021.2.3	Win32	60.05645307	0	62	62	62	1
m	1	0.8074						MENDOLO	np	7	0	baseline	500	nonparola	2	ong	0	no	FF26M19	26	M	2021-10-19_19h18.11.871	THAI_NEGA	2021.2.3	Win32	60.05645307	0	63	63	63	1
m	1	0.6571						ARSINE	np	6	0	baseline	250	nonparola	2	ong	0	no	FF26M19	26	M	2021-10-19_19h18.11.871	THAI_NEGA	2021.2.3	Win32	60.05645307	0	64	64	64	1
z	1	0.6008						TISANA	p	6	7	baseline	0	parola	1	ong	0	no	FF26M19	26	M	2021-10-19_19h18.11.871	THAI_NEGA	2021.2.3	Win32	60.05645307	0	65	65	65	1
m	1	0.6278						ORLINO	np	6	0	baseline	0	nonparola	2	ong	0	no	FF26M19	26	M	2021-10-19_19h18.11.871	THAI_NEGA	2021.2.3	Win32	60.05645307	0	66	66	66	1
m	0	0.841						ARINGA	p	6	9	baseline	500	parola	1	ong	0	no	FF26M19	26	M	2021-10-19_19h18.11.871	THAI_NEGA	2021.2.3	Win32	60.05645307	0	67	67	67	1
m	1	0.9177						TENGINE	np	7	0	baseline	0	nonparola	2	ong	0	no	FF26M19	26	M	2021-10-19_19h18.11.871	THAI_NEGA	2021.2.3	Win32	60.05645307	0	68	68	68	1
z	1	0.601						ATTICO	p	6	6	baseline	500	parola	1	ong	0	no	FF26M19	26	M	2021-10-19_19h18.11.871	THAI_NEGA	2021.2.3	Win32	60.05645307	0	69	69	69	1
m	1	0.6774						VENORE	np	6	0	baseline	250	nonparola	2	ong	0	no	FF26M19	26	M	2021-10-19_19h18.11.871	THAI_NEGA	2021.2.3	Win32	60.05645307	0	70	70	70	1
m	0	0.5681						DARSENA	p	7	9	baseline	0	parola	1	ong	0	no	FF26M19	26	M	2021-10-19_19h18.11.871	THAI_NEGA	2021.2.3	Win32	60.05645307	0	71	71	71	1
z	0	0.9262						ALCIERE	np	7	0	baseline	250	nonparola	2	ong	0	no	FF26M19	26	M	2021-10-19_19h18.11.871	THAI_NEGA	2021.2.3	Win32	60.05645307	0	72	72	72	1
	0							ENTIMO	np	6	0	baseline	0	nonparola	2	ong	0	no	FF26M19	26	M	2021-10-19_19h18.11.871	THAI_NEGA	2021.2.3	Win32	60.05645307	0	73	73	73	1
z	1	0.67						LIVIDO	p	6	8	baseline	500	parola	1	ong	0	no	FF26M19	26	M	2021-10-19_19h18.11.871	THAI_NEGA	2021.2.3	Win32	60.05645307	0	74	74	74	1
z	1	0.7176						NAUSEA	p	6	15	baseline	0	parola	1	ong	0	no	FF26M19	26	M	2021-10-19_19h18.11.871	THAI_NEGA	2021.2.3	Win32	60.05645307	0	75	75	75	1
z	0	1.4838						VERCACE	np	7	0	baseline	500	nonparola	2	ong	0	no	FF26M19	26	M	2021-10-19_19h18.11.871	THAI_NEGA	2021.2.3	Win32	60.05645307	0	76	76	76	1
z	1	1.1849						COFANO	p	6	9	baseline	0	parola	1	ong	0	no	FF26M19	26	M	2021-10-19_19h18.11.871	THAI_NEGA	2021.2.3	Win32	60.05645307	0	77	77	77	1
z	0	1.4687						USPICIO	np	7	0	baseline	250	nonparola	2	ong	0	no	FF26M19	26	M	2021-10-19_19h18.11.871	THAI_NEGA	2021.2.3	Win32	60.05645307	0	78	78	78	1
z	1	1.3176						IMBUTO	p	6	9	baseline	0	parola	1	ong	0	no	FF26M19	26	M	2021-10-19_19h18.11.871	THAI_NEGA	2021.2.3	Win32	60.05645307	0	79	79	79	1
m	1	0.7841						SADIVA	np	6	0	baseline	500	nonparola	2	ong	0	no	FF26M19	26	M	2021-10-19_19h18.11.871	THAI_NEGA	2021.2.3	Win32	60.05645307	0	80	80	80	1
m	0	0.7696						BOZZOLO	p	7	7	baseline	0	parola	1	ong	0	no	FF26M19	26	M	2021-10-19_19h18.11.871	THAI_NEGA	2021.2.3	Win32	60.05645307	0	81	81	81	1
m	1	1.2381						OMPICCIO	np	7	0	baseline	0	nonparola	2	ong	0	no	FF26M19	26	M	2021-10-19_19h18.11.871	THAI_NEGA	2021.2.3	Win32	60.05645307	0	82	82	82	1
m	1	0.8843						LIMPONE	np	7	0	baseline	500	nonparola	2	ong	0	no	FF26M19	26	M	2021-10-19_19h18.11.871	THAI_NEGA	2021.2.3	Win32	60.05645307	0	83	83	83	1
m	1	1.4854						NARCICO	np	7	0	baseline	250	nonparola	2	ong	0	no	FF26M19	26	M	2021-10-19_19h18.11.871	THAI_NEGA	2021.2.3	Win32	60.05645307	0	84	84	84	1
z	1	1.5342						PASCOLO	p	7	7	baseline	0	parola	1	ong	0	no	FF26M19	26	M	2021-10-19_19h18.11.871	THAI_NEGA	2021.2.3	Win32	60.05645307	0	85	85	85	1
m	1	1.2011						INSOGNA	np	7	0	baseline	250	nonparola	2	ong	0	no	FF26M19	26	M	2021-10-19_19h18.11.871	THAI_NEGA	2021.2.3	Win32	60.05645307	0	86	86	86	1
m	0	1.325						PATINA	p	6	14	baseline	250	parola	1	ong	0	no	FF26M19	26	M	2021-10-19_19h18.11.871	THAI_NEGA	2021.2.3	Win32	60.05645307	0	87	87	87	1
m	1	1.1678						ADOLTO	np	7	0	baseline	0	nonparola	2	ong	0	no	FF26M19	26	M	2021-10-19_19h18.11.871	THAI_NEGA	2021.2.3	Win32	60.05645307	0	88	88	88	1
z	1	0.6692						UTENTE	p	6	34	baseline	0	parola	1	ong	0	no	FF26M19	26	M	2021-10-19_19h18.11.871	THAI_NEGA	2021.2.3	Win32	60.05645307	0	89	89	89	1
m	1	0.7369						CIPELLA	np	7	0	baseline	500	nonparola	2	ong	0	no	FF26M19	26	M	2021-10-19_19h18.11.871	THAI_NEGA	2021.2.3	Win32	60.05645307	0	90	90	90	1
m	0	1.3846						GINEPRO	p	7	10	baseline	0	parola	1	ong	0	no	FF26M19	26	M	2021-10-19_19h18.11.871	THAI_NEGA	2021.2.3	Win32	60.05645307	0	91	91	91	1
m	1	0.9911						NONATO	np	6	0	baseline	500	nonparola	2	ong	0	no	FF26M19	26	M	2021-10-19_19h18.11.871	THAI_NEGA	2021.2.3	Win32	60.05645307	0	92	92	92	1
z	1	0.6201						CALICE	p	6	10	baseline	0	parola	1	ong	0	no	FF26M19	26	M	2021-10-19_19h18.11.871	THAI_NEGA	2021.2.3	Win32	60.05645307	0	93	93	93	1
z	1	0.9389						TORACE	p	6	31	baseline	250	parola	1	ong	0	no	FF26M19	26	M	2021-10-19_19h18.11.871	THAI_NEGA	2021.2.3	Win32	60.05645307	0	94	94	94	1
m	0	1.0332						REDINE	p	6	8	baseline	500	parola	1	ong	0	no	FF26M19	26	M	2021-10-19_19h18.11.871	THAI_NEGA	2021.2.3	Win32	60.05645307	0	95	95	95	1
z	1	0.7539						GOMITO	p	6	35	baseline	0	parola	1	ong	0	no	FF26M19	26	M	2021-10-19_19h18.11.871	THAI_NEGA	2021.2.3	Win32	60.05645307	0	96	96	96	1
m	1	0.9927						INGENSO	np	7	0	baseline	500	nonparola	2	ong	0	no	FF26M19	26	M	2021-10-19_19h18.11.871	THAI_NEGA	2021.2.3	Win32	60.05645307	0	97	97	97	1
m	1	1.0341						COVALLO	np	7	0	baseline	250	nonparola	2	ong	0	no	FF26M19	26	M	2021-10-19_19h18.11.871	THAI_NEGA	2021.2.3	Win32	60.05645307	0	98	98	98	1
z	1	1.4559						MONACO	p	6	24	baseline	250	parola	1	ong	0	no	FF26M19	26	M	2021-10-19_19h18.11.871	THAI_NEGA	2021.2.3	Win32	60.05645307	0	99	99	99	1
z	1	1.5507						DILUVIO	p	7	34	monitoring	0	parola	1	ong	0	no	FF26M19	26	M	2021-10-19_19h18.11.871	THAI_NEGA	2021.2.3	Win32	60.05645307						0	0	0	0	1
m	1	1.0175						PADATO	np	6	0	monitoring	250	nonparola	2	ong	0	no	FF26M19	26	M	2021-10-19_19h18.11.871	THAI_NEGA	2021.2.3	Win32	60.05645307						0	1	1	1	1
z	1	0.6844						STIVALE	p	7	10	monitoring	0	parola	1	ong	0	no	FF26M19	26	M	2021-10-19_19h18.11.871	THAI_NEGA	2021.2.3	Win32	60.05645307						0	2	2	2	1
m	1	1.6342						BAMMINO	np	7	0	monitoring	0	nonparola	2	ong	0	no	FF26M19	26	M	2021-10-19_19h18.11.871	THAI_NEGA	2021.2.3	Win32	60.05645307						0	3	3	3	1
m	1	0.9845						NUDOLA	np	6	0	monitoring	250	nonparola	2	ong	0	no	FF26M19	26	M	2021-10-19_19h18.11.871	THAI_NEGA	2021.2.3	Win32	60.05645307						0	4	4	4	1
z	1	0.9677						ZAMPINO	p	7	6	monitoring	500	parola	1	ong	0	no	FF26M19	26	M	2021-10-19_19h18.11.871	THAI_NEGA	2021.2.3	Win32	60.05645307						0	5	5	5	1
z	1	1.5515						CALDAIA	p	7	12	monitoring	250	parola	1	ong	0	no	FF26M19	26	M	2021-10-19_19h18.11.871	THAI_NEGA	2021.2.3	Win32	60.05645307						0	6	6	6	1
m	1	1.2411						FULGINE	np	7	0	monitoring	0	nonparola	2	ong	0	no	FF26M19	26	M	2021-10-19_19h18.11.871	THAI_NEGA	2021.2.3	Win32	60.05645307						0	7	7	7	1
z	1	0.8844						URANIO	p	6	9	monitoring	250	parola	1	ong	0	no	FF26M19	26	M	2021-10-19_19h18.11.871	THAI_NEGA	2021.2.3	Win32	60.05645307						0	8	8	8	1
m	1	0.7926						APISSO	np	6	0	monitoring	500	nonparola	2	ong	0	no	FF26M19	26	M	2021-10-19_19h18.11.871	THAI_NEGA	2021.2.3	Win32	60.05645307						0	9	9	9	1
l	1	0.7757						CAGERMA	np	7	0	monitoring	0	l	2	pmcue	0	no	FF26M19	26	M	2021-10-19_19h18.11.871	THAI_NEGA	2021.2.3	Win32	60.05645307						0	10	10	10	1
z	1	0.9839						TAZZINA	p	7	10	monitoring	250	parola	1	ong	0	no	FF26M19	26	M	2021-10-19_19h18.11.871	THAI_NEGA	2021.2.3	Win32	60.05645307						0	11	11	11	1
z	1	0.6846						VAPORE	p	6	40	monitoring	0	parola	1	ong	0	no	FF26M19	26	M	2021-10-19_19h18.11.871	THAI_NEGA	2021.2.3	Win32	60.05645307						0	12	12	12	1
m	1	0.8032						FEDORE	np	6	0	monitoring	250	nonparola	2	ong	0	no	FF26M19	26	M	2021-10-19_19h18.11.871	THAI_NEGA	2021.2.3	Win32	60.05645307						0	13	13	13	1
z	1	1.3694						MONTONE	p	7	8	monitoring	250	parola	1	ong	0	no	FF26M19	26	M	2021-10-19_19h18.11.871	THAI_NEGA	2021.2.3	Win32	60.05645307						0	14	14	14	1
m	1	1.0341						CANEZZA	np	7	0	monitoring	0	nonparola	2	ong	0	no	FF26M19	26	M	2021-10-19_19h18.11.871	THAI_NEGA	2021.2.3	Win32	60.05645307						0	15	15	15	1
m	1	0.9603						RAGINA	np	6	0	monitoring	250	nonparola	2	ong	0	no	FF26M19	26	M	2021-10-19_19h18.11.871	THAI_NEGA	2021.2.3	Win32	60.05645307						0	16	16	16	1
z	1	1.1529						AGNELLO	p	7	17	monitoring	250	parola	1	ong	0	no	FF26M19	26	M	2021-10-19_19h18.11.871	THAI_NEGA	2021.2.3	Win32	60.05645307						0	17	17	17	1
m	1	1.3091						PINARIO	np	7	0	monitoring	250	nonparola	2	ong	0	no	FF26M19	26	M	2021-10-19_19h18.11.871	THAI_NEGA	2021.2.3	Win32	60.05645307						0	18	18	18	1
m	1	1.3545						INDANO	np	6	0	monitoring	500	nonparola	2	ong	0	no	FF26M19	26	M	2021-10-19_19h18.11.871	THAI_NEGA	2021.2.3	Win32	60.05645307						0	19	19	19	1
z	1	1.2677						BISTURI	p	7	8	monitoring	250	parola	1	ong	0	no	FF26M19	26	M	2021-10-19_19h18.11.871	THAI_NEGA	2021.2.3	Win32	60.05645307						0	20	20	20	1
m	1	1.6006						SECONTO	np	7	0	monitoring	250	nonparola	2	ong	0	no	FF26M19	26	M	2021-10-19_19h18.11.871	THAI_NEGA	2021.2.3	Win32	60.05645307						0	21	21	21	1
l	1	0.6842						POMATA	p	6	0	monitoring	500	l	1	pmcue	0	no	FF26M19	26	M	2021-10-19_19h18.11.871	THAI_NEGA	2021.2.3	Win32	60.05645307						0	22	22	22	1
m	1	1.2877						UMETTA	np	6	0	monitoring	250	nonparola	2	ong	0	no	FF26M19	26	M	2021-10-19_19h18.11.871	THAI_NEGA	2021.2.3	Win32	60.05645307						0	23	23	23	1
z	1	1.1263						FRUSCIO	p	7	9	monitoring	0	parola	1	ong	0	no	FF26M19	26	M	2021-10-19_19h18.11.871	THAI_NEGA	2021.2.3	Win32	60.05645307						0	24	24	24	1
z	1	1.1692						ORDIGNO	p	7	15	monitoring	250	parola	1	ong	0	no	FF26M19	26	M	2021-10-19_19h18.11.871	THAI_NEGA	2021.2.3	Win32	60.05645307						0	25	25	25	1
m	1	0.9513						METALO	np	6	0	monitoring	0	nonparola	2	ong	0	no	FF26M19	26	M	2021-10-19_19h18.11.871	THAI_NEGA	2021.2.3	Win32	60.05645307						0	26	26	26	1
m	1	0.8054						GAVERA	np	6	0	monitoring	500	nonparola	2	ong	0	no	FF26M19	26	M	2021-10-19_19h18.11.871	THAI_NEGA	2021.2.3	Win32	60.05645307						0	27	27	27	1
z	1	0.974						INSERTO	p	7	9	monitoring	0	parola	1	ong	0	no	FF26M19	26	M	2021-10-19_19h18.11.871	THAI_NEGA	2021.2.3	Win32	60.05645307						0	28	28	28	1
m	0	1.0029						VICARIO	p	7	9	monitoring	500	parola	1	ong	0	no	FF26M19	26	M	2021-10-19_19h18.11.871	THAI_NEGA	2021.2.3	Win32	60.05645307						0	29	29	29	1
m	1	0.8172						ACENDA	np	6	0	monitoring	0	nonparola	2	ong	0	no	FF26M19	26	M	2021-10-19_19h18.11.871	THAI_NEGA	2021.2.3	Win32	60.05645307						0	30	30	30	1
z	1	1.1537						DECADE	p	6	7	monitoring	0	parola	1	ong	0	no	FF26M19	26	M	2021-10-19_19h18.11.871	THAI_NEGA	2021.2.3	Win32	60.05645307						0	31	31	31	1
m	1	1.0253						PALETE	np	6	0	monitoring	500	nonparola	2	ong	0	no	FF26M19	26	M	2021-10-19_19h18.11.871	THAI_NEGA	2021.2.3	Win32	60.05645307						0	32	32	32	1
z	1	0.9671						SENAPE	p	6	17	monitoring	500	parola	1	ong	0	no	FF26M19	26	M	2021-10-19_19h18.11.871	THAI_NEGA	2021.2.3	Win32	60.05645307						0	33	33	33	1
m	1	0.8178						TENTONO	np	7	0	monitoring	0	nonparola	2	ong	0	no	FF26M19	26	M	2021-10-19_19h18.11.871	THAI_NEGA	2021.2.3	Win32	60.05645307						0	34	34	34	1
z	0	0.6707						MANICO	p	6	12	monitoring	0	l	1	pmcue	0	no	FF26M19	26	M	2021-10-19_19h18.11.871	THAI_NEGA	2021.2.3	Win32	60.05645307						0	35	35	35	1
z	1	0.8108						GETTONE	p	7	5	monitoring	250	parola	1	ong	0	no	FF26M19	26	M	2021-10-19_19h18.11.871	THAI_NEGA	2021.2.3	Win32	60.05645307						0	36	36	36	1
m	1	0.9579						CALERA	np	6	0	monitoring	500	nonparola	2	ong	0	no	FF26M19	26	M	2021-10-19_19h18.11.871	THAI_NEGA	2021.2.3	Win32	60.05645307						0	37	37	37	1
z	1	0.9583						USTIONE	p	7	20	monitoring	500	parola	1	ong	0	no	FF26M19	26	M	2021-10-19_19h18.11.871	THAI_NEGA	2021.2.3	Win32	60.05645307						0	38	38	38	1
z	1	0.6174						LEGNAME	p	7	7	monitoring	0	parola	1	ong	0	no	FF26M19	26	M	2021-10-19_19h18.11.871	THAI_NEGA	2021.2.3	Win32	60.05645307						0	39	39	39	1
m	1	0.7007						MODIVO	np	6	0	monitoring	0	nonparola	2	ong	0	no	FF26M19	26	M	2021-10-19_19h18.11.871	THAI_NEGA	2021.2.3	Win32	60.05645307						0	40	40	40	1
m	0	0.6705						RADURA	p	6	9	monitoring	0	parola	1	ong	0	no	FF26M19	26	M	2021-10-19_19h18.11.871	THAI_NEGA	2021.2.3	Win32	60.05645307						0	41	41	41	1
m	1	0.9177						TUANTO	np	6	0	monitoring	250	nonparola	2	ong	0	no	FF26M19	26	M	2021-10-19_19h18.11.871	THAI_NEGA	2021.2.3	Win32	60.05645307						0	42	42	42	1
z	1	1.1678						PICCONE	p	7	11	monitoring	0	parola	1	ong	0	no	FF26M19	26	M	2021-10-19_19h18.11.871	THAI_NEGA	2021.2.3	Win32	60.05645307						0	43	43	43	1
m	1	0.8508						LACREME	np	7	0	monitoring	250	nonparola	2	ong	0	no	FF26M19	26	M	2021-10-19_19h18.11.871	THAI_NEGA	2021.2.3	Win32	60.05645307						0	44	44	44	1
m	1	0.9538						DILITTA	np	7	0	monitoring	500	nonparola	2	ong	0	no	FF26M19	26	M	2021-10-19_19h18.11.871	THAI_NEGA	2021.2.3	Win32	60.05645307						0	45	45	45	1
l	1	0.7722						TOMANTE	np	7	0	monitoring	0	l	2	pmcue	0	no	FF26M19	26	M	2021-10-19_19h18.11.871	THAI_NEGA	2021.2.3	Win32	60.05645307						0	46	46	46	1
z	1	0.6679						OTTONE	p	6	17	monitoring	500	parola	1	ong	0	no	FF26M19	26	M	2021-10-19_19h18.11.871	THAI_NEGA	2021.2.3	Win32	60.05645307						0	47	47	47	1
z	1	0.9677						GAZEBO	p	6	8	monitoring	0	parola	1	ong	0	no	FF26M19	26	M	2021-10-19_19h18.11.871	THAI_NEGA	2021.2.3	Win32	60.05645307						0	48	48	48	1
m	1	0.7843						NENICO	np	6	0	monitoring	250	nonparola	2	ong	0	no	FF26M19	26	M	2021-10-19_19h18.11.871	THAI_NEGA	2021.2.3	Win32	60.05645307						0	49	49	49	1
m	0	0.6929						ARPIONE	p	7	12	monitoring	250	parola	1	ong	0	no	FF26M19	26	M	2021-10-19_19h18.11.871	THAI_NEGA	2021.2.3	Win32	60.05645307						0	50	50	50	1
z	0	0.8516						VANIGIA	np	7	0	monitoring	500	nonparola	2	ong	0	no	FF26M19	26	M	2021-10-19_19h18.11.871	THAI_NEGA	2021.2.3	Win32	60.05645307						0	51	51	51	1
m	1	1.3721						EBLISSE	np	7	0	monitoring	0	nonparola	2	ong	0	no	FF26M19	26	M	2021-10-19_19h18.11.871	THAI_NEGA	2021.2.3	Win32	60.05645307						0	52	52	52	1
z	1	1.3776						CARTINA	p	7	13	monitoring	250	parola	1	ong	0	no	FF26M19	26	M	2021-10-19_19h18.11.871	THAI_NEGA	2021.2.3	Win32	60.05645307						0	53	53	53	1
m	1	0.7261						TECITA	np	6	0	monitoring	500	nonparola	2	ong	0	no	FF26M19	26	M	2021-10-19_19h18.11.871	THAI_NEGA	2021.2.3	Win32	60.05645307						0	54	54	54	1
z	1	0.684						FELINO	p	6	9	monitoring	500	parola	1	ong	0	no	FF26M19	26	M	2021-10-19_19h18.11.871	THAI_NEGA	2021.2.3	Win32	60.05645307						0	55	55	55	1
m	1	1.1035						GINEVRO	np	7	0	monitoring	250	nonparola	2	ong	0	no	FF26M19	26	M	2021-10-19_19h18.11.871	THAI_NEGA	2021.2.3	Win32	60.05645307						0	56	56	56	1
m	1	0.9179						ELANCO	np	6	0	monitoring	250	nonparola	2	ong	0	no	FF26M19	26	M	2021-10-19_19h18.11.871	THAI_NEGA	2021.2.3	Win32	60.05645307						0	57	57	57	1
z	1	0.6677						BIDONE	p	6	13	monitoring	0	parola	1	ong	0	no	FF26M19	26	M	2021-10-19_19h18.11.871	THAI_NEGA	2021.2.3	Win32	60.05645307						0	58	58	58	1
z	1	0.7169						LEMURE	p	6	3	monitoring	500	parola	1	ong	0	no	FF26M19	26	M	2021-10-19_19h18.11.871	THAI_NEGA	2021.2.3	Win32	60.05645307						0	59	59	59	1
z	0	1.6367						SAGOMA	p	6	0	monitoring	250	l	1	pmcue	0	no	FF26M19	26	M	2021-10-19_19h18.11.871	THAI_NEGA	2021.2.3	Win32	60.05645307						0	60	60	60	1
	0							REPERTO	p	7	7	monitoring	0	parola	1	ong	0	no	FF26M19	26	M	2021-10-19_19h18.11.871	THAI_NEGA	2021.2.3	Win32	60.05645307						0	61	61	61	1
m	1	0.7676						MIDULLO	np	7	0	monitoring	250	nonparola	2	ong	0	no	FF26M19	26	M	2021-10-19_19h18.11.871	THAI_NEGA	2021.2.3	Win32	60.05645307						0	62	62	62	1
m	1	0.8523						DANNOLA	np	7	0	monitoring	500	nonparola	2	ong	0	no	FF26M19	26	M	2021-10-19_19h18.11.871	THAI_NEGA	2021.2.3	Win32	60.05645307						0	63	63	63	1
z	1	1.2222						ORFANO	p	6	9	monitoring	500	parola	1	ong	0	no	FF26M19	26	M	2021-10-19_19h18.11.871	THAI_NEGA	2021.2.3	Win32	60.05645307						0	64	64	64	1
m	1	1.6053						BANENA	np	6	0	monitoring	250	nonparola	2	ong	0	no	FF26M19	26	M	2021-10-19_19h18.11.871	THAI_NEGA	2021.2.3	Win32	60.05645307						0	65	65	65	1
m	1	1.0767						FERPATA	np	7	0	monitoring	0	nonparola	2	ong	0	no	FF26M19	26	M	2021-10-19_19h18.11.871	THAI_NEGA	2021.2.3	Win32	60.05645307						0	66	66	66	1
z	1	0.9555						NEURONE	p	7	11	monitoring	250	parola	1	ong	0	no	FF26M19	26	M	2021-10-19_19h18.11.871	THAI_NEGA	2021.2.3	Win32	60.05645307						0	67	67	67	1
m	1	1.3842						LATTERA	np	7	0	monitoring	500	nonparola	2	ong	0	no	FF26M19	26	M	2021-10-19_19h18.11.871	THAI_NEGA	2021.2.3	Win32	60.05645307						0	68	68	68	1
m	1	1.0568						GESIONE	np	7	0	monitoring	500	nonparola	2	ong	0	no	FF26M19	26	M	2021-10-19_19h18.11.871	THAI_NEGA	2021.2.3	Win32	60.05645307						0	69	69	69	1
z	1	1.3773						PEDANA	p	6	18	monitoring	500	parola	1	ong	0	no	FF26M19	26	M	2021-10-19_19h18.11.871	THAI_NEGA	2021.2.3	Win32	60.05645307						0	70	70	70	1
m	0	1.2423						MACIATA	np	7	0	monitoring	500	l	2	pmcue	0	no	FF26M19	26	M	2021-10-19_19h18.11.871	THAI_NEGA	2021.2.3	Win32	60.05645307						0	71	71	71	1
m	1	0.7273						FIOLINO	np	7	0	monitoring	250	nonparola	2	ong	0	no	FF26M19	26	M	2021-10-19_19h18.11.871	THAI_NEGA	2021.2.3	Win32	60.05645307						0	72	72	72	1
z	1	0.8512						INGORGO	p	7	16	monitoring	0	parola	1	ong	0	no	FF26M19	26	M	2021-10-19_19h18.11.871	THAI_NEGA	2021.2.3	Win32	60.05645307						0	73	73	73	1
m	1	0.8724						IMPORO	np	6	0	monitoring	250	nonparola	2	ong	0	no	FF26M19	26	M	2021-10-19_19h18.11.871	THAI_NEGA	2021.2.3	Win32	60.05645307						0	74	74	74	1
z	1	0.7056						NOBILE	p	6	29	monitoring	500	parola	1	ong	0	no	FF26M19	26	M	2021-10-19_19h18.11.871	THAI_NEGA	2021.2.3	Win32	60.05645307						0	75	75	75	1
z	1	1.4897						MINIERA	p	7	19	monitoring	500	parola	1	ong	0	no	FF26M19	26	M	2021-10-19_19h18.11.871	THAI_NEGA	2021.2.3	Win32	60.05645307						0	76	76	76	1
m	1	0.7726						ALLARVE	np	7	0	monitoring	500	nonparola	2	ong	0	no	FF26M19	26	M	2021-10-19_19h18.11.871	THAI_NEGA	2021.2.3	Win32	60.05645307						0	77	77	77	1
m	1	0.7839						DIBANO	np	6	0	monitoring	250	nonparola	2	ong	0	no	FF26M19	26	M	2021-10-19_19h18.11.871	THAI_NEGA	2021.2.3	Win32	60.05645307						0	78	78	78	1
z	1	0.7752						FAGOTTO	p	7	7	monitoring	0	parola	1	ong	0	no	FF26M19	26	M	2021-10-19_19h18.11.871	THAI_NEGA	2021.2.3	Win32	60.05645307						0	79	79	79	1
z	1	0.8342						PALUDE	p	6	13	monitoring	0	parola	1	ong	0	no	FF26M19	26	M	2021-10-19_19h18.11.871	THAI_NEGA	2021.2.3	Win32	60.05645307						0	80	80	80	1
m	1	0.7037						MUDINO	np	6	0	monitoring	500	nonparola	2	ong	0	no	FF26M19	26	M	2021-10-19_19h18.11.871	THAI_NEGA	2021.2.3	Win32	60.05645307						0	81	81	81	1
m	1	0.9842						ESTEBA	np	6	0	monitoring	500	nonparola	2	ong	0	no	FF26M19	26	M	2021-10-19_19h18.11.871	THAI_NEGA	2021.2.3	Win32	60.05645307						0	82	82	82	1
z	0	0.9075						MANTIDE	p	7	9	monitoring	250	l	1	pmcue	0	no	FF26M19	26	M	2021-10-19_19h18.11.871	THAI_NEGA	2021.2.3	Win32	60.05645307						0	83	83	83	1
z	1	1.134						UVETTA	p	6	11	monitoring	500	parola	1	ong	0	no	FF26M19	26	M	2021-10-19_19h18.11.871	THAI_NEGA	2021.2.3	Win32	60.05645307						0	84	84	84	1
z	1	1.3861						ESILIO	p	6	41	monitoring	250	parola	1	ong	0	no	FF26M19	26	M	2021-10-19_19h18.11.871	THAI_NEGA	2021.2.3	Win32	60.05645307						0	85	85	85	1
z	0	0.8424						RECRUTA	np	7	0	monitoring	500	nonparola	2	ong	0	no	FF26M19	26	M	2021-10-19_19h18.11.871	THAI_NEGA	2021.2.3	Win32	60.05645307						0	86	86	86	1
z	1	0.6901						TIMONE	p	7	31	monitoring	250	parola	1	ong	0	no	FF26M19	26	M	2021-10-19_19h18.11.871	THAI_NEGA	2021.2.3	Win32	60.05645307						0	87	87	87	1
z	1	0.7178						CAVOLO	p	6	13	monitoring	0	parola	1	ong	0	no	FF26M19	26	M	2021-10-19_19h18.11.871	THAI_NEGA	2021.2.3	Win32	60.05645307						0	88	88	88	1
m	1	0.9672						NOTTARE	np	7	0	monitoring	500	nonparola	2	ong	0	no	FF26M19	26	M	2021-10-19_19h18.11.871	THAI_NEGA	2021.2.3	Win32	60.05645307						0	89	89	89	1
m	0	0.8435						LICHENE	p	7	7	monitoring	0	parola	1	ong	0	no	FF26M19	26	M	2021-10-19_19h18.11.871	THAI_NEGA	2021.2.3	Win32	60.05645307						0	90	90	90	1
m	1	0.8008						PUSTINO	np	7	0	monitoring	500	nonparola	2	ong	0	no	FF26M19	26	M	2021-10-19_19h18.11.871	THAI_NEGA	2021.2.3	Win32	60.05645307						0	91	91	91	1
z	1	0.6678						MULINO	p	6	7	monitoring	0	parola	1	ong	0	no	FF26M19	26	M	2021-10-19_19h18.11.871	THAI_NEGA	2021.2.3	Win32	60.05645307						0	92	92	92	1
m	1	0.6511						VAROLO	np	6	0	monitoring	0	nonparola	2	ong	0	no	FF26M19	26	M	2021-10-19_19h18.11.871	THAI_NEGA	2021.2.3	Win32	60.05645307						0	93	93	93	1
z	0	1.1052						ENIGMA	p	6	9	monitoring	500	l	1	pmcue	0	no	FF26M19	26	M	2021-10-19_19h18.11.871	THAI_NEGA	2021.2.3	Win32	60.05645307						0	94	94	94	1
z	1	0.9434						NARICE	p	6	15	monitoring	250	parola	1	ong	0	no	FF26M19	26	M	2021-10-19_19h18.11.871	THAI_NEGA	2021.2.3	Win32	60.05645307						0	95	95	95	1
m	1	0.8004						CAVIDE	np	6	0	monitoring	500	nonparola	2	ong	0	no	FF26M19	26	M	2021-10-19_19h18.11.871	THAI_NEGA	2021.2.3	Win32	60.05645307						0	96	96	96	1
m	1	1.134						VOLACE	np	6	0	monitoring	0	nonparola	2	ong	0	no	FF26M19	26	M	2021-10-19_19h18.11.871	THAI_NEGA	2021.2.3	Win32	60.05645307						0	97	97	97	1
z	0	1.3852						SADICE	np	6	0	monitoring	0	nonparola	2	ong	0	no	FF26M19	26	M	2021-10-19_19h18.11.871	THAI_NEGA	2021.2.3	Win32	60.05645307						0	98	98	98	1
z	1	0.7693						VORTICE	p	7	14	monitoring	250	parola	1	ong	0	no	FF26M19	26	M	2021-10-19_19h18.11.871	THAI_NEGA	2021.2.3	Win32	60.05645307						0	99	99	99	1
																			FF26M19	26	M	2021-10-19_19h18.11.871	THAI_NEGA	2021.2.3	Win32	60.05645307											n	1	9.9672	y	1	4.8374	n	1	7.4422
