# Supplementary material for: Thinking about it: the impact of COVID-19-related stimuli on prospective memory
Source: PeerJ. 2023 Nov 16;11:e16389. doi: 10.7717/peerj.16389 (PMC10657566; doi:10.7717/peerj.16389)
Supplement: Supplemental Information 4 — The raw data from both the task and the questionnaire. Both folders are divided in the three conditions (COV, DOC, and NEGA) depending on the presented video clip. [file peerj-11-16389-s004.zip › Data/RAW_Data_Task/NEGA_version/EP25M9_nega.csv]

trial_key.keys	trial_key.corr	trial_key.rt	trials_loop_practice.thisRepN	trials_loop_practice.thisTrialN	trials_loop_practice.thisN	trials_loop_practice.thisIndex	trials_loop_practice.ran	stimolo	parolanonparola	lunghezza	frequenza	blocco	jitter	rispcorr	StimTrig	stim_type	stimulus_after	underline	ID_Soggetto*	Età*	Sesso	date	expName	psychopyVersion	OS	frameRate	trials_loop_baseline.thisRepN	trials_loop_baseline.thisTrialN	trials_loop_baseline.thisN	trials_loop_baseline.thisIndex	trials_loop_baseline.ran	trials_loop_attention.thisRepN	trials_loop_attention.thisTrialN	trials_loop_attention.thisN	trials_loop_attention.thisIndex	trials_loop_attention.ran	emotional1_key.keys	emotional1_key.corr	emotional1_key.rt	emotional2_key.keys	emotional2_key.corr	emotional2_key.rt	emotional3_key.keys	emotional3_key.corr	emotional3_key.rt
m	1	0.7516	0	0	0	0	1	ARANCIA	p	7	31	practice	500	parola	1	ong	0	no	EP25M9	25	M	2021-10-09_17h17.05.221	THAI_NEGA	2021.2.3	Win32	59.75500448
z	1	0.9504	0	1	1	1	1	RECINA	np	6	0	practice	500	nonparola	2	ong	0	no	EP25M9	25	M	2021-10-09_17h17.05.221	THAI_NEGA	2021.2.3	Win32	59.75500448
z	1	0.8746	0	2	2	2	1	TUCCANA	np	7	0	practice	250	nonparola	2	ong	0	no	EP25M9	25	M	2021-10-09_17h17.05.221	THAI_NEGA	2021.2.3	Win32	59.75500448
m	1	0.6345	0	3	3	3	1	PETTINE	p	7	1	practice	0	parola	1	ong	0	no	EP25M9	25	M	2021-10-09_17h17.05.221	THAI_NEGA	2021.2.3	Win32	59.75500448
z	1	0.7386	0	4	4	4	1	INFITO	np	6	0	practice	500	nonparola	2	ong	0	no	EP25M9	25	M	2021-10-09_17h17.05.221	THAI_NEGA	2021.2.3	Win32	59.75500448
m	1	0.6831	0	5	5	5	1	GIUDICE	p	7	374	practice	500	parola	1	ong	0	no	EP25M9	25	M	2021-10-09_17h17.05.221	THAI_NEGA	2021.2.3	Win32	59.75500448
m	1	0.7236	0	6	6	6	1	VOLANTE	p	7	89	practice	0	parola	1	ong	0	no	EP25M9	25	M	2021-10-09_17h17.05.221	THAI_NEGA	2021.2.3	Win32	59.75500448
z	1	0.5762	0	7	7	7	1	CUBELA	np	6	0	practice	250	nonparola	2	ong	0	no	EP25M9	25	M	2021-10-09_17h17.05.221	THAI_NEGA	2021.2.3	Win32	59.75500448
z	1	0.6901	0	8	8	8	1	LUGGINE	np	7	0	practice	0	nonparola	2	ong	0	no	EP25M9	25	M	2021-10-09_17h17.05.221	THAI_NEGA	2021.2.3	Win32	59.75500448
m	1	0.5535	0	9	9	9	1	DISEGNO	p	7	201	practice	0	parola	1	ong	0	no	EP25M9	25	M	2021-10-09_17h17.05.221	THAI_NEGA	2021.2.3	Win32	59.75500448
m	1	0.5159						RELITTO	p	7	8	baseline	500	parola	1	ong	0	no	EP25M9	25	M	2021-10-09_17h17.05.221	THAI_NEGA	2021.2.3	Win32	59.75500448	0	0	0	0	1
m	1	0.7914						GERANIO	p	7	12	baseline	250	parola	1	ong	0	no	EP25M9	25	M	2021-10-09_17h17.05.221	THAI_NEGA	2021.2.3	Win32	59.75500448	0	1	1	1	1
z	1	0.6675						VANANGA	np	7	0	baseline	0	nonparola	2	ong	0	no	EP25M9	25	M	2021-10-09_17h17.05.221	THAI_NEGA	2021.2.3	Win32	59.75500448	0	2	2	2	1
m	1	0.673						NATICA	p	6	5	baseline	250	parola	1	ong	0	no	EP25M9	25	M	2021-10-09_17h17.05.221	THAI_NEGA	2021.2.3	Win32	59.75500448	0	3	3	3	1
z	1	0.7198						USTELLO	np	7	0	baseline	500	nonparola	2	ong	0	no	EP25M9	25	M	2021-10-09_17h17.05.221	THAI_NEGA	2021.2.3	Win32	59.75500448	0	4	4	4	1
m	1	0.6584						METANO	p	6	17	baseline	250	parola	1	ong	0	no	EP25M9	25	M	2021-10-09_17h17.05.221	THAI_NEGA	2021.2.3	Win32	59.75500448	0	5	5	5	1
z	1	0.8871						FIURIA	np	6	0	baseline	500	nonparola	2	ong	0	no	EP25M9	25	M	2021-10-09_17h17.05.221	THAI_NEGA	2021.2.3	Win32	59.75500448	0	6	6	6	1
m	1	0.7505						SUGHERO	p	7	5	baseline	250	parola	1	ong	0	no	EP25M9	25	M	2021-10-09_17h17.05.221	THAI_NEGA	2021.2.3	Win32	59.75500448	0	7	7	7	1
z	1	0.6732						PIROTA	np	6	0	baseline	250	nonparola	2	ong	0	no	EP25M9	25	M	2021-10-09_17h17.05.221	THAI_NEGA	2021.2.3	Win32	59.75500448	0	8	8	8	1
z	1	0.7168						BAMBORA	np	7	0	baseline	0	nonparola	2	ong	0	no	EP25M9	25	M	2021-10-09_17h17.05.221	THAI_NEGA	2021.2.3	Win32	59.75500448	0	9	9	9	1
m	1	0.5737						PETALO	p	6	27	baseline	250	parola	1	ong	0	no	EP25M9	25	M	2021-10-09_17h17.05.221	THAI_NEGA	2021.2.3	Win32	59.75500448	0	10	10	10	1
m	1	0.6824						ELMETTO	p	7	5	baseline	0	parola	1	ong	0	no	EP25M9	25	M	2021-10-09_17h17.05.221	THAI_NEGA	2021.2.3	Win32	59.75500448	0	11	11	11	1
z	1	0.656						DOBILE	np	6	0	baseline	250	nonparola	2	ong	0	no	EP25M9	25	M	2021-10-09_17h17.05.221	THAI_NEGA	2021.2.3	Win32	59.75500448	0	12	12	12	1
m	1	0.6171						BAVERO	p	6	7	baseline	0	parola	1	ong	0	no	EP25M9	25	M	2021-10-09_17h17.05.221	THAI_NEGA	2021.2.3	Win32	59.75500448	0	13	13	13	1
m	1	0.7348						VALENZA	p	7	10	baseline	500	parola	1	ong	0	no	EP25M9	25	M	2021-10-09_17h17.05.221	THAI_NEGA	2021.2.3	Win32	59.75500448	0	14	14	14	1
z	1	0.5839						ORDONE	np	6	0	baseline	250	nonparola	2	ong	0	no	EP25M9	25	M	2021-10-09_17h17.05.221	THAI_NEGA	2021.2.3	Win32	59.75500448	0	15	15	15	1
m	0	0.7498						TERPONE	np	7	0	baseline	250	nonparola	2	ong	0	no	EP25M9	25	M	2021-10-09_17h17.05.221	THAI_NEGA	2021.2.3	Win32	59.75500448	0	16	16	16	1
m	1	0.602						INCHINO	p	7	10	baseline	250	parola	1	ong	0	no	EP25M9	25	M	2021-10-09_17h17.05.221	THAI_NEGA	2021.2.3	Win32	59.75500448	0	17	17	17	1
m	1	0.825						ETTARO	p	6	31	baseline	0	parola	1	ong	0	no	EP25M9	25	M	2021-10-09_17h17.05.221	THAI_NEGA	2021.2.3	Win32	59.75500448	0	18	18	18	1
z	1	0.5826						LUVACA	np	6	0	baseline	250	nonparola	2	ong	0	no	EP25M9	25	M	2021-10-09_17h17.05.221	THAI_NEGA	2021.2.3	Win32	59.75500448	0	19	19	19	1
m	1	0.5165						DUETTO	p	6	23	baseline	500	parola	1	ong	0	no	EP25M9	25	M	2021-10-09_17h17.05.221	THAI_NEGA	2021.2.3	Win32	59.75500448	0	20	20	20	1
z	1	0.8856						PUPILE	np	6	0	baseline	250	nonparola	2	ong	0	no	EP25M9	25	M	2021-10-09_17h17.05.221	THAI_NEGA	2021.2.3	Win32	59.75500448	0	21	21	21	1
z	1	0.7011						STOVACO	np	7	0	baseline	0	nonparola	2	ong	0	no	EP25M9	25	M	2021-10-09_17h17.05.221	THAI_NEGA	2021.2.3	Win32	59.75500448	0	22	22	22	1
m	1	0.6095						BARILE	p	6	7	baseline	500	parola	1	ong	0	no	EP25M9	25	M	2021-10-09_17h17.05.221	THAI_NEGA	2021.2.3	Win32	59.75500448	0	23	23	23	1
z	1	0.6012						RANAIO	np	6	0	baseline	250	nonparola	2	ong	0	no	EP25M9	25	M	2021-10-09_17h17.05.221	THAI_NEGA	2021.2.3	Win32	59.75500448	0	24	24	24	1
m	1	0.6346						CAVERNA	p	7	14	baseline	250	parola	1	ong	0	no	EP25M9	25	M	2021-10-09_17h17.05.221	THAI_NEGA	2021.2.3	Win32	59.75500448	0	25	25	25	1
m	0	0.6325						ROTOIA	np	7	0	baseline	500	nonparola	2	ong	0	no	EP25M9	25	M	2021-10-09_17h17.05.221	THAI_NEGA	2021.2.3	Win32	59.75500448	0	26	26	26	1
m	1	0.9024						ALTURA	p	6	8	baseline	500	parola	1	ong	0	no	EP25M9	25	M	2021-10-09_17h17.05.221	THAI_NEGA	2021.2.3	Win32	59.75500448	0	27	27	27	1
m	1	0.6058						DIPINTO	p	7	21	baseline	0	parola	1	ong	0	no	EP25M9	25	M	2021-10-09_17h17.05.221	THAI_NEGA	2021.2.3	Win32	59.75500448	0	28	28	28	1
m	1	0.5504						LEGUME	p	6	11	baseline	250	parola	1	ong	0	no	EP25M9	25	M	2021-10-09_17h17.05.221	THAI_NEGA	2021.2.3	Win32	59.75500448	0	29	29	29	1
z	1	0.5925						FEDINO	np	6	0	baseline	500	nonparola	2	ong	0	no	EP25M9	25	M	2021-10-09_17h17.05.221	THAI_NEGA	2021.2.3	Win32	59.75500448	0	30	30	30	1
m	1	0.6519						MENSOLA	p	7	7	baseline	0	parola	1	ong	0	no	EP25M9	25	M	2021-10-09_17h17.05.221	THAI_NEGA	2021.2.3	Win32	59.75500448	0	31	31	31	1
m	0	0.6882						ALCUME	np	6	0	baseline	500	nonparola	2	ong	0	no	EP25M9	25	M	2021-10-09_17h17.05.221	THAI_NEGA	2021.2.3	Win32	59.75500448	0	32	32	32	1
m	1	0.6171						INNESTO	p	6	13	baseline	0	parola	1	ong	0	no	EP25M9	25	M	2021-10-09_17h17.05.221	THAI_NEGA	2021.2.3	Win32	59.75500448	0	33	33	33	1
z	1	0.7851						LAVENDA	np	7	0	baseline	0	nonparola	2	ong	0	no	EP25M9	25	M	2021-10-09_17h17.05.221	THAI_NEGA	2021.2.3	Win32	59.75500448	0	34	34	34	1
m	1	0.9836						SLAVINA	p	7	5	baseline	500	parola	1	ong	0	no	EP25M9	25	M	2021-10-09_17h17.05.221	THAI_NEGA	2021.2.3	Win32	59.75500448	0	35	35	35	1
m	1	0.6678						ORMONE	p	6	6	baseline	500	parola	1	ong	0	no	EP25M9	25	M	2021-10-09_17h17.05.221	THAI_NEGA	2021.2.3	Win32	59.75500448	0	36	36	36	1
z	1	0.7211						UMIONE	np	6	0	baseline	0	nonparola	2	ong	0	no	EP25M9	25	M	2021-10-09_17h17.05.221	THAI_NEGA	2021.2.3	Win32	59.75500448	0	37	37	37	1
m	1	0.8255						SALAME	p	6	14	baseline	0	parola	1	ong	0	no	EP25M9	25	M	2021-10-09_17h17.05.221	THAI_NEGA	2021.2.3	Win32	59.75500448	0	38	38	38	1
z	1	1.1185						GANDOLA	np	7	0	baseline	500	nonparola	2	ong	0	no	EP25M9	25	M	2021-10-09_17h17.05.221	THAI_NEGA	2021.2.3	Win32	59.75500448	0	39	39	39	1
z	1	0.7352						DIGEGNO	np	7	0	baseline	500	nonparola	2	ong	0	no	EP25M9	25	M	2021-10-09_17h17.05.221	THAI_NEGA	2021.2.3	Win32	59.75500448	0	40	40	40	1
z	1	0.7668						BACRECA	np	7	0	baseline	0	nonparola	2	ong	0	no	EP25M9	25	M	2021-10-09_17h17.05.221	THAI_NEGA	2021.2.3	Win32	59.75500448	0	41	41	41	1
m	1	1.2259						RUDERE	p	6	8	baseline	250	parola	1	ong	0	no	EP25M9	25	M	2021-10-09_17h17.05.221	THAI_NEGA	2021.2.3	Win32	59.75500448	0	42	42	42	1
z	1	0.6432						OSCITE	np	6	0	baseline	250	nonparola	2	ong	0	no	EP25M9	25	M	2021-10-09_17h17.05.221	THAI_NEGA	2021.2.3	Win32	59.75500448	0	43	43	43	1
m	1	0.7229						NETTARE	p	7	14	baseline	500	parola	1	ong	0	no	EP25M9	25	M	2021-10-09_17h17.05.221	THAI_NEGA	2021.2.3	Win32	59.75500448	0	44	44	44	1
z	1	0.8173						PENTERA	np	7	0	baseline	0	nonparola	2	ong	0	no	EP25M9	25	M	2021-10-09_17h17.05.221	THAI_NEGA	2021.2.3	Win32	59.75500448	0	45	45	45	1
z	1	1.0564						NEBOZIO	np	7	0	baseline	250	nonparola	2	ong	0	no	EP25M9	25	M	2021-10-09_17h17.05.221	THAI_NEGA	2021.2.3	Win32	59.75500448	0	46	46	46	1
m	1	0.8003						ZATTERA	p	7	14	baseline	500	parola	1	ong	0	no	EP25M9	25	M	2021-10-09_17h17.05.221	THAI_NEGA	2021.2.3	Win32	59.75500448	0	47	47	47	1
m	1	0.8501						LAMIERA	p	7	11	baseline	500	parola	1	ong	0	no	EP25M9	25	M	2021-10-09_17h17.05.221	THAI_NEGA	2021.2.3	Win32	59.75500448	0	48	48	48	1
z	1	0.668						CULINA	np	6	0	baseline	500	nonparola	2	ong	0	no	EP25M9	25	M	2021-10-09_17h17.05.221	THAI_NEGA	2021.2.3	Win32	59.75500448	0	49	49	49	1
m	1	0.6087						FALANGE	p	7	9	baseline	250	parola	1	ong	0	no	EP25M9	25	M	2021-10-09_17h17.05.221	THAI_NEGA	2021.2.3	Win32	59.75500448	0	50	50	50	1
m	1	0.5339						PEDALE	p	6	16	baseline	500	parola	1	ong	0	no	EP25M9	25	M	2021-10-09_17h17.05.221	THAI_NEGA	2021.2.3	Win32	59.75500448	0	51	51	51	1
z	1	0.7007						METARDO	np	7	0	baseline	500	nonparola	2	ong	0	no	EP25M9	25	M	2021-10-09_17h17.05.221	THAI_NEGA	2021.2.3	Win32	59.75500448	0	52	52	52	1
m	1	0.6402						EMPORIO	p	7	3	baseline	250	parola	1	ong	0	no	EP25M9	25	M	2021-10-09_17h17.05.221	THAI_NEGA	2021.2.3	Win32	59.75500448	0	53	53	53	1
z	1	0.6411						TAPORE	np	6	0	baseline	0	nonparola	2	ong	0	no	EP25M9	25	M	2021-10-09_17h17.05.221	THAI_NEGA	2021.2.3	Win32	59.75500448	0	54	54	54	1
z	1	0.6346						DENTIDE	np	7	0	baseline	250	nonparola	2	ong	0	no	EP25M9	25	M	2021-10-09_17h17.05.221	THAI_NEGA	2021.2.3	Win32	59.75500448	0	55	55	55	1
z	1	1.3917						SEPERTO	np	7	0	baseline	500	nonparola	2	ong	0	no	EP25M9	25	M	2021-10-09_17h17.05.221	THAI_NEGA	2021.2.3	Win32	59.75500448	0	56	56	56	1
m	1	0.9334						MUCOSA	p	6	6	baseline	500	parola	1	ong	0	no	EP25M9	25	M	2021-10-09_17h17.05.221	THAI_NEGA	2021.2.3	Win32	59.75500448	0	57	57	57	1
z	1	0.8154						BECULLA	np	7	0	baseline	250	nonparola	2	ong	0	no	EP25M9	25	M	2021-10-09_17h17.05.221	THAI_NEGA	2021.2.3	Win32	59.75500448	0	58	58	58	1
m	1	0.7222						FUCINA	p	6	8	baseline	250	parola	1	ong	0	no	EP25M9	25	M	2021-10-09_17h17.05.221	THAI_NEGA	2021.2.3	Win32	59.75500448	0	59	59	59	1
m	1	0.7066						ECLISSI	p	7	5	baseline	0	parola	1	ong	0	no	EP25M9	25	M	2021-10-09_17h17.05.221	THAI_NEGA	2021.2.3	Win32	59.75500448	0	60	60	60	1
m	1	0.6543						TROFEO	p	6	23	baseline	250	parola	1	ong	0	no	EP25M9	25	M	2021-10-09_17h17.05.221	THAI_NEGA	2021.2.3	Win32	59.75500448	0	61	61	61	1
m	1	0.6397						ROTTAME	p	7	7	baseline	0	parola	1	ong	0	no	EP25M9	25	M	2021-10-09_17h17.05.221	THAI_NEGA	2021.2.3	Win32	59.75500448	0	62	62	62	1
m	0	0.4937						MENDOLO	np	7	0	baseline	500	nonparola	2	ong	0	no	EP25M9	25	M	2021-10-09_17h17.05.221	THAI_NEGA	2021.2.3	Win32	59.75500448	0	63	63	63	1
z	1	0.6494						ARSINE	np	6	0	baseline	250	nonparola	2	ong	0	no	EP25M9	25	M	2021-10-09_17h17.05.221	THAI_NEGA	2021.2.3	Win32	59.75500448	0	64	64	64	1
m	1	0.6596						TISANA	p	6	7	baseline	0	parola	1	ong	0	no	EP25M9	25	M	2021-10-09_17h17.05.221	THAI_NEGA	2021.2.3	Win32	59.75500448	0	65	65	65	1
z	1	0.5826						ORLINO	np	6	0	baseline	0	nonparola	2	ong	0	no	EP25M9	25	M	2021-10-09_17h17.05.221	THAI_NEGA	2021.2.3	Win32	59.75500448	0	66	66	66	1
m	1	0.7663						ARINGA	p	6	9	baseline	500	parola	1	ong	0	no	EP25M9	25	M	2021-10-09_17h17.05.221	THAI_NEGA	2021.2.3	Win32	59.75500448	0	67	67	67	1
z	1	0.7505						TENGINE	np	7	0	baseline	0	nonparola	2	ong	0	no	EP25M9	25	M	2021-10-09_17h17.05.221	THAI_NEGA	2021.2.3	Win32	59.75500448	0	68	68	68	1
m	1	0.7002						ATTICO	p	6	6	baseline	500	parola	1	ong	0	no	EP25M9	25	M	2021-10-09_17h17.05.221	THAI_NEGA	2021.2.3	Win32	59.75500448	0	69	69	69	1
z	1	0.7507						VENORE	np	6	0	baseline	250	nonparola	2	ong	0	no	EP25M9	25	M	2021-10-09_17h17.05.221	THAI_NEGA	2021.2.3	Win32	59.75500448	0	70	70	70	1
m	1	0.8354						DARSENA	p	7	9	baseline	0	parola	1	ong	0	no	EP25M9	25	M	2021-10-09_17h17.05.221	THAI_NEGA	2021.2.3	Win32	59.75500448	0	71	71	71	1
z	1	1.2						ALCIERE	np	7	0	baseline	250	nonparola	2	ong	0	no	EP25M9	25	M	2021-10-09_17h17.05.221	THAI_NEGA	2021.2.3	Win32	59.75500448	0	72	72	72	1
z	1	0.8666						ENTIMO	np	6	0	baseline	0	nonparola	2	ong	0	no	EP25M9	25	M	2021-10-09_17h17.05.221	THAI_NEGA	2021.2.3	Win32	59.75500448	0	73	73	73	1
m	1	0.5712						LIVIDO	p	6	8	baseline	500	parola	1	ong	0	no	EP25M9	25	M	2021-10-09_17h17.05.221	THAI_NEGA	2021.2.3	Win32	59.75500448	0	74	74	74	1
m	1	0.7594						NAUSEA	p	6	15	baseline	0	parola	1	ong	0	no	EP25M9	25	M	2021-10-09_17h17.05.221	THAI_NEGA	2021.2.3	Win32	59.75500448	0	75	75	75	1
z	1	0.7867						VERCACE	np	7	0	baseline	500	nonparola	2	ong	0	no	EP25M9	25	M	2021-10-09_17h17.05.221	THAI_NEGA	2021.2.3	Win32	59.75500448	0	76	76	76	1
m	1	0.7732						COFANO	p	6	9	baseline	0	parola	1	ong	0	no	EP25M9	25	M	2021-10-09_17h17.05.221	THAI_NEGA	2021.2.3	Win32	59.75500448	0	77	77	77	1
m	0	0.8672						USPICIO	np	7	0	baseline	250	nonparola	2	ong	0	no	EP25M9	25	M	2021-10-09_17h17.05.221	THAI_NEGA	2021.2.3	Win32	59.75500448	0	78	78	78	1
m	1	0.6244						IMBUTO	p	6	9	baseline	0	parola	1	ong	0	no	EP25M9	25	M	2021-10-09_17h17.05.221	THAI_NEGA	2021.2.3	Win32	59.75500448	0	79	79	79	1
z	1	0.6987						SADIVA	np	6	0	baseline	500	nonparola	2	ong	0	no	EP25M9	25	M	2021-10-09_17h17.05.221	THAI_NEGA	2021.2.3	Win32	59.75500448	0	80	80	80	1
m	1	1.2166						BOZZOLO	p	7	7	baseline	0	parola	1	ong	0	no	EP25M9	25	M	2021-10-09_17h17.05.221	THAI_NEGA	2021.2.3	Win32	59.75500448	0	81	81	81	1
z	1	0.7029						OMPICCIO	np	7	0	baseline	0	nonparola	2	ong	0	no	EP25M9	25	M	2021-10-09_17h17.05.221	THAI_NEGA	2021.2.3	Win32	59.75500448	0	82	82	82	1
z	1	1.0487						LIMPONE	np	7	0	baseline	500	nonparola	2	ong	0	no	EP25M9	25	M	2021-10-09_17h17.05.221	THAI_NEGA	2021.2.3	Win32	59.75500448	0	83	83	83	1
z	1	0.8026						NARCICO	np	7	0	baseline	250	nonparola	2	ong	0	no	EP25M9	25	M	2021-10-09_17h17.05.221	THAI_NEGA	2021.2.3	Win32	59.75500448	0	84	84	84	1
m	1	0.9832						PASCOLO	p	7	7	baseline	0	parola	1	ong	0	no	EP25M9	25	M	2021-10-09_17h17.05.221	THAI_NEGA	2021.2.3	Win32	59.75500448	0	85	85	85	1
z	1	0.6836						INSOGNA	np	7	0	baseline	250	nonparola	2	ong	0	no	EP25M9	25	M	2021-10-09_17h17.05.221	THAI_NEGA	2021.2.3	Win32	59.75500448	0	86	86	86	1
	0							PATINA	p	6	14	baseline	250	parola	1	ong	0	no	EP25M9	25	M	2021-10-09_17h17.05.221	THAI_NEGA	2021.2.3	Win32	59.75500448	0	87	87	87	1
z	1	1.5061						ADOLTO	np	7	0	baseline	0	nonparola	2	ong	0	no	EP25M9	25	M	2021-10-09_17h17.05.221	THAI_NEGA	2021.2.3	Win32	59.75500448	0	88	88	88	1
m	1	1.9489						UTENTE	p	6	34	baseline	0	parola	1	ong	0	no	EP25M9	25	M	2021-10-09_17h17.05.221	THAI_NEGA	2021.2.3	Win32	59.75500448	0	89	89	89	1
z	1	1.7229						CIPELLA	np	7	0	baseline	500	nonparola	2	ong	0	no	EP25M9	25	M	2021-10-09_17h17.05.221	THAI_NEGA	2021.2.3	Win32	59.75500448	0	90	90	90	1
m	1	0.7677						GINEPRO	p	7	10	baseline	0	parola	1	ong	0	no	EP25M9	25	M	2021-10-09_17h17.05.221	THAI_NEGA	2021.2.3	Win32	59.75500448	0	91	91	91	1
z	1	0.6599						NONATO	np	6	0	baseline	500	nonparola	2	ong	0	no	EP25M9	25	M	2021-10-09_17h17.05.221	THAI_NEGA	2021.2.3	Win32	59.75500448	0	92	92	92	1
	0							CALICE	p	6	10	baseline	0	parola	1	ong	0	no	EP25M9	25	M	2021-10-09_17h17.05.221	THAI_NEGA	2021.2.3	Win32	59.75500448	0	93	93	93	1
m	1	0.5999						TORACE	p	6	31	baseline	250	parola	1	ong	0	no	EP25M9	25	M	2021-10-09_17h17.05.221	THAI_NEGA	2021.2.3	Win32	59.75500448	0	94	94	94	1
z	0	0.7759						REDINE	p	6	8	baseline	500	parola	1	ong	0	no	EP25M9	25	M	2021-10-09_17h17.05.221	THAI_NEGA	2021.2.3	Win32	59.75500448	0	95	95	95	1
m	1	0.6159						GOMITO	p	6	35	baseline	0	parola	1	ong	0	no	EP25M9	25	M	2021-10-09_17h17.05.221	THAI_NEGA	2021.2.3	Win32	59.75500448	0	96	96	96	1
z	1	0.7068						INGENSO	np	7	0	baseline	500	nonparola	2	ong	0	no	EP25M9	25	M	2021-10-09_17h17.05.221	THAI_NEGA	2021.2.3	Win32	59.75500448	0	97	97	97	1
z	1	0.6519						COVALLO	np	7	0	baseline	250	nonparola	2	ong	0	no	EP25M9	25	M	2021-10-09_17h17.05.221	THAI_NEGA	2021.2.3	Win32	59.75500448	0	98	98	98	1
m	1	0.8162						MONACO	p	6	24	baseline	250	parola	1	ong	0	no	EP25M9	25	M	2021-10-09_17h17.05.221	THAI_NEGA	2021.2.3	Win32	59.75500448	0	99	99	99	1
m	1	0.8989						DILUVIO	p	7	34	monitoring	0	parola	1	ong	0	no	EP25M9	25	M	2021-10-09_17h17.05.221	THAI_NEGA	2021.2.3	Win32	59.75500448						0	0	0	0	1
z	1	0.5995						PADATO	np	6	0	monitoring	250	nonparola	2	ong	0	no	EP25M9	25	M	2021-10-09_17h17.05.221	THAI_NEGA	2021.2.3	Win32	59.75500448						0	1	1	1	1
m	1	0.6237						STIVALE	p	7	10	monitoring	0	parola	1	ong	0	no	EP25M9	25	M	2021-10-09_17h17.05.221	THAI_NEGA	2021.2.3	Win32	59.75500448						0	2	2	2	1
	0							BAMMINO	np	7	0	monitoring	0	nonparola	2	ong	0	no	EP25M9	25	M	2021-10-09_17h17.05.221	THAI_NEGA	2021.2.3	Win32	59.75500448						0	3	3	3	1
z	1	0.7345						NUDOLA	np	6	0	monitoring	250	nonparola	2	ong	0	no	EP25M9	25	M	2021-10-09_17h17.05.221	THAI_NEGA	2021.2.3	Win32	59.75500448						0	4	4	4	1
m	1	1.6827						ZAMPINO	p	7	6	monitoring	500	parola	1	ong	0	no	EP25M9	25	M	2021-10-09_17h17.05.221	THAI_NEGA	2021.2.3	Win32	59.75500448						0	5	5	5	1
m	1	0.6853						CALDAIA	p	7	12	monitoring	250	parola	1	ong	0	no	EP25M9	25	M	2021-10-09_17h17.05.221	THAI_NEGA	2021.2.3	Win32	59.75500448						0	6	6	6	1
z	1	0.5564						FULGINE	np	7	0	monitoring	0	nonparola	2	ong	0	no	EP25M9	25	M	2021-10-09_17h17.05.221	THAI_NEGA	2021.2.3	Win32	59.75500448						0	7	7	7	1
m	1	0.5689						URANIO	p	6	9	monitoring	250	parola	1	ong	0	no	EP25M9	25	M	2021-10-09_17h17.05.221	THAI_NEGA	2021.2.3	Win32	59.75500448						0	8	8	8	1
z	1	0.6666						APISSO	np	6	0	monitoring	500	nonparola	2	ong	0	no	EP25M9	25	M	2021-10-09_17h17.05.221	THAI_NEGA	2021.2.3	Win32	59.75500448						0	9	9	9	1
l	1	0.9519						CAGERMA	np	7	0	monitoring	0	l	2	pmcue	0	no	EP25M9	25	M	2021-10-09_17h17.05.221	THAI_NEGA	2021.2.3	Win32	59.75500448						0	10	10	10	1
m	1	0.8834						TAZZINA	p	7	10	monitoring	250	parola	1	ong	0	no	EP25M9	25	M	2021-10-09_17h17.05.221	THAI_NEGA	2021.2.3	Win32	59.75500448						0	11	11	11	1
m	1	0.8359						VAPORE	p	6	40	monitoring	0	parola	1	ong	0	no	EP25M9	25	M	2021-10-09_17h17.05.221	THAI_NEGA	2021.2.3	Win32	59.75500448						0	12	12	12	1
z	1	0.6845						FEDORE	np	6	0	monitoring	250	nonparola	2	ong	0	no	EP25M9	25	M	2021-10-09_17h17.05.221	THAI_NEGA	2021.2.3	Win32	59.75500448						0	13	13	13	1
m	1	0.6839						MONTONE	p	7	8	monitoring	250	parola	1	ong	0	no	EP25M9	25	M	2021-10-09_17h17.05.221	THAI_NEGA	2021.2.3	Win32	59.75500448						0	14	14	14	1
z	1	0.7831						CANEZZA	np	7	0	monitoring	0	nonparola	2	ong	0	no	EP25M9	25	M	2021-10-09_17h17.05.221	THAI_NEGA	2021.2.3	Win32	59.75500448						0	15	15	15	1
z	1	1.1391						RAGINA	np	6	0	monitoring	250	nonparola	2	ong	0	no	EP25M9	25	M	2021-10-09_17h17.05.221	THAI_NEGA	2021.2.3	Win32	59.75500448						0	16	16	16	1
m	1	0.7164						AGNELLO	p	7	17	monitoring	250	parola	1	ong	0	no	EP25M9	25	M	2021-10-09_17h17.05.221	THAI_NEGA	2021.2.3	Win32	59.75500448						0	17	17	17	1
z	1	0.7708						PINARIO	np	7	0	monitoring	250	nonparola	2	ong	0	no	EP25M9	25	M	2021-10-09_17h17.05.221	THAI_NEGA	2021.2.3	Win32	59.75500448						0	18	18	18	1
z	1	0.7497						INDANO	np	6	0	monitoring	500	nonparola	2	ong	0	no	EP25M9	25	M	2021-10-09_17h17.05.221	THAI_NEGA	2021.2.3	Win32	59.75500448						0	19	19	19	1
z	0	0.607						BISTURI	p	7	8	monitoring	250	parola	1	ong	0	no	EP25M9	25	M	2021-10-09_17h17.05.221	THAI_NEGA	2021.2.3	Win32	59.75500448						0	20	20	20	1
z	1	0.8675						SECONTO	np	7	0	monitoring	250	nonparola	2	ong	0	no	EP25M9	25	M	2021-10-09_17h17.05.221	THAI_NEGA	2021.2.3	Win32	59.75500448						0	21	21	21	1
m	0	1.2819						POMATA	p	6	0	monitoring	500	l	1	pmcue	0	no	EP25M9	25	M	2021-10-09_17h17.05.221	THAI_NEGA	2021.2.3	Win32	59.75500448						0	22	22	22	1
z	1	1.2337						UMETTA	np	6	0	monitoring	250	nonparola	2	ong	0	no	EP25M9	25	M	2021-10-09_17h17.05.221	THAI_NEGA	2021.2.3	Win32	59.75500448						0	23	23	23	1
m	1	0.6493						FRUSCIO	p	7	9	monitoring	0	parola	1	ong	0	no	EP25M9	25	M	2021-10-09_17h17.05.221	THAI_NEGA	2021.2.3	Win32	59.75500448						0	24	24	24	1
m	1	0.7063						ORDIGNO	p	7	15	monitoring	250	parola	1	ong	0	no	EP25M9	25	M	2021-10-09_17h17.05.221	THAI_NEGA	2021.2.3	Win32	59.75500448						0	25	25	25	1
z	1	1.5171						METALO	np	6	0	monitoring	0	nonparola	2	ong	0	no	EP25M9	25	M	2021-10-09_17h17.05.221	THAI_NEGA	2021.2.3	Win32	59.75500448						0	26	26	26	1
z	1	0.7001						GAVERA	np	6	0	monitoring	500	nonparola	2	ong	0	no	EP25M9	25	M	2021-10-09_17h17.05.221	THAI_NEGA	2021.2.3	Win32	59.75500448						0	27	27	27	1
m	1	0.5576						INSERTO	p	7	9	monitoring	0	parola	1	ong	0	no	EP25M9	25	M	2021-10-09_17h17.05.221	THAI_NEGA	2021.2.3	Win32	59.75500448						0	28	28	28	1
m	1	0.6231						VICARIO	p	7	9	monitoring	500	parola	1	ong	0	no	EP25M9	25	M	2021-10-09_17h17.05.221	THAI_NEGA	2021.2.3	Win32	59.75500448						0	29	29	29	1
z	1	0.6498						ACENDA	np	6	0	monitoring	0	nonparola	2	ong	0	no	EP25M9	25	M	2021-10-09_17h17.05.221	THAI_NEGA	2021.2.3	Win32	59.75500448						0	30	30	30	1
m	1	1.5985						DECADE	p	6	7	monitoring	0	parola	1	ong	0	no	EP25M9	25	M	2021-10-09_17h17.05.221	THAI_NEGA	2021.2.3	Win32	59.75500448						0	31	31	31	1
z	1	0.8341						PALETE	np	6	0	monitoring	500	nonparola	2	ong	0	no	EP25M9	25	M	2021-10-09_17h17.05.221	THAI_NEGA	2021.2.3	Win32	59.75500448						0	32	32	32	1
m	1	0.9321						SENAPE	p	6	17	monitoring	500	parola	1	ong	0	no	EP25M9	25	M	2021-10-09_17h17.05.221	THAI_NEGA	2021.2.3	Win32	59.75500448						0	33	33	33	1
z	1	0.8						TENTONO	np	7	0	monitoring	0	nonparola	2	ong	0	no	EP25M9	25	M	2021-10-09_17h17.05.221	THAI_NEGA	2021.2.3	Win32	59.75500448						0	34	34	34	1
l	1	0.8678						MANICO	p	6	12	monitoring	0	l	1	pmcue	0	no	EP25M9	25	M	2021-10-09_17h17.05.221	THAI_NEGA	2021.2.3	Win32	59.75500448						0	35	35	35	1
m	1	0.6393						GETTONE	p	7	5	monitoring	250	parola	1	ong	0	no	EP25M9	25	M	2021-10-09_17h17.05.221	THAI_NEGA	2021.2.3	Win32	59.75500448						0	36	36	36	1
z	1	0.6666						CALERA	np	6	0	monitoring	500	nonparola	2	ong	0	no	EP25M9	25	M	2021-10-09_17h17.05.221	THAI_NEGA	2021.2.3	Win32	59.75500448						0	37	37	37	1
m	1	0.5678						USTIONE	p	7	20	monitoring	500	parola	1	ong	0	no	EP25M9	25	M	2021-10-09_17h17.05.221	THAI_NEGA	2021.2.3	Win32	59.75500448						0	38	38	38	1
m	1	1.1533						LEGNAME	p	7	7	monitoring	0	parola	1	ong	0	no	EP25M9	25	M	2021-10-09_17h17.05.221	THAI_NEGA	2021.2.3	Win32	59.75500448						0	39	39	39	1
z	1	0.587						MODIVO	np	6	0	monitoring	0	nonparola	2	ong	0	no	EP25M9	25	M	2021-10-09_17h17.05.221	THAI_NEGA	2021.2.3	Win32	59.75500448						0	40	40	40	1
m	1	0.7906						RADURA	p	6	9	monitoring	0	parola	1	ong	0	no	EP25M9	25	M	2021-10-09_17h17.05.221	THAI_NEGA	2021.2.3	Win32	59.75500448						0	41	41	41	1
z	1	0.6241						TUANTO	np	6	0	monitoring	250	nonparola	2	ong	0	no	EP25M9	25	M	2021-10-09_17h17.05.221	THAI_NEGA	2021.2.3	Win32	59.75500448						0	42	42	42	1
m	1	0.6174						PICCONE	p	7	11	monitoring	0	parola	1	ong	0	no	EP25M9	25	M	2021-10-09_17h17.05.221	THAI_NEGA	2021.2.3	Win32	59.75500448						0	43	43	43	1
z	1	0.7237						LACREME	np	7	0	monitoring	250	nonparola	2	ong	0	no	EP25M9	25	M	2021-10-09_17h17.05.221	THAI_NEGA	2021.2.3	Win32	59.75500448						0	44	44	44	1
z	1	0.7831						DILITTA	np	7	0	monitoring	500	nonparola	2	ong	0	no	EP25M9	25	M	2021-10-09_17h17.05.221	THAI_NEGA	2021.2.3	Win32	59.75500448						0	45	45	45	1
z	0	0.6671						TOMANTE	np	7	0	monitoring	0	l	2	pmcue	0	no	EP25M9	25	M	2021-10-09_17h17.05.221	THAI_NEGA	2021.2.3	Win32	59.75500448						0	46	46	46	1
m	1	1.0172						OTTONE	p	6	17	monitoring	500	parola	1	ong	0	no	EP25M9	25	M	2021-10-09_17h17.05.221	THAI_NEGA	2021.2.3	Win32	59.75500448						0	47	47	47	1
m	1	0.6726						GAZEBO	p	6	8	monitoring	0	parola	1	ong	0	no	EP25M9	25	M	2021-10-09_17h17.05.221	THAI_NEGA	2021.2.3	Win32	59.75500448						0	48	48	48	1
z	1	0.5743						NENICO	np	6	0	monitoring	250	nonparola	2	ong	0	no	EP25M9	25	M	2021-10-09_17h17.05.221	THAI_NEGA	2021.2.3	Win32	59.75500448						0	49	49	49	1
m	1	1.0503						ARPIONE	p	7	12	monitoring	250	parola	1	ong	0	no	EP25M9	25	M	2021-10-09_17h17.05.221	THAI_NEGA	2021.2.3	Win32	59.75500448						0	50	50	50	1
z	1	0.8505						VANIGIA	np	7	0	monitoring	500	nonparola	2	ong	0	no	EP25M9	25	M	2021-10-09_17h17.05.221	THAI_NEGA	2021.2.3	Win32	59.75500448						0	51	51	51	1
z	1	0.701						EBLISSE	np	7	0	monitoring	0	nonparola	2	ong	0	no	EP25M9	25	M	2021-10-09_17h17.05.221	THAI_NEGA	2021.2.3	Win32	59.75500448						0	52	52	52	1
m	1	0.6374						CARTINA	p	7	13	monitoring	250	parola	1	ong	0	no	EP25M9	25	M	2021-10-09_17h17.05.221	THAI_NEGA	2021.2.3	Win32	59.75500448						0	53	53	53	1
z	1	1.3335						TECITA	np	6	0	monitoring	500	nonparola	2	ong	0	no	EP25M9	25	M	2021-10-09_17h17.05.221	THAI_NEGA	2021.2.3	Win32	59.75500448						0	54	54	54	1
m	1	0.5728						FELINO	p	6	9	monitoring	500	parola	1	ong	0	no	EP25M9	25	M	2021-10-09_17h17.05.221	THAI_NEGA	2021.2.3	Win32	59.75500448						0	55	55	55	1
m	0	0.9818						GINEVRO	np	7	0	monitoring	250	nonparola	2	ong	0	no	EP25M9	25	M	2021-10-09_17h17.05.221	THAI_NEGA	2021.2.3	Win32	59.75500448						0	56	56	56	1
z	1	0.55						ELANCO	np	6	0	monitoring	250	nonparola	2	ong	0	no	EP25M9	25	M	2021-10-09_17h17.05.221	THAI_NEGA	2021.2.3	Win32	59.75500448						0	57	57	57	1
m	1	0.7839						BIDONE	p	6	13	monitoring	0	parola	1	ong	0	no	EP25M9	25	M	2021-10-09_17h17.05.221	THAI_NEGA	2021.2.3	Win32	59.75500448						0	58	58	58	1
m	1	0.7087						LEMURE	p	6	3	monitoring	500	parola	1	ong	0	no	EP25M9	25	M	2021-10-09_17h17.05.221	THAI_NEGA	2021.2.3	Win32	59.75500448						0	59	59	59	1
l	1	0.818						SAGOMA	p	6	0	monitoring	250	l	1	pmcue	0	no	EP25M9	25	M	2021-10-09_17h17.05.221	THAI_NEGA	2021.2.3	Win32	59.75500448						0	60	60	60	1
m	1	0.7173						REPERTO	p	7	7	monitoring	0	parola	1	ong	0	no	EP25M9	25	M	2021-10-09_17h17.05.221	THAI_NEGA	2021.2.3	Win32	59.75500448						0	61	61	61	1
z	1	0.8021						MIDULLO	np	7	0	monitoring	250	nonparola	2	ong	0	no	EP25M9	25	M	2021-10-09_17h17.05.221	THAI_NEGA	2021.2.3	Win32	59.75500448						0	62	62	62	1
z	1	0.8498						DANNOLA	np	7	0	monitoring	500	nonparola	2	ong	0	no	EP25M9	25	M	2021-10-09_17h17.05.221	THAI_NEGA	2021.2.3	Win32	59.75500448						0	63	63	63	1
m	1	0.6554						ORFANO	p	6	9	monitoring	500	parola	1	ong	0	no	EP25M9	25	M	2021-10-09_17h17.05.221	THAI_NEGA	2021.2.3	Win32	59.75500448						0	64	64	64	1
z	1	0.7671						BANENA	np	6	0	monitoring	250	nonparola	2	ong	0	no	EP25M9	25	M	2021-10-09_17h17.05.221	THAI_NEGA	2021.2.3	Win32	59.75500448						0	65	65	65	1
z	1	0.9167						FERPATA	np	7	0	monitoring	0	nonparola	2	ong	0	no	EP25M9	25	M	2021-10-09_17h17.05.221	THAI_NEGA	2021.2.3	Win32	59.75500448						0	66	66	66	1
m	1	0.6552						NEURONE	p	7	11	monitoring	250	parola	1	ong	0	no	EP25M9	25	M	2021-10-09_17h17.05.221	THAI_NEGA	2021.2.3	Win32	59.75500448						0	67	67	67	1
z	1	0.9346						LATTERA	np	7	0	monitoring	500	nonparola	2	ong	0	no	EP25M9	25	M	2021-10-09_17h17.05.221	THAI_NEGA	2021.2.3	Win32	59.75500448						0	68	68	68	1
z	1	0.8682						GESIONE	np	7	0	monitoring	500	nonparola	2	ong	0	no	EP25M9	25	M	2021-10-09_17h17.05.221	THAI_NEGA	2021.2.3	Win32	59.75500448						0	69	69	69	1
m	1	0.7176						PEDANA	p	6	18	monitoring	500	parola	1	ong	0	no	EP25M9	25	M	2021-10-09_17h17.05.221	THAI_NEGA	2021.2.3	Win32	59.75500448						0	70	70	70	1
l	1	0.8532						MACIATA	np	7	0	monitoring	500	l	2	pmcue	0	no	EP25M9	25	M	2021-10-09_17h17.05.221	THAI_NEGA	2021.2.3	Win32	59.75500448						0	71	71	71	1
z	1	0.7671						FIOLINO	np	7	0	monitoring	250	nonparola	2	ong	0	no	EP25M9	25	M	2021-10-09_17h17.05.221	THAI_NEGA	2021.2.3	Win32	59.75500448						0	72	72	72	1
m	1	0.673						INGORGO	p	7	16	monitoring	0	parola	1	ong	0	no	EP25M9	25	M	2021-10-09_17h17.05.221	THAI_NEGA	2021.2.3	Win32	59.75500448						0	73	73	73	1
z	1	0.6866						IMPORO	np	6	0	monitoring	250	nonparola	2	ong	0	no	EP25M9	25	M	2021-10-09_17h17.05.221	THAI_NEGA	2021.2.3	Win32	59.75500448						0	74	74	74	1
m	1	0.6665						NOBILE	p	6	29	monitoring	500	parola	1	ong	0	no	EP25M9	25	M	2021-10-09_17h17.05.221	THAI_NEGA	2021.2.3	Win32	59.75500448						0	75	75	75	1
m	1	0.8405						MINIERA	p	7	19	monitoring	500	parola	1	ong	0	no	EP25M9	25	M	2021-10-09_17h17.05.221	THAI_NEGA	2021.2.3	Win32	59.75500448						0	76	76	76	1
z	1	0.817						ALLARVE	np	7	0	monitoring	500	nonparola	2	ong	0	no	EP25M9	25	M	2021-10-09_17h17.05.221	THAI_NEGA	2021.2.3	Win32	59.75500448						0	77	77	77	1
z	1	0.6703						DIBANO	np	6	0	monitoring	250	nonparola	2	ong	0	no	EP25M9	25	M	2021-10-09_17h17.05.221	THAI_NEGA	2021.2.3	Win32	59.75500448						0	78	78	78	1
m	1	0.5265						FAGOTTO	p	7	7	monitoring	0	parola	1	ong	0	no	EP25M9	25	M	2021-10-09_17h17.05.221	THAI_NEGA	2021.2.3	Win32	59.75500448						0	79	79	79	1
m	1	0.6203						PALUDE	p	6	13	monitoring	0	parola	1	ong	0	no	EP25M9	25	M	2021-10-09_17h17.05.221	THAI_NEGA	2021.2.3	Win32	59.75500448						0	80	80	80	1
z	1	0.6901						MUDINO	np	6	0	monitoring	500	nonparola	2	ong	0	no	EP25M9	25	M	2021-10-09_17h17.05.221	THAI_NEGA	2021.2.3	Win32	59.75500448						0	81	81	81	1
z	1	0.715						ESTEBA	np	6	0	monitoring	500	nonparola	2	ong	0	no	EP25M9	25	M	2021-10-09_17h17.05.221	THAI_NEGA	2021.2.3	Win32	59.75500448						0	82	82	82	1
l	1	0.5488						MANTIDE	p	7	9	monitoring	250	l	1	pmcue	0	no	EP25M9	25	M	2021-10-09_17h17.05.221	THAI_NEGA	2021.2.3	Win32	59.75500448						0	83	83	83	1
m	1	0.6328						UVETTA	p	6	11	monitoring	500	parola	1	ong	0	no	EP25M9	25	M	2021-10-09_17h17.05.221	THAI_NEGA	2021.2.3	Win32	59.75500448						0	84	84	84	1
m	1	0.8333						ESILIO	p	6	41	monitoring	250	parola	1	ong	0	no	EP25M9	25	M	2021-10-09_17h17.05.221	THAI_NEGA	2021.2.3	Win32	59.75500448						0	85	85	85	1
z	1	0.7499						RECRUTA	np	7	0	monitoring	500	nonparola	2	ong	0	no	EP25M9	25	M	2021-10-09_17h17.05.221	THAI_NEGA	2021.2.3	Win32	59.75500448						0	86	86	86	1
m	1	0.637						TIMONE	p	7	31	monitoring	250	parola	1	ong	0	no	EP25M9	25	M	2021-10-09_17h17.05.221	THAI_NEGA	2021.2.3	Win32	59.75500448						0	87	87	87	1
m	1	0.7674						CAVOLO	p	6	13	monitoring	0	parola	1	ong	0	no	EP25M9	25	M	2021-10-09_17h17.05.221	THAI_NEGA	2021.2.3	Win32	59.75500448						0	88	88	88	1
z	1	0.7826						NOTTARE	np	7	0	monitoring	500	nonparola	2	ong	0	no	EP25M9	25	M	2021-10-09_17h17.05.221	THAI_NEGA	2021.2.3	Win32	59.75500448						0	89	89	89	1
z	0	0.5873						LICHENE	p	7	7	monitoring	0	parola	1	ong	0	no	EP25M9	25	M	2021-10-09_17h17.05.221	THAI_NEGA	2021.2.3	Win32	59.75500448						0	90	90	90	1
z	1	0.7387						PUSTINO	np	7	0	monitoring	500	nonparola	2	ong	0	no	EP25M9	25	M	2021-10-09_17h17.05.221	THAI_NEGA	2021.2.3	Win32	59.75500448						0	91	91	91	1
m	1	0.8503						MULINO	p	6	7	monitoring	0	parola	1	ong	0	no	EP25M9	25	M	2021-10-09_17h17.05.221	THAI_NEGA	2021.2.3	Win32	59.75500448						0	92	92	92	1
z	1	0.8328						VAROLO	np	6	0	monitoring	0	nonparola	2	ong	0	no	EP25M9	25	M	2021-10-09_17h17.05.221	THAI_NEGA	2021.2.3	Win32	59.75500448						0	93	93	93	1
m	0	0.8329						ENIGMA	p	6	9	monitoring	500	l	1	pmcue	0	no	EP25M9	25	M	2021-10-09_17h17.05.221	THAI_NEGA	2021.2.3	Win32	59.75500448						0	94	94	94	1
m	1	0.7668						NARICE	p	6	15	monitoring	250	parola	1	ong	0	no	EP25M9	25	M	2021-10-09_17h17.05.221	THAI_NEGA	2021.2.3	Win32	59.75500448						0	95	95	95	1
z	1	0.7383						CAVIDE	np	6	0	monitoring	500	nonparola	2	ong	0	no	EP25M9	25	M	2021-10-09_17h17.05.221	THAI_NEGA	2021.2.3	Win32	59.75500448						0	96	96	96	1
z	1	0.9347						VOLACE	np	6	0	monitoring	0	nonparola	2	ong	0	no	EP25M9	25	M	2021-10-09_17h17.05.221	THAI_NEGA	2021.2.3	Win32	59.75500448						0	97	97	97	1
z	1	0.9169						SADICE	np	6	0	monitoring	0	nonparola	2	ong	0	no	EP25M9	25	M	2021-10-09_17h17.05.221	THAI_NEGA	2021.2.3	Win32	59.75500448						0	98	98	98	1
m	1	0.7329						VORTICE	p	7	14	monitoring	250	parola	1	ong	0	no	EP25M9	25	M	2021-10-09_17h17.05.221	THAI_NEGA	2021.2.3	Win32	59.75500448						0	99	99	99	1
																			EP25M9	25	M	2021-10-09_17h17.05.221	THAI_NEGA	2021.2.3	Win32	59.75500448											n	1	6.4284	y	1	3.9009	n	1	2.9317
