# Supplementary material for: Thinking about it: the impact of COVID-19-related stimuli on prospective memory
Source: PeerJ. 2023 Nov 16;11:e16389. doi: 10.7717/peerj.16389 (PMC10657566; doi:10.7717/peerj.16389)
Supplement: Supplemental Information 4 — The raw data from both the task and the questionnaire. Both folders are divided in the three conditions (COV, DOC, and NEGA) depending on the presented video clip. [file peerj-11-16389-s004.zip › Data/RAW_Data_Task/NEGA_version/LS32F19_nega.csv]

trial_key.keys	trial_key.corr	trial_key.rt	trials_loop_practice.thisRepN	trials_loop_practice.thisTrialN	trials_loop_practice.thisN	trials_loop_practice.thisIndex	trials_loop_practice.ran	stimolo	parolanonparola	lunghezza	frequenza	blocco	jitter	rispcorr	StimTrig	stim_type	stimulus_after	underline	ID_Soggetto*	Età*	Sesso	date	expName	psychopyVersion	OS	frameRate	trials_loop_baseline.thisRepN	trials_loop_baseline.thisTrialN	trials_loop_baseline.thisN	trials_loop_baseline.thisIndex	trials_loop_baseline.ran	trials_loop_attention.thisRepN	trials_loop_attention.thisTrialN	trials_loop_attention.thisN	trials_loop_attention.thisIndex	trials_loop_attention.ran	emotional1_key.keys	emotional1_key.corr	emotional1_key.rt	emotional2_key.keys	emotional2_key.corr	emotional2_key.rt	emotional3_key.keys	emotional3_key.corr	emotional3_key.rt
z	1	1.1129	0	0	0	0	1	ARANCIA	p	7	31	practice	500	parola	1	ong	0	no	LS32F19	32	F	2021-11-19_12h38.46.771	THAI_NEGA	2021.2.3	Win32	61.24823911
	0		0	1	1	1	1	RECINA	np	6	0	practice	500	nonparola	2	ong	0	no	LS32F19	32	F	2021-11-19_12h38.46.771	THAI_NEGA	2021.2.3	Win32	61.24823911
z	0	1.4684	0	2	2	2	1	TUCCANA	np	7	0	practice	250	nonparola	2	ong	0	no	LS32F19	32	F	2021-11-19_12h38.46.771	THAI_NEGA	2021.2.3	Win32	61.24823911
m	0	0.9013	0	3	3	3	1	PETTINE	p	7	1	practice	0	parola	1	ong	0	no	LS32F19	32	F	2021-11-19_12h38.46.771	THAI_NEGA	2021.2.3	Win32	61.24823911
	0		0	4	4	4	1	INFITO	np	6	0	practice	500	nonparola	2	ong	0	no	LS32F19	32	F	2021-11-19_12h38.46.771	THAI_NEGA	2021.2.3	Win32	61.24823911
m	0	1.0193	0	5	5	5	1	GIUDICE	p	7	374	practice	500	parola	1	ong	0	no	LS32F19	32	F	2021-11-19_12h38.46.771	THAI_NEGA	2021.2.3	Win32	61.24823911
m	0	0.8545	0	6	6	6	1	VOLANTE	p	7	89	practice	0	parola	1	ong	0	no	LS32F19	32	F	2021-11-19_12h38.46.771	THAI_NEGA	2021.2.3	Win32	61.24823911
z	0	1.452	0	7	7	7	1	CUBELA	np	6	0	practice	250	nonparola	2	ong	0	no	LS32F19	32	F	2021-11-19_12h38.46.771	THAI_NEGA	2021.2.3	Win32	61.24823911
z	0	1.1679	0	8	8	8	1	LUGGINE	np	7	0	practice	0	nonparola	2	ong	0	no	LS32F19	32	F	2021-11-19_12h38.46.771	THAI_NEGA	2021.2.3	Win32	61.24823911
m	0	0.7709	0	9	9	9	1	DISEGNO	p	7	201	practice	0	parola	1	ong	0	no	LS32F19	32	F	2021-11-19_12h38.46.771	THAI_NEGA	2021.2.3	Win32	61.24823911
z	1	1.2601						RELITTO	p	7	8	baseline	500	parola	1	ong	0	no	LS32F19	32	F	2021-11-19_12h38.46.771	THAI_NEGA	2021.2.3	Win32	61.24823911	0	0	0	0	1
	0							GERANIO	p	7	12	baseline	250	parola	1	ong	0	no	LS32F19	32	F	2021-11-19_12h38.46.771	THAI_NEGA	2021.2.3	Win32	61.24823911	0	1	1	1	1
m	1	1.6936						VANANGA	np	7	0	baseline	0	nonparola	2	ong	0	no	LS32F19	32	F	2021-11-19_12h38.46.771	THAI_NEGA	2021.2.3	Win32	61.24823911	0	2	2	2	1
z	1	0.8174						NATICA	p	6	5	baseline	250	parola	1	ong	0	no	LS32F19	32	F	2021-11-19_12h38.46.771	THAI_NEGA	2021.2.3	Win32	61.24823911	0	3	3	3	1
z	0	1.8881						USTELLO	np	7	0	baseline	500	nonparola	2	ong	0	no	LS32F19	32	F	2021-11-19_12h38.46.771	THAI_NEGA	2021.2.3	Win32	61.24823911	0	4	4	4	1
z	1	0.8848						METANO	p	6	17	baseline	250	parola	1	ong	0	no	LS32F19	32	F	2021-11-19_12h38.46.771	THAI_NEGA	2021.2.3	Win32	61.24823911	0	5	5	5	1
m	1	1.5179						FIURIA	np	6	0	baseline	500	nonparola	2	ong	0	no	LS32F19	32	F	2021-11-19_12h38.46.771	THAI_NEGA	2021.2.3	Win32	61.24823911	0	6	6	6	1
z	1	1.1662						SUGHERO	p	7	5	baseline	250	parola	1	ong	0	no	LS32F19	32	F	2021-11-19_12h38.46.771	THAI_NEGA	2021.2.3	Win32	61.24823911	0	7	7	7	1
m	1	1.5681						PIROTA	np	6	0	baseline	250	nonparola	2	ong	0	no	LS32F19	32	F	2021-11-19_12h38.46.771	THAI_NEGA	2021.2.3	Win32	61.24823911	0	8	8	8	1
m	1	1.8364						BAMBORA	np	7	0	baseline	0	nonparola	2	ong	0	no	LS32F19	32	F	2021-11-19_12h38.46.771	THAI_NEGA	2021.2.3	Win32	61.24823911	0	9	9	9	1
z	1	0.8013						PETALO	p	6	27	baseline	250	parola	1	ong	0	no	LS32F19	32	F	2021-11-19_12h38.46.771	THAI_NEGA	2021.2.3	Win32	61.24823911	0	10	10	10	1
z	1	1.2513						ELMETTO	p	7	5	baseline	0	parola	1	ong	0	no	LS32F19	32	F	2021-11-19_12h38.46.771	THAI_NEGA	2021.2.3	Win32	61.24823911	0	11	11	11	1
m	1	1.0492						DOBILE	np	6	0	baseline	250	nonparola	2	ong	0	no	LS32F19	32	F	2021-11-19_12h38.46.771	THAI_NEGA	2021.2.3	Win32	61.24823911	0	12	12	12	1
z	1	1.1017						BAVERO	p	6	7	baseline	0	parola	1	ong	0	no	LS32F19	32	F	2021-11-19_12h38.46.771	THAI_NEGA	2021.2.3	Win32	61.24823911	0	13	13	13	1
z	1	0.7529						VALENZA	p	7	10	baseline	500	parola	1	ong	0	no	LS32F19	32	F	2021-11-19_12h38.46.771	THAI_NEGA	2021.2.3	Win32	61.24823911	0	14	14	14	1
z	0	0.7842						ORDONE	np	6	0	baseline	250	nonparola	2	ong	0	no	LS32F19	32	F	2021-11-19_12h38.46.771	THAI_NEGA	2021.2.3	Win32	61.24823911	0	15	15	15	1
z	0	1.2684						TERPONE	np	7	0	baseline	250	nonparola	2	ong	0	no	LS32F19	32	F	2021-11-19_12h38.46.771	THAI_NEGA	2021.2.3	Win32	61.24823911	0	16	16	16	1
z	1	1.2228						INCHINO	p	7	10	baseline	250	parola	1	ong	0	no	LS32F19	32	F	2021-11-19_12h38.46.771	THAI_NEGA	2021.2.3	Win32	61.24823911	0	17	17	17	1
	0							ETTARO	p	6	31	baseline	0	parola	1	ong	0	no	LS32F19	32	F	2021-11-19_12h38.46.771	THAI_NEGA	2021.2.3	Win32	61.24823911	0	18	18	18	1
m	1	1.2513						LUVACA	np	6	0	baseline	250	nonparola	2	ong	0	no	LS32F19	32	F	2021-11-19_12h38.46.771	THAI_NEGA	2021.2.3	Win32	61.24823911	0	19	19	19	1
z	1	0.8353						DUETTO	p	6	23	baseline	500	parola	1	ong	0	no	LS32F19	32	F	2021-11-19_12h38.46.771	THAI_NEGA	2021.2.3	Win32	61.24823911	0	20	20	20	1
m	1	1.2186						PUPILE	np	6	0	baseline	250	nonparola	2	ong	0	no	LS32F19	32	F	2021-11-19_12h38.46.771	THAI_NEGA	2021.2.3	Win32	61.24823911	0	21	21	21	1
m	1	0.9618						STOVACO	np	7	0	baseline	0	nonparola	2	ong	0	no	LS32F19	32	F	2021-11-19_12h38.46.771	THAI_NEGA	2021.2.3	Win32	61.24823911	0	22	22	22	1
z	1	0.8022						BARILE	p	6	7	baseline	500	parola	1	ong	0	no	LS32F19	32	F	2021-11-19_12h38.46.771	THAI_NEGA	2021.2.3	Win32	61.24823911	0	23	23	23	1
m	1	0.951						RANAIO	np	6	0	baseline	250	nonparola	2	ong	0	no	LS32F19	32	F	2021-11-19_12h38.46.771	THAI_NEGA	2021.2.3	Win32	61.24823911	0	24	24	24	1
z	1	0.9359						CAVERNA	p	7	14	baseline	250	parola	1	ong	0	no	LS32F19	32	F	2021-11-19_12h38.46.771	THAI_NEGA	2021.2.3	Win32	61.24823911	0	25	25	25	1
m	1	1.8184						ROTOIA	np	7	0	baseline	500	nonparola	2	ong	0	no	LS32F19	32	F	2021-11-19_12h38.46.771	THAI_NEGA	2021.2.3	Win32	61.24823911	0	26	26	26	1
z	1	1.2347						ALTURA	p	6	8	baseline	500	parola	1	ong	0	no	LS32F19	32	F	2021-11-19_12h38.46.771	THAI_NEGA	2021.2.3	Win32	61.24823911	0	27	27	27	1
z	1	0.9677						DIPINTO	p	7	21	baseline	0	parola	1	ong	0	no	LS32F19	32	F	2021-11-19_12h38.46.771	THAI_NEGA	2021.2.3	Win32	61.24823911	0	28	28	28	1
z	1	1.1179						LEGUME	p	6	11	baseline	250	parola	1	ong	0	no	LS32F19	32	F	2021-11-19_12h38.46.771	THAI_NEGA	2021.2.3	Win32	61.24823911	0	29	29	29	1
m	1	1.6669						FEDINO	np	6	0	baseline	500	nonparola	2	ong	0	no	LS32F19	32	F	2021-11-19_12h38.46.771	THAI_NEGA	2021.2.3	Win32	61.24823911	0	30	30	30	1
z	1	0.8513						MENSOLA	p	7	7	baseline	0	parola	1	ong	0	no	LS32F19	32	F	2021-11-19_12h38.46.771	THAI_NEGA	2021.2.3	Win32	61.24823911	0	31	31	31	1
m	1	1.9358						ALCUME	np	6	0	baseline	500	nonparola	2	ong	0	no	LS32F19	32	F	2021-11-19_12h38.46.771	THAI_NEGA	2021.2.3	Win32	61.24823911	0	32	32	32	1
z	1	1.302						INNESTO	p	6	13	baseline	0	parola	1	ong	0	no	LS32F19	32	F	2021-11-19_12h38.46.771	THAI_NEGA	2021.2.3	Win32	61.24823911	0	33	33	33	1
m	1	1.4628						LAVENDA	np	7	0	baseline	0	nonparola	2	ong	0	no	LS32F19	32	F	2021-11-19_12h38.46.771	THAI_NEGA	2021.2.3	Win32	61.24823911	0	34	34	34	1
z	1	0.9051						SLAVINA	p	7	5	baseline	500	parola	1	ong	0	no	LS32F19	32	F	2021-11-19_12h38.46.771	THAI_NEGA	2021.2.3	Win32	61.24823911	0	35	35	35	1
z	1	0.8173						ORMONE	p	6	6	baseline	500	parola	1	ong	0	no	LS32F19	32	F	2021-11-19_12h38.46.771	THAI_NEGA	2021.2.3	Win32	61.24823911	0	36	36	36	1
m	1	1.2061						UMIONE	np	6	0	baseline	0	nonparola	2	ong	0	no	LS32F19	32	F	2021-11-19_12h38.46.771	THAI_NEGA	2021.2.3	Win32	61.24823911	0	37	37	37	1
z	1	0.7174						SALAME	p	6	14	baseline	0	parola	1	ong	0	no	LS32F19	32	F	2021-11-19_12h38.46.771	THAI_NEGA	2021.2.3	Win32	61.24823911	0	38	38	38	1
m	1	1.3856						GANDOLA	np	7	0	baseline	500	nonparola	2	ong	0	no	LS32F19	32	F	2021-11-19_12h38.46.771	THAI_NEGA	2021.2.3	Win32	61.24823911	0	39	39	39	1
m	1	1.2164						DIGEGNO	np	7	0	baseline	500	nonparola	2	ong	0	no	LS32F19	32	F	2021-11-19_12h38.46.771	THAI_NEGA	2021.2.3	Win32	61.24823911	0	40	40	40	1
	0							BACRECA	np	7	0	baseline	0	nonparola	2	ong	0	no	LS32F19	32	F	2021-11-19_12h38.46.771	THAI_NEGA	2021.2.3	Win32	61.24823911	0	41	41	41	1
z	1	0.6847						RUDERE	p	6	8	baseline	250	parola	1	ong	0	no	LS32F19	32	F	2021-11-19_12h38.46.771	THAI_NEGA	2021.2.3	Win32	61.24823911	0	42	42	42	1
m	1	1.1006						OSCITE	np	6	0	baseline	250	nonparola	2	ong	0	no	LS32F19	32	F	2021-11-19_12h38.46.771	THAI_NEGA	2021.2.3	Win32	61.24823911	0	43	43	43	1
m	0	1.2685						NETTARE	p	7	14	baseline	500	parola	1	ong	0	no	LS32F19	32	F	2021-11-19_12h38.46.771	THAI_NEGA	2021.2.3	Win32	61.24823911	0	44	44	44	1
m	1	1.9507						PENTERA	np	7	0	baseline	0	nonparola	2	ong	0	no	LS32F19	32	F	2021-11-19_12h38.46.771	THAI_NEGA	2021.2.3	Win32	61.24823911	0	45	45	45	1
m	1	1.0345						NEBOZIO	np	7	0	baseline	250	nonparola	2	ong	0	no	LS32F19	32	F	2021-11-19_12h38.46.771	THAI_NEGA	2021.2.3	Win32	61.24823911	0	46	46	46	1
z	1	0.8865						ZATTERA	p	7	14	baseline	500	parola	1	ong	0	no	LS32F19	32	F	2021-11-19_12h38.46.771	THAI_NEGA	2021.2.3	Win32	61.24823911	0	47	47	47	1
z	1	0.823						LAMIERA	p	7	11	baseline	500	parola	1	ong	0	no	LS32F19	32	F	2021-11-19_12h38.46.771	THAI_NEGA	2021.2.3	Win32	61.24823911	0	48	48	48	1
m	1	1.2181						CULINA	np	6	0	baseline	500	nonparola	2	ong	0	no	LS32F19	32	F	2021-11-19_12h38.46.771	THAI_NEGA	2021.2.3	Win32	61.24823911	0	49	49	49	1
z	1	0.8499						FALANGE	p	7	9	baseline	250	parola	1	ong	0	no	LS32F19	32	F	2021-11-19_12h38.46.771	THAI_NEGA	2021.2.3	Win32	61.24823911	0	50	50	50	1
z	1	0.7847						PEDALE	p	6	16	baseline	500	parola	1	ong	0	no	LS32F19	32	F	2021-11-19_12h38.46.771	THAI_NEGA	2021.2.3	Win32	61.24823911	0	51	51	51	1
m	1	1.0919						METARDO	np	7	0	baseline	500	nonparola	2	ong	0	no	LS32F19	32	F	2021-11-19_12h38.46.771	THAI_NEGA	2021.2.3	Win32	61.24823911	0	52	52	52	1
z	1	0.7509						EMPORIO	p	7	3	baseline	250	parola	1	ong	0	no	LS32F19	32	F	2021-11-19_12h38.46.771	THAI_NEGA	2021.2.3	Win32	61.24823911	0	53	53	53	1
m	1	1.2347						TAPORE	np	6	0	baseline	0	nonparola	2	ong	0	no	LS32F19	32	F	2021-11-19_12h38.46.771	THAI_NEGA	2021.2.3	Win32	61.24823911	0	54	54	54	1
m	1	1.9149						DENTIDE	np	7	0	baseline	250	nonparola	2	ong	0	no	LS32F19	32	F	2021-11-19_12h38.46.771	THAI_NEGA	2021.2.3	Win32	61.24823911	0	55	55	55	1
m	1	1.2851						SEPERTO	np	7	0	baseline	500	nonparola	2	ong	0	no	LS32F19	32	F	2021-11-19_12h38.46.771	THAI_NEGA	2021.2.3	Win32	61.24823911	0	56	56	56	1
z	1	1.1345						MUCOSA	p	6	6	baseline	500	parola	1	ong	0	no	LS32F19	32	F	2021-11-19_12h38.46.771	THAI_NEGA	2021.2.3	Win32	61.24823911	0	57	57	57	1
m	1	1.1174						BECULLA	np	7	0	baseline	250	nonparola	2	ong	0	no	LS32F19	32	F	2021-11-19_12h38.46.771	THAI_NEGA	2021.2.3	Win32	61.24823911	0	58	58	58	1
m	0	1.2158						FUCINA	p	6	8	baseline	250	parola	1	ong	0	no	LS32F19	32	F	2021-11-19_12h38.46.771	THAI_NEGA	2021.2.3	Win32	61.24823911	0	59	59	59	1
z	1	0.8392						ECLISSI	p	7	5	baseline	0	parola	1	ong	0	no	LS32F19	32	F	2021-11-19_12h38.46.771	THAI_NEGA	2021.2.3	Win32	61.24823911	0	60	60	60	1
z	1	0.7677						TROFEO	p	6	23	baseline	250	parola	1	ong	0	no	LS32F19	32	F	2021-11-19_12h38.46.771	THAI_NEGA	2021.2.3	Win32	61.24823911	0	61	61	61	1
z	1	0.6676						ROTTAME	p	7	7	baseline	0	parola	1	ong	0	no	LS32F19	32	F	2021-11-19_12h38.46.771	THAI_NEGA	2021.2.3	Win32	61.24823911	0	62	62	62	1
m	1	1.3005						MENDOLO	np	7	0	baseline	500	nonparola	2	ong	0	no	LS32F19	32	F	2021-11-19_12h38.46.771	THAI_NEGA	2021.2.3	Win32	61.24823911	0	63	63	63	1
	0							ARSINE	np	6	0	baseline	250	nonparola	2	ong	0	no	LS32F19	32	F	2021-11-19_12h38.46.771	THAI_NEGA	2021.2.3	Win32	61.24823911	0	64	64	64	1
z	1	0.7347						TISANA	p	6	7	baseline	0	parola	1	ong	0	no	LS32F19	32	F	2021-11-19_12h38.46.771	THAI_NEGA	2021.2.3	Win32	61.24823911	0	65	65	65	1
m	1	1.1008						ORLINO	np	6	0	baseline	0	nonparola	2	ong	0	no	LS32F19	32	F	2021-11-19_12h38.46.771	THAI_NEGA	2021.2.3	Win32	61.24823911	0	66	66	66	1
z	1	0.5838						ARINGA	p	6	9	baseline	500	parola	1	ong	0	no	LS32F19	32	F	2021-11-19_12h38.46.771	THAI_NEGA	2021.2.3	Win32	61.24823911	0	67	67	67	1
m	1	0.949						TENGINE	np	7	0	baseline	0	nonparola	2	ong	0	no	LS32F19	32	F	2021-11-19_12h38.46.771	THAI_NEGA	2021.2.3	Win32	61.24823911	0	68	68	68	1
z	1	0.717						ATTICO	p	6	6	baseline	500	parola	1	ong	0	no	LS32F19	32	F	2021-11-19_12h38.46.771	THAI_NEGA	2021.2.3	Win32	61.24823911	0	69	69	69	1
m	1	0.8674						VENORE	np	6	0	baseline	250	nonparola	2	ong	0	no	LS32F19	32	F	2021-11-19_12h38.46.771	THAI_NEGA	2021.2.3	Win32	61.24823911	0	70	70	70	1
m	0	1.3157						DARSENA	p	7	9	baseline	0	parola	1	ong	0	no	LS32F19	32	F	2021-11-19_12h38.46.771	THAI_NEGA	2021.2.3	Win32	61.24823911	0	71	71	71	1
	0							ALCIERE	np	7	0	baseline	250	nonparola	2	ong	0	no	LS32F19	32	F	2021-11-19_12h38.46.771	THAI_NEGA	2021.2.3	Win32	61.24823911	0	72	72	72	1
m	1	1.2534						ENTIMO	np	6	0	baseline	0	nonparola	2	ong	0	no	LS32F19	32	F	2021-11-19_12h38.46.771	THAI_NEGA	2021.2.3	Win32	61.24823911	0	73	73	73	1
z	1	0.7676						LIVIDO	p	6	8	baseline	500	parola	1	ong	0	no	LS32F19	32	F	2021-11-19_12h38.46.771	THAI_NEGA	2021.2.3	Win32	61.24823911	0	74	74	74	1
z	1	0.6676						NAUSEA	p	6	15	baseline	0	parola	1	ong	0	no	LS32F19	32	F	2021-11-19_12h38.46.771	THAI_NEGA	2021.2.3	Win32	61.24823911	0	75	75	75	1
z	0	0.4992						VERCACE	np	7	0	baseline	500	nonparola	2	ong	0	no	LS32F19	32	F	2021-11-19_12h38.46.771	THAI_NEGA	2021.2.3	Win32	61.24823911	0	76	76	76	1
m	0	1.0847						COFANO	p	6	9	baseline	0	parola	1	ong	0	no	LS32F19	32	F	2021-11-19_12h38.46.771	THAI_NEGA	2021.2.3	Win32	61.24823911	0	77	77	77	1
z	0	1.1513						USPICIO	np	7	0	baseline	250	nonparola	2	ong	0	no	LS32F19	32	F	2021-11-19_12h38.46.771	THAI_NEGA	2021.2.3	Win32	61.24823911	0	78	78	78	1
z	1	0.7328						IMBUTO	p	6	9	baseline	0	parola	1	ong	0	no	LS32F19	32	F	2021-11-19_12h38.46.771	THAI_NEGA	2021.2.3	Win32	61.24823911	0	79	79	79	1
m	1	1.051						SADIVA	np	6	0	baseline	500	nonparola	2	ong	0	no	LS32F19	32	F	2021-11-19_12h38.46.771	THAI_NEGA	2021.2.3	Win32	61.24823911	0	80	80	80	1
z	1	0.7677						BOZZOLO	p	7	7	baseline	0	parola	1	ong	0	no	LS32F19	32	F	2021-11-19_12h38.46.771	THAI_NEGA	2021.2.3	Win32	61.24823911	0	81	81	81	1
m	1	0.9701						OMPICCIO	np	7	0	baseline	0	nonparola	2	ong	0	no	LS32F19	32	F	2021-11-19_12h38.46.771	THAI_NEGA	2021.2.3	Win32	61.24823911	0	82	82	82	1
m	1	1.5885						LIMPONE	np	7	0	baseline	500	nonparola	2	ong	0	no	LS32F19	32	F	2021-11-19_12h38.46.771	THAI_NEGA	2021.2.3	Win32	61.24823911	0	83	83	83	1
m	1	1.1037						NARCICO	np	7	0	baseline	250	nonparola	2	ong	0	no	LS32F19	32	F	2021-11-19_12h38.46.771	THAI_NEGA	2021.2.3	Win32	61.24823911	0	84	84	84	1
z	1	1.1016						PASCOLO	p	7	7	baseline	0	parola	1	ong	0	no	LS32F19	32	F	2021-11-19_12h38.46.771	THAI_NEGA	2021.2.3	Win32	61.24823911	0	85	85	85	1
m	1	0.9509						INSOGNA	np	7	0	baseline	250	nonparola	2	ong	0	no	LS32F19	32	F	2021-11-19_12h38.46.771	THAI_NEGA	2021.2.3	Win32	61.24823911	0	86	86	86	1
m	0	1.2027						PATINA	p	6	14	baseline	250	parola	1	ong	0	no	LS32F19	32	F	2021-11-19_12h38.46.771	THAI_NEGA	2021.2.3	Win32	61.24823911	0	87	87	87	1
m	1	1.2027						ADOLTO	np	7	0	baseline	0	nonparola	2	ong	0	no	LS32F19	32	F	2021-11-19_12h38.46.771	THAI_NEGA	2021.2.3	Win32	61.24823911	0	88	88	88	1
z	1	0.6841						UTENTE	p	6	34	baseline	0	parola	1	ong	0	no	LS32F19	32	F	2021-11-19_12h38.46.771	THAI_NEGA	2021.2.3	Win32	61.24823911	0	89	89	89	1
m	1	1.7164						CIPELLA	np	7	0	baseline	500	nonparola	2	ong	0	no	LS32F19	32	F	2021-11-19_12h38.46.771	THAI_NEGA	2021.2.3	Win32	61.24823911	0	90	90	90	1
z	1	0.9513						GINEPRO	p	7	10	baseline	0	parola	1	ong	0	no	LS32F19	32	F	2021-11-19_12h38.46.771	THAI_NEGA	2021.2.3	Win32	61.24823911	0	91	91	91	1
m	1	1.1847						NONATO	np	6	0	baseline	500	nonparola	2	ong	0	no	LS32F19	32	F	2021-11-19_12h38.46.771	THAI_NEGA	2021.2.3	Win32	61.24823911	0	92	92	92	1
z	1	0.8704						CALICE	p	6	10	baseline	0	parola	1	ong	0	no	LS32F19	32	F	2021-11-19_12h38.46.771	THAI_NEGA	2021.2.3	Win32	61.24823911	0	93	93	93	1
z	1	0.6678						TORACE	p	6	31	baseline	250	parola	1	ong	0	no	LS32F19	32	F	2021-11-19_12h38.46.771	THAI_NEGA	2021.2.3	Win32	61.24823911	0	94	94	94	1
m	0	1.1512						REDINE	p	6	8	baseline	500	parola	1	ong	0	no	LS32F19	32	F	2021-11-19_12h38.46.771	THAI_NEGA	2021.2.3	Win32	61.24823911	0	95	95	95	1
z	1	0.6032						GOMITO	p	6	35	baseline	0	parola	1	ong	0	no	LS32F19	32	F	2021-11-19_12h38.46.771	THAI_NEGA	2021.2.3	Win32	61.24823911	0	96	96	96	1
m	1	1.6516						INGENSO	np	7	0	baseline	500	nonparola	2	ong	0	no	LS32F19	32	F	2021-11-19_12h38.46.771	THAI_NEGA	2021.2.3	Win32	61.24823911	0	97	97	97	1
m	1	1.1337						COVALLO	np	7	0	baseline	250	nonparola	2	ong	0	no	LS32F19	32	F	2021-11-19_12h38.46.771	THAI_NEGA	2021.2.3	Win32	61.24823911	0	98	98	98	1
z	1	0.6848						MONACO	p	6	24	baseline	250	parola	1	ong	0	no	LS32F19	32	F	2021-11-19_12h38.46.771	THAI_NEGA	2021.2.3	Win32	61.24823911	0	99	99	99	1
z	1	0.9678						DILUVIO	p	7	34	monitoring	0	parola	1	ong	0	no	LS32F19	32	F	2021-11-19_12h38.46.771	THAI_NEGA	2021.2.3	Win32	61.24823911						0	0	0	0	1
m	1	1.5815						PADATO	np	6	0	monitoring	250	nonparola	2	ong	0	no	LS32F19	32	F	2021-11-19_12h38.46.771	THAI_NEGA	2021.2.3	Win32	61.24823911						0	1	1	1	1
z	1	1.3349						STIVALE	p	7	10	monitoring	0	parola	1	ong	0	no	LS32F19	32	F	2021-11-19_12h38.46.771	THAI_NEGA	2021.2.3	Win32	61.24823911						0	2	2	2	1
m	1	1.4181						BAMMINO	np	7	0	monitoring	0	nonparola	2	ong	0	no	LS32F19	32	F	2021-11-19_12h38.46.771	THAI_NEGA	2021.2.3	Win32	61.24823911						0	3	3	3	1
m	1	1.1206						NUDOLA	np	6	0	monitoring	250	nonparola	2	ong	0	no	LS32F19	32	F	2021-11-19_12h38.46.771	THAI_NEGA	2021.2.3	Win32	61.24823911						0	4	4	4	1
	0							ZAMPINO	p	7	6	monitoring	500	parola	1	ong	0	no	LS32F19	32	F	2021-11-19_12h38.46.771	THAI_NEGA	2021.2.3	Win32	61.24823911						0	5	5	5	1
z	1	1.5026						CALDAIA	p	7	12	monitoring	250	parola	1	ong	0	no	LS32F19	32	F	2021-11-19_12h38.46.771	THAI_NEGA	2021.2.3	Win32	61.24823911						0	6	6	6	1
m	1	1.5686						FULGINE	np	7	0	monitoring	0	nonparola	2	ong	0	no	LS32F19	32	F	2021-11-19_12h38.46.771	THAI_NEGA	2021.2.3	Win32	61.24823911						0	7	7	7	1
z	1	0.9711						URANIO	p	6	9	monitoring	250	parola	1	ong	0	no	LS32F19	32	F	2021-11-19_12h38.46.771	THAI_NEGA	2021.2.3	Win32	61.24823911						0	8	8	8	1
z	0	0.8073						APISSO	np	6	0	monitoring	500	nonparola	2	ong	0	no	LS32F19	32	F	2021-11-19_12h38.46.771	THAI_NEGA	2021.2.3	Win32	61.24823911						0	9	9	9	1
m	0	1.2524						CAGERMA	np	7	0	monitoring	0	l	2	pmcue	0	no	LS32F19	32	F	2021-11-19_12h38.46.771	THAI_NEGA	2021.2.3	Win32	61.24823911						0	10	10	10	1
z	1	1.254						TAZZINA	p	7	10	monitoring	250	parola	1	ong	0	no	LS32F19	32	F	2021-11-19_12h38.46.771	THAI_NEGA	2021.2.3	Win32	61.24823911						0	11	11	11	1
z	1	0.8012						VAPORE	p	6	40	monitoring	0	parola	1	ong	0	no	LS32F19	32	F	2021-11-19_12h38.46.771	THAI_NEGA	2021.2.3	Win32	61.24823911						0	12	12	12	1
	0							FEDORE	np	6	0	monitoring	250	nonparola	2	ong	0	no	LS32F19	32	F	2021-11-19_12h38.46.771	THAI_NEGA	2021.2.3	Win32	61.24823911						0	13	13	13	1
z	1	1.2331						MONTONE	p	7	8	monitoring	250	parola	1	ong	0	no	LS32F19	32	F	2021-11-19_12h38.46.771	THAI_NEGA	2021.2.3	Win32	61.24823911						0	14	14	14	1
m	1	1.5683						CANEZZA	np	7	0	monitoring	0	nonparola	2	ong	0	no	LS32F19	32	F	2021-11-19_12h38.46.771	THAI_NEGA	2021.2.3	Win32	61.24823911						0	15	15	15	1
m	1	1.3029						RAGINA	np	6	0	monitoring	250	nonparola	2	ong	0	no	LS32F19	32	F	2021-11-19_12h38.46.771	THAI_NEGA	2021.2.3	Win32	61.24823911						0	16	16	16	1
z	1	1.0513						AGNELLO	p	7	17	monitoring	250	parola	1	ong	0	no	LS32F19	32	F	2021-11-19_12h38.46.771	THAI_NEGA	2021.2.3	Win32	61.24823911						0	17	17	17	1
m	1	1.218						PINARIO	np	7	0	monitoring	250	nonparola	2	ong	0	no	LS32F19	32	F	2021-11-19_12h38.46.771	THAI_NEGA	2021.2.3	Win32	61.24823911						0	18	18	18	1
m	1	1.9096						INDANO	np	6	0	monitoring	500	nonparola	2	ong	0	no	LS32F19	32	F	2021-11-19_12h38.46.771	THAI_NEGA	2021.2.3	Win32	61.24823911						0	19	19	19	1
z	1	0.9001						BISTURI	p	7	8	monitoring	250	parola	1	ong	0	no	LS32F19	32	F	2021-11-19_12h38.46.771	THAI_NEGA	2021.2.3	Win32	61.24823911						0	20	20	20	1
m	1	1.4507						SECONTO	np	7	0	monitoring	250	nonparola	2	ong	0	no	LS32F19	32	F	2021-11-19_12h38.46.771	THAI_NEGA	2021.2.3	Win32	61.24823911						0	21	21	21	1
l	1	1.1181						POMATA	p	6	0	monitoring	500	l	1	pmcue	0	no	LS32F19	32	F	2021-11-19_12h38.46.771	THAI_NEGA	2021.2.3	Win32	61.24823911						0	22	22	22	1
m	1	1.5214						UMETTA	np	6	0	monitoring	250	nonparola	2	ong	0	no	LS32F19	32	F	2021-11-19_12h38.46.771	THAI_NEGA	2021.2.3	Win32	61.24823911						0	23	23	23	1
z	1	0.9673						FRUSCIO	p	7	9	monitoring	0	parola	1	ong	0	no	LS32F19	32	F	2021-11-19_12h38.46.771	THAI_NEGA	2021.2.3	Win32	61.24823911						0	24	24	24	1
z	1	1.0012						ORDIGNO	p	7	15	monitoring	250	parola	1	ong	0	no	LS32F19	32	F	2021-11-19_12h38.46.771	THAI_NEGA	2021.2.3	Win32	61.24823911						0	25	25	25	1
	0							METALO	np	6	0	monitoring	0	nonparola	2	ong	0	no	LS32F19	32	F	2021-11-19_12h38.46.771	THAI_NEGA	2021.2.3	Win32	61.24823911						0	26	26	26	1
m	1	1.5358						GAVERA	np	6	0	monitoring	500	nonparola	2	ong	0	no	LS32F19	32	F	2021-11-19_12h38.46.771	THAI_NEGA	2021.2.3	Win32	61.24823911						0	27	27	27	1
z	1	1.6042						INSERTO	p	7	9	monitoring	0	parola	1	ong	0	no	LS32F19	32	F	2021-11-19_12h38.46.771	THAI_NEGA	2021.2.3	Win32	61.24823911						0	28	28	28	1
z	1	1.2516						VICARIO	p	7	9	monitoring	500	parola	1	ong	0	no	LS32F19	32	F	2021-11-19_12h38.46.771	THAI_NEGA	2021.2.3	Win32	61.24823911						0	29	29	29	1
m	1	1.2347						ACENDA	np	6	0	monitoring	0	nonparola	2	ong	0	no	LS32F19	32	F	2021-11-19_12h38.46.771	THAI_NEGA	2021.2.3	Win32	61.24823911						0	30	30	30	1
z	1	0.956						DECADE	p	6	7	monitoring	0	parola	1	ong	0	no	LS32F19	32	F	2021-11-19_12h38.46.771	THAI_NEGA	2021.2.3	Win32	61.24823911						0	31	31	31	1
m	1	1.3214						PALETE	np	6	0	monitoring	500	nonparola	2	ong	0	no	LS32F19	32	F	2021-11-19_12h38.46.771	THAI_NEGA	2021.2.3	Win32	61.24823911						0	32	32	32	1
z	1	0.8045						SENAPE	p	6	17	monitoring	500	parola	1	ong	0	no	LS32F19	32	F	2021-11-19_12h38.46.771	THAI_NEGA	2021.2.3	Win32	61.24823911						0	33	33	33	1
z	0	1.5018						TENTONO	np	7	0	monitoring	0	nonparola	2	ong	0	no	LS32F19	32	F	2021-11-19_12h38.46.771	THAI_NEGA	2021.2.3	Win32	61.24823911						0	34	34	34	1
l	1	1.4351						MANICO	p	6	12	monitoring	0	l	1	pmcue	0	no	LS32F19	32	F	2021-11-19_12h38.46.771	THAI_NEGA	2021.2.3	Win32	61.24823911						0	35	35	35	1
z	1	0.9492						GETTONE	p	7	5	monitoring	250	parola	1	ong	0	no	LS32F19	32	F	2021-11-19_12h38.46.771	THAI_NEGA	2021.2.3	Win32	61.24823911						0	36	36	36	1
m	1	1.5854						CALERA	np	6	0	monitoring	500	nonparola	2	ong	0	no	LS32F19	32	F	2021-11-19_12h38.46.771	THAI_NEGA	2021.2.3	Win32	61.24823911						0	37	37	37	1
z	1	0.8208						USTIONE	p	7	20	monitoring	500	parola	1	ong	0	no	LS32F19	32	F	2021-11-19_12h38.46.771	THAI_NEGA	2021.2.3	Win32	61.24823911						0	38	38	38	1
z	1	1.8685						LEGNAME	p	7	7	monitoring	0	parola	1	ong	0	no	LS32F19	32	F	2021-11-19_12h38.46.771	THAI_NEGA	2021.2.3	Win32	61.24823911						0	39	39	39	1
m	1	1.4013						MODIVO	np	6	0	monitoring	0	nonparola	2	ong	0	no	LS32F19	32	F	2021-11-19_12h38.46.771	THAI_NEGA	2021.2.3	Win32	61.24823911						0	40	40	40	1
z	1	1.2687						RADURA	p	6	9	monitoring	0	parola	1	ong	0	no	LS32F19	32	F	2021-11-19_12h38.46.771	THAI_NEGA	2021.2.3	Win32	61.24823911						0	41	41	41	1
m	1	1.3879						TUANTO	np	6	0	monitoring	250	nonparola	2	ong	0	no	LS32F19	32	F	2021-11-19_12h38.46.771	THAI_NEGA	2021.2.3	Win32	61.24823911						0	42	42	42	1
z	1	0.972						PICCONE	p	7	11	monitoring	0	parola	1	ong	0	no	LS32F19	32	F	2021-11-19_12h38.46.771	THAI_NEGA	2021.2.3	Win32	61.24823911						0	43	43	43	1
	0							LACREME	np	7	0	monitoring	250	nonparola	2	ong	0	no	LS32F19	32	F	2021-11-19_12h38.46.771	THAI_NEGA	2021.2.3	Win32	61.24823911						0	44	44	44	1
m	1	1.8098						DILITTA	np	7	0	monitoring	500	nonparola	2	ong	0	no	LS32F19	32	F	2021-11-19_12h38.46.771	THAI_NEGA	2021.2.3	Win32	61.24823911						0	45	45	45	1
m	0	1.1348						TOMANTE	np	7	0	monitoring	0	l	2	pmcue	0	no	LS32F19	32	F	2021-11-19_12h38.46.771	THAI_NEGA	2021.2.3	Win32	61.24823911						0	46	46	46	1
z	1	1.2516						OTTONE	p	6	17	monitoring	500	parola	1	ong	0	no	LS32F19	32	F	2021-11-19_12h38.46.771	THAI_NEGA	2021.2.3	Win32	61.24823911						0	47	47	47	1
z	1	0.7828						GAZEBO	p	6	8	monitoring	0	parola	1	ong	0	no	LS32F19	32	F	2021-11-19_12h38.46.771	THAI_NEGA	2021.2.3	Win32	61.24823911						0	48	48	48	1
z	0	1.7355						NENICO	np	6	0	monitoring	250	nonparola	2	ong	0	no	LS32F19	32	F	2021-11-19_12h38.46.771	THAI_NEGA	2021.2.3	Win32	61.24823911						0	49	49	49	1
z	1	1.0009						ARPIONE	p	7	12	monitoring	250	parola	1	ong	0	no	LS32F19	32	F	2021-11-19_12h38.46.771	THAI_NEGA	2021.2.3	Win32	61.24823911						0	50	50	50	1
m	1	1.9687						VANIGIA	np	7	0	monitoring	500	nonparola	2	ong	0	no	LS32F19	32	F	2021-11-19_12h38.46.771	THAI_NEGA	2021.2.3	Win32	61.24823911						0	51	51	51	1
m	1	1.9214						EBLISSE	np	7	0	monitoring	0	nonparola	2	ong	0	no	LS32F19	32	F	2021-11-19_12h38.46.771	THAI_NEGA	2021.2.3	Win32	61.24823911						0	52	52	52	1
z	1	0.8899						CARTINA	p	7	13	monitoring	250	parola	1	ong	0	no	LS32F19	32	F	2021-11-19_12h38.46.771	THAI_NEGA	2021.2.3	Win32	61.24823911						0	53	53	53	1
m	1	1.3849						TECITA	np	6	0	monitoring	500	nonparola	2	ong	0	no	LS32F19	32	F	2021-11-19_12h38.46.771	THAI_NEGA	2021.2.3	Win32	61.24823911						0	54	54	54	1
z	1	0.8351						FELINO	p	6	9	monitoring	500	parola	1	ong	0	no	LS32F19	32	F	2021-11-19_12h38.46.771	THAI_NEGA	2021.2.3	Win32	61.24823911						0	55	55	55	1
z	0	1.268						GINEVRO	np	7	0	monitoring	250	nonparola	2	ong	0	no	LS32F19	32	F	2021-11-19_12h38.46.771	THAI_NEGA	2021.2.3	Win32	61.24823911						0	56	56	56	1
m	1	1.0349						ELANCO	np	6	0	monitoring	250	nonparola	2	ong	0	no	LS32F19	32	F	2021-11-19_12h38.46.771	THAI_NEGA	2021.2.3	Win32	61.24823911						0	57	57	57	1
z	1	0.7825						BIDONE	p	6	13	monitoring	0	parola	1	ong	0	no	LS32F19	32	F	2021-11-19_12h38.46.771	THAI_NEGA	2021.2.3	Win32	61.24823911						0	58	58	58	1
m	0	1.4523						LEMURE	p	6	3	monitoring	500	parola	1	ong	0	no	LS32F19	32	F	2021-11-19_12h38.46.771	THAI_NEGA	2021.2.3	Win32	61.24823911						0	59	59	59	1
l	1	1.0239						SAGOMA	p	6	0	monitoring	250	l	1	pmcue	0	no	LS32F19	32	F	2021-11-19_12h38.46.771	THAI_NEGA	2021.2.3	Win32	61.24823911						0	60	60	60	1
z	1	0.8919						REPERTO	p	7	7	monitoring	0	parola	1	ong	0	no	LS32F19	32	F	2021-11-19_12h38.46.771	THAI_NEGA	2021.2.3	Win32	61.24823911						0	61	61	61	1
m	1	1.4181						MIDULLO	np	7	0	monitoring	250	nonparola	2	ong	0	no	LS32F19	32	F	2021-11-19_12h38.46.771	THAI_NEGA	2021.2.3	Win32	61.24823911						0	62	62	62	1
	0							DANNOLA	np	7	0	monitoring	500	nonparola	2	ong	0	no	LS32F19	32	F	2021-11-19_12h38.46.771	THAI_NEGA	2021.2.3	Win32	61.24823911						0	63	63	63	1
z	1	0.934						ORFANO	p	6	9	monitoring	500	parola	1	ong	0	no	LS32F19	32	F	2021-11-19_12h38.46.771	THAI_NEGA	2021.2.3	Win32	61.24823911						0	64	64	64	1
	0							BANENA	np	6	0	monitoring	250	nonparola	2	ong	0	no	LS32F19	32	F	2021-11-19_12h38.46.771	THAI_NEGA	2021.2.3	Win32	61.24823911						0	65	65	65	1
m	1	1.5019						FERPATA	np	7	0	monitoring	0	nonparola	2	ong	0	no	LS32F19	32	F	2021-11-19_12h38.46.771	THAI_NEGA	2021.2.3	Win32	61.24823911						0	66	66	66	1
z	1	0.8352						NEURONE	p	7	11	monitoring	250	parola	1	ong	0	no	LS32F19	32	F	2021-11-19_12h38.46.771	THAI_NEGA	2021.2.3	Win32	61.24823911						0	67	67	67	1
m	1	1.6012						LATTERA	np	7	0	monitoring	500	nonparola	2	ong	0	no	LS32F19	32	F	2021-11-19_12h38.46.771	THAI_NEGA	2021.2.3	Win32	61.24823911						0	68	68	68	1
m	1	1.4352						GESIONE	np	7	0	monitoring	500	nonparola	2	ong	0	no	LS32F19	32	F	2021-11-19_12h38.46.771	THAI_NEGA	2021.2.3	Win32	61.24823911						0	69	69	69	1
z	1	0.7165						PEDANA	p	6	18	monitoring	500	parola	1	ong	0	no	LS32F19	32	F	2021-11-19_12h38.46.771	THAI_NEGA	2021.2.3	Win32	61.24823911						0	70	70	70	1
m	0	1.9354						MACIATA	np	7	0	monitoring	500	l	2	pmcue	0	no	LS32F19	32	F	2021-11-19_12h38.46.771	THAI_NEGA	2021.2.3	Win32	61.24823911						0	71	71	71	1
z	0	1.3844						FIOLINO	np	7	0	monitoring	250	nonparola	2	ong	0	no	LS32F19	32	F	2021-11-19_12h38.46.771	THAI_NEGA	2021.2.3	Win32	61.24823911						0	72	72	72	1
	0							INGORGO	p	7	16	monitoring	0	parola	1	ong	0	no	LS32F19	32	F	2021-11-19_12h38.46.771	THAI_NEGA	2021.2.3	Win32	61.24823911						0	73	73	73	1
m	1	1.2712						IMPORO	np	6	0	monitoring	250	nonparola	2	ong	0	no	LS32F19	32	F	2021-11-19_12h38.46.771	THAI_NEGA	2021.2.3	Win32	61.24823911						0	74	74	74	1
z	1	1.6847						NOBILE	p	6	29	monitoring	500	parola	1	ong	0	no	LS32F19	32	F	2021-11-19_12h38.46.771	THAI_NEGA	2021.2.3	Win32	61.24823911						0	75	75	75	1
z	1	0.8512						MINIERA	p	7	19	monitoring	500	parola	1	ong	0	no	LS32F19	32	F	2021-11-19_12h38.46.771	THAI_NEGA	2021.2.3	Win32	61.24823911						0	76	76	76	1
m	1	1.1503						ALLARVE	np	7	0	monitoring	500	nonparola	2	ong	0	no	LS32F19	32	F	2021-11-19_12h38.46.771	THAI_NEGA	2021.2.3	Win32	61.24823911						0	77	77	77	1
m	1	1.5182						DIBANO	np	6	0	monitoring	250	nonparola	2	ong	0	no	LS32F19	32	F	2021-11-19_12h38.46.771	THAI_NEGA	2021.2.3	Win32	61.24823911						0	78	78	78	1
z	1	0.777						FAGOTTO	p	7	7	monitoring	0	parola	1	ong	0	no	LS32F19	32	F	2021-11-19_12h38.46.771	THAI_NEGA	2021.2.3	Win32	61.24823911						0	79	79	79	1
m	0	1.1369						PALUDE	p	6	13	monitoring	0	parola	1	ong	0	no	LS32F19	32	F	2021-11-19_12h38.46.771	THAI_NEGA	2021.2.3	Win32	61.24823911						0	80	80	80	1
m	1	0.9517						MUDINO	np	6	0	monitoring	500	nonparola	2	ong	0	no	LS32F19	32	F	2021-11-19_12h38.46.771	THAI_NEGA	2021.2.3	Win32	61.24823911						0	81	81	81	1
m	1	1.2988						ESTEBA	np	6	0	monitoring	500	nonparola	2	ong	0	no	LS32F19	32	F	2021-11-19_12h38.46.771	THAI_NEGA	2021.2.3	Win32	61.24823911						0	82	82	82	1
l	1	1.0516						MANTIDE	p	7	9	monitoring	250	l	1	pmcue	0	no	LS32F19	32	F	2021-11-19_12h38.46.771	THAI_NEGA	2021.2.3	Win32	61.24823911						0	83	83	83	1
z	1	0.7876						UVETTA	p	6	11	monitoring	500	parola	1	ong	0	no	LS32F19	32	F	2021-11-19_12h38.46.771	THAI_NEGA	2021.2.3	Win32	61.24823911						0	84	84	84	1
z	1	1.0182						ESILIO	p	6	41	monitoring	250	parola	1	ong	0	no	LS32F19	32	F	2021-11-19_12h38.46.771	THAI_NEGA	2021.2.3	Win32	61.24823911						0	85	85	85	1
z	0	1.7024						RECRUTA	np	7	0	monitoring	500	nonparola	2	ong	0	no	LS32F19	32	F	2021-11-19_12h38.46.771	THAI_NEGA	2021.2.3	Win32	61.24823911						0	86	86	86	1
z	1	0.7832						TIMONE	p	7	31	monitoring	250	parola	1	ong	0	no	LS32F19	32	F	2021-11-19_12h38.46.771	THAI_NEGA	2021.2.3	Win32	61.24823911						0	87	87	87	1
z	1	0.6342						CAVOLO	p	6	13	monitoring	0	parola	1	ong	0	no	LS32F19	32	F	2021-11-19_12h38.46.771	THAI_NEGA	2021.2.3	Win32	61.24823911						0	88	88	88	1
m	1	1.2521						NOTTARE	np	7	0	monitoring	500	nonparola	2	ong	0	no	LS32F19	32	F	2021-11-19_12h38.46.771	THAI_NEGA	2021.2.3	Win32	61.24823911						0	89	89	89	1
z	1	1.0999						LICHENE	p	7	7	monitoring	0	parola	1	ong	0	no	LS32F19	32	F	2021-11-19_12h38.46.771	THAI_NEGA	2021.2.3	Win32	61.24823911						0	90	90	90	1
m	1	1.1676						PUSTINO	np	7	0	monitoring	500	nonparola	2	ong	0	no	LS32F19	32	F	2021-11-19_12h38.46.771	THAI_NEGA	2021.2.3	Win32	61.24823911						0	91	91	91	1
z	1	0.9036						MULINO	p	6	7	monitoring	0	parola	1	ong	0	no	LS32F19	32	F	2021-11-19_12h38.46.771	THAI_NEGA	2021.2.3	Win32	61.24823911						0	92	92	92	1
z	0	1.018						VAROLO	np	6	0	monitoring	0	nonparola	2	ong	0	no	LS32F19	32	F	2021-11-19_12h38.46.771	THAI_NEGA	2021.2.3	Win32	61.24823911						0	93	93	93	1
z	0	0.7512						ENIGMA	p	6	9	monitoring	500	l	1	pmcue	0	no	LS32F19	32	F	2021-11-19_12h38.46.771	THAI_NEGA	2021.2.3	Win32	61.24823911						0	94	94	94	1
z	1	1.4527						NARICE	p	6	15	monitoring	250	parola	1	ong	0	no	LS32F19	32	F	2021-11-19_12h38.46.771	THAI_NEGA	2021.2.3	Win32	61.24823911						0	95	95	95	1
m	1	1.1015						CAVIDE	np	6	0	monitoring	500	nonparola	2	ong	0	no	LS32F19	32	F	2021-11-19_12h38.46.771	THAI_NEGA	2021.2.3	Win32	61.24823911						0	96	96	96	1
z	0	1.1509						VOLACE	np	6	0	monitoring	0	nonparola	2	ong	0	no	LS32F19	32	F	2021-11-19_12h38.46.771	THAI_NEGA	2021.2.3	Win32	61.24823911						0	97	97	97	1
	0							SADICE	np	6	0	monitoring	0	nonparola	2	ong	0	no	LS32F19	32	F	2021-11-19_12h38.46.771	THAI_NEGA	2021.2.3	Win32	61.24823911						0	98	98	98	1
z	1	0.8679						VORTICE	p	7	14	monitoring	250	parola	1	ong	0	no	LS32F19	32	F	2021-11-19_12h38.46.771	THAI_NEGA	2021.2.3	Win32	61.24823911						0	99	99	99	1
																			LS32F19	32	F	2021-11-19_12h38.46.771	THAI_NEGA	2021.2.3	Win32	61.24823911											n	1	5.4823	y	1	6.8868	n	1	4.0201
