# Supplementary material for: Thinking about it: the impact of COVID-19-related stimuli on prospective memory
Source: PeerJ. 2023 Nov 16;11:e16389. doi: 10.7717/peerj.16389 (PMC10657566; doi:10.7717/peerj.16389)
Supplement: Supplemental Information 4 — The raw data from both the task and the questionnaire. Both folders are divided in the three conditions (COV, DOC, and NEGA) depending on the presented video clip. [file peerj-11-16389-s004.zip › Data/RAW_Data_Task/NEGA_version/SV24F1_nega.csv]

trial_key.keys	trial_key.corr	trial_key.rt	trials_loop_practice.thisRepN	trials_loop_practice.thisTrialN	trials_loop_practice.thisN	trials_loop_practice.thisIndex	trials_loop_practice.ran	stimolo	parolanonparola	lunghezza	frequenza	blocco	jitter	rispcorr	StimTrig	stim_type	stimulus_after	underline	ID_Soggetto*	Età*	Sesso	date	expName	psychopyVersion	OS	frameRate	trials_loop_baseline.thisRepN	trials_loop_baseline.thisTrialN	trials_loop_baseline.thisN	trials_loop_baseline.thisIndex	trials_loop_baseline.ran	trials_loop_attention.thisRepN	trials_loop_attention.thisTrialN	trials_loop_attention.thisN	trials_loop_attention.thisIndex	trials_loop_attention.ran	emotional1_key.keys	emotional1_key.corr	emotional1_key.rt	emotional2_key.keys	emotional2_key.corr	emotional2_key.rt	emotional3_key.keys	emotional3_key.corr	emotional3_key.rt
z	1	0.465	0	0	0	0	1	ARANCIA	p	7	31	practice	500	parola	1	ong	0	no	SV24F1	24	F	2022-01-31_24h19.25.840	THAI_NEGA	2021.2.3	Win32	59.97720866
m	1	0.6946	0	1	1	1	1	RECINA	np	6	0	practice	500	nonparola	2	ong	0	no	SV24F1	24	F	2022-01-31_24h19.25.840	THAI_NEGA	2021.2.3	Win32	59.97720866
m	1	0.6643	0	2	2	2	1	TUCCANA	np	7	0	practice	250	nonparola	2	ong	0	no	SV24F1	24	F	2022-01-31_24h19.25.840	THAI_NEGA	2021.2.3	Win32	59.97720866
z	1	0.633	0	3	3	3	1	PETTINE	p	7	1	practice	0	parola	1	ong	0	no	SV24F1	24	F	2022-01-31_24h19.25.840	THAI_NEGA	2021.2.3	Win32	59.97720866
z	0	0.5481	0	4	4	4	1	INFITO	np	6	0	practice	500	nonparola	2	ong	0	no	SV24F1	24	F	2022-01-31_24h19.25.840	THAI_NEGA	2021.2.3	Win32	59.97720866
z	1	0.5455	0	5	5	5	1	GIUDICE	p	7	374	practice	500	parola	1	ong	0	no	SV24F1	24	F	2022-01-31_24h19.25.840	THAI_NEGA	2021.2.3	Win32	59.97720866
z	1	0.6263	0	6	6	6	1	VOLANTE	p	7	89	practice	0	parola	1	ong	0	no	SV24F1	24	F	2022-01-31_24h19.25.840	THAI_NEGA	2021.2.3	Win32	59.97720866
m	1	0.592	0	7	7	7	1	CUBELA	np	6	0	practice	250	nonparola	2	ong	0	no	SV24F1	24	F	2022-01-31_24h19.25.840	THAI_NEGA	2021.2.3	Win32	59.97720866
m	1	0.7055	0	8	8	8	1	LUGGINE	np	7	0	practice	0	nonparola	2	ong	0	no	SV24F1	24	F	2022-01-31_24h19.25.840	THAI_NEGA	2021.2.3	Win32	59.97720866
z	1	0.5618	0	9	9	9	1	DISEGNO	p	7	201	practice	0	parola	1	ong	0	no	SV24F1	24	F	2022-01-31_24h19.25.840	THAI_NEGA	2021.2.3	Win32	59.97720866
z	1	0.5949						RELITTO	p	7	8	baseline	500	parola	1	ong	0	no	SV24F1	24	F	2022-01-31_24h19.25.840	THAI_NEGA	2021.2.3	Win32	59.97720866	0	0	0	0	1
z	1	0.9264						GERANIO	p	7	12	baseline	250	parola	1	ong	0	no	SV24F1	24	F	2022-01-31_24h19.25.840	THAI_NEGA	2021.2.3	Win32	59.97720866	0	1	1	1	1
m	1	0.6126						VANANGA	np	7	0	baseline	0	nonparola	2	ong	0	no	SV24F1	24	F	2022-01-31_24h19.25.840	THAI_NEGA	2021.2.3	Win32	59.97720866	0	2	2	2	1
z	1	0.794						NATICA	p	6	5	baseline	250	parola	1	ong	0	no	SV24F1	24	F	2022-01-31_24h19.25.840	THAI_NEGA	2021.2.3	Win32	59.97720866	0	3	3	3	1
m	1	0.643						USTELLO	np	7	0	baseline	500	nonparola	2	ong	0	no	SV24F1	24	F	2022-01-31_24h19.25.840	THAI_NEGA	2021.2.3	Win32	59.97720866	0	4	4	4	1
z	1	0.6097						METANO	p	6	17	baseline	250	parola	1	ong	0	no	SV24F1	24	F	2022-01-31_24h19.25.840	THAI_NEGA	2021.2.3	Win32	59.97720866	0	5	5	5	1
m	1	0.7723						FIURIA	np	6	0	baseline	500	nonparola	2	ong	0	no	SV24F1	24	F	2022-01-31_24h19.25.840	THAI_NEGA	2021.2.3	Win32	59.97720866	0	6	6	6	1
z	1	0.5681						SUGHERO	p	7	5	baseline	250	parola	1	ong	0	no	SV24F1	24	F	2022-01-31_24h19.25.840	THAI_NEGA	2021.2.3	Win32	59.97720866	0	7	7	7	1
m	1	0.7338						PIROTA	np	6	0	baseline	250	nonparola	2	ong	0	no	SV24F1	24	F	2022-01-31_24h19.25.840	THAI_NEGA	2021.2.3	Win32	59.97720866	0	8	8	8	1
m	1	0.5463						BAMBORA	np	7	0	baseline	0	nonparola	2	ong	0	no	SV24F1	24	F	2022-01-31_24h19.25.840	THAI_NEGA	2021.2.3	Win32	59.97720866	0	9	9	9	1
z	1	0.5493						PETALO	p	6	27	baseline	250	parola	1	ong	0	no	SV24F1	24	F	2022-01-31_24h19.25.840	THAI_NEGA	2021.2.3	Win32	59.97720866	0	10	10	10	1
m	0	0.6022						ELMETTO	p	7	5	baseline	0	parola	1	ong	0	no	SV24F1	24	F	2022-01-31_24h19.25.840	THAI_NEGA	2021.2.3	Win32	59.97720866	0	11	11	11	1
m	1	0.7038						DOBILE	np	6	0	baseline	250	nonparola	2	ong	0	no	SV24F1	24	F	2022-01-31_24h19.25.840	THAI_NEGA	2021.2.3	Win32	59.97720866	0	12	12	12	1
z	1	0.7805						BAVERO	p	6	7	baseline	0	parola	1	ong	0	no	SV24F1	24	F	2022-01-31_24h19.25.840	THAI_NEGA	2021.2.3	Win32	59.97720866	0	13	13	13	1
z	1	0.7328						VALENZA	p	7	10	baseline	500	parola	1	ong	0	no	SV24F1	24	F	2022-01-31_24h19.25.840	THAI_NEGA	2021.2.3	Win32	59.97720866	0	14	14	14	1
m	1	0.6399						ORDONE	np	6	0	baseline	250	nonparola	2	ong	0	no	SV24F1	24	F	2022-01-31_24h19.25.840	THAI_NEGA	2021.2.3	Win32	59.97720866	0	15	15	15	1
m	1	0.6243						TERPONE	np	7	0	baseline	250	nonparola	2	ong	0	no	SV24F1	24	F	2022-01-31_24h19.25.840	THAI_NEGA	2021.2.3	Win32	59.97720866	0	16	16	16	1
z	1	0.6301						INCHINO	p	7	10	baseline	250	parola	1	ong	0	no	SV24F1	24	F	2022-01-31_24h19.25.840	THAI_NEGA	2021.2.3	Win32	59.97720866	0	17	17	17	1
z	1	0.5946						ETTARO	p	6	31	baseline	0	parola	1	ong	0	no	SV24F1	24	F	2022-01-31_24h19.25.840	THAI_NEGA	2021.2.3	Win32	59.97720866	0	18	18	18	1
m	1	0.6528						LUVACA	np	6	0	baseline	250	nonparola	2	ong	0	no	SV24F1	24	F	2022-01-31_24h19.25.840	THAI_NEGA	2021.2.3	Win32	59.97720866	0	19	19	19	1
z	1	0.4619						DUETTO	p	6	23	baseline	500	parola	1	ong	0	no	SV24F1	24	F	2022-01-31_24h19.25.840	THAI_NEGA	2021.2.3	Win32	59.97720866	0	20	20	20	1
m	1	0.7765						PUPILE	np	6	0	baseline	250	nonparola	2	ong	0	no	SV24F1	24	F	2022-01-31_24h19.25.840	THAI_NEGA	2021.2.3	Win32	59.97720866	0	21	21	21	1
m	1	0.71						STOVACO	np	7	0	baseline	0	nonparola	2	ong	0	no	SV24F1	24	F	2022-01-31_24h19.25.840	THAI_NEGA	2021.2.3	Win32	59.97720866	0	22	22	22	1
z	1	0.5921						BARILE	p	6	7	baseline	500	parola	1	ong	0	no	SV24F1	24	F	2022-01-31_24h19.25.840	THAI_NEGA	2021.2.3	Win32	59.97720866	0	23	23	23	1
m	1	0.6617						RANAIO	np	6	0	baseline	250	nonparola	2	ong	0	no	SV24F1	24	F	2022-01-31_24h19.25.840	THAI_NEGA	2021.2.3	Win32	59.97720866	0	24	24	24	1
z	1	0.6597						CAVERNA	p	7	14	baseline	250	parola	1	ong	0	no	SV24F1	24	F	2022-01-31_24h19.25.840	THAI_NEGA	2021.2.3	Win32	59.97720866	0	25	25	25	1
m	1	0.7782						ROTOIA	np	7	0	baseline	500	nonparola	2	ong	0	no	SV24F1	24	F	2022-01-31_24h19.25.840	THAI_NEGA	2021.2.3	Win32	59.97720866	0	26	26	26	1
m	0	0.5229						ALTURA	p	6	8	baseline	500	parola	1	ong	0	no	SV24F1	24	F	2022-01-31_24h19.25.840	THAI_NEGA	2021.2.3	Win32	59.97720866	0	27	27	27	1
z	1	0.561						DIPINTO	p	7	21	baseline	0	parola	1	ong	0	no	SV24F1	24	F	2022-01-31_24h19.25.840	THAI_NEGA	2021.2.3	Win32	59.97720866	0	28	28	28	1
z	1	0.5953						LEGUME	p	6	11	baseline	250	parola	1	ong	0	no	SV24F1	24	F	2022-01-31_24h19.25.840	THAI_NEGA	2021.2.3	Win32	59.97720866	0	29	29	29	1
m	1	0.8451						FEDINO	np	6	0	baseline	500	nonparola	2	ong	0	no	SV24F1	24	F	2022-01-31_24h19.25.840	THAI_NEGA	2021.2.3	Win32	59.97720866	0	30	30	30	1
z	1	0.6107						MENSOLA	p	7	7	baseline	0	parola	1	ong	0	no	SV24F1	24	F	2022-01-31_24h19.25.840	THAI_NEGA	2021.2.3	Win32	59.97720866	0	31	31	31	1
m	1	0.604						ALCUME	np	6	0	baseline	500	nonparola	2	ong	0	no	SV24F1	24	F	2022-01-31_24h19.25.840	THAI_NEGA	2021.2.3	Win32	59.97720866	0	32	32	32	1
z	1	0.5972						INNESTO	p	6	13	baseline	0	parola	1	ong	0	no	SV24F1	24	F	2022-01-31_24h19.25.840	THAI_NEGA	2021.2.3	Win32	59.97720866	0	33	33	33	1
m	1	0.6953						LAVENDA	np	7	0	baseline	0	nonparola	2	ong	0	no	SV24F1	24	F	2022-01-31_24h19.25.840	THAI_NEGA	2021.2.3	Win32	59.97720866	0	34	34	34	1
m	0	0.6639						SLAVINA	p	7	5	baseline	500	parola	1	ong	0	no	SV24F1	24	F	2022-01-31_24h19.25.840	THAI_NEGA	2021.2.3	Win32	59.97720866	0	35	35	35	1
z	1	0.6636						ORMONE	p	6	6	baseline	500	parola	1	ong	0	no	SV24F1	24	F	2022-01-31_24h19.25.840	THAI_NEGA	2021.2.3	Win32	59.97720866	0	36	36	36	1
m	1	0.6726						UMIONE	np	6	0	baseline	0	nonparola	2	ong	0	no	SV24F1	24	F	2022-01-31_24h19.25.840	THAI_NEGA	2021.2.3	Win32	59.97720866	0	37	37	37	1
z	1	0.5305						SALAME	p	6	14	baseline	0	parola	1	ong	0	no	SV24F1	24	F	2022-01-31_24h19.25.840	THAI_NEGA	2021.2.3	Win32	59.97720866	0	38	38	38	1
m	1	0.7334						GANDOLA	np	7	0	baseline	500	nonparola	2	ong	0	no	SV24F1	24	F	2022-01-31_24h19.25.840	THAI_NEGA	2021.2.3	Win32	59.97720866	0	39	39	39	1
m	1	0.7896						DIGEGNO	np	7	0	baseline	500	nonparola	2	ong	0	no	SV24F1	24	F	2022-01-31_24h19.25.840	THAI_NEGA	2021.2.3	Win32	59.97720866	0	40	40	40	1
m	1	0.5326						BACRECA	np	7	0	baseline	0	nonparola	2	ong	0	no	SV24F1	24	F	2022-01-31_24h19.25.840	THAI_NEGA	2021.2.3	Win32	59.97720866	0	41	41	41	1
z	1	0.733						RUDERE	p	6	8	baseline	250	parola	1	ong	0	no	SV24F1	24	F	2022-01-31_24h19.25.840	THAI_NEGA	2021.2.3	Win32	59.97720866	0	42	42	42	1
m	1	0.7337						OSCITE	np	6	0	baseline	250	nonparola	2	ong	0	no	SV24F1	24	F	2022-01-31_24h19.25.840	THAI_NEGA	2021.2.3	Win32	59.97720866	0	43	43	43	1
z	1	0.562						NETTARE	p	7	14	baseline	500	parola	1	ong	0	no	SV24F1	24	F	2022-01-31_24h19.25.840	THAI_NEGA	2021.2.3	Win32	59.97720866	0	44	44	44	1
m	1	0.807						PENTERA	np	7	0	baseline	0	nonparola	2	ong	0	no	SV24F1	24	F	2022-01-31_24h19.25.840	THAI_NEGA	2021.2.3	Win32	59.97720866	0	45	45	45	1
m	1	0.6667						NEBOZIO	np	7	0	baseline	250	nonparola	2	ong	0	no	SV24F1	24	F	2022-01-31_24h19.25.840	THAI_NEGA	2021.2.3	Win32	59.97720866	0	46	46	46	1
z	1	0.5621						ZATTERA	p	7	14	baseline	500	parola	1	ong	0	no	SV24F1	24	F	2022-01-31_24h19.25.840	THAI_NEGA	2021.2.3	Win32	59.97720866	0	47	47	47	1
z	1	0.7495						LAMIERA	p	7	11	baseline	500	parola	1	ong	0	no	SV24F1	24	F	2022-01-31_24h19.25.840	THAI_NEGA	2021.2.3	Win32	59.97720866	0	48	48	48	1
m	1	0.8123						CULINA	np	6	0	baseline	500	nonparola	2	ong	0	no	SV24F1	24	F	2022-01-31_24h19.25.840	THAI_NEGA	2021.2.3	Win32	59.97720866	0	49	49	49	1
z	1	0.5826						FALANGE	p	7	9	baseline	250	parola	1	ong	0	no	SV24F1	24	F	2022-01-31_24h19.25.840	THAI_NEGA	2021.2.3	Win32	59.97720866	0	50	50	50	1
z	1	0.6707						PEDALE	p	6	16	baseline	500	parola	1	ong	0	no	SV24F1	24	F	2022-01-31_24h19.25.840	THAI_NEGA	2021.2.3	Win32	59.97720866	0	51	51	51	1
m	1	0.7369						METARDO	np	7	0	baseline	500	nonparola	2	ong	0	no	SV24F1	24	F	2022-01-31_24h19.25.840	THAI_NEGA	2021.2.3	Win32	59.97720866	0	52	52	52	1
z	1	0.7512						EMPORIO	p	7	3	baseline	250	parola	1	ong	0	no	SV24F1	24	F	2022-01-31_24h19.25.840	THAI_NEGA	2021.2.3	Win32	59.97720866	0	53	53	53	1
m	1	0.6177						TAPORE	np	6	0	baseline	0	nonparola	2	ong	0	no	SV24F1	24	F	2022-01-31_24h19.25.840	THAI_NEGA	2021.2.3	Win32	59.97720866	0	54	54	54	1
m	1	0.7001						DENTIDE	np	7	0	baseline	250	nonparola	2	ong	0	no	SV24F1	24	F	2022-01-31_24h19.25.840	THAI_NEGA	2021.2.3	Win32	59.97720866	0	55	55	55	1
m	1	0.6562						SEPERTO	np	7	0	baseline	500	nonparola	2	ong	0	no	SV24F1	24	F	2022-01-31_24h19.25.840	THAI_NEGA	2021.2.3	Win32	59.97720866	0	56	56	56	1
z	1	0.6779						MUCOSA	p	6	6	baseline	500	parola	1	ong	0	no	SV24F1	24	F	2022-01-31_24h19.25.840	THAI_NEGA	2021.2.3	Win32	59.97720866	0	57	57	57	1
m	1	0.6439						BECULLA	np	7	0	baseline	250	nonparola	2	ong	0	no	SV24F1	24	F	2022-01-31_24h19.25.840	THAI_NEGA	2021.2.3	Win32	59.97720866	0	58	58	58	1
z	1	0.7238						FUCINA	p	6	8	baseline	250	parola	1	ong	0	no	SV24F1	24	F	2022-01-31_24h19.25.840	THAI_NEGA	2021.2.3	Win32	59.97720866	0	59	59	59	1
z	1	0.582						ECLISSI	p	7	5	baseline	0	parola	1	ong	0	no	SV24F1	24	F	2022-01-31_24h19.25.840	THAI_NEGA	2021.2.3	Win32	59.97720866	0	60	60	60	1
z	1	0.6681						TROFEO	p	6	23	baseline	250	parola	1	ong	0	no	SV24F1	24	F	2022-01-31_24h19.25.840	THAI_NEGA	2021.2.3	Win32	59.97720866	0	61	61	61	1
z	1	0.5952						ROTTAME	p	7	7	baseline	0	parola	1	ong	0	no	SV24F1	24	F	2022-01-31_24h19.25.840	THAI_NEGA	2021.2.3	Win32	59.97720866	0	62	62	62	1
m	1	0.6565						MENDOLO	np	7	0	baseline	500	nonparola	2	ong	0	no	SV24F1	24	F	2022-01-31_24h19.25.840	THAI_NEGA	2021.2.3	Win32	59.97720866	0	63	63	63	1
m	1	0.6128						ARSINE	np	6	0	baseline	250	nonparola	2	ong	0	no	SV24F1	24	F	2022-01-31_24h19.25.840	THAI_NEGA	2021.2.3	Win32	59.97720866	0	64	64	64	1
z	1	0.6782						TISANA	p	6	7	baseline	0	parola	1	ong	0	no	SV24F1	24	F	2022-01-31_24h19.25.840	THAI_NEGA	2021.2.3	Win32	59.97720866	0	65	65	65	1
m	1	0.5958						ORLINO	np	6	0	baseline	0	nonparola	2	ong	0	no	SV24F1	24	F	2022-01-31_24h19.25.840	THAI_NEGA	2021.2.3	Win32	59.97720866	0	66	66	66	1
m	0	0.8067						ARINGA	p	6	9	baseline	500	parola	1	ong	0	no	SV24F1	24	F	2022-01-31_24h19.25.840	THAI_NEGA	2021.2.3	Win32	59.97720866	0	67	67	67	1
m	1	0.7278						TENGINE	np	7	0	baseline	0	nonparola	2	ong	0	no	SV24F1	24	F	2022-01-31_24h19.25.840	THAI_NEGA	2021.2.3	Win32	59.97720866	0	68	68	68	1
z	1	0.6304						ATTICO	p	6	6	baseline	500	parola	1	ong	0	no	SV24F1	24	F	2022-01-31_24h19.25.840	THAI_NEGA	2021.2.3	Win32	59.97720866	0	69	69	69	1
m	1	0.672						VENORE	np	6	0	baseline	250	nonparola	2	ong	0	no	SV24F1	24	F	2022-01-31_24h19.25.840	THAI_NEGA	2021.2.3	Win32	59.97720866	0	70	70	70	1
m	0	1.2501						DARSENA	p	7	9	baseline	0	parola	1	ong	0	no	SV24F1	24	F	2022-01-31_24h19.25.840	THAI_NEGA	2021.2.3	Win32	59.97720866	0	71	71	71	1
m	1	0.808						ALCIERE	np	7	0	baseline	250	nonparola	2	ong	0	no	SV24F1	24	F	2022-01-31_24h19.25.840	THAI_NEGA	2021.2.3	Win32	59.97720866	0	72	72	72	1
m	1	0.5484						ENTIMO	np	6	0	baseline	0	nonparola	2	ong	0	no	SV24F1	24	F	2022-01-31_24h19.25.840	THAI_NEGA	2021.2.3	Win32	59.97720866	0	73	73	73	1
z	1	0.556						LIVIDO	p	6	8	baseline	500	parola	1	ong	0	no	SV24F1	24	F	2022-01-31_24h19.25.840	THAI_NEGA	2021.2.3	Win32	59.97720866	0	74	74	74	1
z	1	0.5504						NAUSEA	p	6	15	baseline	0	parola	1	ong	0	no	SV24F1	24	F	2022-01-31_24h19.25.840	THAI_NEGA	2021.2.3	Win32	59.97720866	0	75	75	75	1
m	1	0.9942						VERCACE	np	7	0	baseline	500	nonparola	2	ong	0	no	SV24F1	24	F	2022-01-31_24h19.25.840	THAI_NEGA	2021.2.3	Win32	59.97720866	0	76	76	76	1
z	1	0.6113						COFANO	p	6	9	baseline	0	parola	1	ong	0	no	SV24F1	24	F	2022-01-31_24h19.25.840	THAI_NEGA	2021.2.3	Win32	59.97720866	0	77	77	77	1
m	1	0.6601						USPICIO	np	7	0	baseline	250	nonparola	2	ong	0	no	SV24F1	24	F	2022-01-31_24h19.25.840	THAI_NEGA	2021.2.3	Win32	59.97720866	0	78	78	78	1
z	1	0.7853						IMBUTO	p	6	9	baseline	0	parola	1	ong	0	no	SV24F1	24	F	2022-01-31_24h19.25.840	THAI_NEGA	2021.2.3	Win32	59.97720866	0	79	79	79	1
m	1	0.7966						SADIVA	np	6	0	baseline	500	nonparola	2	ong	0	no	SV24F1	24	F	2022-01-31_24h19.25.840	THAI_NEGA	2021.2.3	Win32	59.97720866	0	80	80	80	1
z	1	0.7924						BOZZOLO	p	7	7	baseline	0	parola	1	ong	0	no	SV24F1	24	F	2022-01-31_24h19.25.840	THAI_NEGA	2021.2.3	Win32	59.97720866	0	81	81	81	1
m	1	0.6476						OMPICCIO	np	7	0	baseline	0	nonparola	2	ong	0	no	SV24F1	24	F	2022-01-31_24h19.25.840	THAI_NEGA	2021.2.3	Win32	59.97720866	0	82	82	82	1
m	1	0.7539						LIMPONE	np	7	0	baseline	500	nonparola	2	ong	0	no	SV24F1	24	F	2022-01-31_24h19.25.840	THAI_NEGA	2021.2.3	Win32	59.97720866	0	83	83	83	1
m	1	0.8018						NARCICO	np	7	0	baseline	250	nonparola	2	ong	0	no	SV24F1	24	F	2022-01-31_24h19.25.840	THAI_NEGA	2021.2.3	Win32	59.97720866	0	84	84	84	1
z	1	0.7778						PASCOLO	p	7	7	baseline	0	parola	1	ong	0	no	SV24F1	24	F	2022-01-31_24h19.25.840	THAI_NEGA	2021.2.3	Win32	59.97720866	0	85	85	85	1
m	1	0.5839						INSOGNA	np	7	0	baseline	250	nonparola	2	ong	0	no	SV24F1	24	F	2022-01-31_24h19.25.840	THAI_NEGA	2021.2.3	Win32	59.97720866	0	86	86	86	1
z	1	0.8641						PATINA	p	6	14	baseline	250	parola	1	ong	0	no	SV24F1	24	F	2022-01-31_24h19.25.840	THAI_NEGA	2021.2.3	Win32	59.97720866	0	87	87	87	1
m	1	0.7282						ADOLTO	np	7	0	baseline	0	nonparola	2	ong	0	no	SV24F1	24	F	2022-01-31_24h19.25.840	THAI_NEGA	2021.2.3	Win32	59.97720866	0	88	88	88	1
z	1	0.5618						UTENTE	p	6	34	baseline	0	parola	1	ong	0	no	SV24F1	24	F	2022-01-31_24h19.25.840	THAI_NEGA	2021.2.3	Win32	59.97720866	0	89	89	89	1
m	1	0.65						CIPELLA	np	7	0	baseline	500	nonparola	2	ong	0	no	SV24F1	24	F	2022-01-31_24h19.25.840	THAI_NEGA	2021.2.3	Win32	59.97720866	0	90	90	90	1
z	1	0.8954						GINEPRO	p	7	10	baseline	0	parola	1	ong	0	no	SV24F1	24	F	2022-01-31_24h19.25.840	THAI_NEGA	2021.2.3	Win32	59.97720866	0	91	91	91	1
m	1	0.6337						NONATO	np	6	0	baseline	500	nonparola	2	ong	0	no	SV24F1	24	F	2022-01-31_24h19.25.840	THAI_NEGA	2021.2.3	Win32	59.97720866	0	92	92	92	1
z	1	0.6534						CALICE	p	6	10	baseline	0	parola	1	ong	0	no	SV24F1	24	F	2022-01-31_24h19.25.840	THAI_NEGA	2021.2.3	Win32	59.97720866	0	93	93	93	1
z	1	0.5954						TORACE	p	6	31	baseline	250	parola	1	ong	0	no	SV24F1	24	F	2022-01-31_24h19.25.840	THAI_NEGA	2021.2.3	Win32	59.97720866	0	94	94	94	1
z	1	0.7155						REDINE	p	6	8	baseline	500	parola	1	ong	0	no	SV24F1	24	F	2022-01-31_24h19.25.840	THAI_NEGA	2021.2.3	Win32	59.97720866	0	95	95	95	1
z	1	0.589						GOMITO	p	6	35	baseline	0	parola	1	ong	0	no	SV24F1	24	F	2022-01-31_24h19.25.840	THAI_NEGA	2021.2.3	Win32	59.97720866	0	96	96	96	1
m	1	0.6652						INGENSO	np	7	0	baseline	500	nonparola	2	ong	0	no	SV24F1	24	F	2022-01-31_24h19.25.840	THAI_NEGA	2021.2.3	Win32	59.97720866	0	97	97	97	1
z	0	0.7714						COVALLO	np	7	0	baseline	250	nonparola	2	ong	0	no	SV24F1	24	F	2022-01-31_24h19.25.840	THAI_NEGA	2021.2.3	Win32	59.97720866	0	98	98	98	1
z	1	0.6157						MONACO	p	6	24	baseline	250	parola	1	ong	0	no	SV24F1	24	F	2022-01-31_24h19.25.840	THAI_NEGA	2021.2.3	Win32	59.97720866	0	99	99	99	1
z	1	1.1708						DILUVIO	p	7	34	monitoring	0	parola	1	ong	0	no	SV24F1	24	F	2022-01-31_24h19.25.840	THAI_NEGA	2021.2.3	Win32	59.97720866						0	0	0	0	1
m	1	1.0843						PADATO	np	6	0	monitoring	250	nonparola	2	ong	0	no	SV24F1	24	F	2022-01-31_24h19.25.840	THAI_NEGA	2021.2.3	Win32	59.97720866						0	1	1	1	1
z	1	0.7774						STIVALE	p	7	10	monitoring	0	parola	1	ong	0	no	SV24F1	24	F	2022-01-31_24h19.25.840	THAI_NEGA	2021.2.3	Win32	59.97720866						0	2	2	2	1
z	0	1.3841						BAMMINO	np	7	0	monitoring	0	nonparola	2	ong	0	no	SV24F1	24	F	2022-01-31_24h19.25.840	THAI_NEGA	2021.2.3	Win32	59.97720866						0	3	3	3	1
m	1	0.7608						NUDOLA	np	6	0	monitoring	250	nonparola	2	ong	0	no	SV24F1	24	F	2022-01-31_24h19.25.840	THAI_NEGA	2021.2.3	Win32	59.97720866						0	4	4	4	1
z	1	0.7851						ZAMPINO	p	7	6	monitoring	500	parola	1	ong	0	no	SV24F1	24	F	2022-01-31_24h19.25.840	THAI_NEGA	2021.2.3	Win32	59.97720866						0	5	5	5	1
z	1	0.7713						CALDAIA	p	7	12	monitoring	250	parola	1	ong	0	no	SV24F1	24	F	2022-01-31_24h19.25.840	THAI_NEGA	2021.2.3	Win32	59.97720866						0	6	6	6	1
m	1	0.8025						FULGINE	np	7	0	monitoring	0	nonparola	2	ong	0	no	SV24F1	24	F	2022-01-31_24h19.25.840	THAI_NEGA	2021.2.3	Win32	59.97720866						0	7	7	7	1
z	1	0.6061						URANIO	p	6	9	monitoring	250	parola	1	ong	0	no	SV24F1	24	F	2022-01-31_24h19.25.840	THAI_NEGA	2021.2.3	Win32	59.97720866						0	8	8	8	1
m	1	0.7516						APISSO	np	6	0	monitoring	500	nonparola	2	ong	0	no	SV24F1	24	F	2022-01-31_24h19.25.840	THAI_NEGA	2021.2.3	Win32	59.97720866						0	9	9	9	1
l	1	0.7007						CAGERMA	np	7	0	monitoring	0	l	2	pmcue	0	no	SV24F1	24	F	2022-01-31_24h19.25.840	THAI_NEGA	2021.2.3	Win32	59.97720866						0	10	10	10	1
z	1	0.6107						TAZZINA	p	7	10	monitoring	250	parola	1	ong	0	no	SV24F1	24	F	2022-01-31_24h19.25.840	THAI_NEGA	2021.2.3	Win32	59.97720866						0	11	11	11	1
z	1	0.5861						VAPORE	p	6	40	monitoring	0	parola	1	ong	0	no	SV24F1	24	F	2022-01-31_24h19.25.840	THAI_NEGA	2021.2.3	Win32	59.97720866						0	12	12	12	1
m	1	0.7244						FEDORE	np	6	0	monitoring	250	nonparola	2	ong	0	no	SV24F1	24	F	2022-01-31_24h19.25.840	THAI_NEGA	2021.2.3	Win32	59.97720866						0	13	13	13	1
z	1	0.8501						MONTONE	p	7	8	monitoring	250	parola	1	ong	0	no	SV24F1	24	F	2022-01-31_24h19.25.840	THAI_NEGA	2021.2.3	Win32	59.97720866						0	14	14	14	1
m	1	1.0696						CANEZZA	np	7	0	monitoring	0	nonparola	2	ong	0	no	SV24F1	24	F	2022-01-31_24h19.25.840	THAI_NEGA	2021.2.3	Win32	59.97720866						0	15	15	15	1
m	1	0.9562						RAGINA	np	6	0	monitoring	250	nonparola	2	ong	0	no	SV24F1	24	F	2022-01-31_24h19.25.840	THAI_NEGA	2021.2.3	Win32	59.97720866						0	16	16	16	1
z	1	0.6861						AGNELLO	p	7	17	monitoring	250	parola	1	ong	0	no	SV24F1	24	F	2022-01-31_24h19.25.840	THAI_NEGA	2021.2.3	Win32	59.97720866						0	17	17	17	1
m	1	0.6449						PINARIO	np	7	0	monitoring	250	nonparola	2	ong	0	no	SV24F1	24	F	2022-01-31_24h19.25.840	THAI_NEGA	2021.2.3	Win32	59.97720866						0	18	18	18	1
m	1	1.1007						INDANO	np	6	0	monitoring	500	nonparola	2	ong	0	no	SV24F1	24	F	2022-01-31_24h19.25.840	THAI_NEGA	2021.2.3	Win32	59.97720866						0	19	19	19	1
z	1	0.6224						BISTURI	p	7	8	monitoring	250	parola	1	ong	0	no	SV24F1	24	F	2022-01-31_24h19.25.840	THAI_NEGA	2021.2.3	Win32	59.97720866						0	20	20	20	1
m	1	0.817						SECONTO	np	7	0	monitoring	250	nonparola	2	ong	0	no	SV24F1	24	F	2022-01-31_24h19.25.840	THAI_NEGA	2021.2.3	Win32	59.97720866						0	21	21	21	1
l	1	0.9011						POMATA	p	6	0	monitoring	500	l	1	pmcue	0	no	SV24F1	24	F	2022-01-31_24h19.25.840	THAI_NEGA	2021.2.3	Win32	59.97720866						0	22	22	22	1
m	1	1.3012						UMETTA	np	6	0	monitoring	250	nonparola	2	ong	0	no	SV24F1	24	F	2022-01-31_24h19.25.840	THAI_NEGA	2021.2.3	Win32	59.97720866						0	23	23	23	1
z	1	0.6329						FRUSCIO	p	7	9	monitoring	0	parola	1	ong	0	no	SV24F1	24	F	2022-01-31_24h19.25.840	THAI_NEGA	2021.2.3	Win32	59.97720866						0	24	24	24	1
z	1	0.8084						ORDIGNO	p	7	15	monitoring	250	parola	1	ong	0	no	SV24F1	24	F	2022-01-31_24h19.25.840	THAI_NEGA	2021.2.3	Win32	59.97720866						0	25	25	25	1
m	1	0.8123						METALO	np	6	0	monitoring	0	nonparola	2	ong	0	no	SV24F1	24	F	2022-01-31_24h19.25.840	THAI_NEGA	2021.2.3	Win32	59.97720866						0	26	26	26	1
m	1	0.7756						GAVERA	np	6	0	monitoring	500	nonparola	2	ong	0	no	SV24F1	24	F	2022-01-31_24h19.25.840	THAI_NEGA	2021.2.3	Win32	59.97720866						0	27	27	27	1
z	1	0.819						INSERTO	p	7	9	monitoring	0	parola	1	ong	0	no	SV24F1	24	F	2022-01-31_24h19.25.840	THAI_NEGA	2021.2.3	Win32	59.97720866						0	28	28	28	1
z	1	0.6756						VICARIO	p	7	9	monitoring	500	parola	1	ong	0	no	SV24F1	24	F	2022-01-31_24h19.25.840	THAI_NEGA	2021.2.3	Win32	59.97720866						0	29	29	29	1
m	1	0.9399						ACENDA	np	6	0	monitoring	0	nonparola	2	ong	0	no	SV24F1	24	F	2022-01-31_24h19.25.840	THAI_NEGA	2021.2.3	Win32	59.97720866						0	30	30	30	1
z	1	0.7152						DECADE	p	6	7	monitoring	0	parola	1	ong	0	no	SV24F1	24	F	2022-01-31_24h19.25.840	THAI_NEGA	2021.2.3	Win32	59.97720866						0	31	31	31	1
m	1	0.7936						PALETE	np	6	0	monitoring	500	nonparola	2	ong	0	no	SV24F1	24	F	2022-01-31_24h19.25.840	THAI_NEGA	2021.2.3	Win32	59.97720866						0	32	32	32	1
z	1	0.9712						SENAPE	p	6	17	monitoring	500	parola	1	ong	0	no	SV24F1	24	F	2022-01-31_24h19.25.840	THAI_NEGA	2021.2.3	Win32	59.97720866						0	33	33	33	1
m	1	0.8183						TENTONO	np	7	0	monitoring	0	nonparola	2	ong	0	no	SV24F1	24	F	2022-01-31_24h19.25.840	THAI_NEGA	2021.2.3	Win32	59.97720866						0	34	34	34	1
z	0	0.771						MANICO	p	6	12	monitoring	0	l	1	pmcue	0	no	SV24F1	24	F	2022-01-31_24h19.25.840	THAI_NEGA	2021.2.3	Win32	59.97720866						0	35	35	35	1
z	1	0.7732						GETTONE	p	7	5	monitoring	250	parola	1	ong	0	no	SV24F1	24	F	2022-01-31_24h19.25.840	THAI_NEGA	2021.2.3	Win32	59.97720866						0	36	36	36	1
m	1	0.9705						CALERA	np	6	0	monitoring	500	nonparola	2	ong	0	no	SV24F1	24	F	2022-01-31_24h19.25.840	THAI_NEGA	2021.2.3	Win32	59.97720866						0	37	37	37	1
z	1	0.6176						USTIONE	p	7	20	monitoring	500	parola	1	ong	0	no	SV24F1	24	F	2022-01-31_24h19.25.840	THAI_NEGA	2021.2.3	Win32	59.97720866						0	38	38	38	1
z	1	1.435						LEGNAME	p	7	7	monitoring	0	parola	1	ong	0	no	SV24F1	24	F	2022-01-31_24h19.25.840	THAI_NEGA	2021.2.3	Win32	59.97720866						0	39	39	39	1
m	1	1.1918						MODIVO	np	6	0	monitoring	0	nonparola	2	ong	0	no	SV24F1	24	F	2022-01-31_24h19.25.840	THAI_NEGA	2021.2.3	Win32	59.97720866						0	40	40	40	1
z	1	0.7615						RADURA	p	6	9	monitoring	0	parola	1	ong	0	no	SV24F1	24	F	2022-01-31_24h19.25.840	THAI_NEGA	2021.2.3	Win32	59.97720866						0	41	41	41	1
m	1	0.7889						TUANTO	np	6	0	monitoring	250	nonparola	2	ong	0	no	SV24F1	24	F	2022-01-31_24h19.25.840	THAI_NEGA	2021.2.3	Win32	59.97720866						0	42	42	42	1
z	1	0.7925						PICCONE	p	7	11	monitoring	0	parola	1	ong	0	no	SV24F1	24	F	2022-01-31_24h19.25.840	THAI_NEGA	2021.2.3	Win32	59.97720866						0	43	43	43	1
m	1	1.173						LACREME	np	7	0	monitoring	250	nonparola	2	ong	0	no	SV24F1	24	F	2022-01-31_24h19.25.840	THAI_NEGA	2021.2.3	Win32	59.97720866						0	44	44	44	1
m	1	0.9421						DILITTA	np	7	0	monitoring	500	nonparola	2	ong	0	no	SV24F1	24	F	2022-01-31_24h19.25.840	THAI_NEGA	2021.2.3	Win32	59.97720866						0	45	45	45	1
l	1	0.712						TOMANTE	np	7	0	monitoring	0	l	2	pmcue	0	no	SV24F1	24	F	2022-01-31_24h19.25.840	THAI_NEGA	2021.2.3	Win32	59.97720866						0	46	46	46	1
z	1	0.7562						OTTONE	p	6	17	monitoring	500	parola	1	ong	0	no	SV24F1	24	F	2022-01-31_24h19.25.840	THAI_NEGA	2021.2.3	Win32	59.97720866						0	47	47	47	1
z	1	0.7753						GAZEBO	p	6	8	monitoring	0	parola	1	ong	0	no	SV24F1	24	F	2022-01-31_24h19.25.840	THAI_NEGA	2021.2.3	Win32	59.97720866						0	48	48	48	1
m	1	0.9182						NENICO	np	6	0	monitoring	250	nonparola	2	ong	0	no	SV24F1	24	F	2022-01-31_24h19.25.840	THAI_NEGA	2021.2.3	Win32	59.97720866						0	49	49	49	1
z	1	0.7389						ARPIONE	p	7	12	monitoring	250	parola	1	ong	0	no	SV24F1	24	F	2022-01-31_24h19.25.840	THAI_NEGA	2021.2.3	Win32	59.97720866						0	50	50	50	1
z	0	0.9356						VANIGIA	np	7	0	monitoring	500	nonparola	2	ong	0	no	SV24F1	24	F	2022-01-31_24h19.25.840	THAI_NEGA	2021.2.3	Win32	59.97720866						0	51	51	51	1
m	1	0.8339						EBLISSE	np	7	0	monitoring	0	nonparola	2	ong	0	no	SV24F1	24	F	2022-01-31_24h19.25.840	THAI_NEGA	2021.2.3	Win32	59.97720866						0	52	52	52	1
z	1	1.063						CARTINA	p	7	13	monitoring	250	parola	1	ong	0	no	SV24F1	24	F	2022-01-31_24h19.25.840	THAI_NEGA	2021.2.3	Win32	59.97720866						0	53	53	53	1
m	1	0.6584						TECITA	np	6	0	monitoring	500	nonparola	2	ong	0	no	SV24F1	24	F	2022-01-31_24h19.25.840	THAI_NEGA	2021.2.3	Win32	59.97720866						0	54	54	54	1
z	1	0.5183						FELINO	p	6	9	monitoring	500	parola	1	ong	0	no	SV24F1	24	F	2022-01-31_24h19.25.840	THAI_NEGA	2021.2.3	Win32	59.97720866						0	55	55	55	1
z	0	0.5958						GINEVRO	np	7	0	monitoring	250	nonparola	2	ong	0	no	SV24F1	24	F	2022-01-31_24h19.25.840	THAI_NEGA	2021.2.3	Win32	59.97720866						0	56	56	56	1
m	1	0.7015						ELANCO	np	6	0	monitoring	250	nonparola	2	ong	0	no	SV24F1	24	F	2022-01-31_24h19.25.840	THAI_NEGA	2021.2.3	Win32	59.97720866						0	57	57	57	1
z	1	0.684						BIDONE	p	6	13	monitoring	0	parola	1	ong	0	no	SV24F1	24	F	2022-01-31_24h19.25.840	THAI_NEGA	2021.2.3	Win32	59.97720866						0	58	58	58	1
z	1	0.8588						LEMURE	p	6	3	monitoring	500	parola	1	ong	0	no	SV24F1	24	F	2022-01-31_24h19.25.840	THAI_NEGA	2021.2.3	Win32	59.97720866						0	59	59	59	1
z	0	0.9364						SAGOMA	p	6	0	monitoring	250	l	1	pmcue	0	no	SV24F1	24	F	2022-01-31_24h19.25.840	THAI_NEGA	2021.2.3	Win32	59.97720866						0	60	60	60	1
z	1	0.7407						REPERTO	p	7	7	monitoring	0	parola	1	ong	0	no	SV24F1	24	F	2022-01-31_24h19.25.840	THAI_NEGA	2021.2.3	Win32	59.97720866						0	61	61	61	1
m	1	0.9516						MIDULLO	np	7	0	monitoring	250	nonparola	2	ong	0	no	SV24F1	24	F	2022-01-31_24h19.25.840	THAI_NEGA	2021.2.3	Win32	59.97720866						0	62	62	62	1
m	1	1.4332						DANNOLA	np	7	0	monitoring	500	nonparola	2	ong	0	no	SV24F1	24	F	2022-01-31_24h19.25.840	THAI_NEGA	2021.2.3	Win32	59.97720866						0	63	63	63	1
z	1	0.818						ORFANO	p	6	9	monitoring	500	parola	1	ong	0	no	SV24F1	24	F	2022-01-31_24h19.25.840	THAI_NEGA	2021.2.3	Win32	59.97720866						0	64	64	64	1
m	1	1.1372						BANENA	np	6	0	monitoring	250	nonparola	2	ong	0	no	SV24F1	24	F	2022-01-31_24h19.25.840	THAI_NEGA	2021.2.3	Win32	59.97720866						0	65	65	65	1
m	1	0.8554						FERPATA	np	7	0	monitoring	0	nonparola	2	ong	0	no	SV24F1	24	F	2022-01-31_24h19.25.840	THAI_NEGA	2021.2.3	Win32	59.97720866						0	66	66	66	1
z	1	0.7676						NEURONE	p	7	11	monitoring	250	parola	1	ong	0	no	SV24F1	24	F	2022-01-31_24h19.25.840	THAI_NEGA	2021.2.3	Win32	59.97720866						0	67	67	67	1
m	1	1.1041						LATTERA	np	7	0	monitoring	500	nonparola	2	ong	0	no	SV24F1	24	F	2022-01-31_24h19.25.840	THAI_NEGA	2021.2.3	Win32	59.97720866						0	68	68	68	1
m	1	0.8727						GESIONE	np	7	0	monitoring	500	nonparola	2	ong	0	no	SV24F1	24	F	2022-01-31_24h19.25.840	THAI_NEGA	2021.2.3	Win32	59.97720866						0	69	69	69	1
z	1	0.8116						PEDANA	p	6	18	monitoring	500	parola	1	ong	0	no	SV24F1	24	F	2022-01-31_24h19.25.840	THAI_NEGA	2021.2.3	Win32	59.97720866						0	70	70	70	1
l	1	0.6679						MACIATA	np	7	0	monitoring	500	l	2	pmcue	0	no	SV24F1	24	F	2022-01-31_24h19.25.840	THAI_NEGA	2021.2.3	Win32	59.97720866						0	71	71	71	1
m	1	0.7177						FIOLINO	np	7	0	monitoring	250	nonparola	2	ong	0	no	SV24F1	24	F	2022-01-31_24h19.25.840	THAI_NEGA	2021.2.3	Win32	59.97720866						0	72	72	72	1
z	1	0.8694						INGORGO	p	7	16	monitoring	0	parola	1	ong	0	no	SV24F1	24	F	2022-01-31_24h19.25.840	THAI_NEGA	2021.2.3	Win32	59.97720866						0	73	73	73	1
m	1	0.7768						IMPORO	np	6	0	monitoring	250	nonparola	2	ong	0	no	SV24F1	24	F	2022-01-31_24h19.25.840	THAI_NEGA	2021.2.3	Win32	59.97720866						0	74	74	74	1
z	1	0.7396						NOBILE	p	6	29	monitoring	500	parola	1	ong	0	no	SV24F1	24	F	2022-01-31_24h19.25.840	THAI_NEGA	2021.2.3	Win32	59.97720866						0	75	75	75	1
z	1	0.8058						MINIERA	p	7	19	monitoring	500	parola	1	ong	0	no	SV24F1	24	F	2022-01-31_24h19.25.840	THAI_NEGA	2021.2.3	Win32	59.97720866						0	76	76	76	1
m	1	0.8053						ALLARVE	np	7	0	monitoring	500	nonparola	2	ong	0	no	SV24F1	24	F	2022-01-31_24h19.25.840	THAI_NEGA	2021.2.3	Win32	59.97720866						0	77	77	77	1
m	1	0.701						DIBANO	np	6	0	monitoring	250	nonparola	2	ong	0	no	SV24F1	24	F	2022-01-31_24h19.25.840	THAI_NEGA	2021.2.3	Win32	59.97720866						0	78	78	78	1
m	0	0.6354						FAGOTTO	p	7	7	monitoring	0	parola	1	ong	0	no	SV24F1	24	F	2022-01-31_24h19.25.840	THAI_NEGA	2021.2.3	Win32	59.97720866						0	79	79	79	1
z	1	0.6512						PALUDE	p	6	13	monitoring	0	parola	1	ong	0	no	SV24F1	24	F	2022-01-31_24h19.25.840	THAI_NEGA	2021.2.3	Win32	59.97720866						0	80	80	80	1
m	1	0.8356						MUDINO	np	6	0	monitoring	500	nonparola	2	ong	0	no	SV24F1	24	F	2022-01-31_24h19.25.840	THAI_NEGA	2021.2.3	Win32	59.97720866						0	81	81	81	1
m	1	0.8625						ESTEBA	np	6	0	monitoring	500	nonparola	2	ong	0	no	SV24F1	24	F	2022-01-31_24h19.25.840	THAI_NEGA	2021.2.3	Win32	59.97720866						0	82	82	82	1
l	1	0.811						MANTIDE	p	7	9	monitoring	250	l	1	pmcue	0	no	SV24F1	24	F	2022-01-31_24h19.25.840	THAI_NEGA	2021.2.3	Win32	59.97720866						0	83	83	83	1
z	1	0.6683						UVETTA	p	6	11	monitoring	500	parola	1	ong	0	no	SV24F1	24	F	2022-01-31_24h19.25.840	THAI_NEGA	2021.2.3	Win32	59.97720866						0	84	84	84	1
z	1	0.739						ESILIO	p	6	41	monitoring	250	parola	1	ong	0	no	SV24F1	24	F	2022-01-31_24h19.25.840	THAI_NEGA	2021.2.3	Win32	59.97720866						0	85	85	85	1
m	1	1.418						RECRUTA	np	7	0	monitoring	500	nonparola	2	ong	0	no	SV24F1	24	F	2022-01-31_24h19.25.840	THAI_NEGA	2021.2.3	Win32	59.97720866						0	86	86	86	1
z	1	1.0957						TIMONE	p	7	31	monitoring	250	parola	1	ong	0	no	SV24F1	24	F	2022-01-31_24h19.25.840	THAI_NEGA	2021.2.3	Win32	59.97720866						0	87	87	87	1
z	1	0.961						CAVOLO	p	6	13	monitoring	0	parola	1	ong	0	no	SV24F1	24	F	2022-01-31_24h19.25.840	THAI_NEGA	2021.2.3	Win32	59.97720866						0	88	88	88	1
m	1	0.7442						NOTTARE	np	7	0	monitoring	500	nonparola	2	ong	0	no	SV24F1	24	F	2022-01-31_24h19.25.840	THAI_NEGA	2021.2.3	Win32	59.97720866						0	89	89	89	1
z	1	0.6905						LICHENE	p	7	7	monitoring	0	parola	1	ong	0	no	SV24F1	24	F	2022-01-31_24h19.25.840	THAI_NEGA	2021.2.3	Win32	59.97720866						0	90	90	90	1
m	1	0.7302						PUSTINO	np	7	0	monitoring	500	nonparola	2	ong	0	no	SV24F1	24	F	2022-01-31_24h19.25.840	THAI_NEGA	2021.2.3	Win32	59.97720866						0	91	91	91	1
m	0	0.8118						MULINO	p	6	7	monitoring	0	parola	1	ong	0	no	SV24F1	24	F	2022-01-31_24h19.25.840	THAI_NEGA	2021.2.3	Win32	59.97720866						0	92	92	92	1
m	1	0.7615						VAROLO	np	6	0	monitoring	0	nonparola	2	ong	0	no	SV24F1	24	F	2022-01-31_24h19.25.840	THAI_NEGA	2021.2.3	Win32	59.97720866						0	93	93	93	1
z	0	0.5868						ENIGMA	p	6	9	monitoring	500	l	1	pmcue	0	no	SV24F1	24	F	2022-01-31_24h19.25.840	THAI_NEGA	2021.2.3	Win32	59.97720866						0	94	94	94	1
z	1	1.0451						NARICE	p	6	15	monitoring	250	parola	1	ong	0	no	SV24F1	24	F	2022-01-31_24h19.25.840	THAI_NEGA	2021.2.3	Win32	59.97720866						0	95	95	95	1
m	1	0.8328						CAVIDE	np	6	0	monitoring	500	nonparola	2	ong	0	no	SV24F1	24	F	2022-01-31_24h19.25.840	THAI_NEGA	2021.2.3	Win32	59.97720866						0	96	96	96	1
m	1	1.0204						VOLACE	np	6	0	monitoring	0	nonparola	2	ong	0	no	SV24F1	24	F	2022-01-31_24h19.25.840	THAI_NEGA	2021.2.3	Win32	59.97720866						0	97	97	97	1
m	1	0.996						SADICE	np	6	0	monitoring	0	nonparola	2	ong	0	no	SV24F1	24	F	2022-01-31_24h19.25.840	THAI_NEGA	2021.2.3	Win32	59.97720866						0	98	98	98	1
z	1	1.093						VORTICE	p	7	14	monitoring	250	parola	1	ong	0	no	SV24F1	24	F	2022-01-31_24h19.25.840	THAI_NEGA	2021.2.3	Win32	59.97720866						0	99	99	99	1
																			SV24F1	24	F	2022-01-31_24h19.25.840	THAI_NEGA	2021.2.3	Win32	59.97720866											n	1	5.1584	y	1	2.4133	n	1	3.2067
