# Supplementary material for: Thinking about it: the impact of COVID-19-related stimuli on prospective memory
Source: PeerJ. 2023 Nov 16;11:e16389. doi: 10.7717/peerj.16389 (PMC10657566; doi:10.7717/peerj.16389)
Supplement: Supplemental Information 4 — The raw data from both the task and the questionnaire. Both folders are divided in the three conditions (COV, DOC, and NEGA) depending on the presented video clip. [file peerj-11-16389-s004.zip › Data/RAW_Data_Task/NEGA_version/FP24F12_nega.csv]

trial_key.keys	trial_key.corr	trial_key.rt	trials_loop_practice.thisRepN	trials_loop_practice.thisTrialN	trials_loop_practice.thisN	trials_loop_practice.thisIndex	trials_loop_practice.ran	stimolo	parolanonparola	lunghezza	frequenza	blocco	jitter	rispcorr	StimTrig	stim_type	stimulus_after	underline	ID_Soggetto*	Età*	Sesso	date	expName	psychopyVersion	OS	frameRate	trials_loop_baseline.thisRepN	trials_loop_baseline.thisTrialN	trials_loop_baseline.thisN	trials_loop_baseline.thisIndex	trials_loop_baseline.ran	trials_loop_attention.thisRepN	trials_loop_attention.thisTrialN	trials_loop_attention.thisN	trials_loop_attention.thisIndex	trials_loop_attention.ran	emotional1_key.keys	emotional1_key.corr	emotional1_key.rt	emotional2_key.keys	emotional2_key.corr	emotional2_key.rt	emotional3_key.keys	emotional3_key.corr	emotional3_key.rt
z	1	0.6775	0	0	0	0	1	ARANCIA	p	7	31	practice	500	parola	1	ong	0	no	FP24F12	24	F	2021-11-12_15h42.05.772	THAI_NEGA	2021.2.3	Win32	59.99880002
m	1	1.0276	0	1	1	1	1	RECINA	np	6	0	practice	500	nonparola	2	ong	0	no	FP24F12	24	F	2021-11-12_15h42.05.772	THAI_NEGA	2021.2.3	Win32	59.99880002
m	1	1.0338	0	2	2	2	1	TUCCANA	np	7	0	practice	250	nonparola	2	ong	0	no	FP24F12	24	F	2021-11-12_15h42.05.772	THAI_NEGA	2021.2.3	Win32	59.99880002
z	1	0.6637	0	3	3	3	1	PETTINE	p	7	1	practice	0	parola	1	ong	0	no	FP24F12	24	F	2021-11-12_15h42.05.772	THAI_NEGA	2021.2.3	Win32	59.99880002
m	1	0.8515	0	4	4	4	1	INFITO	np	6	0	practice	500	nonparola	2	ong	0	no	FP24F12	24	F	2021-11-12_15h42.05.772	THAI_NEGA	2021.2.3	Win32	59.99880002
z	1	0.719	0	5	5	5	1	GIUDICE	p	7	374	practice	500	parola	1	ong	0	no	FP24F12	24	F	2021-11-12_15h42.05.772	THAI_NEGA	2021.2.3	Win32	59.99880002
z	1	0.6196	0	6	6	6	1	VOLANTE	p	7	89	practice	0	parola	1	ong	0	no	FP24F12	24	F	2021-11-12_15h42.05.772	THAI_NEGA	2021.2.3	Win32	59.99880002
m	1	0.6695	0	7	7	7	1	CUBELA	np	6	0	practice	250	nonparola	2	ong	0	no	FP24F12	24	F	2021-11-12_15h42.05.772	THAI_NEGA	2021.2.3	Win32	59.99880002
m	1	0.7444	0	8	8	8	1	LUGGINE	np	7	0	practice	0	nonparola	2	ong	0	no	FP24F12	24	F	2021-11-12_15h42.05.772	THAI_NEGA	2021.2.3	Win32	59.99880002
z	1	0.4961	0	9	9	9	1	DISEGNO	p	7	201	practice	0	parola	1	ong	0	no	FP24F12	24	F	2021-11-12_15h42.05.772	THAI_NEGA	2021.2.3	Win32	59.99880002
z	1	0.6659						RELITTO	p	7	8	baseline	500	parola	1	ong	0	no	FP24F12	24	F	2021-11-12_15h42.05.772	THAI_NEGA	2021.2.3	Win32	59.99880002	0	0	0	0	1
z	1	0.9824						GERANIO	p	7	12	baseline	250	parola	1	ong	0	no	FP24F12	24	F	2021-11-12_15h42.05.772	THAI_NEGA	2021.2.3	Win32	59.99880002	0	1	1	1	1
m	1	0.8228						VANANGA	np	7	0	baseline	0	nonparola	2	ong	0	no	FP24F12	24	F	2021-11-12_15h42.05.772	THAI_NEGA	2021.2.3	Win32	59.99880002	0	2	2	2	1
m	0	0.694						NATICA	p	6	5	baseline	250	parola	1	ong	0	no	FP24F12	24	F	2021-11-12_15h42.05.772	THAI_NEGA	2021.2.3	Win32	59.99880002	0	3	3	3	1
m	1	0.8441						USTELLO	np	7	0	baseline	500	nonparola	2	ong	0	no	FP24F12	24	F	2021-11-12_15h42.05.772	THAI_NEGA	2021.2.3	Win32	59.99880002	0	4	4	4	1
z	1	0.6258						METANO	p	6	17	baseline	250	parola	1	ong	0	no	FP24F12	24	F	2021-11-12_15h42.05.772	THAI_NEGA	2021.2.3	Win32	59.99880002	0	5	5	5	1
m	1	1.2446						FIURIA	np	6	0	baseline	500	nonparola	2	ong	0	no	FP24F12	24	F	2021-11-12_15h42.05.772	THAI_NEGA	2021.2.3	Win32	59.99880002	0	6	6	6	1
z	1	0.7768						SUGHERO	p	7	5	baseline	250	parola	1	ong	0	no	FP24F12	24	F	2021-11-12_15h42.05.772	THAI_NEGA	2021.2.3	Win32	59.99880002	0	7	7	7	1
m	1	1.0474						PIROTA	np	6	0	baseline	250	nonparola	2	ong	0	no	FP24F12	24	F	2021-11-12_15h42.05.772	THAI_NEGA	2021.2.3	Win32	59.99880002	0	8	8	8	1
m	1	0.9182						BAMBORA	np	7	0	baseline	0	nonparola	2	ong	0	no	FP24F12	24	F	2021-11-12_15h42.05.772	THAI_NEGA	2021.2.3	Win32	59.99880002	0	9	9	9	1
z	1	0.7465						PETALO	p	6	27	baseline	250	parola	1	ong	0	no	FP24F12	24	F	2021-11-12_15h42.05.772	THAI_NEGA	2021.2.3	Win32	59.99880002	0	10	10	10	1
z	1	1.3721						ELMETTO	p	7	5	baseline	0	parola	1	ong	0	no	FP24F12	24	F	2021-11-12_15h42.05.772	THAI_NEGA	2021.2.3	Win32	59.99880002	0	11	11	11	1
m	1	0.6643						DOBILE	np	6	0	baseline	250	nonparola	2	ong	0	no	FP24F12	24	F	2021-11-12_15h42.05.772	THAI_NEGA	2021.2.3	Win32	59.99880002	0	12	12	12	1
m	0	0.7117						BAVERO	p	6	7	baseline	0	parola	1	ong	0	no	FP24F12	24	F	2021-11-12_15h42.05.772	THAI_NEGA	2021.2.3	Win32	59.99880002	0	13	13	13	1
z	1	0.7219						VALENZA	p	7	10	baseline	500	parola	1	ong	0	no	FP24F12	24	F	2021-11-12_15h42.05.772	THAI_NEGA	2021.2.3	Win32	59.99880002	0	14	14	14	1
m	1	0.581						ORDONE	np	6	0	baseline	250	nonparola	2	ong	0	no	FP24F12	24	F	2021-11-12_15h42.05.772	THAI_NEGA	2021.2.3	Win32	59.99880002	0	15	15	15	1
m	1	0.6758						TERPONE	np	7	0	baseline	250	nonparola	2	ong	0	no	FP24F12	24	F	2021-11-12_15h42.05.772	THAI_NEGA	2021.2.3	Win32	59.99880002	0	16	16	16	1
z	1	0.7819						INCHINO	p	7	10	baseline	250	parola	1	ong	0	no	FP24F12	24	F	2021-11-12_15h42.05.772	THAI_NEGA	2021.2.3	Win32	59.99880002	0	17	17	17	1
z	1	0.8483						ETTARO	p	6	31	baseline	0	parola	1	ong	0	no	FP24F12	24	F	2021-11-12_15h42.05.772	THAI_NEGA	2021.2.3	Win32	59.99880002	0	18	18	18	1
m	1	0.987						LUVACA	np	6	0	baseline	250	nonparola	2	ong	0	no	FP24F12	24	F	2021-11-12_15h42.05.772	THAI_NEGA	2021.2.3	Win32	59.99880002	0	19	19	19	1
z	1	0.6863						DUETTO	p	6	23	baseline	500	parola	1	ong	0	no	FP24F12	24	F	2021-11-12_15h42.05.772	THAI_NEGA	2021.2.3	Win32	59.99880002	0	20	20	20	1
m	1	1.1485						PUPILE	np	6	0	baseline	250	nonparola	2	ong	0	no	FP24F12	24	F	2021-11-12_15h42.05.772	THAI_NEGA	2021.2.3	Win32	59.99880002	0	21	21	21	1
m	1	0.7354						STOVACO	np	7	0	baseline	0	nonparola	2	ong	0	no	FP24F12	24	F	2021-11-12_15h42.05.772	THAI_NEGA	2021.2.3	Win32	59.99880002	0	22	22	22	1
z	1	0.735						BARILE	p	6	7	baseline	500	parola	1	ong	0	no	FP24F12	24	F	2021-11-12_15h42.05.772	THAI_NEGA	2021.2.3	Win32	59.99880002	0	23	23	23	1
m	1	0.9556						RANAIO	np	6	0	baseline	250	nonparola	2	ong	0	no	FP24F12	24	F	2021-11-12_15h42.05.772	THAI_NEGA	2021.2.3	Win32	59.99880002	0	24	24	24	1
z	1	0.7783						CAVERNA	p	7	14	baseline	250	parola	1	ong	0	no	FP24F12	24	F	2021-11-12_15h42.05.772	THAI_NEGA	2021.2.3	Win32	59.99880002	0	25	25	25	1
m	1	1.1791						ROTOIA	np	7	0	baseline	500	nonparola	2	ong	0	no	FP24F12	24	F	2021-11-12_15h42.05.772	THAI_NEGA	2021.2.3	Win32	59.99880002	0	26	26	26	1
z	1	1.0441						ALTURA	p	6	8	baseline	500	parola	1	ong	0	no	FP24F12	24	F	2021-11-12_15h42.05.772	THAI_NEGA	2021.2.3	Win32	59.99880002	0	27	27	27	1
z	1	0.6451						DIPINTO	p	7	21	baseline	0	parola	1	ong	0	no	FP24F12	24	F	2021-11-12_15h42.05.772	THAI_NEGA	2021.2.3	Win32	59.99880002	0	28	28	28	1
z	1	0.8552						LEGUME	p	6	11	baseline	250	parola	1	ong	0	no	FP24F12	24	F	2021-11-12_15h42.05.772	THAI_NEGA	2021.2.3	Win32	59.99880002	0	29	29	29	1
m	1	0.6893						FEDINO	np	6	0	baseline	500	nonparola	2	ong	0	no	FP24F12	24	F	2021-11-12_15h42.05.772	THAI_NEGA	2021.2.3	Win32	59.99880002	0	30	30	30	1
z	1	0.8012						MENSOLA	p	7	7	baseline	0	parola	1	ong	0	no	FP24F12	24	F	2021-11-12_15h42.05.772	THAI_NEGA	2021.2.3	Win32	59.99880002	0	31	31	31	1
m	1	0.7446						ALCUME	np	6	0	baseline	500	nonparola	2	ong	0	no	FP24F12	24	F	2021-11-12_15h42.05.772	THAI_NEGA	2021.2.3	Win32	59.99880002	0	32	32	32	1
z	1	0.6678						INNESTO	p	6	13	baseline	0	parola	1	ong	0	no	FP24F12	24	F	2021-11-12_15h42.05.772	THAI_NEGA	2021.2.3	Win32	59.99880002	0	33	33	33	1
m	1	0.7121						LAVENDA	np	7	0	baseline	0	nonparola	2	ong	0	no	FP24F12	24	F	2021-11-12_15h42.05.772	THAI_NEGA	2021.2.3	Win32	59.99880002	0	34	34	34	1
z	1	0.8968						SLAVINA	p	7	5	baseline	500	parola	1	ong	0	no	FP24F12	24	F	2021-11-12_15h42.05.772	THAI_NEGA	2021.2.3	Win32	59.99880002	0	35	35	35	1
z	1	0.6811						ORMONE	p	6	6	baseline	500	parola	1	ong	0	no	FP24F12	24	F	2021-11-12_15h42.05.772	THAI_NEGA	2021.2.3	Win32	59.99880002	0	36	36	36	1
m	1	0.7527						UMIONE	np	6	0	baseline	0	nonparola	2	ong	0	no	FP24F12	24	F	2021-11-12_15h42.05.772	THAI_NEGA	2021.2.3	Win32	59.99880002	0	37	37	37	1
z	1	0.7135						SALAME	p	6	14	baseline	0	parola	1	ong	0	no	FP24F12	24	F	2021-11-12_15h42.05.772	THAI_NEGA	2021.2.3	Win32	59.99880002	0	38	38	38	1
m	1	0.7333						GANDOLA	np	7	0	baseline	500	nonparola	2	ong	0	no	FP24F12	24	F	2021-11-12_15h42.05.772	THAI_NEGA	2021.2.3	Win32	59.99880002	0	39	39	39	1
m	1	1.0882						DIGEGNO	np	7	0	baseline	500	nonparola	2	ong	0	no	FP24F12	24	F	2021-11-12_15h42.05.772	THAI_NEGA	2021.2.3	Win32	59.99880002	0	40	40	40	1
m	1	0.6983						BACRECA	np	7	0	baseline	0	nonparola	2	ong	0	no	FP24F12	24	F	2021-11-12_15h42.05.772	THAI_NEGA	2021.2.3	Win32	59.99880002	0	41	41	41	1
m	0	0.6715						RUDERE	p	6	8	baseline	250	parola	1	ong	0	no	FP24F12	24	F	2021-11-12_15h42.05.772	THAI_NEGA	2021.2.3	Win32	59.99880002	0	42	42	42	1
m	1	0.7803						OSCITE	np	6	0	baseline	250	nonparola	2	ong	0	no	FP24F12	24	F	2021-11-12_15h42.05.772	THAI_NEGA	2021.2.3	Win32	59.99880002	0	43	43	43	1
z	1	0.6824						NETTARE	p	7	14	baseline	500	parola	1	ong	0	no	FP24F12	24	F	2021-11-12_15h42.05.772	THAI_NEGA	2021.2.3	Win32	59.99880002	0	44	44	44	1
m	1	0.724						PENTERA	np	7	0	baseline	0	nonparola	2	ong	0	no	FP24F12	24	F	2021-11-12_15h42.05.772	THAI_NEGA	2021.2.3	Win32	59.99880002	0	45	45	45	1
m	1	0.7504						NEBOZIO	np	7	0	baseline	250	nonparola	2	ong	0	no	FP24F12	24	F	2021-11-12_15h42.05.772	THAI_NEGA	2021.2.3	Win32	59.99880002	0	46	46	46	1
z	1	0.7315						ZATTERA	p	7	14	baseline	500	parola	1	ong	0	no	FP24F12	24	F	2021-11-12_15h42.05.772	THAI_NEGA	2021.2.3	Win32	59.99880002	0	47	47	47	1
z	1	0.6463						LAMIERA	p	7	11	baseline	500	parola	1	ong	0	no	FP24F12	24	F	2021-11-12_15h42.05.772	THAI_NEGA	2021.2.3	Win32	59.99880002	0	48	48	48	1
m	1	0.7329						CULINA	np	6	0	baseline	500	nonparola	2	ong	0	no	FP24F12	24	F	2021-11-12_15h42.05.772	THAI_NEGA	2021.2.3	Win32	59.99880002	0	49	49	49	1
z	1	0.928						FALANGE	p	7	9	baseline	250	parola	1	ong	0	no	FP24F12	24	F	2021-11-12_15h42.05.772	THAI_NEGA	2021.2.3	Win32	59.99880002	0	50	50	50	1
z	1	0.7269						PEDALE	p	6	16	baseline	500	parola	1	ong	0	no	FP24F12	24	F	2021-11-12_15h42.05.772	THAI_NEGA	2021.2.3	Win32	59.99880002	0	51	51	51	1
m	1	0.9313						METARDO	np	7	0	baseline	500	nonparola	2	ong	0	no	FP24F12	24	F	2021-11-12_15h42.05.772	THAI_NEGA	2021.2.3	Win32	59.99880002	0	52	52	52	1
z	1	0.7548						EMPORIO	p	7	3	baseline	250	parola	1	ong	0	no	FP24F12	24	F	2021-11-12_15h42.05.772	THAI_NEGA	2021.2.3	Win32	59.99880002	0	53	53	53	1
m	1	1.3147						TAPORE	np	6	0	baseline	0	nonparola	2	ong	0	no	FP24F12	24	F	2021-11-12_15h42.05.772	THAI_NEGA	2021.2.3	Win32	59.99880002	0	54	54	54	1
m	1	0.8783						DENTIDE	np	7	0	baseline	250	nonparola	2	ong	0	no	FP24F12	24	F	2021-11-12_15h42.05.772	THAI_NEGA	2021.2.3	Win32	59.99880002	0	55	55	55	1
m	1	1.4027						SEPERTO	np	7	0	baseline	500	nonparola	2	ong	0	no	FP24F12	24	F	2021-11-12_15h42.05.772	THAI_NEGA	2021.2.3	Win32	59.99880002	0	56	56	56	1
z	1	0.6174						MUCOSA	p	6	6	baseline	500	parola	1	ong	0	no	FP24F12	24	F	2021-11-12_15h42.05.772	THAI_NEGA	2021.2.3	Win32	59.99880002	0	57	57	57	1
m	1	0.6771						BECULLA	np	7	0	baseline	250	nonparola	2	ong	0	no	FP24F12	24	F	2021-11-12_15h42.05.772	THAI_NEGA	2021.2.3	Win32	59.99880002	0	58	58	58	1
z	1	0.95						FUCINA	p	6	8	baseline	250	parola	1	ong	0	no	FP24F12	24	F	2021-11-12_15h42.05.772	THAI_NEGA	2021.2.3	Win32	59.99880002	0	59	59	59	1
z	1	0.7277						ECLISSI	p	7	5	baseline	0	parola	1	ong	0	no	FP24F12	24	F	2021-11-12_15h42.05.772	THAI_NEGA	2021.2.3	Win32	59.99880002	0	60	60	60	1
z	1	0.6292						TROFEO	p	6	23	baseline	250	parola	1	ong	0	no	FP24F12	24	F	2021-11-12_15h42.05.772	THAI_NEGA	2021.2.3	Win32	59.99880002	0	61	61	61	1
z	1	0.6455						ROTTAME	p	7	7	baseline	0	parola	1	ong	0	no	FP24F12	24	F	2021-11-12_15h42.05.772	THAI_NEGA	2021.2.3	Win32	59.99880002	0	62	62	62	1
m	1	0.962						MENDOLO	np	7	0	baseline	500	nonparola	2	ong	0	no	FP24F12	24	F	2021-11-12_15h42.05.772	THAI_NEGA	2021.2.3	Win32	59.99880002	0	63	63	63	1
m	1	0.7615						ARSINE	np	6	0	baseline	250	nonparola	2	ong	0	no	FP24F12	24	F	2021-11-12_15h42.05.772	THAI_NEGA	2021.2.3	Win32	59.99880002	0	64	64	64	1
z	1	0.6622						TISANA	p	6	7	baseline	0	parola	1	ong	0	no	FP24F12	24	F	2021-11-12_15h42.05.772	THAI_NEGA	2021.2.3	Win32	59.99880002	0	65	65	65	1
m	1	1.2611						ORLINO	np	6	0	baseline	0	nonparola	2	ong	0	no	FP24F12	24	F	2021-11-12_15h42.05.772	THAI_NEGA	2021.2.3	Win32	59.99880002	0	66	66	66	1
m	0	1.4311						ARINGA	p	6	9	baseline	500	parola	1	ong	0	no	FP24F12	24	F	2021-11-12_15h42.05.772	THAI_NEGA	2021.2.3	Win32	59.99880002	0	67	67	67	1
m	1	0.963						TENGINE	np	7	0	baseline	0	nonparola	2	ong	0	no	FP24F12	24	F	2021-11-12_15h42.05.772	THAI_NEGA	2021.2.3	Win32	59.99880002	0	68	68	68	1
z	1	0.6231						ATTICO	p	6	6	baseline	500	parola	1	ong	0	no	FP24F12	24	F	2021-11-12_15h42.05.772	THAI_NEGA	2021.2.3	Win32	59.99880002	0	69	69	69	1
m	1	0.9317						VENORE	np	6	0	baseline	250	nonparola	2	ong	0	no	FP24F12	24	F	2021-11-12_15h42.05.772	THAI_NEGA	2021.2.3	Win32	59.99880002	0	70	70	70	1
z	1	1.0606						DARSENA	p	7	9	baseline	0	parola	1	ong	0	no	FP24F12	24	F	2021-11-12_15h42.05.772	THAI_NEGA	2021.2.3	Win32	59.99880002	0	71	71	71	1
m	1	0.8654						ALCIERE	np	7	0	baseline	250	nonparola	2	ong	0	no	FP24F12	24	F	2021-11-12_15h42.05.772	THAI_NEGA	2021.2.3	Win32	59.99880002	0	72	72	72	1
m	1	0.7617						ENTIMO	np	6	0	baseline	0	nonparola	2	ong	0	no	FP24F12	24	F	2021-11-12_15h42.05.772	THAI_NEGA	2021.2.3	Win32	59.99880002	0	73	73	73	1
z	1	0.6956						LIVIDO	p	6	8	baseline	500	parola	1	ong	0	no	FP24F12	24	F	2021-11-12_15h42.05.772	THAI_NEGA	2021.2.3	Win32	59.99880002	0	74	74	74	1
z	1	0.6947						NAUSEA	p	6	15	baseline	0	parola	1	ong	0	no	FP24F12	24	F	2021-11-12_15h42.05.772	THAI_NEGA	2021.2.3	Win32	59.99880002	0	75	75	75	1
m	1	1.0777						VERCACE	np	7	0	baseline	500	nonparola	2	ong	0	no	FP24F12	24	F	2021-11-12_15h42.05.772	THAI_NEGA	2021.2.3	Win32	59.99880002	0	76	76	76	1
z	1	0.7326						COFANO	p	6	9	baseline	0	parola	1	ong	0	no	FP24F12	24	F	2021-11-12_15h42.05.772	THAI_NEGA	2021.2.3	Win32	59.99880002	0	77	77	77	1
m	1	1.0967						USPICIO	np	7	0	baseline	250	nonparola	2	ong	0	no	FP24F12	24	F	2021-11-12_15h42.05.772	THAI_NEGA	2021.2.3	Win32	59.99880002	0	78	78	78	1
z	1	0.6944						IMBUTO	p	6	9	baseline	0	parola	1	ong	0	no	FP24F12	24	F	2021-11-12_15h42.05.772	THAI_NEGA	2021.2.3	Win32	59.99880002	0	79	79	79	1
m	1	0.7017						SADIVA	np	6	0	baseline	500	nonparola	2	ong	0	no	FP24F12	24	F	2021-11-12_15h42.05.772	THAI_NEGA	2021.2.3	Win32	59.99880002	0	80	80	80	1
z	1	0.8663						BOZZOLO	p	7	7	baseline	0	parola	1	ong	0	no	FP24F12	24	F	2021-11-12_15h42.05.772	THAI_NEGA	2021.2.3	Win32	59.99880002	0	81	81	81	1
m	1	0.9483						OMPICCIO	np	7	0	baseline	0	nonparola	2	ong	0	no	FP24F12	24	F	2021-11-12_15h42.05.772	THAI_NEGA	2021.2.3	Win32	59.99880002	0	82	82	82	1
m	1	0.8109						LIMPONE	np	7	0	baseline	500	nonparola	2	ong	0	no	FP24F12	24	F	2021-11-12_15h42.05.772	THAI_NEGA	2021.2.3	Win32	59.99880002	0	83	83	83	1
m	1	0.9861						NARCICO	np	7	0	baseline	250	nonparola	2	ong	0	no	FP24F12	24	F	2021-11-12_15h42.05.772	THAI_NEGA	2021.2.3	Win32	59.99880002	0	84	84	84	1
z	1	0.6966						PASCOLO	p	7	7	baseline	0	parola	1	ong	0	no	FP24F12	24	F	2021-11-12_15h42.05.772	THAI_NEGA	2021.2.3	Win32	59.99880002	0	85	85	85	1
	0							INSOGNA	np	7	0	baseline	250	nonparola	2	ong	0	no	FP24F12	24	F	2021-11-12_15h42.05.772	THAI_NEGA	2021.2.3	Win32	59.99880002	0	86	86	86	1
m	0	0.7648						PATINA	p	6	14	baseline	250	parola	1	ong	0	no	FP24F12	24	F	2021-11-12_15h42.05.772	THAI_NEGA	2021.2.3	Win32	59.99880002	0	87	87	87	1
m	1	0.5948						ADOLTO	np	7	0	baseline	0	nonparola	2	ong	0	no	FP24F12	24	F	2021-11-12_15h42.05.772	THAI_NEGA	2021.2.3	Win32	59.99880002	0	88	88	88	1
m	0	0.6987						UTENTE	p	6	34	baseline	0	parola	1	ong	0	no	FP24F12	24	F	2021-11-12_15h42.05.772	THAI_NEGA	2021.2.3	Win32	59.99880002	0	89	89	89	1
m	1	0.7375						CIPELLA	np	7	0	baseline	500	nonparola	2	ong	0	no	FP24F12	24	F	2021-11-12_15h42.05.772	THAI_NEGA	2021.2.3	Win32	59.99880002	0	90	90	90	1
z	1	0.7785						GINEPRO	p	7	10	baseline	0	parola	1	ong	0	no	FP24F12	24	F	2021-11-12_15h42.05.772	THAI_NEGA	2021.2.3	Win32	59.99880002	0	91	91	91	1
m	1	0.8446						NONATO	np	6	0	baseline	500	nonparola	2	ong	0	no	FP24F12	24	F	2021-11-12_15h42.05.772	THAI_NEGA	2021.2.3	Win32	59.99880002	0	92	92	92	1
z	1	0.6122						CALICE	p	6	10	baseline	0	parola	1	ong	0	no	FP24F12	24	F	2021-11-12_15h42.05.772	THAI_NEGA	2021.2.3	Win32	59.99880002	0	93	93	93	1
z	1	0.7618						TORACE	p	6	31	baseline	250	parola	1	ong	0	no	FP24F12	24	F	2021-11-12_15h42.05.772	THAI_NEGA	2021.2.3	Win32	59.99880002	0	94	94	94	1
m	0	1.2005						REDINE	p	6	8	baseline	500	parola	1	ong	0	no	FP24F12	24	F	2021-11-12_15h42.05.772	THAI_NEGA	2021.2.3	Win32	59.99880002	0	95	95	95	1
z	1	0.6538						GOMITO	p	6	35	baseline	0	parola	1	ong	0	no	FP24F12	24	F	2021-11-12_15h42.05.772	THAI_NEGA	2021.2.3	Win32	59.99880002	0	96	96	96	1
m	1	0.8112						INGENSO	np	7	0	baseline	500	nonparola	2	ong	0	no	FP24F12	24	F	2021-11-12_15h42.05.772	THAI_NEGA	2021.2.3	Win32	59.99880002	0	97	97	97	1
m	1	0.6326						COVALLO	np	7	0	baseline	250	nonparola	2	ong	0	no	FP24F12	24	F	2021-11-12_15h42.05.772	THAI_NEGA	2021.2.3	Win32	59.99880002	0	98	98	98	1
z	1	0.6812						MONACO	p	6	24	baseline	250	parola	1	ong	0	no	FP24F12	24	F	2021-11-12_15h42.05.772	THAI_NEGA	2021.2.3	Win32	59.99880002	0	99	99	99	1
z	1	1.0838						DILUVIO	p	7	34	monitoring	0	parola	1	ong	0	no	FP24F12	24	F	2021-11-12_15h42.05.772	THAI_NEGA	2021.2.3	Win32	59.99880002						0	0	0	0	1
m	1	1.1535						PADATO	np	6	0	monitoring	250	nonparola	2	ong	0	no	FP24F12	24	F	2021-11-12_15h42.05.772	THAI_NEGA	2021.2.3	Win32	59.99880002						0	1	1	1	1
z	1	0.5699						STIVALE	p	7	10	monitoring	0	parola	1	ong	0	no	FP24F12	24	F	2021-11-12_15h42.05.772	THAI_NEGA	2021.2.3	Win32	59.99880002						0	2	2	2	1
m	1	1.0504						BAMMINO	np	7	0	monitoring	0	nonparola	2	ong	0	no	FP24F12	24	F	2021-11-12_15h42.05.772	THAI_NEGA	2021.2.3	Win32	59.99880002						0	3	3	3	1
m	1	0.9775						NUDOLA	np	6	0	monitoring	250	nonparola	2	ong	0	no	FP24F12	24	F	2021-11-12_15h42.05.772	THAI_NEGA	2021.2.3	Win32	59.99880002						0	4	4	4	1
z	1	1.245						ZAMPINO	p	7	6	monitoring	500	parola	1	ong	0	no	FP24F12	24	F	2021-11-12_15h42.05.772	THAI_NEGA	2021.2.3	Win32	59.99880002						0	5	5	5	1
z	1	0.6939						CALDAIA	p	7	12	monitoring	250	parola	1	ong	0	no	FP24F12	24	F	2021-11-12_15h42.05.772	THAI_NEGA	2021.2.3	Win32	59.99880002						0	6	6	6	1
m	1	1.0951						FULGINE	np	7	0	monitoring	0	nonparola	2	ong	0	no	FP24F12	24	F	2021-11-12_15h42.05.772	THAI_NEGA	2021.2.3	Win32	59.99880002						0	7	7	7	1
z	1	0.8452						URANIO	p	6	9	monitoring	250	parola	1	ong	0	no	FP24F12	24	F	2021-11-12_15h42.05.772	THAI_NEGA	2021.2.3	Win32	59.99880002						0	8	8	8	1
m	1	1.1544						APISSO	np	6	0	monitoring	500	nonparola	2	ong	0	no	FP24F12	24	F	2021-11-12_15h42.05.772	THAI_NEGA	2021.2.3	Win32	59.99880002						0	9	9	9	1
m	0	0.745						CAGERMA	np	7	0	monitoring	0	l	2	pmcue	0	no	FP24F12	24	F	2021-11-12_15h42.05.772	THAI_NEGA	2021.2.3	Win32	59.99880002						0	10	10	10	1
z	1	0.8485						TAZZINA	p	7	10	monitoring	250	parola	1	ong	0	no	FP24F12	24	F	2021-11-12_15h42.05.772	THAI_NEGA	2021.2.3	Win32	59.99880002						0	11	11	11	1
z	1	1.4277						VAPORE	p	6	40	monitoring	0	parola	1	ong	0	no	FP24F12	24	F	2021-11-12_15h42.05.772	THAI_NEGA	2021.2.3	Win32	59.99880002						0	12	12	12	1
z	0	1.5624						FEDORE	np	6	0	monitoring	250	nonparola	2	ong	0	no	FP24F12	24	F	2021-11-12_15h42.05.772	THAI_NEGA	2021.2.3	Win32	59.99880002						0	13	13	13	1
z	1	1.0789						MONTONE	p	7	8	monitoring	250	parola	1	ong	0	no	FP24F12	24	F	2021-11-12_15h42.05.772	THAI_NEGA	2021.2.3	Win32	59.99880002						0	14	14	14	1
m	1	0.9812						CANEZZA	np	7	0	monitoring	0	nonparola	2	ong	0	no	FP24F12	24	F	2021-11-12_15h42.05.772	THAI_NEGA	2021.2.3	Win32	59.99880002						0	15	15	15	1
m	1	0.8438						RAGINA	np	6	0	monitoring	250	nonparola	2	ong	0	no	FP24F12	24	F	2021-11-12_15h42.05.772	THAI_NEGA	2021.2.3	Win32	59.99880002						0	16	16	16	1
z	1	1.4273						AGNELLO	p	7	17	monitoring	250	parola	1	ong	0	no	FP24F12	24	F	2021-11-12_15h42.05.772	THAI_NEGA	2021.2.3	Win32	59.99880002						0	17	17	17	1
m	1	1.0612						PINARIO	np	7	0	monitoring	250	nonparola	2	ong	0	no	FP24F12	24	F	2021-11-12_15h42.05.772	THAI_NEGA	2021.2.3	Win32	59.99880002						0	18	18	18	1
m	1	1.1277						INDANO	np	6	0	monitoring	500	nonparola	2	ong	0	no	FP24F12	24	F	2021-11-12_15h42.05.772	THAI_NEGA	2021.2.3	Win32	59.99880002						0	19	19	19	1
z	1	0.75						BISTURI	p	7	8	monitoring	250	parola	1	ong	0	no	FP24F12	24	F	2021-11-12_15h42.05.772	THAI_NEGA	2021.2.3	Win32	59.99880002						0	20	20	20	1
m	1	0.979						SECONTO	np	7	0	monitoring	250	nonparola	2	ong	0	no	FP24F12	24	F	2021-11-12_15h42.05.772	THAI_NEGA	2021.2.3	Win32	59.99880002						0	21	21	21	1
l	1	0.7023						POMATA	p	6	0	monitoring	500	l	1	pmcue	0	no	FP24F12	24	F	2021-11-12_15h42.05.772	THAI_NEGA	2021.2.3	Win32	59.99880002						0	22	22	22	1
m	1	0.8678						UMETTA	np	6	0	monitoring	250	nonparola	2	ong	0	no	FP24F12	24	F	2021-11-12_15h42.05.772	THAI_NEGA	2021.2.3	Win32	59.99880002						0	23	23	23	1
z	1	1.0547						FRUSCIO	p	7	9	monitoring	0	parola	1	ong	0	no	FP24F12	24	F	2021-11-12_15h42.05.772	THAI_NEGA	2021.2.3	Win32	59.99880002						0	24	24	24	1
z	1	0.8168						ORDIGNO	p	7	15	monitoring	250	parola	1	ong	0	no	FP24F12	24	F	2021-11-12_15h42.05.772	THAI_NEGA	2021.2.3	Win32	59.99880002						0	25	25	25	1
m	1	1.2201						METALO	np	6	0	monitoring	0	nonparola	2	ong	0	no	FP24F12	24	F	2021-11-12_15h42.05.772	THAI_NEGA	2021.2.3	Win32	59.99880002						0	26	26	26	1
m	1	0.9347						GAVERA	np	6	0	monitoring	500	nonparola	2	ong	0	no	FP24F12	24	F	2021-11-12_15h42.05.772	THAI_NEGA	2021.2.3	Win32	59.99880002						0	27	27	27	1
z	1	1.0413						INSERTO	p	7	9	monitoring	0	parola	1	ong	0	no	FP24F12	24	F	2021-11-12_15h42.05.772	THAI_NEGA	2021.2.3	Win32	59.99880002						0	28	28	28	1
z	1	1.2195						VICARIO	p	7	9	monitoring	500	parola	1	ong	0	no	FP24F12	24	F	2021-11-12_15h42.05.772	THAI_NEGA	2021.2.3	Win32	59.99880002						0	29	29	29	1
m	1	0.9926						ACENDA	np	6	0	monitoring	0	nonparola	2	ong	0	no	FP24F12	24	F	2021-11-12_15h42.05.772	THAI_NEGA	2021.2.3	Win32	59.99880002						0	30	30	30	1
z	1	0.8919						DECADE	p	6	7	monitoring	0	parola	1	ong	0	no	FP24F12	24	F	2021-11-12_15h42.05.772	THAI_NEGA	2021.2.3	Win32	59.99880002						0	31	31	31	1
m	1	0.8277						PALETE	np	6	0	monitoring	500	nonparola	2	ong	0	no	FP24F12	24	F	2021-11-12_15h42.05.772	THAI_NEGA	2021.2.3	Win32	59.99880002						0	32	32	32	1
z	1	0.7878						SENAPE	p	6	17	monitoring	500	parola	1	ong	0	no	FP24F12	24	F	2021-11-12_15h42.05.772	THAI_NEGA	2021.2.3	Win32	59.99880002						0	33	33	33	1
m	1	1.588						TENTONO	np	7	0	monitoring	0	nonparola	2	ong	0	no	FP24F12	24	F	2021-11-12_15h42.05.772	THAI_NEGA	2021.2.3	Win32	59.99880002						0	34	34	34	1
l	1	0.7514						MANICO	p	6	12	monitoring	0	l	1	pmcue	0	no	FP24F12	24	F	2021-11-12_15h42.05.772	THAI_NEGA	2021.2.3	Win32	59.99880002						0	35	35	35	1
z	1	0.6706						GETTONE	p	7	5	monitoring	250	parola	1	ong	0	no	FP24F12	24	F	2021-11-12_15h42.05.772	THAI_NEGA	2021.2.3	Win32	59.99880002						0	36	36	36	1
m	1	1.0185						CALERA	np	6	0	monitoring	500	nonparola	2	ong	0	no	FP24F12	24	F	2021-11-12_15h42.05.772	THAI_NEGA	2021.2.3	Win32	59.99880002						0	37	37	37	1
z	1	0.6622						USTIONE	p	7	20	monitoring	500	parola	1	ong	0	no	FP24F12	24	F	2021-11-12_15h42.05.772	THAI_NEGA	2021.2.3	Win32	59.99880002						0	38	38	38	1
z	1	1.2065						LEGNAME	p	7	7	monitoring	0	parola	1	ong	0	no	FP24F12	24	F	2021-11-12_15h42.05.772	THAI_NEGA	2021.2.3	Win32	59.99880002						0	39	39	39	1
m	1	0.7561						MODIVO	np	6	0	monitoring	0	nonparola	2	ong	0	no	FP24F12	24	F	2021-11-12_15h42.05.772	THAI_NEGA	2021.2.3	Win32	59.99880002						0	40	40	40	1
z	1	0.8867						RADURA	p	6	9	monitoring	0	parola	1	ong	0	no	FP24F12	24	F	2021-11-12_15h42.05.772	THAI_NEGA	2021.2.3	Win32	59.99880002						0	41	41	41	1
m	1	0.7615						TUANTO	np	6	0	monitoring	250	nonparola	2	ong	0	no	FP24F12	24	F	2021-11-12_15h42.05.772	THAI_NEGA	2021.2.3	Win32	59.99880002						0	42	42	42	1
z	1	0.7995						PICCONE	p	7	11	monitoring	0	parola	1	ong	0	no	FP24F12	24	F	2021-11-12_15h42.05.772	THAI_NEGA	2021.2.3	Win32	59.99880002						0	43	43	43	1
m	1	0.8541						LACREME	np	7	0	monitoring	250	nonparola	2	ong	0	no	FP24F12	24	F	2021-11-12_15h42.05.772	THAI_NEGA	2021.2.3	Win32	59.99880002						0	44	44	44	1
m	1	1.0307						DILITTA	np	7	0	monitoring	500	nonparola	2	ong	0	no	FP24F12	24	F	2021-11-12_15h42.05.772	THAI_NEGA	2021.2.3	Win32	59.99880002						0	45	45	45	1
m	0	0.8826						TOMANTE	np	7	0	monitoring	0	l	2	pmcue	0	no	FP24F12	24	F	2021-11-12_15h42.05.772	THAI_NEGA	2021.2.3	Win32	59.99880002						0	46	46	46	1
z	1	0.5952						OTTONE	p	6	17	monitoring	500	parola	1	ong	0	no	FP24F12	24	F	2021-11-12_15h42.05.772	THAI_NEGA	2021.2.3	Win32	59.99880002						0	47	47	47	1
z	1	0.8114						GAZEBO	p	6	8	monitoring	0	parola	1	ong	0	no	FP24F12	24	F	2021-11-12_15h42.05.772	THAI_NEGA	2021.2.3	Win32	59.99880002						0	48	48	48	1
m	1	1.3215						NENICO	np	6	0	monitoring	250	nonparola	2	ong	0	no	FP24F12	24	F	2021-11-12_15h42.05.772	THAI_NEGA	2021.2.3	Win32	59.99880002						0	49	49	49	1
z	1	0.9149						ARPIONE	p	7	12	monitoring	250	parola	1	ong	0	no	FP24F12	24	F	2021-11-12_15h42.05.772	THAI_NEGA	2021.2.3	Win32	59.99880002						0	50	50	50	1
m	1	0.9956						VANIGIA	np	7	0	monitoring	500	nonparola	2	ong	0	no	FP24F12	24	F	2021-11-12_15h42.05.772	THAI_NEGA	2021.2.3	Win32	59.99880002						0	51	51	51	1
m	1	0.8693						EBLISSE	np	7	0	monitoring	0	nonparola	2	ong	0	no	FP24F12	24	F	2021-11-12_15h42.05.772	THAI_NEGA	2021.2.3	Win32	59.99880002						0	52	52	52	1
z	1	0.8501						CARTINA	p	7	13	monitoring	250	parola	1	ong	0	no	FP24F12	24	F	2021-11-12_15h42.05.772	THAI_NEGA	2021.2.3	Win32	59.99880002						0	53	53	53	1
m	1	0.7635						TECITA	np	6	0	monitoring	500	nonparola	2	ong	0	no	FP24F12	24	F	2021-11-12_15h42.05.772	THAI_NEGA	2021.2.3	Win32	59.99880002						0	54	54	54	1
z	1	0.751						FELINO	p	6	9	monitoring	500	parola	1	ong	0	no	FP24F12	24	F	2021-11-12_15h42.05.772	THAI_NEGA	2021.2.3	Win32	59.99880002						0	55	55	55	1
m	1	1.0281						GINEVRO	np	7	0	monitoring	250	nonparola	2	ong	0	no	FP24F12	24	F	2021-11-12_15h42.05.772	THAI_NEGA	2021.2.3	Win32	59.99880002						0	56	56	56	1
m	1	0.8661						ELANCO	np	6	0	monitoring	250	nonparola	2	ong	0	no	FP24F12	24	F	2021-11-12_15h42.05.772	THAI_NEGA	2021.2.3	Win32	59.99880002						0	57	57	57	1
z	1	0.7626						BIDONE	p	6	13	monitoring	0	parola	1	ong	0	no	FP24F12	24	F	2021-11-12_15h42.05.772	THAI_NEGA	2021.2.3	Win32	59.99880002						0	58	58	58	1
z	1	1.0809						LEMURE	p	6	3	monitoring	500	parola	1	ong	0	no	FP24F12	24	F	2021-11-12_15h42.05.772	THAI_NEGA	2021.2.3	Win32	59.99880002						0	59	59	59	1
l	1	0.9845						SAGOMA	p	6	0	monitoring	250	l	1	pmcue	0	no	FP24F12	24	F	2021-11-12_15h42.05.772	THAI_NEGA	2021.2.3	Win32	59.99880002						0	60	60	60	1
z	1	0.7286						REPERTO	p	7	7	monitoring	0	parola	1	ong	0	no	FP24F12	24	F	2021-11-12_15h42.05.772	THAI_NEGA	2021.2.3	Win32	59.99880002						0	61	61	61	1
m	1	0.7797						MIDULLO	np	7	0	monitoring	250	nonparola	2	ong	0	no	FP24F12	24	F	2021-11-12_15h42.05.772	THAI_NEGA	2021.2.3	Win32	59.99880002						0	62	62	62	1
m	1	1.4451						DANNOLA	np	7	0	monitoring	500	nonparola	2	ong	0	no	FP24F12	24	F	2021-11-12_15h42.05.772	THAI_NEGA	2021.2.3	Win32	59.99880002						0	63	63	63	1
z	1	0.8195						ORFANO	p	6	9	monitoring	500	parola	1	ong	0	no	FP24F12	24	F	2021-11-12_15h42.05.772	THAI_NEGA	2021.2.3	Win32	59.99880002						0	64	64	64	1
m	1	0.9462						BANENA	np	6	0	monitoring	250	nonparola	2	ong	0	no	FP24F12	24	F	2021-11-12_15h42.05.772	THAI_NEGA	2021.2.3	Win32	59.99880002						0	65	65	65	1
m	1	1.0654						FERPATA	np	7	0	monitoring	0	nonparola	2	ong	0	no	FP24F12	24	F	2021-11-12_15h42.05.772	THAI_NEGA	2021.2.3	Win32	59.99880002						0	66	66	66	1
z	1	0.8525						NEURONE	p	7	11	monitoring	250	parola	1	ong	0	no	FP24F12	24	F	2021-11-12_15h42.05.772	THAI_NEGA	2021.2.3	Win32	59.99880002						0	67	67	67	1
m	1	0.7623						LATTERA	np	7	0	monitoring	500	nonparola	2	ong	0	no	FP24F12	24	F	2021-11-12_15h42.05.772	THAI_NEGA	2021.2.3	Win32	59.99880002						0	68	68	68	1
m	1	1.0955						GESIONE	np	7	0	monitoring	500	nonparola	2	ong	0	no	FP24F12	24	F	2021-11-12_15h42.05.772	THAI_NEGA	2021.2.3	Win32	59.99880002						0	69	69	69	1
z	1	0.8951						PEDANA	p	6	18	monitoring	500	parola	1	ong	0	no	FP24F12	24	F	2021-11-12_15h42.05.772	THAI_NEGA	2021.2.3	Win32	59.99880002						0	70	70	70	1
m	0	0.8222						MACIATA	np	7	0	monitoring	500	l	2	pmcue	0	no	FP24F12	24	F	2021-11-12_15h42.05.772	THAI_NEGA	2021.2.3	Win32	59.99880002						0	71	71	71	1
m	1	0.6676						FIOLINO	np	7	0	monitoring	250	nonparola	2	ong	0	no	FP24F12	24	F	2021-11-12_15h42.05.772	THAI_NEGA	2021.2.3	Win32	59.99880002						0	72	72	72	1
z	1	0.7787						INGORGO	p	7	16	monitoring	0	parola	1	ong	0	no	FP24F12	24	F	2021-11-12_15h42.05.772	THAI_NEGA	2021.2.3	Win32	59.99880002						0	73	73	73	1
m	1	0.9517						IMPORO	np	6	0	monitoring	250	nonparola	2	ong	0	no	FP24F12	24	F	2021-11-12_15h42.05.772	THAI_NEGA	2021.2.3	Win32	59.99880002						0	74	74	74	1
z	1	0.7795						NOBILE	p	6	29	monitoring	500	parola	1	ong	0	no	FP24F12	24	F	2021-11-12_15h42.05.772	THAI_NEGA	2021.2.3	Win32	59.99880002						0	75	75	75	1
z	1	0.7283						MINIERA	p	7	19	monitoring	500	parola	1	ong	0	no	FP24F12	24	F	2021-11-12_15h42.05.772	THAI_NEGA	2021.2.3	Win32	59.99880002						0	76	76	76	1
m	1	1.1484						ALLARVE	np	7	0	monitoring	500	nonparola	2	ong	0	no	FP24F12	24	F	2021-11-12_15h42.05.772	THAI_NEGA	2021.2.3	Win32	59.99880002						0	77	77	77	1
m	1	0.9122						DIBANO	np	6	0	monitoring	250	nonparola	2	ong	0	no	FP24F12	24	F	2021-11-12_15h42.05.772	THAI_NEGA	2021.2.3	Win32	59.99880002						0	78	78	78	1
z	1	0.7528						FAGOTTO	p	7	7	monitoring	0	parola	1	ong	0	no	FP24F12	24	F	2021-11-12_15h42.05.772	THAI_NEGA	2021.2.3	Win32	59.99880002						0	79	79	79	1
z	1	0.7294						PALUDE	p	6	13	monitoring	0	parola	1	ong	0	no	FP24F12	24	F	2021-11-12_15h42.05.772	THAI_NEGA	2021.2.3	Win32	59.99880002						0	80	80	80	1
m	1	1.004						MUDINO	np	6	0	monitoring	500	nonparola	2	ong	0	no	FP24F12	24	F	2021-11-12_15h42.05.772	THAI_NEGA	2021.2.3	Win32	59.99880002						0	81	81	81	1
m	1	0.8622						ESTEBA	np	6	0	monitoring	500	nonparola	2	ong	0	no	FP24F12	24	F	2021-11-12_15h42.05.772	THAI_NEGA	2021.2.3	Win32	59.99880002						0	82	82	82	1
l	1	0.9652						MANTIDE	p	7	9	monitoring	250	l	1	pmcue	0	no	FP24F12	24	F	2021-11-12_15h42.05.772	THAI_NEGA	2021.2.3	Win32	59.99880002						0	83	83	83	1
z	1	0.7963						UVETTA	p	6	11	monitoring	500	parola	1	ong	0	no	FP24F12	24	F	2021-11-12_15h42.05.772	THAI_NEGA	2021.2.3	Win32	59.99880002						0	84	84	84	1
z	1	1.2168						ESILIO	p	6	41	monitoring	250	parola	1	ong	0	no	FP24F12	24	F	2021-11-12_15h42.05.772	THAI_NEGA	2021.2.3	Win32	59.99880002						0	85	85	85	1
m	1	1.228						RECRUTA	np	7	0	monitoring	500	nonparola	2	ong	0	no	FP24F12	24	F	2021-11-12_15h42.05.772	THAI_NEGA	2021.2.3	Win32	59.99880002						0	86	86	86	1
z	1	0.7284						TIMONE	p	7	31	monitoring	250	parola	1	ong	0	no	FP24F12	24	F	2021-11-12_15h42.05.772	THAI_NEGA	2021.2.3	Win32	59.99880002						0	87	87	87	1
z	1	0.6319						CAVOLO	p	6	13	monitoring	0	parola	1	ong	0	no	FP24F12	24	F	2021-11-12_15h42.05.772	THAI_NEGA	2021.2.3	Win32	59.99880002						0	88	88	88	1
m	1	1.0518						NOTTARE	np	7	0	monitoring	500	nonparola	2	ong	0	no	FP24F12	24	F	2021-11-12_15h42.05.772	THAI_NEGA	2021.2.3	Win32	59.99880002						0	89	89	89	1
z	1	0.8546						LICHENE	p	7	7	monitoring	0	parola	1	ong	0	no	FP24F12	24	F	2021-11-12_15h42.05.772	THAI_NEGA	2021.2.3	Win32	59.99880002						0	90	90	90	1
m	1	0.7621						PUSTINO	np	7	0	monitoring	500	nonparola	2	ong	0	no	FP24F12	24	F	2021-11-12_15h42.05.772	THAI_NEGA	2021.2.3	Win32	59.99880002						0	91	91	91	1
z	1	0.6839						MULINO	p	6	7	monitoring	0	parola	1	ong	0	no	FP24F12	24	F	2021-11-12_15h42.05.772	THAI_NEGA	2021.2.3	Win32	59.99880002						0	92	92	92	1
m	1	1.4166						VAROLO	np	6	0	monitoring	0	nonparola	2	ong	0	no	FP24F12	24	F	2021-11-12_15h42.05.772	THAI_NEGA	2021.2.3	Win32	59.99880002						0	93	93	93	1
l	1	1.1431						ENIGMA	p	6	9	monitoring	500	l	1	pmcue	0	no	FP24F12	24	F	2021-11-12_15h42.05.772	THAI_NEGA	2021.2.3	Win32	59.99880002						0	94	94	94	1
z	1	0.9952						NARICE	p	6	15	monitoring	250	parola	1	ong	0	no	FP24F12	24	F	2021-11-12_15h42.05.772	THAI_NEGA	2021.2.3	Win32	59.99880002						0	95	95	95	1
m	1	0.7341						CAVIDE	np	6	0	monitoring	500	nonparola	2	ong	0	no	FP24F12	24	F	2021-11-12_15h42.05.772	THAI_NEGA	2021.2.3	Win32	59.99880002						0	96	96	96	1
m	1	0.9311						VOLACE	np	6	0	monitoring	0	nonparola	2	ong	0	no	FP24F12	24	F	2021-11-12_15h42.05.772	THAI_NEGA	2021.2.3	Win32	59.99880002						0	97	97	97	1
m	1	1.0657						SADICE	np	6	0	monitoring	0	nonparola	2	ong	0	no	FP24F12	24	F	2021-11-12_15h42.05.772	THAI_NEGA	2021.2.3	Win32	59.99880002						0	98	98	98	1
z	1	0.8131						VORTICE	p	7	14	monitoring	250	parola	1	ong	0	no	FP24F12	24	F	2021-11-12_15h42.05.772	THAI_NEGA	2021.2.3	Win32	59.99880002						0	99	99	99	1
																			FP24F12	24	F	2021-11-12_15h42.05.772	THAI_NEGA	2021.2.3	Win32	59.99880002											n	1	7.7751	y	1	6.4298	n	1	3.1244
