# Supplementary material for: Thinking about it: the impact of COVID-19-related stimuli on prospective memory
Source: PeerJ. 2023 Nov 16;11:e16389. doi: 10.7717/peerj.16389 (PMC10657566; doi:10.7717/peerj.16389)
Supplement: Supplemental Information 4 — The raw data from both the task and the questionnaire. Both folders are divided in the three conditions (COV, DOC, and NEGA) depending on the presented video clip. [file peerj-11-16389-s004.zip › Data/RAW_Data_Task/NEGA_version/FP25F10_nega.csv]

trial_key.keys	trial_key.corr	trial_key.rt	trials_loop_practice.thisRepN	trials_loop_practice.thisTrialN	trials_loop_practice.thisN	trials_loop_practice.thisIndex	trials_loop_practice.ran	stimolo	parolanonparola	lunghezza	frequenza	blocco	jitter	rispcorr	StimTrig	stim_type	stimulus_after	underline	ID_Soggetto*	Età*	Sesso	date	expName	psychopyVersion	OS	frameRate	trials_loop_baseline.thisRepN	trials_loop_baseline.thisTrialN	trials_loop_baseline.thisN	trials_loop_baseline.thisIndex	trials_loop_baseline.ran	trials_loop_attention.thisRepN	trials_loop_attention.thisTrialN	trials_loop_attention.thisN	trials_loop_attention.thisIndex	trials_loop_attention.ran	emotional1_key.keys	emotional1_key.corr	emotional1_key.rt	emotional2_key.keys	emotional2_key.corr	emotional2_key.rt	emotional3_key.keys	emotional3_key.corr	emotional3_key.rt
m	1	1.7911	0	0	0	0	1	ARANCIA	p	7	31	practice	500	parola	1	ong	0	no	FP25F10	25	F	2021-10-10_11h56.12.860	THAI_NEGA	2021.2.3	Win32	60.0348202
	0		0	1	1	1	1	RECINA	np	6	0	practice	500	nonparola	2	ong	0	no	FP25F10	25	F	2021-10-10_11h56.12.860	THAI_NEGA	2021.2.3	Win32	60.0348202
z	1	1.1661	0	2	2	2	1	TUCCANA	np	7	0	practice	250	nonparola	2	ong	0	no	FP25F10	25	F	2021-10-10_11h56.12.860	THAI_NEGA	2021.2.3	Win32	60.0348202
m	1	0.8303	0	3	3	3	1	PETTINE	p	7	1	practice	0	parola	1	ong	0	no	FP25F10	25	F	2021-10-10_11h56.12.860	THAI_NEGA	2021.2.3	Win32	60.0348202
z	1	0.9265	0	4	4	4	1	INFITO	np	6	0	practice	500	nonparola	2	ong	0	no	FP25F10	25	F	2021-10-10_11h56.12.860	THAI_NEGA	2021.2.3	Win32	60.0348202
m	1	0.9823	0	5	5	5	1	GIUDICE	p	7	374	practice	500	parola	1	ong	0	no	FP25F10	25	F	2021-10-10_11h56.12.860	THAI_NEGA	2021.2.3	Win32	60.0348202
m	1	0.8679	0	6	6	6	1	VOLANTE	p	7	89	practice	0	parola	1	ong	0	no	FP25F10	25	F	2021-10-10_11h56.12.860	THAI_NEGA	2021.2.3	Win32	60.0348202
z	1	0.9495	0	7	7	7	1	CUBELA	np	6	0	practice	250	nonparola	2	ong	0	no	FP25F10	25	F	2021-10-10_11h56.12.860	THAI_NEGA	2021.2.3	Win32	60.0348202
z	1	1.5326	0	8	8	8	1	LUGGINE	np	7	0	practice	0	nonparola	2	ong	0	no	FP25F10	25	F	2021-10-10_11h56.12.860	THAI_NEGA	2021.2.3	Win32	60.0348202
m	1	0.7991	0	9	9	9	1	DISEGNO	p	7	201	practice	0	parola	1	ong	0	no	FP25F10	25	F	2021-10-10_11h56.12.860	THAI_NEGA	2021.2.3	Win32	60.0348202
m	1	0.8922						RELITTO	p	7	8	baseline	500	parola	1	ong	0	no	FP25F10	25	F	2021-10-10_11h56.12.860	THAI_NEGA	2021.2.3	Win32	60.0348202	0	0	0	0	1
m	1	1.0164						GERANIO	p	7	12	baseline	250	parola	1	ong	0	no	FP25F10	25	F	2021-10-10_11h56.12.860	THAI_NEGA	2021.2.3	Win32	60.0348202	0	1	1	1	1
z	1	1.0486						VANANGA	np	7	0	baseline	0	nonparola	2	ong	0	no	FP25F10	25	F	2021-10-10_11h56.12.860	THAI_NEGA	2021.2.3	Win32	60.0348202	0	2	2	2	1
m	1	0.8755						NATICA	p	6	5	baseline	250	parola	1	ong	0	no	FP25F10	25	F	2021-10-10_11h56.12.860	THAI_NEGA	2021.2.3	Win32	60.0348202	0	3	3	3	1
z	1	0.7884						USTELLO	np	7	0	baseline	500	nonparola	2	ong	0	no	FP25F10	25	F	2021-10-10_11h56.12.860	THAI_NEGA	2021.2.3	Win32	60.0348202	0	4	4	4	1
m	1	0.8352						METANO	p	6	17	baseline	250	parola	1	ong	0	no	FP25F10	25	F	2021-10-10_11h56.12.860	THAI_NEGA	2021.2.3	Win32	60.0348202	0	5	5	5	1
z	1	1.3667						FIURIA	np	6	0	baseline	500	nonparola	2	ong	0	no	FP25F10	25	F	2021-10-10_11h56.12.860	THAI_NEGA	2021.2.3	Win32	60.0348202	0	6	6	6	1
m	1	0.9495						SUGHERO	p	7	5	baseline	250	parola	1	ong	0	no	FP25F10	25	F	2021-10-10_11h56.12.860	THAI_NEGA	2021.2.3	Win32	60.0348202	0	7	7	7	1
z	1	1.5404						PIROTA	np	6	0	baseline	250	nonparola	2	ong	0	no	FP25F10	25	F	2021-10-10_11h56.12.860	THAI_NEGA	2021.2.3	Win32	60.0348202	0	8	8	8	1
z	1	1.485						BAMBORA	np	7	0	baseline	0	nonparola	2	ong	0	no	FP25F10	25	F	2021-10-10_11h56.12.860	THAI_NEGA	2021.2.3	Win32	60.0348202	0	9	9	9	1
m	1	0.7846						PETALO	p	6	27	baseline	250	parola	1	ong	0	no	FP25F10	25	F	2021-10-10_11h56.12.860	THAI_NEGA	2021.2.3	Win32	60.0348202	0	10	10	10	1
m	1	1.5877						ELMETTO	p	7	5	baseline	0	parola	1	ong	0	no	FP25F10	25	F	2021-10-10_11h56.12.860	THAI_NEGA	2021.2.3	Win32	60.0348202	0	11	11	11	1
z	1	0.9654						DOBILE	np	6	0	baseline	250	nonparola	2	ong	0	no	FP25F10	25	F	2021-10-10_11h56.12.860	THAI_NEGA	2021.2.3	Win32	60.0348202	0	12	12	12	1
m	1	0.9361						BAVERO	p	6	7	baseline	0	parola	1	ong	0	no	FP25F10	25	F	2021-10-10_11h56.12.860	THAI_NEGA	2021.2.3	Win32	60.0348202	0	13	13	13	1
m	1	0.9007						VALENZA	p	7	10	baseline	500	parola	1	ong	0	no	FP25F10	25	F	2021-10-10_11h56.12.860	THAI_NEGA	2021.2.3	Win32	60.0348202	0	14	14	14	1
z	1	0.7301						ORDONE	np	6	0	baseline	250	nonparola	2	ong	0	no	FP25F10	25	F	2021-10-10_11h56.12.860	THAI_NEGA	2021.2.3	Win32	60.0348202	0	15	15	15	1
z	1	1.2604						TERPONE	np	7	0	baseline	250	nonparola	2	ong	0	no	FP25F10	25	F	2021-10-10_11h56.12.860	THAI_NEGA	2021.2.3	Win32	60.0348202	0	16	16	16	1
m	1	0.7469						INCHINO	p	7	10	baseline	250	parola	1	ong	0	no	FP25F10	25	F	2021-10-10_11h56.12.860	THAI_NEGA	2021.2.3	Win32	60.0348202	0	17	17	17	1
m	1	0.7855						ETTARO	p	6	31	baseline	0	parola	1	ong	0	no	FP25F10	25	F	2021-10-10_11h56.12.860	THAI_NEGA	2021.2.3	Win32	60.0348202	0	18	18	18	1
z	1	0.8979						LUVACA	np	6	0	baseline	250	nonparola	2	ong	0	no	FP25F10	25	F	2021-10-10_11h56.12.860	THAI_NEGA	2021.2.3	Win32	60.0348202	0	19	19	19	1
m	1	0.794						DUETTO	p	6	23	baseline	500	parola	1	ong	0	no	FP25F10	25	F	2021-10-10_11h56.12.860	THAI_NEGA	2021.2.3	Win32	60.0348202	0	20	20	20	1
z	1	1.0607						PUPILE	np	6	0	baseline	250	nonparola	2	ong	0	no	FP25F10	25	F	2021-10-10_11h56.12.860	THAI_NEGA	2021.2.3	Win32	60.0348202	0	21	21	21	1
	0							STOVACO	np	7	0	baseline	0	nonparola	2	ong	0	no	FP25F10	25	F	2021-10-10_11h56.12.860	THAI_NEGA	2021.2.3	Win32	60.0348202	0	22	22	22	1
m	1	0.8024						BARILE	p	6	7	baseline	500	parola	1	ong	0	no	FP25F10	25	F	2021-10-10_11h56.12.860	THAI_NEGA	2021.2.3	Win32	60.0348202	0	23	23	23	1
z	1	1.3368						RANAIO	np	6	0	baseline	250	nonparola	2	ong	0	no	FP25F10	25	F	2021-10-10_11h56.12.860	THAI_NEGA	2021.2.3	Win32	60.0348202	0	24	24	24	1
m	1	0.8649						CAVERNA	p	7	14	baseline	250	parola	1	ong	0	no	FP25F10	25	F	2021-10-10_11h56.12.860	THAI_NEGA	2021.2.3	Win32	60.0348202	0	25	25	25	1
z	1	1.5251						ROTOIA	np	7	0	baseline	500	nonparola	2	ong	0	no	FP25F10	25	F	2021-10-10_11h56.12.860	THAI_NEGA	2021.2.3	Win32	60.0348202	0	26	26	26	1
m	1	1.8826						ALTURA	p	6	8	baseline	500	parola	1	ong	0	no	FP25F10	25	F	2021-10-10_11h56.12.860	THAI_NEGA	2021.2.3	Win32	60.0348202	0	27	27	27	1
m	1	0.9518						DIPINTO	p	7	21	baseline	0	parola	1	ong	0	no	FP25F10	25	F	2021-10-10_11h56.12.860	THAI_NEGA	2021.2.3	Win32	60.0348202	0	28	28	28	1
m	1	0.8703						LEGUME	p	6	11	baseline	250	parola	1	ong	0	no	FP25F10	25	F	2021-10-10_11h56.12.860	THAI_NEGA	2021.2.3	Win32	60.0348202	0	29	29	29	1
z	1	1.0153						FEDINO	np	6	0	baseline	500	nonparola	2	ong	0	no	FP25F10	25	F	2021-10-10_11h56.12.860	THAI_NEGA	2021.2.3	Win32	60.0348202	0	30	30	30	1
m	1	0.645						MENSOLA	p	7	7	baseline	0	parola	1	ong	0	no	FP25F10	25	F	2021-10-10_11h56.12.860	THAI_NEGA	2021.2.3	Win32	60.0348202	0	31	31	31	1
z	1	0.9681						ALCUME	np	6	0	baseline	500	nonparola	2	ong	0	no	FP25F10	25	F	2021-10-10_11h56.12.860	THAI_NEGA	2021.2.3	Win32	60.0348202	0	32	32	32	1
m	1	0.8496						INNESTO	p	6	13	baseline	0	parola	1	ong	0	no	FP25F10	25	F	2021-10-10_11h56.12.860	THAI_NEGA	2021.2.3	Win32	60.0348202	0	33	33	33	1
z	1	0.8323						LAVENDA	np	7	0	baseline	0	nonparola	2	ong	0	no	FP25F10	25	F	2021-10-10_11h56.12.860	THAI_NEGA	2021.2.3	Win32	60.0348202	0	34	34	34	1
z	0	1.9564						SLAVINA	p	7	5	baseline	500	parola	1	ong	0	no	FP25F10	25	F	2021-10-10_11h56.12.860	THAI_NEGA	2021.2.3	Win32	60.0348202	0	35	35	35	1
m	1	0.849						ORMONE	p	6	6	baseline	500	parola	1	ong	0	no	FP25F10	25	F	2021-10-10_11h56.12.860	THAI_NEGA	2021.2.3	Win32	60.0348202	0	36	36	36	1
z	1	0.9904						UMIONE	np	6	0	baseline	0	nonparola	2	ong	0	no	FP25F10	25	F	2021-10-10_11h56.12.860	THAI_NEGA	2021.2.3	Win32	60.0348202	0	37	37	37	1
m	1	0.7819						SALAME	p	6	14	baseline	0	parola	1	ong	0	no	FP25F10	25	F	2021-10-10_11h56.12.860	THAI_NEGA	2021.2.3	Win32	60.0348202	0	38	38	38	1
z	1	1.7196						GANDOLA	np	7	0	baseline	500	nonparola	2	ong	0	no	FP25F10	25	F	2021-10-10_11h56.12.860	THAI_NEGA	2021.2.3	Win32	60.0348202	0	39	39	39	1
z	1	1.2162						DIGEGNO	np	7	0	baseline	500	nonparola	2	ong	0	no	FP25F10	25	F	2021-10-10_11h56.12.860	THAI_NEGA	2021.2.3	Win32	60.0348202	0	40	40	40	1
	0							BACRECA	np	7	0	baseline	0	nonparola	2	ong	0	no	FP25F10	25	F	2021-10-10_11h56.12.860	THAI_NEGA	2021.2.3	Win32	60.0348202	0	41	41	41	1
m	1	0.8669						RUDERE	p	6	8	baseline	250	parola	1	ong	0	no	FP25F10	25	F	2021-10-10_11h56.12.860	THAI_NEGA	2021.2.3	Win32	60.0348202	0	42	42	42	1
z	1	0.9495						OSCITE	np	6	0	baseline	250	nonparola	2	ong	0	no	FP25F10	25	F	2021-10-10_11h56.12.860	THAI_NEGA	2021.2.3	Win32	60.0348202	0	43	43	43	1
m	1	0.7155						NETTARE	p	7	14	baseline	500	parola	1	ong	0	no	FP25F10	25	F	2021-10-10_11h56.12.860	THAI_NEGA	2021.2.3	Win32	60.0348202	0	44	44	44	1
z	1	1.3667						PENTERA	np	7	0	baseline	0	nonparola	2	ong	0	no	FP25F10	25	F	2021-10-10_11h56.12.860	THAI_NEGA	2021.2.3	Win32	60.0348202	0	45	45	45	1
z	1	1.083						NEBOZIO	np	7	0	baseline	250	nonparola	2	ong	0	no	FP25F10	25	F	2021-10-10_11h56.12.860	THAI_NEGA	2021.2.3	Win32	60.0348202	0	46	46	46	1
m	1	0.8495						ZATTERA	p	7	14	baseline	500	parola	1	ong	0	no	FP25F10	25	F	2021-10-10_11h56.12.860	THAI_NEGA	2021.2.3	Win32	60.0348202	0	47	47	47	1
m	1	0.9829						LAMIERA	p	7	11	baseline	500	parola	1	ong	0	no	FP25F10	25	F	2021-10-10_11h56.12.860	THAI_NEGA	2021.2.3	Win32	60.0348202	0	48	48	48	1
z	1	0.9329						CULINA	np	6	0	baseline	500	nonparola	2	ong	0	no	FP25F10	25	F	2021-10-10_11h56.12.860	THAI_NEGA	2021.2.3	Win32	60.0348202	0	49	49	49	1
m	1	0.8163						FALANGE	p	7	9	baseline	250	parola	1	ong	0	no	FP25F10	25	F	2021-10-10_11h56.12.860	THAI_NEGA	2021.2.3	Win32	60.0348202	0	50	50	50	1
m	1	0.739						PEDALE	p	6	16	baseline	500	parola	1	ong	0	no	FP25F10	25	F	2021-10-10_11h56.12.860	THAI_NEGA	2021.2.3	Win32	60.0348202	0	51	51	51	1
z	1	1.0994						METARDO	np	7	0	baseline	500	nonparola	2	ong	0	no	FP25F10	25	F	2021-10-10_11h56.12.860	THAI_NEGA	2021.2.3	Win32	60.0348202	0	52	52	52	1
m	1	0.8327						EMPORIO	p	7	3	baseline	250	parola	1	ong	0	no	FP25F10	25	F	2021-10-10_11h56.12.860	THAI_NEGA	2021.2.3	Win32	60.0348202	0	53	53	53	1
z	1	0.9824						TAPORE	np	6	0	baseline	0	nonparola	2	ong	0	no	FP25F10	25	F	2021-10-10_11h56.12.860	THAI_NEGA	2021.2.3	Win32	60.0348202	0	54	54	54	1
z	1	1.7328						DENTIDE	np	7	0	baseline	250	nonparola	2	ong	0	no	FP25F10	25	F	2021-10-10_11h56.12.860	THAI_NEGA	2021.2.3	Win32	60.0348202	0	55	55	55	1
z	1	1.5336						SEPERTO	np	7	0	baseline	500	nonparola	2	ong	0	no	FP25F10	25	F	2021-10-10_11h56.12.860	THAI_NEGA	2021.2.3	Win32	60.0348202	0	56	56	56	1
m	1	0.7652						MUCOSA	p	6	6	baseline	500	parola	1	ong	0	no	FP25F10	25	F	2021-10-10_11h56.12.860	THAI_NEGA	2021.2.3	Win32	60.0348202	0	57	57	57	1
z	1	1.0877						BECULLA	np	7	0	baseline	250	nonparola	2	ong	0	no	FP25F10	25	F	2021-10-10_11h56.12.860	THAI_NEGA	2021.2.3	Win32	60.0348202	0	58	58	58	1
m	1	0.7275						FUCINA	p	6	8	baseline	250	parola	1	ong	0	no	FP25F10	25	F	2021-10-10_11h56.12.860	THAI_NEGA	2021.2.3	Win32	60.0348202	0	59	59	59	1
m	1	0.7832						ECLISSI	p	7	5	baseline	0	parola	1	ong	0	no	FP25F10	25	F	2021-10-10_11h56.12.860	THAI_NEGA	2021.2.3	Win32	60.0348202	0	60	60	60	1
m	1	0.7667						TROFEO	p	6	23	baseline	250	parola	1	ong	0	no	FP25F10	25	F	2021-10-10_11h56.12.860	THAI_NEGA	2021.2.3	Win32	60.0348202	0	61	61	61	1
m	1	0.7144						ROTTAME	p	7	7	baseline	0	parola	1	ong	0	no	FP25F10	25	F	2021-10-10_11h56.12.860	THAI_NEGA	2021.2.3	Win32	60.0348202	0	62	62	62	1
m	0	0.4159						MENDOLO	np	7	0	baseline	500	nonparola	2	ong	0	no	FP25F10	25	F	2021-10-10_11h56.12.860	THAI_NEGA	2021.2.3	Win32	60.0348202	0	63	63	63	1
z	1	1.0979						ARSINE	np	6	0	baseline	250	nonparola	2	ong	0	no	FP25F10	25	F	2021-10-10_11h56.12.860	THAI_NEGA	2021.2.3	Win32	60.0348202	0	64	64	64	1
m	1	0.7002						TISANA	p	6	7	baseline	0	parola	1	ong	0	no	FP25F10	25	F	2021-10-10_11h56.12.860	THAI_NEGA	2021.2.3	Win32	60.0348202	0	65	65	65	1
z	1	0.9332						ORLINO	np	6	0	baseline	0	nonparola	2	ong	0	no	FP25F10	25	F	2021-10-10_11h56.12.860	THAI_NEGA	2021.2.3	Win32	60.0348202	0	66	66	66	1
m	1	1.3326						ARINGA	p	6	9	baseline	500	parola	1	ong	0	no	FP25F10	25	F	2021-10-10_11h56.12.860	THAI_NEGA	2021.2.3	Win32	60.0348202	0	67	67	67	1
z	1	1.5994						TENGINE	np	7	0	baseline	0	nonparola	2	ong	0	no	FP25F10	25	F	2021-10-10_11h56.12.860	THAI_NEGA	2021.2.3	Win32	60.0348202	0	68	68	68	1
m	1	0.7328						ATTICO	p	6	6	baseline	500	parola	1	ong	0	no	FP25F10	25	F	2021-10-10_11h56.12.860	THAI_NEGA	2021.2.3	Win32	60.0348202	0	69	69	69	1
z	1	1.3331						VENORE	np	6	0	baseline	250	nonparola	2	ong	0	no	FP25F10	25	F	2021-10-10_11h56.12.860	THAI_NEGA	2021.2.3	Win32	60.0348202	0	70	70	70	1
m	1	0.9373						DARSENA	p	7	9	baseline	0	parola	1	ong	0	no	FP25F10	25	F	2021-10-10_11h56.12.860	THAI_NEGA	2021.2.3	Win32	60.0348202	0	71	71	71	1
	0							ALCIERE	np	7	0	baseline	250	nonparola	2	ong	0	no	FP25F10	25	F	2021-10-10_11h56.12.860	THAI_NEGA	2021.2.3	Win32	60.0348202	0	72	72	72	1
z	1	1.5154						ENTIMO	np	6	0	baseline	0	nonparola	2	ong	0	no	FP25F10	25	F	2021-10-10_11h56.12.860	THAI_NEGA	2021.2.3	Win32	60.0348202	0	73	73	73	1
m	1	0.7002						LIVIDO	p	6	8	baseline	500	parola	1	ong	0	no	FP25F10	25	F	2021-10-10_11h56.12.860	THAI_NEGA	2021.2.3	Win32	60.0348202	0	74	74	74	1
m	1	0.8159						NAUSEA	p	6	15	baseline	0	parola	1	ong	0	no	FP25F10	25	F	2021-10-10_11h56.12.860	THAI_NEGA	2021.2.3	Win32	60.0348202	0	75	75	75	1
z	1	1.566						VERCACE	np	7	0	baseline	500	nonparola	2	ong	0	no	FP25F10	25	F	2021-10-10_11h56.12.860	THAI_NEGA	2021.2.3	Win32	60.0348202	0	76	76	76	1
m	1	0.6579						COFANO	p	6	9	baseline	0	parola	1	ong	0	no	FP25F10	25	F	2021-10-10_11h56.12.860	THAI_NEGA	2021.2.3	Win32	60.0348202	0	77	77	77	1
z	1	0.9101						USPICIO	np	7	0	baseline	250	nonparola	2	ong	0	no	FP25F10	25	F	2021-10-10_11h56.12.860	THAI_NEGA	2021.2.3	Win32	60.0348202	0	78	78	78	1
m	1	0.8497						IMBUTO	p	6	9	baseline	0	parola	1	ong	0	no	FP25F10	25	F	2021-10-10_11h56.12.860	THAI_NEGA	2021.2.3	Win32	60.0348202	0	79	79	79	1
z	1	1.9491						SADIVA	np	6	0	baseline	500	nonparola	2	ong	0	no	FP25F10	25	F	2021-10-10_11h56.12.860	THAI_NEGA	2021.2.3	Win32	60.0348202	0	80	80	80	1
m	1	0.6333						BOZZOLO	p	7	7	baseline	0	parola	1	ong	0	no	FP25F10	25	F	2021-10-10_11h56.12.860	THAI_NEGA	2021.2.3	Win32	60.0348202	0	81	81	81	1
z	1	1.0101						OMPICCIO	np	7	0	baseline	0	nonparola	2	ong	0	no	FP25F10	25	F	2021-10-10_11h56.12.860	THAI_NEGA	2021.2.3	Win32	60.0348202	0	82	82	82	1
z	1	1.2219						LIMPONE	np	7	0	baseline	500	nonparola	2	ong	0	no	FP25F10	25	F	2021-10-10_11h56.12.860	THAI_NEGA	2021.2.3	Win32	60.0348202	0	83	83	83	1
z	1	1.5064						NARCICO	np	7	0	baseline	250	nonparola	2	ong	0	no	FP25F10	25	F	2021-10-10_11h56.12.860	THAI_NEGA	2021.2.3	Win32	60.0348202	0	84	84	84	1
m	1	0.9544						PASCOLO	p	7	7	baseline	0	parola	1	ong	0	no	FP25F10	25	F	2021-10-10_11h56.12.860	THAI_NEGA	2021.2.3	Win32	60.0348202	0	85	85	85	1
	0							INSOGNA	np	7	0	baseline	250	nonparola	2	ong	0	no	FP25F10	25	F	2021-10-10_11h56.12.860	THAI_NEGA	2021.2.3	Win32	60.0348202	0	86	86	86	1
m	1	1.4888						PATINA	p	6	14	baseline	250	parola	1	ong	0	no	FP25F10	25	F	2021-10-10_11h56.12.860	THAI_NEGA	2021.2.3	Win32	60.0348202	0	87	87	87	1
z	1	1.2634						ADOLTO	np	7	0	baseline	0	nonparola	2	ong	0	no	FP25F10	25	F	2021-10-10_11h56.12.860	THAI_NEGA	2021.2.3	Win32	60.0348202	0	88	88	88	1
m	1	0.7104						UTENTE	p	6	34	baseline	0	parola	1	ong	0	no	FP25F10	25	F	2021-10-10_11h56.12.860	THAI_NEGA	2021.2.3	Win32	60.0348202	0	89	89	89	1
z	1	1.283						CIPELLA	np	7	0	baseline	500	nonparola	2	ong	0	no	FP25F10	25	F	2021-10-10_11h56.12.860	THAI_NEGA	2021.2.3	Win32	60.0348202	0	90	90	90	1
m	1	1.0583						GINEPRO	p	7	10	baseline	0	parola	1	ong	0	no	FP25F10	25	F	2021-10-10_11h56.12.860	THAI_NEGA	2021.2.3	Win32	60.0348202	0	91	91	91	1
z	1	1.0157						NONATO	np	6	0	baseline	500	nonparola	2	ong	0	no	FP25F10	25	F	2021-10-10_11h56.12.860	THAI_NEGA	2021.2.3	Win32	60.0348202	0	92	92	92	1
m	1	0.7371						CALICE	p	6	10	baseline	0	parola	1	ong	0	no	FP25F10	25	F	2021-10-10_11h56.12.860	THAI_NEGA	2021.2.3	Win32	60.0348202	0	93	93	93	1
m	1	0.8506						TORACE	p	6	31	baseline	250	parola	1	ong	0	no	FP25F10	25	F	2021-10-10_11h56.12.860	THAI_NEGA	2021.2.3	Win32	60.0348202	0	94	94	94	1
z	0	1.0141						REDINE	p	6	8	baseline	500	parola	1	ong	0	no	FP25F10	25	F	2021-10-10_11h56.12.860	THAI_NEGA	2021.2.3	Win32	60.0348202	0	95	95	95	1
m	1	0.6646						GOMITO	p	6	35	baseline	0	parola	1	ong	0	no	FP25F10	25	F	2021-10-10_11h56.12.860	THAI_NEGA	2021.2.3	Win32	60.0348202	0	96	96	96	1
z	1	1.63						INGENSO	np	7	0	baseline	500	nonparola	2	ong	0	no	FP25F10	25	F	2021-10-10_11h56.12.860	THAI_NEGA	2021.2.3	Win32	60.0348202	0	97	97	97	1
z	1	1.0485						COVALLO	np	7	0	baseline	250	nonparola	2	ong	0	no	FP25F10	25	F	2021-10-10_11h56.12.860	THAI_NEGA	2021.2.3	Win32	60.0348202	0	98	98	98	1
m	1	0.7664						MONACO	p	6	24	baseline	250	parola	1	ong	0	no	FP25F10	25	F	2021-10-10_11h56.12.860	THAI_NEGA	2021.2.3	Win32	60.0348202	0	99	99	99	1
	0							DILUVIO	p	7	34	monitoring	0	parola	1	ong	0	no	FP25F10	25	F	2021-10-10_11h56.12.860	THAI_NEGA	2021.2.3	Win32	60.0348202						0	0	0	0	1
z	1	1.4761						PADATO	np	6	0	monitoring	250	nonparola	2	ong	0	no	FP25F10	25	F	2021-10-10_11h56.12.860	THAI_NEGA	2021.2.3	Win32	60.0348202						0	1	1	1	1
m	1	1.4866						STIVALE	p	7	10	monitoring	0	parola	1	ong	0	no	FP25F10	25	F	2021-10-10_11h56.12.860	THAI_NEGA	2021.2.3	Win32	60.0348202						0	2	2	2	1
	0							BAMMINO	np	7	0	monitoring	0	nonparola	2	ong	0	no	FP25F10	25	F	2021-10-10_11h56.12.860	THAI_NEGA	2021.2.3	Win32	60.0348202						0	3	3	3	1
z	1	1.1896						NUDOLA	np	6	0	monitoring	250	nonparola	2	ong	0	no	FP25F10	25	F	2021-10-10_11h56.12.860	THAI_NEGA	2021.2.3	Win32	60.0348202						0	4	4	4	1
m	1	0.9632						ZAMPINO	p	7	6	monitoring	500	parola	1	ong	0	no	FP25F10	25	F	2021-10-10_11h56.12.860	THAI_NEGA	2021.2.3	Win32	60.0348202						0	5	5	5	1
m	1	1.4319						CALDAIA	p	7	12	monitoring	250	parola	1	ong	0	no	FP25F10	25	F	2021-10-10_11h56.12.860	THAI_NEGA	2021.2.3	Win32	60.0348202						0	6	6	6	1
z	1	1.5798						FULGINE	np	7	0	monitoring	0	nonparola	2	ong	0	no	FP25F10	25	F	2021-10-10_11h56.12.860	THAI_NEGA	2021.2.3	Win32	60.0348202						0	7	7	7	1
m	1	0.9152						URANIO	p	6	9	monitoring	250	parola	1	ong	0	no	FP25F10	25	F	2021-10-10_11h56.12.860	THAI_NEGA	2021.2.3	Win32	60.0348202						0	8	8	8	1
z	1	0.9452						APISSO	np	6	0	monitoring	500	nonparola	2	ong	0	no	FP25F10	25	F	2021-10-10_11h56.12.860	THAI_NEGA	2021.2.3	Win32	60.0348202						0	9	9	9	1
	0							CAGERMA	np	7	0	monitoring	0	l	2	pmcue	0	no	FP25F10	25	F	2021-10-10_11h56.12.860	THAI_NEGA	2021.2.3	Win32	60.0348202						0	10	10	10	1
m	1	1.8249						TAZZINA	p	7	10	monitoring	250	parola	1	ong	0	no	FP25F10	25	F	2021-10-10_11h56.12.860	THAI_NEGA	2021.2.3	Win32	60.0348202						0	11	11	11	1
m	1	1.9362						VAPORE	p	6	40	monitoring	0	parola	1	ong	0	no	FP25F10	25	F	2021-10-10_11h56.12.860	THAI_NEGA	2021.2.3	Win32	60.0348202						0	12	12	12	1
z	1	1.3028						FEDORE	np	6	0	monitoring	250	nonparola	2	ong	0	no	FP25F10	25	F	2021-10-10_11h56.12.860	THAI_NEGA	2021.2.3	Win32	60.0348202						0	13	13	13	1
m	1	1.3343						MONTONE	p	7	8	monitoring	250	parola	1	ong	0	no	FP25F10	25	F	2021-10-10_11h56.12.860	THAI_NEGA	2021.2.3	Win32	60.0348202						0	14	14	14	1
	0							CANEZZA	np	7	0	monitoring	0	nonparola	2	ong	0	no	FP25F10	25	F	2021-10-10_11h56.12.860	THAI_NEGA	2021.2.3	Win32	60.0348202						0	15	15	15	1
	0							RAGINA	np	6	0	monitoring	250	nonparola	2	ong	0	no	FP25F10	25	F	2021-10-10_11h56.12.860	THAI_NEGA	2021.2.3	Win32	60.0348202						0	16	16	16	1
m	1	1.7938						AGNELLO	p	7	17	monitoring	250	parola	1	ong	0	no	FP25F10	25	F	2021-10-10_11h56.12.860	THAI_NEGA	2021.2.3	Win32	60.0348202						0	17	17	17	1
z	1	1.6327						PINARIO	np	7	0	monitoring	250	nonparola	2	ong	0	no	FP25F10	25	F	2021-10-10_11h56.12.860	THAI_NEGA	2021.2.3	Win32	60.0348202						0	18	18	18	1
z	1	1.8333						INDANO	np	6	0	monitoring	500	nonparola	2	ong	0	no	FP25F10	25	F	2021-10-10_11h56.12.860	THAI_NEGA	2021.2.3	Win32	60.0348202						0	19	19	19	1
m	1	1.0295						BISTURI	p	7	8	monitoring	250	parola	1	ong	0	no	FP25F10	25	F	2021-10-10_11h56.12.860	THAI_NEGA	2021.2.3	Win32	60.0348202						0	20	20	20	1
z	1	1.1656						SECONTO	np	7	0	monitoring	250	nonparola	2	ong	0	no	FP25F10	25	F	2021-10-10_11h56.12.860	THAI_NEGA	2021.2.3	Win32	60.0348202						0	21	21	21	1
l	1	1.6238						POMATA	p	6	0	monitoring	500	l	1	pmcue	0	no	FP25F10	25	F	2021-10-10_11h56.12.860	THAI_NEGA	2021.2.3	Win32	60.0348202						0	22	22	22	1
z	1	1.4124						UMETTA	np	6	0	monitoring	250	nonparola	2	ong	0	no	FP25F10	25	F	2021-10-10_11h56.12.860	THAI_NEGA	2021.2.3	Win32	60.0348202						0	23	23	23	1
m	1	1.8644						FRUSCIO	p	7	9	monitoring	0	parola	1	ong	0	no	FP25F10	25	F	2021-10-10_11h56.12.860	THAI_NEGA	2021.2.3	Win32	60.0348202						0	24	24	24	1
m	1	1.219						ORDIGNO	p	7	15	monitoring	250	parola	1	ong	0	no	FP25F10	25	F	2021-10-10_11h56.12.860	THAI_NEGA	2021.2.3	Win32	60.0348202						0	25	25	25	1
z	1	1.8629						METALO	np	6	0	monitoring	0	nonparola	2	ong	0	no	FP25F10	25	F	2021-10-10_11h56.12.860	THAI_NEGA	2021.2.3	Win32	60.0348202						0	26	26	26	1
z	1	1.9317						GAVERA	np	6	0	monitoring	500	nonparola	2	ong	0	no	FP25F10	25	F	2021-10-10_11h56.12.860	THAI_NEGA	2021.2.3	Win32	60.0348202						0	27	27	27	1
m	1	1.0641						INSERTO	p	7	9	monitoring	0	parola	1	ong	0	no	FP25F10	25	F	2021-10-10_11h56.12.860	THAI_NEGA	2021.2.3	Win32	60.0348202						0	28	28	28	1
m	1	1.4212						VICARIO	p	7	9	monitoring	500	parola	1	ong	0	no	FP25F10	25	F	2021-10-10_11h56.12.860	THAI_NEGA	2021.2.3	Win32	60.0348202						0	29	29	29	1
z	1	0.867						ACENDA	np	6	0	monitoring	0	nonparola	2	ong	0	no	FP25F10	25	F	2021-10-10_11h56.12.860	THAI_NEGA	2021.2.3	Win32	60.0348202						0	30	30	30	1
m	1	0.9908						DECADE	p	6	7	monitoring	0	parola	1	ong	0	no	FP25F10	25	F	2021-10-10_11h56.12.860	THAI_NEGA	2021.2.3	Win32	60.0348202						0	31	31	31	1
z	1	1.1479						PALETE	np	6	0	monitoring	500	nonparola	2	ong	0	no	FP25F10	25	F	2021-10-10_11h56.12.860	THAI_NEGA	2021.2.3	Win32	60.0348202						0	32	32	32	1
m	1	0.9167						SENAPE	p	6	17	monitoring	500	parola	1	ong	0	no	FP25F10	25	F	2021-10-10_11h56.12.860	THAI_NEGA	2021.2.3	Win32	60.0348202						0	33	33	33	1
z	1	1.6639						TENTONO	np	7	0	monitoring	0	nonparola	2	ong	0	no	FP25F10	25	F	2021-10-10_11h56.12.860	THAI_NEGA	2021.2.3	Win32	60.0348202						0	34	34	34	1
m	0	1.3703						MANICO	p	6	12	monitoring	0	l	1	pmcue	0	no	FP25F10	25	F	2021-10-10_11h56.12.860	THAI_NEGA	2021.2.3	Win32	60.0348202						0	35	35	35	1
m	1	1.379						GETTONE	p	7	5	monitoring	250	parola	1	ong	0	no	FP25F10	25	F	2021-10-10_11h56.12.860	THAI_NEGA	2021.2.3	Win32	60.0348202						0	36	36	36	1
z	1	1.1994						CALERA	np	6	0	monitoring	500	nonparola	2	ong	0	no	FP25F10	25	F	2021-10-10_11h56.12.860	THAI_NEGA	2021.2.3	Win32	60.0348202						0	37	37	37	1
m	1	0.98						USTIONE	p	7	20	monitoring	500	parola	1	ong	0	no	FP25F10	25	F	2021-10-10_11h56.12.860	THAI_NEGA	2021.2.3	Win32	60.0348202						0	38	38	38	1
m	1	1.9612						LEGNAME	p	7	7	monitoring	0	parola	1	ong	0	no	FP25F10	25	F	2021-10-10_11h56.12.860	THAI_NEGA	2021.2.3	Win32	60.0348202						0	39	39	39	1
z	1	1.5144						MODIVO	np	6	0	monitoring	0	nonparola	2	ong	0	no	FP25F10	25	F	2021-10-10_11h56.12.860	THAI_NEGA	2021.2.3	Win32	60.0348202						0	40	40	40	1
m	1	0.9483						RADURA	p	6	9	monitoring	0	parola	1	ong	0	no	FP25F10	25	F	2021-10-10_11h56.12.860	THAI_NEGA	2021.2.3	Win32	60.0348202						0	41	41	41	1
z	1	1.3186						TUANTO	np	6	0	monitoring	250	nonparola	2	ong	0	no	FP25F10	25	F	2021-10-10_11h56.12.860	THAI_NEGA	2021.2.3	Win32	60.0348202						0	42	42	42	1
m	1	1.6391						PICCONE	p	7	11	monitoring	0	parola	1	ong	0	no	FP25F10	25	F	2021-10-10_11h56.12.860	THAI_NEGA	2021.2.3	Win32	60.0348202						0	43	43	43	1
z	1	1.0647						LACREME	np	7	0	monitoring	250	nonparola	2	ong	0	no	FP25F10	25	F	2021-10-10_11h56.12.860	THAI_NEGA	2021.2.3	Win32	60.0348202						0	44	44	44	1
z	1	1.4784						DILITTA	np	7	0	monitoring	500	nonparola	2	ong	0	no	FP25F10	25	F	2021-10-10_11h56.12.860	THAI_NEGA	2021.2.3	Win32	60.0348202						0	45	45	45	1
l	1	1.4451						TOMANTE	np	7	0	monitoring	0	l	2	pmcue	0	no	FP25F10	25	F	2021-10-10_11h56.12.860	THAI_NEGA	2021.2.3	Win32	60.0348202						0	46	46	46	1
m	1	0.9325						OTTONE	p	6	17	monitoring	500	parola	1	ong	0	no	FP25F10	25	F	2021-10-10_11h56.12.860	THAI_NEGA	2021.2.3	Win32	60.0348202						0	47	47	47	1
m	1	0.8199						GAZEBO	p	6	8	monitoring	0	parola	1	ong	0	no	FP25F10	25	F	2021-10-10_11h56.12.860	THAI_NEGA	2021.2.3	Win32	60.0348202						0	48	48	48	1
z	1	1.1835						NENICO	np	6	0	monitoring	250	nonparola	2	ong	0	no	FP25F10	25	F	2021-10-10_11h56.12.860	THAI_NEGA	2021.2.3	Win32	60.0348202						0	49	49	49	1
m	1	1.4425						ARPIONE	p	7	12	monitoring	250	parola	1	ong	0	no	FP25F10	25	F	2021-10-10_11h56.12.860	THAI_NEGA	2021.2.3	Win32	60.0348202						0	50	50	50	1
z	1	1.6451						VANIGIA	np	7	0	monitoring	500	nonparola	2	ong	0	no	FP25F10	25	F	2021-10-10_11h56.12.860	THAI_NEGA	2021.2.3	Win32	60.0348202						0	51	51	51	1
z	1	1.0646						EBLISSE	np	7	0	monitoring	0	nonparola	2	ong	0	no	FP25F10	25	F	2021-10-10_11h56.12.860	THAI_NEGA	2021.2.3	Win32	60.0348202						0	52	52	52	1
m	1	1.7325						CARTINA	p	7	13	monitoring	250	parola	1	ong	0	no	FP25F10	25	F	2021-10-10_11h56.12.860	THAI_NEGA	2021.2.3	Win32	60.0348202						0	53	53	53	1
z	1	1.2119						TECITA	np	6	0	monitoring	500	nonparola	2	ong	0	no	FP25F10	25	F	2021-10-10_11h56.12.860	THAI_NEGA	2021.2.3	Win32	60.0348202						0	54	54	54	1
m	1	1.4154						FELINO	p	6	9	monitoring	500	parola	1	ong	0	no	FP25F10	25	F	2021-10-10_11h56.12.860	THAI_NEGA	2021.2.3	Win32	60.0348202						0	55	55	55	1
z	1	1.452						GINEVRO	np	7	0	monitoring	250	nonparola	2	ong	0	no	FP25F10	25	F	2021-10-10_11h56.12.860	THAI_NEGA	2021.2.3	Win32	60.0348202						0	56	56	56	1
z	1	1.7829						ELANCO	np	6	0	monitoring	250	nonparola	2	ong	0	no	FP25F10	25	F	2021-10-10_11h56.12.860	THAI_NEGA	2021.2.3	Win32	60.0348202						0	57	57	57	1
m	1	1.194						BIDONE	p	6	13	monitoring	0	parola	1	ong	0	no	FP25F10	25	F	2021-10-10_11h56.12.860	THAI_NEGA	2021.2.3	Win32	60.0348202						0	58	58	58	1
m	1	1.4773						LEMURE	p	6	3	monitoring	500	parola	1	ong	0	no	FP25F10	25	F	2021-10-10_11h56.12.860	THAI_NEGA	2021.2.3	Win32	60.0348202						0	59	59	59	1
l	1	1.3172						SAGOMA	p	6	0	monitoring	250	l	1	pmcue	0	no	FP25F10	25	F	2021-10-10_11h56.12.860	THAI_NEGA	2021.2.3	Win32	60.0348202						0	60	60	60	1
m	1	1.1037						REPERTO	p	7	7	monitoring	0	parola	1	ong	0	no	FP25F10	25	F	2021-10-10_11h56.12.860	THAI_NEGA	2021.2.3	Win32	60.0348202						0	61	61	61	1
z	1	1.1117						MIDULLO	np	7	0	monitoring	250	nonparola	2	ong	0	no	FP25F10	25	F	2021-10-10_11h56.12.860	THAI_NEGA	2021.2.3	Win32	60.0348202						0	62	62	62	1
z	1	1.3659						DANNOLA	np	7	0	monitoring	500	nonparola	2	ong	0	no	FP25F10	25	F	2021-10-10_11h56.12.860	THAI_NEGA	2021.2.3	Win32	60.0348202						0	63	63	63	1
m	1	0.9277						ORFANO	p	6	9	monitoring	500	parola	1	ong	0	no	FP25F10	25	F	2021-10-10_11h56.12.860	THAI_NEGA	2021.2.3	Win32	60.0348202						0	64	64	64	1
z	1	0.9009						BANENA	np	6	0	monitoring	250	nonparola	2	ong	0	no	FP25F10	25	F	2021-10-10_11h56.12.860	THAI_NEGA	2021.2.3	Win32	60.0348202						0	65	65	65	1
z	1	1.8194						FERPATA	np	7	0	monitoring	0	nonparola	2	ong	0	no	FP25F10	25	F	2021-10-10_11h56.12.860	THAI_NEGA	2021.2.3	Win32	60.0348202						0	66	66	66	1
m	1	1.2158						NEURONE	p	7	11	monitoring	250	parola	1	ong	0	no	FP25F10	25	F	2021-10-10_11h56.12.860	THAI_NEGA	2021.2.3	Win32	60.0348202						0	67	67	67	1
z	1	1.6108						LATTERA	np	7	0	monitoring	500	nonparola	2	ong	0	no	FP25F10	25	F	2021-10-10_11h56.12.860	THAI_NEGA	2021.2.3	Win32	60.0348202						0	68	68	68	1
z	1	1.4801						GESIONE	np	7	0	monitoring	500	nonparola	2	ong	0	no	FP25F10	25	F	2021-10-10_11h56.12.860	THAI_NEGA	2021.2.3	Win32	60.0348202						0	69	69	69	1
m	1	1.1434						PEDANA	p	6	18	monitoring	500	parola	1	ong	0	no	FP25F10	25	F	2021-10-10_11h56.12.860	THAI_NEGA	2021.2.3	Win32	60.0348202						0	70	70	70	1
l	1	1.1494						MACIATA	np	7	0	monitoring	500	l	2	pmcue	0	no	FP25F10	25	F	2021-10-10_11h56.12.860	THAI_NEGA	2021.2.3	Win32	60.0348202						0	71	71	71	1
z	1	1.7802						FIOLINO	np	7	0	monitoring	250	nonparola	2	ong	0	no	FP25F10	25	F	2021-10-10_11h56.12.860	THAI_NEGA	2021.2.3	Win32	60.0348202						0	72	72	72	1
	0							INGORGO	p	7	16	monitoring	0	parola	1	ong	0	no	FP25F10	25	F	2021-10-10_11h56.12.860	THAI_NEGA	2021.2.3	Win32	60.0348202						0	73	73	73	1
z	1	0.869						IMPORO	np	6	0	monitoring	250	nonparola	2	ong	0	no	FP25F10	25	F	2021-10-10_11h56.12.860	THAI_NEGA	2021.2.3	Win32	60.0348202						0	74	74	74	1
m	1	1.3008						NOBILE	p	6	29	monitoring	500	parola	1	ong	0	no	FP25F10	25	F	2021-10-10_11h56.12.860	THAI_NEGA	2021.2.3	Win32	60.0348202						0	75	75	75	1
m	1	1.5343						MINIERA	p	7	19	monitoring	500	parola	1	ong	0	no	FP25F10	25	F	2021-10-10_11h56.12.860	THAI_NEGA	2021.2.3	Win32	60.0348202						0	76	76	76	1
z	1	1.3476						ALLARVE	np	7	0	monitoring	500	nonparola	2	ong	0	no	FP25F10	25	F	2021-10-10_11h56.12.860	THAI_NEGA	2021.2.3	Win32	60.0348202						0	77	77	77	1
z	1	1.3837						DIBANO	np	6	0	monitoring	250	nonparola	2	ong	0	no	FP25F10	25	F	2021-10-10_11h56.12.860	THAI_NEGA	2021.2.3	Win32	60.0348202						0	78	78	78	1
m	1	1.1645						FAGOTTO	p	7	7	monitoring	0	parola	1	ong	0	no	FP25F10	25	F	2021-10-10_11h56.12.860	THAI_NEGA	2021.2.3	Win32	60.0348202						0	79	79	79	1
m	1	1.381						PALUDE	p	6	13	monitoring	0	parola	1	ong	0	no	FP25F10	25	F	2021-10-10_11h56.12.860	THAI_NEGA	2021.2.3	Win32	60.0348202						0	80	80	80	1
z	1	1.1747						MUDINO	np	6	0	monitoring	500	nonparola	2	ong	0	no	FP25F10	25	F	2021-10-10_11h56.12.860	THAI_NEGA	2021.2.3	Win32	60.0348202						0	81	81	81	1
z	1	1.5646						ESTEBA	np	6	0	monitoring	500	nonparola	2	ong	0	no	FP25F10	25	F	2021-10-10_11h56.12.860	THAI_NEGA	2021.2.3	Win32	60.0348202						0	82	82	82	1
l	1	1.5078						MANTIDE	p	7	9	monitoring	250	l	1	pmcue	0	no	FP25F10	25	F	2021-10-10_11h56.12.860	THAI_NEGA	2021.2.3	Win32	60.0348202						0	83	83	83	1
m	1	1.2657						UVETTA	p	6	11	monitoring	500	parola	1	ong	0	no	FP25F10	25	F	2021-10-10_11h56.12.860	THAI_NEGA	2021.2.3	Win32	60.0348202						0	84	84	84	1
m	1	1.0916						ESILIO	p	6	41	monitoring	250	parola	1	ong	0	no	FP25F10	25	F	2021-10-10_11h56.12.860	THAI_NEGA	2021.2.3	Win32	60.0348202						0	85	85	85	1
z	1	1.0834						RECRUTA	np	7	0	monitoring	500	nonparola	2	ong	0	no	FP25F10	25	F	2021-10-10_11h56.12.860	THAI_NEGA	2021.2.3	Win32	60.0348202						0	86	86	86	1
m	1	1.8335						TIMONE	p	7	31	monitoring	250	parola	1	ong	0	no	FP25F10	25	F	2021-10-10_11h56.12.860	THAI_NEGA	2021.2.3	Win32	60.0348202						0	87	87	87	1
m	1	1.0633						CAVOLO	p	6	13	monitoring	0	parola	1	ong	0	no	FP25F10	25	F	2021-10-10_11h56.12.860	THAI_NEGA	2021.2.3	Win32	60.0348202						0	88	88	88	1
z	1	1.3973						NOTTARE	np	7	0	monitoring	500	nonparola	2	ong	0	no	FP25F10	25	F	2021-10-10_11h56.12.860	THAI_NEGA	2021.2.3	Win32	60.0348202						0	89	89	89	1
m	1	1.2473						LICHENE	p	7	7	monitoring	0	parola	1	ong	0	no	FP25F10	25	F	2021-10-10_11h56.12.860	THAI_NEGA	2021.2.3	Win32	60.0348202						0	90	90	90	1
z	1	1.0011						PUSTINO	np	7	0	monitoring	500	nonparola	2	ong	0	no	FP25F10	25	F	2021-10-10_11h56.12.860	THAI_NEGA	2021.2.3	Win32	60.0348202						0	91	91	91	1
m	1	0.909						MULINO	p	6	7	monitoring	0	parola	1	ong	0	no	FP25F10	25	F	2021-10-10_11h56.12.860	THAI_NEGA	2021.2.3	Win32	60.0348202						0	92	92	92	1
z	1	1.1704						VAROLO	np	6	0	monitoring	0	nonparola	2	ong	0	no	FP25F10	25	F	2021-10-10_11h56.12.860	THAI_NEGA	2021.2.3	Win32	60.0348202						0	93	93	93	1
l	1	1.7471						ENIGMA	p	6	9	monitoring	500	l	1	pmcue	0	no	FP25F10	25	F	2021-10-10_11h56.12.860	THAI_NEGA	2021.2.3	Win32	60.0348202						0	94	94	94	1
m	1	1.1963						NARICE	p	6	15	monitoring	250	parola	1	ong	0	no	FP25F10	25	F	2021-10-10_11h56.12.860	THAI_NEGA	2021.2.3	Win32	60.0348202						0	95	95	95	1
z	1	0.8833						CAVIDE	np	6	0	monitoring	500	nonparola	2	ong	0	no	FP25F10	25	F	2021-10-10_11h56.12.860	THAI_NEGA	2021.2.3	Win32	60.0348202						0	96	96	96	1
z	1	1.1022						VOLACE	np	6	0	monitoring	0	nonparola	2	ong	0	no	FP25F10	25	F	2021-10-10_11h56.12.860	THAI_NEGA	2021.2.3	Win32	60.0348202						0	97	97	97	1
z	1	1.5						SADICE	np	6	0	monitoring	0	nonparola	2	ong	0	no	FP25F10	25	F	2021-10-10_11h56.12.860	THAI_NEGA	2021.2.3	Win32	60.0348202						0	98	98	98	1
m	1	1.2316						VORTICE	p	7	14	monitoring	250	parola	1	ong	0	no	FP25F10	25	F	2021-10-10_11h56.12.860	THAI_NEGA	2021.2.3	Win32	60.0348202						0	99	99	99	1
																			FP25F10	25	F	2021-10-10_11h56.12.860	THAI_NEGA	2021.2.3	Win32	60.0348202											n	1	10.2189	y	1	2.8264	n	1	4.1127
