# Supplementary material for: Thinking about it: the impact of COVID-19-related stimuli on prospective memory
Source: PeerJ. 2023 Nov 16;11:e16389. doi: 10.7717/peerj.16389 (PMC10657566; doi:10.7717/peerj.16389)
Supplement: Supplemental Information 4 — The raw data from both the task and the questionnaire. Both folders are divided in the three conditions (COV, DOC, and NEGA) depending on the presented video clip. [file peerj-11-16389-s004.zip › Data/RAW_Data_Task/NEGA_version/MG20F3_nega.csv]

trial_key.keys	trial_key.corr	trial_key.rt	trials_loop_practice.thisRepN	trials_loop_practice.thisTrialN	trials_loop_practice.thisN	trials_loop_practice.thisIndex	trials_loop_practice.ran	stimolo	parolanonparola	lunghezza	frequenza	blocco	jitter	rispcorr	StimTrig	stim_type	stimulus_after	underline	ID_Soggetto*	Età*	Sesso	date	expName	psychopyVersion	OS	frameRate	trials_loop_baseline.thisRepN	trials_loop_baseline.thisTrialN	trials_loop_baseline.thisN	trials_loop_baseline.thisIndex	trials_loop_baseline.ran	trials_loop_attention.thisRepN	trials_loop_attention.thisTrialN	trials_loop_attention.thisN	trials_loop_attention.thisIndex	trials_loop_attention.ran	emotional1_key.keys	emotional1_key.corr	emotional1_key.rt	emotional2_key.keys	emotional2_key.corr	emotional2_key.rt	emotional3_key.keys	emotional3_key.corr	emotional3_key.rt
z	1	1.6114	0	0	0	0	1	ARANCIA	p	7	31	practice	500	parola	1	ong	0	no	MG20F3	20	Femmina	2021-11-03_22h37.51.324	THAI_NEGA	2021.2.3	Win32	59.92329818
	0		0	1	1	1	1	RECINA	np	6	0	practice	500	nonparola	2	ong	0	no	MG20F3	20	Femmina	2021-11-03_22h37.51.324	THAI_NEGA	2021.2.3	Win32	59.92329818
m	1	1.4504	0	2	2	2	1	TUCCANA	np	7	0	practice	250	nonparola	2	ong	0	no	MG20F3	20	Femmina	2021-11-03_22h37.51.324	THAI_NEGA	2021.2.3	Win32	59.92329818
z	1	0.7737	0	3	3	3	1	PETTINE	p	7	1	practice	0	parola	1	ong	0	no	MG20F3	20	Femmina	2021-11-03_22h37.51.324	THAI_NEGA	2021.2.3	Win32	59.92329818
m	1	1.3508	0	4	4	4	1	INFITO	np	6	0	practice	500	nonparola	2	ong	0	no	MG20F3	20	Femmina	2021-11-03_22h37.51.324	THAI_NEGA	2021.2.3	Win32	59.92329818
z	1	0.8	0	5	5	5	1	GIUDICE	p	7	374	practice	500	parola	1	ong	0	no	MG20F3	20	Femmina	2021-11-03_22h37.51.324	THAI_NEGA	2021.2.3	Win32	59.92329818
z	1	1.0836	0	6	6	6	1	VOLANTE	p	7	89	practice	0	parola	1	ong	0	no	MG20F3	20	Femmina	2021-11-03_22h37.51.324	THAI_NEGA	2021.2.3	Win32	59.92329818
m	1	1.1504	0	7	7	7	1	CUBELA	np	6	0	practice	250	nonparola	2	ong	0	no	MG20F3	20	Femmina	2021-11-03_22h37.51.324	THAI_NEGA	2021.2.3	Win32	59.92329818
m	1	1.1343	0	8	8	8	1	LUGGINE	np	7	0	practice	0	nonparola	2	ong	0	no	MG20F3	20	Femmina	2021-11-03_22h37.51.324	THAI_NEGA	2021.2.3	Win32	59.92329818
z	1	0.8834	0	9	9	9	1	DISEGNO	p	7	201	practice	0	parola	1	ong	0	no	MG20F3	20	Femmina	2021-11-03_22h37.51.324	THAI_NEGA	2021.2.3	Win32	59.92329818
z	1	0.7677						RELITTO	p	7	8	baseline	500	parola	1	ong	0	no	MG20F3	20	Femmina	2021-11-03_22h37.51.324	THAI_NEGA	2021.2.3	Win32	59.92329818	0	0	0	0	1
m	0	1.1584						GERANIO	p	7	12	baseline	250	parola	1	ong	0	no	MG20F3	20	Femmina	2021-11-03_22h37.51.324	THAI_NEGA	2021.2.3	Win32	59.92329818	0	1	1	1	1
m	1	1.4281						VANANGA	np	7	0	baseline	0	nonparola	2	ong	0	no	MG20F3	20	Femmina	2021-11-03_22h37.51.324	THAI_NEGA	2021.2.3	Win32	59.92329818	0	2	2	2	1
z	1	1.1841						NATICA	p	6	5	baseline	250	parola	1	ong	0	no	MG20F3	20	Femmina	2021-11-03_22h37.51.324	THAI_NEGA	2021.2.3	Win32	59.92329818	0	3	3	3	1
z	0	1.5562						USTELLO	np	7	0	baseline	500	nonparola	2	ong	0	no	MG20F3	20	Femmina	2021-11-03_22h37.51.324	THAI_NEGA	2021.2.3	Win32	59.92329818	0	4	4	4	1
z	1	0.9384						METANO	p	6	17	baseline	250	parola	1	ong	0	no	MG20F3	20	Femmina	2021-11-03_22h37.51.324	THAI_NEGA	2021.2.3	Win32	59.92329818	0	5	5	5	1
m	1	1.1843						FIURIA	np	6	0	baseline	500	nonparola	2	ong	0	no	MG20F3	20	Femmina	2021-11-03_22h37.51.324	THAI_NEGA	2021.2.3	Win32	59.92329818	0	6	6	6	1
z	1	0.9508						SUGHERO	p	7	5	baseline	250	parola	1	ong	0	no	MG20F3	20	Femmina	2021-11-03_22h37.51.324	THAI_NEGA	2021.2.3	Win32	59.92329818	0	7	7	7	1
m	1	1.1335						PIROTA	np	6	0	baseline	250	nonparola	2	ong	0	no	MG20F3	20	Femmina	2021-11-03_22h37.51.324	THAI_NEGA	2021.2.3	Win32	59.92329818	0	8	8	8	1
m	1	1.2895						BAMBORA	np	7	0	baseline	0	nonparola	2	ong	0	no	MG20F3	20	Femmina	2021-11-03_22h37.51.324	THAI_NEGA	2021.2.3	Win32	59.92329818	0	9	9	9	1
z	1	0.9744						PETALO	p	6	27	baseline	250	parola	1	ong	0	no	MG20F3	20	Femmina	2021-11-03_22h37.51.324	THAI_NEGA	2021.2.3	Win32	59.92329818	0	10	10	10	1
z	1	0.9577						ELMETTO	p	7	5	baseline	0	parola	1	ong	0	no	MG20F3	20	Femmina	2021-11-03_22h37.51.324	THAI_NEGA	2021.2.3	Win32	59.92329818	0	11	11	11	1
m	1	1.9114						DOBILE	np	6	0	baseline	250	nonparola	2	ong	0	no	MG20F3	20	Femmina	2021-11-03_22h37.51.324	THAI_NEGA	2021.2.3	Win32	59.92329818	0	12	12	12	1
z	1	1.4845						BAVERO	p	6	7	baseline	0	parola	1	ong	0	no	MG20F3	20	Femmina	2021-11-03_22h37.51.324	THAI_NEGA	2021.2.3	Win32	59.92329818	0	13	13	13	1
z	1	0.9947						VALENZA	p	7	10	baseline	500	parola	1	ong	0	no	MG20F3	20	Femmina	2021-11-03_22h37.51.324	THAI_NEGA	2021.2.3	Win32	59.92329818	0	14	14	14	1
m	1	1.4084						ORDONE	np	6	0	baseline	250	nonparola	2	ong	0	no	MG20F3	20	Femmina	2021-11-03_22h37.51.324	THAI_NEGA	2021.2.3	Win32	59.92329818	0	15	15	15	1
	0							TERPONE	np	7	0	baseline	250	nonparola	2	ong	0	no	MG20F3	20	Femmina	2021-11-03_22h37.51.324	THAI_NEGA	2021.2.3	Win32	59.92329818	0	16	16	16	1
z	1	0.9165						INCHINO	p	7	10	baseline	250	parola	1	ong	0	no	MG20F3	20	Femmina	2021-11-03_22h37.51.324	THAI_NEGA	2021.2.3	Win32	59.92329818	0	17	17	17	1
z	1	1.158						ETTARO	p	6	31	baseline	0	parola	1	ong	0	no	MG20F3	20	Femmina	2021-11-03_22h37.51.324	THAI_NEGA	2021.2.3	Win32	59.92329818	0	18	18	18	1
m	1	1.0849						LUVACA	np	6	0	baseline	250	nonparola	2	ong	0	no	MG20F3	20	Femmina	2021-11-03_22h37.51.324	THAI_NEGA	2021.2.3	Win32	59.92329818	0	19	19	19	1
z	1	0.7899						DUETTO	p	6	23	baseline	500	parola	1	ong	0	no	MG20F3	20	Femmina	2021-11-03_22h37.51.324	THAI_NEGA	2021.2.3	Win32	59.92329818	0	20	20	20	1
m	1	1.4707						PUPILE	np	6	0	baseline	250	nonparola	2	ong	0	no	MG20F3	20	Femmina	2021-11-03_22h37.51.324	THAI_NEGA	2021.2.3	Win32	59.92329818	0	21	21	21	1
m	1	1.2336						STOVACO	np	7	0	baseline	0	nonparola	2	ong	0	no	MG20F3	20	Femmina	2021-11-03_22h37.51.324	THAI_NEGA	2021.2.3	Win32	59.92329818	0	22	22	22	1
z	1	1.0669						BARILE	p	6	7	baseline	500	parola	1	ong	0	no	MG20F3	20	Femmina	2021-11-03_22h37.51.324	THAI_NEGA	2021.2.3	Win32	59.92329818	0	23	23	23	1
z	0	1.5902						RANAIO	np	6	0	baseline	250	nonparola	2	ong	0	no	MG20F3	20	Femmina	2021-11-03_22h37.51.324	THAI_NEGA	2021.2.3	Win32	59.92329818	0	24	24	24	1
z	1	1.3342						CAVERNA	p	7	14	baseline	250	parola	1	ong	0	no	MG20F3	20	Femmina	2021-11-03_22h37.51.324	THAI_NEGA	2021.2.3	Win32	59.92329818	0	25	25	25	1
	0							ROTOIA	np	7	0	baseline	500	nonparola	2	ong	0	no	MG20F3	20	Femmina	2021-11-03_22h37.51.324	THAI_NEGA	2021.2.3	Win32	59.92329818	0	26	26	26	1
z	1	1.0502						ALTURA	p	6	8	baseline	500	parola	1	ong	0	no	MG20F3	20	Femmina	2021-11-03_22h37.51.324	THAI_NEGA	2021.2.3	Win32	59.92329818	0	27	27	27	1
z	1	1.2381						DIPINTO	p	7	21	baseline	0	parola	1	ong	0	no	MG20F3	20	Femmina	2021-11-03_22h37.51.324	THAI_NEGA	2021.2.3	Win32	59.92329818	0	28	28	28	1
z	1	0.9773						LEGUME	p	6	11	baseline	250	parola	1	ong	0	no	MG20F3	20	Femmina	2021-11-03_22h37.51.324	THAI_NEGA	2021.2.3	Win32	59.92329818	0	29	29	29	1
m	1	1.1841						FEDINO	np	6	0	baseline	500	nonparola	2	ong	0	no	MG20F3	20	Femmina	2021-11-03_22h37.51.324	THAI_NEGA	2021.2.3	Win32	59.92329818	0	30	30	30	1
z	1	0.8081						MENSOLA	p	7	7	baseline	0	parola	1	ong	0	no	MG20F3	20	Femmina	2021-11-03_22h37.51.324	THAI_NEGA	2021.2.3	Win32	59.92329818	0	31	31	31	1
m	1	1.1001						ALCUME	np	6	0	baseline	500	nonparola	2	ong	0	no	MG20F3	20	Femmina	2021-11-03_22h37.51.324	THAI_NEGA	2021.2.3	Win32	59.92329818	0	32	32	32	1
z	1	0.9333						INNESTO	p	6	13	baseline	0	parola	1	ong	0	no	MG20F3	20	Femmina	2021-11-03_22h37.51.324	THAI_NEGA	2021.2.3	Win32	59.92329818	0	33	33	33	1
m	1	1.1722						LAVENDA	np	7	0	baseline	0	nonparola	2	ong	0	no	MG20F3	20	Femmina	2021-11-03_22h37.51.324	THAI_NEGA	2021.2.3	Win32	59.92329818	0	34	34	34	1
m	0	1.419						SLAVINA	p	7	5	baseline	500	parola	1	ong	0	no	MG20F3	20	Femmina	2021-11-03_22h37.51.324	THAI_NEGA	2021.2.3	Win32	59.92329818	0	35	35	35	1
z	1	0.9224						ORMONE	p	6	6	baseline	500	parola	1	ong	0	no	MG20F3	20	Femmina	2021-11-03_22h37.51.324	THAI_NEGA	2021.2.3	Win32	59.92329818	0	36	36	36	1
	0							UMIONE	np	6	0	baseline	0	nonparola	2	ong	0	no	MG20F3	20	Femmina	2021-11-03_22h37.51.324	THAI_NEGA	2021.2.3	Win32	59.92329818	0	37	37	37	1
z	1	0.941						SALAME	p	6	14	baseline	0	parola	1	ong	0	no	MG20F3	20	Femmina	2021-11-03_22h37.51.324	THAI_NEGA	2021.2.3	Win32	59.92329818	0	38	38	38	1
m	1	1.2532						GANDOLA	np	7	0	baseline	500	nonparola	2	ong	0	no	MG20F3	20	Femmina	2021-11-03_22h37.51.324	THAI_NEGA	2021.2.3	Win32	59.92329818	0	39	39	39	1
m	1	1.7866						DIGEGNO	np	7	0	baseline	500	nonparola	2	ong	0	no	MG20F3	20	Femmina	2021-11-03_22h37.51.324	THAI_NEGA	2021.2.3	Win32	59.92329818	0	40	40	40	1
m	1	1.5023						BACRECA	np	7	0	baseline	0	nonparola	2	ong	0	no	MG20F3	20	Femmina	2021-11-03_22h37.51.324	THAI_NEGA	2021.2.3	Win32	59.92329818	0	41	41	41	1
z	1	1.0059						RUDERE	p	6	8	baseline	250	parola	1	ong	0	no	MG20F3	20	Femmina	2021-11-03_22h37.51.324	THAI_NEGA	2021.2.3	Win32	59.92329818	0	42	42	42	1
m	1	1.3716						OSCITE	np	6	0	baseline	250	nonparola	2	ong	0	no	MG20F3	20	Femmina	2021-11-03_22h37.51.324	THAI_NEGA	2021.2.3	Win32	59.92329818	0	43	43	43	1
z	1	0.7011						NETTARE	p	7	14	baseline	500	parola	1	ong	0	no	MG20F3	20	Femmina	2021-11-03_22h37.51.324	THAI_NEGA	2021.2.3	Win32	59.92329818	0	44	44	44	1
m	1	1.1559						PENTERA	np	7	0	baseline	0	nonparola	2	ong	0	no	MG20F3	20	Femmina	2021-11-03_22h37.51.324	THAI_NEGA	2021.2.3	Win32	59.92329818	0	45	45	45	1
m	1	1.3001						NEBOZIO	np	7	0	baseline	250	nonparola	2	ong	0	no	MG20F3	20	Femmina	2021-11-03_22h37.51.324	THAI_NEGA	2021.2.3	Win32	59.92329818	0	46	46	46	1
z	1	0.9095						ZATTERA	p	7	14	baseline	500	parola	1	ong	0	no	MG20F3	20	Femmina	2021-11-03_22h37.51.324	THAI_NEGA	2021.2.3	Win32	59.92329818	0	47	47	47	1
z	1	0.7927						LAMIERA	p	7	11	baseline	500	parola	1	ong	0	no	MG20F3	20	Femmina	2021-11-03_22h37.51.324	THAI_NEGA	2021.2.3	Win32	59.92329818	0	48	48	48	1
m	1	0.8443						CULINA	np	6	0	baseline	500	nonparola	2	ong	0	no	MG20F3	20	Femmina	2021-11-03_22h37.51.324	THAI_NEGA	2021.2.3	Win32	59.92329818	0	49	49	49	1
z	1	0.9362						FALANGE	p	7	9	baseline	250	parola	1	ong	0	no	MG20F3	20	Femmina	2021-11-03_22h37.51.324	THAI_NEGA	2021.2.3	Win32	59.92329818	0	50	50	50	1
z	1	0.7847						PEDALE	p	6	16	baseline	500	parola	1	ong	0	no	MG20F3	20	Femmina	2021-11-03_22h37.51.324	THAI_NEGA	2021.2.3	Win32	59.92329818	0	51	51	51	1
m	1	0.9455						METARDO	np	7	0	baseline	500	nonparola	2	ong	0	no	MG20F3	20	Femmina	2021-11-03_22h37.51.324	THAI_NEGA	2021.2.3	Win32	59.92329818	0	52	52	52	1
z	1	0.9547						EMPORIO	p	7	3	baseline	250	parola	1	ong	0	no	MG20F3	20	Femmina	2021-11-03_22h37.51.324	THAI_NEGA	2021.2.3	Win32	59.92329818	0	53	53	53	1
m	1	1.6602						TAPORE	np	6	0	baseline	0	nonparola	2	ong	0	no	MG20F3	20	Femmina	2021-11-03_22h37.51.324	THAI_NEGA	2021.2.3	Win32	59.92329818	0	54	54	54	1
m	1	1.3553						DENTIDE	np	7	0	baseline	250	nonparola	2	ong	0	no	MG20F3	20	Femmina	2021-11-03_22h37.51.324	THAI_NEGA	2021.2.3	Win32	59.92329818	0	55	55	55	1
m	1	1.2552						SEPERTO	np	7	0	baseline	500	nonparola	2	ong	0	no	MG20F3	20	Femmina	2021-11-03_22h37.51.324	THAI_NEGA	2021.2.3	Win32	59.92329818	0	56	56	56	1
z	1	0.8911						MUCOSA	p	6	6	baseline	500	parola	1	ong	0	no	MG20F3	20	Femmina	2021-11-03_22h37.51.324	THAI_NEGA	2021.2.3	Win32	59.92329818	0	57	57	57	1
m	1	1.1034						BECULLA	np	7	0	baseline	250	nonparola	2	ong	0	no	MG20F3	20	Femmina	2021-11-03_22h37.51.324	THAI_NEGA	2021.2.3	Win32	59.92329818	0	58	58	58	1
m	0	1.0057						FUCINA	p	6	8	baseline	250	parola	1	ong	0	no	MG20F3	20	Femmina	2021-11-03_22h37.51.324	THAI_NEGA	2021.2.3	Win32	59.92329818	0	59	59	59	1
z	1	0.7841						ECLISSI	p	7	5	baseline	0	parola	1	ong	0	no	MG20F3	20	Femmina	2021-11-03_22h37.51.324	THAI_NEGA	2021.2.3	Win32	59.92329818	0	60	60	60	1
z	1	1.2009						TROFEO	p	6	23	baseline	250	parola	1	ong	0	no	MG20F3	20	Femmina	2021-11-03_22h37.51.324	THAI_NEGA	2021.2.3	Win32	59.92329818	0	61	61	61	1
z	1	0.7452						ROTTAME	p	7	7	baseline	0	parola	1	ong	0	no	MG20F3	20	Femmina	2021-11-03_22h37.51.324	THAI_NEGA	2021.2.3	Win32	59.92329818	0	62	62	62	1
m	1	1.2516						MENDOLO	np	7	0	baseline	500	nonparola	2	ong	0	no	MG20F3	20	Femmina	2021-11-03_22h37.51.324	THAI_NEGA	2021.2.3	Win32	59.92329818	0	63	63	63	1
m	1	0.95						ARSINE	np	6	0	baseline	250	nonparola	2	ong	0	no	MG20F3	20	Femmina	2021-11-03_22h37.51.324	THAI_NEGA	2021.2.3	Win32	59.92329818	0	64	64	64	1
z	1	0.856						TISANA	p	6	7	baseline	0	parola	1	ong	0	no	MG20F3	20	Femmina	2021-11-03_22h37.51.324	THAI_NEGA	2021.2.3	Win32	59.92329818	0	65	65	65	1
z	0	1.0732						ORLINO	np	6	0	baseline	0	nonparola	2	ong	0	no	MG20F3	20	Femmina	2021-11-03_22h37.51.324	THAI_NEGA	2021.2.3	Win32	59.92329818	0	66	66	66	1
z	1	1.4347						ARINGA	p	6	9	baseline	500	parola	1	ong	0	no	MG20F3	20	Femmina	2021-11-03_22h37.51.324	THAI_NEGA	2021.2.3	Win32	59.92329818	0	67	67	67	1
m	1	1.4359						TENGINE	np	7	0	baseline	0	nonparola	2	ong	0	no	MG20F3	20	Femmina	2021-11-03_22h37.51.324	THAI_NEGA	2021.2.3	Win32	59.92329818	0	68	68	68	1
z	1	0.8236						ATTICO	p	6	6	baseline	500	parola	1	ong	0	no	MG20F3	20	Femmina	2021-11-03_22h37.51.324	THAI_NEGA	2021.2.3	Win32	59.92329818	0	69	69	69	1
m	1	1.7334						VENORE	np	6	0	baseline	250	nonparola	2	ong	0	no	MG20F3	20	Femmina	2021-11-03_22h37.51.324	THAI_NEGA	2021.2.3	Win32	59.92329818	0	70	70	70	1
z	1	1.6735						DARSENA	p	7	9	baseline	0	parola	1	ong	0	no	MG20F3	20	Femmina	2021-11-03_22h37.51.324	THAI_NEGA	2021.2.3	Win32	59.92329818	0	71	71	71	1
z	0	1.6015						ALCIERE	np	7	0	baseline	250	nonparola	2	ong	0	no	MG20F3	20	Femmina	2021-11-03_22h37.51.324	THAI_NEGA	2021.2.3	Win32	59.92329818	0	72	72	72	1
m	1	1.3503						ENTIMO	np	6	0	baseline	0	nonparola	2	ong	0	no	MG20F3	20	Femmina	2021-11-03_22h37.51.324	THAI_NEGA	2021.2.3	Win32	59.92329818	0	73	73	73	1
z	1	0.9247						LIVIDO	p	6	8	baseline	500	parola	1	ong	0	no	MG20F3	20	Femmina	2021-11-03_22h37.51.324	THAI_NEGA	2021.2.3	Win32	59.92329818	0	74	74	74	1
z	1	0.6505						NAUSEA	p	6	15	baseline	0	parola	1	ong	0	no	MG20F3	20	Femmina	2021-11-03_22h37.51.324	THAI_NEGA	2021.2.3	Win32	59.92329818	0	75	75	75	1
m	1	1.4679						VERCACE	np	7	0	baseline	500	nonparola	2	ong	0	no	MG20F3	20	Femmina	2021-11-03_22h37.51.324	THAI_NEGA	2021.2.3	Win32	59.92329818	0	76	76	76	1
z	1	0.8413						COFANO	p	6	9	baseline	0	parola	1	ong	0	no	MG20F3	20	Femmina	2021-11-03_22h37.51.324	THAI_NEGA	2021.2.3	Win32	59.92329818	0	77	77	77	1
z	0	1.4692						USPICIO	np	7	0	baseline	250	nonparola	2	ong	0	no	MG20F3	20	Femmina	2021-11-03_22h37.51.324	THAI_NEGA	2021.2.3	Win32	59.92329818	0	78	78	78	1
z	1	0.8522						IMBUTO	p	6	9	baseline	0	parola	1	ong	0	no	MG20F3	20	Femmina	2021-11-03_22h37.51.324	THAI_NEGA	2021.2.3	Win32	59.92329818	0	79	79	79	1
m	1	1.4502						SADIVA	np	6	0	baseline	500	nonparola	2	ong	0	no	MG20F3	20	Femmina	2021-11-03_22h37.51.324	THAI_NEGA	2021.2.3	Win32	59.92329818	0	80	80	80	1
z	1	0.8866						BOZZOLO	p	7	7	baseline	0	parola	1	ong	0	no	MG20F3	20	Femmina	2021-11-03_22h37.51.324	THAI_NEGA	2021.2.3	Win32	59.92329818	0	81	81	81	1
m	1	1.3006						OMPICCIO	np	7	0	baseline	0	nonparola	2	ong	0	no	MG20F3	20	Femmina	2021-11-03_22h37.51.324	THAI_NEGA	2021.2.3	Win32	59.92329818	0	82	82	82	1
m	1	1.296						LIMPONE	np	7	0	baseline	500	nonparola	2	ong	0	no	MG20F3	20	Femmina	2021-11-03_22h37.51.324	THAI_NEGA	2021.2.3	Win32	59.92329818	0	83	83	83	1
m	1	0.2177						NARCICO	np	7	0	baseline	250	nonparola	2	ong	0	no	MG20F3	20	Femmina	2021-11-03_22h37.51.324	THAI_NEGA	2021.2.3	Win32	59.92329818	0	84	84	84	1
z	1	0.9746						PASCOLO	p	7	7	baseline	0	parola	1	ong	0	no	MG20F3	20	Femmina	2021-11-03_22h37.51.324	THAI_NEGA	2021.2.3	Win32	59.92329818	0	85	85	85	1
	0							INSOGNA	np	7	0	baseline	250	nonparola	2	ong	0	no	MG20F3	20	Femmina	2021-11-03_22h37.51.324	THAI_NEGA	2021.2.3	Win32	59.92329818	0	86	86	86	1
z	1	0.9422						PATINA	p	6	14	baseline	250	parola	1	ong	0	no	MG20F3	20	Femmina	2021-11-03_22h37.51.324	THAI_NEGA	2021.2.3	Win32	59.92329818	0	87	87	87	1
m	1	0.8395						ADOLTO	np	7	0	baseline	0	nonparola	2	ong	0	no	MG20F3	20	Femmina	2021-11-03_22h37.51.324	THAI_NEGA	2021.2.3	Win32	59.92329818	0	88	88	88	1
z	1	0.8993						UTENTE	p	6	34	baseline	0	parola	1	ong	0	no	MG20F3	20	Femmina	2021-11-03_22h37.51.324	THAI_NEGA	2021.2.3	Win32	59.92329818	0	89	89	89	1
m	1	0.8502						CIPELLA	np	7	0	baseline	500	nonparola	2	ong	0	no	MG20F3	20	Femmina	2021-11-03_22h37.51.324	THAI_NEGA	2021.2.3	Win32	59.92329818	0	90	90	90	1
z	1	1.2667						GINEPRO	p	7	10	baseline	0	parola	1	ong	0	no	MG20F3	20	Femmina	2021-11-03_22h37.51.324	THAI_NEGA	2021.2.3	Win32	59.92329818	0	91	91	91	1
	0							NONATO	np	6	0	baseline	500	nonparola	2	ong	0	no	MG20F3	20	Femmina	2021-11-03_22h37.51.324	THAI_NEGA	2021.2.3	Win32	59.92329818	0	92	92	92	1
z	1	0.7772						CALICE	p	6	10	baseline	0	parola	1	ong	0	no	MG20F3	20	Femmina	2021-11-03_22h37.51.324	THAI_NEGA	2021.2.3	Win32	59.92329818	0	93	93	93	1
z	1	0.8087						TORACE	p	6	31	baseline	250	parola	1	ong	0	no	MG20F3	20	Femmina	2021-11-03_22h37.51.324	THAI_NEGA	2021.2.3	Win32	59.92329818	0	94	94	94	1
m	0	1.2168						REDINE	p	6	8	baseline	500	parola	1	ong	0	no	MG20F3	20	Femmina	2021-11-03_22h37.51.324	THAI_NEGA	2021.2.3	Win32	59.92329818	0	95	95	95	1
z	1	0.7842						GOMITO	p	6	35	baseline	0	parola	1	ong	0	no	MG20F3	20	Femmina	2021-11-03_22h37.51.324	THAI_NEGA	2021.2.3	Win32	59.92329818	0	96	96	96	1
m	1	1.4451						INGENSO	np	7	0	baseline	500	nonparola	2	ong	0	no	MG20F3	20	Femmina	2021-11-03_22h37.51.324	THAI_NEGA	2021.2.3	Win32	59.92329818	0	97	97	97	1
m	1	1.3594						COVALLO	np	7	0	baseline	250	nonparola	2	ong	0	no	MG20F3	20	Femmina	2021-11-03_22h37.51.324	THAI_NEGA	2021.2.3	Win32	59.92329818	0	98	98	98	1
z	1	0.7897						MONACO	p	6	24	baseline	250	parola	1	ong	0	no	MG20F3	20	Femmina	2021-11-03_22h37.51.324	THAI_NEGA	2021.2.3	Win32	59.92329818	0	99	99	99	1
z	1	1.5663						DILUVIO	p	7	34	monitoring	0	parola	1	ong	0	no	MG20F3	20	Femmina	2021-11-03_22h37.51.324	THAI_NEGA	2021.2.3	Win32	59.92329818						0	0	0	0	1
m	1	1.4342						PADATO	np	6	0	monitoring	250	nonparola	2	ong	0	no	MG20F3	20	Femmina	2021-11-03_22h37.51.324	THAI_NEGA	2021.2.3	Win32	59.92329818						0	1	1	1	1
z	1	1.3032						STIVALE	p	7	10	monitoring	0	parola	1	ong	0	no	MG20F3	20	Femmina	2021-11-03_22h37.51.324	THAI_NEGA	2021.2.3	Win32	59.92329818						0	2	2	2	1
z	0	1.7047						BAMMINO	np	7	0	monitoring	0	nonparola	2	ong	0	no	MG20F3	20	Femmina	2021-11-03_22h37.51.324	THAI_NEGA	2021.2.3	Win32	59.92329818						0	3	3	3	1
m	1	1.3667						NUDOLA	np	6	0	monitoring	250	nonparola	2	ong	0	no	MG20F3	20	Femmina	2021-11-03_22h37.51.324	THAI_NEGA	2021.2.3	Win32	59.92329818						0	4	4	4	1
z	1	1.7721						ZAMPINO	p	7	6	monitoring	500	parola	1	ong	0	no	MG20F3	20	Femmina	2021-11-03_22h37.51.324	THAI_NEGA	2021.2.3	Win32	59.92329818						0	5	5	5	1
z	1	1.4715						CALDAIA	p	7	12	monitoring	250	parola	1	ong	0	no	MG20F3	20	Femmina	2021-11-03_22h37.51.324	THAI_NEGA	2021.2.3	Win32	59.92329818						0	6	6	6	1
m	1	1.7329						FULGINE	np	7	0	monitoring	0	nonparola	2	ong	0	no	MG20F3	20	Femmina	2021-11-03_22h37.51.324	THAI_NEGA	2021.2.3	Win32	59.92329818						0	7	7	7	1
z	1	1.0934						URANIO	p	6	9	monitoring	250	parola	1	ong	0	no	MG20F3	20	Femmina	2021-11-03_22h37.51.324	THAI_NEGA	2021.2.3	Win32	59.92329818						0	8	8	8	1
m	1	1.3173						APISSO	np	6	0	monitoring	500	nonparola	2	ong	0	no	MG20F3	20	Femmina	2021-11-03_22h37.51.324	THAI_NEGA	2021.2.3	Win32	59.92329818						0	9	9	9	1
l	1	1.7						CAGERMA	np	7	0	monitoring	0	l	2	pmcue	0	no	MG20F3	20	Femmina	2021-11-03_22h37.51.324	THAI_NEGA	2021.2.3	Win32	59.92329818						0	10	10	10	1
z	1	1.484						TAZZINA	p	7	10	monitoring	250	parola	1	ong	0	no	MG20F3	20	Femmina	2021-11-03_22h37.51.324	THAI_NEGA	2021.2.3	Win32	59.92329818						0	11	11	11	1
z	1	0.9771						VAPORE	p	6	40	monitoring	0	parola	1	ong	0	no	MG20F3	20	Femmina	2021-11-03_22h37.51.324	THAI_NEGA	2021.2.3	Win32	59.92329818						0	12	12	12	1
z	0	1.361						FEDORE	np	6	0	monitoring	250	nonparola	2	ong	0	no	MG20F3	20	Femmina	2021-11-03_22h37.51.324	THAI_NEGA	2021.2.3	Win32	59.92329818						0	13	13	13	1
z	1	1.9128						MONTONE	p	7	8	monitoring	250	parola	1	ong	0	no	MG20F3	20	Femmina	2021-11-03_22h37.51.324	THAI_NEGA	2021.2.3	Win32	59.92329818						0	14	14	14	1
m	1	1.9507						CANEZZA	np	7	0	monitoring	0	nonparola	2	ong	0	no	MG20F3	20	Femmina	2021-11-03_22h37.51.324	THAI_NEGA	2021.2.3	Win32	59.92329818						0	15	15	15	1
	0							RAGINA	np	6	0	monitoring	250	nonparola	2	ong	0	no	MG20F3	20	Femmina	2021-11-03_22h37.51.324	THAI_NEGA	2021.2.3	Win32	59.92329818						0	16	16	16	1
z	1	1.1043						AGNELLO	p	7	17	monitoring	250	parola	1	ong	0	no	MG20F3	20	Femmina	2021-11-03_22h37.51.324	THAI_NEGA	2021.2.3	Win32	59.92329818						0	17	17	17	1
m	1	1.55						PINARIO	np	7	0	monitoring	250	nonparola	2	ong	0	no	MG20F3	20	Femmina	2021-11-03_22h37.51.324	THAI_NEGA	2021.2.3	Win32	59.92329818						0	18	18	18	1
m	1	1.5258						INDANO	np	6	0	monitoring	500	nonparola	2	ong	0	no	MG20F3	20	Femmina	2021-11-03_22h37.51.324	THAI_NEGA	2021.2.3	Win32	59.92329818						0	19	19	19	1
z	1	1.3059						BISTURI	p	7	8	monitoring	250	parola	1	ong	0	no	MG20F3	20	Femmina	2021-11-03_22h37.51.324	THAI_NEGA	2021.2.3	Win32	59.92329818						0	20	20	20	1
m	1	1.8894						SECONTO	np	7	0	monitoring	250	nonparola	2	ong	0	no	MG20F3	20	Femmina	2021-11-03_22h37.51.324	THAI_NEGA	2021.2.3	Win32	59.92329818						0	21	21	21	1
l	1	1.0774						POMATA	p	6	0	monitoring	500	l	1	pmcue	0	no	MG20F3	20	Femmina	2021-11-03_22h37.51.324	THAI_NEGA	2021.2.3	Win32	59.92329818						0	22	22	22	1
m	1	1.584						UMETTA	np	6	0	monitoring	250	nonparola	2	ong	0	no	MG20F3	20	Femmina	2021-11-03_22h37.51.324	THAI_NEGA	2021.2.3	Win32	59.92329818						0	23	23	23	1
z	1	0.8054						FRUSCIO	p	7	9	monitoring	0	parola	1	ong	0	no	MG20F3	20	Femmina	2021-11-03_22h37.51.324	THAI_NEGA	2021.2.3	Win32	59.92329818						0	24	24	24	1
z	1	0.8933						ORDIGNO	p	7	15	monitoring	250	parola	1	ong	0	no	MG20F3	20	Femmina	2021-11-03_22h37.51.324	THAI_NEGA	2021.2.3	Win32	59.92329818						0	25	25	25	1
m	1	1.808						METALO	np	6	0	monitoring	0	nonparola	2	ong	0	no	MG20F3	20	Femmina	2021-11-03_22h37.51.324	THAI_NEGA	2021.2.3	Win32	59.92329818						0	26	26	26	1
m	1	1.1623						GAVERA	np	6	0	monitoring	500	nonparola	2	ong	0	no	MG20F3	20	Femmina	2021-11-03_22h37.51.324	THAI_NEGA	2021.2.3	Win32	59.92329818						0	27	27	27	1
z	1	1.5679						INSERTO	p	7	9	monitoring	0	parola	1	ong	0	no	MG20F3	20	Femmina	2021-11-03_22h37.51.324	THAI_NEGA	2021.2.3	Win32	59.92329818						0	28	28	28	1
z	1	1.2216						VICARIO	p	7	9	monitoring	500	parola	1	ong	0	no	MG20F3	20	Femmina	2021-11-03_22h37.51.324	THAI_NEGA	2021.2.3	Win32	59.92329818						0	29	29	29	1
m	1	1.4067						ACENDA	np	6	0	monitoring	0	nonparola	2	ong	0	no	MG20F3	20	Femmina	2021-11-03_22h37.51.324	THAI_NEGA	2021.2.3	Win32	59.92329818						0	30	30	30	1
z	1	1.1527						DECADE	p	6	7	monitoring	0	parola	1	ong	0	no	MG20F3	20	Femmina	2021-11-03_22h37.51.324	THAI_NEGA	2021.2.3	Win32	59.92329818						0	31	31	31	1
m	1	1.6003						PALETE	np	6	0	monitoring	500	nonparola	2	ong	0	no	MG20F3	20	Femmina	2021-11-03_22h37.51.324	THAI_NEGA	2021.2.3	Win32	59.92329818						0	32	32	32	1
z	1	1.3436						SENAPE	p	6	17	monitoring	500	parola	1	ong	0	no	MG20F3	20	Femmina	2021-11-03_22h37.51.324	THAI_NEGA	2021.2.3	Win32	59.92329818						0	33	33	33	1
m	1	1.6011						TENTONO	np	7	0	monitoring	0	nonparola	2	ong	0	no	MG20F3	20	Femmina	2021-11-03_22h37.51.324	THAI_NEGA	2021.2.3	Win32	59.92329818						0	34	34	34	1
l	1	1.6499						MANICO	p	6	12	monitoring	0	l	1	pmcue	0	no	MG20F3	20	Femmina	2021-11-03_22h37.51.324	THAI_NEGA	2021.2.3	Win32	59.92329818						0	35	35	35	1
z	1	1.2086						GETTONE	p	7	5	monitoring	250	parola	1	ong	0	no	MG20F3	20	Femmina	2021-11-03_22h37.51.324	THAI_NEGA	2021.2.3	Win32	59.92329818						0	36	36	36	1
m	1	1.5335						CALERA	np	6	0	monitoring	500	nonparola	2	ong	0	no	MG20F3	20	Femmina	2021-11-03_22h37.51.324	THAI_NEGA	2021.2.3	Win32	59.92329818						0	37	37	37	1
z	1	1.0246						USTIONE	p	7	20	monitoring	500	parola	1	ong	0	no	MG20F3	20	Femmina	2021-11-03_22h37.51.324	THAI_NEGA	2021.2.3	Win32	59.92329818						0	38	38	38	1
z	1	1.7212						LEGNAME	p	7	7	monitoring	0	parola	1	ong	0	no	MG20F3	20	Femmina	2021-11-03_22h37.51.324	THAI_NEGA	2021.2.3	Win32	59.92329818						0	39	39	39	1
m	1	1.122						MODIVO	np	6	0	monitoring	0	nonparola	2	ong	0	no	MG20F3	20	Femmina	2021-11-03_22h37.51.324	THAI_NEGA	2021.2.3	Win32	59.92329818						0	40	40	40	1
z	1	1.324						RADURA	p	6	9	monitoring	0	parola	1	ong	0	no	MG20F3	20	Femmina	2021-11-03_22h37.51.324	THAI_NEGA	2021.2.3	Win32	59.92329818						0	41	41	41	1
m	1	1.0176						TUANTO	np	6	0	monitoring	250	nonparola	2	ong	0	no	MG20F3	20	Femmina	2021-11-03_22h37.51.324	THAI_NEGA	2021.2.3	Win32	59.92329818						0	42	42	42	1
z	1	1.0837						PICCONE	p	7	11	monitoring	0	parola	1	ong	0	no	MG20F3	20	Femmina	2021-11-03_22h37.51.324	THAI_NEGA	2021.2.3	Win32	59.92329818						0	43	43	43	1
m	1	1.3735						LACREME	np	7	0	monitoring	250	nonparola	2	ong	0	no	MG20F3	20	Femmina	2021-11-03_22h37.51.324	THAI_NEGA	2021.2.3	Win32	59.92329818						0	44	44	44	1
m	1	1.9615						DILITTA	np	7	0	monitoring	500	nonparola	2	ong	0	no	MG20F3	20	Femmina	2021-11-03_22h37.51.324	THAI_NEGA	2021.2.3	Win32	59.92329818						0	45	45	45	1
l	1	1.1835						TOMANTE	np	7	0	monitoring	0	l	2	pmcue	0	no	MG20F3	20	Femmina	2021-11-03_22h37.51.324	THAI_NEGA	2021.2.3	Win32	59.92329818						0	46	46	46	1
z	1	0.9421						OTTONE	p	6	17	monitoring	500	parola	1	ong	0	no	MG20F3	20	Femmina	2021-11-03_22h37.51.324	THAI_NEGA	2021.2.3	Win32	59.92329818						0	47	47	47	1
z	1	1.1262						GAZEBO	p	6	8	monitoring	0	parola	1	ong	0	no	MG20F3	20	Femmina	2021-11-03_22h37.51.324	THAI_NEGA	2021.2.3	Win32	59.92329818						0	48	48	48	1
m	1	1.3019						NENICO	np	6	0	monitoring	250	nonparola	2	ong	0	no	MG20F3	20	Femmina	2021-11-03_22h37.51.324	THAI_NEGA	2021.2.3	Win32	59.92329818						0	49	49	49	1
z	1	1.2761						ARPIONE	p	7	12	monitoring	250	parola	1	ong	0	no	MG20F3	20	Femmina	2021-11-03_22h37.51.324	THAI_NEGA	2021.2.3	Win32	59.92329818						0	50	50	50	1
m	1	1.7502						VANIGIA	np	7	0	monitoring	500	nonparola	2	ong	0	no	MG20F3	20	Femmina	2021-11-03_22h37.51.324	THAI_NEGA	2021.2.3	Win32	59.92329818						0	51	51	51	1
m	1	1.1002						EBLISSE	np	7	0	monitoring	0	nonparola	2	ong	0	no	MG20F3	20	Femmina	2021-11-03_22h37.51.324	THAI_NEGA	2021.2.3	Win32	59.92329818						0	52	52	52	1
z	1	1.607						CARTINA	p	7	13	monitoring	250	parola	1	ong	0	no	MG20F3	20	Femmina	2021-11-03_22h37.51.324	THAI_NEGA	2021.2.3	Win32	59.92329818						0	53	53	53	1
m	1	1.0178						TECITA	np	6	0	monitoring	500	nonparola	2	ong	0	no	MG20F3	20	Femmina	2021-11-03_22h37.51.324	THAI_NEGA	2021.2.3	Win32	59.92329818						0	54	54	54	1
z	1	1.3771						FELINO	p	6	9	monitoring	500	parola	1	ong	0	no	MG20F3	20	Femmina	2021-11-03_22h37.51.324	THAI_NEGA	2021.2.3	Win32	59.92329818						0	55	55	55	1
	0							GINEVRO	np	7	0	monitoring	250	nonparola	2	ong	0	no	MG20F3	20	Femmina	2021-11-03_22h37.51.324	THAI_NEGA	2021.2.3	Win32	59.92329818						0	56	56	56	1
	0							ELANCO	np	6	0	monitoring	250	nonparola	2	ong	0	no	MG20F3	20	Femmina	2021-11-03_22h37.51.324	THAI_NEGA	2021.2.3	Win32	59.92329818						0	57	57	57	1
z	1	1.0174						BIDONE	p	6	13	monitoring	0	parola	1	ong	0	no	MG20F3	20	Femmina	2021-11-03_22h37.51.324	THAI_NEGA	2021.2.3	Win32	59.92329818						0	58	58	58	1
z	1	0.9227						LEMURE	p	6	3	monitoring	500	parola	1	ong	0	no	MG20F3	20	Femmina	2021-11-03_22h37.51.324	THAI_NEGA	2021.2.3	Win32	59.92329818						0	59	59	59	1
l	1	1.0768						SAGOMA	p	6	0	monitoring	250	l	1	pmcue	0	no	MG20F3	20	Femmina	2021-11-03_22h37.51.324	THAI_NEGA	2021.2.3	Win32	59.92329818						0	60	60	60	1
z	1	0.8002						REPERTO	p	7	7	monitoring	0	parola	1	ong	0	no	MG20F3	20	Femmina	2021-11-03_22h37.51.324	THAI_NEGA	2021.2.3	Win32	59.92329818						0	61	61	61	1
m	1	1.3209						MIDULLO	np	7	0	monitoring	250	nonparola	2	ong	0	no	MG20F3	20	Femmina	2021-11-03_22h37.51.324	THAI_NEGA	2021.2.3	Win32	59.92329818						0	62	62	62	1
m	1	1.6446						DANNOLA	np	7	0	monitoring	500	nonparola	2	ong	0	no	MG20F3	20	Femmina	2021-11-03_22h37.51.324	THAI_NEGA	2021.2.3	Win32	59.92329818						0	63	63	63	1
z	1	0.6637						ORFANO	p	6	9	monitoring	500	parola	1	ong	0	no	MG20F3	20	Femmina	2021-11-03_22h37.51.324	THAI_NEGA	2021.2.3	Win32	59.92329818						0	64	64	64	1
m	1	1.4802						BANENA	np	6	0	monitoring	250	nonparola	2	ong	0	no	MG20F3	20	Femmina	2021-11-03_22h37.51.324	THAI_NEGA	2021.2.3	Win32	59.92329818						0	65	65	65	1
m	1	1.3521						FERPATA	np	7	0	monitoring	0	nonparola	2	ong	0	no	MG20F3	20	Femmina	2021-11-03_22h37.51.324	THAI_NEGA	2021.2.3	Win32	59.92329818						0	66	66	66	1
z	1	0.8952						NEURONE	p	7	11	monitoring	250	parola	1	ong	0	no	MG20F3	20	Femmina	2021-11-03_22h37.51.324	THAI_NEGA	2021.2.3	Win32	59.92329818						0	67	67	67	1
m	1	1.7759						LATTERA	np	7	0	monitoring	500	nonparola	2	ong	0	no	MG20F3	20	Femmina	2021-11-03_22h37.51.324	THAI_NEGA	2021.2.3	Win32	59.92329818						0	68	68	68	1
m	1	1.6219						GESIONE	np	7	0	monitoring	500	nonparola	2	ong	0	no	MG20F3	20	Femmina	2021-11-03_22h37.51.324	THAI_NEGA	2021.2.3	Win32	59.92329818						0	69	69	69	1
z	1	1.4293						PEDANA	p	6	18	monitoring	500	parola	1	ong	0	no	MG20F3	20	Femmina	2021-11-03_22h37.51.324	THAI_NEGA	2021.2.3	Win32	59.92329818						0	70	70	70	1
l	1	1.6142						MACIATA	np	7	0	monitoring	500	l	2	pmcue	0	no	MG20F3	20	Femmina	2021-11-03_22h37.51.324	THAI_NEGA	2021.2.3	Win32	59.92329818						0	71	71	71	1
m	1	1.0245						FIOLINO	np	7	0	monitoring	250	nonparola	2	ong	0	no	MG20F3	20	Femmina	2021-11-03_22h37.51.324	THAI_NEGA	2021.2.3	Win32	59.92329818						0	72	72	72	1
z	1	0.9498						INGORGO	p	7	16	monitoring	0	parola	1	ong	0	no	MG20F3	20	Femmina	2021-11-03_22h37.51.324	THAI_NEGA	2021.2.3	Win32	59.92329818						0	73	73	73	1
l	0	1.5007						IMPORO	np	6	0	monitoring	250	nonparola	2	ong	0	no	MG20F3	20	Femmina	2021-11-03_22h37.51.324	THAI_NEGA	2021.2.3	Win32	59.92329818						0	74	74	74	1
z	1	1.0675						NOBILE	p	6	29	monitoring	500	parola	1	ong	0	no	MG20F3	20	Femmina	2021-11-03_22h37.51.324	THAI_NEGA	2021.2.3	Win32	59.92329818						0	75	75	75	1
z	1	1.9501						MINIERA	p	7	19	monitoring	500	parola	1	ong	0	no	MG20F3	20	Femmina	2021-11-03_22h37.51.324	THAI_NEGA	2021.2.3	Win32	59.92329818						0	76	76	76	1
m	1	1.313						ALLARVE	np	7	0	monitoring	500	nonparola	2	ong	0	no	MG20F3	20	Femmina	2021-11-03_22h37.51.324	THAI_NEGA	2021.2.3	Win32	59.92329818						0	77	77	77	1
m	1	1.0033						DIBANO	np	6	0	monitoring	250	nonparola	2	ong	0	no	MG20F3	20	Femmina	2021-11-03_22h37.51.324	THAI_NEGA	2021.2.3	Win32	59.92329818						0	78	78	78	1
z	1	0.8686						FAGOTTO	p	7	7	monitoring	0	parola	1	ong	0	no	MG20F3	20	Femmina	2021-11-03_22h37.51.324	THAI_NEGA	2021.2.3	Win32	59.92329818						0	79	79	79	1
z	1	1.5711						PALUDE	p	6	13	monitoring	0	parola	1	ong	0	no	MG20F3	20	Femmina	2021-11-03_22h37.51.324	THAI_NEGA	2021.2.3	Win32	59.92329818						0	80	80	80	1
m	1	1.2065						MUDINO	np	6	0	monitoring	500	nonparola	2	ong	0	no	MG20F3	20	Femmina	2021-11-03_22h37.51.324	THAI_NEGA	2021.2.3	Win32	59.92329818						0	81	81	81	1
m	1	0.9691						ESTEBA	np	6	0	monitoring	500	nonparola	2	ong	0	no	MG20F3	20	Femmina	2021-11-03_22h37.51.324	THAI_NEGA	2021.2.3	Win32	59.92329818						0	82	82	82	1
l	1	0.9176						MANTIDE	p	7	9	monitoring	250	l	1	pmcue	0	no	MG20F3	20	Femmina	2021-11-03_22h37.51.324	THAI_NEGA	2021.2.3	Win32	59.92329818						0	83	83	83	1
z	1	1.2239						UVETTA	p	6	11	monitoring	500	parola	1	ong	0	no	MG20F3	20	Femmina	2021-11-03_22h37.51.324	THAI_NEGA	2021.2.3	Win32	59.92329818						0	84	84	84	1
z	1	1.1396						ESILIO	p	6	41	monitoring	250	parola	1	ong	0	no	MG20F3	20	Femmina	2021-11-03_22h37.51.324	THAI_NEGA	2021.2.3	Win32	59.92329818						0	85	85	85	1
z	0	1.4172						RECRUTA	np	7	0	monitoring	500	nonparola	2	ong	0	no	MG20F3	20	Femmina	2021-11-03_22h37.51.324	THAI_NEGA	2021.2.3	Win32	59.92329818						0	86	86	86	1
z	1	1.1167						TIMONE	p	7	31	monitoring	250	parola	1	ong	0	no	MG20F3	20	Femmina	2021-11-03_22h37.51.324	THAI_NEGA	2021.2.3	Win32	59.92329818						0	87	87	87	1
z	1	0.7501						CAVOLO	p	6	13	monitoring	0	parola	1	ong	0	no	MG20F3	20	Femmina	2021-11-03_22h37.51.324	THAI_NEGA	2021.2.3	Win32	59.92329818						0	88	88	88	1
m	1	1.3504						NOTTARE	np	7	0	monitoring	500	nonparola	2	ong	0	no	MG20F3	20	Femmina	2021-11-03_22h37.51.324	THAI_NEGA	2021.2.3	Win32	59.92329818						0	89	89	89	1
z	1	0.9336						LICHENE	p	7	7	monitoring	0	parola	1	ong	0	no	MG20F3	20	Femmina	2021-11-03_22h37.51.324	THAI_NEGA	2021.2.3	Win32	59.92329818						0	90	90	90	1
m	1	1.0902						PUSTINO	np	7	0	monitoring	500	nonparola	2	ong	0	no	MG20F3	20	Femmina	2021-11-03_22h37.51.324	THAI_NEGA	2021.2.3	Win32	59.92329818						0	91	91	91	1
z	1	1.0418						MULINO	p	6	7	monitoring	0	parola	1	ong	0	no	MG20F3	20	Femmina	2021-11-03_22h37.51.324	THAI_NEGA	2021.2.3	Win32	59.92329818						0	92	92	92	1
z	0	1.584						VAROLO	np	6	0	monitoring	0	nonparola	2	ong	0	no	MG20F3	20	Femmina	2021-11-03_22h37.51.324	THAI_NEGA	2021.2.3	Win32	59.92329818						0	93	93	93	1
z	0	0.9363						ENIGMA	p	6	9	monitoring	500	l	1	pmcue	0	no	MG20F3	20	Femmina	2021-11-03_22h37.51.324	THAI_NEGA	2021.2.3	Win32	59.92329818						0	94	94	94	1
z	1	0.9235						NARICE	p	6	15	monitoring	250	parola	1	ong	0	no	MG20F3	20	Femmina	2021-11-03_22h37.51.324	THAI_NEGA	2021.2.3	Win32	59.92329818						0	95	95	95	1
m	1	1.3558						CAVIDE	np	6	0	monitoring	500	nonparola	2	ong	0	no	MG20F3	20	Femmina	2021-11-03_22h37.51.324	THAI_NEGA	2021.2.3	Win32	59.92329818						0	96	96	96	1
z	0	1.8036						VOLACE	np	6	0	monitoring	0	nonparola	2	ong	0	no	MG20F3	20	Femmina	2021-11-03_22h37.51.324	THAI_NEGA	2021.2.3	Win32	59.92329818						0	97	97	97	1
z	0	0.873						SADICE	np	6	0	monitoring	0	nonparola	2	ong	0	no	MG20F3	20	Femmina	2021-11-03_22h37.51.324	THAI_NEGA	2021.2.3	Win32	59.92329818						0	98	98	98	1
z	1	1.3174						VORTICE	p	7	14	monitoring	250	parola	1	ong	0	no	MG20F3	20	Femmina	2021-11-03_22h37.51.324	THAI_NEGA	2021.2.3	Win32	59.92329818						0	99	99	99	1
																			MG20F3	20	Femmina	2021-11-03_22h37.51.324	THAI_NEGA	2021.2.3	Win32	59.92329818											n	1	8.8234	y	1	5.9689	n	1	8.8059
