# Supplementary material for: Thinking about it: the impact of COVID-19-related stimuli on prospective memory
Source: PeerJ. 2023 Nov 16;11:e16389. doi: 10.7717/peerj.16389 (PMC10657566; doi:10.7717/peerj.16389)
Supplement: Supplemental Information 4 — The raw data from both the task and the questionnaire. Both folders are divided in the three conditions (COV, DOC, and NEGA) depending on the presented video clip. [file peerj-11-16389-s004.zip › Data/RAW_Data_Task/NEGA_version/PV29M27_nega.csv]

trial_key.keys	trial_key.corr	trial_key.rt	trials_loop_practice.thisRepN	trials_loop_practice.thisTrialN	trials_loop_practice.thisN	trials_loop_practice.thisIndex	trials_loop_practice.ran	stimolo	parolanonparola	lunghezza	frequenza	blocco	jitter	rispcorr	StimTrig	stim_type	stimulus_after	underline	ID_Soggetto*	Età*	Sesso	date	expName	psychopyVersion	OS	frameRate	trials_loop_baseline.thisRepN	trials_loop_baseline.thisTrialN	trials_loop_baseline.thisN	trials_loop_baseline.thisIndex	trials_loop_baseline.ran	trials_loop_attention.thisRepN	trials_loop_attention.thisTrialN	trials_loop_attention.thisN	trials_loop_attention.thisIndex	trials_loop_attention.ran	emotional1_key.keys	emotional1_key.corr	emotional1_key.rt	emotional2_key.keys	emotional2_key.corr	emotional2_key.rt	emotional3_key.keys	emotional3_key.corr	emotional3_key.rt
z	0	0.0554	0	0	0	0	1	ARANCIA	p	7	31	practice	500	parola	1	ong	0	no	PV29M27	29	MASCHILE	2021-10-27_18h19.05.921	THAI_NEGA	2021.2.3	Win32	144.3001443
z	1	1.6633	0	1	1	1	1	RECINA	np	6	0	practice	500	nonparola	2	ong	0	no	PV29M27	29	MASCHILE	2021-10-27_18h19.05.921	THAI_NEGA	2021.2.3	Win32	144.3001443
z	1	1.8658	0	2	2	2	1	TUCCANA	np	7	0	practice	250	nonparola	2	ong	0	no	PV29M27	29	MASCHILE	2021-10-27_18h19.05.921	THAI_NEGA	2021.2.3	Win32	144.3001443
m	1	1.0554	0	3	3	3	1	PETTINE	p	7	1	practice	0	parola	1	ong	0	no	PV29M27	29	MASCHILE	2021-10-27_18h19.05.921	THAI_NEGA	2021.2.3	Win32	144.3001443
z	1	1.5624	0	4	4	4	1	INFITO	np	6	0	practice	500	nonparola	2	ong	0	no	PV29M27	29	MASCHILE	2021-10-27_18h19.05.921	THAI_NEGA	2021.2.3	Win32	144.3001443
m	1	0.8446	0	5	5	5	1	GIUDICE	p	7	374	practice	500	parola	1	ong	0	no	PV29M27	29	MASCHILE	2021-10-27_18h19.05.921	THAI_NEGA	2021.2.3	Win32	144.3001443
m	1	1.1764	0	6	6	6	1	VOLANTE	p	7	89	practice	0	parola	1	ong	0	no	PV29M27	29	MASCHILE	2021-10-27_18h19.05.921	THAI_NEGA	2021.2.3	Win32	144.3001443
z	1	1.2531	0	7	7	7	1	CUBELA	np	6	0	practice	250	nonparola	2	ong	0	no	PV29M27	29	MASCHILE	2021-10-27_18h19.05.921	THAI_NEGA	2021.2.3	Win32	144.3001443
z	1	1.4214	0	8	8	8	1	LUGGINE	np	7	0	practice	0	nonparola	2	ong	0	no	PV29M27	29	MASCHILE	2021-10-27_18h19.05.921	THAI_NEGA	2021.2.3	Win32	144.3001443
m	1	0.8959	0	9	9	9	1	DISEGNO	p	7	201	practice	0	parola	1	ong	0	no	PV29M27	29	MASCHILE	2021-10-27_18h19.05.921	THAI_NEGA	2021.2.3	Win32	144.3001443
m	1	1.1897						RELITTO	p	7	8	baseline	500	parola	1	ong	0	no	PV29M27	29	MASCHILE	2021-10-27_18h19.05.921	THAI_NEGA	2021.2.3	Win32	144.3001443	0	0	0	0	1
m	1	1.1811						GERANIO	p	7	12	baseline	250	parola	1	ong	0	no	PV29M27	29	MASCHILE	2021-10-27_18h19.05.921	THAI_NEGA	2021.2.3	Win32	144.3001443	0	1	1	1	1
z	1	1.6119						VANANGA	np	7	0	baseline	0	nonparola	2	ong	0	no	PV29M27	29	MASCHILE	2021-10-27_18h19.05.921	THAI_NEGA	2021.2.3	Win32	144.3001443	0	2	2	2	1
m	1	1.136						NATICA	p	6	5	baseline	250	parola	1	ong	0	no	PV29M27	29	MASCHILE	2021-10-27_18h19.05.921	THAI_NEGA	2021.2.3	Win32	144.3001443	0	3	3	3	1
z	1	1.6914						USTELLO	np	7	0	baseline	500	nonparola	2	ong	0	no	PV29M27	29	MASCHILE	2021-10-27_18h19.05.921	THAI_NEGA	2021.2.3	Win32	144.3001443	0	4	4	4	1
m	1	0.8854						METANO	p	6	17	baseline	250	parola	1	ong	0	no	PV29M27	29	MASCHILE	2021-10-27_18h19.05.921	THAI_NEGA	2021.2.3	Win32	144.3001443	0	5	5	5	1
z	1	1.7474						FIURIA	np	6	0	baseline	500	nonparola	2	ong	0	no	PV29M27	29	MASCHILE	2021-10-27_18h19.05.921	THAI_NEGA	2021.2.3	Win32	144.3001443	0	6	6	6	1
m	1	1.0147						SUGHERO	p	7	5	baseline	250	parola	1	ong	0	no	PV29M27	29	MASCHILE	2021-10-27_18h19.05.921	THAI_NEGA	2021.2.3	Win32	144.3001443	0	7	7	7	1
z	1	1.5847						PIROTA	np	6	0	baseline	250	nonparola	2	ong	0	no	PV29M27	29	MASCHILE	2021-10-27_18h19.05.921	THAI_NEGA	2021.2.3	Win32	144.3001443	0	8	8	8	1
z	1	1.8402						BAMBORA	np	7	0	baseline	0	nonparola	2	ong	0	no	PV29M27	29	MASCHILE	2021-10-27_18h19.05.921	THAI_NEGA	2021.2.3	Win32	144.3001443	0	9	9	9	1
m	1	0.9188						PETALO	p	6	27	baseline	250	parola	1	ong	0	no	PV29M27	29	MASCHILE	2021-10-27_18h19.05.921	THAI_NEGA	2021.2.3	Win32	144.3001443	0	10	10	10	1
m	1	0.9443						ELMETTO	p	7	5	baseline	0	parola	1	ong	0	no	PV29M27	29	MASCHILE	2021-10-27_18h19.05.921	THAI_NEGA	2021.2.3	Win32	144.3001443	0	11	11	11	1
z	1	1.5167						DOBILE	np	6	0	baseline	250	nonparola	2	ong	0	no	PV29M27	29	MASCHILE	2021-10-27_18h19.05.921	THAI_NEGA	2021.2.3	Win32	144.3001443	0	12	12	12	1
	0							BAVERO	p	6	7	baseline	0	parola	1	ong	0	no	PV29M27	29	MASCHILE	2021-10-27_18h19.05.921	THAI_NEGA	2021.2.3	Win32	144.3001443	0	13	13	13	1
m	1	1.0452						VALENZA	p	7	10	baseline	500	parola	1	ong	0	no	PV29M27	29	MASCHILE	2021-10-27_18h19.05.921	THAI_NEGA	2021.2.3	Win32	144.3001443	0	14	14	14	1
z	1	1.0649						ORDONE	np	6	0	baseline	250	nonparola	2	ong	0	no	PV29M27	29	MASCHILE	2021-10-27_18h19.05.921	THAI_NEGA	2021.2.3	Win32	144.3001443	0	15	15	15	1
z	1	1.3613						TERPONE	np	7	0	baseline	250	nonparola	2	ong	0	no	PV29M27	29	MASCHILE	2021-10-27_18h19.05.921	THAI_NEGA	2021.2.3	Win32	144.3001443	0	16	16	16	1
m	1	0.8854						INCHINO	p	7	10	baseline	250	parola	1	ong	0	no	PV29M27	29	MASCHILE	2021-10-27_18h19.05.921	THAI_NEGA	2021.2.3	Win32	144.3001443	0	17	17	17	1
m	1	0.98						ETTARO	p	6	31	baseline	0	parola	1	ong	0	no	PV29M27	29	MASCHILE	2021-10-27_18h19.05.921	THAI_NEGA	2021.2.3	Win32	144.3001443	0	18	18	18	1
z	1	0.9246						LUVACA	np	6	0	baseline	250	nonparola	2	ong	0	no	PV29M27	29	MASCHILE	2021-10-27_18h19.05.921	THAI_NEGA	2021.2.3	Win32	144.3001443	0	19	19	19	1
m	1	0.8261						DUETTO	p	6	23	baseline	500	parola	1	ong	0	no	PV29M27	29	MASCHILE	2021-10-27_18h19.05.921	THAI_NEGA	2021.2.3	Win32	144.3001443	0	20	20	20	1
z	1	1.1476						PUPILE	np	6	0	baseline	250	nonparola	2	ong	0	no	PV29M27	29	MASCHILE	2021-10-27_18h19.05.921	THAI_NEGA	2021.2.3	Win32	144.3001443	0	21	21	21	1
z	1	1.0303						STOVACO	np	7	0	baseline	0	nonparola	2	ong	0	no	PV29M27	29	MASCHILE	2021-10-27_18h19.05.921	THAI_NEGA	2021.2.3	Win32	144.3001443	0	22	22	22	1
m	1	0.7793						BARILE	p	6	7	baseline	500	parola	1	ong	0	no	PV29M27	29	MASCHILE	2021-10-27_18h19.05.921	THAI_NEGA	2021.2.3	Win32	144.3001443	0	23	23	23	1
z	1	1.0139						RANAIO	np	6	0	baseline	250	nonparola	2	ong	0	no	PV29M27	29	MASCHILE	2021-10-27_18h19.05.921	THAI_NEGA	2021.2.3	Win32	144.3001443	0	24	24	24	1
m	1	1.1184						CAVERNA	p	7	14	baseline	250	parola	1	ong	0	no	PV29M27	29	MASCHILE	2021-10-27_18h19.05.921	THAI_NEGA	2021.2.3	Win32	144.3001443	0	25	25	25	1
z	1	0.956						ROTOIA	np	7	0	baseline	500	nonparola	2	ong	0	no	PV29M27	29	MASCHILE	2021-10-27_18h19.05.921	THAI_NEGA	2021.2.3	Win32	144.3001443	0	26	26	26	1
m	1	0.9652						ALTURA	p	6	8	baseline	500	parola	1	ong	0	no	PV29M27	29	MASCHILE	2021-10-27_18h19.05.921	THAI_NEGA	2021.2.3	Win32	144.3001443	0	27	27	27	1
m	1	0.7442						DIPINTO	p	7	21	baseline	0	parola	1	ong	0	no	PV29M27	29	MASCHILE	2021-10-27_18h19.05.921	THAI_NEGA	2021.2.3	Win32	144.3001443	0	28	28	28	1
m	1	0.9221						LEGUME	p	6	11	baseline	250	parola	1	ong	0	no	PV29M27	29	MASCHILE	2021-10-27_18h19.05.921	THAI_NEGA	2021.2.3	Win32	144.3001443	0	29	29	29	1
z	1	0.8328						FEDINO	np	6	0	baseline	500	nonparola	2	ong	0	no	PV29M27	29	MASCHILE	2021-10-27_18h19.05.921	THAI_NEGA	2021.2.3	Win32	144.3001443	0	30	30	30	1
m	1	0.7156						MENSOLA	p	7	7	baseline	0	parola	1	ong	0	no	PV29M27	29	MASCHILE	2021-10-27_18h19.05.921	THAI_NEGA	2021.2.3	Win32	144.3001443	0	31	31	31	1
z	1	0.9442						ALCUME	np	6	0	baseline	500	nonparola	2	ong	0	no	PV29M27	29	MASCHILE	2021-10-27_18h19.05.921	THAI_NEGA	2021.2.3	Win32	144.3001443	0	32	32	32	1
m	1	0.8668						INNESTO	p	6	13	baseline	0	parola	1	ong	0	no	PV29M27	29	MASCHILE	2021-10-27_18h19.05.921	THAI_NEGA	2021.2.3	Win32	144.3001443	0	33	33	33	1
z	1	0.8425						LAVENDA	np	7	0	baseline	0	nonparola	2	ong	0	no	PV29M27	29	MASCHILE	2021-10-27_18h19.05.921	THAI_NEGA	2021.2.3	Win32	144.3001443	0	34	34	34	1
z	0	1.1499						SLAVINA	p	7	5	baseline	500	parola	1	ong	0	no	PV29M27	29	MASCHILE	2021-10-27_18h19.05.921	THAI_NEGA	2021.2.3	Win32	144.3001443	0	35	35	35	1
m	1	0.6969						ORMONE	p	6	6	baseline	500	parola	1	ong	0	no	PV29M27	29	MASCHILE	2021-10-27_18h19.05.921	THAI_NEGA	2021.2.3	Win32	144.3001443	0	36	36	36	1
z	1	1						UMIONE	np	6	0	baseline	0	nonparola	2	ong	0	no	PV29M27	29	MASCHILE	2021-10-27_18h19.05.921	THAI_NEGA	2021.2.3	Win32	144.3001443	0	37	37	37	1
m	1	0.616						SALAME	p	6	14	baseline	0	parola	1	ong	0	no	PV29M27	29	MASCHILE	2021-10-27_18h19.05.921	THAI_NEGA	2021.2.3	Win32	144.3001443	0	38	38	38	1
z	1	0.9966						GANDOLA	np	7	0	baseline	500	nonparola	2	ong	0	no	PV29M27	29	MASCHILE	2021-10-27_18h19.05.921	THAI_NEGA	2021.2.3	Win32	144.3001443	0	39	39	39	1
z	1	1.3911						DIGEGNO	np	7	0	baseline	500	nonparola	2	ong	0	no	PV29M27	29	MASCHILE	2021-10-27_18h19.05.921	THAI_NEGA	2021.2.3	Win32	144.3001443	0	40	40	40	1
z	1	1.3982						BACRECA	np	7	0	baseline	0	nonparola	2	ong	0	no	PV29M27	29	MASCHILE	2021-10-27_18h19.05.921	THAI_NEGA	2021.2.3	Win32	144.3001443	0	41	41	41	1
m	1	0.9109						RUDERE	p	6	8	baseline	250	parola	1	ong	0	no	PV29M27	29	MASCHILE	2021-10-27_18h19.05.921	THAI_NEGA	2021.2.3	Win32	144.3001443	0	42	42	42	1
z	1	1.0466						OSCITE	np	6	0	baseline	250	nonparola	2	ong	0	no	PV29M27	29	MASCHILE	2021-10-27_18h19.05.921	THAI_NEGA	2021.2.3	Win32	144.3001443	0	43	43	43	1
m	1	1.2707						NETTARE	p	7	14	baseline	500	parola	1	ong	0	no	PV29M27	29	MASCHILE	2021-10-27_18h19.05.921	THAI_NEGA	2021.2.3	Win32	144.3001443	0	44	44	44	1
z	1	1.3209						PENTERA	np	7	0	baseline	0	nonparola	2	ong	0	no	PV29M27	29	MASCHILE	2021-10-27_18h19.05.921	THAI_NEGA	2021.2.3	Win32	144.3001443	0	45	45	45	1
z	1	1.1138						NEBOZIO	np	7	0	baseline	250	nonparola	2	ong	0	no	PV29M27	29	MASCHILE	2021-10-27_18h19.05.921	THAI_NEGA	2021.2.3	Win32	144.3001443	0	46	46	46	1
m	1	0.8523						ZATTERA	p	7	14	baseline	500	parola	1	ong	0	no	PV29M27	29	MASCHILE	2021-10-27_18h19.05.921	THAI_NEGA	2021.2.3	Win32	144.3001443	0	47	47	47	1
m	1	0.8353						LAMIERA	p	7	11	baseline	500	parola	1	ong	0	no	PV29M27	29	MASCHILE	2021-10-27_18h19.05.921	THAI_NEGA	2021.2.3	Win32	144.3001443	0	48	48	48	1
z	1	0.8858						CULINA	np	6	0	baseline	500	nonparola	2	ong	0	no	PV29M27	29	MASCHILE	2021-10-27_18h19.05.921	THAI_NEGA	2021.2.3	Win32	144.3001443	0	49	49	49	1
m	1	0.7742						FALANGE	p	7	9	baseline	250	parola	1	ong	0	no	PV29M27	29	MASCHILE	2021-10-27_18h19.05.921	THAI_NEGA	2021.2.3	Win32	144.3001443	0	50	50	50	1
m	1	0.7013						PEDALE	p	6	16	baseline	500	parola	1	ong	0	no	PV29M27	29	MASCHILE	2021-10-27_18h19.05.921	THAI_NEGA	2021.2.3	Win32	144.3001443	0	51	51	51	1
z	1	1.065						METARDO	np	7	0	baseline	500	nonparola	2	ong	0	no	PV29M27	29	MASCHILE	2021-10-27_18h19.05.921	THAI_NEGA	2021.2.3	Win32	144.3001443	0	52	52	52	1
m	1	1.0555						EMPORIO	p	7	3	baseline	250	parola	1	ong	0	no	PV29M27	29	MASCHILE	2021-10-27_18h19.05.921	THAI_NEGA	2021.2.3	Win32	144.3001443	0	53	53	53	1
z	1	1.0455						TAPORE	np	6	0	baseline	0	nonparola	2	ong	0	no	PV29M27	29	MASCHILE	2021-10-27_18h19.05.921	THAI_NEGA	2021.2.3	Win32	144.3001443	0	54	54	54	1
z	1	1.4237						DENTIDE	np	7	0	baseline	250	nonparola	2	ong	0	no	PV29M27	29	MASCHILE	2021-10-27_18h19.05.921	THAI_NEGA	2021.2.3	Win32	144.3001443	0	55	55	55	1
z	1	1.0394						SEPERTO	np	7	0	baseline	500	nonparola	2	ong	0	no	PV29M27	29	MASCHILE	2021-10-27_18h19.05.921	THAI_NEGA	2021.2.3	Win32	144.3001443	0	56	56	56	1
m	1	0.7987						MUCOSA	p	6	6	baseline	500	parola	1	ong	0	no	PV29M27	29	MASCHILE	2021-10-27_18h19.05.921	THAI_NEGA	2021.2.3	Win32	144.3001443	0	57	57	57	1
m	0	1.2292						BECULLA	np	7	0	baseline	250	nonparola	2	ong	0	no	PV29M27	29	MASCHILE	2021-10-27_18h19.05.921	THAI_NEGA	2021.2.3	Win32	144.3001443	0	58	58	58	1
m	1	1.113						FUCINA	p	6	8	baseline	250	parola	1	ong	0	no	PV29M27	29	MASCHILE	2021-10-27_18h19.05.921	THAI_NEGA	2021.2.3	Win32	144.3001443	0	59	59	59	1
m	1	0.8266						ECLISSI	p	7	5	baseline	0	parola	1	ong	0	no	PV29M27	29	MASCHILE	2021-10-27_18h19.05.921	THAI_NEGA	2021.2.3	Win32	144.3001443	0	60	60	60	1
m	1	0.6673						TROFEO	p	6	23	baseline	250	parola	1	ong	0	no	PV29M27	29	MASCHILE	2021-10-27_18h19.05.921	THAI_NEGA	2021.2.3	Win32	144.3001443	0	61	61	61	1
m	1	0.7782						ROTTAME	p	7	7	baseline	0	parola	1	ong	0	no	PV29M27	29	MASCHILE	2021-10-27_18h19.05.921	THAI_NEGA	2021.2.3	Win32	144.3001443	0	62	62	62	1
z	1	1.5573						MENDOLO	np	7	0	baseline	500	nonparola	2	ong	0	no	PV29M27	29	MASCHILE	2021-10-27_18h19.05.921	THAI_NEGA	2021.2.3	Win32	144.3001443	0	63	63	63	1
z	1	1.1014						ARSINE	np	6	0	baseline	250	nonparola	2	ong	0	no	PV29M27	29	MASCHILE	2021-10-27_18h19.05.921	THAI_NEGA	2021.2.3	Win32	144.3001443	0	64	64	64	1
m	1	1.0353						TISANA	p	6	7	baseline	0	parola	1	ong	0	no	PV29M27	29	MASCHILE	2021-10-27_18h19.05.921	THAI_NEGA	2021.2.3	Win32	144.3001443	0	65	65	65	1
z	1	1.1282						ORLINO	np	6	0	baseline	0	nonparola	2	ong	0	no	PV29M27	29	MASCHILE	2021-10-27_18h19.05.921	THAI_NEGA	2021.2.3	Win32	144.3001443	0	66	66	66	1
m	1	0.8778						ARINGA	p	6	9	baseline	500	parola	1	ong	0	no	PV29M27	29	MASCHILE	2021-10-27_18h19.05.921	THAI_NEGA	2021.2.3	Win32	144.3001443	0	67	67	67	1
z	1	1.0377						TENGINE	np	7	0	baseline	0	nonparola	2	ong	0	no	PV29M27	29	MASCHILE	2021-10-27_18h19.05.921	THAI_NEGA	2021.2.3	Win32	144.3001443	0	68	68	68	1
m	1	0.9305						ATTICO	p	6	6	baseline	500	parola	1	ong	0	no	PV29M27	29	MASCHILE	2021-10-27_18h19.05.921	THAI_NEGA	2021.2.3	Win32	144.3001443	0	69	69	69	1
z	1	0.9549						VENORE	np	6	0	baseline	250	nonparola	2	ong	0	no	PV29M27	29	MASCHILE	2021-10-27_18h19.05.921	THAI_NEGA	2021.2.3	Win32	144.3001443	0	70	70	70	1
m	1	1.0059						DARSENA	p	7	9	baseline	0	parola	1	ong	0	no	PV29M27	29	MASCHILE	2021-10-27_18h19.05.921	THAI_NEGA	2021.2.3	Win32	144.3001443	0	71	71	71	1
m	0	1.21						ALCIERE	np	7	0	baseline	250	nonparola	2	ong	0	no	PV29M27	29	MASCHILE	2021-10-27_18h19.05.921	THAI_NEGA	2021.2.3	Win32	144.3001443	0	72	72	72	1
z	1	0.993						ENTIMO	np	6	0	baseline	0	nonparola	2	ong	0	no	PV29M27	29	MASCHILE	2021-10-27_18h19.05.921	THAI_NEGA	2021.2.3	Win32	144.3001443	0	73	73	73	1
m	1	0.8366						LIVIDO	p	6	8	baseline	500	parola	1	ong	0	no	PV29M27	29	MASCHILE	2021-10-27_18h19.05.921	THAI_NEGA	2021.2.3	Win32	144.3001443	0	74	74	74	1
m	1	0.7611						NAUSEA	p	6	15	baseline	0	parola	1	ong	0	no	PV29M27	29	MASCHILE	2021-10-27_18h19.05.921	THAI_NEGA	2021.2.3	Win32	144.3001443	0	75	75	75	1
z	1	1.1254						VERCACE	np	7	0	baseline	500	nonparola	2	ong	0	no	PV29M27	29	MASCHILE	2021-10-27_18h19.05.921	THAI_NEGA	2021.2.3	Win32	144.3001443	0	76	76	76	1
m	1	0.7722						COFANO	p	6	9	baseline	0	parola	1	ong	0	no	PV29M27	29	MASCHILE	2021-10-27_18h19.05.921	THAI_NEGA	2021.2.3	Win32	144.3001443	0	77	77	77	1
m	0	1.0507						USPICIO	np	7	0	baseline	250	nonparola	2	ong	0	no	PV29M27	29	MASCHILE	2021-10-27_18h19.05.921	THAI_NEGA	2021.2.3	Win32	144.3001443	0	78	78	78	1
m	1	0.8351						IMBUTO	p	6	9	baseline	0	parola	1	ong	0	no	PV29M27	29	MASCHILE	2021-10-27_18h19.05.921	THAI_NEGA	2021.2.3	Win32	144.3001443	0	79	79	79	1
z	1	1.0208						SADIVA	np	6	0	baseline	500	nonparola	2	ong	0	no	PV29M27	29	MASCHILE	2021-10-27_18h19.05.921	THAI_NEGA	2021.2.3	Win32	144.3001443	0	80	80	80	1
m	1	0.9931						BOZZOLO	p	7	7	baseline	0	parola	1	ong	0	no	PV29M27	29	MASCHILE	2021-10-27_18h19.05.921	THAI_NEGA	2021.2.3	Win32	144.3001443	0	81	81	81	1
z	1	1.2405						OMPICCIO	np	7	0	baseline	0	nonparola	2	ong	0	no	PV29M27	29	MASCHILE	2021-10-27_18h19.05.921	THAI_NEGA	2021.2.3	Win32	144.3001443	0	82	82	82	1
z	1	1.0625						LIMPONE	np	7	0	baseline	500	nonparola	2	ong	0	no	PV29M27	29	MASCHILE	2021-10-27_18h19.05.921	THAI_NEGA	2021.2.3	Win32	144.3001443	0	83	83	83	1
z	1	1.2866						NARCICO	np	7	0	baseline	250	nonparola	2	ong	0	no	PV29M27	29	MASCHILE	2021-10-27_18h19.05.921	THAI_NEGA	2021.2.3	Win32	144.3001443	0	84	84	84	1
m	1	0.8925						PASCOLO	p	7	7	baseline	0	parola	1	ong	0	no	PV29M27	29	MASCHILE	2021-10-27_18h19.05.921	THAI_NEGA	2021.2.3	Win32	144.3001443	0	85	85	85	1
z	1	1.1735						INSOGNA	np	7	0	baseline	250	nonparola	2	ong	0	no	PV29M27	29	MASCHILE	2021-10-27_18h19.05.921	THAI_NEGA	2021.2.3	Win32	144.3001443	0	86	86	86	1
m	1	1.2221						PATINA	p	6	14	baseline	250	parola	1	ong	0	no	PV29M27	29	MASCHILE	2021-10-27_18h19.05.921	THAI_NEGA	2021.2.3	Win32	144.3001443	0	87	87	87	1
z	1	1.019						ADOLTO	np	7	0	baseline	0	nonparola	2	ong	0	no	PV29M27	29	MASCHILE	2021-10-27_18h19.05.921	THAI_NEGA	2021.2.3	Win32	144.3001443	0	88	88	88	1
m	1	0.8262						UTENTE	p	6	34	baseline	0	parola	1	ong	0	no	PV29M27	29	MASCHILE	2021-10-27_18h19.05.921	THAI_NEGA	2021.2.3	Win32	144.3001443	0	89	89	89	1
z	1	1.0142						CIPELLA	np	7	0	baseline	500	nonparola	2	ong	0	no	PV29M27	29	MASCHILE	2021-10-27_18h19.05.921	THAI_NEGA	2021.2.3	Win32	144.3001443	0	90	90	90	1
m	1	0.8911						GINEPRO	p	7	10	baseline	0	parola	1	ong	0	no	PV29M27	29	MASCHILE	2021-10-27_18h19.05.921	THAI_NEGA	2021.2.3	Win32	144.3001443	0	91	91	91	1
z	1	0.976						NONATO	np	6	0	baseline	500	nonparola	2	ong	0	no	PV29M27	29	MASCHILE	2021-10-27_18h19.05.921	THAI_NEGA	2021.2.3	Win32	144.3001443	0	92	92	92	1
m	1	0.8199						CALICE	p	6	10	baseline	0	parola	1	ong	0	no	PV29M27	29	MASCHILE	2021-10-27_18h19.05.921	THAI_NEGA	2021.2.3	Win32	144.3001443	0	93	93	93	1
m	1	0.741						TORACE	p	6	31	baseline	250	parola	1	ong	0	no	PV29M27	29	MASCHILE	2021-10-27_18h19.05.921	THAI_NEGA	2021.2.3	Win32	144.3001443	0	94	94	94	1
z	0	0.9635						REDINE	p	6	8	baseline	500	parola	1	ong	0	no	PV29M27	29	MASCHILE	2021-10-27_18h19.05.921	THAI_NEGA	2021.2.3	Win32	144.3001443	0	95	95	95	1
m	1	0.8296						GOMITO	p	6	35	baseline	0	parola	1	ong	0	no	PV29M27	29	MASCHILE	2021-10-27_18h19.05.921	THAI_NEGA	2021.2.3	Win32	144.3001443	0	96	96	96	1
z	1	1.0584						INGENSO	np	7	0	baseline	500	nonparola	2	ong	0	no	PV29M27	29	MASCHILE	2021-10-27_18h19.05.921	THAI_NEGA	2021.2.3	Win32	144.3001443	0	97	97	97	1
z	1	1.2088						COVALLO	np	7	0	baseline	250	nonparola	2	ong	0	no	PV29M27	29	MASCHILE	2021-10-27_18h19.05.921	THAI_NEGA	2021.2.3	Win32	144.3001443	0	98	98	98	1
m	1	0.6974						MONACO	p	6	24	baseline	250	parola	1	ong	0	no	PV29M27	29	MASCHILE	2021-10-27_18h19.05.921	THAI_NEGA	2021.2.3	Win32	144.3001443	0	99	99	99	1
m	1	1.2447						DILUVIO	p	7	34	monitoring	0	parola	1	ong	0	no	PV29M27	29	MASCHILE	2021-10-27_18h19.05.921	THAI_NEGA	2021.2.3	Win32	144.3001443						0	0	0	0	1
z	1	1.1522						PADATO	np	6	0	monitoring	250	nonparola	2	ong	0	no	PV29M27	29	MASCHILE	2021-10-27_18h19.05.921	THAI_NEGA	2021.2.3	Win32	144.3001443						0	1	1	1	1
m	1	0.7087						STIVALE	p	7	10	monitoring	0	parola	1	ong	0	no	PV29M27	29	MASCHILE	2021-10-27_18h19.05.921	THAI_NEGA	2021.2.3	Win32	144.3001443						0	2	2	2	1
m	0	1.9124						BAMMINO	np	7	0	monitoring	0	nonparola	2	ong	0	no	PV29M27	29	MASCHILE	2021-10-27_18h19.05.921	THAI_NEGA	2021.2.3	Win32	144.3001443						0	3	3	3	1
z	1	1.4823						NUDOLA	np	6	0	monitoring	250	nonparola	2	ong	0	no	PV29M27	29	MASCHILE	2021-10-27_18h19.05.921	THAI_NEGA	2021.2.3	Win32	144.3001443						0	4	4	4	1
m	1	0.9239						ZAMPINO	p	7	6	monitoring	500	parola	1	ong	0	no	PV29M27	29	MASCHILE	2021-10-27_18h19.05.921	THAI_NEGA	2021.2.3	Win32	144.3001443						0	5	5	5	1
m	1	0.8611						CALDAIA	p	7	12	monitoring	250	parola	1	ong	0	no	PV29M27	29	MASCHILE	2021-10-27_18h19.05.921	THAI_NEGA	2021.2.3	Win32	144.3001443						0	6	6	6	1
z	1	1.2051						FULGINE	np	7	0	monitoring	0	nonparola	2	ong	0	no	PV29M27	29	MASCHILE	2021-10-27_18h19.05.921	THAI_NEGA	2021.2.3	Win32	144.3001443						0	7	7	7	1
m	1	1.1222						URANIO	p	6	9	monitoring	250	parola	1	ong	0	no	PV29M27	29	MASCHILE	2021-10-27_18h19.05.921	THAI_NEGA	2021.2.3	Win32	144.3001443						0	8	8	8	1
z	1	1.1126						APISSO	np	6	0	monitoring	500	nonparola	2	ong	0	no	PV29M27	29	MASCHILE	2021-10-27_18h19.05.921	THAI_NEGA	2021.2.3	Win32	144.3001443						0	9	9	9	1
l	1	1.5587						CAGERMA	np	7	0	monitoring	0	l	2	pmcue	0	no	PV29M27	29	MASCHILE	2021-10-27_18h19.05.921	THAI_NEGA	2021.2.3	Win32	144.3001443						0	10	10	10	1
m	1	1.2678						TAZZINA	p	7	10	monitoring	250	parola	1	ong	0	no	PV29M27	29	MASCHILE	2021-10-27_18h19.05.921	THAI_NEGA	2021.2.3	Win32	144.3001443						0	11	11	11	1
m	1	0.8731						VAPORE	p	6	40	monitoring	0	parola	1	ong	0	no	PV29M27	29	MASCHILE	2021-10-27_18h19.05.921	THAI_NEGA	2021.2.3	Win32	144.3001443						0	12	12	12	1
m	0	1.212						FEDORE	np	6	0	monitoring	250	nonparola	2	ong	0	no	PV29M27	29	MASCHILE	2021-10-27_18h19.05.921	THAI_NEGA	2021.2.3	Win32	144.3001443						0	13	13	13	1
m	1	0.9074						MONTONE	p	7	8	monitoring	250	parola	1	ong	0	no	PV29M27	29	MASCHILE	2021-10-27_18h19.05.921	THAI_NEGA	2021.2.3	Win32	144.3001443						0	14	14	14	1
z	1	0.9801						CANEZZA	np	7	0	monitoring	0	nonparola	2	ong	0	no	PV29M27	29	MASCHILE	2021-10-27_18h19.05.921	THAI_NEGA	2021.2.3	Win32	144.3001443						0	15	15	15	1
z	1	0.9096						RAGINA	np	6	0	monitoring	250	nonparola	2	ong	0	no	PV29M27	29	MASCHILE	2021-10-27_18h19.05.921	THAI_NEGA	2021.2.3	Win32	144.3001443						0	16	16	16	1
m	1	0.838						AGNELLO	p	7	17	monitoring	250	parola	1	ong	0	no	PV29M27	29	MASCHILE	2021-10-27_18h19.05.921	THAI_NEGA	2021.2.3	Win32	144.3001443						0	17	17	17	1
z	1	0.8407						PINARIO	np	7	0	monitoring	250	nonparola	2	ong	0	no	PV29M27	29	MASCHILE	2021-10-27_18h19.05.921	THAI_NEGA	2021.2.3	Win32	144.3001443						0	18	18	18	1
z	1	0.9858						INDANO	np	6	0	monitoring	500	nonparola	2	ong	0	no	PV29M27	29	MASCHILE	2021-10-27_18h19.05.921	THAI_NEGA	2021.2.3	Win32	144.3001443						0	19	19	19	1
m	1	0.7498						BISTURI	p	7	8	monitoring	250	parola	1	ong	0	no	PV29M27	29	MASCHILE	2021-10-27_18h19.05.921	THAI_NEGA	2021.2.3	Win32	144.3001443						0	20	20	20	1
z	1	0.8886						SECONTO	np	7	0	monitoring	250	nonparola	2	ong	0	no	PV29M27	29	MASCHILE	2021-10-27_18h19.05.921	THAI_NEGA	2021.2.3	Win32	144.3001443						0	21	21	21	1
l	1	1.4409						POMATA	p	6	0	monitoring	500	l	1	pmcue	0	no	PV29M27	29	MASCHILE	2021-10-27_18h19.05.921	THAI_NEGA	2021.2.3	Win32	144.3001443						0	22	22	22	1
z	1	0.8931						UMETTA	np	6	0	monitoring	250	nonparola	2	ong	0	no	PV29M27	29	MASCHILE	2021-10-27_18h19.05.921	THAI_NEGA	2021.2.3	Win32	144.3001443						0	23	23	23	1
m	1	1.1078						FRUSCIO	p	7	9	monitoring	0	parola	1	ong	0	no	PV29M27	29	MASCHILE	2021-10-27_18h19.05.921	THAI_NEGA	2021.2.3	Win32	144.3001443						0	24	24	24	1
m	1	0.8043						ORDIGNO	p	7	15	monitoring	250	parola	1	ong	0	no	PV29M27	29	MASCHILE	2021-10-27_18h19.05.921	THAI_NEGA	2021.2.3	Win32	144.3001443						0	25	25	25	1
z	1	0.7885						METALO	np	6	0	monitoring	0	nonparola	2	ong	0	no	PV29M27	29	MASCHILE	2021-10-27_18h19.05.921	THAI_NEGA	2021.2.3	Win32	144.3001443						0	26	26	26	1
z	1	0.8059						GAVERA	np	6	0	monitoring	500	nonparola	2	ong	0	no	PV29M27	29	MASCHILE	2021-10-27_18h19.05.921	THAI_NEGA	2021.2.3	Win32	144.3001443						0	27	27	27	1
m	1	0.9248						INSERTO	p	7	9	monitoring	0	parola	1	ong	0	no	PV29M27	29	MASCHILE	2021-10-27_18h19.05.921	THAI_NEGA	2021.2.3	Win32	144.3001443						0	28	28	28	1
z	0	0.7849						VICARIO	p	7	9	monitoring	500	parola	1	ong	0	no	PV29M27	29	MASCHILE	2021-10-27_18h19.05.921	THAI_NEGA	2021.2.3	Win32	144.3001443						0	29	29	29	1
z	1	0.957						ACENDA	np	6	0	monitoring	0	nonparola	2	ong	0	no	PV29M27	29	MASCHILE	2021-10-27_18h19.05.921	THAI_NEGA	2021.2.3	Win32	144.3001443						0	30	30	30	1
m	1	0.893						DECADE	p	6	7	monitoring	0	parola	1	ong	0	no	PV29M27	29	MASCHILE	2021-10-27_18h19.05.921	THAI_NEGA	2021.2.3	Win32	144.3001443						0	31	31	31	1
z	1	0.9241						PALETE	np	6	0	monitoring	500	nonparola	2	ong	0	no	PV29M27	29	MASCHILE	2021-10-27_18h19.05.921	THAI_NEGA	2021.2.3	Win32	144.3001443						0	32	32	32	1
m	1	0.7671						SENAPE	p	6	17	monitoring	500	parola	1	ong	0	no	PV29M27	29	MASCHILE	2021-10-27_18h19.05.921	THAI_NEGA	2021.2.3	Win32	144.3001443						0	33	33	33	1
z	1	1.1569						TENTONO	np	7	0	monitoring	0	nonparola	2	ong	0	no	PV29M27	29	MASCHILE	2021-10-27_18h19.05.921	THAI_NEGA	2021.2.3	Win32	144.3001443						0	34	34	34	1
l	1	1.1529						MANICO	p	6	12	monitoring	0	l	1	pmcue	0	no	PV29M27	29	MASCHILE	2021-10-27_18h19.05.921	THAI_NEGA	2021.2.3	Win32	144.3001443						0	35	35	35	1
m	1	0.8771						GETTONE	p	7	5	monitoring	250	parola	1	ong	0	no	PV29M27	29	MASCHILE	2021-10-27_18h19.05.921	THAI_NEGA	2021.2.3	Win32	144.3001443						0	36	36	36	1
z	1	1.0389						CALERA	np	6	0	monitoring	500	nonparola	2	ong	0	no	PV29M27	29	MASCHILE	2021-10-27_18h19.05.921	THAI_NEGA	2021.2.3	Win32	144.3001443						0	37	37	37	1
m	1	0.7089						USTIONE	p	7	20	monitoring	500	parola	1	ong	0	no	PV29M27	29	MASCHILE	2021-10-27_18h19.05.921	THAI_NEGA	2021.2.3	Win32	144.3001443						0	38	38	38	1
z	0	1.424						LEGNAME	p	7	7	monitoring	0	parola	1	ong	0	no	PV29M27	29	MASCHILE	2021-10-27_18h19.05.921	THAI_NEGA	2021.2.3	Win32	144.3001443						0	39	39	39	1
z	1	1.0025						MODIVO	np	6	0	monitoring	0	nonparola	2	ong	0	no	PV29M27	29	MASCHILE	2021-10-27_18h19.05.921	THAI_NEGA	2021.2.3	Win32	144.3001443						0	40	40	40	1
z	0	1.5418						RADURA	p	6	9	monitoring	0	parola	1	ong	0	no	PV29M27	29	MASCHILE	2021-10-27_18h19.05.921	THAI_NEGA	2021.2.3	Win32	144.3001443						0	41	41	41	1
z	1	1.5142						TUANTO	np	6	0	monitoring	250	nonparola	2	ong	0	no	PV29M27	29	MASCHILE	2021-10-27_18h19.05.921	THAI_NEGA	2021.2.3	Win32	144.3001443						0	42	42	42	1
m	1	0.803						PICCONE	p	7	11	monitoring	0	parola	1	ong	0	no	PV29M27	29	MASCHILE	2021-10-27_18h19.05.921	THAI_NEGA	2021.2.3	Win32	144.3001443						0	43	43	43	1
z	1	0.9444						LACREME	np	7	0	monitoring	250	nonparola	2	ong	0	no	PV29M27	29	MASCHILE	2021-10-27_18h19.05.921	THAI_NEGA	2021.2.3	Win32	144.3001443						0	44	44	44	1
z	1	1.3057						DILITTA	np	7	0	monitoring	500	nonparola	2	ong	0	no	PV29M27	29	MASCHILE	2021-10-27_18h19.05.921	THAI_NEGA	2021.2.3	Win32	144.3001443						0	45	45	45	1
z	0	1.6833						TOMANTE	np	7	0	monitoring	0	l	2	pmcue	0	no	PV29M27	29	MASCHILE	2021-10-27_18h19.05.921	THAI_NEGA	2021.2.3	Win32	144.3001443						0	46	46	46	1
m	1	0.7063						OTTONE	p	6	17	monitoring	500	parola	1	ong	0	no	PV29M27	29	MASCHILE	2021-10-27_18h19.05.921	THAI_NEGA	2021.2.3	Win32	144.3001443						0	47	47	47	1
m	1	0.7288						GAZEBO	p	6	8	monitoring	0	parola	1	ong	0	no	PV29M27	29	MASCHILE	2021-10-27_18h19.05.921	THAI_NEGA	2021.2.3	Win32	144.3001443						0	48	48	48	1
z	1	0.8611						NENICO	np	6	0	monitoring	250	nonparola	2	ong	0	no	PV29M27	29	MASCHILE	2021-10-27_18h19.05.921	THAI_NEGA	2021.2.3	Win32	144.3001443						0	49	49	49	1
m	1	0.7999						ARPIONE	p	7	12	monitoring	250	parola	1	ong	0	no	PV29M27	29	MASCHILE	2021-10-27_18h19.05.921	THAI_NEGA	2021.2.3	Win32	144.3001443						0	50	50	50	1
z	1	1.0905						VANIGIA	np	7	0	monitoring	500	nonparola	2	ong	0	no	PV29M27	29	MASCHILE	2021-10-27_18h19.05.921	THAI_NEGA	2021.2.3	Win32	144.3001443						0	51	51	51	1
z	1	0.8614						EBLISSE	np	7	0	monitoring	0	nonparola	2	ong	0	no	PV29M27	29	MASCHILE	2021-10-27_18h19.05.921	THAI_NEGA	2021.2.3	Win32	144.3001443						0	52	52	52	1
m	1	0.8319						CARTINA	p	7	13	monitoring	250	parola	1	ong	0	no	PV29M27	29	MASCHILE	2021-10-27_18h19.05.921	THAI_NEGA	2021.2.3	Win32	144.3001443						0	53	53	53	1
z	1	0.9933						TECITA	np	6	0	monitoring	500	nonparola	2	ong	0	no	PV29M27	29	MASCHILE	2021-10-27_18h19.05.921	THAI_NEGA	2021.2.3	Win32	144.3001443						0	54	54	54	1
m	1	0.691						FELINO	p	6	9	monitoring	500	parola	1	ong	0	no	PV29M27	29	MASCHILE	2021-10-27_18h19.05.921	THAI_NEGA	2021.2.3	Win32	144.3001443						0	55	55	55	1
z	1	1.1418						GINEVRO	np	7	0	monitoring	250	nonparola	2	ong	0	no	PV29M27	29	MASCHILE	2021-10-27_18h19.05.921	THAI_NEGA	2021.2.3	Win32	144.3001443						0	56	56	56	1
z	1	0.8649						ELANCO	np	6	0	monitoring	250	nonparola	2	ong	0	no	PV29M27	29	MASCHILE	2021-10-27_18h19.05.921	THAI_NEGA	2021.2.3	Win32	144.3001443						0	57	57	57	1
m	1	0.7172						BIDONE	p	6	13	monitoring	0	parola	1	ong	0	no	PV29M27	29	MASCHILE	2021-10-27_18h19.05.921	THAI_NEGA	2021.2.3	Win32	144.3001443						0	58	58	58	1
m	1	1.1597						LEMURE	p	6	3	monitoring	500	parola	1	ong	0	no	PV29M27	29	MASCHILE	2021-10-27_18h19.05.921	THAI_NEGA	2021.2.3	Win32	144.3001443						0	59	59	59	1
l	1	1.0516						SAGOMA	p	6	0	monitoring	250	l	1	pmcue	0	no	PV29M27	29	MASCHILE	2021-10-27_18h19.05.921	THAI_NEGA	2021.2.3	Win32	144.3001443						0	60	60	60	1
m	1	0.9559						REPERTO	p	7	7	monitoring	0	parola	1	ong	0	no	PV29M27	29	MASCHILE	2021-10-27_18h19.05.921	THAI_NEGA	2021.2.3	Win32	144.3001443						0	61	61	61	1
z	1	1.1395						MIDULLO	np	7	0	monitoring	250	nonparola	2	ong	0	no	PV29M27	29	MASCHILE	2021-10-27_18h19.05.921	THAI_NEGA	2021.2.3	Win32	144.3001443						0	62	62	62	1
z	1	1.2152						DANNOLA	np	7	0	monitoring	500	nonparola	2	ong	0	no	PV29M27	29	MASCHILE	2021-10-27_18h19.05.921	THAI_NEGA	2021.2.3	Win32	144.3001443						0	63	63	63	1
m	1	0.6388						ORFANO	p	6	9	monitoring	500	parola	1	ong	0	no	PV29M27	29	MASCHILE	2021-10-27_18h19.05.921	THAI_NEGA	2021.2.3	Win32	144.3001443						0	64	64	64	1
z	1	1.0874						BANENA	np	6	0	monitoring	250	nonparola	2	ong	0	no	PV29M27	29	MASCHILE	2021-10-27_18h19.05.921	THAI_NEGA	2021.2.3	Win32	144.3001443						0	65	65	65	1
z	1	1.1666						FERPATA	np	7	0	monitoring	0	nonparola	2	ong	0	no	PV29M27	29	MASCHILE	2021-10-27_18h19.05.921	THAI_NEGA	2021.2.3	Win32	144.3001443						0	66	66	66	1
m	1	0.861						NEURONE	p	7	11	monitoring	250	parola	1	ong	0	no	PV29M27	29	MASCHILE	2021-10-27_18h19.05.921	THAI_NEGA	2021.2.3	Win32	144.3001443						0	67	67	67	1
z	1	1.0555						LATTERA	np	7	0	monitoring	500	nonparola	2	ong	0	no	PV29M27	29	MASCHILE	2021-10-27_18h19.05.921	THAI_NEGA	2021.2.3	Win32	144.3001443						0	68	68	68	1
z	1	1.1887						GESIONE	np	7	0	monitoring	500	nonparola	2	ong	0	no	PV29M27	29	MASCHILE	2021-10-27_18h19.05.921	THAI_NEGA	2021.2.3	Win32	144.3001443						0	69	69	69	1
m	1	0.8011						PEDANA	p	6	18	monitoring	500	parola	1	ong	0	no	PV29M27	29	MASCHILE	2021-10-27_18h19.05.921	THAI_NEGA	2021.2.3	Win32	144.3001443						0	70	70	70	1
z	0	1.4376						MACIATA	np	7	0	monitoring	500	l	2	pmcue	0	no	PV29M27	29	MASCHILE	2021-10-27_18h19.05.921	THAI_NEGA	2021.2.3	Win32	144.3001443						0	71	71	71	1
z	1	1.2812						FIOLINO	np	7	0	monitoring	250	nonparola	2	ong	0	no	PV29M27	29	MASCHILE	2021-10-27_18h19.05.921	THAI_NEGA	2021.2.3	Win32	144.3001443						0	72	72	72	1
m	1	0.979						INGORGO	p	7	16	monitoring	0	parola	1	ong	0	no	PV29M27	29	MASCHILE	2021-10-27_18h19.05.921	THAI_NEGA	2021.2.3	Win32	144.3001443						0	73	73	73	1
z	1	1.0835						IMPORO	np	6	0	monitoring	250	nonparola	2	ong	0	no	PV29M27	29	MASCHILE	2021-10-27_18h19.05.921	THAI_NEGA	2021.2.3	Win32	144.3001443						0	74	74	74	1
m	1	0.8021						NOBILE	p	6	29	monitoring	500	parola	1	ong	0	no	PV29M27	29	MASCHILE	2021-10-27_18h19.05.921	THAI_NEGA	2021.2.3	Win32	144.3001443						0	75	75	75	1
m	1	1.3056						MINIERA	p	7	19	monitoring	500	parola	1	ong	0	no	PV29M27	29	MASCHILE	2021-10-27_18h19.05.921	THAI_NEGA	2021.2.3	Win32	144.3001443						0	76	76	76	1
z	1	0.8017						ALLARVE	np	7	0	monitoring	500	nonparola	2	ong	0	no	PV29M27	29	MASCHILE	2021-10-27_18h19.05.921	THAI_NEGA	2021.2.3	Win32	144.3001443						0	77	77	77	1
z	1	1.0002						DIBANO	np	6	0	monitoring	250	nonparola	2	ong	0	no	PV29M27	29	MASCHILE	2021-10-27_18h19.05.921	THAI_NEGA	2021.2.3	Win32	144.3001443						0	78	78	78	1
m	1	0.8098						FAGOTTO	p	7	7	monitoring	0	parola	1	ong	0	no	PV29M27	29	MASCHILE	2021-10-27_18h19.05.921	THAI_NEGA	2021.2.3	Win32	144.3001443						0	79	79	79	1
m	1	0.6261						PALUDE	p	6	13	monitoring	0	parola	1	ong	0	no	PV29M27	29	MASCHILE	2021-10-27_18h19.05.921	THAI_NEGA	2021.2.3	Win32	144.3001443						0	80	80	80	1
z	1	1.2606						MUDINO	np	6	0	monitoring	500	nonparola	2	ong	0	no	PV29M27	29	MASCHILE	2021-10-27_18h19.05.921	THAI_NEGA	2021.2.3	Win32	144.3001443						0	81	81	81	1
z	1	0.9033						ESTEBA	np	6	0	monitoring	500	nonparola	2	ong	0	no	PV29M27	29	MASCHILE	2021-10-27_18h19.05.921	THAI_NEGA	2021.2.3	Win32	144.3001443						0	82	82	82	1
l	1	1.0466						MANTIDE	p	7	9	monitoring	250	l	1	pmcue	0	no	PV29M27	29	MASCHILE	2021-10-27_18h19.05.921	THAI_NEGA	2021.2.3	Win32	144.3001443						0	83	83	83	1
m	1	0.7742						UVETTA	p	6	11	monitoring	500	parola	1	ong	0	no	PV29M27	29	MASCHILE	2021-10-27_18h19.05.921	THAI_NEGA	2021.2.3	Win32	144.3001443						0	84	84	84	1
m	1	1.0323						ESILIO	p	6	41	monitoring	250	parola	1	ong	0	no	PV29M27	29	MASCHILE	2021-10-27_18h19.05.921	THAI_NEGA	2021.2.3	Win32	144.3001443						0	85	85	85	1
z	1	1.2242						RECRUTA	np	7	0	monitoring	500	nonparola	2	ong	0	no	PV29M27	29	MASCHILE	2021-10-27_18h19.05.921	THAI_NEGA	2021.2.3	Win32	144.3001443						0	86	86	86	1
m	1	0.8217						TIMONE	p	7	31	monitoring	250	parola	1	ong	0	no	PV29M27	29	MASCHILE	2021-10-27_18h19.05.921	THAI_NEGA	2021.2.3	Win32	144.3001443						0	87	87	87	1
m	1	0.6372						CAVOLO	p	6	13	monitoring	0	parola	1	ong	0	no	PV29M27	29	MASCHILE	2021-10-27_18h19.05.921	THAI_NEGA	2021.2.3	Win32	144.3001443						0	88	88	88	1
z	1	0.9685						NOTTARE	np	7	0	monitoring	500	nonparola	2	ong	0	no	PV29M27	29	MASCHILE	2021-10-27_18h19.05.921	THAI_NEGA	2021.2.3	Win32	144.3001443						0	89	89	89	1
m	1	1.3414						LICHENE	p	7	7	monitoring	0	parola	1	ong	0	no	PV29M27	29	MASCHILE	2021-10-27_18h19.05.921	THAI_NEGA	2021.2.3	Win32	144.3001443						0	90	90	90	1
z	1	0.9525						PUSTINO	np	7	0	monitoring	500	nonparola	2	ong	0	no	PV29M27	29	MASCHILE	2021-10-27_18h19.05.921	THAI_NEGA	2021.2.3	Win32	144.3001443						0	91	91	91	1
m	1	0.6457						MULINO	p	6	7	monitoring	0	parola	1	ong	0	no	PV29M27	29	MASCHILE	2021-10-27_18h19.05.921	THAI_NEGA	2021.2.3	Win32	144.3001443						0	92	92	92	1
z	1	0.8721						VAROLO	np	6	0	monitoring	0	nonparola	2	ong	0	no	PV29M27	29	MASCHILE	2021-10-27_18h19.05.921	THAI_NEGA	2021.2.3	Win32	144.3001443						0	93	93	93	1
m	0	0.6402						ENIGMA	p	6	9	monitoring	500	l	1	pmcue	0	no	PV29M27	29	MASCHILE	2021-10-27_18h19.05.921	THAI_NEGA	2021.2.3	Win32	144.3001443						0	94	94	94	1
m	1	1.2781						NARICE	p	6	15	monitoring	250	parola	1	ong	0	no	PV29M27	29	MASCHILE	2021-10-27_18h19.05.921	THAI_NEGA	2021.2.3	Win32	144.3001443						0	95	95	95	1
z	1	0.8539						CAVIDE	np	6	0	monitoring	500	nonparola	2	ong	0	no	PV29M27	29	MASCHILE	2021-10-27_18h19.05.921	THAI_NEGA	2021.2.3	Win32	144.3001443						0	96	96	96	1
z	1	1.1546						VOLACE	np	6	0	monitoring	0	nonparola	2	ong	0	no	PV29M27	29	MASCHILE	2021-10-27_18h19.05.921	THAI_NEGA	2021.2.3	Win32	144.3001443						0	97	97	97	1
z	1	1.306						SADICE	np	6	0	monitoring	0	nonparola	2	ong	0	no	PV29M27	29	MASCHILE	2021-10-27_18h19.05.921	THAI_NEGA	2021.2.3	Win32	144.3001443						0	98	98	98	1
m	1	0.7025						VORTICE	p	7	14	monitoring	250	parola	1	ong	0	no	PV29M27	29	MASCHILE	2021-10-27_18h19.05.921	THAI_NEGA	2021.2.3	Win32	144.3001443						0	99	99	99	1
																			PV29M27	29	MASCHILE	2021-10-27_18h19.05.921	THAI_NEGA	2021.2.3	Win32	144.3001443											n	1	8.6281	y	1	4.5708	n	1	3.5829
