# Supplementary material for: Thinking about it: the impact of COVID-19-related stimuli on prospective memory
Source: PeerJ. 2023 Nov 16;11:e16389. doi: 10.7717/peerj.16389 (PMC10657566; doi:10.7717/peerj.16389)
Supplement: Supplemental Information 4 — The raw data from both the task and the questionnaire. Both folders are divided in the three conditions (COV, DOC, and NEGA) depending on the presented video clip. [file peerj-11-16389-s004.zip › Data/RAW_Data_Task/NEGA_version/MM23F19_nega.csv]

trial_key.keys	trial_key.corr	trial_key.rt	trials_loop_practice.thisRepN	trials_loop_practice.thisTrialN	trials_loop_practice.thisN	trials_loop_practice.thisIndex	trials_loop_practice.ran	stimolo	parolanonparola	lunghezza	frequenza	blocco	jitter	rispcorr	StimTrig	stim_type	stimulus_after	underline	ID_Soggetto*	Età*	Sesso	date	expName	psychopyVersion	OS	frameRate	trials_loop_baseline.thisRepN	trials_loop_baseline.thisTrialN	trials_loop_baseline.thisN	trials_loop_baseline.thisIndex	trials_loop_baseline.ran	trials_loop_attention.thisRepN	trials_loop_attention.thisTrialN	trials_loop_attention.thisN	trials_loop_attention.thisIndex	trials_loop_attention.ran	emotional1_key.keys	emotional1_key.corr	emotional1_key.rt	emotional2_key.keys	emotional2_key.corr	emotional2_key.rt	emotional3_key.keys	emotional3_key.corr	emotional3_key.rt
m	1	0.677	0	0	0	0	1	ARANCIA	p	7	31	practice	500	parola	1	ong	0	no	MM23F19	23	F	2021-10-19_13h53.08.925	THAI_NEGA	2021.2.3	Win32	60.44487427
m	0	0.5426	0	1	1	1	1	RECINA	np	6	0	practice	500	nonparola	2	ong	0	no	MM23F19	23	F	2021-10-19_13h53.08.925	THAI_NEGA	2021.2.3	Win32	60.44487427
z	1	0.87	0	2	2	2	1	TUCCANA	np	7	0	practice	250	nonparola	2	ong	0	no	MM23F19	23	F	2021-10-19_13h53.08.925	THAI_NEGA	2021.2.3	Win32	60.44487427
m	1	0.7099	0	3	3	3	1	PETTINE	p	7	1	practice	0	parola	1	ong	0	no	MM23F19	23	F	2021-10-19_13h53.08.925	THAI_NEGA	2021.2.3	Win32	60.44487427
z	1	0.7755	0	4	4	4	1	INFITO	np	6	0	practice	500	nonparola	2	ong	0	no	MM23F19	23	F	2021-10-19_13h53.08.925	THAI_NEGA	2021.2.3	Win32	60.44487427
m	1	0.5951	0	5	5	5	1	GIUDICE	p	7	374	practice	500	parola	1	ong	0	no	MM23F19	23	F	2021-10-19_13h53.08.925	THAI_NEGA	2021.2.3	Win32	60.44487427
m	1	0.6765	0	6	6	6	1	VOLANTE	p	7	89	practice	0	parola	1	ong	0	no	MM23F19	23	F	2021-10-19_13h53.08.925	THAI_NEGA	2021.2.3	Win32	60.44487427
z	1	0.5168	0	7	7	7	1	CUBELA	np	6	0	practice	250	nonparola	2	ong	0	no	MM23F19	23	F	2021-10-19_13h53.08.925	THAI_NEGA	2021.2.3	Win32	60.44487427
z	1	0.5938	0	8	8	8	1	LUGGINE	np	7	0	practice	0	nonparola	2	ong	0	no	MM23F19	23	F	2021-10-19_13h53.08.925	THAI_NEGA	2021.2.3	Win32	60.44487427
m	1	0.6137	0	9	9	9	1	DISEGNO	p	7	201	practice	0	parola	1	ong	0	no	MM23F19	23	F	2021-10-19_13h53.08.925	THAI_NEGA	2021.2.3	Win32	60.44487427
m	1	0.7262						RELITTO	p	7	8	baseline	500	parola	1	ong	0	no	MM23F19	23	F	2021-10-19_13h53.08.925	THAI_NEGA	2021.2.3	Win32	60.44487427	0	0	0	0	1
m	1	0.8261						GERANIO	p	7	12	baseline	250	parola	1	ong	0	no	MM23F19	23	F	2021-10-19_13h53.08.925	THAI_NEGA	2021.2.3	Win32	60.44487427	0	1	1	1	1
m	0	0.6183						VANANGA	np	7	0	baseline	0	nonparola	2	ong	0	no	MM23F19	23	F	2021-10-19_13h53.08.925	THAI_NEGA	2021.2.3	Win32	60.44487427	0	2	2	2	1
z	0	0.6512						NATICA	p	6	5	baseline	250	parola	1	ong	0	no	MM23F19	23	F	2021-10-19_13h53.08.925	THAI_NEGA	2021.2.3	Win32	60.44487427	0	3	3	3	1
z	1	0.6369						USTELLO	np	7	0	baseline	500	nonparola	2	ong	0	no	MM23F19	23	F	2021-10-19_13h53.08.925	THAI_NEGA	2021.2.3	Win32	60.44487427	0	4	4	4	1
m	1	0.7678						METANO	p	6	17	baseline	250	parola	1	ong	0	no	MM23F19	23	F	2021-10-19_13h53.08.925	THAI_NEGA	2021.2.3	Win32	60.44487427	0	5	5	5	1
z	1	0.7529						FIURIA	np	6	0	baseline	500	nonparola	2	ong	0	no	MM23F19	23	F	2021-10-19_13h53.08.925	THAI_NEGA	2021.2.3	Win32	60.44487427	0	6	6	6	1
m	1	0.7363						SUGHERO	p	7	5	baseline	250	parola	1	ong	0	no	MM23F19	23	F	2021-10-19_13h53.08.925	THAI_NEGA	2021.2.3	Win32	60.44487427	0	7	7	7	1
z	1	0.6595						PIROTA	np	6	0	baseline	250	nonparola	2	ong	0	no	MM23F19	23	F	2021-10-19_13h53.08.925	THAI_NEGA	2021.2.3	Win32	60.44487427	0	8	8	8	1
z	1	0.5678						BAMBORA	np	7	0	baseline	0	nonparola	2	ong	0	no	MM23F19	23	F	2021-10-19_13h53.08.925	THAI_NEGA	2021.2.3	Win32	60.44487427	0	9	9	9	1
m	1	0.571						PETALO	p	6	27	baseline	250	parola	1	ong	0	no	MM23F19	23	F	2021-10-19_13h53.08.925	THAI_NEGA	2021.2.3	Win32	60.44487427	0	10	10	10	1
z	0	0.5387						ELMETTO	p	7	5	baseline	0	parola	1	ong	0	no	MM23F19	23	F	2021-10-19_13h53.08.925	THAI_NEGA	2021.2.3	Win32	60.44487427	0	11	11	11	1
z	1	0.659						DOBILE	np	6	0	baseline	250	nonparola	2	ong	0	no	MM23F19	23	F	2021-10-19_13h53.08.925	THAI_NEGA	2021.2.3	Win32	60.44487427	0	12	12	12	1
m	1	0.6722						BAVERO	p	6	7	baseline	0	parola	1	ong	0	no	MM23F19	23	F	2021-10-19_13h53.08.925	THAI_NEGA	2021.2.3	Win32	60.44487427	0	13	13	13	1
m	1	0.6845						VALENZA	p	7	10	baseline	500	parola	1	ong	0	no	MM23F19	23	F	2021-10-19_13h53.08.925	THAI_NEGA	2021.2.3	Win32	60.44487427	0	14	14	14	1
z	1	0.6348						ORDONE	np	6	0	baseline	250	nonparola	2	ong	0	no	MM23F19	23	F	2021-10-19_13h53.08.925	THAI_NEGA	2021.2.3	Win32	60.44487427	0	15	15	15	1
z	1	0.5575						TERPONE	np	7	0	baseline	250	nonparola	2	ong	0	no	MM23F19	23	F	2021-10-19_13h53.08.925	THAI_NEGA	2021.2.3	Win32	60.44487427	0	16	16	16	1
m	1	0.6344						INCHINO	p	7	10	baseline	250	parola	1	ong	0	no	MM23F19	23	F	2021-10-19_13h53.08.925	THAI_NEGA	2021.2.3	Win32	60.44487427	0	17	17	17	1
m	1	0.6182						ETTARO	p	6	31	baseline	0	parola	1	ong	0	no	MM23F19	23	F	2021-10-19_13h53.08.925	THAI_NEGA	2021.2.3	Win32	60.44487427	0	18	18	18	1
z	1	0.6848						LUVACA	np	6	0	baseline	250	nonparola	2	ong	0	no	MM23F19	23	F	2021-10-19_13h53.08.925	THAI_NEGA	2021.2.3	Win32	60.44487427	0	19	19	19	1
m	1	0.586						DUETTO	p	6	23	baseline	500	parola	1	ong	0	no	MM23F19	23	F	2021-10-19_13h53.08.925	THAI_NEGA	2021.2.3	Win32	60.44487427	0	20	20	20	1
z	1	0.6351						PUPILE	np	6	0	baseline	250	nonparola	2	ong	0	no	MM23F19	23	F	2021-10-19_13h53.08.925	THAI_NEGA	2021.2.3	Win32	60.44487427	0	21	21	21	1
z	1	0.7013						STOVACO	np	7	0	baseline	0	nonparola	2	ong	0	no	MM23F19	23	F	2021-10-19_13h53.08.925	THAI_NEGA	2021.2.3	Win32	60.44487427	0	22	22	22	1
m	1	0.6182						BARILE	p	6	7	baseline	500	parola	1	ong	0	no	MM23F19	23	F	2021-10-19_13h53.08.925	THAI_NEGA	2021.2.3	Win32	60.44487427	0	23	23	23	1
z	1	0.6558						RANAIO	np	6	0	baseline	250	nonparola	2	ong	0	no	MM23F19	23	F	2021-10-19_13h53.08.925	THAI_NEGA	2021.2.3	Win32	60.44487427	0	24	24	24	1
m	1	0.9372						CAVERNA	p	7	14	baseline	250	parola	1	ong	0	no	MM23F19	23	F	2021-10-19_13h53.08.925	THAI_NEGA	2021.2.3	Win32	60.44487427	0	25	25	25	1
z	1	0.77						ROTOIA	np	7	0	baseline	500	nonparola	2	ong	0	no	MM23F19	23	F	2021-10-19_13h53.08.925	THAI_NEGA	2021.2.3	Win32	60.44487427	0	26	26	26	1
m	1	0.7014						ALTURA	p	6	8	baseline	500	parola	1	ong	0	no	MM23F19	23	F	2021-10-19_13h53.08.925	THAI_NEGA	2021.2.3	Win32	60.44487427	0	27	27	27	1
m	1	0.5664						DIPINTO	p	7	21	baseline	0	parola	1	ong	0	no	MM23F19	23	F	2021-10-19_13h53.08.925	THAI_NEGA	2021.2.3	Win32	60.44487427	0	28	28	28	1
m	1	0.573						LEGUME	p	6	11	baseline	250	parola	1	ong	0	no	MM23F19	23	F	2021-10-19_13h53.08.925	THAI_NEGA	2021.2.3	Win32	60.44487427	0	29	29	29	1
z	1	0.6677						FEDINO	np	6	0	baseline	500	nonparola	2	ong	0	no	MM23F19	23	F	2021-10-19_13h53.08.925	THAI_NEGA	2021.2.3	Win32	60.44487427	0	30	30	30	1
m	1	0.7017						MENSOLA	p	7	7	baseline	0	parola	1	ong	0	no	MM23F19	23	F	2021-10-19_13h53.08.925	THAI_NEGA	2021.2.3	Win32	60.44487427	0	31	31	31	1
z	1	0.7179						ALCUME	np	6	0	baseline	500	nonparola	2	ong	0	no	MM23F19	23	F	2021-10-19_13h53.08.925	THAI_NEGA	2021.2.3	Win32	60.44487427	0	32	32	32	1
m	1	0.7733						INNESTO	p	6	13	baseline	0	parola	1	ong	0	no	MM23F19	23	F	2021-10-19_13h53.08.925	THAI_NEGA	2021.2.3	Win32	60.44487427	0	33	33	33	1
z	1	0.576						LAVENDA	np	7	0	baseline	0	nonparola	2	ong	0	no	MM23F19	23	F	2021-10-19_13h53.08.925	THAI_NEGA	2021.2.3	Win32	60.44487427	0	34	34	34	1
z	0	0.5691						SLAVINA	p	7	5	baseline	500	parola	1	ong	0	no	MM23F19	23	F	2021-10-19_13h53.08.925	THAI_NEGA	2021.2.3	Win32	60.44487427	0	35	35	35	1
m	1	0.5684						ORMONE	p	6	6	baseline	500	parola	1	ong	0	no	MM23F19	23	F	2021-10-19_13h53.08.925	THAI_NEGA	2021.2.3	Win32	60.44487427	0	36	36	36	1
z	1	0.6732						UMIONE	np	6	0	baseline	0	nonparola	2	ong	0	no	MM23F19	23	F	2021-10-19_13h53.08.925	THAI_NEGA	2021.2.3	Win32	60.44487427	0	37	37	37	1
m	1	0.5846						SALAME	p	6	14	baseline	0	parola	1	ong	0	no	MM23F19	23	F	2021-10-19_13h53.08.925	THAI_NEGA	2021.2.3	Win32	60.44487427	0	38	38	38	1
z	1	0.6012						GANDOLA	np	7	0	baseline	500	nonparola	2	ong	0	no	MM23F19	23	F	2021-10-19_13h53.08.925	THAI_NEGA	2021.2.3	Win32	60.44487427	0	39	39	39	1
z	1	0.6095						DIGEGNO	np	7	0	baseline	500	nonparola	2	ong	0	no	MM23F19	23	F	2021-10-19_13h53.08.925	THAI_NEGA	2021.2.3	Win32	60.44487427	0	40	40	40	1
z	1	0.5016						BACRECA	np	7	0	baseline	0	nonparola	2	ong	0	no	MM23F19	23	F	2021-10-19_13h53.08.925	THAI_NEGA	2021.2.3	Win32	60.44487427	0	41	41	41	1
z	0	0.4691						RUDERE	p	6	8	baseline	250	parola	1	ong	0	no	MM23F19	23	F	2021-10-19_13h53.08.925	THAI_NEGA	2021.2.3	Win32	60.44487427	0	42	42	42	1
z	1	0.6562						OSCITE	np	6	0	baseline	250	nonparola	2	ong	0	no	MM23F19	23	F	2021-10-19_13h53.08.925	THAI_NEGA	2021.2.3	Win32	60.44487427	0	43	43	43	1
m	1	0.6705						NETTARE	p	7	14	baseline	500	parola	1	ong	0	no	MM23F19	23	F	2021-10-19_13h53.08.925	THAI_NEGA	2021.2.3	Win32	60.44487427	0	44	44	44	1
z	1	0.6347						PENTERA	np	7	0	baseline	0	nonparola	2	ong	0	no	MM23F19	23	F	2021-10-19_13h53.08.925	THAI_NEGA	2021.2.3	Win32	60.44487427	0	45	45	45	1
z	1	0.5853						NEBOZIO	np	7	0	baseline	250	nonparola	2	ong	0	no	MM23F19	23	F	2021-10-19_13h53.08.925	THAI_NEGA	2021.2.3	Win32	60.44487427	0	46	46	46	1
m	1	0.6405						ZATTERA	p	7	14	baseline	500	parola	1	ong	0	no	MM23F19	23	F	2021-10-19_13h53.08.925	THAI_NEGA	2021.2.3	Win32	60.44487427	0	47	47	47	1
m	1	0.7031						LAMIERA	p	7	11	baseline	500	parola	1	ong	0	no	MM23F19	23	F	2021-10-19_13h53.08.925	THAI_NEGA	2021.2.3	Win32	60.44487427	0	48	48	48	1
z	1	0.6348						CULINA	np	6	0	baseline	500	nonparola	2	ong	0	no	MM23F19	23	F	2021-10-19_13h53.08.925	THAI_NEGA	2021.2.3	Win32	60.44487427	0	49	49	49	1
m	1	0.618						FALANGE	p	7	9	baseline	250	parola	1	ong	0	no	MM23F19	23	F	2021-10-19_13h53.08.925	THAI_NEGA	2021.2.3	Win32	60.44487427	0	50	50	50	1
m	1	0.7228						PEDALE	p	6	16	baseline	500	parola	1	ong	0	no	MM23F19	23	F	2021-10-19_13h53.08.925	THAI_NEGA	2021.2.3	Win32	60.44487427	0	51	51	51	1
z	1	0.7264						METARDO	np	7	0	baseline	500	nonparola	2	ong	0	no	MM23F19	23	F	2021-10-19_13h53.08.925	THAI_NEGA	2021.2.3	Win32	60.44487427	0	52	52	52	1
m	1	0.6259						EMPORIO	p	7	3	baseline	250	parola	1	ong	0	no	MM23F19	23	F	2021-10-19_13h53.08.925	THAI_NEGA	2021.2.3	Win32	60.44487427	0	53	53	53	1
z	1	0.6091						TAPORE	np	6	0	baseline	0	nonparola	2	ong	0	no	MM23F19	23	F	2021-10-19_13h53.08.925	THAI_NEGA	2021.2.3	Win32	60.44487427	0	54	54	54	1
z	1	0.568						DENTIDE	np	7	0	baseline	250	nonparola	2	ong	0	no	MM23F19	23	F	2021-10-19_13h53.08.925	THAI_NEGA	2021.2.3	Win32	60.44487427	0	55	55	55	1
z	1	0.6181						SEPERTO	np	7	0	baseline	500	nonparola	2	ong	0	no	MM23F19	23	F	2021-10-19_13h53.08.925	THAI_NEGA	2021.2.3	Win32	60.44487427	0	56	56	56	1
m	1	0.6511						MUCOSA	p	6	6	baseline	500	parola	1	ong	0	no	MM23F19	23	F	2021-10-19_13h53.08.925	THAI_NEGA	2021.2.3	Win32	60.44487427	0	57	57	57	1
z	1	0.6013						BECULLA	np	7	0	baseline	250	nonparola	2	ong	0	no	MM23F19	23	F	2021-10-19_13h53.08.925	THAI_NEGA	2021.2.3	Win32	60.44487427	0	58	58	58	1
z	0	0.8179						FUCINA	p	6	8	baseline	250	parola	1	ong	0	no	MM23F19	23	F	2021-10-19_13h53.08.925	THAI_NEGA	2021.2.3	Win32	60.44487427	0	59	59	59	1
m	1	0.5741						ECLISSI	p	7	5	baseline	0	parola	1	ong	0	no	MM23F19	23	F	2021-10-19_13h53.08.925	THAI_NEGA	2021.2.3	Win32	60.44487427	0	60	60	60	1
m	1	0.6024						TROFEO	p	6	23	baseline	250	parola	1	ong	0	no	MM23F19	23	F	2021-10-19_13h53.08.925	THAI_NEGA	2021.2.3	Win32	60.44487427	0	61	61	61	1
m	1	0.5912						ROTTAME	p	7	7	baseline	0	parola	1	ong	0	no	MM23F19	23	F	2021-10-19_13h53.08.925	THAI_NEGA	2021.2.3	Win32	60.44487427	0	62	62	62	1
z	1	0.6847						MENDOLO	np	7	0	baseline	500	nonparola	2	ong	0	no	MM23F19	23	F	2021-10-19_13h53.08.925	THAI_NEGA	2021.2.3	Win32	60.44487427	0	63	63	63	1
z	1	0.5849						ARSINE	np	6	0	baseline	250	nonparola	2	ong	0	no	MM23F19	23	F	2021-10-19_13h53.08.925	THAI_NEGA	2021.2.3	Win32	60.44487427	0	64	64	64	1
m	1	0.7056						TISANA	p	6	7	baseline	0	parola	1	ong	0	no	MM23F19	23	F	2021-10-19_13h53.08.925	THAI_NEGA	2021.2.3	Win32	60.44487427	0	65	65	65	1
z	1	0.6344						ORLINO	np	6	0	baseline	0	nonparola	2	ong	0	no	MM23F19	23	F	2021-10-19_13h53.08.925	THAI_NEGA	2021.2.3	Win32	60.44487427	0	66	66	66	1
z	0	0.6091						ARINGA	p	6	9	baseline	500	parola	1	ong	0	no	MM23F19	23	F	2021-10-19_13h53.08.925	THAI_NEGA	2021.2.3	Win32	60.44487427	0	67	67	67	1
z	1	0.6934						TENGINE	np	7	0	baseline	0	nonparola	2	ong	0	no	MM23F19	23	F	2021-10-19_13h53.08.925	THAI_NEGA	2021.2.3	Win32	60.44487427	0	68	68	68	1
m	1	0.7346						ATTICO	p	6	6	baseline	500	parola	1	ong	0	no	MM23F19	23	F	2021-10-19_13h53.08.925	THAI_NEGA	2021.2.3	Win32	60.44487427	0	69	69	69	1
z	1	0.5505						VENORE	np	6	0	baseline	250	nonparola	2	ong	0	no	MM23F19	23	F	2021-10-19_13h53.08.925	THAI_NEGA	2021.2.3	Win32	60.44487427	0	70	70	70	1
z	0	0.501						DARSENA	p	7	9	baseline	0	parola	1	ong	0	no	MM23F19	23	F	2021-10-19_13h53.08.925	THAI_NEGA	2021.2.3	Win32	60.44487427	0	71	71	71	1
z	1	0.7689						ALCIERE	np	7	0	baseline	250	nonparola	2	ong	0	no	MM23F19	23	F	2021-10-19_13h53.08.925	THAI_NEGA	2021.2.3	Win32	60.44487427	0	72	72	72	1
z	1	0.6682						ENTIMO	np	6	0	baseline	0	nonparola	2	ong	0	no	MM23F19	23	F	2021-10-19_13h53.08.925	THAI_NEGA	2021.2.3	Win32	60.44487427	0	73	73	73	1
m	1	0.5056						LIVIDO	p	6	8	baseline	500	parola	1	ong	0	no	MM23F19	23	F	2021-10-19_13h53.08.925	THAI_NEGA	2021.2.3	Win32	60.44487427	0	74	74	74	1
m	1	0.5523						NAUSEA	p	6	15	baseline	0	parola	1	ong	0	no	MM23F19	23	F	2021-10-19_13h53.08.925	THAI_NEGA	2021.2.3	Win32	60.44487427	0	75	75	75	1
z	1	0.5844						VERCACE	np	7	0	baseline	500	nonparola	2	ong	0	no	MM23F19	23	F	2021-10-19_13h53.08.925	THAI_NEGA	2021.2.3	Win32	60.44487427	0	76	76	76	1
m	1	0.6015						COFANO	p	6	9	baseline	0	parola	1	ong	0	no	MM23F19	23	F	2021-10-19_13h53.08.925	THAI_NEGA	2021.2.3	Win32	60.44487427	0	77	77	77	1
z	1	0.5683						USPICIO	np	7	0	baseline	250	nonparola	2	ong	0	no	MM23F19	23	F	2021-10-19_13h53.08.925	THAI_NEGA	2021.2.3	Win32	60.44487427	0	78	78	78	1
m	1	0.8013						IMBUTO	p	6	9	baseline	0	parola	1	ong	0	no	MM23F19	23	F	2021-10-19_13h53.08.925	THAI_NEGA	2021.2.3	Win32	60.44487427	0	79	79	79	1
z	1	0.7173						SADIVA	np	6	0	baseline	500	nonparola	2	ong	0	no	MM23F19	23	F	2021-10-19_13h53.08.925	THAI_NEGA	2021.2.3	Win32	60.44487427	0	80	80	80	1
m	1	0.6347						BOZZOLO	p	7	7	baseline	0	parola	1	ong	0	no	MM23F19	23	F	2021-10-19_13h53.08.925	THAI_NEGA	2021.2.3	Win32	60.44487427	0	81	81	81	1
z	1	0.6181						OMPICCIO	np	7	0	baseline	0	nonparola	2	ong	0	no	MM23F19	23	F	2021-10-19_13h53.08.925	THAI_NEGA	2021.2.3	Win32	60.44487427	0	82	82	82	1
z	1	0.6348						LIMPONE	np	7	0	baseline	500	nonparola	2	ong	0	no	MM23F19	23	F	2021-10-19_13h53.08.925	THAI_NEGA	2021.2.3	Win32	60.44487427	0	83	83	83	1
z	1	0.5751						NARCICO	np	7	0	baseline	250	nonparola	2	ong	0	no	MM23F19	23	F	2021-10-19_13h53.08.925	THAI_NEGA	2021.2.3	Win32	60.44487427	0	84	84	84	1
m	1	0.7682						PASCOLO	p	7	7	baseline	0	parola	1	ong	0	no	MM23F19	23	F	2021-10-19_13h53.08.925	THAI_NEGA	2021.2.3	Win32	60.44487427	0	85	85	85	1
z	1	0.6843						INSOGNA	np	7	0	baseline	250	nonparola	2	ong	0	no	MM23F19	23	F	2021-10-19_13h53.08.925	THAI_NEGA	2021.2.3	Win32	60.44487427	0	86	86	86	1
m	1	0.8849						PATINA	p	6	14	baseline	250	parola	1	ong	0	no	MM23F19	23	F	2021-10-19_13h53.08.925	THAI_NEGA	2021.2.3	Win32	60.44487427	0	87	87	87	1
z	1	0.7212						ADOLTO	np	7	0	baseline	0	nonparola	2	ong	0	no	MM23F19	23	F	2021-10-19_13h53.08.925	THAI_NEGA	2021.2.3	Win32	60.44487427	0	88	88	88	1
m	1	0.6348						UTENTE	p	6	34	baseline	0	parola	1	ong	0	no	MM23F19	23	F	2021-10-19_13h53.08.925	THAI_NEGA	2021.2.3	Win32	60.44487427	0	89	89	89	1
z	1	0.5997						CIPELLA	np	7	0	baseline	500	nonparola	2	ong	0	no	MM23F19	23	F	2021-10-19_13h53.08.925	THAI_NEGA	2021.2.3	Win32	60.44487427	0	90	90	90	1
m	1	0.6347						GINEPRO	p	7	10	baseline	0	parola	1	ong	0	no	MM23F19	23	F	2021-10-19_13h53.08.925	THAI_NEGA	2021.2.3	Win32	60.44487427	0	91	91	91	1
z	1	0.6683						NONATO	np	6	0	baseline	500	nonparola	2	ong	0	no	MM23F19	23	F	2021-10-19_13h53.08.925	THAI_NEGA	2021.2.3	Win32	60.44487427	0	92	92	92	1
m	1	0.5181						CALICE	p	6	10	baseline	0	parola	1	ong	0	no	MM23F19	23	F	2021-10-19_13h53.08.925	THAI_NEGA	2021.2.3	Win32	60.44487427	0	93	93	93	1
m	1	0.6181						TORACE	p	6	31	baseline	250	parola	1	ong	0	no	MM23F19	23	F	2021-10-19_13h53.08.925	THAI_NEGA	2021.2.3	Win32	60.44487427	0	94	94	94	1
z	0	0.842						REDINE	p	6	8	baseline	500	parola	1	ong	0	no	MM23F19	23	F	2021-10-19_13h53.08.925	THAI_NEGA	2021.2.3	Win32	60.44487427	0	95	95	95	1
m	1	0.5512						GOMITO	p	6	35	baseline	0	parola	1	ong	0	no	MM23F19	23	F	2021-10-19_13h53.08.925	THAI_NEGA	2021.2.3	Win32	60.44487427	0	96	96	96	1
z	1	0.6339						INGENSO	np	7	0	baseline	500	nonparola	2	ong	0	no	MM23F19	23	F	2021-10-19_13h53.08.925	THAI_NEGA	2021.2.3	Win32	60.44487427	0	97	97	97	1
z	1	0.7341						COVALLO	np	7	0	baseline	250	nonparola	2	ong	0	no	MM23F19	23	F	2021-10-19_13h53.08.925	THAI_NEGA	2021.2.3	Win32	60.44487427	0	98	98	98	1
m	1	0.689						MONACO	p	6	24	baseline	250	parola	1	ong	0	no	MM23F19	23	F	2021-10-19_13h53.08.925	THAI_NEGA	2021.2.3	Win32	60.44487427	0	99	99	99	1
m	1	0.6952						DILUVIO	p	7	34	monitoring	0	parola	1	ong	0	no	MM23F19	23	F	2021-10-19_13h53.08.925	THAI_NEGA	2021.2.3	Win32	60.44487427						0	0	0	0	1
z	1	0.8046						PADATO	np	6	0	monitoring	250	nonparola	2	ong	0	no	MM23F19	23	F	2021-10-19_13h53.08.925	THAI_NEGA	2021.2.3	Win32	60.44487427						0	1	1	1	1
m	1	0.7353						STIVALE	p	7	10	monitoring	0	parola	1	ong	0	no	MM23F19	23	F	2021-10-19_13h53.08.925	THAI_NEGA	2021.2.3	Win32	60.44487427						0	2	2	2	1
z	1	0.7344						BAMMINO	np	7	0	monitoring	0	nonparola	2	ong	0	no	MM23F19	23	F	2021-10-19_13h53.08.925	THAI_NEGA	2021.2.3	Win32	60.44487427						0	3	3	3	1
z	1	0.8859						NUDOLA	np	6	0	monitoring	250	nonparola	2	ong	0	no	MM23F19	23	F	2021-10-19_13h53.08.925	THAI_NEGA	2021.2.3	Win32	60.44487427						0	4	4	4	1
m	1	0.9191						ZAMPINO	p	7	6	monitoring	500	parola	1	ong	0	no	MM23F19	23	F	2021-10-19_13h53.08.925	THAI_NEGA	2021.2.3	Win32	60.44487427						0	5	5	5	1
z	0	0.7851						CALDAIA	p	7	12	monitoring	250	parola	1	ong	0	no	MM23F19	23	F	2021-10-19_13h53.08.925	THAI_NEGA	2021.2.3	Win32	60.44487427						0	6	6	6	1
z	1	0.8173						FULGINE	np	7	0	monitoring	0	nonparola	2	ong	0	no	MM23F19	23	F	2021-10-19_13h53.08.925	THAI_NEGA	2021.2.3	Win32	60.44487427						0	7	7	7	1
m	1	0.6918						URANIO	p	6	9	monitoring	250	parola	1	ong	0	no	MM23F19	23	F	2021-10-19_13h53.08.925	THAI_NEGA	2021.2.3	Win32	60.44487427						0	8	8	8	1
z	1	0.7346						APISSO	np	6	0	monitoring	500	nonparola	2	ong	0	no	MM23F19	23	F	2021-10-19_13h53.08.925	THAI_NEGA	2021.2.3	Win32	60.44487427						0	9	9	9	1
l	1	0.7847						CAGERMA	np	7	0	monitoring	0	l	2	pmcue	0	no	MM23F19	23	F	2021-10-19_13h53.08.925	THAI_NEGA	2021.2.3	Win32	60.44487427						0	10	10	10	1
m	1	0.7336						TAZZINA	p	7	10	monitoring	250	parola	1	ong	0	no	MM23F19	23	F	2021-10-19_13h53.08.925	THAI_NEGA	2021.2.3	Win32	60.44487427						0	11	11	11	1
m	1	0.8011						VAPORE	p	6	40	monitoring	0	parola	1	ong	0	no	MM23F19	23	F	2021-10-19_13h53.08.925	THAI_NEGA	2021.2.3	Win32	60.44487427						0	12	12	12	1
z	1	0.7766						FEDORE	np	6	0	monitoring	250	nonparola	2	ong	0	no	MM23F19	23	F	2021-10-19_13h53.08.925	THAI_NEGA	2021.2.3	Win32	60.44487427						0	13	13	13	1
m	1	0.9385						MONTONE	p	7	8	monitoring	250	parola	1	ong	0	no	MM23F19	23	F	2021-10-19_13h53.08.925	THAI_NEGA	2021.2.3	Win32	60.44487427						0	14	14	14	1
z	1	0.7048						CANEZZA	np	7	0	monitoring	0	nonparola	2	ong	0	no	MM23F19	23	F	2021-10-19_13h53.08.925	THAI_NEGA	2021.2.3	Win32	60.44487427						0	15	15	15	1
z	1	0.8181						RAGINA	np	6	0	monitoring	250	nonparola	2	ong	0	no	MM23F19	23	F	2021-10-19_13h53.08.925	THAI_NEGA	2021.2.3	Win32	60.44487427						0	16	16	16	1
m	1	0.6566						AGNELLO	p	7	17	monitoring	250	parola	1	ong	0	no	MM23F19	23	F	2021-10-19_13h53.08.925	THAI_NEGA	2021.2.3	Win32	60.44487427						0	17	17	17	1
z	1	0.7249						PINARIO	np	7	0	monitoring	250	nonparola	2	ong	0	no	MM23F19	23	F	2021-10-19_13h53.08.925	THAI_NEGA	2021.2.3	Win32	60.44487427						0	18	18	18	1
z	1	0.9517						INDANO	np	6	0	monitoring	500	nonparola	2	ong	0	no	MM23F19	23	F	2021-10-19_13h53.08.925	THAI_NEGA	2021.2.3	Win32	60.44487427						0	19	19	19	1
m	1	0.7018						BISTURI	p	7	8	monitoring	250	parola	1	ong	0	no	MM23F19	23	F	2021-10-19_13h53.08.925	THAI_NEGA	2021.2.3	Win32	60.44487427						0	20	20	20	1
z	1	0.7681						SECONTO	np	7	0	monitoring	250	nonparola	2	ong	0	no	MM23F19	23	F	2021-10-19_13h53.08.925	THAI_NEGA	2021.2.3	Win32	60.44487427						0	21	21	21	1
m	0	0.7694						POMATA	p	6	0	monitoring	500	l	1	pmcue	0	no	MM23F19	23	F	2021-10-19_13h53.08.925	THAI_NEGA	2021.2.3	Win32	60.44487427						0	22	22	22	1
z	1	1.2681						UMETTA	np	6	0	monitoring	250	nonparola	2	ong	0	no	MM23F19	23	F	2021-10-19_13h53.08.925	THAI_NEGA	2021.2.3	Win32	60.44487427						0	23	23	23	1
m	1	0.8418						FRUSCIO	p	7	9	monitoring	0	parola	1	ong	0	no	MM23F19	23	F	2021-10-19_13h53.08.925	THAI_NEGA	2021.2.3	Win32	60.44487427						0	24	24	24	1
m	1	0.8094						ORDIGNO	p	7	15	monitoring	250	parola	1	ong	0	no	MM23F19	23	F	2021-10-19_13h53.08.925	THAI_NEGA	2021.2.3	Win32	60.44487427						0	25	25	25	1
z	1	0.8349						METALO	np	6	0	monitoring	0	nonparola	2	ong	0	no	MM23F19	23	F	2021-10-19_13h53.08.925	THAI_NEGA	2021.2.3	Win32	60.44487427						0	26	26	26	1
z	1	0.8178						GAVERA	np	6	0	monitoring	500	nonparola	2	ong	0	no	MM23F19	23	F	2021-10-19_13h53.08.925	THAI_NEGA	2021.2.3	Win32	60.44487427						0	27	27	27	1
m	1	0.9513						INSERTO	p	7	9	monitoring	0	parola	1	ong	0	no	MM23F19	23	F	2021-10-19_13h53.08.925	THAI_NEGA	2021.2.3	Win32	60.44487427						0	28	28	28	1
m	1	0.8679						VICARIO	p	7	9	monitoring	500	parola	1	ong	0	no	MM23F19	23	F	2021-10-19_13h53.08.925	THAI_NEGA	2021.2.3	Win32	60.44487427						0	29	29	29	1
z	1	0.7519						ACENDA	np	6	0	monitoring	0	nonparola	2	ong	0	no	MM23F19	23	F	2021-10-19_13h53.08.925	THAI_NEGA	2021.2.3	Win32	60.44487427						0	30	30	30	1
m	1	0.7545						DECADE	p	6	7	monitoring	0	parola	1	ong	0	no	MM23F19	23	F	2021-10-19_13h53.08.925	THAI_NEGA	2021.2.3	Win32	60.44487427						0	31	31	31	1
z	1	0.8014						PALETE	np	6	0	monitoring	500	nonparola	2	ong	0	no	MM23F19	23	F	2021-10-19_13h53.08.925	THAI_NEGA	2021.2.3	Win32	60.44487427						0	32	32	32	1
m	1	0.6856						SENAPE	p	6	17	monitoring	500	parola	1	ong	0	no	MM23F19	23	F	2021-10-19_13h53.08.925	THAI_NEGA	2021.2.3	Win32	60.44487427						0	33	33	33	1
z	1	0.7364						TENTONO	np	7	0	monitoring	0	nonparola	2	ong	0	no	MM23F19	23	F	2021-10-19_13h53.08.925	THAI_NEGA	2021.2.3	Win32	60.44487427						0	34	34	34	1
l	1	0.7681						MANICO	p	6	12	monitoring	0	l	1	pmcue	0	no	MM23F19	23	F	2021-10-19_13h53.08.925	THAI_NEGA	2021.2.3	Win32	60.44487427						0	35	35	35	1
m	1	0.7515						GETTONE	p	7	5	monitoring	250	parola	1	ong	0	no	MM23F19	23	F	2021-10-19_13h53.08.925	THAI_NEGA	2021.2.3	Win32	60.44487427						0	36	36	36	1
z	1	0.6678						CALERA	np	6	0	monitoring	500	nonparola	2	ong	0	no	MM23F19	23	F	2021-10-19_13h53.08.925	THAI_NEGA	2021.2.3	Win32	60.44487427						0	37	37	37	1
m	1	0.6895						USTIONE	p	7	20	monitoring	500	parola	1	ong	0	no	MM23F19	23	F	2021-10-19_13h53.08.925	THAI_NEGA	2021.2.3	Win32	60.44487427						0	38	38	38	1
m	1	1.4563						LEGNAME	p	7	7	monitoring	0	parola	1	ong	0	no	MM23F19	23	F	2021-10-19_13h53.08.925	THAI_NEGA	2021.2.3	Win32	60.44487427						0	39	39	39	1
z	1	0.8848						MODIVO	np	6	0	monitoring	0	nonparola	2	ong	0	no	MM23F19	23	F	2021-10-19_13h53.08.925	THAI_NEGA	2021.2.3	Win32	60.44487427						0	40	40	40	1
m	1	0.6882						RADURA	p	6	9	monitoring	0	parola	1	ong	0	no	MM23F19	23	F	2021-10-19_13h53.08.925	THAI_NEGA	2021.2.3	Win32	60.44487427						0	41	41	41	1
z	1	0.7037						TUANTO	np	6	0	monitoring	250	nonparola	2	ong	0	no	MM23F19	23	F	2021-10-19_13h53.08.925	THAI_NEGA	2021.2.3	Win32	60.44487427						0	42	42	42	1
m	1	0.8175						PICCONE	p	7	11	monitoring	0	parola	1	ong	0	no	MM23F19	23	F	2021-10-19_13h53.08.925	THAI_NEGA	2021.2.3	Win32	60.44487427						0	43	43	43	1
z	1	1.7508						LACREME	np	7	0	monitoring	250	nonparola	2	ong	0	no	MM23F19	23	F	2021-10-19_13h53.08.925	THAI_NEGA	2021.2.3	Win32	60.44487427						0	44	44	44	1
z	1	1.0114						DILITTA	np	7	0	monitoring	500	nonparola	2	ong	0	no	MM23F19	23	F	2021-10-19_13h53.08.925	THAI_NEGA	2021.2.3	Win32	60.44487427						0	45	45	45	1
l	1	0.6727						TOMANTE	np	7	0	monitoring	0	l	2	pmcue	0	no	MM23F19	23	F	2021-10-19_13h53.08.925	THAI_NEGA	2021.2.3	Win32	60.44487427						0	46	46	46	1
m	1	0.8386						OTTONE	p	6	17	monitoring	500	parola	1	ong	0	no	MM23F19	23	F	2021-10-19_13h53.08.925	THAI_NEGA	2021.2.3	Win32	60.44487427						0	47	47	47	1
m	1	0.7011						GAZEBO	p	6	8	monitoring	0	parola	1	ong	0	no	MM23F19	23	F	2021-10-19_13h53.08.925	THAI_NEGA	2021.2.3	Win32	60.44487427						0	48	48	48	1
z	1	0.7378						NENICO	np	6	0	monitoring	250	nonparola	2	ong	0	no	MM23F19	23	F	2021-10-19_13h53.08.925	THAI_NEGA	2021.2.3	Win32	60.44487427						0	49	49	49	1
m	1	0.7352						ARPIONE	p	7	12	monitoring	250	parola	1	ong	0	no	MM23F19	23	F	2021-10-19_13h53.08.925	THAI_NEGA	2021.2.3	Win32	60.44487427						0	50	50	50	1
z	1	0.8879						VANIGIA	np	7	0	monitoring	500	nonparola	2	ong	0	no	MM23F19	23	F	2021-10-19_13h53.08.925	THAI_NEGA	2021.2.3	Win32	60.44487427						0	51	51	51	1
z	1	0.7887						EBLISSE	np	7	0	monitoring	0	nonparola	2	ong	0	no	MM23F19	23	F	2021-10-19_13h53.08.925	THAI_NEGA	2021.2.3	Win32	60.44487427						0	52	52	52	1
m	1	0.7223						CARTINA	p	7	13	monitoring	250	parola	1	ong	0	no	MM23F19	23	F	2021-10-19_13h53.08.925	THAI_NEGA	2021.2.3	Win32	60.44487427						0	53	53	53	1
z	1	0.6056						TECITA	np	6	0	monitoring	500	nonparola	2	ong	0	no	MM23F19	23	F	2021-10-19_13h53.08.925	THAI_NEGA	2021.2.3	Win32	60.44487427						0	54	54	54	1
m	1	0.7626						FELINO	p	6	9	monitoring	500	parola	1	ong	0	no	MM23F19	23	F	2021-10-19_13h53.08.925	THAI_NEGA	2021.2.3	Win32	60.44487427						0	55	55	55	1
z	1	0.9154						GINEVRO	np	7	0	monitoring	250	nonparola	2	ong	0	no	MM23F19	23	F	2021-10-19_13h53.08.925	THAI_NEGA	2021.2.3	Win32	60.44487427						0	56	56	56	1
z	1	0.7616						ELANCO	np	6	0	monitoring	250	nonparola	2	ong	0	no	MM23F19	23	F	2021-10-19_13h53.08.925	THAI_NEGA	2021.2.3	Win32	60.44487427						0	57	57	57	1
m	1	0.7463						BIDONE	p	6	13	monitoring	0	parola	1	ong	0	no	MM23F19	23	F	2021-10-19_13h53.08.925	THAI_NEGA	2021.2.3	Win32	60.44487427						0	58	58	58	1
m	1	0.9289						LEMURE	p	6	3	monitoring	500	parola	1	ong	0	no	MM23F19	23	F	2021-10-19_13h53.08.925	THAI_NEGA	2021.2.3	Win32	60.44487427						0	59	59	59	1
l	1	0.9448						SAGOMA	p	6	0	monitoring	250	l	1	pmcue	0	no	MM23F19	23	F	2021-10-19_13h53.08.925	THAI_NEGA	2021.2.3	Win32	60.44487427						0	60	60	60	1
m	1	0.7453						REPERTO	p	7	7	monitoring	0	parola	1	ong	0	no	MM23F19	23	F	2021-10-19_13h53.08.925	THAI_NEGA	2021.2.3	Win32	60.44487427						0	61	61	61	1
z	1	0.8883						MIDULLO	np	7	0	monitoring	250	nonparola	2	ong	0	no	MM23F19	23	F	2021-10-19_13h53.08.925	THAI_NEGA	2021.2.3	Win32	60.44487427						0	62	62	62	1
z	1	0.7619						DANNOLA	np	7	0	monitoring	500	nonparola	2	ong	0	no	MM23F19	23	F	2021-10-19_13h53.08.925	THAI_NEGA	2021.2.3	Win32	60.44487427						0	63	63	63	1
m	1	1.0777						ORFANO	p	6	9	monitoring	500	parola	1	ong	0	no	MM23F19	23	F	2021-10-19_13h53.08.925	THAI_NEGA	2021.2.3	Win32	60.44487427						0	64	64	64	1
z	1	0.6823						BANENA	np	6	0	monitoring	250	nonparola	2	ong	0	no	MM23F19	23	F	2021-10-19_13h53.08.925	THAI_NEGA	2021.2.3	Win32	60.44487427						0	65	65	65	1
z	1	0.878						FERPATA	np	7	0	monitoring	0	nonparola	2	ong	0	no	MM23F19	23	F	2021-10-19_13h53.08.925	THAI_NEGA	2021.2.3	Win32	60.44487427						0	66	66	66	1
m	1	0.8783						NEURONE	p	7	11	monitoring	250	parola	1	ong	0	no	MM23F19	23	F	2021-10-19_13h53.08.925	THAI_NEGA	2021.2.3	Win32	60.44487427						0	67	67	67	1
z	1	0.7704						LATTERA	np	7	0	monitoring	500	nonparola	2	ong	0	no	MM23F19	23	F	2021-10-19_13h53.08.925	THAI_NEGA	2021.2.3	Win32	60.44487427						0	68	68	68	1
z	1	0.7489						GESIONE	np	7	0	monitoring	500	nonparola	2	ong	0	no	MM23F19	23	F	2021-10-19_13h53.08.925	THAI_NEGA	2021.2.3	Win32	60.44487427						0	69	69	69	1
m	1	1.0123						PEDANA	p	6	18	monitoring	500	parola	1	ong	0	no	MM23F19	23	F	2021-10-19_13h53.08.925	THAI_NEGA	2021.2.3	Win32	60.44487427						0	70	70	70	1
l	1	0.896						MACIATA	np	7	0	monitoring	500	l	2	pmcue	0	no	MM23F19	23	F	2021-10-19_13h53.08.925	THAI_NEGA	2021.2.3	Win32	60.44487427						0	71	71	71	1
z	1	0.72						FIOLINO	np	7	0	monitoring	250	nonparola	2	ong	0	no	MM23F19	23	F	2021-10-19_13h53.08.925	THAI_NEGA	2021.2.3	Win32	60.44487427						0	72	72	72	1
m	1	0.6549						INGORGO	p	7	16	monitoring	0	parola	1	ong	0	no	MM23F19	23	F	2021-10-19_13h53.08.925	THAI_NEGA	2021.2.3	Win32	60.44487427						0	73	73	73	1
z	1	0.7692						IMPORO	np	6	0	monitoring	250	nonparola	2	ong	0	no	MM23F19	23	F	2021-10-19_13h53.08.925	THAI_NEGA	2021.2.3	Win32	60.44487427						0	74	74	74	1
m	1	0.7121						NOBILE	p	6	29	monitoring	500	parola	1	ong	0	no	MM23F19	23	F	2021-10-19_13h53.08.925	THAI_NEGA	2021.2.3	Win32	60.44487427						0	75	75	75	1
m	1	1.1526						MINIERA	p	7	19	monitoring	500	parola	1	ong	0	no	MM23F19	23	F	2021-10-19_13h53.08.925	THAI_NEGA	2021.2.3	Win32	60.44487427						0	76	76	76	1
z	1	0.73						ALLARVE	np	7	0	monitoring	500	nonparola	2	ong	0	no	MM23F19	23	F	2021-10-19_13h53.08.925	THAI_NEGA	2021.2.3	Win32	60.44487427						0	77	77	77	1
z	1	0.6317						DIBANO	np	6	0	monitoring	250	nonparola	2	ong	0	no	MM23F19	23	F	2021-10-19_13h53.08.925	THAI_NEGA	2021.2.3	Win32	60.44487427						0	78	78	78	1
z	0	0.5969						FAGOTTO	p	7	7	monitoring	0	parola	1	ong	0	no	MM23F19	23	F	2021-10-19_13h53.08.925	THAI_NEGA	2021.2.3	Win32	60.44487427						0	79	79	79	1
m	1	0.8211						PALUDE	p	6	13	monitoring	0	parola	1	ong	0	no	MM23F19	23	F	2021-10-19_13h53.08.925	THAI_NEGA	2021.2.3	Win32	60.44487427						0	80	80	80	1
z	1	0.9143						MUDINO	np	6	0	monitoring	500	nonparola	2	ong	0	no	MM23F19	23	F	2021-10-19_13h53.08.925	THAI_NEGA	2021.2.3	Win32	60.44487427						0	81	81	81	1
z	1	0.7011						ESTEBA	np	6	0	monitoring	500	nonparola	2	ong	0	no	MM23F19	23	F	2021-10-19_13h53.08.925	THAI_NEGA	2021.2.3	Win32	60.44487427						0	82	82	82	1
l	1	0.8272						MANTIDE	p	7	9	monitoring	250	l	1	pmcue	0	no	MM23F19	23	F	2021-10-19_13h53.08.925	THAI_NEGA	2021.2.3	Win32	60.44487427						0	83	83	83	1
m	1	0.7946						UVETTA	p	6	11	monitoring	500	parola	1	ong	0	no	MM23F19	23	F	2021-10-19_13h53.08.925	THAI_NEGA	2021.2.3	Win32	60.44487427						0	84	84	84	1
m	1	0.6624						ESILIO	p	6	41	monitoring	250	parola	1	ong	0	no	MM23F19	23	F	2021-10-19_13h53.08.925	THAI_NEGA	2021.2.3	Win32	60.44487427						0	85	85	85	1
z	1	0.7626						RECRUTA	np	7	0	monitoring	500	nonparola	2	ong	0	no	MM23F19	23	F	2021-10-19_13h53.08.925	THAI_NEGA	2021.2.3	Win32	60.44487427						0	86	86	86	1
m	1	1.0127						TIMONE	p	7	31	monitoring	250	parola	1	ong	0	no	MM23F19	23	F	2021-10-19_13h53.08.925	THAI_NEGA	2021.2.3	Win32	60.44487427						0	87	87	87	1
m	1	0.5788						CAVOLO	p	6	13	monitoring	0	parola	1	ong	0	no	MM23F19	23	F	2021-10-19_13h53.08.925	THAI_NEGA	2021.2.3	Win32	60.44487427						0	88	88	88	1
z	1	0.7517						NOTTARE	np	7	0	monitoring	500	nonparola	2	ong	0	no	MM23F19	23	F	2021-10-19_13h53.08.925	THAI_NEGA	2021.2.3	Win32	60.44487427						0	89	89	89	1
z	0	0.8389						LICHENE	p	7	7	monitoring	0	parola	1	ong	0	no	MM23F19	23	F	2021-10-19_13h53.08.925	THAI_NEGA	2021.2.3	Win32	60.44487427						0	90	90	90	1
z	1	0.7496						PUSTINO	np	7	0	monitoring	500	nonparola	2	ong	0	no	MM23F19	23	F	2021-10-19_13h53.08.925	THAI_NEGA	2021.2.3	Win32	60.44487427						0	91	91	91	1
m	1	0.9704						MULINO	p	6	7	monitoring	0	parola	1	ong	0	no	MM23F19	23	F	2021-10-19_13h53.08.925	THAI_NEGA	2021.2.3	Win32	60.44487427						0	92	92	92	1
z	1	0.8018						VAROLO	np	6	0	monitoring	0	nonparola	2	ong	0	no	MM23F19	23	F	2021-10-19_13h53.08.925	THAI_NEGA	2021.2.3	Win32	60.44487427						0	93	93	93	1
l	1	0.8456						ENIGMA	p	6	9	monitoring	500	l	1	pmcue	0	no	MM23F19	23	F	2021-10-19_13h53.08.925	THAI_NEGA	2021.2.3	Win32	60.44487427						0	94	94	94	1
m	1	0.779						NARICE	p	6	15	monitoring	250	parola	1	ong	0	no	MM23F19	23	F	2021-10-19_13h53.08.925	THAI_NEGA	2021.2.3	Win32	60.44487427						0	95	95	95	1
z	1	0.6677						CAVIDE	np	6	0	monitoring	500	nonparola	2	ong	0	no	MM23F19	23	F	2021-10-19_13h53.08.925	THAI_NEGA	2021.2.3	Win32	60.44487427						0	96	96	96	1
z	1	0.9333						VOLACE	np	6	0	monitoring	0	nonparola	2	ong	0	no	MM23F19	23	F	2021-10-19_13h53.08.925	THAI_NEGA	2021.2.3	Win32	60.44487427						0	97	97	97	1
z	1	0.832						SADICE	np	6	0	monitoring	0	nonparola	2	ong	0	no	MM23F19	23	F	2021-10-19_13h53.08.925	THAI_NEGA	2021.2.3	Win32	60.44487427						0	98	98	98	1
m	1	0.6869						VORTICE	p	7	14	monitoring	250	parola	1	ong	0	no	MM23F19	23	F	2021-10-19_13h53.08.925	THAI_NEGA	2021.2.3	Win32	60.44487427						0	99	99	99	1
																			MM23F19	23	F	2021-10-19_13h53.08.925	THAI_NEGA	2021.2.3	Win32	60.44487427											n	1	4.1925	y	1	3.2658	n	1	4.8466
