# Supplementary material for: Thinking about it: the impact of COVID-19-related stimuli on prospective memory
Source: PeerJ. 2023 Nov 16;11:e16389. doi: 10.7717/peerj.16389 (PMC10657566; doi:10.7717/peerj.16389)
Supplement: Supplemental Information 4 — The raw data from both the task and the questionnaire. Both folders are divided in the three conditions (COV, DOC, and NEGA) depending on the presented video clip. [file peerj-11-16389-s004.zip › Data/RAW_Data_Task/NEGA_version/AT23F8_nega.csv]

trial_key.keys	trial_key.corr	trial_key.rt	trials_loop_practice.thisRepN	trials_loop_practice.thisTrialN	trials_loop_practice.thisN	trials_loop_practice.thisIndex	trials_loop_practice.ran	stimolo	parolanonparola	lunghezza	frequenza	blocco	jitter	rispcorr	StimTrig	stim_type	stimulus_after	underline	ID_Soggetto*	Età*	Sesso	date	expName	psychopyVersion	OS	frameRate	trials_loop_baseline.thisRepN	trials_loop_baseline.thisTrialN	trials_loop_baseline.thisN	trials_loop_baseline.thisIndex	trials_loop_baseline.ran	trials_loop_attention.thisRepN	trials_loop_attention.thisTrialN	trials_loop_attention.thisN	trials_loop_attention.thisIndex	trials_loop_attention.ran	emotional1_key.keys	emotional1_key.corr	emotional1_key.rt	emotional2_key.keys	emotional2_key.corr	emotional2_key.rt	emotional3_key.keys	emotional3_key.corr	emotional3_key.rt
m	1	0.8459	0	0	0	0	1	ARANCIA	p	7	31	practice	500	parola	1	ong	0	no	AT23F8	23	femmina	2021-10-08_16h28.18.446	THAI_NEGA	2021.2.3	Win32	59.79073244
	0		0	1	1	1	1	RECINA	np	6	0	practice	500	nonparola	2	ong	0	no	AT23F8	23	femmina	2021-10-08_16h28.18.446	THAI_NEGA	2021.2.3	Win32	59.79073244
z	1	1.2001	0	2	2	2	1	TUCCANA	np	7	0	practice	250	nonparola	2	ong	0	no	AT23F8	23	femmina	2021-10-08_16h28.18.446	THAI_NEGA	2021.2.3	Win32	59.79073244
m	1	0.8476	0	3	3	3	1	PETTINE	p	7	1	practice	0	parola	1	ong	0	no	AT23F8	23	femmina	2021-10-08_16h28.18.446	THAI_NEGA	2021.2.3	Win32	59.79073244
z	1	1.201	0	4	4	4	1	INFITO	np	6	0	practice	500	nonparola	2	ong	0	no	AT23F8	23	femmina	2021-10-08_16h28.18.446	THAI_NEGA	2021.2.3	Win32	59.79073244
m	1	1.0614	0	5	5	5	1	GIUDICE	p	7	374	practice	500	parola	1	ong	0	no	AT23F8	23	femmina	2021-10-08_16h28.18.446	THAI_NEGA	2021.2.3	Win32	59.79073244
m	1	0.8293	0	6	6	6	1	VOLANTE	p	7	89	practice	0	parola	1	ong	0	no	AT23F8	23	femmina	2021-10-08_16h28.18.446	THAI_NEGA	2021.2.3	Win32	59.79073244
z	1	1.1854	0	7	7	7	1	CUBELA	np	6	0	practice	250	nonparola	2	ong	0	no	AT23F8	23	femmina	2021-10-08_16h28.18.446	THAI_NEGA	2021.2.3	Win32	59.79073244
z	1	1.263	0	8	8	8	1	LUGGINE	np	7	0	practice	0	nonparola	2	ong	0	no	AT23F8	23	femmina	2021-10-08_16h28.18.446	THAI_NEGA	2021.2.3	Win32	59.79073244
m	1	0.6189	0	9	9	9	1	DISEGNO	p	7	201	practice	0	parola	1	ong	0	no	AT23F8	23	femmina	2021-10-08_16h28.18.446	THAI_NEGA	2021.2.3	Win32	59.79073244
m	1	1.0183						RELITTO	p	7	8	baseline	500	parola	1	ong	0	no	AT23F8	23	femmina	2021-10-08_16h28.18.446	THAI_NEGA	2021.2.3	Win32	59.79073244	0	0	0	0	1
	0							GERANIO	p	7	12	baseline	250	parola	1	ong	0	no	AT23F8	23	femmina	2021-10-08_16h28.18.446	THAI_NEGA	2021.2.3	Win32	59.79073244	0	1	1	1	1
z	1	1.4196						VANANGA	np	7	0	baseline	0	nonparola	2	ong	0	no	AT23F8	23	femmina	2021-10-08_16h28.18.446	THAI_NEGA	2021.2.3	Win32	59.79073244	0	2	2	2	1
m	1	0.9462						NATICA	p	6	5	baseline	250	parola	1	ong	0	no	AT23F8	23	femmina	2021-10-08_16h28.18.446	THAI_NEGA	2021.2.3	Win32	59.79073244	0	3	3	3	1
z	1	1.8261						USTELLO	np	7	0	baseline	500	nonparola	2	ong	0	no	AT23F8	23	femmina	2021-10-08_16h28.18.446	THAI_NEGA	2021.2.3	Win32	59.79073244	0	4	4	4	1
m	1	0.8578						METANO	p	6	17	baseline	250	parola	1	ong	0	no	AT23F8	23	femmina	2021-10-08_16h28.18.446	THAI_NEGA	2021.2.3	Win32	59.79073244	0	5	5	5	1
z	1	1.3616						FIURIA	np	6	0	baseline	500	nonparola	2	ong	0	no	AT23F8	23	femmina	2021-10-08_16h28.18.446	THAI_NEGA	2021.2.3	Win32	59.79073244	0	6	6	6	1
m	1	0.8118						SUGHERO	p	7	5	baseline	250	parola	1	ong	0	no	AT23F8	23	femmina	2021-10-08_16h28.18.446	THAI_NEGA	2021.2.3	Win32	59.79073244	0	7	7	7	1
z	1	1.2871						PIROTA	np	6	0	baseline	250	nonparola	2	ong	0	no	AT23F8	23	femmina	2021-10-08_16h28.18.446	THAI_NEGA	2021.2.3	Win32	59.79073244	0	8	8	8	1
z	1	1.4248						BAMBORA	np	7	0	baseline	0	nonparola	2	ong	0	no	AT23F8	23	femmina	2021-10-08_16h28.18.446	THAI_NEGA	2021.2.3	Win32	59.79073244	0	9	9	9	1
m	1	0.6131						PETALO	p	6	27	baseline	250	parola	1	ong	0	no	AT23F8	23	femmina	2021-10-08_16h28.18.446	THAI_NEGA	2021.2.3	Win32	59.79073244	0	10	10	10	1
m	1	0.9957						ELMETTO	p	7	5	baseline	0	parola	1	ong	0	no	AT23F8	23	femmina	2021-10-08_16h28.18.446	THAI_NEGA	2021.2.3	Win32	59.79073244	0	11	11	11	1
z	1	1.0475						DOBILE	np	6	0	baseline	250	nonparola	2	ong	0	no	AT23F8	23	femmina	2021-10-08_16h28.18.446	THAI_NEGA	2021.2.3	Win32	59.79073244	0	12	12	12	1
m	1	0.9171						BAVERO	p	6	7	baseline	0	parola	1	ong	0	no	AT23F8	23	femmina	2021-10-08_16h28.18.446	THAI_NEGA	2021.2.3	Win32	59.79073244	0	13	13	13	1
m	1	0.7304						VALENZA	p	7	10	baseline	500	parola	1	ong	0	no	AT23F8	23	femmina	2021-10-08_16h28.18.446	THAI_NEGA	2021.2.3	Win32	59.79073244	0	14	14	14	1
z	1	0.9619						ORDONE	np	6	0	baseline	250	nonparola	2	ong	0	no	AT23F8	23	femmina	2021-10-08_16h28.18.446	THAI_NEGA	2021.2.3	Win32	59.79073244	0	15	15	15	1
z	1	1.4779						TERPONE	np	7	0	baseline	250	nonparola	2	ong	0	no	AT23F8	23	femmina	2021-10-08_16h28.18.446	THAI_NEGA	2021.2.3	Win32	59.79073244	0	16	16	16	1
m	1	0.7455						INCHINO	p	7	10	baseline	250	parola	1	ong	0	no	AT23F8	23	femmina	2021-10-08_16h28.18.446	THAI_NEGA	2021.2.3	Win32	59.79073244	0	17	17	17	1
m	1	0.585						ETTARO	p	6	31	baseline	0	parola	1	ong	0	no	AT23F8	23	femmina	2021-10-08_16h28.18.446	THAI_NEGA	2021.2.3	Win32	59.79073244	0	18	18	18	1
z	1	0.8795						LUVACA	np	6	0	baseline	250	nonparola	2	ong	0	no	AT23F8	23	femmina	2021-10-08_16h28.18.446	THAI_NEGA	2021.2.3	Win32	59.79073244	0	19	19	19	1
m	1	0.5985						DUETTO	p	6	23	baseline	500	parola	1	ong	0	no	AT23F8	23	femmina	2021-10-08_16h28.18.446	THAI_NEGA	2021.2.3	Win32	59.79073244	0	20	20	20	1
z	1	1.2303						PUPILE	np	6	0	baseline	250	nonparola	2	ong	0	no	AT23F8	23	femmina	2021-10-08_16h28.18.446	THAI_NEGA	2021.2.3	Win32	59.79073244	0	21	21	21	1
z	1	1.2784						STOVACO	np	7	0	baseline	0	nonparola	2	ong	0	no	AT23F8	23	femmina	2021-10-08_16h28.18.446	THAI_NEGA	2021.2.3	Win32	59.79073244	0	22	22	22	1
m	1	1.0168						BARILE	p	6	7	baseline	500	parola	1	ong	0	no	AT23F8	23	femmina	2021-10-08_16h28.18.446	THAI_NEGA	2021.2.3	Win32	59.79073244	0	23	23	23	1
z	1	0.9971						RANAIO	np	6	0	baseline	250	nonparola	2	ong	0	no	AT23F8	23	femmina	2021-10-08_16h28.18.446	THAI_NEGA	2021.2.3	Win32	59.79073244	0	24	24	24	1
m	1	1.1113						CAVERNA	p	7	14	baseline	250	parola	1	ong	0	no	AT23F8	23	femmina	2021-10-08_16h28.18.446	THAI_NEGA	2021.2.3	Win32	59.79073244	0	25	25	25	1
z	1	1.1669						ROTOIA	np	7	0	baseline	500	nonparola	2	ong	0	no	AT23F8	23	femmina	2021-10-08_16h28.18.446	THAI_NEGA	2021.2.3	Win32	59.79073244	0	26	26	26	1
m	1	0.9337						ALTURA	p	6	8	baseline	500	parola	1	ong	0	no	AT23F8	23	femmina	2021-10-08_16h28.18.446	THAI_NEGA	2021.2.3	Win32	59.79073244	0	27	27	27	1
m	1	0.6791						DIPINTO	p	7	21	baseline	0	parola	1	ong	0	no	AT23F8	23	femmina	2021-10-08_16h28.18.446	THAI_NEGA	2021.2.3	Win32	59.79073244	0	28	28	28	1
m	1	0.7138						LEGUME	p	6	11	baseline	250	parola	1	ong	0	no	AT23F8	23	femmina	2021-10-08_16h28.18.446	THAI_NEGA	2021.2.3	Win32	59.79073244	0	29	29	29	1
z	1	0.9855						FEDINO	np	6	0	baseline	500	nonparola	2	ong	0	no	AT23F8	23	femmina	2021-10-08_16h28.18.446	THAI_NEGA	2021.2.3	Win32	59.79073244	0	30	30	30	1
m	1	0.7316						MENSOLA	p	7	7	baseline	0	parola	1	ong	0	no	AT23F8	23	femmina	2021-10-08_16h28.18.446	THAI_NEGA	2021.2.3	Win32	59.79073244	0	31	31	31	1
z	1	1.0181						ALCUME	np	6	0	baseline	500	nonparola	2	ong	0	no	AT23F8	23	femmina	2021-10-08_16h28.18.446	THAI_NEGA	2021.2.3	Win32	59.79073244	0	32	32	32	1
m	1	0.783						INNESTO	p	6	13	baseline	0	parola	1	ong	0	no	AT23F8	23	femmina	2021-10-08_16h28.18.446	THAI_NEGA	2021.2.3	Win32	59.79073244	0	33	33	33	1
z	1	1.3319						LAVENDA	np	7	0	baseline	0	nonparola	2	ong	0	no	AT23F8	23	femmina	2021-10-08_16h28.18.446	THAI_NEGA	2021.2.3	Win32	59.79073244	0	34	34	34	1
z	0	1.0126						SLAVINA	p	7	5	baseline	500	parola	1	ong	0	no	AT23F8	23	femmina	2021-10-08_16h28.18.446	THAI_NEGA	2021.2.3	Win32	59.79073244	0	35	35	35	1
m	1	0.6305						ORMONE	p	6	6	baseline	500	parola	1	ong	0	no	AT23F8	23	femmina	2021-10-08_16h28.18.446	THAI_NEGA	2021.2.3	Win32	59.79073244	0	36	36	36	1
z	1	0.9623						UMIONE	np	6	0	baseline	0	nonparola	2	ong	0	no	AT23F8	23	femmina	2021-10-08_16h28.18.446	THAI_NEGA	2021.2.3	Win32	59.79073244	0	37	37	37	1
m	1	0.5878						SALAME	p	6	14	baseline	0	parola	1	ong	0	no	AT23F8	23	femmina	2021-10-08_16h28.18.446	THAI_NEGA	2021.2.3	Win32	59.79073244	0	38	38	38	1
z	1	1.0794						GANDOLA	np	7	0	baseline	500	nonparola	2	ong	0	no	AT23F8	23	femmina	2021-10-08_16h28.18.446	THAI_NEGA	2021.2.3	Win32	59.79073244	0	39	39	39	1
z	1	1.8795						DIGEGNO	np	7	0	baseline	500	nonparola	2	ong	0	no	AT23F8	23	femmina	2021-10-08_16h28.18.446	THAI_NEGA	2021.2.3	Win32	59.79073244	0	40	40	40	1
z	1	1.4879						BACRECA	np	7	0	baseline	0	nonparola	2	ong	0	no	AT23F8	23	femmina	2021-10-08_16h28.18.446	THAI_NEGA	2021.2.3	Win32	59.79073244	0	41	41	41	1
m	1	1.379						RUDERE	p	6	8	baseline	250	parola	1	ong	0	no	AT23F8	23	femmina	2021-10-08_16h28.18.446	THAI_NEGA	2021.2.3	Win32	59.79073244	0	42	42	42	1
z	1	1.0293						OSCITE	np	6	0	baseline	250	nonparola	2	ong	0	no	AT23F8	23	femmina	2021-10-08_16h28.18.446	THAI_NEGA	2021.2.3	Win32	59.79073244	0	43	43	43	1
m	1	0.5627						NETTARE	p	7	14	baseline	500	parola	1	ong	0	no	AT23F8	23	femmina	2021-10-08_16h28.18.446	THAI_NEGA	2021.2.3	Win32	59.79073244	0	44	44	44	1
z	1	1.0853						PENTERA	np	7	0	baseline	0	nonparola	2	ong	0	no	AT23F8	23	femmina	2021-10-08_16h28.18.446	THAI_NEGA	2021.2.3	Win32	59.79073244	0	45	45	45	1
z	1	0.7963						NEBOZIO	np	7	0	baseline	250	nonparola	2	ong	0	no	AT23F8	23	femmina	2021-10-08_16h28.18.446	THAI_NEGA	2021.2.3	Win32	59.79073244	0	46	46	46	1
m	1	0.7016						ZATTERA	p	7	14	baseline	500	parola	1	ong	0	no	AT23F8	23	femmina	2021-10-08_16h28.18.446	THAI_NEGA	2021.2.3	Win32	59.79073244	0	47	47	47	1
m	1	0.9313						LAMIERA	p	7	11	baseline	500	parola	1	ong	0	no	AT23F8	23	femmina	2021-10-08_16h28.18.446	THAI_NEGA	2021.2.3	Win32	59.79073244	0	48	48	48	1
z	1	1.3513						CULINA	np	6	0	baseline	500	nonparola	2	ong	0	no	AT23F8	23	femmina	2021-10-08_16h28.18.446	THAI_NEGA	2021.2.3	Win32	59.79073244	0	49	49	49	1
m	1	0.7857						FALANGE	p	7	9	baseline	250	parola	1	ong	0	no	AT23F8	23	femmina	2021-10-08_16h28.18.446	THAI_NEGA	2021.2.3	Win32	59.79073244	0	50	50	50	1
m	1	0.6863						PEDALE	p	6	16	baseline	500	parola	1	ong	0	no	AT23F8	23	femmina	2021-10-08_16h28.18.446	THAI_NEGA	2021.2.3	Win32	59.79073244	0	51	51	51	1
z	1	1.0373						METARDO	np	7	0	baseline	500	nonparola	2	ong	0	no	AT23F8	23	femmina	2021-10-08_16h28.18.446	THAI_NEGA	2021.2.3	Win32	59.79073244	0	52	52	52	1
m	1	0.7063						EMPORIO	p	7	3	baseline	250	parola	1	ong	0	no	AT23F8	23	femmina	2021-10-08_16h28.18.446	THAI_NEGA	2021.2.3	Win32	59.79073244	0	53	53	53	1
m	0	0.7183						TAPORE	np	6	0	baseline	0	nonparola	2	ong	0	no	AT23F8	23	femmina	2021-10-08_16h28.18.446	THAI_NEGA	2021.2.3	Win32	59.79073244	0	54	54	54	1
z	1	1.2511						DENTIDE	np	7	0	baseline	250	nonparola	2	ong	0	no	AT23F8	23	femmina	2021-10-08_16h28.18.446	THAI_NEGA	2021.2.3	Win32	59.79073244	0	55	55	55	1
z	1	1.1008						SEPERTO	np	7	0	baseline	500	nonparola	2	ong	0	no	AT23F8	23	femmina	2021-10-08_16h28.18.446	THAI_NEGA	2021.2.3	Win32	59.79073244	0	56	56	56	1
m	1	0.6817						MUCOSA	p	6	6	baseline	500	parola	1	ong	0	no	AT23F8	23	femmina	2021-10-08_16h28.18.446	THAI_NEGA	2021.2.3	Win32	59.79073244	0	57	57	57	1
z	1	1.0629						BECULLA	np	7	0	baseline	250	nonparola	2	ong	0	no	AT23F8	23	femmina	2021-10-08_16h28.18.446	THAI_NEGA	2021.2.3	Win32	59.79073244	0	58	58	58	1
m	1	0.9292						FUCINA	p	6	8	baseline	250	parola	1	ong	0	no	AT23F8	23	femmina	2021-10-08_16h28.18.446	THAI_NEGA	2021.2.3	Win32	59.79073244	0	59	59	59	1
m	1	0.7036						ECLISSI	p	7	5	baseline	0	parola	1	ong	0	no	AT23F8	23	femmina	2021-10-08_16h28.18.446	THAI_NEGA	2021.2.3	Win32	59.79073244	0	60	60	60	1
m	1	0.58						TROFEO	p	6	23	baseline	250	parola	1	ong	0	no	AT23F8	23	femmina	2021-10-08_16h28.18.446	THAI_NEGA	2021.2.3	Win32	59.79073244	0	61	61	61	1
m	1	0.601						ROTTAME	p	7	7	baseline	0	parola	1	ong	0	no	AT23F8	23	femmina	2021-10-08_16h28.18.446	THAI_NEGA	2021.2.3	Win32	59.79073244	0	62	62	62	1
z	1	1.1623						MENDOLO	np	7	0	baseline	500	nonparola	2	ong	0	no	AT23F8	23	femmina	2021-10-08_16h28.18.446	THAI_NEGA	2021.2.3	Win32	59.79073244	0	63	63	63	1
z	1	1.0299						ARSINE	np	6	0	baseline	250	nonparola	2	ong	0	no	AT23F8	23	femmina	2021-10-08_16h28.18.446	THAI_NEGA	2021.2.3	Win32	59.79073244	0	64	64	64	1
m	1	0.6634						TISANA	p	6	7	baseline	0	parola	1	ong	0	no	AT23F8	23	femmina	2021-10-08_16h28.18.446	THAI_NEGA	2021.2.3	Win32	59.79073244	0	65	65	65	1
z	1	0.9878						ORLINO	np	6	0	baseline	0	nonparola	2	ong	0	no	AT23F8	23	femmina	2021-10-08_16h28.18.446	THAI_NEGA	2021.2.3	Win32	59.79073244	0	66	66	66	1
m	1	1.2471						ARINGA	p	6	9	baseline	500	parola	1	ong	0	no	AT23F8	23	femmina	2021-10-08_16h28.18.446	THAI_NEGA	2021.2.3	Win32	59.79073244	0	67	67	67	1
z	1	1.3474						TENGINE	np	7	0	baseline	0	nonparola	2	ong	0	no	AT23F8	23	femmina	2021-10-08_16h28.18.446	THAI_NEGA	2021.2.3	Win32	59.79073244	0	68	68	68	1
m	1	0.7984						ATTICO	p	6	6	baseline	500	parola	1	ong	0	no	AT23F8	23	femmina	2021-10-08_16h28.18.446	THAI_NEGA	2021.2.3	Win32	59.79073244	0	69	69	69	1
z	1	0.817						VENORE	np	6	0	baseline	250	nonparola	2	ong	0	no	AT23F8	23	femmina	2021-10-08_16h28.18.446	THAI_NEGA	2021.2.3	Win32	59.79073244	0	70	70	70	1
m	1	0.5963						DARSENA	p	7	9	baseline	0	parola	1	ong	0	no	AT23F8	23	femmina	2021-10-08_16h28.18.446	THAI_NEGA	2021.2.3	Win32	59.79073244	0	71	71	71	1
m	0	0.8794						ALCIERE	np	7	0	baseline	250	nonparola	2	ong	0	no	AT23F8	23	femmina	2021-10-08_16h28.18.446	THAI_NEGA	2021.2.3	Win32	59.79073244	0	72	72	72	1
z	1	1.0285						ENTIMO	np	6	0	baseline	0	nonparola	2	ong	0	no	AT23F8	23	femmina	2021-10-08_16h28.18.446	THAI_NEGA	2021.2.3	Win32	59.79073244	0	73	73	73	1
m	1	0.679						LIVIDO	p	6	8	baseline	500	parola	1	ong	0	no	AT23F8	23	femmina	2021-10-08_16h28.18.446	THAI_NEGA	2021.2.3	Win32	59.79073244	0	74	74	74	1
m	1	0.6458						NAUSEA	p	6	15	baseline	0	parola	1	ong	0	no	AT23F8	23	femmina	2021-10-08_16h28.18.446	THAI_NEGA	2021.2.3	Win32	59.79073244	0	75	75	75	1
z	1	1.2628						VERCACE	np	7	0	baseline	500	nonparola	2	ong	0	no	AT23F8	23	femmina	2021-10-08_16h28.18.446	THAI_NEGA	2021.2.3	Win32	59.79073244	0	76	76	76	1
m	1	0.8455						COFANO	p	6	9	baseline	0	parola	1	ong	0	no	AT23F8	23	femmina	2021-10-08_16h28.18.446	THAI_NEGA	2021.2.3	Win32	59.79073244	0	77	77	77	1
z	1	1.6788						USPICIO	np	7	0	baseline	250	nonparola	2	ong	0	no	AT23F8	23	femmina	2021-10-08_16h28.18.446	THAI_NEGA	2021.2.3	Win32	59.79073244	0	78	78	78	1
m	1	0.703						IMBUTO	p	6	9	baseline	0	parola	1	ong	0	no	AT23F8	23	femmina	2021-10-08_16h28.18.446	THAI_NEGA	2021.2.3	Win32	59.79073244	0	79	79	79	1
z	1	1.2969						SADIVA	np	6	0	baseline	500	nonparola	2	ong	0	no	AT23F8	23	femmina	2021-10-08_16h28.18.446	THAI_NEGA	2021.2.3	Win32	59.79073244	0	80	80	80	1
m	1	0.746						BOZZOLO	p	7	7	baseline	0	parola	1	ong	0	no	AT23F8	23	femmina	2021-10-08_16h28.18.446	THAI_NEGA	2021.2.3	Win32	59.79073244	0	81	81	81	1
z	1	0.999						OMPICCIO	np	7	0	baseline	0	nonparola	2	ong	0	no	AT23F8	23	femmina	2021-10-08_16h28.18.446	THAI_NEGA	2021.2.3	Win32	59.79073244	0	82	82	82	1
m	0	0.5878						LIMPONE	np	7	0	baseline	500	nonparola	2	ong	0	no	AT23F8	23	femmina	2021-10-08_16h28.18.446	THAI_NEGA	2021.2.3	Win32	59.79073244	0	83	83	83	1
z	1	1.1142						NARCICO	np	7	0	baseline	250	nonparola	2	ong	0	no	AT23F8	23	femmina	2021-10-08_16h28.18.446	THAI_NEGA	2021.2.3	Win32	59.79073244	0	84	84	84	1
m	1	0.9143						PASCOLO	p	7	7	baseline	0	parola	1	ong	0	no	AT23F8	23	femmina	2021-10-08_16h28.18.446	THAI_NEGA	2021.2.3	Win32	59.79073244	0	85	85	85	1
m	0	0.913						INSOGNA	np	7	0	baseline	250	nonparola	2	ong	0	no	AT23F8	23	femmina	2021-10-08_16h28.18.446	THAI_NEGA	2021.2.3	Win32	59.79073244	0	86	86	86	1
m	1	1.1662						PATINA	p	6	14	baseline	250	parola	1	ong	0	no	AT23F8	23	femmina	2021-10-08_16h28.18.446	THAI_NEGA	2021.2.3	Win32	59.79073244	0	87	87	87	1
z	1	0.9952						ADOLTO	np	7	0	baseline	0	nonparola	2	ong	0	no	AT23F8	23	femmina	2021-10-08_16h28.18.446	THAI_NEGA	2021.2.3	Win32	59.79073244	0	88	88	88	1
m	1	0.8451						UTENTE	p	6	34	baseline	0	parola	1	ong	0	no	AT23F8	23	femmina	2021-10-08_16h28.18.446	THAI_NEGA	2021.2.3	Win32	59.79073244	0	89	89	89	1
z	1	0.9629						CIPELLA	np	7	0	baseline	500	nonparola	2	ong	0	no	AT23F8	23	femmina	2021-10-08_16h28.18.446	THAI_NEGA	2021.2.3	Win32	59.79073244	0	90	90	90	1
m	1	0.8509						GINEPRO	p	7	10	baseline	0	parola	1	ong	0	no	AT23F8	23	femmina	2021-10-08_16h28.18.446	THAI_NEGA	2021.2.3	Win32	59.79073244	0	91	91	91	1
z	1	1.1285						NONATO	np	6	0	baseline	500	nonparola	2	ong	0	no	AT23F8	23	femmina	2021-10-08_16h28.18.446	THAI_NEGA	2021.2.3	Win32	59.79073244	0	92	92	92	1
m	1	1.455						CALICE	p	6	10	baseline	0	parola	1	ong	0	no	AT23F8	23	femmina	2021-10-08_16h28.18.446	THAI_NEGA	2021.2.3	Win32	59.79073244	0	93	93	93	1
m	1	0.6686						TORACE	p	6	31	baseline	250	parola	1	ong	0	no	AT23F8	23	femmina	2021-10-08_16h28.18.446	THAI_NEGA	2021.2.3	Win32	59.79073244	0	94	94	94	1
z	0	1.6044						REDINE	p	6	8	baseline	500	parola	1	ong	0	no	AT23F8	23	femmina	2021-10-08_16h28.18.446	THAI_NEGA	2021.2.3	Win32	59.79073244	0	95	95	95	1
	0							GOMITO	p	6	35	baseline	0	parola	1	ong	0	no	AT23F8	23	femmina	2021-10-08_16h28.18.446	THAI_NEGA	2021.2.3	Win32	59.79073244	0	96	96	96	1
z	1	1.0803						INGENSO	np	7	0	baseline	500	nonparola	2	ong	0	no	AT23F8	23	femmina	2021-10-08_16h28.18.446	THAI_NEGA	2021.2.3	Win32	59.79073244	0	97	97	97	1
z	1	0.979						COVALLO	np	7	0	baseline	250	nonparola	2	ong	0	no	AT23F8	23	femmina	2021-10-08_16h28.18.446	THAI_NEGA	2021.2.3	Win32	59.79073244	0	98	98	98	1
m	1	0.6989						MONACO	p	6	24	baseline	250	parola	1	ong	0	no	AT23F8	23	femmina	2021-10-08_16h28.18.446	THAI_NEGA	2021.2.3	Win32	59.79073244	0	99	99	99	1
m	1	1.7941						DILUVIO	p	7	34	monitoring	0	parola	1	ong	0	no	AT23F8	23	femmina	2021-10-08_16h28.18.446	THAI_NEGA	2021.2.3	Win32	59.79073244						0	0	0	0	1
z	1	1.8						PADATO	np	6	0	monitoring	250	nonparola	2	ong	0	no	AT23F8	23	femmina	2021-10-08_16h28.18.446	THAI_NEGA	2021.2.3	Win32	59.79073244						0	1	1	1	1
m	1	0.9694						STIVALE	p	7	10	monitoring	0	parola	1	ong	0	no	AT23F8	23	femmina	2021-10-08_16h28.18.446	THAI_NEGA	2021.2.3	Win32	59.79073244						0	2	2	2	1
	0							BAMMINO	np	7	0	monitoring	0	nonparola	2	ong	0	no	AT23F8	23	femmina	2021-10-08_16h28.18.446	THAI_NEGA	2021.2.3	Win32	59.79073244						0	3	3	3	1
z	1	1.2296						NUDOLA	np	6	0	monitoring	250	nonparola	2	ong	0	no	AT23F8	23	femmina	2021-10-08_16h28.18.446	THAI_NEGA	2021.2.3	Win32	59.79073244						0	4	4	4	1
m	1	1.2284						ZAMPINO	p	7	6	monitoring	500	parola	1	ong	0	no	AT23F8	23	femmina	2021-10-08_16h28.18.446	THAI_NEGA	2021.2.3	Win32	59.79073244						0	5	5	5	1
m	1	0.7814						CALDAIA	p	7	12	monitoring	250	parola	1	ong	0	no	AT23F8	23	femmina	2021-10-08_16h28.18.446	THAI_NEGA	2021.2.3	Win32	59.79073244						0	6	6	6	1
z	1	1.0792						FULGINE	np	7	0	monitoring	0	nonparola	2	ong	0	no	AT23F8	23	femmina	2021-10-08_16h28.18.446	THAI_NEGA	2021.2.3	Win32	59.79073244						0	7	7	7	1
m	1	0.766						URANIO	p	6	9	monitoring	250	parola	1	ong	0	no	AT23F8	23	femmina	2021-10-08_16h28.18.446	THAI_NEGA	2021.2.3	Win32	59.79073244						0	8	8	8	1
z	1	0.9378						APISSO	np	6	0	monitoring	500	nonparola	2	ong	0	no	AT23F8	23	femmina	2021-10-08_16h28.18.446	THAI_NEGA	2021.2.3	Win32	59.79073244						0	9	9	9	1
z	0	1.1793						CAGERMA	np	7	0	monitoring	0	l	2	pmcue	0	no	AT23F8	23	femmina	2021-10-08_16h28.18.446	THAI_NEGA	2021.2.3	Win32	59.79073244						0	10	10	10	1
m	1	1.3355						TAZZINA	p	7	10	monitoring	250	parola	1	ong	0	no	AT23F8	23	femmina	2021-10-08_16h28.18.446	THAI_NEGA	2021.2.3	Win32	59.79073244						0	11	11	11	1
m	1	0.8155						VAPORE	p	6	40	monitoring	0	parola	1	ong	0	no	AT23F8	23	femmina	2021-10-08_16h28.18.446	THAI_NEGA	2021.2.3	Win32	59.79073244						0	12	12	12	1
z	1	0.913						FEDORE	np	6	0	monitoring	250	nonparola	2	ong	0	no	AT23F8	23	femmina	2021-10-08_16h28.18.446	THAI_NEGA	2021.2.3	Win32	59.79073244						0	13	13	13	1
m	1	0.9281						MONTONE	p	7	8	monitoring	250	parola	1	ong	0	no	AT23F8	23	femmina	2021-10-08_16h28.18.446	THAI_NEGA	2021.2.3	Win32	59.79073244						0	14	14	14	1
z	1	0.8639						CANEZZA	np	7	0	monitoring	0	nonparola	2	ong	0	no	AT23F8	23	femmina	2021-10-08_16h28.18.446	THAI_NEGA	2021.2.3	Win32	59.79073244						0	15	15	15	1
z	1	0.9118						RAGINA	np	6	0	monitoring	250	nonparola	2	ong	0	no	AT23F8	23	femmina	2021-10-08_16h28.18.446	THAI_NEGA	2021.2.3	Win32	59.79073244						0	16	16	16	1
m	1	0.7794						AGNELLO	p	7	17	monitoring	250	parola	1	ong	0	no	AT23F8	23	femmina	2021-10-08_16h28.18.446	THAI_NEGA	2021.2.3	Win32	59.79073244						0	17	17	17	1
z	1	1.1502						PINARIO	np	7	0	monitoring	250	nonparola	2	ong	0	no	AT23F8	23	femmina	2021-10-08_16h28.18.446	THAI_NEGA	2021.2.3	Win32	59.79073244						0	18	18	18	1
z	1	0.8131						INDANO	np	6	0	monitoring	500	nonparola	2	ong	0	no	AT23F8	23	femmina	2021-10-08_16h28.18.446	THAI_NEGA	2021.2.3	Win32	59.79073244						0	19	19	19	1
m	1	1.1827						BISTURI	p	7	8	monitoring	250	parola	1	ong	0	no	AT23F8	23	femmina	2021-10-08_16h28.18.446	THAI_NEGA	2021.2.3	Win32	59.79073244						0	20	20	20	1
z	1	1.2377						SECONTO	np	7	0	monitoring	250	nonparola	2	ong	0	no	AT23F8	23	femmina	2021-10-08_16h28.18.446	THAI_NEGA	2021.2.3	Win32	59.79073244						0	21	21	21	1
l	1	0.8461						POMATA	p	6	0	monitoring	500	l	1	pmcue	0	no	AT23F8	23	femmina	2021-10-08_16h28.18.446	THAI_NEGA	2021.2.3	Win32	59.79073244						0	22	22	22	1
z	1	1.2476						UMETTA	np	6	0	monitoring	250	nonparola	2	ong	0	no	AT23F8	23	femmina	2021-10-08_16h28.18.446	THAI_NEGA	2021.2.3	Win32	59.79073244						0	23	23	23	1
m	1	0.8547						FRUSCIO	p	7	9	monitoring	0	parola	1	ong	0	no	AT23F8	23	femmina	2021-10-08_16h28.18.446	THAI_NEGA	2021.2.3	Win32	59.79073244						0	24	24	24	1
m	1	0.9141						ORDIGNO	p	7	15	monitoring	250	parola	1	ong	0	no	AT23F8	23	femmina	2021-10-08_16h28.18.446	THAI_NEGA	2021.2.3	Win32	59.79073244						0	25	25	25	1
m	0	0.9486						METALO	np	6	0	monitoring	0	nonparola	2	ong	0	no	AT23F8	23	femmina	2021-10-08_16h28.18.446	THAI_NEGA	2021.2.3	Win32	59.79073244						0	26	26	26	1
z	1	0.7796						GAVERA	np	6	0	monitoring	500	nonparola	2	ong	0	no	AT23F8	23	femmina	2021-10-08_16h28.18.446	THAI_NEGA	2021.2.3	Win32	59.79073244						0	27	27	27	1
m	1	1.0625						INSERTO	p	7	9	monitoring	0	parola	1	ong	0	no	AT23F8	23	femmina	2021-10-08_16h28.18.446	THAI_NEGA	2021.2.3	Win32	59.79073244						0	28	28	28	1
m	1	0.8671						VICARIO	p	7	9	monitoring	500	parola	1	ong	0	no	AT23F8	23	femmina	2021-10-08_16h28.18.446	THAI_NEGA	2021.2.3	Win32	59.79073244						0	29	29	29	1
z	1	1.263						ACENDA	np	6	0	monitoring	0	nonparola	2	ong	0	no	AT23F8	23	femmina	2021-10-08_16h28.18.446	THAI_NEGA	2021.2.3	Win32	59.79073244						0	30	30	30	1
m	1	0.7457						DECADE	p	6	7	monitoring	0	parola	1	ong	0	no	AT23F8	23	femmina	2021-10-08_16h28.18.446	THAI_NEGA	2021.2.3	Win32	59.79073244						0	31	31	31	1
z	1	1.745						PALETE	np	6	0	monitoring	500	nonparola	2	ong	0	no	AT23F8	23	femmina	2021-10-08_16h28.18.446	THAI_NEGA	2021.2.3	Win32	59.79073244						0	32	32	32	1
m	1	1.0788						SENAPE	p	6	17	monitoring	500	parola	1	ong	0	no	AT23F8	23	femmina	2021-10-08_16h28.18.446	THAI_NEGA	2021.2.3	Win32	59.79073244						0	33	33	33	1
	0							TENTONO	np	7	0	monitoring	0	nonparola	2	ong	0	no	AT23F8	23	femmina	2021-10-08_16h28.18.446	THAI_NEGA	2021.2.3	Win32	59.79073244						0	34	34	34	1
l	1	1.0028						MANICO	p	6	12	monitoring	0	l	1	pmcue	0	no	AT23F8	23	femmina	2021-10-08_16h28.18.446	THAI_NEGA	2021.2.3	Win32	59.79073244						0	35	35	35	1
m	1	0.9115						GETTONE	p	7	5	monitoring	250	parola	1	ong	0	no	AT23F8	23	femmina	2021-10-08_16h28.18.446	THAI_NEGA	2021.2.3	Win32	59.79073244						0	36	36	36	1
z	1	1.0478						CALERA	np	6	0	monitoring	500	nonparola	2	ong	0	no	AT23F8	23	femmina	2021-10-08_16h28.18.446	THAI_NEGA	2021.2.3	Win32	59.79073244						0	37	37	37	1
m	1	0.7146						USTIONE	p	7	20	monitoring	500	parola	1	ong	0	no	AT23F8	23	femmina	2021-10-08_16h28.18.446	THAI_NEGA	2021.2.3	Win32	59.79073244						0	38	38	38	1
m	1	1.4189						LEGNAME	p	7	7	monitoring	0	parola	1	ong	0	no	AT23F8	23	femmina	2021-10-08_16h28.18.446	THAI_NEGA	2021.2.3	Win32	59.79073244						0	39	39	39	1
	0							MODIVO	np	6	0	monitoring	0	nonparola	2	ong	0	no	AT23F8	23	femmina	2021-10-08_16h28.18.446	THAI_NEGA	2021.2.3	Win32	59.79073244						0	40	40	40	1
m	1	0.7966						RADURA	p	6	9	monitoring	0	parola	1	ong	0	no	AT23F8	23	femmina	2021-10-08_16h28.18.446	THAI_NEGA	2021.2.3	Win32	59.79073244						0	41	41	41	1
z	1	0.9861						TUANTO	np	6	0	monitoring	250	nonparola	2	ong	0	no	AT23F8	23	femmina	2021-10-08_16h28.18.446	THAI_NEGA	2021.2.3	Win32	59.79073244						0	42	42	42	1
m	1	0.8139						PICCONE	p	7	11	monitoring	0	parola	1	ong	0	no	AT23F8	23	femmina	2021-10-08_16h28.18.446	THAI_NEGA	2021.2.3	Win32	59.79073244						0	43	43	43	1
z	1	0.9989						LACREME	np	7	0	monitoring	250	nonparola	2	ong	0	no	AT23F8	23	femmina	2021-10-08_16h28.18.446	THAI_NEGA	2021.2.3	Win32	59.79073244						0	44	44	44	1
z	1	1.065						DILITTA	np	7	0	monitoring	500	nonparola	2	ong	0	no	AT23F8	23	femmina	2021-10-08_16h28.18.446	THAI_NEGA	2021.2.3	Win32	59.79073244						0	45	45	45	1
z	0	1.4667						TOMANTE	np	7	0	monitoring	0	l	2	pmcue	0	no	AT23F8	23	femmina	2021-10-08_16h28.18.446	THAI_NEGA	2021.2.3	Win32	59.79073244						0	46	46	46	1
m	1	1.0126						OTTONE	p	6	17	monitoring	500	parola	1	ong	0	no	AT23F8	23	femmina	2021-10-08_16h28.18.446	THAI_NEGA	2021.2.3	Win32	59.79073244						0	47	47	47	1
m	1	1.7622						GAZEBO	p	6	8	monitoring	0	parola	1	ong	0	no	AT23F8	23	femmina	2021-10-08_16h28.18.446	THAI_NEGA	2021.2.3	Win32	59.79073244						0	48	48	48	1
z	1	0.996						NENICO	np	6	0	monitoring	250	nonparola	2	ong	0	no	AT23F8	23	femmina	2021-10-08_16h28.18.446	THAI_NEGA	2021.2.3	Win32	59.79073244						0	49	49	49	1
m	1	1.1207						ARPIONE	p	7	12	monitoring	250	parola	1	ong	0	no	AT23F8	23	femmina	2021-10-08_16h28.18.446	THAI_NEGA	2021.2.3	Win32	59.79073244						0	50	50	50	1
z	1	1.8852						VANIGIA	np	7	0	monitoring	500	nonparola	2	ong	0	no	AT23F8	23	femmina	2021-10-08_16h28.18.446	THAI_NEGA	2021.2.3	Win32	59.79073244						0	51	51	51	1
z	1	1.0126						EBLISSE	np	7	0	monitoring	0	nonparola	2	ong	0	no	AT23F8	23	femmina	2021-10-08_16h28.18.446	THAI_NEGA	2021.2.3	Win32	59.79073244						0	52	52	52	1
m	1	0.8468						CARTINA	p	7	13	monitoring	250	parola	1	ong	0	no	AT23F8	23	femmina	2021-10-08_16h28.18.446	THAI_NEGA	2021.2.3	Win32	59.79073244						0	53	53	53	1
z	1	0.9363						TECITA	np	6	0	monitoring	500	nonparola	2	ong	0	no	AT23F8	23	femmina	2021-10-08_16h28.18.446	THAI_NEGA	2021.2.3	Win32	59.79073244						0	54	54	54	1
m	1	0.9477						FELINO	p	6	9	monitoring	500	parola	1	ong	0	no	AT23F8	23	femmina	2021-10-08_16h28.18.446	THAI_NEGA	2021.2.3	Win32	59.79073244						0	55	55	55	1
z	1	1.0711						GINEVRO	np	7	0	monitoring	250	nonparola	2	ong	0	no	AT23F8	23	femmina	2021-10-08_16h28.18.446	THAI_NEGA	2021.2.3	Win32	59.79073244						0	56	56	56	1
z	1	0.9629						ELANCO	np	6	0	monitoring	250	nonparola	2	ong	0	no	AT23F8	23	femmina	2021-10-08_16h28.18.446	THAI_NEGA	2021.2.3	Win32	59.79073244						0	57	57	57	1
m	1	0.6971						BIDONE	p	6	13	monitoring	0	parola	1	ong	0	no	AT23F8	23	femmina	2021-10-08_16h28.18.446	THAI_NEGA	2021.2.3	Win32	59.79073244						0	58	58	58	1
m	1	0.6804						LEMURE	p	6	3	monitoring	500	parola	1	ong	0	no	AT23F8	23	femmina	2021-10-08_16h28.18.446	THAI_NEGA	2021.2.3	Win32	59.79073244						0	59	59	59	1
l	1	1.0635						SAGOMA	p	6	0	monitoring	250	l	1	pmcue	0	no	AT23F8	23	femmina	2021-10-08_16h28.18.446	THAI_NEGA	2021.2.3	Win32	59.79073244						0	60	60	60	1
m	1	0.7993						REPERTO	p	7	7	monitoring	0	parola	1	ong	0	no	AT23F8	23	femmina	2021-10-08_16h28.18.446	THAI_NEGA	2021.2.3	Win32	59.79073244						0	61	61	61	1
z	1	0.912						MIDULLO	np	7	0	monitoring	250	nonparola	2	ong	0	no	AT23F8	23	femmina	2021-10-08_16h28.18.446	THAI_NEGA	2021.2.3	Win32	59.79073244						0	62	62	62	1
z	1	1.0836						DANNOLA	np	7	0	monitoring	500	nonparola	2	ong	0	no	AT23F8	23	femmina	2021-10-08_16h28.18.446	THAI_NEGA	2021.2.3	Win32	59.79073244						0	63	63	63	1
m	1	0.7369						ORFANO	p	6	9	monitoring	500	parola	1	ong	0	no	AT23F8	23	femmina	2021-10-08_16h28.18.446	THAI_NEGA	2021.2.3	Win32	59.79073244						0	64	64	64	1
z	1	0.9467						BANENA	np	6	0	monitoring	250	nonparola	2	ong	0	no	AT23F8	23	femmina	2021-10-08_16h28.18.446	THAI_NEGA	2021.2.3	Win32	59.79073244						0	65	65	65	1
z	1	1.0481						FERPATA	np	7	0	monitoring	0	nonparola	2	ong	0	no	AT23F8	23	femmina	2021-10-08_16h28.18.446	THAI_NEGA	2021.2.3	Win32	59.79073244						0	66	66	66	1
m	1	0.7878						NEURONE	p	7	11	monitoring	250	parola	1	ong	0	no	AT23F8	23	femmina	2021-10-08_16h28.18.446	THAI_NEGA	2021.2.3	Win32	59.79073244						0	67	67	67	1
z	1	0.9136						LATTERA	np	7	0	monitoring	500	nonparola	2	ong	0	no	AT23F8	23	femmina	2021-10-08_16h28.18.446	THAI_NEGA	2021.2.3	Win32	59.79073244						0	68	68	68	1
z	1	0.9526						GESIONE	np	7	0	monitoring	500	nonparola	2	ong	0	no	AT23F8	23	femmina	2021-10-08_16h28.18.446	THAI_NEGA	2021.2.3	Win32	59.79073244						0	69	69	69	1
m	1	0.7701						PEDANA	p	6	18	monitoring	500	parola	1	ong	0	no	AT23F8	23	femmina	2021-10-08_16h28.18.446	THAI_NEGA	2021.2.3	Win32	59.79073244						0	70	70	70	1
l	1	0.6884						MACIATA	np	7	0	monitoring	500	l	2	pmcue	0	no	AT23F8	23	femmina	2021-10-08_16h28.18.446	THAI_NEGA	2021.2.3	Win32	59.79073244						0	71	71	71	1
z	1	0.8314						FIOLINO	np	7	0	monitoring	250	nonparola	2	ong	0	no	AT23F8	23	femmina	2021-10-08_16h28.18.446	THAI_NEGA	2021.2.3	Win32	59.79073244						0	72	72	72	1
m	1	0.7026						INGORGO	p	7	16	monitoring	0	parola	1	ong	0	no	AT23F8	23	femmina	2021-10-08_16h28.18.446	THAI_NEGA	2021.2.3	Win32	59.79073244						0	73	73	73	1
z	1	0.8132						IMPORO	np	6	0	monitoring	250	nonparola	2	ong	0	no	AT23F8	23	femmina	2021-10-08_16h28.18.446	THAI_NEGA	2021.2.3	Win32	59.79073244						0	74	74	74	1
m	1	0.5967						NOBILE	p	6	29	monitoring	500	parola	1	ong	0	no	AT23F8	23	femmina	2021-10-08_16h28.18.446	THAI_NEGA	2021.2.3	Win32	59.79073244						0	75	75	75	1
m	1	0.7361						MINIERA	p	7	19	monitoring	500	parola	1	ong	0	no	AT23F8	23	femmina	2021-10-08_16h28.18.446	THAI_NEGA	2021.2.3	Win32	59.79073244						0	76	76	76	1
z	1	0.7882						ALLARVE	np	7	0	monitoring	500	nonparola	2	ong	0	no	AT23F8	23	femmina	2021-10-08_16h28.18.446	THAI_NEGA	2021.2.3	Win32	59.79073244						0	77	77	77	1
z	1	1.8466						DIBANO	np	6	0	monitoring	250	nonparola	2	ong	0	no	AT23F8	23	femmina	2021-10-08_16h28.18.446	THAI_NEGA	2021.2.3	Win32	59.79073244						0	78	78	78	1
m	1	0.6996						FAGOTTO	p	7	7	monitoring	0	parola	1	ong	0	no	AT23F8	23	femmina	2021-10-08_16h28.18.446	THAI_NEGA	2021.2.3	Win32	59.79073244						0	79	79	79	1
m	1	0.8812						PALUDE	p	6	13	monitoring	0	parola	1	ong	0	no	AT23F8	23	femmina	2021-10-08_16h28.18.446	THAI_NEGA	2021.2.3	Win32	59.79073244						0	80	80	80	1
z	1	0.9963						MUDINO	np	6	0	monitoring	500	nonparola	2	ong	0	no	AT23F8	23	femmina	2021-10-08_16h28.18.446	THAI_NEGA	2021.2.3	Win32	59.79073244						0	81	81	81	1
z	1	1.2631						ESTEBA	np	6	0	monitoring	500	nonparola	2	ong	0	no	AT23F8	23	femmina	2021-10-08_16h28.18.446	THAI_NEGA	2021.2.3	Win32	59.79073244						0	82	82	82	1
l	1	1.0966						MANTIDE	p	7	9	monitoring	250	l	1	pmcue	0	no	AT23F8	23	femmina	2021-10-08_16h28.18.446	THAI_NEGA	2021.2.3	Win32	59.79073244						0	83	83	83	1
m	1	1.0486						UVETTA	p	6	11	monitoring	500	parola	1	ong	0	no	AT23F8	23	femmina	2021-10-08_16h28.18.446	THAI_NEGA	2021.2.3	Win32	59.79073244						0	84	84	84	1
m	1	0.7625						ESILIO	p	6	41	monitoring	250	parola	1	ong	0	no	AT23F8	23	femmina	2021-10-08_16h28.18.446	THAI_NEGA	2021.2.3	Win32	59.79073244						0	85	85	85	1
z	1	1.1957						RECRUTA	np	7	0	monitoring	500	nonparola	2	ong	0	no	AT23F8	23	femmina	2021-10-08_16h28.18.446	THAI_NEGA	2021.2.3	Win32	59.79073244						0	86	86	86	1
m	1	0.6636						TIMONE	p	7	31	monitoring	250	parola	1	ong	0	no	AT23F8	23	femmina	2021-10-08_16h28.18.446	THAI_NEGA	2021.2.3	Win32	59.79073244						0	87	87	87	1
m	1	0.7303						CAVOLO	p	6	13	monitoring	0	parola	1	ong	0	no	AT23F8	23	femmina	2021-10-08_16h28.18.446	THAI_NEGA	2021.2.3	Win32	59.79073244						0	88	88	88	1
z	1	1.6271						NOTTARE	np	7	0	monitoring	500	nonparola	2	ong	0	no	AT23F8	23	femmina	2021-10-08_16h28.18.446	THAI_NEGA	2021.2.3	Win32	59.79073244						0	89	89	89	1
m	1	0.9179						LICHENE	p	7	7	monitoring	0	parola	1	ong	0	no	AT23F8	23	femmina	2021-10-08_16h28.18.446	THAI_NEGA	2021.2.3	Win32	59.79073244						0	90	90	90	1
z	1	1.1675						PUSTINO	np	7	0	monitoring	500	nonparola	2	ong	0	no	AT23F8	23	femmina	2021-10-08_16h28.18.446	THAI_NEGA	2021.2.3	Win32	59.79073244						0	91	91	91	1
m	1	0.759						MULINO	p	6	7	monitoring	0	parola	1	ong	0	no	AT23F8	23	femmina	2021-10-08_16h28.18.446	THAI_NEGA	2021.2.3	Win32	59.79073244						0	92	92	92	1
z	1	1.1158						VAROLO	np	6	0	monitoring	0	nonparola	2	ong	0	no	AT23F8	23	femmina	2021-10-08_16h28.18.446	THAI_NEGA	2021.2.3	Win32	59.79073244						0	93	93	93	1
l	1	1.1713						ENIGMA	p	6	9	monitoring	500	l	1	pmcue	0	no	AT23F8	23	femmina	2021-10-08_16h28.18.446	THAI_NEGA	2021.2.3	Win32	59.79073244						0	94	94	94	1
m	1	0.8305						NARICE	p	6	15	monitoring	250	parola	1	ong	0	no	AT23F8	23	femmina	2021-10-08_16h28.18.446	THAI_NEGA	2021.2.3	Win32	59.79073244						0	95	95	95	1
z	1	1.1139						CAVIDE	np	6	0	monitoring	500	nonparola	2	ong	0	no	AT23F8	23	femmina	2021-10-08_16h28.18.446	THAI_NEGA	2021.2.3	Win32	59.79073244						0	96	96	96	1
z	1	1.3303						VOLACE	np	6	0	monitoring	0	nonparola	2	ong	0	no	AT23F8	23	femmina	2021-10-08_16h28.18.446	THAI_NEGA	2021.2.3	Win32	59.79073244						0	97	97	97	1
z	1	1.4784						SADICE	np	6	0	monitoring	0	nonparola	2	ong	0	no	AT23F8	23	femmina	2021-10-08_16h28.18.446	THAI_NEGA	2021.2.3	Win32	59.79073244						0	98	98	98	1
m	1	0.7115						VORTICE	p	7	14	monitoring	250	parola	1	ong	0	no	AT23F8	23	femmina	2021-10-08_16h28.18.446	THAI_NEGA	2021.2.3	Win32	59.79073244						0	99	99	99	1
																			AT23F8	23	femmina	2021-10-08_16h28.18.446	THAI_NEGA	2021.2.3	Win32	59.79073244											n	1	8.6018	y	1	5.8052	n	1	4.0326
