# Supplementary material for: Thinking about it: the impact of COVID-19-related stimuli on prospective memory
Source: PeerJ. 2023 Nov 16;11:e16389. doi: 10.7717/peerj.16389 (PMC10657566; doi:10.7717/peerj.16389)
Supplement: Supplemental Information 4 — The raw data from both the task and the questionnaire. Both folders are divided in the three conditions (COV, DOC, and NEGA) depending on the presented video clip. [file peerj-11-16389-s004.zip › Data/RAW_Data_Task/NEGA_version/GT22F14_nega.csv]

trial_key.keys	trial_key.corr	trial_key.rt	trials_loop_practice.thisRepN	trials_loop_practice.thisTrialN	trials_loop_practice.thisN	trials_loop_practice.thisIndex	trials_loop_practice.ran	stimolo	parolanonparola	lunghezza	frequenza	blocco	jitter	rispcorr	StimTrig	stim_type	stimulus_after	underline	ID_Soggetto*	Età*	Sesso	date	expName	psychopyVersion	OS	frameRate	trials_loop_baseline.thisRepN	trials_loop_baseline.thisTrialN	trials_loop_baseline.thisN	trials_loop_baseline.thisIndex	trials_loop_baseline.ran	trials_loop_attention.thisRepN	trials_loop_attention.thisTrialN	trials_loop_attention.thisN	trials_loop_attention.thisIndex	trials_loop_attention.ran	emotional1_key.keys	emotional1_key.corr	emotional1_key.rt	emotional2_key.keys	emotional2_key.corr	emotional2_key.rt	emotional3_key.keys	emotional3_key.corr	emotional3_key.rt
z	1	1.6645	0	0	0	0	1	ARANCIA	p	7	31	practice	500	parola	1	ong	0	no	GT22F14	22	femmina	2021-12-14_23h13.27.322	THAI_NEGA	2021.2.3	Win32	59.71218726
m	1	1.58	0	1	1	1	1	RECINA	np	6	0	practice	500	nonparola	2	ong	0	no	GT22F14	22	femmina	2021-12-14_23h13.27.322	THAI_NEGA	2021.2.3	Win32	59.71218726
m	1	1.094	0	2	2	2	1	TUCCANA	np	7	0	practice	250	nonparola	2	ong	0	no	GT22F14	22	femmina	2021-12-14_23h13.27.322	THAI_NEGA	2021.2.3	Win32	59.71218726
z	1	0.7519	0	3	3	3	1	PETTINE	p	7	1	practice	0	parola	1	ong	0	no	GT22F14	22	femmina	2021-12-14_23h13.27.322	THAI_NEGA	2021.2.3	Win32	59.71218726
m	1	0.987	0	4	4	4	1	INFITO	np	6	0	practice	500	nonparola	2	ong	0	no	GT22F14	22	femmina	2021-12-14_23h13.27.322	THAI_NEGA	2021.2.3	Win32	59.71218726
z	1	0.6184	0	5	5	5	1	GIUDICE	p	7	374	practice	500	parola	1	ong	0	no	GT22F14	22	femmina	2021-12-14_23h13.27.322	THAI_NEGA	2021.2.3	Win32	59.71218726
z	1	0.6946	0	6	6	6	1	VOLANTE	p	7	89	practice	0	parola	1	ong	0	no	GT22F14	22	femmina	2021-12-14_23h13.27.322	THAI_NEGA	2021.2.3	Win32	59.71218726
m	1	0.6545	0	7	7	7	1	CUBELA	np	6	0	practice	250	nonparola	2	ong	0	no	GT22F14	22	femmina	2021-12-14_23h13.27.322	THAI_NEGA	2021.2.3	Win32	59.71218726
m	1	0.7709	0	8	8	8	1	LUGGINE	np	7	0	practice	0	nonparola	2	ong	0	no	GT22F14	22	femmina	2021-12-14_23h13.27.322	THAI_NEGA	2021.2.3	Win32	59.71218726
z	1	0.5964	0	9	9	9	1	DISEGNO	p	7	201	practice	0	parola	1	ong	0	no	GT22F14	22	femmina	2021-12-14_23h13.27.322	THAI_NEGA	2021.2.3	Win32	59.71218726
z	1	1.116						RELITTO	p	7	8	baseline	500	parola	1	ong	0	no	GT22F14	22	femmina	2021-12-14_23h13.27.322	THAI_NEGA	2021.2.3	Win32	59.71218726	0	0	0	0	1
m	0	0.7406						GERANIO	p	7	12	baseline	250	parola	1	ong	0	no	GT22F14	22	femmina	2021-12-14_23h13.27.322	THAI_NEGA	2021.2.3	Win32	59.71218726	0	1	1	1	1
m	1	1.1343						VANANGA	np	7	0	baseline	0	nonparola	2	ong	0	no	GT22F14	22	femmina	2021-12-14_23h13.27.322	THAI_NEGA	2021.2.3	Win32	59.71218726	0	2	2	2	1
z	1	0.8225						NATICA	p	6	5	baseline	250	parola	1	ong	0	no	GT22F14	22	femmina	2021-12-14_23h13.27.322	THAI_NEGA	2021.2.3	Win32	59.71218726	0	3	3	3	1
m	1	0.7008						USTELLO	np	7	0	baseline	500	nonparola	2	ong	0	no	GT22F14	22	femmina	2021-12-14_23h13.27.322	THAI_NEGA	2021.2.3	Win32	59.71218726	0	4	4	4	1
z	1	0.7936						METANO	p	6	17	baseline	250	parola	1	ong	0	no	GT22F14	22	femmina	2021-12-14_23h13.27.322	THAI_NEGA	2021.2.3	Win32	59.71218726	0	5	5	5	1
m	1	0.7752						FIURIA	np	6	0	baseline	500	nonparola	2	ong	0	no	GT22F14	22	femmina	2021-12-14_23h13.27.322	THAI_NEGA	2021.2.3	Win32	59.71218726	0	6	6	6	1
m	0	0.884						SUGHERO	p	7	5	baseline	250	parola	1	ong	0	no	GT22F14	22	femmina	2021-12-14_23h13.27.322	THAI_NEGA	2021.2.3	Win32	59.71218726	0	7	7	7	1
m	1	0.9566						PIROTA	np	6	0	baseline	250	nonparola	2	ong	0	no	GT22F14	22	femmina	2021-12-14_23h13.27.322	THAI_NEGA	2021.2.3	Win32	59.71218726	0	8	8	8	1
m	1	0.7369						BAMBORA	np	7	0	baseline	0	nonparola	2	ong	0	no	GT22F14	22	femmina	2021-12-14_23h13.27.322	THAI_NEGA	2021.2.3	Win32	59.71218726	0	9	9	9	1
z	1	0.7341						PETALO	p	6	27	baseline	250	parola	1	ong	0	no	GT22F14	22	femmina	2021-12-14_23h13.27.322	THAI_NEGA	2021.2.3	Win32	59.71218726	0	10	10	10	1
z	1	0.9004						ELMETTO	p	7	5	baseline	0	parola	1	ong	0	no	GT22F14	22	femmina	2021-12-14_23h13.27.322	THAI_NEGA	2021.2.3	Win32	59.71218726	0	11	11	11	1
m	1	0.7183						DOBILE	np	6	0	baseline	250	nonparola	2	ong	0	no	GT22F14	22	femmina	2021-12-14_23h13.27.322	THAI_NEGA	2021.2.3	Win32	59.71218726	0	12	12	12	1
m	0	0.851						BAVERO	p	6	7	baseline	0	parola	1	ong	0	no	GT22F14	22	femmina	2021-12-14_23h13.27.322	THAI_NEGA	2021.2.3	Win32	59.71218726	0	13	13	13	1
z	1	0.6839						VALENZA	p	7	10	baseline	500	parola	1	ong	0	no	GT22F14	22	femmina	2021-12-14_23h13.27.322	THAI_NEGA	2021.2.3	Win32	59.71218726	0	14	14	14	1
m	1	0.7238						ORDONE	np	6	0	baseline	250	nonparola	2	ong	0	no	GT22F14	22	femmina	2021-12-14_23h13.27.322	THAI_NEGA	2021.2.3	Win32	59.71218726	0	15	15	15	1
m	1	0.8258						TERPONE	np	7	0	baseline	250	nonparola	2	ong	0	no	GT22F14	22	femmina	2021-12-14_23h13.27.322	THAI_NEGA	2021.2.3	Win32	59.71218726	0	16	16	16	1
z	1	0.744						INCHINO	p	7	10	baseline	250	parola	1	ong	0	no	GT22F14	22	femmina	2021-12-14_23h13.27.322	THAI_NEGA	2021.2.3	Win32	59.71218726	0	17	17	17	1
z	1	0.6353						ETTARO	p	6	31	baseline	0	parola	1	ong	0	no	GT22F14	22	femmina	2021-12-14_23h13.27.322	THAI_NEGA	2021.2.3	Win32	59.71218726	0	18	18	18	1
m	1	0.7357						LUVACA	np	6	0	baseline	250	nonparola	2	ong	0	no	GT22F14	22	femmina	2021-12-14_23h13.27.322	THAI_NEGA	2021.2.3	Win32	59.71218726	0	19	19	19	1
z	1	0.6877						DUETTO	p	6	23	baseline	500	parola	1	ong	0	no	GT22F14	22	femmina	2021-12-14_23h13.27.322	THAI_NEGA	2021.2.3	Win32	59.71218726	0	20	20	20	1
m	1	0.9901						PUPILE	np	6	0	baseline	250	nonparola	2	ong	0	no	GT22F14	22	femmina	2021-12-14_23h13.27.322	THAI_NEGA	2021.2.3	Win32	59.71218726	0	21	21	21	1
m	1	0.7841						STOVACO	np	7	0	baseline	0	nonparola	2	ong	0	no	GT22F14	22	femmina	2021-12-14_23h13.27.322	THAI_NEGA	2021.2.3	Win32	59.71218726	0	22	22	22	1
z	1	0.6749						BARILE	p	6	7	baseline	500	parola	1	ong	0	no	GT22F14	22	femmina	2021-12-14_23h13.27.322	THAI_NEGA	2021.2.3	Win32	59.71218726	0	23	23	23	1
m	1	0.9002						RANAIO	np	6	0	baseline	250	nonparola	2	ong	0	no	GT22F14	22	femmina	2021-12-14_23h13.27.322	THAI_NEGA	2021.2.3	Win32	59.71218726	0	24	24	24	1
z	1	0.7673						CAVERNA	p	7	14	baseline	250	parola	1	ong	0	no	GT22F14	22	femmina	2021-12-14_23h13.27.322	THAI_NEGA	2021.2.3	Win32	59.71218726	0	25	25	25	1
m	1	0.8081						ROTOIA	np	7	0	baseline	500	nonparola	2	ong	0	no	GT22F14	22	femmina	2021-12-14_23h13.27.322	THAI_NEGA	2021.2.3	Win32	59.71218726	0	26	26	26	1
z	1	0.8717						ALTURA	p	6	8	baseline	500	parola	1	ong	0	no	GT22F14	22	femmina	2021-12-14_23h13.27.322	THAI_NEGA	2021.2.3	Win32	59.71218726	0	27	27	27	1
z	1	0.8333						DIPINTO	p	7	21	baseline	0	parola	1	ong	0	no	GT22F14	22	femmina	2021-12-14_23h13.27.322	THAI_NEGA	2021.2.3	Win32	59.71218726	0	28	28	28	1
z	1	0.7501						LEGUME	p	6	11	baseline	250	parola	1	ong	0	no	GT22F14	22	femmina	2021-12-14_23h13.27.322	THAI_NEGA	2021.2.3	Win32	59.71218726	0	29	29	29	1
m	1	0.7505						FEDINO	np	6	0	baseline	500	nonparola	2	ong	0	no	GT22F14	22	femmina	2021-12-14_23h13.27.322	THAI_NEGA	2021.2.3	Win32	59.71218726	0	30	30	30	1
z	1	0.6536						MENSOLA	p	7	7	baseline	0	parola	1	ong	0	no	GT22F14	22	femmina	2021-12-14_23h13.27.322	THAI_NEGA	2021.2.3	Win32	59.71218726	0	31	31	31	1
m	1	0.8338						ALCUME	np	6	0	baseline	500	nonparola	2	ong	0	no	GT22F14	22	femmina	2021-12-14_23h13.27.322	THAI_NEGA	2021.2.3	Win32	59.71218726	0	32	32	32	1
z	1	0.6893						INNESTO	p	6	13	baseline	0	parola	1	ong	0	no	GT22F14	22	femmina	2021-12-14_23h13.27.322	THAI_NEGA	2021.2.3	Win32	59.71218726	0	33	33	33	1
m	1	0.7055						LAVENDA	np	7	0	baseline	0	nonparola	2	ong	0	no	GT22F14	22	femmina	2021-12-14_23h13.27.322	THAI_NEGA	2021.2.3	Win32	59.71218726	0	34	34	34	1
z	1	0.9007						SLAVINA	p	7	5	baseline	500	parola	1	ong	0	no	GT22F14	22	femmina	2021-12-14_23h13.27.322	THAI_NEGA	2021.2.3	Win32	59.71218726	0	35	35	35	1
z	1	0.7046						ORMONE	p	6	6	baseline	500	parola	1	ong	0	no	GT22F14	22	femmina	2021-12-14_23h13.27.322	THAI_NEGA	2021.2.3	Win32	59.71218726	0	36	36	36	1
m	1	0.8344						UMIONE	np	6	0	baseline	0	nonparola	2	ong	0	no	GT22F14	22	femmina	2021-12-14_23h13.27.322	THAI_NEGA	2021.2.3	Win32	59.71218726	0	37	37	37	1
z	1	0.7669						SALAME	p	6	14	baseline	0	parola	1	ong	0	no	GT22F14	22	femmina	2021-12-14_23h13.27.322	THAI_NEGA	2021.2.3	Win32	59.71218726	0	38	38	38	1
m	1	0.82						GANDOLA	np	7	0	baseline	500	nonparola	2	ong	0	no	GT22F14	22	femmina	2021-12-14_23h13.27.322	THAI_NEGA	2021.2.3	Win32	59.71218726	0	39	39	39	1
m	1	1.0171						DIGEGNO	np	7	0	baseline	500	nonparola	2	ong	0	no	GT22F14	22	femmina	2021-12-14_23h13.27.322	THAI_NEGA	2021.2.3	Win32	59.71218726	0	40	40	40	1
m	1	0.7674						BACRECA	np	7	0	baseline	0	nonparola	2	ong	0	no	GT22F14	22	femmina	2021-12-14_23h13.27.322	THAI_NEGA	2021.2.3	Win32	59.71218726	0	41	41	41	1
z	1	0.6844						RUDERE	p	6	8	baseline	250	parola	1	ong	0	no	GT22F14	22	femmina	2021-12-14_23h13.27.322	THAI_NEGA	2021.2.3	Win32	59.71218726	0	42	42	42	1
m	1	0.7667						OSCITE	np	6	0	baseline	250	nonparola	2	ong	0	no	GT22F14	22	femmina	2021-12-14_23h13.27.322	THAI_NEGA	2021.2.3	Win32	59.71218726	0	43	43	43	1
z	1	0.7439						NETTARE	p	7	14	baseline	500	parola	1	ong	0	no	GT22F14	22	femmina	2021-12-14_23h13.27.322	THAI_NEGA	2021.2.3	Win32	59.71218726	0	44	44	44	1
m	1	0.9177						PENTERA	np	7	0	baseline	0	nonparola	2	ong	0	no	GT22F14	22	femmina	2021-12-14_23h13.27.322	THAI_NEGA	2021.2.3	Win32	59.71218726	0	45	45	45	1
m	1	0.7022						NEBOZIO	np	7	0	baseline	250	nonparola	2	ong	0	no	GT22F14	22	femmina	2021-12-14_23h13.27.322	THAI_NEGA	2021.2.3	Win32	59.71218726	0	46	46	46	1
z	1	0.6895						ZATTERA	p	7	14	baseline	500	parola	1	ong	0	no	GT22F14	22	femmina	2021-12-14_23h13.27.322	THAI_NEGA	2021.2.3	Win32	59.71218726	0	47	47	47	1
z	1	0.8099						LAMIERA	p	7	11	baseline	500	parola	1	ong	0	no	GT22F14	22	femmina	2021-12-14_23h13.27.322	THAI_NEGA	2021.2.3	Win32	59.71218726	0	48	48	48	1
m	1	0.6894						CULINA	np	6	0	baseline	500	nonparola	2	ong	0	no	GT22F14	22	femmina	2021-12-14_23h13.27.322	THAI_NEGA	2021.2.3	Win32	59.71218726	0	49	49	49	1
z	1	0.8683						FALANGE	p	7	9	baseline	250	parola	1	ong	0	no	GT22F14	22	femmina	2021-12-14_23h13.27.322	THAI_NEGA	2021.2.3	Win32	59.71218726	0	50	50	50	1
z	1	0.8002						PEDALE	p	6	16	baseline	500	parola	1	ong	0	no	GT22F14	22	femmina	2021-12-14_23h13.27.322	THAI_NEGA	2021.2.3	Win32	59.71218726	0	51	51	51	1
m	1	0.8005						METARDO	np	7	0	baseline	500	nonparola	2	ong	0	no	GT22F14	22	femmina	2021-12-14_23h13.27.322	THAI_NEGA	2021.2.3	Win32	59.71218726	0	52	52	52	1
z	1	0.7091						EMPORIO	p	7	3	baseline	250	parola	1	ong	0	no	GT22F14	22	femmina	2021-12-14_23h13.27.322	THAI_NEGA	2021.2.3	Win32	59.71218726	0	53	53	53	1
m	1	1.1725						TAPORE	np	6	0	baseline	0	nonparola	2	ong	0	no	GT22F14	22	femmina	2021-12-14_23h13.27.322	THAI_NEGA	2021.2.3	Win32	59.71218726	0	54	54	54	1
m	1	0.802						DENTIDE	np	7	0	baseline	250	nonparola	2	ong	0	no	GT22F14	22	femmina	2021-12-14_23h13.27.322	THAI_NEGA	2021.2.3	Win32	59.71218726	0	55	55	55	1
m	1	0.8094						SEPERTO	np	7	0	baseline	500	nonparola	2	ong	0	no	GT22F14	22	femmina	2021-12-14_23h13.27.322	THAI_NEGA	2021.2.3	Win32	59.71218726	0	56	56	56	1
z	1	0.6185						MUCOSA	p	6	6	baseline	500	parola	1	ong	0	no	GT22F14	22	femmina	2021-12-14_23h13.27.322	THAI_NEGA	2021.2.3	Win32	59.71218726	0	57	57	57	1
m	1	0.7531						BECULLA	np	7	0	baseline	250	nonparola	2	ong	0	no	GT22F14	22	femmina	2021-12-14_23h13.27.322	THAI_NEGA	2021.2.3	Win32	59.71218726	0	58	58	58	1
m	0	0.9851						FUCINA	p	6	8	baseline	250	parola	1	ong	0	no	GT22F14	22	femmina	2021-12-14_23h13.27.322	THAI_NEGA	2021.2.3	Win32	59.71218726	0	59	59	59	1
z	1	0.6902						ECLISSI	p	7	5	baseline	0	parola	1	ong	0	no	GT22F14	22	femmina	2021-12-14_23h13.27.322	THAI_NEGA	2021.2.3	Win32	59.71218726	0	60	60	60	1
z	1	1.2051						TROFEO	p	6	23	baseline	250	parola	1	ong	0	no	GT22F14	22	femmina	2021-12-14_23h13.27.322	THAI_NEGA	2021.2.3	Win32	59.71218726	0	61	61	61	1
z	1	0.6837						ROTTAME	p	7	7	baseline	0	parola	1	ong	0	no	GT22F14	22	femmina	2021-12-14_23h13.27.322	THAI_NEGA	2021.2.3	Win32	59.71218726	0	62	62	62	1
m	1	0.7841						MENDOLO	np	7	0	baseline	500	nonparola	2	ong	0	no	GT22F14	22	femmina	2021-12-14_23h13.27.322	THAI_NEGA	2021.2.3	Win32	59.71218726	0	63	63	63	1
m	1	0.7682						ARSINE	np	6	0	baseline	250	nonparola	2	ong	0	no	GT22F14	22	femmina	2021-12-14_23h13.27.322	THAI_NEGA	2021.2.3	Win32	59.71218726	0	64	64	64	1
z	1	0.6233						TISANA	p	6	7	baseline	0	parola	1	ong	0	no	GT22F14	22	femmina	2021-12-14_23h13.27.322	THAI_NEGA	2021.2.3	Win32	59.71218726	0	65	65	65	1
z	0	0.9011						ORLINO	np	6	0	baseline	0	nonparola	2	ong	0	no	GT22F14	22	femmina	2021-12-14_23h13.27.322	THAI_NEGA	2021.2.3	Win32	59.71218726	0	66	66	66	1
m	0	0.7942						ARINGA	p	6	9	baseline	500	parola	1	ong	0	no	GT22F14	22	femmina	2021-12-14_23h13.27.322	THAI_NEGA	2021.2.3	Win32	59.71218726	0	67	67	67	1
z	0	0.8679						TENGINE	np	7	0	baseline	0	nonparola	2	ong	0	no	GT22F14	22	femmina	2021-12-14_23h13.27.322	THAI_NEGA	2021.2.3	Win32	59.71218726	0	68	68	68	1
z	1	0.7704						ATTICO	p	6	6	baseline	500	parola	1	ong	0	no	GT22F14	22	femmina	2021-12-14_23h13.27.322	THAI_NEGA	2021.2.3	Win32	59.71218726	0	69	69	69	1
m	1	0.7178						VENORE	np	6	0	baseline	250	nonparola	2	ong	0	no	GT22F14	22	femmina	2021-12-14_23h13.27.322	THAI_NEGA	2021.2.3	Win32	59.71218726	0	70	70	70	1
z	1	0.8175						DARSENA	p	7	9	baseline	0	parola	1	ong	0	no	GT22F14	22	femmina	2021-12-14_23h13.27.322	THAI_NEGA	2021.2.3	Win32	59.71218726	0	71	71	71	1
m	1	0.7743						ALCIERE	np	7	0	baseline	250	nonparola	2	ong	0	no	GT22F14	22	femmina	2021-12-14_23h13.27.322	THAI_NEGA	2021.2.3	Win32	59.71218726	0	72	72	72	1
m	1	0.8031						ENTIMO	np	6	0	baseline	0	nonparola	2	ong	0	no	GT22F14	22	femmina	2021-12-14_23h13.27.322	THAI_NEGA	2021.2.3	Win32	59.71218726	0	73	73	73	1
z	1	0.6425						LIVIDO	p	6	8	baseline	500	parola	1	ong	0	no	GT22F14	22	femmina	2021-12-14_23h13.27.322	THAI_NEGA	2021.2.3	Win32	59.71218726	0	74	74	74	1
z	1	0.7123						NAUSEA	p	6	15	baseline	0	parola	1	ong	0	no	GT22F14	22	femmina	2021-12-14_23h13.27.322	THAI_NEGA	2021.2.3	Win32	59.71218726	0	75	75	75	1
z	0	0.8839						VERCACE	np	7	0	baseline	500	nonparola	2	ong	0	no	GT22F14	22	femmina	2021-12-14_23h13.27.322	THAI_NEGA	2021.2.3	Win32	59.71218726	0	76	76	76	1
z	1	0.8513						COFANO	p	6	9	baseline	0	parola	1	ong	0	no	GT22F14	22	femmina	2021-12-14_23h13.27.322	THAI_NEGA	2021.2.3	Win32	59.71218726	0	77	77	77	1
m	1	0.784						USPICIO	np	7	0	baseline	250	nonparola	2	ong	0	no	GT22F14	22	femmina	2021-12-14_23h13.27.322	THAI_NEGA	2021.2.3	Win32	59.71218726	0	78	78	78	1
z	1	0.8837						IMBUTO	p	6	9	baseline	0	parola	1	ong	0	no	GT22F14	22	femmina	2021-12-14_23h13.27.322	THAI_NEGA	2021.2.3	Win32	59.71218726	0	79	79	79	1
m	1	0.7337						SADIVA	np	6	0	baseline	500	nonparola	2	ong	0	no	GT22F14	22	femmina	2021-12-14_23h13.27.322	THAI_NEGA	2021.2.3	Win32	59.71218726	0	80	80	80	1
z	1	0.9009						BOZZOLO	p	7	7	baseline	0	parola	1	ong	0	no	GT22F14	22	femmina	2021-12-14_23h13.27.322	THAI_NEGA	2021.2.3	Win32	59.71218726	0	81	81	81	1
m	1	0.7881						OMPICCIO	np	7	0	baseline	0	nonparola	2	ong	0	no	GT22F14	22	femmina	2021-12-14_23h13.27.322	THAI_NEGA	2021.2.3	Win32	59.71218726	0	82	82	82	1
m	1	0.9006						LIMPONE	np	7	0	baseline	500	nonparola	2	ong	0	no	GT22F14	22	femmina	2021-12-14_23h13.27.322	THAI_NEGA	2021.2.3	Win32	59.71218726	0	83	83	83	1
m	1	0.9532						NARCICO	np	7	0	baseline	250	nonparola	2	ong	0	no	GT22F14	22	femmina	2021-12-14_23h13.27.322	THAI_NEGA	2021.2.3	Win32	59.71218726	0	84	84	84	1
z	1	0.7905						PASCOLO	p	7	7	baseline	0	parola	1	ong	0	no	GT22F14	22	femmina	2021-12-14_23h13.27.322	THAI_NEGA	2021.2.3	Win32	59.71218726	0	85	85	85	1
m	1	1.2509						INSOGNA	np	7	0	baseline	250	nonparola	2	ong	0	no	GT22F14	22	femmina	2021-12-14_23h13.27.322	THAI_NEGA	2021.2.3	Win32	59.71218726	0	86	86	86	1
z	1	0.9013						PATINA	p	6	14	baseline	250	parola	1	ong	0	no	GT22F14	22	femmina	2021-12-14_23h13.27.322	THAI_NEGA	2021.2.3	Win32	59.71218726	0	87	87	87	1
m	1	0.76						ADOLTO	np	7	0	baseline	0	nonparola	2	ong	0	no	GT22F14	22	femmina	2021-12-14_23h13.27.322	THAI_NEGA	2021.2.3	Win32	59.71218726	0	88	88	88	1
z	1	0.8177						UTENTE	p	6	34	baseline	0	parola	1	ong	0	no	GT22F14	22	femmina	2021-12-14_23h13.27.322	THAI_NEGA	2021.2.3	Win32	59.71218726	0	89	89	89	1
m	1	0.7115						CIPELLA	np	7	0	baseline	500	nonparola	2	ong	0	no	GT22F14	22	femmina	2021-12-14_23h13.27.322	THAI_NEGA	2021.2.3	Win32	59.71218726	0	90	90	90	1
z	1	0.836						GINEPRO	p	7	10	baseline	0	parola	1	ong	0	no	GT22F14	22	femmina	2021-12-14_23h13.27.322	THAI_NEGA	2021.2.3	Win32	59.71218726	0	91	91	91	1
m	1	0.7002						NONATO	np	6	0	baseline	500	nonparola	2	ong	0	no	GT22F14	22	femmina	2021-12-14_23h13.27.322	THAI_NEGA	2021.2.3	Win32	59.71218726	0	92	92	92	1
z	1	0.6176						CALICE	p	6	10	baseline	0	parola	1	ong	0	no	GT22F14	22	femmina	2021-12-14_23h13.27.322	THAI_NEGA	2021.2.3	Win32	59.71218726	0	93	93	93	1
z	1	0.6841						TORACE	p	6	31	baseline	250	parola	1	ong	0	no	GT22F14	22	femmina	2021-12-14_23h13.27.322	THAI_NEGA	2021.2.3	Win32	59.71218726	0	94	94	94	1
z	1	0.9851						REDINE	p	6	8	baseline	500	parola	1	ong	0	no	GT22F14	22	femmina	2021-12-14_23h13.27.322	THAI_NEGA	2021.2.3	Win32	59.71218726	0	95	95	95	1
z	1	0.6571						GOMITO	p	6	35	baseline	0	parola	1	ong	0	no	GT22F14	22	femmina	2021-12-14_23h13.27.322	THAI_NEGA	2021.2.3	Win32	59.71218726	0	96	96	96	1
m	1	0.7345						INGENSO	np	7	0	baseline	500	nonparola	2	ong	0	no	GT22F14	22	femmina	2021-12-14_23h13.27.322	THAI_NEGA	2021.2.3	Win32	59.71218726	0	97	97	97	1
m	1	0.7077						COVALLO	np	7	0	baseline	250	nonparola	2	ong	0	no	GT22F14	22	femmina	2021-12-14_23h13.27.322	THAI_NEGA	2021.2.3	Win32	59.71218726	0	98	98	98	1
z	1	0.7287						MONACO	p	6	24	baseline	250	parola	1	ong	0	no	GT22F14	22	femmina	2021-12-14_23h13.27.322	THAI_NEGA	2021.2.3	Win32	59.71218726	0	99	99	99	1
z	1	1.0622						DILUVIO	p	7	34	monitoring	0	parola	1	ong	0	no	GT22F14	22	femmina	2021-12-14_23h13.27.322	THAI_NEGA	2021.2.3	Win32	59.71218726						0	0	0	0	1
m	1	0.8993						PADATO	np	6	0	monitoring	250	nonparola	2	ong	0	no	GT22F14	22	femmina	2021-12-14_23h13.27.322	THAI_NEGA	2021.2.3	Win32	59.71218726						0	1	1	1	1
z	1	1.1197						STIVALE	p	7	10	monitoring	0	parola	1	ong	0	no	GT22F14	22	femmina	2021-12-14_23h13.27.322	THAI_NEGA	2021.2.3	Win32	59.71218726						0	2	2	2	1
	0							BAMMINO	np	7	0	monitoring	0	nonparola	2	ong	0	no	GT22F14	22	femmina	2021-12-14_23h13.27.322	THAI_NEGA	2021.2.3	Win32	59.71218726						0	3	3	3	1
m	1	1.171						NUDOLA	np	6	0	monitoring	250	nonparola	2	ong	0	no	GT22F14	22	femmina	2021-12-14_23h13.27.322	THAI_NEGA	2021.2.3	Win32	59.71218726						0	4	4	4	1
z	1	1.7686						ZAMPINO	p	7	6	monitoring	500	parola	1	ong	0	no	GT22F14	22	femmina	2021-12-14_23h13.27.322	THAI_NEGA	2021.2.3	Win32	59.71218726						0	5	5	5	1
z	1	0.8295						CALDAIA	p	7	12	monitoring	250	parola	1	ong	0	no	GT22F14	22	femmina	2021-12-14_23h13.27.322	THAI_NEGA	2021.2.3	Win32	59.71218726						0	6	6	6	1
m	1	1.1196						FULGINE	np	7	0	monitoring	0	nonparola	2	ong	0	no	GT22F14	22	femmina	2021-12-14_23h13.27.322	THAI_NEGA	2021.2.3	Win32	59.71218726						0	7	7	7	1
z	1	0.8627						URANIO	p	6	9	monitoring	250	parola	1	ong	0	no	GT22F14	22	femmina	2021-12-14_23h13.27.322	THAI_NEGA	2021.2.3	Win32	59.71218726						0	8	8	8	1
m	1	1.2729						APISSO	np	6	0	monitoring	500	nonparola	2	ong	0	no	GT22F14	22	femmina	2021-12-14_23h13.27.322	THAI_NEGA	2021.2.3	Win32	59.71218726						0	9	9	9	1
m	0	1.013						CAGERMA	np	7	0	monitoring	0	l	2	pmcue	0	no	GT22F14	22	femmina	2021-12-14_23h13.27.322	THAI_NEGA	2021.2.3	Win32	59.71218726						0	10	10	10	1
z	1	1.0008						TAZZINA	p	7	10	monitoring	250	parola	1	ong	0	no	GT22F14	22	femmina	2021-12-14_23h13.27.322	THAI_NEGA	2021.2.3	Win32	59.71218726						0	11	11	11	1
z	1	0.731						VAPORE	p	6	40	monitoring	0	parola	1	ong	0	no	GT22F14	22	femmina	2021-12-14_23h13.27.322	THAI_NEGA	2021.2.3	Win32	59.71218726						0	12	12	12	1
m	1	1.1819						FEDORE	np	6	0	monitoring	250	nonparola	2	ong	0	no	GT22F14	22	femmina	2021-12-14_23h13.27.322	THAI_NEGA	2021.2.3	Win32	59.71218726						0	13	13	13	1
z	1	1.111						MONTONE	p	7	8	monitoring	250	parola	1	ong	0	no	GT22F14	22	femmina	2021-12-14_23h13.27.322	THAI_NEGA	2021.2.3	Win32	59.71218726						0	14	14	14	1
m	1	1.0454						CANEZZA	np	7	0	monitoring	0	nonparola	2	ong	0	no	GT22F14	22	femmina	2021-12-14_23h13.27.322	THAI_NEGA	2021.2.3	Win32	59.71218726						0	15	15	15	1
z	0	0.9488						RAGINA	np	6	0	monitoring	250	nonparola	2	ong	0	no	GT22F14	22	femmina	2021-12-14_23h13.27.322	THAI_NEGA	2021.2.3	Win32	59.71218726						0	16	16	16	1
z	1	0.9381						AGNELLO	p	7	17	monitoring	250	parola	1	ong	0	no	GT22F14	22	femmina	2021-12-14_23h13.27.322	THAI_NEGA	2021.2.3	Win32	59.71218726						0	17	17	17	1
m	1	0.9982						PINARIO	np	7	0	monitoring	250	nonparola	2	ong	0	no	GT22F14	22	femmina	2021-12-14_23h13.27.322	THAI_NEGA	2021.2.3	Win32	59.71218726						0	18	18	18	1
m	1	0.9564						INDANO	np	6	0	monitoring	500	nonparola	2	ong	0	no	GT22F14	22	femmina	2021-12-14_23h13.27.322	THAI_NEGA	2021.2.3	Win32	59.71218726						0	19	19	19	1
z	1	1.0605						BISTURI	p	7	8	monitoring	250	parola	1	ong	0	no	GT22F14	22	femmina	2021-12-14_23h13.27.322	THAI_NEGA	2021.2.3	Win32	59.71218726						0	20	20	20	1
m	1	1.1388						SECONTO	np	7	0	monitoring	250	nonparola	2	ong	0	no	GT22F14	22	femmina	2021-12-14_23h13.27.322	THAI_NEGA	2021.2.3	Win32	59.71218726						0	21	21	21	1
l	1	0.6347						POMATA	p	6	0	monitoring	500	l	1	pmcue	0	no	GT22F14	22	femmina	2021-12-14_23h13.27.322	THAI_NEGA	2021.2.3	Win32	59.71218726						0	22	22	22	1
m	1	1.5058						UMETTA	np	6	0	monitoring	250	nonparola	2	ong	0	no	GT22F14	22	femmina	2021-12-14_23h13.27.322	THAI_NEGA	2021.2.3	Win32	59.71218726						0	23	23	23	1
z	1	0.8626						FRUSCIO	p	7	9	monitoring	0	parola	1	ong	0	no	GT22F14	22	femmina	2021-12-14_23h13.27.322	THAI_NEGA	2021.2.3	Win32	59.71218726						0	24	24	24	1
z	1	0.9167						ORDIGNO	p	7	15	monitoring	250	parola	1	ong	0	no	GT22F14	22	femmina	2021-12-14_23h13.27.322	THAI_NEGA	2021.2.3	Win32	59.71218726						0	25	25	25	1
m	1	1.7633						METALO	np	6	0	monitoring	0	nonparola	2	ong	0	no	GT22F14	22	femmina	2021-12-14_23h13.27.322	THAI_NEGA	2021.2.3	Win32	59.71218726						0	26	26	26	1
m	1	1.0058						GAVERA	np	6	0	monitoring	500	nonparola	2	ong	0	no	GT22F14	22	femmina	2021-12-14_23h13.27.322	THAI_NEGA	2021.2.3	Win32	59.71218726						0	27	27	27	1
z	1	0.9344						INSERTO	p	7	9	monitoring	0	parola	1	ong	0	no	GT22F14	22	femmina	2021-12-14_23h13.27.322	THAI_NEGA	2021.2.3	Win32	59.71218726						0	28	28	28	1
z	1	1.0666						VICARIO	p	7	9	monitoring	500	parola	1	ong	0	no	GT22F14	22	femmina	2021-12-14_23h13.27.322	THAI_NEGA	2021.2.3	Win32	59.71218726						0	29	29	29	1
m	1	1.045						ACENDA	np	6	0	monitoring	0	nonparola	2	ong	0	no	GT22F14	22	femmina	2021-12-14_23h13.27.322	THAI_NEGA	2021.2.3	Win32	59.71218726						0	30	30	30	1
z	1	1.4653						DECADE	p	6	7	monitoring	0	parola	1	ong	0	no	GT22F14	22	femmina	2021-12-14_23h13.27.322	THAI_NEGA	2021.2.3	Win32	59.71218726						0	31	31	31	1
m	1	1.0812						PALETE	np	6	0	monitoring	500	nonparola	2	ong	0	no	GT22F14	22	femmina	2021-12-14_23h13.27.322	THAI_NEGA	2021.2.3	Win32	59.71218726						0	32	32	32	1
z	1	0.9494						SENAPE	p	6	17	monitoring	500	parola	1	ong	0	no	GT22F14	22	femmina	2021-12-14_23h13.27.322	THAI_NEGA	2021.2.3	Win32	59.71218726						0	33	33	33	1
m	1	1.0304						TENTONO	np	7	0	monitoring	0	nonparola	2	ong	0	no	GT22F14	22	femmina	2021-12-14_23h13.27.322	THAI_NEGA	2021.2.3	Win32	59.71218726						0	34	34	34	1
z	0	1.0405						MANICO	p	6	12	monitoring	0	l	1	pmcue	0	no	GT22F14	22	femmina	2021-12-14_23h13.27.322	THAI_NEGA	2021.2.3	Win32	59.71218726						0	35	35	35	1
z	1	0.6963						GETTONE	p	7	5	monitoring	250	parola	1	ong	0	no	GT22F14	22	femmina	2021-12-14_23h13.27.322	THAI_NEGA	2021.2.3	Win32	59.71218726						0	36	36	36	1
m	1	0.9156						CALERA	np	6	0	monitoring	500	nonparola	2	ong	0	no	GT22F14	22	femmina	2021-12-14_23h13.27.322	THAI_NEGA	2021.2.3	Win32	59.71218726						0	37	37	37	1
z	1	1.1538						USTIONE	p	7	20	monitoring	500	parola	1	ong	0	no	GT22F14	22	femmina	2021-12-14_23h13.27.322	THAI_NEGA	2021.2.3	Win32	59.71218726						0	38	38	38	1
z	1	1.5215						LEGNAME	p	7	7	monitoring	0	parola	1	ong	0	no	GT22F14	22	femmina	2021-12-14_23h13.27.322	THAI_NEGA	2021.2.3	Win32	59.71218726						0	39	39	39	1
m	1	0.979						MODIVO	np	6	0	monitoring	0	nonparola	2	ong	0	no	GT22F14	22	femmina	2021-12-14_23h13.27.322	THAI_NEGA	2021.2.3	Win32	59.71218726						0	40	40	40	1
m	0	1.2536						RADURA	p	6	9	monitoring	0	parola	1	ong	0	no	GT22F14	22	femmina	2021-12-14_23h13.27.322	THAI_NEGA	2021.2.3	Win32	59.71218726						0	41	41	41	1
m	1	1.1126						TUANTO	np	6	0	monitoring	250	nonparola	2	ong	0	no	GT22F14	22	femmina	2021-12-14_23h13.27.322	THAI_NEGA	2021.2.3	Win32	59.71218726						0	42	42	42	1
z	1	1.0123						PICCONE	p	7	11	monitoring	0	parola	1	ong	0	no	GT22F14	22	femmina	2021-12-14_23h13.27.322	THAI_NEGA	2021.2.3	Win32	59.71218726						0	43	43	43	1
m	1	1.0743						LACREME	np	7	0	monitoring	250	nonparola	2	ong	0	no	GT22F14	22	femmina	2021-12-14_23h13.27.322	THAI_NEGA	2021.2.3	Win32	59.71218726						0	44	44	44	1
m	1	0.9808						DILITTA	np	7	0	monitoring	500	nonparola	2	ong	0	no	GT22F14	22	femmina	2021-12-14_23h13.27.322	THAI_NEGA	2021.2.3	Win32	59.71218726						0	45	45	45	1
l	1	0.9826						TOMANTE	np	7	0	monitoring	0	l	2	pmcue	0	no	GT22F14	22	femmina	2021-12-14_23h13.27.322	THAI_NEGA	2021.2.3	Win32	59.71218726						0	46	46	46	1
z	1	1.4294						OTTONE	p	6	17	monitoring	500	parola	1	ong	0	no	GT22F14	22	femmina	2021-12-14_23h13.27.322	THAI_NEGA	2021.2.3	Win32	59.71218726						0	47	47	47	1
z	1	0.9819						GAZEBO	p	6	8	monitoring	0	parola	1	ong	0	no	GT22F14	22	femmina	2021-12-14_23h13.27.322	THAI_NEGA	2021.2.3	Win32	59.71218726						0	48	48	48	1
m	1	1.2655						NENICO	np	6	0	monitoring	250	nonparola	2	ong	0	no	GT22F14	22	femmina	2021-12-14_23h13.27.322	THAI_NEGA	2021.2.3	Win32	59.71218726						0	49	49	49	1
z	1	1.2462						ARPIONE	p	7	12	monitoring	250	parola	1	ong	0	no	GT22F14	22	femmina	2021-12-14_23h13.27.322	THAI_NEGA	2021.2.3	Win32	59.71218726						0	50	50	50	1
m	1	1.4449						VANIGIA	np	7	0	monitoring	500	nonparola	2	ong	0	no	GT22F14	22	femmina	2021-12-14_23h13.27.322	THAI_NEGA	2021.2.3	Win32	59.71218726						0	51	51	51	1
m	1	1.3151						EBLISSE	np	7	0	monitoring	0	nonparola	2	ong	0	no	GT22F14	22	femmina	2021-12-14_23h13.27.322	THAI_NEGA	2021.2.3	Win32	59.71218726						0	52	52	52	1
z	1	0.8459						CARTINA	p	7	13	monitoring	250	parola	1	ong	0	no	GT22F14	22	femmina	2021-12-14_23h13.27.322	THAI_NEGA	2021.2.3	Win32	59.71218726						0	53	53	53	1
m	1	1.1232						TECITA	np	6	0	monitoring	500	nonparola	2	ong	0	no	GT22F14	22	femmina	2021-12-14_23h13.27.322	THAI_NEGA	2021.2.3	Win32	59.71218726						0	54	54	54	1
z	1	0.8289						FELINO	p	6	9	monitoring	500	parola	1	ong	0	no	GT22F14	22	femmina	2021-12-14_23h13.27.322	THAI_NEGA	2021.2.3	Win32	59.71218726						0	55	55	55	1
m	1	1.1311						GINEVRO	np	7	0	monitoring	250	nonparola	2	ong	0	no	GT22F14	22	femmina	2021-12-14_23h13.27.322	THAI_NEGA	2021.2.3	Win32	59.71218726						0	56	56	56	1
m	1	1.1117						ELANCO	np	6	0	monitoring	250	nonparola	2	ong	0	no	GT22F14	22	femmina	2021-12-14_23h13.27.322	THAI_NEGA	2021.2.3	Win32	59.71218726						0	57	57	57	1
z	1	0.8513						BIDONE	p	6	13	monitoring	0	parola	1	ong	0	no	GT22F14	22	femmina	2021-12-14_23h13.27.322	THAI_NEGA	2021.2.3	Win32	59.71218726						0	58	58	58	1
z	1	1.4198						LEMURE	p	6	3	monitoring	500	parola	1	ong	0	no	GT22F14	22	femmina	2021-12-14_23h13.27.322	THAI_NEGA	2021.2.3	Win32	59.71218726						0	59	59	59	1
l	1	0.8914						SAGOMA	p	6	0	monitoring	250	l	1	pmcue	0	no	GT22F14	22	femmina	2021-12-14_23h13.27.322	THAI_NEGA	2021.2.3	Win32	59.71218726						0	60	60	60	1
z	1	0.879						REPERTO	p	7	7	monitoring	0	parola	1	ong	0	no	GT22F14	22	femmina	2021-12-14_23h13.27.322	THAI_NEGA	2021.2.3	Win32	59.71218726						0	61	61	61	1
m	1	1.4626						MIDULLO	np	7	0	monitoring	250	nonparola	2	ong	0	no	GT22F14	22	femmina	2021-12-14_23h13.27.322	THAI_NEGA	2021.2.3	Win32	59.71218726						0	62	62	62	1
m	1	1.7619						DANNOLA	np	7	0	monitoring	500	nonparola	2	ong	0	no	GT22F14	22	femmina	2021-12-14_23h13.27.322	THAI_NEGA	2021.2.3	Win32	59.71218726						0	63	63	63	1
z	1	1.2728						ORFANO	p	6	9	monitoring	500	parola	1	ong	0	no	GT22F14	22	femmina	2021-12-14_23h13.27.322	THAI_NEGA	2021.2.3	Win32	59.71218726						0	64	64	64	1
z	0	1.5815						BANENA	np	6	0	monitoring	250	nonparola	2	ong	0	no	GT22F14	22	femmina	2021-12-14_23h13.27.322	THAI_NEGA	2021.2.3	Win32	59.71218726						0	65	65	65	1
m	1	1.4826						FERPATA	np	7	0	monitoring	0	nonparola	2	ong	0	no	GT22F14	22	femmina	2021-12-14_23h13.27.322	THAI_NEGA	2021.2.3	Win32	59.71218726						0	66	66	66	1
z	1	1.2507						NEURONE	p	7	11	monitoring	250	parola	1	ong	0	no	GT22F14	22	femmina	2021-12-14_23h13.27.322	THAI_NEGA	2021.2.3	Win32	59.71218726						0	67	67	67	1
m	1	1.4818						LATTERA	np	7	0	monitoring	500	nonparola	2	ong	0	no	GT22F14	22	femmina	2021-12-14_23h13.27.322	THAI_NEGA	2021.2.3	Win32	59.71218726						0	68	68	68	1
m	1	1.3077						GESIONE	np	7	0	monitoring	500	nonparola	2	ong	0	no	GT22F14	22	femmina	2021-12-14_23h13.27.322	THAI_NEGA	2021.2.3	Win32	59.71218726						0	69	69	69	1
z	1	1.8823						PEDANA	p	6	18	monitoring	500	parola	1	ong	0	no	GT22F14	22	femmina	2021-12-14_23h13.27.322	THAI_NEGA	2021.2.3	Win32	59.71218726						0	70	70	70	1
m	0	1.3454						MACIATA	np	7	0	monitoring	500	l	2	pmcue	0	no	GT22F14	22	femmina	2021-12-14_23h13.27.322	THAI_NEGA	2021.2.3	Win32	59.71218726						0	71	71	71	1
m	1	1.2647						FIOLINO	np	7	0	monitoring	250	nonparola	2	ong	0	no	GT22F14	22	femmina	2021-12-14_23h13.27.322	THAI_NEGA	2021.2.3	Win32	59.71218726						0	72	72	72	1
z	1	0.9957						INGORGO	p	7	16	monitoring	0	parola	1	ong	0	no	GT22F14	22	femmina	2021-12-14_23h13.27.322	THAI_NEGA	2021.2.3	Win32	59.71218726						0	73	73	73	1
m	1	1.1174						IMPORO	np	6	0	monitoring	250	nonparola	2	ong	0	no	GT22F14	22	femmina	2021-12-14_23h13.27.322	THAI_NEGA	2021.2.3	Win32	59.71218726						0	74	74	74	1
z	1	1.262						NOBILE	p	6	29	monitoring	500	parola	1	ong	0	no	GT22F14	22	femmina	2021-12-14_23h13.27.322	THAI_NEGA	2021.2.3	Win32	59.71218726						0	75	75	75	1
z	1	1.0142						MINIERA	p	7	19	monitoring	500	parola	1	ong	0	no	GT22F14	22	femmina	2021-12-14_23h13.27.322	THAI_NEGA	2021.2.3	Win32	59.71218726						0	76	76	76	1
m	1	0.8129						ALLARVE	np	7	0	monitoring	500	nonparola	2	ong	0	no	GT22F14	22	femmina	2021-12-14_23h13.27.322	THAI_NEGA	2021.2.3	Win32	59.71218726						0	77	77	77	1
m	1	1.6323						DIBANO	np	6	0	monitoring	250	nonparola	2	ong	0	no	GT22F14	22	femmina	2021-12-14_23h13.27.322	THAI_NEGA	2021.2.3	Win32	59.71218726						0	78	78	78	1
z	1	1.4362						FAGOTTO	p	7	7	monitoring	0	parola	1	ong	0	no	GT22F14	22	femmina	2021-12-14_23h13.27.322	THAI_NEGA	2021.2.3	Win32	59.71218726						0	79	79	79	1
z	1	1.1463						PALUDE	p	6	13	monitoring	0	parola	1	ong	0	no	GT22F14	22	femmina	2021-12-14_23h13.27.322	THAI_NEGA	2021.2.3	Win32	59.71218726						0	80	80	80	1
m	1	0.7569						MUDINO	np	6	0	monitoring	500	nonparola	2	ong	0	no	GT22F14	22	femmina	2021-12-14_23h13.27.322	THAI_NEGA	2021.2.3	Win32	59.71218726						0	81	81	81	1
m	1	1.2848						ESTEBA	np	6	0	monitoring	500	nonparola	2	ong	0	no	GT22F14	22	femmina	2021-12-14_23h13.27.322	THAI_NEGA	2021.2.3	Win32	59.71218726						0	82	82	82	1
l	1	1.1128						MANTIDE	p	7	9	monitoring	250	l	1	pmcue	0	no	GT22F14	22	femmina	2021-12-14_23h13.27.322	THAI_NEGA	2021.2.3	Win32	59.71218726						0	83	83	83	1
z	1	1.0775						UVETTA	p	6	11	monitoring	500	parola	1	ong	0	no	GT22F14	22	femmina	2021-12-14_23h13.27.322	THAI_NEGA	2021.2.3	Win32	59.71218726						0	84	84	84	1
z	1	1.2122						ESILIO	p	6	41	monitoring	250	parola	1	ong	0	no	GT22F14	22	femmina	2021-12-14_23h13.27.322	THAI_NEGA	2021.2.3	Win32	59.71218726						0	85	85	85	1
m	1	1.0785						RECRUTA	np	7	0	monitoring	500	nonparola	2	ong	0	no	GT22F14	22	femmina	2021-12-14_23h13.27.322	THAI_NEGA	2021.2.3	Win32	59.71218726						0	86	86	86	1
z	1	1.1542						TIMONE	p	7	31	monitoring	250	parola	1	ong	0	no	GT22F14	22	femmina	2021-12-14_23h13.27.322	THAI_NEGA	2021.2.3	Win32	59.71218726						0	87	87	87	1
z	1	0.8477						CAVOLO	p	6	13	monitoring	0	parola	1	ong	0	no	GT22F14	22	femmina	2021-12-14_23h13.27.322	THAI_NEGA	2021.2.3	Win32	59.71218726						0	88	88	88	1
m	1	1.5491						NOTTARE	np	7	0	monitoring	500	nonparola	2	ong	0	no	GT22F14	22	femmina	2021-12-14_23h13.27.322	THAI_NEGA	2021.2.3	Win32	59.71218726						0	89	89	89	1
z	1	1.1662						LICHENE	p	7	7	monitoring	0	parola	1	ong	0	no	GT22F14	22	femmina	2021-12-14_23h13.27.322	THAI_NEGA	2021.2.3	Win32	59.71218726						0	90	90	90	1
m	1	0.9567						PUSTINO	np	7	0	monitoring	500	nonparola	2	ong	0	no	GT22F14	22	femmina	2021-12-14_23h13.27.322	THAI_NEGA	2021.2.3	Win32	59.71218726						0	91	91	91	1
z	1	0.9549						MULINO	p	6	7	monitoring	0	parola	1	ong	0	no	GT22F14	22	femmina	2021-12-14_23h13.27.322	THAI_NEGA	2021.2.3	Win32	59.71218726						0	92	92	92	1
m	1	1.1567						VAROLO	np	6	0	monitoring	0	nonparola	2	ong	0	no	GT22F14	22	femmina	2021-12-14_23h13.27.322	THAI_NEGA	2021.2.3	Win32	59.71218726						0	93	93	93	1
l	1	0.9876						ENIGMA	p	6	9	monitoring	500	l	1	pmcue	0	no	GT22F14	22	femmina	2021-12-14_23h13.27.322	THAI_NEGA	2021.2.3	Win32	59.71218726						0	94	94	94	1
z	1	1.2057						NARICE	p	6	15	monitoring	250	parola	1	ong	0	no	GT22F14	22	femmina	2021-12-14_23h13.27.322	THAI_NEGA	2021.2.3	Win32	59.71218726						0	95	95	95	1
m	1	1.2507						CAVIDE	np	6	0	monitoring	500	nonparola	2	ong	0	no	GT22F14	22	femmina	2021-12-14_23h13.27.322	THAI_NEGA	2021.2.3	Win32	59.71218726						0	96	96	96	1
m	1	1.3697						VOLACE	np	6	0	monitoring	0	nonparola	2	ong	0	no	GT22F14	22	femmina	2021-12-14_23h13.27.322	THAI_NEGA	2021.2.3	Win32	59.71218726						0	97	97	97	1
z	0	1.7625						SADICE	np	6	0	monitoring	0	nonparola	2	ong	0	no	GT22F14	22	femmina	2021-12-14_23h13.27.322	THAI_NEGA	2021.2.3	Win32	59.71218726						0	98	98	98	1
z	1	0.848						VORTICE	p	7	14	monitoring	250	parola	1	ong	0	no	GT22F14	22	femmina	2021-12-14_23h13.27.322	THAI_NEGA	2021.2.3	Win32	59.71218726						0	99	99	99	1
																			GT22F14	22	femmina	2021-12-14_23h13.27.322	THAI_NEGA	2021.2.3	Win32	59.71218726											n	1	12.1339	y	1	9.5894	n	1	6.6479
