# Supplementary material for: Thinking about it: the impact of COVID-19-related stimuli on prospective memory
Source: PeerJ. 2023 Nov 16;11:e16389. doi: 10.7717/peerj.16389 (PMC10657566; doi:10.7717/peerj.16389)
Supplement: Supplemental Information 4 — The raw data from both the task and the questionnaire. Both folders are divided in the three conditions (COV, DOC, and NEGA) depending on the presented video clip. [file peerj-11-16389-s004.zip › Data/RAW_Data_Task/DOC_version/BR24F14_doc.csv]

trial_key.keys	trial_key.corr	trial_key.rt	trials_loop_practice.thisRepN	trials_loop_practice.thisTrialN	trials_loop_practice.thisN	trials_loop_practice.thisIndex	trials_loop_practice.ran	stimolo	parolanonparola	lunghezza	frequenza	blocco	jitter	rispcorr	StimTrig	stim_type	stimulus_after	underline	ID_Soggetto*	Età*	Sesso	date	expName	psychopyVersion	OS	frameRate	trials_loop_baseline.thisRepN	trials_loop_baseline.thisTrialN	trials_loop_baseline.thisN	trials_loop_baseline.thisIndex	trials_loop_baseline.ran	trials_loop_attention.thisRepN	trials_loop_attention.thisTrialN	trials_loop_attention.thisN	trials_loop_attention.thisIndex	trials_loop_attention.ran	neutral1_key.keys	neutral1_key.corr	neutral1_key.rt	neutral1_key_2.keys	neutral1_key_2.corr	neutral1_key_2.rt	neutral1_key_3.keys	neutral1_key_3.corr	neutral1_key_3.rt
z	1	0.6678	0	0	0	0	1	ARANCIA	p	7	31	practice	500	parola	1	ong	0	no	BR24F14	24	F	2021-12-14_20h17.22.132	THAI_DOC	2021.2.3	Win32	60.16485169
m	1	0.7171	0	1	1	1	1	RECINA	np	6	0	practice	500	nonparola	2	ong	0	no	BR24F14	24	F	2021-12-14_20h17.22.132	THAI_DOC	2021.2.3	Win32	60.16485169
m	1	0.6177	0	2	2	2	1	TUCCANA	np	7	0	practice	250	nonparola	2	ong	0	no	BR24F14	24	F	2021-12-14_20h17.22.132	THAI_DOC	2021.2.3	Win32	60.16485169
z	1	0.6118	0	3	3	3	1	PETTINE	p	7	1	practice	0	parola	1	ong	0	no	BR24F14	24	F	2021-12-14_20h17.22.132	THAI_DOC	2021.2.3	Win32	60.16485169
m	1	0.7768	0	4	4	4	1	INFITO	np	6	0	practice	500	nonparola	2	ong	0	no	BR24F14	24	F	2021-12-14_20h17.22.132	THAI_DOC	2021.2.3	Win32	60.16485169
z	1	0.5618	0	5	5	5	1	GIUDICE	p	7	374	practice	500	parola	1	ong	0	no	BR24F14	24	F	2021-12-14_20h17.22.132	THAI_DOC	2021.2.3	Win32	60.16485169
z	1	0.4631	0	6	6	6	1	VOLANTE	p	7	89	practice	0	parola	1	ong	0	no	BR24F14	24	F	2021-12-14_20h17.22.132	THAI_DOC	2021.2.3	Win32	60.16485169
z	0	0.5741	0	7	7	7	1	CUBELA	np	6	0	practice	250	nonparola	2	ong	0	no	BR24F14	24	F	2021-12-14_20h17.22.132	THAI_DOC	2021.2.3	Win32	60.16485169
m	1	0.7261	0	8	8	8	1	LUGGINE	np	7	0	practice	0	nonparola	2	ong	0	no	BR24F14	24	F	2021-12-14_20h17.22.132	THAI_DOC	2021.2.3	Win32	60.16485169
z	1	0.6084	0	9	9	9	1	DISEGNO	p	7	201	practice	0	parola	1	ong	0	no	BR24F14	24	F	2021-12-14_20h17.22.132	THAI_DOC	2021.2.3	Win32	60.16485169
z	1	0.8374						RELITTO	p	7	8	baseline	500	parola	1	ong	0	no	BR24F14	24	F	2021-12-14_20h17.22.132	THAI_DOC	2021.2.3	Win32	60.16485169	0	0	0	0	1
m	0	0.5561						GERANIO	p	7	12	baseline	250	parola	1	ong	0	no	BR24F14	24	F	2021-12-14_20h17.22.132	THAI_DOC	2021.2.3	Win32	60.16485169	0	1	1	1	1
m	1	0.6821						VANANGA	np	7	0	baseline	0	nonparola	2	ong	0	no	BR24F14	24	F	2021-12-14_20h17.22.132	THAI_DOC	2021.2.3	Win32	60.16485169	0	2	2	2	1
z	1	0.7201						NATICA	p	6	5	baseline	250	parola	1	ong	0	no	BR24F14	24	F	2021-12-14_20h17.22.132	THAI_DOC	2021.2.3	Win32	60.16485169	0	3	3	3	1
m	1	0.7945						USTELLO	np	7	0	baseline	500	nonparola	2	ong	0	no	BR24F14	24	F	2021-12-14_20h17.22.132	THAI_DOC	2021.2.3	Win32	60.16485169	0	4	4	4	1
z	1	0.5919						METANO	p	6	17	baseline	250	parola	1	ong	0	no	BR24F14	24	F	2021-12-14_20h17.22.132	THAI_DOC	2021.2.3	Win32	60.16485169	0	5	5	5	1
m	1	0.6409						FIURIA	np	6	0	baseline	500	nonparola	2	ong	0	no	BR24F14	24	F	2021-12-14_20h17.22.132	THAI_DOC	2021.2.3	Win32	60.16485169	0	6	6	6	1
z	1	0.66						SUGHERO	p	7	5	baseline	250	parola	1	ong	0	no	BR24F14	24	F	2021-12-14_20h17.22.132	THAI_DOC	2021.2.3	Win32	60.16485169	0	7	7	7	1
m	1	0.7044						PIROTA	np	6	0	baseline	250	nonparola	2	ong	0	no	BR24F14	24	F	2021-12-14_20h17.22.132	THAI_DOC	2021.2.3	Win32	60.16485169	0	8	8	8	1
m	1	0.6794						BAMBORA	np	7	0	baseline	0	nonparola	2	ong	0	no	BR24F14	24	F	2021-12-14_20h17.22.132	THAI_DOC	2021.2.3	Win32	60.16485169	0	9	9	9	1
z	1	0.5637						PETALO	p	6	27	baseline	250	parola	1	ong	0	no	BR24F14	24	F	2021-12-14_20h17.22.132	THAI_DOC	2021.2.3	Win32	60.16485169	0	10	10	10	1
z	1	0.688						ELMETTO	p	7	5	baseline	0	parola	1	ong	0	no	BR24F14	24	F	2021-12-14_20h17.22.132	THAI_DOC	2021.2.3	Win32	60.16485169	0	11	11	11	1
m	1	0.5948						DOBILE	np	6	0	baseline	250	nonparola	2	ong	0	no	BR24F14	24	F	2021-12-14_20h17.22.132	THAI_DOC	2021.2.3	Win32	60.16485169	0	12	12	12	1
z	1	0.8106						BAVERO	p	6	7	baseline	0	parola	1	ong	0	no	BR24F14	24	F	2021-12-14_20h17.22.132	THAI_DOC	2021.2.3	Win32	60.16485169	0	13	13	13	1
z	1	0.5793						VALENZA	p	7	10	baseline	500	parola	1	ong	0	no	BR24F14	24	F	2021-12-14_20h17.22.132	THAI_DOC	2021.2.3	Win32	60.16485169	0	14	14	14	1
m	1	0.544						ORDONE	np	6	0	baseline	250	nonparola	2	ong	0	no	BR24F14	24	F	2021-12-14_20h17.22.132	THAI_DOC	2021.2.3	Win32	60.16485169	0	15	15	15	1
z	0	0.6187						TERPONE	np	7	0	baseline	250	nonparola	2	ong	0	no	BR24F14	24	F	2021-12-14_20h17.22.132	THAI_DOC	2021.2.3	Win32	60.16485169	0	16	16	16	1
z	1	0.6783						INCHINO	p	7	10	baseline	250	parola	1	ong	0	no	BR24F14	24	F	2021-12-14_20h17.22.132	THAI_DOC	2021.2.3	Win32	60.16485169	0	17	17	17	1
z	1	0.7579						ETTARO	p	6	31	baseline	0	parola	1	ong	0	no	BR24F14	24	F	2021-12-14_20h17.22.132	THAI_DOC	2021.2.3	Win32	60.16485169	0	18	18	18	1
m	1	0.5668						LUVACA	np	6	0	baseline	250	nonparola	2	ong	0	no	BR24F14	24	F	2021-12-14_20h17.22.132	THAI_DOC	2021.2.3	Win32	60.16485169	0	19	19	19	1
z	1	0.6114						DUETTO	p	6	23	baseline	500	parola	1	ong	0	no	BR24F14	24	F	2021-12-14_20h17.22.132	THAI_DOC	2021.2.3	Win32	60.16485169	0	20	20	20	1
m	1	0.6301						PUPILE	np	6	0	baseline	250	nonparola	2	ong	0	no	BR24F14	24	F	2021-12-14_20h17.22.132	THAI_DOC	2021.2.3	Win32	60.16485169	0	21	21	21	1
m	1	0.6816						STOVACO	np	7	0	baseline	0	nonparola	2	ong	0	no	BR24F14	24	F	2021-12-14_20h17.22.132	THAI_DOC	2021.2.3	Win32	60.16485169	0	22	22	22	1
z	1	0.6212						BARILE	p	6	7	baseline	500	parola	1	ong	0	no	BR24F14	24	F	2021-12-14_20h17.22.132	THAI_DOC	2021.2.3	Win32	60.16485169	0	23	23	23	1
m	1	0.6106						RANAIO	np	6	0	baseline	250	nonparola	2	ong	0	no	BR24F14	24	F	2021-12-14_20h17.22.132	THAI_DOC	2021.2.3	Win32	60.16485169	0	24	24	24	1
z	1	0.5473						CAVERNA	p	7	14	baseline	250	parola	1	ong	0	no	BR24F14	24	F	2021-12-14_20h17.22.132	THAI_DOC	2021.2.3	Win32	60.16485169	0	25	25	25	1
m	1	0.6399						ROTOIA	np	7	0	baseline	500	nonparola	2	ong	0	no	BR24F14	24	F	2021-12-14_20h17.22.132	THAI_DOC	2021.2.3	Win32	60.16485169	0	26	26	26	1
z	1	0.5807						ALTURA	p	6	8	baseline	500	parola	1	ong	0	no	BR24F14	24	F	2021-12-14_20h17.22.132	THAI_DOC	2021.2.3	Win32	60.16485169	0	27	27	27	1
z	1	0.6174						DIPINTO	p	7	21	baseline	0	parola	1	ong	0	no	BR24F14	24	F	2021-12-14_20h17.22.132	THAI_DOC	2021.2.3	Win32	60.16485169	0	28	28	28	1
z	1	0.6276						LEGUME	p	6	11	baseline	250	parola	1	ong	0	no	BR24F14	24	F	2021-12-14_20h17.22.132	THAI_DOC	2021.2.3	Win32	60.16485169	0	29	29	29	1
m	1	0.6827						FEDINO	np	6	0	baseline	500	nonparola	2	ong	0	no	BR24F14	24	F	2021-12-14_20h17.22.132	THAI_DOC	2021.2.3	Win32	60.16485169	0	30	30	30	1
z	1	0.6176						MENSOLA	p	7	7	baseline	0	parola	1	ong	0	no	BR24F14	24	F	2021-12-14_20h17.22.132	THAI_DOC	2021.2.3	Win32	60.16485169	0	31	31	31	1
m	1	0.8311						ALCUME	np	6	0	baseline	500	nonparola	2	ong	0	no	BR24F14	24	F	2021-12-14_20h17.22.132	THAI_DOC	2021.2.3	Win32	60.16485169	0	32	32	32	1
z	1	0.602						INNESTO	p	6	13	baseline	0	parola	1	ong	0	no	BR24F14	24	F	2021-12-14_20h17.22.132	THAI_DOC	2021.2.3	Win32	60.16485169	0	33	33	33	1
m	1	0.5694						LAVENDA	np	7	0	baseline	0	nonparola	2	ong	0	no	BR24F14	24	F	2021-12-14_20h17.22.132	THAI_DOC	2021.2.3	Win32	60.16485169	0	34	34	34	1
z	1	0.7836						SLAVINA	p	7	5	baseline	500	parola	1	ong	0	no	BR24F14	24	F	2021-12-14_20h17.22.132	THAI_DOC	2021.2.3	Win32	60.16485169	0	35	35	35	1
z	1	0.5614						ORMONE	p	6	6	baseline	500	parola	1	ong	0	no	BR24F14	24	F	2021-12-14_20h17.22.132	THAI_DOC	2021.2.3	Win32	60.16485169	0	36	36	36	1
m	1	0.6325						UMIONE	np	6	0	baseline	0	nonparola	2	ong	0	no	BR24F14	24	F	2021-12-14_20h17.22.132	THAI_DOC	2021.2.3	Win32	60.16485169	0	37	37	37	1
z	1	0.5032						SALAME	p	6	14	baseline	0	parola	1	ong	0	no	BR24F14	24	F	2021-12-14_20h17.22.132	THAI_DOC	2021.2.3	Win32	60.16485169	0	38	38	38	1
m	1	0.6643						GANDOLA	np	7	0	baseline	500	nonparola	2	ong	0	no	BR24F14	24	F	2021-12-14_20h17.22.132	THAI_DOC	2021.2.3	Win32	60.16485169	0	39	39	39	1
m	1	0.6661						DIGEGNO	np	7	0	baseline	500	nonparola	2	ong	0	no	BR24F14	24	F	2021-12-14_20h17.22.132	THAI_DOC	2021.2.3	Win32	60.16485169	0	40	40	40	1
m	1	0.6507						BACRECA	np	7	0	baseline	0	nonparola	2	ong	0	no	BR24F14	24	F	2021-12-14_20h17.22.132	THAI_DOC	2021.2.3	Win32	60.16485169	0	41	41	41	1
z	1	0.6145						RUDERE	p	6	8	baseline	250	parola	1	ong	0	no	BR24F14	24	F	2021-12-14_20h17.22.132	THAI_DOC	2021.2.3	Win32	60.16485169	0	42	42	42	1
m	1	0.6214						OSCITE	np	6	0	baseline	250	nonparola	2	ong	0	no	BR24F14	24	F	2021-12-14_20h17.22.132	THAI_DOC	2021.2.3	Win32	60.16485169	0	43	43	43	1
z	1	0.603						NETTARE	p	7	14	baseline	500	parola	1	ong	0	no	BR24F14	24	F	2021-12-14_20h17.22.132	THAI_DOC	2021.2.3	Win32	60.16485169	0	44	44	44	1
m	1	0.6707						PENTERA	np	7	0	baseline	0	nonparola	2	ong	0	no	BR24F14	24	F	2021-12-14_20h17.22.132	THAI_DOC	2021.2.3	Win32	60.16485169	0	45	45	45	1
m	1	0.6258						NEBOZIO	np	7	0	baseline	250	nonparola	2	ong	0	no	BR24F14	24	F	2021-12-14_20h17.22.132	THAI_DOC	2021.2.3	Win32	60.16485169	0	46	46	46	1
z	1	0.8111						ZATTERA	p	7	14	baseline	500	parola	1	ong	0	no	BR24F14	24	F	2021-12-14_20h17.22.132	THAI_DOC	2021.2.3	Win32	60.16485169	0	47	47	47	1
z	1	0.7876						LAMIERA	p	7	11	baseline	500	parola	1	ong	0	no	BR24F14	24	F	2021-12-14_20h17.22.132	THAI_DOC	2021.2.3	Win32	60.16485169	0	48	48	48	1
m	1	0.5522						CULINA	np	6	0	baseline	500	nonparola	2	ong	0	no	BR24F14	24	F	2021-12-14_20h17.22.132	THAI_DOC	2021.2.3	Win32	60.16485169	0	49	49	49	1
z	1	0.8275						FALANGE	p	7	9	baseline	250	parola	1	ong	0	no	BR24F14	24	F	2021-12-14_20h17.22.132	THAI_DOC	2021.2.3	Win32	60.16485169	0	50	50	50	1
z	1	0.5488						PEDALE	p	6	16	baseline	500	parola	1	ong	0	no	BR24F14	24	F	2021-12-14_20h17.22.132	THAI_DOC	2021.2.3	Win32	60.16485169	0	51	51	51	1
m	1	0.7373						METARDO	np	7	0	baseline	500	nonparola	2	ong	0	no	BR24F14	24	F	2021-12-14_20h17.22.132	THAI_DOC	2021.2.3	Win32	60.16485169	0	52	52	52	1
z	1	0.6004						EMPORIO	p	7	3	baseline	250	parola	1	ong	0	no	BR24F14	24	F	2021-12-14_20h17.22.132	THAI_DOC	2021.2.3	Win32	60.16485169	0	53	53	53	1
m	1	0.7158						TAPORE	np	6	0	baseline	0	nonparola	2	ong	0	no	BR24F14	24	F	2021-12-14_20h17.22.132	THAI_DOC	2021.2.3	Win32	60.16485169	0	54	54	54	1
m	1	0.6439						DENTIDE	np	7	0	baseline	250	nonparola	2	ong	0	no	BR24F14	24	F	2021-12-14_20h17.22.132	THAI_DOC	2021.2.3	Win32	60.16485169	0	55	55	55	1
m	1	0.8179						SEPERTO	np	7	0	baseline	500	nonparola	2	ong	0	no	BR24F14	24	F	2021-12-14_20h17.22.132	THAI_DOC	2021.2.3	Win32	60.16485169	0	56	56	56	1
z	1	0.6647						MUCOSA	p	6	6	baseline	500	parola	1	ong	0	no	BR24F14	24	F	2021-12-14_20h17.22.132	THAI_DOC	2021.2.3	Win32	60.16485169	0	57	57	57	1
m	1	0.5082						BECULLA	np	7	0	baseline	250	nonparola	2	ong	0	no	BR24F14	24	F	2021-12-14_20h17.22.132	THAI_DOC	2021.2.3	Win32	60.16485169	0	58	58	58	1
z	1	0.7172						FUCINA	p	6	8	baseline	250	parola	1	ong	0	no	BR24F14	24	F	2021-12-14_20h17.22.132	THAI_DOC	2021.2.3	Win32	60.16485169	0	59	59	59	1
z	1	0.5978						ECLISSI	p	7	5	baseline	0	parola	1	ong	0	no	BR24F14	24	F	2021-12-14_20h17.22.132	THAI_DOC	2021.2.3	Win32	60.16485169	0	60	60	60	1
z	1	0.5807						TROFEO	p	6	23	baseline	250	parola	1	ong	0	no	BR24F14	24	F	2021-12-14_20h17.22.132	THAI_DOC	2021.2.3	Win32	60.16485169	0	61	61	61	1
z	1	0.5946						ROTTAME	p	7	7	baseline	0	parola	1	ong	0	no	BR24F14	24	F	2021-12-14_20h17.22.132	THAI_DOC	2021.2.3	Win32	60.16485169	0	62	62	62	1
m	1	0.7053						MENDOLO	np	7	0	baseline	500	nonparola	2	ong	0	no	BR24F14	24	F	2021-12-14_20h17.22.132	THAI_DOC	2021.2.3	Win32	60.16485169	0	63	63	63	1
m	1	0.5942						ARSINE	np	6	0	baseline	250	nonparola	2	ong	0	no	BR24F14	24	F	2021-12-14_20h17.22.132	THAI_DOC	2021.2.3	Win32	60.16485169	0	64	64	64	1
z	1	0.6154						TISANA	p	6	7	baseline	0	parola	1	ong	0	no	BR24F14	24	F	2021-12-14_20h17.22.132	THAI_DOC	2021.2.3	Win32	60.16485169	0	65	65	65	1
m	1	0.6944						ORLINO	np	6	0	baseline	0	nonparola	2	ong	0	no	BR24F14	24	F	2021-12-14_20h17.22.132	THAI_DOC	2021.2.3	Win32	60.16485169	0	66	66	66	1
z	1	0.6206						ARINGA	p	6	9	baseline	500	parola	1	ong	0	no	BR24F14	24	F	2021-12-14_20h17.22.132	THAI_DOC	2021.2.3	Win32	60.16485169	0	67	67	67	1
m	1	0.6555						TENGINE	np	7	0	baseline	0	nonparola	2	ong	0	no	BR24F14	24	F	2021-12-14_20h17.22.132	THAI_DOC	2021.2.3	Win32	60.16485169	0	68	68	68	1
z	1	0.5777						ATTICO	p	6	6	baseline	500	parola	1	ong	0	no	BR24F14	24	F	2021-12-14_20h17.22.132	THAI_DOC	2021.2.3	Win32	60.16485169	0	69	69	69	1
m	1	0.6483						VENORE	np	6	0	baseline	250	nonparola	2	ong	0	no	BR24F14	24	F	2021-12-14_20h17.22.132	THAI_DOC	2021.2.3	Win32	60.16485169	0	70	70	70	1
z	1	0.7716						DARSENA	p	7	9	baseline	0	parola	1	ong	0	no	BR24F14	24	F	2021-12-14_20h17.22.132	THAI_DOC	2021.2.3	Win32	60.16485169	0	71	71	71	1
m	1	0.6345						ALCIERE	np	7	0	baseline	250	nonparola	2	ong	0	no	BR24F14	24	F	2021-12-14_20h17.22.132	THAI_DOC	2021.2.3	Win32	60.16485169	0	72	72	72	1
m	1	0.5799						ENTIMO	np	6	0	baseline	0	nonparola	2	ong	0	no	BR24F14	24	F	2021-12-14_20h17.22.132	THAI_DOC	2021.2.3	Win32	60.16485169	0	73	73	73	1
z	1	0.5024						LIVIDO	p	6	8	baseline	500	parola	1	ong	0	no	BR24F14	24	F	2021-12-14_20h17.22.132	THAI_DOC	2021.2.3	Win32	60.16485169	0	74	74	74	1
z	1	0.5463						NAUSEA	p	6	15	baseline	0	parola	1	ong	0	no	BR24F14	24	F	2021-12-14_20h17.22.132	THAI_DOC	2021.2.3	Win32	60.16485169	0	75	75	75	1
m	1	0.5836						VERCACE	np	7	0	baseline	500	nonparola	2	ong	0	no	BR24F14	24	F	2021-12-14_20h17.22.132	THAI_DOC	2021.2.3	Win32	60.16485169	0	76	76	76	1
z	1	0.5327						COFANO	p	6	9	baseline	0	parola	1	ong	0	no	BR24F14	24	F	2021-12-14_20h17.22.132	THAI_DOC	2021.2.3	Win32	60.16485169	0	77	77	77	1
m	1	0.576						USPICIO	np	7	0	baseline	250	nonparola	2	ong	0	no	BR24F14	24	F	2021-12-14_20h17.22.132	THAI_DOC	2021.2.3	Win32	60.16485169	0	78	78	78	1
z	1	0.6111						IMBUTO	p	6	9	baseline	0	parola	1	ong	0	no	BR24F14	24	F	2021-12-14_20h17.22.132	THAI_DOC	2021.2.3	Win32	60.16485169	0	79	79	79	1
m	1	0.6277						SADIVA	np	6	0	baseline	500	nonparola	2	ong	0	no	BR24F14	24	F	2021-12-14_20h17.22.132	THAI_DOC	2021.2.3	Win32	60.16485169	0	80	80	80	1
z	1	0.5183						BOZZOLO	p	7	7	baseline	0	parola	1	ong	0	no	BR24F14	24	F	2021-12-14_20h17.22.132	THAI_DOC	2021.2.3	Win32	60.16485169	0	81	81	81	1
m	1	0.5216						OMPICCIO	np	7	0	baseline	0	nonparola	2	ong	0	no	BR24F14	24	F	2021-12-14_20h17.22.132	THAI_DOC	2021.2.3	Win32	60.16485169	0	82	82	82	1
m	1	0.6102						LIMPONE	np	7	0	baseline	500	nonparola	2	ong	0	no	BR24F14	24	F	2021-12-14_20h17.22.132	THAI_DOC	2021.2.3	Win32	60.16485169	0	83	83	83	1
m	1	0.5824						NARCICO	np	7	0	baseline	250	nonparola	2	ong	0	no	BR24F14	24	F	2021-12-14_20h17.22.132	THAI_DOC	2021.2.3	Win32	60.16485169	0	84	84	84	1
z	1	0.6066						PASCOLO	p	7	7	baseline	0	parola	1	ong	0	no	BR24F14	24	F	2021-12-14_20h17.22.132	THAI_DOC	2021.2.3	Win32	60.16485169	0	85	85	85	1
m	1	0.5203						INSOGNA	np	7	0	baseline	250	nonparola	2	ong	0	no	BR24F14	24	F	2021-12-14_20h17.22.132	THAI_DOC	2021.2.3	Win32	60.16485169	0	86	86	86	1
z	1	0.6106						PATINA	p	6	14	baseline	250	parola	1	ong	0	no	BR24F14	24	F	2021-12-14_20h17.22.132	THAI_DOC	2021.2.3	Win32	60.16485169	0	87	87	87	1
m	1	0.6023						ADOLTO	np	7	0	baseline	0	nonparola	2	ong	0	no	BR24F14	24	F	2021-12-14_20h17.22.132	THAI_DOC	2021.2.3	Win32	60.16485169	0	88	88	88	1
z	1	0.5226						UTENTE	p	6	34	baseline	0	parola	1	ong	0	no	BR24F14	24	F	2021-12-14_20h17.22.132	THAI_DOC	2021.2.3	Win32	60.16485169	0	89	89	89	1
m	1	0.5183						CIPELLA	np	7	0	baseline	500	nonparola	2	ong	0	no	BR24F14	24	F	2021-12-14_20h17.22.132	THAI_DOC	2021.2.3	Win32	60.16485169	0	90	90	90	1
m	0	0.661						GINEPRO	p	7	10	baseline	0	parola	1	ong	0	no	BR24F14	24	F	2021-12-14_20h17.22.132	THAI_DOC	2021.2.3	Win32	60.16485169	0	91	91	91	1
m	1	0.5107						NONATO	np	6	0	baseline	500	nonparola	2	ong	0	no	BR24F14	24	F	2021-12-14_20h17.22.132	THAI_DOC	2021.2.3	Win32	60.16485169	0	92	92	92	1
z	1	0.4977						CALICE	p	6	10	baseline	0	parola	1	ong	0	no	BR24F14	24	F	2021-12-14_20h17.22.132	THAI_DOC	2021.2.3	Win32	60.16485169	0	93	93	93	1
z	1	0.6155						TORACE	p	6	31	baseline	250	parola	1	ong	0	no	BR24F14	24	F	2021-12-14_20h17.22.132	THAI_DOC	2021.2.3	Win32	60.16485169	0	94	94	94	1
z	1	0.5613						REDINE	p	6	8	baseline	500	parola	1	ong	0	no	BR24F14	24	F	2021-12-14_20h17.22.132	THAI_DOC	2021.2.3	Win32	60.16485169	0	95	95	95	1
z	1	0.5616						GOMITO	p	6	35	baseline	0	parola	1	ong	0	no	BR24F14	24	F	2021-12-14_20h17.22.132	THAI_DOC	2021.2.3	Win32	60.16485169	0	96	96	96	1
m	1	0.5297						INGENSO	np	7	0	baseline	500	nonparola	2	ong	0	no	BR24F14	24	F	2021-12-14_20h17.22.132	THAI_DOC	2021.2.3	Win32	60.16485169	0	97	97	97	1
m	1	0.566						COVALLO	np	7	0	baseline	250	nonparola	2	ong	0	no	BR24F14	24	F	2021-12-14_20h17.22.132	THAI_DOC	2021.2.3	Win32	60.16485169	0	98	98	98	1
z	1	0.5547						MONACO	p	6	24	baseline	250	parola	1	ong	0	no	BR24F14	24	F	2021-12-14_20h17.22.132	THAI_DOC	2021.2.3	Win32	60.16485169	0	99	99	99	1
z	1	0.8161						DILUVIO	p	7	34	monitoring	0	parola	1	ong	0	no	BR24F14	24	F	2021-12-14_20h17.22.132	THAI_DOC	2021.2.3	Win32	60.16485169						0	0	0	0	1
m	1	0.9187						PADATO	np	6	0	monitoring	250	nonparola	2	ong	0	no	BR24F14	24	F	2021-12-14_20h17.22.132	THAI_DOC	2021.2.3	Win32	60.16485169						0	1	1	1	1
z	1	0.6609						STIVALE	p	7	10	monitoring	0	parola	1	ong	0	no	BR24F14	24	F	2021-12-14_20h17.22.132	THAI_DOC	2021.2.3	Win32	60.16485169						0	2	2	2	1
m	1	0.7551						BAMMINO	np	7	0	monitoring	0	nonparola	2	ong	0	no	BR24F14	24	F	2021-12-14_20h17.22.132	THAI_DOC	2021.2.3	Win32	60.16485169						0	3	3	3	1
m	1	0.805						NUDOLA	np	6	0	monitoring	250	nonparola	2	ong	0	no	BR24F14	24	F	2021-12-14_20h17.22.132	THAI_DOC	2021.2.3	Win32	60.16485169						0	4	4	4	1
z	1	0.868						ZAMPINO	p	7	6	monitoring	500	parola	1	ong	0	no	BR24F14	24	F	2021-12-14_20h17.22.132	THAI_DOC	2021.2.3	Win32	60.16485169						0	5	5	5	1
z	1	0.7392						CALDAIA	p	7	12	monitoring	250	parola	1	ong	0	no	BR24F14	24	F	2021-12-14_20h17.22.132	THAI_DOC	2021.2.3	Win32	60.16485169						0	6	6	6	1
m	1	1.2198						FULGINE	np	7	0	monitoring	0	nonparola	2	ong	0	no	BR24F14	24	F	2021-12-14_20h17.22.132	THAI_DOC	2021.2.3	Win32	60.16485169						0	7	7	7	1
z	1	0.9511						URANIO	p	6	9	monitoring	250	parola	1	ong	0	no	BR24F14	24	F	2021-12-14_20h17.22.132	THAI_DOC	2021.2.3	Win32	60.16485169						0	8	8	8	1
m	1	0.7608						APISSO	np	6	0	monitoring	500	nonparola	2	ong	0	no	BR24F14	24	F	2021-12-14_20h17.22.132	THAI_DOC	2021.2.3	Win32	60.16485169						0	9	9	9	1
m	0	0.7349						CAGERMA	np	7	0	monitoring	0	l	2	pmcue	0	no	BR24F14	24	F	2021-12-14_20h17.22.132	THAI_DOC	2021.2.3	Win32	60.16485169						0	10	10	10	1
z	1	0.6676						TAZZINA	p	7	10	monitoring	250	parola	1	ong	0	no	BR24F14	24	F	2021-12-14_20h17.22.132	THAI_DOC	2021.2.3	Win32	60.16485169						0	11	11	11	1
z	1	0.5763						VAPORE	p	6	40	monitoring	0	parola	1	ong	0	no	BR24F14	24	F	2021-12-14_20h17.22.132	THAI_DOC	2021.2.3	Win32	60.16485169						0	12	12	12	1
m	1	0.7914						FEDORE	np	6	0	monitoring	250	nonparola	2	ong	0	no	BR24F14	24	F	2021-12-14_20h17.22.132	THAI_DOC	2021.2.3	Win32	60.16485169						0	13	13	13	1
z	1	0.7231						MONTONE	p	7	8	monitoring	250	parola	1	ong	0	no	BR24F14	24	F	2021-12-14_20h17.22.132	THAI_DOC	2021.2.3	Win32	60.16485169						0	14	14	14	1
m	1	0.758						CANEZZA	np	7	0	monitoring	0	nonparola	2	ong	0	no	BR24F14	24	F	2021-12-14_20h17.22.132	THAI_DOC	2021.2.3	Win32	60.16485169						0	15	15	15	1
m	1	0.8345						RAGINA	np	6	0	monitoring	250	nonparola	2	ong	0	no	BR24F14	24	F	2021-12-14_20h17.22.132	THAI_DOC	2021.2.3	Win32	60.16485169						0	16	16	16	1
z	1	0.7677						AGNELLO	p	7	17	monitoring	250	parola	1	ong	0	no	BR24F14	24	F	2021-12-14_20h17.22.132	THAI_DOC	2021.2.3	Win32	60.16485169						0	17	17	17	1
m	1	1.0241						PINARIO	np	7	0	monitoring	250	nonparola	2	ong	0	no	BR24F14	24	F	2021-12-14_20h17.22.132	THAI_DOC	2021.2.3	Win32	60.16485169						0	18	18	18	1
m	1	1.001						INDANO	np	6	0	monitoring	500	nonparola	2	ong	0	no	BR24F14	24	F	2021-12-14_20h17.22.132	THAI_DOC	2021.2.3	Win32	60.16485169						0	19	19	19	1
z	1	0.7505						BISTURI	p	7	8	monitoring	250	parola	1	ong	0	no	BR24F14	24	F	2021-12-14_20h17.22.132	THAI_DOC	2021.2.3	Win32	60.16485169						0	20	20	20	1
m	1	0.695						SECONTO	np	7	0	monitoring	250	nonparola	2	ong	0	no	BR24F14	24	F	2021-12-14_20h17.22.132	THAI_DOC	2021.2.3	Win32	60.16485169						0	21	21	21	1
l	1	0.7392						POMATA	p	6	0	monitoring	500	l	1	pmcue	0	no	BR24F14	24	F	2021-12-14_20h17.22.132	THAI_DOC	2021.2.3	Win32	60.16485169						0	22	22	22	1
m	1	0.9937						UMETTA	np	6	0	monitoring	250	nonparola	2	ong	0	no	BR24F14	24	F	2021-12-14_20h17.22.132	THAI_DOC	2021.2.3	Win32	60.16485169						0	23	23	23	1
z	1	0.7621						FRUSCIO	p	7	9	monitoring	0	parola	1	ong	0	no	BR24F14	24	F	2021-12-14_20h17.22.132	THAI_DOC	2021.2.3	Win32	60.16485169						0	24	24	24	1
z	1	0.7554						ORDIGNO	p	7	15	monitoring	250	parola	1	ong	0	no	BR24F14	24	F	2021-12-14_20h17.22.132	THAI_DOC	2021.2.3	Win32	60.16485169						0	25	25	25	1
m	1	0.9712						METALO	np	6	0	monitoring	0	nonparola	2	ong	0	no	BR24F14	24	F	2021-12-14_20h17.22.132	THAI_DOC	2021.2.3	Win32	60.16485169						0	26	26	26	1
m	1	0.6563						GAVERA	np	6	0	monitoring	500	nonparola	2	ong	0	no	BR24F14	24	F	2021-12-14_20h17.22.132	THAI_DOC	2021.2.3	Win32	60.16485169						0	27	27	27	1
z	1	0.9667						INSERTO	p	7	9	monitoring	0	parola	1	ong	0	no	BR24F14	24	F	2021-12-14_20h17.22.132	THAI_DOC	2021.2.3	Win32	60.16485169						0	28	28	28	1
z	1	0.7028						VICARIO	p	7	9	monitoring	500	parola	1	ong	0	no	BR24F14	24	F	2021-12-14_20h17.22.132	THAI_DOC	2021.2.3	Win32	60.16485169						0	29	29	29	1
m	1	0.7251						ACENDA	np	6	0	monitoring	0	nonparola	2	ong	0	no	BR24F14	24	F	2021-12-14_20h17.22.132	THAI_DOC	2021.2.3	Win32	60.16485169						0	30	30	30	1
z	1	0.7225						DECADE	p	6	7	monitoring	0	parola	1	ong	0	no	BR24F14	24	F	2021-12-14_20h17.22.132	THAI_DOC	2021.2.3	Win32	60.16485169						0	31	31	31	1
m	1	0.6352						PALETE	np	6	0	monitoring	500	nonparola	2	ong	0	no	BR24F14	24	F	2021-12-14_20h17.22.132	THAI_DOC	2021.2.3	Win32	60.16485169						0	32	32	32	1
z	1	0.6618						SENAPE	p	6	17	monitoring	500	parola	1	ong	0	no	BR24F14	24	F	2021-12-14_20h17.22.132	THAI_DOC	2021.2.3	Win32	60.16485169						0	33	33	33	1
m	1	0.5849						TENTONO	np	7	0	monitoring	0	nonparola	2	ong	0	no	BR24F14	24	F	2021-12-14_20h17.22.132	THAI_DOC	2021.2.3	Win32	60.16485169						0	34	34	34	1
l	1	0.7026						MANICO	p	6	12	monitoring	0	l	1	pmcue	0	no	BR24F14	24	F	2021-12-14_20h17.22.132	THAI_DOC	2021.2.3	Win32	60.16485169						0	35	35	35	1
z	1	0.7171						GETTONE	p	7	5	monitoring	250	parola	1	ong	0	no	BR24F14	24	F	2021-12-14_20h17.22.132	THAI_DOC	2021.2.3	Win32	60.16485169						0	36	36	36	1
m	1	0.7348						CALERA	np	6	0	monitoring	500	nonparola	2	ong	0	no	BR24F14	24	F	2021-12-14_20h17.22.132	THAI_DOC	2021.2.3	Win32	60.16485169						0	37	37	37	1
z	1	0.8089						USTIONE	p	7	20	monitoring	500	parola	1	ong	0	no	BR24F14	24	F	2021-12-14_20h17.22.132	THAI_DOC	2021.2.3	Win32	60.16485169						0	38	38	38	1
z	1	0.9176						LEGNAME	p	7	7	monitoring	0	parola	1	ong	0	no	BR24F14	24	F	2021-12-14_20h17.22.132	THAI_DOC	2021.2.3	Win32	60.16485169						0	39	39	39	1
m	1	0.7344						MODIVO	np	6	0	monitoring	0	nonparola	2	ong	0	no	BR24F14	24	F	2021-12-14_20h17.22.132	THAI_DOC	2021.2.3	Win32	60.16485169						0	40	40	40	1
z	1	1.1008						RADURA	p	6	9	monitoring	0	parola	1	ong	0	no	BR24F14	24	F	2021-12-14_20h17.22.132	THAI_DOC	2021.2.3	Win32	60.16485169						0	41	41	41	1
m	1	0.8513						TUANTO	np	6	0	monitoring	250	nonparola	2	ong	0	no	BR24F14	24	F	2021-12-14_20h17.22.132	THAI_DOC	2021.2.3	Win32	60.16485169						0	42	42	42	1
z	1	0.7438						PICCONE	p	7	11	monitoring	0	parola	1	ong	0	no	BR24F14	24	F	2021-12-14_20h17.22.132	THAI_DOC	2021.2.3	Win32	60.16485169						0	43	43	43	1
m	1	0.991						LACREME	np	7	0	monitoring	250	nonparola	2	ong	0	no	BR24F14	24	F	2021-12-14_20h17.22.132	THAI_DOC	2021.2.3	Win32	60.16485169						0	44	44	44	1
m	1	0.9847						DILITTA	np	7	0	monitoring	500	nonparola	2	ong	0	no	BR24F14	24	F	2021-12-14_20h17.22.132	THAI_DOC	2021.2.3	Win32	60.16485169						0	45	45	45	1
l	1	1.135						TOMANTE	np	7	0	monitoring	0	l	2	pmcue	0	no	BR24F14	24	F	2021-12-14_20h17.22.132	THAI_DOC	2021.2.3	Win32	60.16485169						0	46	46	46	1
z	1	0.7925						OTTONE	p	6	17	monitoring	500	parola	1	ong	0	no	BR24F14	24	F	2021-12-14_20h17.22.132	THAI_DOC	2021.2.3	Win32	60.16485169						0	47	47	47	1
z	1	0.8672						GAZEBO	p	6	8	monitoring	0	parola	1	ong	0	no	BR24F14	24	F	2021-12-14_20h17.22.132	THAI_DOC	2021.2.3	Win32	60.16485169						0	48	48	48	1
m	1	0.7175						NENICO	np	6	0	monitoring	250	nonparola	2	ong	0	no	BR24F14	24	F	2021-12-14_20h17.22.132	THAI_DOC	2021.2.3	Win32	60.16485169						0	49	49	49	1
z	1	0.7176						ARPIONE	p	7	12	monitoring	250	parola	1	ong	0	no	BR24F14	24	F	2021-12-14_20h17.22.132	THAI_DOC	2021.2.3	Win32	60.16485169						0	50	50	50	1
m	1	0.7						VANIGIA	np	7	0	monitoring	500	nonparola	2	ong	0	no	BR24F14	24	F	2021-12-14_20h17.22.132	THAI_DOC	2021.2.3	Win32	60.16485169						0	51	51	51	1
m	1	0.8255						EBLISSE	np	7	0	monitoring	0	nonparola	2	ong	0	no	BR24F14	24	F	2021-12-14_20h17.22.132	THAI_DOC	2021.2.3	Win32	60.16485169						0	52	52	52	1
z	1	0.8232						CARTINA	p	7	13	monitoring	250	parola	1	ong	0	no	BR24F14	24	F	2021-12-14_20h17.22.132	THAI_DOC	2021.2.3	Win32	60.16485169						0	53	53	53	1
m	1	0.6196						TECITA	np	6	0	monitoring	500	nonparola	2	ong	0	no	BR24F14	24	F	2021-12-14_20h17.22.132	THAI_DOC	2021.2.3	Win32	60.16485169						0	54	54	54	1
m	0	0.8101						FELINO	p	6	9	monitoring	500	parola	1	ong	0	no	BR24F14	24	F	2021-12-14_20h17.22.132	THAI_DOC	2021.2.3	Win32	60.16485169						0	55	55	55	1
m	1	0.9843						GINEVRO	np	7	0	monitoring	250	nonparola	2	ong	0	no	BR24F14	24	F	2021-12-14_20h17.22.132	THAI_DOC	2021.2.3	Win32	60.16485169						0	56	56	56	1
m	1	0.8112						ELANCO	np	6	0	monitoring	250	nonparola	2	ong	0	no	BR24F14	24	F	2021-12-14_20h17.22.132	THAI_DOC	2021.2.3	Win32	60.16485169						0	57	57	57	1
z	1	0.6087						BIDONE	p	6	13	monitoring	0	parola	1	ong	0	no	BR24F14	24	F	2021-12-14_20h17.22.132	THAI_DOC	2021.2.3	Win32	60.16485169						0	58	58	58	1
z	1	0.6277						LEMURE	p	6	3	monitoring	500	parola	1	ong	0	no	BR24F14	24	F	2021-12-14_20h17.22.132	THAI_DOC	2021.2.3	Win32	60.16485169						0	59	59	59	1
l	1	1.1189						SAGOMA	p	6	0	monitoring	250	l	1	pmcue	0	no	BR24F14	24	F	2021-12-14_20h17.22.132	THAI_DOC	2021.2.3	Win32	60.16485169						0	60	60	60	1
z	1	0.6411						REPERTO	p	7	7	monitoring	0	parola	1	ong	0	no	BR24F14	24	F	2021-12-14_20h17.22.132	THAI_DOC	2021.2.3	Win32	60.16485169						0	61	61	61	1
m	1	0.7583						MIDULLO	np	7	0	monitoring	250	nonparola	2	ong	0	no	BR24F14	24	F	2021-12-14_20h17.22.132	THAI_DOC	2021.2.3	Win32	60.16485169						0	62	62	62	1
m	1	1.1344						DANNOLA	np	7	0	monitoring	500	nonparola	2	ong	0	no	BR24F14	24	F	2021-12-14_20h17.22.132	THAI_DOC	2021.2.3	Win32	60.16485169						0	63	63	63	1
z	1	0.9349						ORFANO	p	6	9	monitoring	500	parola	1	ong	0	no	BR24F14	24	F	2021-12-14_20h17.22.132	THAI_DOC	2021.2.3	Win32	60.16485169						0	64	64	64	1
m	1	0.7347						BANENA	np	6	0	monitoring	250	nonparola	2	ong	0	no	BR24F14	24	F	2021-12-14_20h17.22.132	THAI_DOC	2021.2.3	Win32	60.16485169						0	65	65	65	1
m	1	1.0021						FERPATA	np	7	0	monitoring	0	nonparola	2	ong	0	no	BR24F14	24	F	2021-12-14_20h17.22.132	THAI_DOC	2021.2.3	Win32	60.16485169						0	66	66	66	1
z	1	0.6709						NEURONE	p	7	11	monitoring	250	parola	1	ong	0	no	BR24F14	24	F	2021-12-14_20h17.22.132	THAI_DOC	2021.2.3	Win32	60.16485169						0	67	67	67	1
l	0	0.9337						LATTERA	np	7	0	monitoring	500	nonparola	2	ong	0	no	BR24F14	24	F	2021-12-14_20h17.22.132	THAI_DOC	2021.2.3	Win32	60.16485169						0	68	68	68	1
m	1	0.734						GESIONE	np	7	0	monitoring	500	nonparola	2	ong	0	no	BR24F14	24	F	2021-12-14_20h17.22.132	THAI_DOC	2021.2.3	Win32	60.16485169						0	69	69	69	1
z	1	0.9116						PEDANA	p	6	18	monitoring	500	parola	1	ong	0	no	BR24F14	24	F	2021-12-14_20h17.22.132	THAI_DOC	2021.2.3	Win32	60.16485169						0	70	70	70	1
l	1	0.885						MACIATA	np	7	0	monitoring	500	l	2	pmcue	0	no	BR24F14	24	F	2021-12-14_20h17.22.132	THAI_DOC	2021.2.3	Win32	60.16485169						0	71	71	71	1
m	1	0.8344						FIOLINO	np	7	0	monitoring	250	nonparola	2	ong	0	no	BR24F14	24	F	2021-12-14_20h17.22.132	THAI_DOC	2021.2.3	Win32	60.16485169						0	72	72	72	1
z	1	0.6673						INGORGO	p	7	16	monitoring	0	parola	1	ong	0	no	BR24F14	24	F	2021-12-14_20h17.22.132	THAI_DOC	2021.2.3	Win32	60.16485169						0	73	73	73	1
m	1	0.7757						IMPORO	np	6	0	monitoring	250	nonparola	2	ong	0	no	BR24F14	24	F	2021-12-14_20h17.22.132	THAI_DOC	2021.2.3	Win32	60.16485169						0	74	74	74	1
z	1	0.6101						NOBILE	p	6	29	monitoring	500	parola	1	ong	0	no	BR24F14	24	F	2021-12-14_20h17.22.132	THAI_DOC	2021.2.3	Win32	60.16485169						0	75	75	75	1
z	1	0.8346						MINIERA	p	7	19	monitoring	500	parola	1	ong	0	no	BR24F14	24	F	2021-12-14_20h17.22.132	THAI_DOC	2021.2.3	Win32	60.16485169						0	76	76	76	1
m	1	0.8012						ALLARVE	np	7	0	monitoring	500	nonparola	2	ong	0	no	BR24F14	24	F	2021-12-14_20h17.22.132	THAI_DOC	2021.2.3	Win32	60.16485169						0	77	77	77	1
m	1	0.8907						DIBANO	np	6	0	monitoring	250	nonparola	2	ong	0	no	BR24F14	24	F	2021-12-14_20h17.22.132	THAI_DOC	2021.2.3	Win32	60.16485169						0	78	78	78	1
z	1	0.7435						FAGOTTO	p	7	7	monitoring	0	parola	1	ong	0	no	BR24F14	24	F	2021-12-14_20h17.22.132	THAI_DOC	2021.2.3	Win32	60.16485169						0	79	79	79	1
z	1	0.6518						PALUDE	p	6	13	monitoring	0	parola	1	ong	0	no	BR24F14	24	F	2021-12-14_20h17.22.132	THAI_DOC	2021.2.3	Win32	60.16485169						0	80	80	80	1
m	1	1.0351						MUDINO	np	6	0	monitoring	500	nonparola	2	ong	0	no	BR24F14	24	F	2021-12-14_20h17.22.132	THAI_DOC	2021.2.3	Win32	60.16485169						0	81	81	81	1
m	1	0.735						ESTEBA	np	6	0	monitoring	500	nonparola	2	ong	0	no	BR24F14	24	F	2021-12-14_20h17.22.132	THAI_DOC	2021.2.3	Win32	60.16485169						0	82	82	82	1
l	1	0.7359						MANTIDE	p	7	9	monitoring	250	l	1	pmcue	0	no	BR24F14	24	F	2021-12-14_20h17.22.132	THAI_DOC	2021.2.3	Win32	60.16485169						0	83	83	83	1
m	0	1.1672						UVETTA	p	6	11	monitoring	500	parola	1	ong	0	no	BR24F14	24	F	2021-12-14_20h17.22.132	THAI_DOC	2021.2.3	Win32	60.16485169						0	84	84	84	1
z	1	0.8942						ESILIO	p	6	41	monitoring	250	parola	1	ong	0	no	BR24F14	24	F	2021-12-14_20h17.22.132	THAI_DOC	2021.2.3	Win32	60.16485169						0	85	85	85	1
m	1	0.9783						RECRUTA	np	7	0	monitoring	500	nonparola	2	ong	0	no	BR24F14	24	F	2021-12-14_20h17.22.132	THAI_DOC	2021.2.3	Win32	60.16485169						0	86	86	86	1
z	1	0.9438						TIMONE	p	7	31	monitoring	250	parola	1	ong	0	no	BR24F14	24	F	2021-12-14_20h17.22.132	THAI_DOC	2021.2.3	Win32	60.16485169						0	87	87	87	1
z	1	0.7347						CAVOLO	p	6	13	monitoring	0	parola	1	ong	0	no	BR24F14	24	F	2021-12-14_20h17.22.132	THAI_DOC	2021.2.3	Win32	60.16485169						0	88	88	88	1
m	1	1.0001						NOTTARE	np	7	0	monitoring	500	nonparola	2	ong	0	no	BR24F14	24	F	2021-12-14_20h17.22.132	THAI_DOC	2021.2.3	Win32	60.16485169						0	89	89	89	1
z	1	0.7699						LICHENE	p	7	7	monitoring	0	parola	1	ong	0	no	BR24F14	24	F	2021-12-14_20h17.22.132	THAI_DOC	2021.2.3	Win32	60.16485169						0	90	90	90	1
m	1	0.8503						PUSTINO	np	7	0	monitoring	500	nonparola	2	ong	0	no	BR24F14	24	F	2021-12-14_20h17.22.132	THAI_DOC	2021.2.3	Win32	60.16485169						0	91	91	91	1
z	1	0.7902						MULINO	p	6	7	monitoring	0	parola	1	ong	0	no	BR24F14	24	F	2021-12-14_20h17.22.132	THAI_DOC	2021.2.3	Win32	60.16485169						0	92	92	92	1
m	1	0.7923						VAROLO	np	6	0	monitoring	0	nonparola	2	ong	0	no	BR24F14	24	F	2021-12-14_20h17.22.132	THAI_DOC	2021.2.3	Win32	60.16485169						0	93	93	93	1
z	0	0.685						ENIGMA	p	6	9	monitoring	500	l	1	pmcue	0	no	BR24F14	24	F	2021-12-14_20h17.22.132	THAI_DOC	2021.2.3	Win32	60.16485169						0	94	94	94	1
z	1	0.7194						NARICE	p	6	15	monitoring	250	parola	1	ong	0	no	BR24F14	24	F	2021-12-14_20h17.22.132	THAI_DOC	2021.2.3	Win32	60.16485169						0	95	95	95	1
m	1	0.6516						CAVIDE	np	6	0	monitoring	500	nonparola	2	ong	0	no	BR24F14	24	F	2021-12-14_20h17.22.132	THAI_DOC	2021.2.3	Win32	60.16485169						0	96	96	96	1
m	1	0.8284						VOLACE	np	6	0	monitoring	0	nonparola	2	ong	0	no	BR24F14	24	F	2021-12-14_20h17.22.132	THAI_DOC	2021.2.3	Win32	60.16485169						0	97	97	97	1
m	1	1.0367						SADICE	np	6	0	monitoring	0	nonparola	2	ong	0	no	BR24F14	24	F	2021-12-14_20h17.22.132	THAI_DOC	2021.2.3	Win32	60.16485169						0	98	98	98	1
z	1	0.7348						VORTICE	p	7	14	monitoring	250	parola	1	ong	0	no	BR24F14	24	F	2021-12-14_20h17.22.132	THAI_DOC	2021.2.3	Win32	60.16485169						0	99	99	99	1
																			BR24F14	24	F	2021-12-14_20h17.22.132	THAI_DOC	2021.2.3	Win32	60.16485169											y	1	5.0993	n	1	3.7848	n	1	1.8001
