# Supplementary material for: Thinking about it: the impact of COVID-19-related stimuli on prospective memory
Source: PeerJ. 2023 Nov 16;11:e16389. doi: 10.7717/peerj.16389 (PMC10657566; doi:10.7717/peerj.16389)
Supplement: Supplemental Information 4 — The raw data from both the task and the questionnaire. Both folders are divided in the three conditions (COV, DOC, and NEGA) depending on the presented video clip. [file peerj-11-16389-s004.zip › Data/RAW_Data_Task/DOC_version/MT19F19_doc.csv]

trial_key.keys	trial_key.corr	trial_key.rt	trials_loop_practice.thisRepN	trials_loop_practice.thisTrialN	trials_loop_practice.thisN	trials_loop_practice.thisIndex	trials_loop_practice.ran	stimolo	parolanonparola	lunghezza	frequenza	blocco	jitter	rispcorr	StimTrig	stim_type	stimulus_after	underline	ID_Soggetto*	Età*	Sesso	date	expName	psychopyVersion	OS	frameRate	trials_loop_baseline.thisRepN	trials_loop_baseline.thisTrialN	trials_loop_baseline.thisN	trials_loop_baseline.thisIndex	trials_loop_baseline.ran	trials_loop_attention.thisRepN	trials_loop_attention.thisTrialN	trials_loop_attention.thisN	trials_loop_attention.thisIndex	trials_loop_attention.ran	neutral1_key.keys	neutral1_key.corr	neutral1_key.rt	neutral1_key_2.keys	neutral1_key_2.corr	neutral1_key_2.rt	neutral1_key_3.keys	neutral1_key_3.corr	neutral1_key_3.rt
m	1	0.9197	0	0	0	0	1	ARANCIA	p	7	31	practice	500	parola	1	ong	0	no	MT19F19	19	F	2021-11-19_16h21.30.455	THAI_DOC	2021.2.3	Win32	60.72014087
z	1	0.7612	0	1	1	1	1	RECINA	np	6	0	practice	500	nonparola	2	ong	0	no	MT19F19	19	F	2021-11-19_16h21.30.455	THAI_DOC	2021.2.3	Win32	60.72014087
z	1	0.7763	0	2	2	2	1	TUCCANA	np	7	0	practice	250	nonparola	2	ong	0	no	MT19F19	19	F	2021-11-19_16h21.30.455	THAI_DOC	2021.2.3	Win32	60.72014087
m	1	0.7016	0	3	3	3	1	PETTINE	p	7	1	practice	0	parola	1	ong	0	no	MT19F19	19	F	2021-11-19_16h21.30.455	THAI_DOC	2021.2.3	Win32	60.72014087
z	1	0.8776	0	4	4	4	1	INFITO	np	6	0	practice	500	nonparola	2	ong	0	no	MT19F19	19	F	2021-11-19_16h21.30.455	THAI_DOC	2021.2.3	Win32	60.72014087
m	1	1.0937	0	5	5	5	1	GIUDICE	p	7	374	practice	500	parola	1	ong	0	no	MT19F19	19	F	2021-11-19_16h21.30.455	THAI_DOC	2021.2.3	Win32	60.72014087
m	1	0.7814	0	6	6	6	1	VOLANTE	p	7	89	practice	0	parola	1	ong	0	no	MT19F19	19	F	2021-11-19_16h21.30.455	THAI_DOC	2021.2.3	Win32	60.72014087
z	1	0.7293	0	7	7	7	1	CUBELA	np	6	0	practice	250	nonparola	2	ong	0	no	MT19F19	19	F	2021-11-19_16h21.30.455	THAI_DOC	2021.2.3	Win32	60.72014087
z	1	0.8848	0	8	8	8	1	LUGGINE	np	7	0	practice	0	nonparola	2	ong	0	no	MT19F19	19	F	2021-11-19_16h21.30.455	THAI_DOC	2021.2.3	Win32	60.72014087
m	1	0.6676	0	9	9	9	1	DISEGNO	p	7	201	practice	0	parola	1	ong	0	no	MT19F19	19	F	2021-11-19_16h21.30.455	THAI_DOC	2021.2.3	Win32	60.72014087
m	1	0.8576						RELITTO	p	7	8	baseline	500	parola	1	ong	0	no	MT19F19	19	F	2021-11-19_16h21.30.455	THAI_DOC	2021.2.3	Win32	60.72014087	0	0	0	0	1
m	1	0.9459						GERANIO	p	7	12	baseline	250	parola	1	ong	0	no	MT19F19	19	F	2021-11-19_16h21.30.455	THAI_DOC	2021.2.3	Win32	60.72014087	0	1	1	1	1
z	1	0.7171						VANANGA	np	7	0	baseline	0	nonparola	2	ong	0	no	MT19F19	19	F	2021-11-19_16h21.30.455	THAI_DOC	2021.2.3	Win32	60.72014087	0	2	2	2	1
z	0	1.367						NATICA	p	6	5	baseline	250	parola	1	ong	0	no	MT19F19	19	F	2021-11-19_16h21.30.455	THAI_DOC	2021.2.3	Win32	60.72014087	0	3	3	3	1
z	1	1.0001						USTELLO	np	7	0	baseline	500	nonparola	2	ong	0	no	MT19F19	19	F	2021-11-19_16h21.30.455	THAI_DOC	2021.2.3	Win32	60.72014087	0	4	4	4	1
m	1	0.8338						METANO	p	6	17	baseline	250	parola	1	ong	0	no	MT19F19	19	F	2021-11-19_16h21.30.455	THAI_DOC	2021.2.3	Win32	60.72014087	0	5	5	5	1
z	1	1.1671						FIURIA	np	6	0	baseline	500	nonparola	2	ong	0	no	MT19F19	19	F	2021-11-19_16h21.30.455	THAI_DOC	2021.2.3	Win32	60.72014087	0	6	6	6	1
m	1	1.0002						SUGHERO	p	7	5	baseline	250	parola	1	ong	0	no	MT19F19	19	F	2021-11-19_16h21.30.455	THAI_DOC	2021.2.3	Win32	60.72014087	0	7	7	7	1
z	1	0.8672						PIROTA	np	6	0	baseline	250	nonparola	2	ong	0	no	MT19F19	19	F	2021-11-19_16h21.30.455	THAI_DOC	2021.2.3	Win32	60.72014087	0	8	8	8	1
z	1	1.0507						BAMBORA	np	7	0	baseline	0	nonparola	2	ong	0	no	MT19F19	19	F	2021-11-19_16h21.30.455	THAI_DOC	2021.2.3	Win32	60.72014087	0	9	9	9	1
m	1	0.7003						PETALO	p	6	27	baseline	250	parola	1	ong	0	no	MT19F19	19	F	2021-11-19_16h21.30.455	THAI_DOC	2021.2.3	Win32	60.72014087	0	10	10	10	1
m	1	0.8675						ELMETTO	p	7	5	baseline	0	parola	1	ong	0	no	MT19F19	19	F	2021-11-19_16h21.30.455	THAI_DOC	2021.2.3	Win32	60.72014087	0	11	11	11	1
z	1	0.7672						DOBILE	np	6	0	baseline	250	nonparola	2	ong	0	no	MT19F19	19	F	2021-11-19_16h21.30.455	THAI_DOC	2021.2.3	Win32	60.72014087	0	12	12	12	1
m	1	1.3503						BAVERO	p	6	7	baseline	0	parola	1	ong	0	no	MT19F19	19	F	2021-11-19_16h21.30.455	THAI_DOC	2021.2.3	Win32	60.72014087	0	13	13	13	1
m	1	1.1671						VALENZA	p	7	10	baseline	500	parola	1	ong	0	no	MT19F19	19	F	2021-11-19_16h21.30.455	THAI_DOC	2021.2.3	Win32	60.72014087	0	14	14	14	1
z	1	0.884						ORDONE	np	6	0	baseline	250	nonparola	2	ong	0	no	MT19F19	19	F	2021-11-19_16h21.30.455	THAI_DOC	2021.2.3	Win32	60.72014087	0	15	15	15	1
z	1	0.8837						TERPONE	np	7	0	baseline	250	nonparola	2	ong	0	no	MT19F19	19	F	2021-11-19_16h21.30.455	THAI_DOC	2021.2.3	Win32	60.72014087	0	16	16	16	1
m	1	1.4668						INCHINO	p	7	10	baseline	250	parola	1	ong	0	no	MT19F19	19	F	2021-11-19_16h21.30.455	THAI_DOC	2021.2.3	Win32	60.72014087	0	17	17	17	1
m	1	0.9178						ETTARO	p	6	31	baseline	0	parola	1	ong	0	no	MT19F19	19	F	2021-11-19_16h21.30.455	THAI_DOC	2021.2.3	Win32	60.72014087	0	18	18	18	1
z	1	0.7011						LUVACA	np	6	0	baseline	250	nonparola	2	ong	0	no	MT19F19	19	F	2021-11-19_16h21.30.455	THAI_DOC	2021.2.3	Win32	60.72014087	0	19	19	19	1
m	1	0.7168						DUETTO	p	6	23	baseline	500	parola	1	ong	0	no	MT19F19	19	F	2021-11-19_16h21.30.455	THAI_DOC	2021.2.3	Win32	60.72014087	0	20	20	20	1
z	1	0.8673						PUPILE	np	6	0	baseline	250	nonparola	2	ong	0	no	MT19F19	19	F	2021-11-19_16h21.30.455	THAI_DOC	2021.2.3	Win32	60.72014087	0	21	21	21	1
z	1	0.7509						STOVACO	np	7	0	baseline	0	nonparola	2	ong	0	no	MT19F19	19	F	2021-11-19_16h21.30.455	THAI_DOC	2021.2.3	Win32	60.72014087	0	22	22	22	1
m	1	1.1829						BARILE	p	6	7	baseline	500	parola	1	ong	0	no	MT19F19	19	F	2021-11-19_16h21.30.455	THAI_DOC	2021.2.3	Win32	60.72014087	0	23	23	23	1
z	1	0.8339						RANAIO	np	6	0	baseline	250	nonparola	2	ong	0	no	MT19F19	19	F	2021-11-19_16h21.30.455	THAI_DOC	2021.2.3	Win32	60.72014087	0	24	24	24	1
m	1	0.9173						CAVERNA	p	7	14	baseline	250	parola	1	ong	0	no	MT19F19	19	F	2021-11-19_16h21.30.455	THAI_DOC	2021.2.3	Win32	60.72014087	0	25	25	25	1
z	1	1.2175						ROTOIA	np	7	0	baseline	500	nonparola	2	ong	0	no	MT19F19	19	F	2021-11-19_16h21.30.455	THAI_DOC	2021.2.3	Win32	60.72014087	0	26	26	26	1
m	1	0.8838						ALTURA	p	6	8	baseline	500	parola	1	ong	0	no	MT19F19	19	F	2021-11-19_16h21.30.455	THAI_DOC	2021.2.3	Win32	60.72014087	0	27	27	27	1
m	1	0.8171						DIPINTO	p	7	21	baseline	0	parola	1	ong	0	no	MT19F19	19	F	2021-11-19_16h21.30.455	THAI_DOC	2021.2.3	Win32	60.72014087	0	28	28	28	1
m	1	0.7507						LEGUME	p	6	11	baseline	250	parola	1	ong	0	no	MT19F19	19	F	2021-11-19_16h21.30.455	THAI_DOC	2021.2.3	Win32	60.72014087	0	29	29	29	1
z	1	0.7851						FEDINO	np	6	0	baseline	500	nonparola	2	ong	0	no	MT19F19	19	F	2021-11-19_16h21.30.455	THAI_DOC	2021.2.3	Win32	60.72014087	0	30	30	30	1
m	1	1.0504						MENSOLA	p	7	7	baseline	0	parola	1	ong	0	no	MT19F19	19	F	2021-11-19_16h21.30.455	THAI_DOC	2021.2.3	Win32	60.72014087	0	31	31	31	1
z	1	0.8672						ALCUME	np	6	0	baseline	500	nonparola	2	ong	0	no	MT19F19	19	F	2021-11-19_16h21.30.455	THAI_DOC	2021.2.3	Win32	60.72014087	0	32	32	32	1
m	1	1.0002						INNESTO	p	6	13	baseline	0	parola	1	ong	0	no	MT19F19	19	F	2021-11-19_16h21.30.455	THAI_DOC	2021.2.3	Win32	60.72014087	0	33	33	33	1
z	1	0.9169						LAVENDA	np	7	0	baseline	0	nonparola	2	ong	0	no	MT19F19	19	F	2021-11-19_16h21.30.455	THAI_DOC	2021.2.3	Win32	60.72014087	0	34	34	34	1
z	0	1.1502						SLAVINA	p	7	5	baseline	500	parola	1	ong	0	no	MT19F19	19	F	2021-11-19_16h21.30.455	THAI_DOC	2021.2.3	Win32	60.72014087	0	35	35	35	1
m	1	0.8167						ORMONE	p	6	6	baseline	500	parola	1	ong	0	no	MT19F19	19	F	2021-11-19_16h21.30.455	THAI_DOC	2021.2.3	Win32	60.72014087	0	36	36	36	1
z	1	0.9002						UMIONE	np	6	0	baseline	0	nonparola	2	ong	0	no	MT19F19	19	F	2021-11-19_16h21.30.455	THAI_DOC	2021.2.3	Win32	60.72014087	0	37	37	37	1
m	1	0.8						SALAME	p	6	14	baseline	0	parola	1	ong	0	no	MT19F19	19	F	2021-11-19_16h21.30.455	THAI_DOC	2021.2.3	Win32	60.72014087	0	38	38	38	1
z	1	0.9841						GANDOLA	np	7	0	baseline	500	nonparola	2	ong	0	no	MT19F19	19	F	2021-11-19_16h21.30.455	THAI_DOC	2021.2.3	Win32	60.72014087	0	39	39	39	1
z	1	0.9171						DIGEGNO	np	7	0	baseline	500	nonparola	2	ong	0	no	MT19F19	19	F	2021-11-19_16h21.30.455	THAI_DOC	2021.2.3	Win32	60.72014087	0	40	40	40	1
z	1	1.1671						BACRECA	np	7	0	baseline	0	nonparola	2	ong	0	no	MT19F19	19	F	2021-11-19_16h21.30.455	THAI_DOC	2021.2.3	Win32	60.72014087	0	41	41	41	1
m	1	0.8002						RUDERE	p	6	8	baseline	250	parola	1	ong	0	no	MT19F19	19	F	2021-11-19_16h21.30.455	THAI_DOC	2021.2.3	Win32	60.72014087	0	42	42	42	1
z	1	0.7999						OSCITE	np	6	0	baseline	250	nonparola	2	ong	0	no	MT19F19	19	F	2021-11-19_16h21.30.455	THAI_DOC	2021.2.3	Win32	60.72014087	0	43	43	43	1
m	1	0.7832						NETTARE	p	7	14	baseline	500	parola	1	ong	0	no	MT19F19	19	F	2021-11-19_16h21.30.455	THAI_DOC	2021.2.3	Win32	60.72014087	0	44	44	44	1
z	1	0.8673						PENTERA	np	7	0	baseline	0	nonparola	2	ong	0	no	MT19F19	19	F	2021-11-19_16h21.30.455	THAI_DOC	2021.2.3	Win32	60.72014087	0	45	45	45	1
z	1	0.7175						NEBOZIO	np	7	0	baseline	250	nonparola	2	ong	0	no	MT19F19	19	F	2021-11-19_16h21.30.455	THAI_DOC	2021.2.3	Win32	60.72014087	0	46	46	46	1
m	1	0.7504						ZATTERA	p	7	14	baseline	500	parola	1	ong	0	no	MT19F19	19	F	2021-11-19_16h21.30.455	THAI_DOC	2021.2.3	Win32	60.72014087	0	47	47	47	1
z	0	0.9835						LAMIERA	p	7	11	baseline	500	parola	1	ong	0	no	MT19F19	19	F	2021-11-19_16h21.30.455	THAI_DOC	2021.2.3	Win32	60.72014087	0	48	48	48	1
z	1	0.7005						CULINA	np	6	0	baseline	500	nonparola	2	ong	0	no	MT19F19	19	F	2021-11-19_16h21.30.455	THAI_DOC	2021.2.3	Win32	60.72014087	0	49	49	49	1
m	1	0.8169						FALANGE	p	7	9	baseline	250	parola	1	ong	0	no	MT19F19	19	F	2021-11-19_16h21.30.455	THAI_DOC	2021.2.3	Win32	60.72014087	0	50	50	50	1
m	1	0.8502						PEDALE	p	6	16	baseline	500	parola	1	ong	0	no	MT19F19	19	F	2021-11-19_16h21.30.455	THAI_DOC	2021.2.3	Win32	60.72014087	0	51	51	51	1
z	1	1.0171						METARDO	np	7	0	baseline	500	nonparola	2	ong	0	no	MT19F19	19	F	2021-11-19_16h21.30.455	THAI_DOC	2021.2.3	Win32	60.72014087	0	52	52	52	1
m	1	0.8834						EMPORIO	p	7	3	baseline	250	parola	1	ong	0	no	MT19F19	19	F	2021-11-19_16h21.30.455	THAI_DOC	2021.2.3	Win32	60.72014087	0	53	53	53	1
z	1	0.8337						TAPORE	np	6	0	baseline	0	nonparola	2	ong	0	no	MT19F19	19	F	2021-11-19_16h21.30.455	THAI_DOC	2021.2.3	Win32	60.72014087	0	54	54	54	1
z	1	0.784						DENTIDE	np	7	0	baseline	250	nonparola	2	ong	0	no	MT19F19	19	F	2021-11-19_16h21.30.455	THAI_DOC	2021.2.3	Win32	60.72014087	0	55	55	55	1
z	1	0.9004						SEPERTO	np	7	0	baseline	500	nonparola	2	ong	0	no	MT19F19	19	F	2021-11-19_16h21.30.455	THAI_DOC	2021.2.3	Win32	60.72014087	0	56	56	56	1
m	1	1.0172						MUCOSA	p	6	6	baseline	500	parola	1	ong	0	no	MT19F19	19	F	2021-11-19_16h21.30.455	THAI_DOC	2021.2.3	Win32	60.72014087	0	57	57	57	1
z	1	0.784						BECULLA	np	7	0	baseline	250	nonparola	2	ong	0	no	MT19F19	19	F	2021-11-19_16h21.30.455	THAI_DOC	2021.2.3	Win32	60.72014087	0	58	58	58	1
z	0	0.9166						FUCINA	p	6	8	baseline	250	parola	1	ong	0	no	MT19F19	19	F	2021-11-19_16h21.30.455	THAI_DOC	2021.2.3	Win32	60.72014087	0	59	59	59	1
m	1	0.7006						ECLISSI	p	7	5	baseline	0	parola	1	ong	0	no	MT19F19	19	F	2021-11-19_16h21.30.455	THAI_DOC	2021.2.3	Win32	60.72014087	0	60	60	60	1
m	1	0.7335						TROFEO	p	6	23	baseline	250	parola	1	ong	0	no	MT19F19	19	F	2021-11-19_16h21.30.455	THAI_DOC	2021.2.3	Win32	60.72014087	0	61	61	61	1
m	1	0.8502						ROTTAME	p	7	7	baseline	0	parola	1	ong	0	no	MT19F19	19	F	2021-11-19_16h21.30.455	THAI_DOC	2021.2.3	Win32	60.72014087	0	62	62	62	1
z	1	1.0009						MENDOLO	np	7	0	baseline	500	nonparola	2	ong	0	no	MT19F19	19	F	2021-11-19_16h21.30.455	THAI_DOC	2021.2.3	Win32	60.72014087	0	63	63	63	1
z	1	1.5832						ARSINE	np	6	0	baseline	250	nonparola	2	ong	0	no	MT19F19	19	F	2021-11-19_16h21.30.455	THAI_DOC	2021.2.3	Win32	60.72014087	0	64	64	64	1
m	1	0.8008						TISANA	p	6	7	baseline	0	parola	1	ong	0	no	MT19F19	19	F	2021-11-19_16h21.30.455	THAI_DOC	2021.2.3	Win32	60.72014087	0	65	65	65	1
z	1	0.7337						ORLINO	np	6	0	baseline	0	nonparola	2	ong	0	no	MT19F19	19	F	2021-11-19_16h21.30.455	THAI_DOC	2021.2.3	Win32	60.72014087	0	66	66	66	1
z	0	0.767						ARINGA	p	6	9	baseline	500	parola	1	ong	0	no	MT19F19	19	F	2021-11-19_16h21.30.455	THAI_DOC	2021.2.3	Win32	60.72014087	0	67	67	67	1
z	1	1.0837						TENGINE	np	7	0	baseline	0	nonparola	2	ong	0	no	MT19F19	19	F	2021-11-19_16h21.30.455	THAI_DOC	2021.2.3	Win32	60.72014087	0	68	68	68	1
m	1	0.7676						ATTICO	p	6	6	baseline	500	parola	1	ong	0	no	MT19F19	19	F	2021-11-19_16h21.30.455	THAI_DOC	2021.2.3	Win32	60.72014087	0	69	69	69	1
z	1	0.7172						VENORE	np	6	0	baseline	250	nonparola	2	ong	0	no	MT19F19	19	F	2021-11-19_16h21.30.455	THAI_DOC	2021.2.3	Win32	60.72014087	0	70	70	70	1
z	0	0.9167						DARSENA	p	7	9	baseline	0	parola	1	ong	0	no	MT19F19	19	F	2021-11-19_16h21.30.455	THAI_DOC	2021.2.3	Win32	60.72014087	0	71	71	71	1
z	1	1.2673						ALCIERE	np	7	0	baseline	250	nonparola	2	ong	0	no	MT19F19	19	F	2021-11-19_16h21.30.455	THAI_DOC	2021.2.3	Win32	60.72014087	0	72	72	72	1
z	1	0.7841						ENTIMO	np	6	0	baseline	0	nonparola	2	ong	0	no	MT19F19	19	F	2021-11-19_16h21.30.455	THAI_DOC	2021.2.3	Win32	60.72014087	0	73	73	73	1
m	1	0.8508						LIVIDO	p	6	8	baseline	500	parola	1	ong	0	no	MT19F19	19	F	2021-11-19_16h21.30.455	THAI_DOC	2021.2.3	Win32	60.72014087	0	74	74	74	1
m	1	0.683						NAUSEA	p	6	15	baseline	0	parola	1	ong	0	no	MT19F19	19	F	2021-11-19_16h21.30.455	THAI_DOC	2021.2.3	Win32	60.72014087	0	75	75	75	1
z	1	0.8001						VERCACE	np	7	0	baseline	500	nonparola	2	ong	0	no	MT19F19	19	F	2021-11-19_16h21.30.455	THAI_DOC	2021.2.3	Win32	60.72014087	0	76	76	76	1
m	1	0.851						COFANO	p	6	9	baseline	0	parola	1	ong	0	no	MT19F19	19	F	2021-11-19_16h21.30.455	THAI_DOC	2021.2.3	Win32	60.72014087	0	77	77	77	1
z	1	0.7341						USPICIO	np	7	0	baseline	250	nonparola	2	ong	0	no	MT19F19	19	F	2021-11-19_16h21.30.455	THAI_DOC	2021.2.3	Win32	60.72014087	0	78	78	78	1
m	1	0.717						IMBUTO	p	6	9	baseline	0	parola	1	ong	0	no	MT19F19	19	F	2021-11-19_16h21.30.455	THAI_DOC	2021.2.3	Win32	60.72014087	0	79	79	79	1
z	1	0.784						SADIVA	np	6	0	baseline	500	nonparola	2	ong	0	no	MT19F19	19	F	2021-11-19_16h21.30.455	THAI_DOC	2021.2.3	Win32	60.72014087	0	80	80	80	1
m	1	0.8006						BOZZOLO	p	7	7	baseline	0	parola	1	ong	0	no	MT19F19	19	F	2021-11-19_16h21.30.455	THAI_DOC	2021.2.3	Win32	60.72014087	0	81	81	81	1
z	1	0.8838						OMPICCIO	np	7	0	baseline	0	nonparola	2	ong	0	no	MT19F19	19	F	2021-11-19_16h21.30.455	THAI_DOC	2021.2.3	Win32	60.72014087	0	82	82	82	1
z	1	0.9505						LIMPONE	np	7	0	baseline	500	nonparola	2	ong	0	no	MT19F19	19	F	2021-11-19_16h21.30.455	THAI_DOC	2021.2.3	Win32	60.72014087	0	83	83	83	1
z	1	1.2007						NARCICO	np	7	0	baseline	250	nonparola	2	ong	0	no	MT19F19	19	F	2021-11-19_16h21.30.455	THAI_DOC	2021.2.3	Win32	60.72014087	0	84	84	84	1
m	1	0.817						PASCOLO	p	7	7	baseline	0	parola	1	ong	0	no	MT19F19	19	F	2021-11-19_16h21.30.455	THAI_DOC	2021.2.3	Win32	60.72014087	0	85	85	85	1
z	1	1.1672						INSOGNA	np	7	0	baseline	250	nonparola	2	ong	0	no	MT19F19	19	F	2021-11-19_16h21.30.455	THAI_DOC	2021.2.3	Win32	60.72014087	0	86	86	86	1
m	1	0.9508						PATINA	p	6	14	baseline	250	parola	1	ong	0	no	MT19F19	19	F	2021-11-19_16h21.30.455	THAI_DOC	2021.2.3	Win32	60.72014087	0	87	87	87	1
z	1	0.8169						ADOLTO	np	7	0	baseline	0	nonparola	2	ong	0	no	MT19F19	19	F	2021-11-19_16h21.30.455	THAI_DOC	2021.2.3	Win32	60.72014087	0	88	88	88	1
m	1	0.7337						UTENTE	p	6	34	baseline	0	parola	1	ong	0	no	MT19F19	19	F	2021-11-19_16h21.30.455	THAI_DOC	2021.2.3	Win32	60.72014087	0	89	89	89	1
z	1	0.7842						CIPELLA	np	7	0	baseline	500	nonparola	2	ong	0	no	MT19F19	19	F	2021-11-19_16h21.30.455	THAI_DOC	2021.2.3	Win32	60.72014087	0	90	90	90	1
m	1	0.7674						GINEPRO	p	7	10	baseline	0	parola	1	ong	0	no	MT19F19	19	F	2021-11-19_16h21.30.455	THAI_DOC	2021.2.3	Win32	60.72014087	0	91	91	91	1
z	1	0.7673						NONATO	np	6	0	baseline	500	nonparola	2	ong	0	no	MT19F19	19	F	2021-11-19_16h21.30.455	THAI_DOC	2021.2.3	Win32	60.72014087	0	92	92	92	1
m	1	1.0333						CALICE	p	6	10	baseline	0	parola	1	ong	0	no	MT19F19	19	F	2021-11-19_16h21.30.455	THAI_DOC	2021.2.3	Win32	60.72014087	0	93	93	93	1
m	1	0.917						TORACE	p	6	31	baseline	250	parola	1	ong	0	no	MT19F19	19	F	2021-11-19_16h21.30.455	THAI_DOC	2021.2.3	Win32	60.72014087	0	94	94	94	1
m	1	1.117						REDINE	p	6	8	baseline	500	parola	1	ong	0	no	MT19F19	19	F	2021-11-19_16h21.30.455	THAI_DOC	2021.2.3	Win32	60.72014087	0	95	95	95	1
m	1	0.7339						GOMITO	p	6	35	baseline	0	parola	1	ong	0	no	MT19F19	19	F	2021-11-19_16h21.30.455	THAI_DOC	2021.2.3	Win32	60.72014087	0	96	96	96	1
z	1	0.8002						INGENSO	np	7	0	baseline	500	nonparola	2	ong	0	no	MT19F19	19	F	2021-11-19_16h21.30.455	THAI_DOC	2021.2.3	Win32	60.72014087	0	97	97	97	1
z	1	0.8504						COVALLO	np	7	0	baseline	250	nonparola	2	ong	0	no	MT19F19	19	F	2021-11-19_16h21.30.455	THAI_DOC	2021.2.3	Win32	60.72014087	0	98	98	98	1
m	1	0.6515						MONACO	p	6	24	baseline	250	parola	1	ong	0	no	MT19F19	19	F	2021-11-19_16h21.30.455	THAI_DOC	2021.2.3	Win32	60.72014087	0	99	99	99	1
m	1	0.9171						DILUVIO	p	7	34	monitoring	0	parola	1	ong	0	no	MT19F19	19	F	2021-11-19_16h21.30.455	THAI_DOC	2021.2.3	Win32	60.72014087						0	0	0	0	1
z	1	0.8246						PADATO	np	6	0	monitoring	250	nonparola	2	ong	0	no	MT19F19	19	F	2021-11-19_16h21.30.455	THAI_DOC	2021.2.3	Win32	60.72014087						0	1	1	1	1
m	1	0.9219						STIVALE	p	7	10	monitoring	0	parola	1	ong	0	no	MT19F19	19	F	2021-11-19_16h21.30.455	THAI_DOC	2021.2.3	Win32	60.72014087						0	2	2	2	1
z	1	1.0598						BAMMINO	np	7	0	monitoring	0	nonparola	2	ong	0	no	MT19F19	19	F	2021-11-19_16h21.30.455	THAI_DOC	2021.2.3	Win32	60.72014087						0	3	3	3	1
z	1	1.1161						NUDOLA	np	6	0	monitoring	250	nonparola	2	ong	0	no	MT19F19	19	F	2021-11-19_16h21.30.455	THAI_DOC	2021.2.3	Win32	60.72014087						0	4	4	4	1
z	0	1.5897						ZAMPINO	p	7	6	monitoring	500	parola	1	ong	0	no	MT19F19	19	F	2021-11-19_16h21.30.455	THAI_DOC	2021.2.3	Win32	60.72014087						0	5	5	5	1
m	1	0.9348						CALDAIA	p	7	12	monitoring	250	parola	1	ong	0	no	MT19F19	19	F	2021-11-19_16h21.30.455	THAI_DOC	2021.2.3	Win32	60.72014087						0	6	6	6	1
z	1	1.4565						FULGINE	np	7	0	monitoring	0	nonparola	2	ong	0	no	MT19F19	19	F	2021-11-19_16h21.30.455	THAI_DOC	2021.2.3	Win32	60.72014087						0	7	7	7	1
m	1	1.3099						URANIO	p	6	9	monitoring	250	parola	1	ong	0	no	MT19F19	19	F	2021-11-19_16h21.30.455	THAI_DOC	2021.2.3	Win32	60.72014087						0	8	8	8	1
z	1	0.9393						APISSO	np	6	0	monitoring	500	nonparola	2	ong	0	no	MT19F19	19	F	2021-11-19_16h21.30.455	THAI_DOC	2021.2.3	Win32	60.72014087						0	9	9	9	1
z	0	1.0507						CAGERMA	np	7	0	monitoring	0	l	2	pmcue	0	no	MT19F19	19	F	2021-11-19_16h21.30.455	THAI_DOC	2021.2.3	Win32	60.72014087						0	10	10	10	1
m	1	1.034						TAZZINA	p	7	10	monitoring	250	parola	1	ong	0	no	MT19F19	19	F	2021-11-19_16h21.30.455	THAI_DOC	2021.2.3	Win32	60.72014087						0	11	11	11	1
m	1	1.0125						VAPORE	p	6	40	monitoring	0	parola	1	ong	0	no	MT19F19	19	F	2021-11-19_16h21.30.455	THAI_DOC	2021.2.3	Win32	60.72014087						0	12	12	12	1
z	1	1.111						FEDORE	np	6	0	monitoring	250	nonparola	2	ong	0	no	MT19F19	19	F	2021-11-19_16h21.30.455	THAI_DOC	2021.2.3	Win32	60.72014087						0	13	13	13	1
m	1	1.1005						MONTONE	p	7	8	monitoring	250	parola	1	ong	0	no	MT19F19	19	F	2021-11-19_16h21.30.455	THAI_DOC	2021.2.3	Win32	60.72014087						0	14	14	14	1
z	1	0.8592						CANEZZA	np	7	0	monitoring	0	nonparola	2	ong	0	no	MT19F19	19	F	2021-11-19_16h21.30.455	THAI_DOC	2021.2.3	Win32	60.72014087						0	15	15	15	1
z	1	1.0337						RAGINA	np	6	0	monitoring	250	nonparola	2	ong	0	no	MT19F19	19	F	2021-11-19_16h21.30.455	THAI_DOC	2021.2.3	Win32	60.72014087						0	16	16	16	1
m	1	0.9344						AGNELLO	p	7	17	monitoring	250	parola	1	ong	0	no	MT19F19	19	F	2021-11-19_16h21.30.455	THAI_DOC	2021.2.3	Win32	60.72014087						0	17	17	17	1
z	1	1.5119						PINARIO	np	7	0	monitoring	250	nonparola	2	ong	0	no	MT19F19	19	F	2021-11-19_16h21.30.455	THAI_DOC	2021.2.3	Win32	60.72014087						0	18	18	18	1
z	1	1.0174						INDANO	np	6	0	monitoring	500	nonparola	2	ong	0	no	MT19F19	19	F	2021-11-19_16h21.30.455	THAI_DOC	2021.2.3	Win32	60.72014087						0	19	19	19	1
m	1	1.1513						BISTURI	p	7	8	monitoring	250	parola	1	ong	0	no	MT19F19	19	F	2021-11-19_16h21.30.455	THAI_DOC	2021.2.3	Win32	60.72014087						0	20	20	20	1
z	1	0.9391						SECONTO	np	7	0	monitoring	250	nonparola	2	ong	0	no	MT19F19	19	F	2021-11-19_16h21.30.455	THAI_DOC	2021.2.3	Win32	60.72014087						0	21	21	21	1
m	0	0.826						POMATA	p	6	0	monitoring	500	l	1	pmcue	0	no	MT19F19	19	F	2021-11-19_16h21.30.455	THAI_DOC	2021.2.3	Win32	60.72014087						0	22	22	22	1
z	1	0.9008						UMETTA	np	6	0	monitoring	250	nonparola	2	ong	0	no	MT19F19	19	F	2021-11-19_16h21.30.455	THAI_DOC	2021.2.3	Win32	60.72014087						0	23	23	23	1
m	1	0.8835						FRUSCIO	p	7	9	monitoring	0	parola	1	ong	0	no	MT19F19	19	F	2021-11-19_16h21.30.455	THAI_DOC	2021.2.3	Win32	60.72014087						0	24	24	24	1
m	1	0.8086						ORDIGNO	p	7	15	monitoring	250	parola	1	ong	0	no	MT19F19	19	F	2021-11-19_16h21.30.455	THAI_DOC	2021.2.3	Win32	60.72014087						0	25	25	25	1
z	1	1.451						METALO	np	6	0	monitoring	0	nonparola	2	ong	0	no	MT19F19	19	F	2021-11-19_16h21.30.455	THAI_DOC	2021.2.3	Win32	60.72014087						0	26	26	26	1
z	1	0.7342						GAVERA	np	6	0	monitoring	500	nonparola	2	ong	0	no	MT19F19	19	F	2021-11-19_16h21.30.455	THAI_DOC	2021.2.3	Win32	60.72014087						0	27	27	27	1
m	1	1.3183						INSERTO	p	7	9	monitoring	0	parola	1	ong	0	no	MT19F19	19	F	2021-11-19_16h21.30.455	THAI_DOC	2021.2.3	Win32	60.72014087						0	28	28	28	1
m	1	1.0705						VICARIO	p	7	9	monitoring	500	parola	1	ong	0	no	MT19F19	19	F	2021-11-19_16h21.30.455	THAI_DOC	2021.2.3	Win32	60.72014087						0	29	29	29	1
z	1	0.9426						ACENDA	np	6	0	monitoring	0	nonparola	2	ong	0	no	MT19F19	19	F	2021-11-19_16h21.30.455	THAI_DOC	2021.2.3	Win32	60.72014087						0	30	30	30	1
m	1	1.1838						DECADE	p	6	7	monitoring	0	parola	1	ong	0	no	MT19F19	19	F	2021-11-19_16h21.30.455	THAI_DOC	2021.2.3	Win32	60.72014087						0	31	31	31	1
z	1	0.9504						PALETE	np	6	0	monitoring	500	nonparola	2	ong	0	no	MT19F19	19	F	2021-11-19_16h21.30.455	THAI_DOC	2021.2.3	Win32	60.72014087						0	32	32	32	1
m	1	0.7524						SENAPE	p	6	17	monitoring	500	parola	1	ong	0	no	MT19F19	19	F	2021-11-19_16h21.30.455	THAI_DOC	2021.2.3	Win32	60.72014087						0	33	33	33	1
z	1	1.7334						TENTONO	np	7	0	monitoring	0	nonparola	2	ong	0	no	MT19F19	19	F	2021-11-19_16h21.30.455	THAI_DOC	2021.2.3	Win32	60.72014087						0	34	34	34	1
m	0	1.4839						MANICO	p	6	12	monitoring	0	l	1	pmcue	0	no	MT19F19	19	F	2021-11-19_16h21.30.455	THAI_DOC	2021.2.3	Win32	60.72014087						0	35	35	35	1
	0							GETTONE	p	7	5	monitoring	250	parola	1	ong	0	no	MT19F19	19	F	2021-11-19_16h21.30.455	THAI_DOC	2021.2.3	Win32	60.72014087						0	36	36	36	1
z	1	0.7839						CALERA	np	6	0	monitoring	500	nonparola	2	ong	0	no	MT19F19	19	F	2021-11-19_16h21.30.455	THAI_DOC	2021.2.3	Win32	60.72014087						0	37	37	37	1
m	1	1.9497						USTIONE	p	7	20	monitoring	500	parola	1	ong	0	no	MT19F19	19	F	2021-11-19_16h21.30.455	THAI_DOC	2021.2.3	Win32	60.72014087						0	38	38	38	1
m	1	1.5903						LEGNAME	p	7	7	monitoring	0	parola	1	ong	0	no	MT19F19	19	F	2021-11-19_16h21.30.455	THAI_DOC	2021.2.3	Win32	60.72014087						0	39	39	39	1
z	1	1.3159						MODIVO	np	6	0	monitoring	0	nonparola	2	ong	0	no	MT19F19	19	F	2021-11-19_16h21.30.455	THAI_DOC	2021.2.3	Win32	60.72014087						0	40	40	40	1
m	1	1.4829						RADURA	p	6	9	monitoring	0	parola	1	ong	0	no	MT19F19	19	F	2021-11-19_16h21.30.455	THAI_DOC	2021.2.3	Win32	60.72014087						0	41	41	41	1
m	0	1.5201						TUANTO	np	6	0	monitoring	250	nonparola	2	ong	0	no	MT19F19	19	F	2021-11-19_16h21.30.455	THAI_DOC	2021.2.3	Win32	60.72014087						0	42	42	42	1
z	0	0.7678						PICCONE	p	7	11	monitoring	0	parola	1	ong	0	no	MT19F19	19	F	2021-11-19_16h21.30.455	THAI_DOC	2021.2.3	Win32	60.72014087						0	43	43	43	1
z	1	1.0341						LACREME	np	7	0	monitoring	250	nonparola	2	ong	0	no	MT19F19	19	F	2021-11-19_16h21.30.455	THAI_DOC	2021.2.3	Win32	60.72014087						0	44	44	44	1
z	1	1.0099						DILITTA	np	7	0	monitoring	500	nonparola	2	ong	0	no	MT19F19	19	F	2021-11-19_16h21.30.455	THAI_DOC	2021.2.3	Win32	60.72014087						0	45	45	45	1
z	0	1.0833						TOMANTE	np	7	0	monitoring	0	l	2	pmcue	0	no	MT19F19	19	F	2021-11-19_16h21.30.455	THAI_DOC	2021.2.3	Win32	60.72014087						0	46	46	46	1
m	1	0.8331						OTTONE	p	6	17	monitoring	500	parola	1	ong	0	no	MT19F19	19	F	2021-11-19_16h21.30.455	THAI_DOC	2021.2.3	Win32	60.72014087						0	47	47	47	1
m	1	0.8714						GAZEBO	p	6	8	monitoring	0	parola	1	ong	0	no	MT19F19	19	F	2021-11-19_16h21.30.455	THAI_DOC	2021.2.3	Win32	60.72014087						0	48	48	48	1
z	1	0.7342						NENICO	np	6	0	monitoring	250	nonparola	2	ong	0	no	MT19F19	19	F	2021-11-19_16h21.30.455	THAI_DOC	2021.2.3	Win32	60.72014087						0	49	49	49	1
m	1	1.2336						ARPIONE	p	7	12	monitoring	250	parola	1	ong	0	no	MT19F19	19	F	2021-11-19_16h21.30.455	THAI_DOC	2021.2.3	Win32	60.72014087						0	50	50	50	1
z	1	1.0674						VANIGIA	np	7	0	monitoring	500	nonparola	2	ong	0	no	MT19F19	19	F	2021-11-19_16h21.30.455	THAI_DOC	2021.2.3	Win32	60.72014087						0	51	51	51	1
z	1	0.9719						EBLISSE	np	7	0	monitoring	0	nonparola	2	ong	0	no	MT19F19	19	F	2021-11-19_16h21.30.455	THAI_DOC	2021.2.3	Win32	60.72014087						0	52	52	52	1
m	1	0.9682						CARTINA	p	7	13	monitoring	250	parola	1	ong	0	no	MT19F19	19	F	2021-11-19_16h21.30.455	THAI_DOC	2021.2.3	Win32	60.72014087						0	53	53	53	1
z	1	0.9392						TECITA	np	6	0	monitoring	500	nonparola	2	ong	0	no	MT19F19	19	F	2021-11-19_16h21.30.455	THAI_DOC	2021.2.3	Win32	60.72014087						0	54	54	54	1
z	0	1.1881						FELINO	p	6	9	monitoring	500	parola	1	ong	0	no	MT19F19	19	F	2021-11-19_16h21.30.455	THAI_DOC	2021.2.3	Win32	60.72014087						0	55	55	55	1
z	1	0.943						GINEVRO	np	7	0	monitoring	250	nonparola	2	ong	0	no	MT19F19	19	F	2021-11-19_16h21.30.455	THAI_DOC	2021.2.3	Win32	60.72014087						0	56	56	56	1
z	1	0.9166						ELANCO	np	6	0	monitoring	250	nonparola	2	ong	0	no	MT19F19	19	F	2021-11-19_16h21.30.455	THAI_DOC	2021.2.3	Win32	60.72014087						0	57	57	57	1
m	1	0.8896						BIDONE	p	6	13	monitoring	0	parola	1	ong	0	no	MT19F19	19	F	2021-11-19_16h21.30.455	THAI_DOC	2021.2.3	Win32	60.72014087						0	58	58	58	1
m	1	0.8561						LEMURE	p	6	3	monitoring	500	parola	1	ong	0	no	MT19F19	19	F	2021-11-19_16h21.30.455	THAI_DOC	2021.2.3	Win32	60.72014087						0	59	59	59	1
m	0	0.9346						SAGOMA	p	6	0	monitoring	250	l	1	pmcue	0	no	MT19F19	19	F	2021-11-19_16h21.30.455	THAI_DOC	2021.2.3	Win32	60.72014087						0	60	60	60	1
m	1	0.9346						REPERTO	p	7	7	monitoring	0	parola	1	ong	0	no	MT19F19	19	F	2021-11-19_16h21.30.455	THAI_DOC	2021.2.3	Win32	60.72014087						0	61	61	61	1
z	1	0.9508						MIDULLO	np	7	0	monitoring	250	nonparola	2	ong	0	no	MT19F19	19	F	2021-11-19_16h21.30.455	THAI_DOC	2021.2.3	Win32	60.72014087						0	62	62	62	1
z	1	1.2006						DANNOLA	np	7	0	monitoring	500	nonparola	2	ong	0	no	MT19F19	19	F	2021-11-19_16h21.30.455	THAI_DOC	2021.2.3	Win32	60.72014087						0	63	63	63	1
m	1	1.2091						ORFANO	p	6	9	monitoring	500	parola	1	ong	0	no	MT19F19	19	F	2021-11-19_16h21.30.455	THAI_DOC	2021.2.3	Win32	60.72014087						0	64	64	64	1
z	1	0.837						BANENA	np	6	0	monitoring	250	nonparola	2	ong	0	no	MT19F19	19	F	2021-11-19_16h21.30.455	THAI_DOC	2021.2.3	Win32	60.72014087						0	65	65	65	1
z	1	1.1191						FERPATA	np	7	0	monitoring	0	nonparola	2	ong	0	no	MT19F19	19	F	2021-11-19_16h21.30.455	THAI_DOC	2021.2.3	Win32	60.72014087						0	66	66	66	1
m	1	1.0505						NEURONE	p	7	11	monitoring	250	parola	1	ong	0	no	MT19F19	19	F	2021-11-19_16h21.30.455	THAI_DOC	2021.2.3	Win32	60.72014087						0	67	67	67	1
z	1	0.9344						LATTERA	np	7	0	monitoring	500	nonparola	2	ong	0	no	MT19F19	19	F	2021-11-19_16h21.30.455	THAI_DOC	2021.2.3	Win32	60.72014087						0	68	68	68	1
z	1	0.9176						GESIONE	np	7	0	monitoring	500	nonparola	2	ong	0	no	MT19F19	19	F	2021-11-19_16h21.30.455	THAI_DOC	2021.2.3	Win32	60.72014087						0	69	69	69	1
m	1	0.9174						PEDANA	p	6	18	monitoring	500	parola	1	ong	0	no	MT19F19	19	F	2021-11-19_16h21.30.455	THAI_DOC	2021.2.3	Win32	60.72014087						0	70	70	70	1
z	0	0.9336						MACIATA	np	7	0	monitoring	500	l	2	pmcue	0	no	MT19F19	19	F	2021-11-19_16h21.30.455	THAI_DOC	2021.2.3	Win32	60.72014087						0	71	71	71	1
z	1	0.9098						FIOLINO	np	7	0	monitoring	250	nonparola	2	ong	0	no	MT19F19	19	F	2021-11-19_16h21.30.455	THAI_DOC	2021.2.3	Win32	60.72014087						0	72	72	72	1
m	1	1.2167						INGORGO	p	7	16	monitoring	0	parola	1	ong	0	no	MT19F19	19	F	2021-11-19_16h21.30.455	THAI_DOC	2021.2.3	Win32	60.72014087						0	73	73	73	1
z	1	0.8516						IMPORO	np	6	0	monitoring	250	nonparola	2	ong	0	no	MT19F19	19	F	2021-11-19_16h21.30.455	THAI_DOC	2021.2.3	Win32	60.72014087						0	74	74	74	1
m	1	0.7359						NOBILE	p	6	29	monitoring	500	parola	1	ong	0	no	MT19F19	19	F	2021-11-19_16h21.30.455	THAI_DOC	2021.2.3	Win32	60.72014087						0	75	75	75	1
m	1	1.0062						MINIERA	p	7	19	monitoring	500	parola	1	ong	0	no	MT19F19	19	F	2021-11-19_16h21.30.455	THAI_DOC	2021.2.3	Win32	60.72014087						0	76	76	76	1
z	1	0.8364						ALLARVE	np	7	0	monitoring	500	nonparola	2	ong	0	no	MT19F19	19	F	2021-11-19_16h21.30.455	THAI_DOC	2021.2.3	Win32	60.72014087						0	77	77	77	1
z	1	0.8584						DIBANO	np	6	0	monitoring	250	nonparola	2	ong	0	no	MT19F19	19	F	2021-11-19_16h21.30.455	THAI_DOC	2021.2.3	Win32	60.72014087						0	78	78	78	1
m	1	0.7367						FAGOTTO	p	7	7	monitoring	0	parola	1	ong	0	no	MT19F19	19	F	2021-11-19_16h21.30.455	THAI_DOC	2021.2.3	Win32	60.72014087						0	79	79	79	1
m	1	0.884						PALUDE	p	6	13	monitoring	0	parola	1	ong	0	no	MT19F19	19	F	2021-11-19_16h21.30.455	THAI_DOC	2021.2.3	Win32	60.72014087						0	80	80	80	1
z	1	0.7564						MUDINO	np	6	0	monitoring	500	nonparola	2	ong	0	no	MT19F19	19	F	2021-11-19_16h21.30.455	THAI_DOC	2021.2.3	Win32	60.72014087						0	81	81	81	1
z	1	0.8292						ESTEBA	np	6	0	monitoring	500	nonparola	2	ong	0	no	MT19F19	19	F	2021-11-19_16h21.30.455	THAI_DOC	2021.2.3	Win32	60.72014087						0	82	82	82	1
z	0	0.729						MANTIDE	p	7	9	monitoring	250	l	1	pmcue	0	no	MT19F19	19	F	2021-11-19_16h21.30.455	THAI_DOC	2021.2.3	Win32	60.72014087						0	83	83	83	1
m	1	0.7342						UVETTA	p	6	11	monitoring	500	parola	1	ong	0	no	MT19F19	19	F	2021-11-19_16h21.30.455	THAI_DOC	2021.2.3	Win32	60.72014087						0	84	84	84	1
m	1	0.7366						ESILIO	p	6	41	monitoring	250	parola	1	ong	0	no	MT19F19	19	F	2021-11-19_16h21.30.455	THAI_DOC	2021.2.3	Win32	60.72014087						0	85	85	85	1
m	0	0.8846						RECRUTA	np	7	0	monitoring	500	nonparola	2	ong	0	no	MT19F19	19	F	2021-11-19_16h21.30.455	THAI_DOC	2021.2.3	Win32	60.72014087						0	86	86	86	1
m	1	0.8341						TIMONE	p	7	31	monitoring	250	parola	1	ong	0	no	MT19F19	19	F	2021-11-19_16h21.30.455	THAI_DOC	2021.2.3	Win32	60.72014087						0	87	87	87	1
z	0	0.7244						CAVOLO	p	6	13	monitoring	0	parola	1	ong	0	no	MT19F19	19	F	2021-11-19_16h21.30.455	THAI_DOC	2021.2.3	Win32	60.72014087						0	88	88	88	1
z	1	1.4338						NOTTARE	np	7	0	monitoring	500	nonparola	2	ong	0	no	MT19F19	19	F	2021-11-19_16h21.30.455	THAI_DOC	2021.2.3	Win32	60.72014087						0	89	89	89	1
m	1	0.8449						LICHENE	p	7	7	monitoring	0	parola	1	ong	0	no	MT19F19	19	F	2021-11-19_16h21.30.455	THAI_DOC	2021.2.3	Win32	60.72014087						0	90	90	90	1
z	1	1.0507						PUSTINO	np	7	0	monitoring	500	nonparola	2	ong	0	no	MT19F19	19	F	2021-11-19_16h21.30.455	THAI_DOC	2021.2.3	Win32	60.72014087						0	91	91	91	1
m	1	0.7163						MULINO	p	6	7	monitoring	0	parola	1	ong	0	no	MT19F19	19	F	2021-11-19_16h21.30.455	THAI_DOC	2021.2.3	Win32	60.72014087						0	92	92	92	1
z	1	0.9385						VAROLO	np	6	0	monitoring	0	nonparola	2	ong	0	no	MT19F19	19	F	2021-11-19_16h21.30.455	THAI_DOC	2021.2.3	Win32	60.72014087						0	93	93	93	1
m	0	0.9414						ENIGMA	p	6	9	monitoring	500	l	1	pmcue	0	no	MT19F19	19	F	2021-11-19_16h21.30.455	THAI_DOC	2021.2.3	Win32	60.72014087						0	94	94	94	1
m	1	0.9264						NARICE	p	6	15	monitoring	250	parola	1	ong	0	no	MT19F19	19	F	2021-11-19_16h21.30.455	THAI_DOC	2021.2.3	Win32	60.72014087						0	95	95	95	1
z	1	1.0341						CAVIDE	np	6	0	monitoring	500	nonparola	2	ong	0	no	MT19F19	19	F	2021-11-19_16h21.30.455	THAI_DOC	2021.2.3	Win32	60.72014087						0	96	96	96	1
z	1	1.0615						VOLACE	np	6	0	monitoring	0	nonparola	2	ong	0	no	MT19F19	19	F	2021-11-19_16h21.30.455	THAI_DOC	2021.2.3	Win32	60.72014087						0	97	97	97	1
m	0	1.6681						SADICE	np	6	0	monitoring	0	nonparola	2	ong	0	no	MT19F19	19	F	2021-11-19_16h21.30.455	THAI_DOC	2021.2.3	Win32	60.72014087						0	98	98	98	1
m	1	0.824						VORTICE	p	7	14	monitoring	250	parola	1	ong	0	no	MT19F19	19	F	2021-11-19_16h21.30.455	THAI_DOC	2021.2.3	Win32	60.72014087						0	99	99	99	1
																			MT19F19	19	F	2021-11-19_16h21.30.455	THAI_DOC	2021.2.3	Win32	60.72014087											y	1	5.6933	n	1	4.7734	y	0	2.3005
