# Supplementary material for: Thinking about it: the impact of COVID-19-related stimuli on prospective memory
Source: PeerJ. 2023 Nov 16;11:e16389. doi: 10.7717/peerj.16389 (PMC10657566; doi:10.7717/peerj.16389)
Supplement: Supplemental Information 4 — The raw data from both the task and the questionnaire. Both folders are divided in the three conditions (COV, DOC, and NEGA) depending on the presented video clip. [file peerj-11-16389-s004.zip › Data/RAW_Data_Task/DOC_version/Alessia_98_doc.csv]

trial_key.keys	trial_key.corr	trial_key.rt	trials_loop_practice.thisRepN	trials_loop_practice.thisTrialN	trials_loop_practice.thisN	trials_loop_practice.thisIndex	trials_loop_practice.ran	stimolo	parolanonparola	lunghezza	frequenza	blocco	jitter	rispcorr	StimTrig	stim_type	stimulus_after	underline	ID_Soggetto*	Età*	Sesso	date	expName	psychopyVersion	OS	frameRate	trials_loop_baseline.thisRepN	trials_loop_baseline.thisTrialN	trials_loop_baseline.thisN	trials_loop_baseline.thisIndex	trials_loop_baseline.ran	trials_loop_attention.thisRepN	trials_loop_attention.thisTrialN	trials_loop_attention.thisN	trials_loop_attention.thisIndex	trials_loop_attention.ran	neutral1_key.keys	neutral1_key.corr	neutral1_key.rt	neutral1_key_2.keys	neutral1_key_2.corr	neutral1_key_2.rt	neutral1_key_3.keys	neutral1_key_3.corr	neutral1_key_3.rt
m	1	1.7278	0	0	0	0	1	ARANCIA	p	7	31	practice	500	parola	1	ong	0	no	Alessia_98	23	Femmina	2021-10-13_14h11.04.913	THAI_DOC	2021.2.3	Win32	59.87306909
z	1	0.969	0	1	1	1	1	RECINA	np	6	0	practice	500	nonparola	2	ong	0	no	Alessia_98	23	Femmina	2021-10-13_14h11.04.913	THAI_DOC	2021.2.3	Win32	59.87306909
z	1	0.9877	0	2	2	2	1	TUCCANA	np	7	0	practice	250	nonparola	2	ong	0	no	Alessia_98	23	Femmina	2021-10-13_14h11.04.913	THAI_DOC	2021.2.3	Win32	59.87306909
m	1	0.8348	0	3	3	3	1	PETTINE	p	7	1	practice	0	parola	1	ong	0	no	Alessia_98	23	Femmina	2021-10-13_14h11.04.913	THAI_DOC	2021.2.3	Win32	59.87306909
z	1	1.1332	0	4	4	4	1	INFITO	np	6	0	practice	500	nonparola	2	ong	0	no	Alessia_98	23	Femmina	2021-10-13_14h11.04.913	THAI_DOC	2021.2.3	Win32	59.87306909
m	1	0.7802	0	5	5	5	1	GIUDICE	p	7	374	practice	500	parola	1	ong	0	no	Alessia_98	23	Femmina	2021-10-13_14h11.04.913	THAI_DOC	2021.2.3	Win32	59.87306909
m	1	0.7032	0	6	6	6	1	VOLANTE	p	7	89	practice	0	parola	1	ong	0	no	Alessia_98	23	Femmina	2021-10-13_14h11.04.913	THAI_DOC	2021.2.3	Win32	59.87306909
z	1	0.9429	0	7	7	7	1	CUBELA	np	6	0	practice	250	nonparola	2	ong	0	no	Alessia_98	23	Femmina	2021-10-13_14h11.04.913	THAI_DOC	2021.2.3	Win32	59.87306909
z	1	1.4218	0	8	8	8	1	LUGGINE	np	7	0	practice	0	nonparola	2	ong	0	no	Alessia_98	23	Femmina	2021-10-13_14h11.04.913	THAI_DOC	2021.2.3	Win32	59.87306909
m	1	0.6967	0	9	9	9	1	DISEGNO	p	7	201	practice	0	parola	1	ong	0	no	Alessia_98	23	Femmina	2021-10-13_14h11.04.913	THAI_DOC	2021.2.3	Win32	59.87306909
m	1	0.6522						RELITTO	p	7	8	baseline	500	parola	1	ong	0	no	Alessia_98	23	Femmina	2021-10-13_14h11.04.913	THAI_DOC	2021.2.3	Win32	59.87306909	0	0	0	0	1
m	1	1.1953						GERANIO	p	7	12	baseline	250	parola	1	ong	0	no	Alessia_98	23	Femmina	2021-10-13_14h11.04.913	THAI_DOC	2021.2.3	Win32	59.87306909	0	1	1	1	1
z	1	0.8019						VANANGA	np	7	0	baseline	0	nonparola	2	ong	0	no	Alessia_98	23	Femmina	2021-10-13_14h11.04.913	THAI_DOC	2021.2.3	Win32	59.87306909	0	2	2	2	1
m	1	1.2964						NATICA	p	6	5	baseline	250	parola	1	ong	0	no	Alessia_98	23	Femmina	2021-10-13_14h11.04.913	THAI_DOC	2021.2.3	Win32	59.87306909	0	3	3	3	1
z	1	1.1509						USTELLO	np	7	0	baseline	500	nonparola	2	ong	0	no	Alessia_98	23	Femmina	2021-10-13_14h11.04.913	THAI_DOC	2021.2.3	Win32	59.87306909	0	4	4	4	1
m	1	0.6897						METANO	p	6	17	baseline	250	parola	1	ong	0	no	Alessia_98	23	Femmina	2021-10-13_14h11.04.913	THAI_DOC	2021.2.3	Win32	59.87306909	0	5	5	5	1
z	1	1.3991						FIURIA	np	6	0	baseline	500	nonparola	2	ong	0	no	Alessia_98	23	Femmina	2021-10-13_14h11.04.913	THAI_DOC	2021.2.3	Win32	59.87306909	0	6	6	6	1
m	1	0.6451						SUGHERO	p	7	5	baseline	250	parola	1	ong	0	no	Alessia_98	23	Femmina	2021-10-13_14h11.04.913	THAI_DOC	2021.2.3	Win32	59.87306909	0	7	7	7	1
z	1	1.2543						PIROTA	np	6	0	baseline	250	nonparola	2	ong	0	no	Alessia_98	23	Femmina	2021-10-13_14h11.04.913	THAI_DOC	2021.2.3	Win32	59.87306909	0	8	8	8	1
z	1	1.0524						BAMBORA	np	7	0	baseline	0	nonparola	2	ong	0	no	Alessia_98	23	Femmina	2021-10-13_14h11.04.913	THAI_DOC	2021.2.3	Win32	59.87306909	0	9	9	9	1
m	1	0.7027						PETALO	p	6	27	baseline	250	parola	1	ong	0	no	Alessia_98	23	Femmina	2021-10-13_14h11.04.913	THAI_DOC	2021.2.3	Win32	59.87306909	0	10	10	10	1
m	1	0.9059						ELMETTO	p	7	5	baseline	0	parola	1	ong	0	no	Alessia_98	23	Femmina	2021-10-13_14h11.04.913	THAI_DOC	2021.2.3	Win32	59.87306909	0	11	11	11	1
z	1	0.9077						DOBILE	np	6	0	baseline	250	nonparola	2	ong	0	no	Alessia_98	23	Femmina	2021-10-13_14h11.04.913	THAI_DOC	2021.2.3	Win32	59.87306909	0	12	12	12	1
m	1	1.4286						BAVERO	p	6	7	baseline	0	parola	1	ong	0	no	Alessia_98	23	Femmina	2021-10-13_14h11.04.913	THAI_DOC	2021.2.3	Win32	59.87306909	0	13	13	13	1
m	1	0.847						VALENZA	p	7	10	baseline	500	parola	1	ong	0	no	Alessia_98	23	Femmina	2021-10-13_14h11.04.913	THAI_DOC	2021.2.3	Win32	59.87306909	0	14	14	14	1
z	1	0.9289						ORDONE	np	6	0	baseline	250	nonparola	2	ong	0	no	Alessia_98	23	Femmina	2021-10-13_14h11.04.913	THAI_DOC	2021.2.3	Win32	59.87306909	0	15	15	15	1
z	1	1.0467						TERPONE	np	7	0	baseline	250	nonparola	2	ong	0	no	Alessia_98	23	Femmina	2021-10-13_14h11.04.913	THAI_DOC	2021.2.3	Win32	59.87306909	0	16	16	16	1
m	1	1.2858						INCHINO	p	7	10	baseline	250	parola	1	ong	0	no	Alessia_98	23	Femmina	2021-10-13_14h11.04.913	THAI_DOC	2021.2.3	Win32	59.87306909	0	17	17	17	1
m	1	0.9448						ETTARO	p	6	31	baseline	0	parola	1	ong	0	no	Alessia_98	23	Femmina	2021-10-13_14h11.04.913	THAI_DOC	2021.2.3	Win32	59.87306909	0	18	18	18	1
z	1	0.9833						LUVACA	np	6	0	baseline	250	nonparola	2	ong	0	no	Alessia_98	23	Femmina	2021-10-13_14h11.04.913	THAI_DOC	2021.2.3	Win32	59.87306909	0	19	19	19	1
m	1	0.6742						DUETTO	p	6	23	baseline	500	parola	1	ong	0	no	Alessia_98	23	Femmina	2021-10-13_14h11.04.913	THAI_DOC	2021.2.3	Win32	59.87306909	0	20	20	20	1
z	1	1.3206						PUPILE	np	6	0	baseline	250	nonparola	2	ong	0	no	Alessia_98	23	Femmina	2021-10-13_14h11.04.913	THAI_DOC	2021.2.3	Win32	59.87306909	0	21	21	21	1
z	1	1.232						STOVACO	np	7	0	baseline	0	nonparola	2	ong	0	no	Alessia_98	23	Femmina	2021-10-13_14h11.04.913	THAI_DOC	2021.2.3	Win32	59.87306909	0	22	22	22	1
m	1	0.8877						BARILE	p	6	7	baseline	500	parola	1	ong	0	no	Alessia_98	23	Femmina	2021-10-13_14h11.04.913	THAI_DOC	2021.2.3	Win32	59.87306909	0	23	23	23	1
z	1	1.148						RANAIO	np	6	0	baseline	250	nonparola	2	ong	0	no	Alessia_98	23	Femmina	2021-10-13_14h11.04.913	THAI_DOC	2021.2.3	Win32	59.87306909	0	24	24	24	1
m	1	0.934						CAVERNA	p	7	14	baseline	250	parola	1	ong	0	no	Alessia_98	23	Femmina	2021-10-13_14h11.04.913	THAI_DOC	2021.2.3	Win32	59.87306909	0	25	25	25	1
z	1	1.7331						ROTOIA	np	7	0	baseline	500	nonparola	2	ong	0	no	Alessia_98	23	Femmina	2021-10-13_14h11.04.913	THAI_DOC	2021.2.3	Win32	59.87306909	0	26	26	26	1
m	1	0.656						ALTURA	p	6	8	baseline	500	parola	1	ong	0	no	Alessia_98	23	Femmina	2021-10-13_14h11.04.913	THAI_DOC	2021.2.3	Win32	59.87306909	0	27	27	27	1
m	1	0.7337						DIPINTO	p	7	21	baseline	0	parola	1	ong	0	no	Alessia_98	23	Femmina	2021-10-13_14h11.04.913	THAI_DOC	2021.2.3	Win32	59.87306909	0	28	28	28	1
m	1	1.1127						LEGUME	p	6	11	baseline	250	parola	1	ong	0	no	Alessia_98	23	Femmina	2021-10-13_14h11.04.913	THAI_DOC	2021.2.3	Win32	59.87306909	0	29	29	29	1
z	1	1.0462						FEDINO	np	6	0	baseline	500	nonparola	2	ong	0	no	Alessia_98	23	Femmina	2021-10-13_14h11.04.913	THAI_DOC	2021.2.3	Win32	59.87306909	0	30	30	30	1
m	1	0.6807						MENSOLA	p	7	7	baseline	0	parola	1	ong	0	no	Alessia_98	23	Femmina	2021-10-13_14h11.04.913	THAI_DOC	2021.2.3	Win32	59.87306909	0	31	31	31	1
z	1	1.541						ALCUME	np	6	0	baseline	500	nonparola	2	ong	0	no	Alessia_98	23	Femmina	2021-10-13_14h11.04.913	THAI_DOC	2021.2.3	Win32	59.87306909	0	32	32	32	1
m	1	0.8068						INNESTO	p	6	13	baseline	0	parola	1	ong	0	no	Alessia_98	23	Femmina	2021-10-13_14h11.04.913	THAI_DOC	2021.2.3	Win32	59.87306909	0	33	33	33	1
z	1	0.8959						LAVENDA	np	7	0	baseline	0	nonparola	2	ong	0	no	Alessia_98	23	Femmina	2021-10-13_14h11.04.913	THAI_DOC	2021.2.3	Win32	59.87306909	0	34	34	34	1
m	1	1.0125						SLAVINA	p	7	5	baseline	500	parola	1	ong	0	no	Alessia_98	23	Femmina	2021-10-13_14h11.04.913	THAI_DOC	2021.2.3	Win32	59.87306909	0	35	35	35	1
m	1	0.7055						ORMONE	p	6	6	baseline	500	parola	1	ong	0	no	Alessia_98	23	Femmina	2021-10-13_14h11.04.913	THAI_DOC	2021.2.3	Win32	59.87306909	0	36	36	36	1
z	1	0.8558						UMIONE	np	6	0	baseline	0	nonparola	2	ong	0	no	Alessia_98	23	Femmina	2021-10-13_14h11.04.913	THAI_DOC	2021.2.3	Win32	59.87306909	0	37	37	37	1
m	1	0.6984						SALAME	p	6	14	baseline	0	parola	1	ong	0	no	Alessia_98	23	Femmina	2021-10-13_14h11.04.913	THAI_DOC	2021.2.3	Win32	59.87306909	0	38	38	38	1
z	1	1.1661						GANDOLA	np	7	0	baseline	500	nonparola	2	ong	0	no	Alessia_98	23	Femmina	2021-10-13_14h11.04.913	THAI_DOC	2021.2.3	Win32	59.87306909	0	39	39	39	1
z	1	1.5073						DIGEGNO	np	7	0	baseline	500	nonparola	2	ong	0	no	Alessia_98	23	Femmina	2021-10-13_14h11.04.913	THAI_DOC	2021.2.3	Win32	59.87306909	0	40	40	40	1
z	1	1.1728						BACRECA	np	7	0	baseline	0	nonparola	2	ong	0	no	Alessia_98	23	Femmina	2021-10-13_14h11.04.913	THAI_DOC	2021.2.3	Win32	59.87306909	0	41	41	41	1
m	1	0.8715						RUDERE	p	6	8	baseline	250	parola	1	ong	0	no	Alessia_98	23	Femmina	2021-10-13_14h11.04.913	THAI_DOC	2021.2.3	Win32	59.87306909	0	42	42	42	1
z	1	1.4249						OSCITE	np	6	0	baseline	250	nonparola	2	ong	0	no	Alessia_98	23	Femmina	2021-10-13_14h11.04.913	THAI_DOC	2021.2.3	Win32	59.87306909	0	43	43	43	1
m	1	0.7162						NETTARE	p	7	14	baseline	500	parola	1	ong	0	no	Alessia_98	23	Femmina	2021-10-13_14h11.04.913	THAI_DOC	2021.2.3	Win32	59.87306909	0	44	44	44	1
z	1	0.8474						PENTERA	np	7	0	baseline	0	nonparola	2	ong	0	no	Alessia_98	23	Femmina	2021-10-13_14h11.04.913	THAI_DOC	2021.2.3	Win32	59.87306909	0	45	45	45	1
z	1	0.9883						NEBOZIO	np	7	0	baseline	250	nonparola	2	ong	0	no	Alessia_98	23	Femmina	2021-10-13_14h11.04.913	THAI_DOC	2021.2.3	Win32	59.87306909	0	46	46	46	1
m	1	0.718						ZATTERA	p	7	14	baseline	500	parola	1	ong	0	no	Alessia_98	23	Femmina	2021-10-13_14h11.04.913	THAI_DOC	2021.2.3	Win32	59.87306909	0	47	47	47	1
m	1	0.996						LAMIERA	p	7	11	baseline	500	parola	1	ong	0	no	Alessia_98	23	Femmina	2021-10-13_14h11.04.913	THAI_DOC	2021.2.3	Win32	59.87306909	0	48	48	48	1
z	1	1.0989						CULINA	np	6	0	baseline	500	nonparola	2	ong	0	no	Alessia_98	23	Femmina	2021-10-13_14h11.04.913	THAI_DOC	2021.2.3	Win32	59.87306909	0	49	49	49	1
m	1	0.9469						FALANGE	p	7	9	baseline	250	parola	1	ong	0	no	Alessia_98	23	Femmina	2021-10-13_14h11.04.913	THAI_DOC	2021.2.3	Win32	59.87306909	0	50	50	50	1
m	1	0.8694						PEDALE	p	6	16	baseline	500	parola	1	ong	0	no	Alessia_98	23	Femmina	2021-10-13_14h11.04.913	THAI_DOC	2021.2.3	Win32	59.87306909	0	51	51	51	1
z	1	1.1852						METARDO	np	7	0	baseline	500	nonparola	2	ong	0	no	Alessia_98	23	Femmina	2021-10-13_14h11.04.913	THAI_DOC	2021.2.3	Win32	59.87306909	0	52	52	52	1
m	1	0.6491						EMPORIO	p	7	3	baseline	250	parola	1	ong	0	no	Alessia_98	23	Femmina	2021-10-13_14h11.04.913	THAI_DOC	2021.2.3	Win32	59.87306909	0	53	53	53	1
z	1	1.2067						TAPORE	np	6	0	baseline	0	nonparola	2	ong	0	no	Alessia_98	23	Femmina	2021-10-13_14h11.04.913	THAI_DOC	2021.2.3	Win32	59.87306909	0	54	54	54	1
z	1	1.1899						DENTIDE	np	7	0	baseline	250	nonparola	2	ong	0	no	Alessia_98	23	Femmina	2021-10-13_14h11.04.913	THAI_DOC	2021.2.3	Win32	59.87306909	0	55	55	55	1
z	1	1.6451						SEPERTO	np	7	0	baseline	500	nonparola	2	ong	0	no	Alessia_98	23	Femmina	2021-10-13_14h11.04.913	THAI_DOC	2021.2.3	Win32	59.87306909	0	56	56	56	1
m	1	0.8294						MUCOSA	p	6	6	baseline	500	parola	1	ong	0	no	Alessia_98	23	Femmina	2021-10-13_14h11.04.913	THAI_DOC	2021.2.3	Win32	59.87306909	0	57	57	57	1
z	1	1.7692						BECULLA	np	7	0	baseline	250	nonparola	2	ong	0	no	Alessia_98	23	Femmina	2021-10-13_14h11.04.913	THAI_DOC	2021.2.3	Win32	59.87306909	0	58	58	58	1
m	1	0.6507						FUCINA	p	6	8	baseline	250	parola	1	ong	0	no	Alessia_98	23	Femmina	2021-10-13_14h11.04.913	THAI_DOC	2021.2.3	Win32	59.87306909	0	59	59	59	1
m	1	0.7046						ECLISSI	p	7	5	baseline	0	parola	1	ong	0	no	Alessia_98	23	Femmina	2021-10-13_14h11.04.913	THAI_DOC	2021.2.3	Win32	59.87306909	0	60	60	60	1
m	1	0.6222						TROFEO	p	6	23	baseline	250	parola	1	ong	0	no	Alessia_98	23	Femmina	2021-10-13_14h11.04.913	THAI_DOC	2021.2.3	Win32	59.87306909	0	61	61	61	1
m	1	0.7349						ROTTAME	p	7	7	baseline	0	parola	1	ong	0	no	Alessia_98	23	Femmina	2021-10-13_14h11.04.913	THAI_DOC	2021.2.3	Win32	59.87306909	0	62	62	62	1
z	1	0.759						MENDOLO	np	7	0	baseline	500	nonparola	2	ong	0	no	Alessia_98	23	Femmina	2021-10-13_14h11.04.913	THAI_DOC	2021.2.3	Win32	59.87306909	0	63	63	63	1
z	1	1.7494						ARSINE	np	6	0	baseline	250	nonparola	2	ong	0	no	Alessia_98	23	Femmina	2021-10-13_14h11.04.913	THAI_DOC	2021.2.3	Win32	59.87306909	0	64	64	64	1
m	1	0.8173						TISANA	p	6	7	baseline	0	parola	1	ong	0	no	Alessia_98	23	Femmina	2021-10-13_14h11.04.913	THAI_DOC	2021.2.3	Win32	59.87306909	0	65	65	65	1
z	1	1.0163						ORLINO	np	6	0	baseline	0	nonparola	2	ong	0	no	Alessia_98	23	Femmina	2021-10-13_14h11.04.913	THAI_DOC	2021.2.3	Win32	59.87306909	0	66	66	66	1
m	1	0.859						ARINGA	p	6	9	baseline	500	parola	1	ong	0	no	Alessia_98	23	Femmina	2021-10-13_14h11.04.913	THAI_DOC	2021.2.3	Win32	59.87306909	0	67	67	67	1
z	1	1.4159						TENGINE	np	7	0	baseline	0	nonparola	2	ong	0	no	Alessia_98	23	Femmina	2021-10-13_14h11.04.913	THAI_DOC	2021.2.3	Win32	59.87306909	0	68	68	68	1
m	1	0.6141						ATTICO	p	6	6	baseline	500	parola	1	ong	0	no	Alessia_98	23	Femmina	2021-10-13_14h11.04.913	THAI_DOC	2021.2.3	Win32	59.87306909	0	69	69	69	1
z	1	1.0467						VENORE	np	6	0	baseline	250	nonparola	2	ong	0	no	Alessia_98	23	Femmina	2021-10-13_14h11.04.913	THAI_DOC	2021.2.3	Win32	59.87306909	0	70	70	70	1
z	0	1.8641						DARSENA	p	7	9	baseline	0	parola	1	ong	0	no	Alessia_98	23	Femmina	2021-10-13_14h11.04.913	THAI_DOC	2021.2.3	Win32	59.87306909	0	71	71	71	1
z	1	1.1149						ALCIERE	np	7	0	baseline	250	nonparola	2	ong	0	no	Alessia_98	23	Femmina	2021-10-13_14h11.04.913	THAI_DOC	2021.2.3	Win32	59.87306909	0	72	72	72	1
z	1	1.2619						ENTIMO	np	6	0	baseline	0	nonparola	2	ong	0	no	Alessia_98	23	Femmina	2021-10-13_14h11.04.913	THAI_DOC	2021.2.3	Win32	59.87306909	0	73	73	73	1
m	1	0.6304						LIVIDO	p	6	8	baseline	500	parola	1	ong	0	no	Alessia_98	23	Femmina	2021-10-13_14h11.04.913	THAI_DOC	2021.2.3	Win32	59.87306909	0	74	74	74	1
m	1	0.6072						NAUSEA	p	6	15	baseline	0	parola	1	ong	0	no	Alessia_98	23	Femmina	2021-10-13_14h11.04.913	THAI_DOC	2021.2.3	Win32	59.87306909	0	75	75	75	1
z	1	1.0401						VERCACE	np	7	0	baseline	500	nonparola	2	ong	0	no	Alessia_98	23	Femmina	2021-10-13_14h11.04.913	THAI_DOC	2021.2.3	Win32	59.87306909	0	76	76	76	1
m	1	0.8466						COFANO	p	6	9	baseline	0	parola	1	ong	0	no	Alessia_98	23	Femmina	2021-10-13_14h11.04.913	THAI_DOC	2021.2.3	Win32	59.87306909	0	77	77	77	1
z	1	1.447						USPICIO	np	7	0	baseline	250	nonparola	2	ong	0	no	Alessia_98	23	Femmina	2021-10-13_14h11.04.913	THAI_DOC	2021.2.3	Win32	59.87306909	0	78	78	78	1
m	1	1.9692						IMBUTO	p	6	9	baseline	0	parola	1	ong	0	no	Alessia_98	23	Femmina	2021-10-13_14h11.04.913	THAI_DOC	2021.2.3	Win32	59.87306909	0	79	79	79	1
z	1	0.8348						SADIVA	np	6	0	baseline	500	nonparola	2	ong	0	no	Alessia_98	23	Femmina	2021-10-13_14h11.04.913	THAI_DOC	2021.2.3	Win32	59.87306909	0	80	80	80	1
m	1	0.9224						BOZZOLO	p	7	7	baseline	0	parola	1	ong	0	no	Alessia_98	23	Femmina	2021-10-13_14h11.04.913	THAI_DOC	2021.2.3	Win32	59.87306909	0	81	81	81	1
z	1	0.7695						OMPICCIO	np	7	0	baseline	0	nonparola	2	ong	0	no	Alessia_98	23	Femmina	2021-10-13_14h11.04.913	THAI_DOC	2021.2.3	Win32	59.87306909	0	82	82	82	1
z	1	0.9321						LIMPONE	np	7	0	baseline	500	nonparola	2	ong	0	no	Alessia_98	23	Femmina	2021-10-13_14h11.04.913	THAI_DOC	2021.2.3	Win32	59.87306909	0	83	83	83	1
z	1	0.9218						NARCICO	np	7	0	baseline	250	nonparola	2	ong	0	no	Alessia_98	23	Femmina	2021-10-13_14h11.04.913	THAI_DOC	2021.2.3	Win32	59.87306909	0	84	84	84	1
m	1	0.7126						PASCOLO	p	7	7	baseline	0	parola	1	ong	0	no	Alessia_98	23	Femmina	2021-10-13_14h11.04.913	THAI_DOC	2021.2.3	Win32	59.87306909	0	85	85	85	1
z	1	0.8359						INSOGNA	np	7	0	baseline	250	nonparola	2	ong	0	no	Alessia_98	23	Femmina	2021-10-13_14h11.04.913	THAI_DOC	2021.2.3	Win32	59.87306909	0	86	86	86	1
m	1	0.7046						PATINA	p	6	14	baseline	250	parola	1	ong	0	no	Alessia_98	23	Femmina	2021-10-13_14h11.04.913	THAI_DOC	2021.2.3	Win32	59.87306909	0	87	87	87	1
z	1	0.8783						ADOLTO	np	7	0	baseline	0	nonparola	2	ong	0	no	Alessia_98	23	Femmina	2021-10-13_14h11.04.913	THAI_DOC	2021.2.3	Win32	59.87306909	0	88	88	88	1
m	1	0.6317						UTENTE	p	6	34	baseline	0	parola	1	ong	0	no	Alessia_98	23	Femmina	2021-10-13_14h11.04.913	THAI_DOC	2021.2.3	Win32	59.87306909	0	89	89	89	1
z	1	0.9829						CIPELLA	np	7	0	baseline	500	nonparola	2	ong	0	no	Alessia_98	23	Femmina	2021-10-13_14h11.04.913	THAI_DOC	2021.2.3	Win32	59.87306909	0	90	90	90	1
m	1	1.0661						GINEPRO	p	7	10	baseline	0	parola	1	ong	0	no	Alessia_98	23	Femmina	2021-10-13_14h11.04.913	THAI_DOC	2021.2.3	Win32	59.87306909	0	91	91	91	1
z	1	0.8383						NONATO	np	6	0	baseline	500	nonparola	2	ong	0	no	Alessia_98	23	Femmina	2021-10-13_14h11.04.913	THAI_DOC	2021.2.3	Win32	59.87306909	0	92	92	92	1
m	1	0.6144						CALICE	p	6	10	baseline	0	parola	1	ong	0	no	Alessia_98	23	Femmina	2021-10-13_14h11.04.913	THAI_DOC	2021.2.3	Win32	59.87306909	0	93	93	93	1
m	1	0.9076						TORACE	p	6	31	baseline	250	parola	1	ong	0	no	Alessia_98	23	Femmina	2021-10-13_14h11.04.913	THAI_DOC	2021.2.3	Win32	59.87306909	0	94	94	94	1
m	1	1.5039						REDINE	p	6	8	baseline	500	parola	1	ong	0	no	Alessia_98	23	Femmina	2021-10-13_14h11.04.913	THAI_DOC	2021.2.3	Win32	59.87306909	0	95	95	95	1
m	1	0.6673						GOMITO	p	6	35	baseline	0	parola	1	ong	0	no	Alessia_98	23	Femmina	2021-10-13_14h11.04.913	THAI_DOC	2021.2.3	Win32	59.87306909	0	96	96	96	1
z	1	1.3468						INGENSO	np	7	0	baseline	500	nonparola	2	ong	0	no	Alessia_98	23	Femmina	2021-10-13_14h11.04.913	THAI_DOC	2021.2.3	Win32	59.87306909	0	97	97	97	1
z	1	0.9673						COVALLO	np	7	0	baseline	250	nonparola	2	ong	0	no	Alessia_98	23	Femmina	2021-10-13_14h11.04.913	THAI_DOC	2021.2.3	Win32	59.87306909	0	98	98	98	1
m	1	1.0796						MONACO	p	6	24	baseline	250	parola	1	ong	0	no	Alessia_98	23	Femmina	2021-10-13_14h11.04.913	THAI_DOC	2021.2.3	Win32	59.87306909	0	99	99	99	1
m	1	1.4015						DILUVIO	p	7	34	monitoring	0	parola	1	ong	0	no	Alessia_98	23	Femmina	2021-10-13_14h11.04.913	THAI_DOC	2021.2.3	Win32	59.87306909						0	0	0	0	1
z	1	1.6271						PADATO	np	6	0	monitoring	250	nonparola	2	ong	0	no	Alessia_98	23	Femmina	2021-10-13_14h11.04.913	THAI_DOC	2021.2.3	Win32	59.87306909						0	1	1	1	1
m	1	1.5508						STIVALE	p	7	10	monitoring	0	parola	1	ong	0	no	Alessia_98	23	Femmina	2021-10-13_14h11.04.913	THAI_DOC	2021.2.3	Win32	59.87306909						0	2	2	2	1
z	1	0.7391						BAMMINO	np	7	0	monitoring	0	nonparola	2	ong	0	no	Alessia_98	23	Femmina	2021-10-13_14h11.04.913	THAI_DOC	2021.2.3	Win32	59.87306909						0	3	3	3	1
l	0	0.9842						NUDOLA	np	6	0	monitoring	250	nonparola	2	ong	0	no	Alessia_98	23	Femmina	2021-10-13_14h11.04.913	THAI_DOC	2021.2.3	Win32	59.87306909						0	4	4	4	1
m	1	1.334						ZAMPINO	p	7	6	monitoring	500	parola	1	ong	0	no	Alessia_98	23	Femmina	2021-10-13_14h11.04.913	THAI_DOC	2021.2.3	Win32	59.87306909						0	5	5	5	1
m	1	1.494						CALDAIA	p	7	12	monitoring	250	parola	1	ong	0	no	Alessia_98	23	Femmina	2021-10-13_14h11.04.913	THAI_DOC	2021.2.3	Win32	59.87306909						0	6	6	6	1
z	1	1.6192						FULGINE	np	7	0	monitoring	0	nonparola	2	ong	0	no	Alessia_98	23	Femmina	2021-10-13_14h11.04.913	THAI_DOC	2021.2.3	Win32	59.87306909						0	7	7	7	1
m	1	1.0002						URANIO	p	6	9	monitoring	250	parola	1	ong	0	no	Alessia_98	23	Femmina	2021-10-13_14h11.04.913	THAI_DOC	2021.2.3	Win32	59.87306909						0	8	8	8	1
z	1	0.8554						APISSO	np	6	0	monitoring	500	nonparola	2	ong	0	no	Alessia_98	23	Femmina	2021-10-13_14h11.04.913	THAI_DOC	2021.2.3	Win32	59.87306909						0	9	9	9	1
z	0	1.3251						CAGERMA	np	7	0	monitoring	0	l	2	pmcue	0	no	Alessia_98	23	Femmina	2021-10-13_14h11.04.913	THAI_DOC	2021.2.3	Win32	59.87306909						0	10	10	10	1
m	1	1.4363						TAZZINA	p	7	10	monitoring	250	parola	1	ong	0	no	Alessia_98	23	Femmina	2021-10-13_14h11.04.913	THAI_DOC	2021.2.3	Win32	59.87306909						0	11	11	11	1
m	1	0.8215						VAPORE	p	6	40	monitoring	0	parola	1	ong	0	no	Alessia_98	23	Femmina	2021-10-13_14h11.04.913	THAI_DOC	2021.2.3	Win32	59.87306909						0	12	12	12	1
z	1	0.8195						FEDORE	np	6	0	monitoring	250	nonparola	2	ong	0	no	Alessia_98	23	Femmina	2021-10-13_14h11.04.913	THAI_DOC	2021.2.3	Win32	59.87306909						0	13	13	13	1
m	1	0.7678						MONTONE	p	7	8	monitoring	250	parola	1	ong	0	no	Alessia_98	23	Femmina	2021-10-13_14h11.04.913	THAI_DOC	2021.2.3	Win32	59.87306909						0	14	14	14	1
z	1	0.9918						CANEZZA	np	7	0	monitoring	0	nonparola	2	ong	0	no	Alessia_98	23	Femmina	2021-10-13_14h11.04.913	THAI_DOC	2021.2.3	Win32	59.87306909						0	15	15	15	1
z	1	1.2998						RAGINA	np	6	0	monitoring	250	nonparola	2	ong	0	no	Alessia_98	23	Femmina	2021-10-13_14h11.04.913	THAI_DOC	2021.2.3	Win32	59.87306909						0	16	16	16	1
m	1	1.3217						AGNELLO	p	7	17	monitoring	250	parola	1	ong	0	no	Alessia_98	23	Femmina	2021-10-13_14h11.04.913	THAI_DOC	2021.2.3	Win32	59.87306909						0	17	17	17	1
z	1	0.7853						PINARIO	np	7	0	monitoring	250	nonparola	2	ong	0	no	Alessia_98	23	Femmina	2021-10-13_14h11.04.913	THAI_DOC	2021.2.3	Win32	59.87306909						0	18	18	18	1
z	1	1.0998						INDANO	np	6	0	monitoring	500	nonparola	2	ong	0	no	Alessia_98	23	Femmina	2021-10-13_14h11.04.913	THAI_DOC	2021.2.3	Win32	59.87306909						0	19	19	19	1
m	1	0.8833						BISTURI	p	7	8	monitoring	250	parola	1	ong	0	no	Alessia_98	23	Femmina	2021-10-13_14h11.04.913	THAI_DOC	2021.2.3	Win32	59.87306909						0	20	20	20	1
z	1	1.4379						SECONTO	np	7	0	monitoring	250	nonparola	2	ong	0	no	Alessia_98	23	Femmina	2021-10-13_14h11.04.913	THAI_DOC	2021.2.3	Win32	59.87306909						0	21	21	21	1
m	0	1.1674						POMATA	p	6	0	monitoring	500	l	1	pmcue	0	no	Alessia_98	23	Femmina	2021-10-13_14h11.04.913	THAI_DOC	2021.2.3	Win32	59.87306909						0	22	22	22	1
z	1	1.3702						UMETTA	np	6	0	monitoring	250	nonparola	2	ong	0	no	Alessia_98	23	Femmina	2021-10-13_14h11.04.913	THAI_DOC	2021.2.3	Win32	59.87306909						0	23	23	23	1
m	1	0.7754						FRUSCIO	p	7	9	monitoring	0	parola	1	ong	0	no	Alessia_98	23	Femmina	2021-10-13_14h11.04.913	THAI_DOC	2021.2.3	Win32	59.87306909						0	24	24	24	1
m	1	0.9675						ORDIGNO	p	7	15	monitoring	250	parola	1	ong	0	no	Alessia_98	23	Femmina	2021-10-13_14h11.04.913	THAI_DOC	2021.2.3	Win32	59.87306909						0	25	25	25	1
z	1	1.8327						METALO	np	6	0	monitoring	0	nonparola	2	ong	0	no	Alessia_98	23	Femmina	2021-10-13_14h11.04.913	THAI_DOC	2021.2.3	Win32	59.87306909						0	26	26	26	1
z	1	1.1084						GAVERA	np	6	0	monitoring	500	nonparola	2	ong	0	no	Alessia_98	23	Femmina	2021-10-13_14h11.04.913	THAI_DOC	2021.2.3	Win32	59.87306909						0	27	27	27	1
m	1	0.9525						INSERTO	p	7	9	monitoring	0	parola	1	ong	0	no	Alessia_98	23	Femmina	2021-10-13_14h11.04.913	THAI_DOC	2021.2.3	Win32	59.87306909						0	28	28	28	1
m	1	0.7568						VICARIO	p	7	9	monitoring	500	parola	1	ong	0	no	Alessia_98	23	Femmina	2021-10-13_14h11.04.913	THAI_DOC	2021.2.3	Win32	59.87306909						0	29	29	29	1
z	1	1.1082						ACENDA	np	6	0	monitoring	0	nonparola	2	ong	0	no	Alessia_98	23	Femmina	2021-10-13_14h11.04.913	THAI_DOC	2021.2.3	Win32	59.87306909						0	30	30	30	1
m	1	0.9747						DECADE	p	6	7	monitoring	0	parola	1	ong	0	no	Alessia_98	23	Femmina	2021-10-13_14h11.04.913	THAI_DOC	2021.2.3	Win32	59.87306909						0	31	31	31	1
z	1	1.4763						PALETE	np	6	0	monitoring	500	nonparola	2	ong	0	no	Alessia_98	23	Femmina	2021-10-13_14h11.04.913	THAI_DOC	2021.2.3	Win32	59.87306909						0	32	32	32	1
m	1	0.8746						SENAPE	p	6	17	monitoring	500	parola	1	ong	0	no	Alessia_98	23	Femmina	2021-10-13_14h11.04.913	THAI_DOC	2021.2.3	Win32	59.87306909						0	33	33	33	1
z	1	1.2442						TENTONO	np	7	0	monitoring	0	nonparola	2	ong	0	no	Alessia_98	23	Femmina	2021-10-13_14h11.04.913	THAI_DOC	2021.2.3	Win32	59.87306909						0	34	34	34	1
m	0	0.7842						MANICO	p	6	12	monitoring	0	l	1	pmcue	0	no	Alessia_98	23	Femmina	2021-10-13_14h11.04.913	THAI_DOC	2021.2.3	Win32	59.87306909						0	35	35	35	1
m	1	0.7899						GETTONE	p	7	5	monitoring	250	parola	1	ong	0	no	Alessia_98	23	Femmina	2021-10-13_14h11.04.913	THAI_DOC	2021.2.3	Win32	59.87306909						0	36	36	36	1
z	1	1.3495						CALERA	np	6	0	monitoring	500	nonparola	2	ong	0	no	Alessia_98	23	Femmina	2021-10-13_14h11.04.913	THAI_DOC	2021.2.3	Win32	59.87306909						0	37	37	37	1
m	1	0.8013						USTIONE	p	7	20	monitoring	500	parola	1	ong	0	no	Alessia_98	23	Femmina	2021-10-13_14h11.04.913	THAI_DOC	2021.2.3	Win32	59.87306909						0	38	38	38	1
m	1	1.3332						LEGNAME	p	7	7	monitoring	0	parola	1	ong	0	no	Alessia_98	23	Femmina	2021-10-13_14h11.04.913	THAI_DOC	2021.2.3	Win32	59.87306909						0	39	39	39	1
z	1	0.9006						MODIVO	np	6	0	monitoring	0	nonparola	2	ong	0	no	Alessia_98	23	Femmina	2021-10-13_14h11.04.913	THAI_DOC	2021.2.3	Win32	59.87306909						0	40	40	40	1
m	1	1.5193						RADURA	p	6	9	monitoring	0	parola	1	ong	0	no	Alessia_98	23	Femmina	2021-10-13_14h11.04.913	THAI_DOC	2021.2.3	Win32	59.87306909						0	41	41	41	1
z	1	1.0689						TUANTO	np	6	0	monitoring	250	nonparola	2	ong	0	no	Alessia_98	23	Femmina	2021-10-13_14h11.04.913	THAI_DOC	2021.2.3	Win32	59.87306909						0	42	42	42	1
z	0	1.9163						PICCONE	p	7	11	monitoring	0	parola	1	ong	0	no	Alessia_98	23	Femmina	2021-10-13_14h11.04.913	THAI_DOC	2021.2.3	Win32	59.87306909						0	43	43	43	1
z	1	1.3822						LACREME	np	7	0	monitoring	250	nonparola	2	ong	0	no	Alessia_98	23	Femmina	2021-10-13_14h11.04.913	THAI_DOC	2021.2.3	Win32	59.87306909						0	44	44	44	1
	0							DILITTA	np	7	0	monitoring	500	nonparola	2	ong	0	no	Alessia_98	23	Femmina	2021-10-13_14h11.04.913	THAI_DOC	2021.2.3	Win32	59.87306909						0	45	45	45	1
z	0	1.4333						TOMANTE	np	7	0	monitoring	0	l	2	pmcue	0	no	Alessia_98	23	Femmina	2021-10-13_14h11.04.913	THAI_DOC	2021.2.3	Win32	59.87306909						0	46	46	46	1
m	1	0.8169						OTTONE	p	6	17	monitoring	500	parola	1	ong	0	no	Alessia_98	23	Femmina	2021-10-13_14h11.04.913	THAI_DOC	2021.2.3	Win32	59.87306909						0	47	47	47	1
m	1	0.9037						GAZEBO	p	6	8	monitoring	0	parola	1	ong	0	no	Alessia_98	23	Femmina	2021-10-13_14h11.04.913	THAI_DOC	2021.2.3	Win32	59.87306909						0	48	48	48	1
z	1	1.8665						NENICO	np	6	0	monitoring	250	nonparola	2	ong	0	no	Alessia_98	23	Femmina	2021-10-13_14h11.04.913	THAI_DOC	2021.2.3	Win32	59.87306909						0	49	49	49	1
m	1	0.9017						ARPIONE	p	7	12	monitoring	250	parola	1	ong	0	no	Alessia_98	23	Femmina	2021-10-13_14h11.04.913	THAI_DOC	2021.2.3	Win32	59.87306909						0	50	50	50	1
z	1	0.9585						VANIGIA	np	7	0	monitoring	500	nonparola	2	ong	0	no	Alessia_98	23	Femmina	2021-10-13_14h11.04.913	THAI_DOC	2021.2.3	Win32	59.87306909						0	51	51	51	1
z	1	1.3234						EBLISSE	np	7	0	monitoring	0	nonparola	2	ong	0	no	Alessia_98	23	Femmina	2021-10-13_14h11.04.913	THAI_DOC	2021.2.3	Win32	59.87306909						0	52	52	52	1
m	1	0.9403						CARTINA	p	7	13	monitoring	250	parola	1	ong	0	no	Alessia_98	23	Femmina	2021-10-13_14h11.04.913	THAI_DOC	2021.2.3	Win32	59.87306909						0	53	53	53	1
z	1	1.1008						TECITA	np	6	0	monitoring	500	nonparola	2	ong	0	no	Alessia_98	23	Femmina	2021-10-13_14h11.04.913	THAI_DOC	2021.2.3	Win32	59.87306909						0	54	54	54	1
m	1	0.7485						FELINO	p	6	9	monitoring	500	parola	1	ong	0	no	Alessia_98	23	Femmina	2021-10-13_14h11.04.913	THAI_DOC	2021.2.3	Win32	59.87306909						0	55	55	55	1
z	1	1.1328						GINEVRO	np	7	0	monitoring	250	nonparola	2	ong	0	no	Alessia_98	23	Femmina	2021-10-13_14h11.04.913	THAI_DOC	2021.2.3	Win32	59.87306909						0	56	56	56	1
z	1	1.1322						ELANCO	np	6	0	monitoring	250	nonparola	2	ong	0	no	Alessia_98	23	Femmina	2021-10-13_14h11.04.913	THAI_DOC	2021.2.3	Win32	59.87306909						0	57	57	57	1
m	1	1.3406						BIDONE	p	6	13	monitoring	0	parola	1	ong	0	no	Alessia_98	23	Femmina	2021-10-13_14h11.04.913	THAI_DOC	2021.2.3	Win32	59.87306909						0	58	58	58	1
z	0	0.9695						LEMURE	p	6	3	monitoring	500	parola	1	ong	0	no	Alessia_98	23	Femmina	2021-10-13_14h11.04.913	THAI_DOC	2021.2.3	Win32	59.87306909						0	59	59	59	1
m	0	0.8492						SAGOMA	p	6	0	monitoring	250	l	1	pmcue	0	no	Alessia_98	23	Femmina	2021-10-13_14h11.04.913	THAI_DOC	2021.2.3	Win32	59.87306909						0	60	60	60	1
m	1	0.9842						REPERTO	p	7	7	monitoring	0	parola	1	ong	0	no	Alessia_98	23	Femmina	2021-10-13_14h11.04.913	THAI_DOC	2021.2.3	Win32	59.87306909						0	61	61	61	1
m	0	1.0716						MIDULLO	np	7	0	monitoring	250	nonparola	2	ong	0	no	Alessia_98	23	Femmina	2021-10-13_14h11.04.913	THAI_DOC	2021.2.3	Win32	59.87306909						0	62	62	62	1
z	1	0.8025						DANNOLA	np	7	0	monitoring	500	nonparola	2	ong	0	no	Alessia_98	23	Femmina	2021-10-13_14h11.04.913	THAI_DOC	2021.2.3	Win32	59.87306909						0	63	63	63	1
m	1	1.1766						ORFANO	p	6	9	monitoring	500	parola	1	ong	0	no	Alessia_98	23	Femmina	2021-10-13_14h11.04.913	THAI_DOC	2021.2.3	Win32	59.87306909						0	64	64	64	1
z	1	0.9714						BANENA	np	6	0	monitoring	250	nonparola	2	ong	0	no	Alessia_98	23	Femmina	2021-10-13_14h11.04.913	THAI_DOC	2021.2.3	Win32	59.87306909						0	65	65	65	1
z	1	0.8167						FERPATA	np	7	0	monitoring	0	nonparola	2	ong	0	no	Alessia_98	23	Femmina	2021-10-13_14h11.04.913	THAI_DOC	2021.2.3	Win32	59.87306909						0	66	66	66	1
m	1	0.8001						NEURONE	p	7	11	monitoring	250	parola	1	ong	0	no	Alessia_98	23	Femmina	2021-10-13_14h11.04.913	THAI_DOC	2021.2.3	Win32	59.87306909						0	67	67	67	1
z	1	0.9756						LATTERA	np	7	0	monitoring	500	nonparola	2	ong	0	no	Alessia_98	23	Femmina	2021-10-13_14h11.04.913	THAI_DOC	2021.2.3	Win32	59.87306909						0	68	68	68	1
z	1	0.8775						GESIONE	np	7	0	monitoring	500	nonparola	2	ong	0	no	Alessia_98	23	Femmina	2021-10-13_14h11.04.913	THAI_DOC	2021.2.3	Win32	59.87306909						0	69	69	69	1
m	1	1.3539						PEDANA	p	6	18	monitoring	500	parola	1	ong	0	no	Alessia_98	23	Femmina	2021-10-13_14h11.04.913	THAI_DOC	2021.2.3	Win32	59.87306909						0	70	70	70	1
z	0	1.1724						MACIATA	np	7	0	monitoring	500	l	2	pmcue	0	no	Alessia_98	23	Femmina	2021-10-13_14h11.04.913	THAI_DOC	2021.2.3	Win32	59.87306909						0	71	71	71	1
z	1	1.2657						FIOLINO	np	7	0	monitoring	250	nonparola	2	ong	0	no	Alessia_98	23	Femmina	2021-10-13_14h11.04.913	THAI_DOC	2021.2.3	Win32	59.87306909						0	72	72	72	1
m	1	1.1332						INGORGO	p	7	16	monitoring	0	parola	1	ong	0	no	Alessia_98	23	Femmina	2021-10-13_14h11.04.913	THAI_DOC	2021.2.3	Win32	59.87306909						0	73	73	73	1
z	1	0.9206						IMPORO	np	6	0	monitoring	250	nonparola	2	ong	0	no	Alessia_98	23	Femmina	2021-10-13_14h11.04.913	THAI_DOC	2021.2.3	Win32	59.87306909						0	74	74	74	1
m	1	1.4002						NOBILE	p	6	29	monitoring	500	parola	1	ong	0	no	Alessia_98	23	Femmina	2021-10-13_14h11.04.913	THAI_DOC	2021.2.3	Win32	59.87306909						0	75	75	75	1
m	1	0.9007						MINIERA	p	7	19	monitoring	500	parola	1	ong	0	no	Alessia_98	23	Femmina	2021-10-13_14h11.04.913	THAI_DOC	2021.2.3	Win32	59.87306909						0	76	76	76	1
l	0	1.0172						ALLARVE	np	7	0	monitoring	500	nonparola	2	ong	0	no	Alessia_98	23	Femmina	2021-10-13_14h11.04.913	THAI_DOC	2021.2.3	Win32	59.87306909						0	77	77	77	1
z	1	0.9327						DIBANO	np	6	0	monitoring	250	nonparola	2	ong	0	no	Alessia_98	23	Femmina	2021-10-13_14h11.04.913	THAI_DOC	2021.2.3	Win32	59.87306909						0	78	78	78	1
m	1	0.8005						FAGOTTO	p	7	7	monitoring	0	parola	1	ong	0	no	Alessia_98	23	Femmina	2021-10-13_14h11.04.913	THAI_DOC	2021.2.3	Win32	59.87306909						0	79	79	79	1
m	1	1.4924						PALUDE	p	6	13	monitoring	0	parola	1	ong	0	no	Alessia_98	23	Femmina	2021-10-13_14h11.04.913	THAI_DOC	2021.2.3	Win32	59.87306909						0	80	80	80	1
z	1	0.968						MUDINO	np	6	0	monitoring	500	nonparola	2	ong	0	no	Alessia_98	23	Femmina	2021-10-13_14h11.04.913	THAI_DOC	2021.2.3	Win32	59.87306909						0	81	81	81	1
z	1	0.9381						ESTEBA	np	6	0	monitoring	500	nonparola	2	ong	0	no	Alessia_98	23	Femmina	2021-10-13_14h11.04.913	THAI_DOC	2021.2.3	Win32	59.87306909						0	82	82	82	1
z	0	1.2864						MANTIDE	p	7	9	monitoring	250	l	1	pmcue	0	no	Alessia_98	23	Femmina	2021-10-13_14h11.04.913	THAI_DOC	2021.2.3	Win32	59.87306909						0	83	83	83	1
m	1	1.2007						UVETTA	p	6	11	monitoring	500	parola	1	ong	0	no	Alessia_98	23	Femmina	2021-10-13_14h11.04.913	THAI_DOC	2021.2.3	Win32	59.87306909						0	84	84	84	1
m	1	1.4949						ESILIO	p	6	41	monitoring	250	parola	1	ong	0	no	Alessia_98	23	Femmina	2021-10-13_14h11.04.913	THAI_DOC	2021.2.3	Win32	59.87306909						0	85	85	85	1
z	1	0.893						RECRUTA	np	7	0	monitoring	500	nonparola	2	ong	0	no	Alessia_98	23	Femmina	2021-10-13_14h11.04.913	THAI_DOC	2021.2.3	Win32	59.87306909						0	86	86	86	1
m	1	1.6669						TIMONE	p	7	31	monitoring	250	parola	1	ong	0	no	Alessia_98	23	Femmina	2021-10-13_14h11.04.913	THAI_DOC	2021.2.3	Win32	59.87306909						0	87	87	87	1
m	1	0.9093						CAVOLO	p	6	13	monitoring	0	parola	1	ong	0	no	Alessia_98	23	Femmina	2021-10-13_14h11.04.913	THAI_DOC	2021.2.3	Win32	59.87306909						0	88	88	88	1
z	1	1.6772						NOTTARE	np	7	0	monitoring	500	nonparola	2	ong	0	no	Alessia_98	23	Femmina	2021-10-13_14h11.04.913	THAI_DOC	2021.2.3	Win32	59.87306909						0	89	89	89	1
z	0	1.3353						LICHENE	p	7	7	monitoring	0	parola	1	ong	0	no	Alessia_98	23	Femmina	2021-10-13_14h11.04.913	THAI_DOC	2021.2.3	Win32	59.87306909						0	90	90	90	1
z	1	1.1196						PUSTINO	np	7	0	monitoring	500	nonparola	2	ong	0	no	Alessia_98	23	Femmina	2021-10-13_14h11.04.913	THAI_DOC	2021.2.3	Win32	59.87306909						0	91	91	91	1
m	1	0.926						MULINO	p	6	7	monitoring	0	parola	1	ong	0	no	Alessia_98	23	Femmina	2021-10-13_14h11.04.913	THAI_DOC	2021.2.3	Win32	59.87306909						0	92	92	92	1
m	0	1.7422						VAROLO	np	6	0	monitoring	0	nonparola	2	ong	0	no	Alessia_98	23	Femmina	2021-10-13_14h11.04.913	THAI_DOC	2021.2.3	Win32	59.87306909						0	93	93	93	1
m	0	0.7334						ENIGMA	p	6	9	monitoring	500	l	1	pmcue	0	no	Alessia_98	23	Femmina	2021-10-13_14h11.04.913	THAI_DOC	2021.2.3	Win32	59.87306909						0	94	94	94	1
m	1	1.2674						NARICE	p	6	15	monitoring	250	parola	1	ong	0	no	Alessia_98	23	Femmina	2021-10-13_14h11.04.913	THAI_DOC	2021.2.3	Win32	59.87306909						0	95	95	95	1
z	1	0.8873						CAVIDE	np	6	0	monitoring	500	nonparola	2	ong	0	no	Alessia_98	23	Femmina	2021-10-13_14h11.04.913	THAI_DOC	2021.2.3	Win32	59.87306909						0	96	96	96	1
l	0	0.9433						VOLACE	np	6	0	monitoring	0	nonparola	2	ong	0	no	Alessia_98	23	Femmina	2021-10-13_14h11.04.913	THAI_DOC	2021.2.3	Win32	59.87306909						0	97	97	97	1
z	1	1.1667						SADICE	np	6	0	monitoring	0	nonparola	2	ong	0	no	Alessia_98	23	Femmina	2021-10-13_14h11.04.913	THAI_DOC	2021.2.3	Win32	59.87306909						0	98	98	98	1
m	1	0.7668						VORTICE	p	7	14	monitoring	250	parola	1	ong	0	no	Alessia_98	23	Femmina	2021-10-13_14h11.04.913	THAI_DOC	2021.2.3	Win32	59.87306909						0	99	99	99	1
																			Alessia_98	23	Femmina	2021-10-13_14h11.04.913	THAI_DOC	2021.2.3	Win32	59.87306909											y	1	6.52	n	1	3.8692	n	1	2.9827
