# Supplementary material for: Thinking about it: the impact of COVID-19-related stimuli on prospective memory
Source: PeerJ. 2023 Nov 16;11:e16389. doi: 10.7717/peerj.16389 (PMC10657566; doi:10.7717/peerj.16389)
Supplement: Supplemental Information 4 — The raw data from both the task and the questionnaire. Both folders are divided in the three conditions (COV, DOC, and NEGA) depending on the presented video clip. [file peerj-11-16389-s004.zip › Data/RAW_Data_Task/DOC_version/SM21F15_doc.csv]

trial_key.keys	trial_key.corr	trial_key.rt	trials_loop_practice.thisRepN	trials_loop_practice.thisTrialN	trials_loop_practice.thisN	trials_loop_practice.thisIndex	trials_loop_practice.ran	stimolo	parolanonparola	lunghezza	frequenza	blocco	jitter	rispcorr	StimTrig	stim_type	stimulus_after	underline	ID_Soggetto*	Età*	Sesso	date	expName	psychopyVersion	OS	frameRate	trials_loop_baseline.thisRepN	trials_loop_baseline.thisTrialN	trials_loop_baseline.thisN	trials_loop_baseline.thisIndex	trials_loop_baseline.ran	trials_loop_attention.thisRepN	trials_loop_attention.thisTrialN	trials_loop_attention.thisN	trials_loop_attention.thisIndex	trials_loop_attention.ran	neutral1_key.keys	neutral1_key.corr	neutral1_key.rt	neutral1_key_2.keys	neutral1_key_2.corr	neutral1_key_2.rt	neutral1_key_3.keys	neutral1_key_3.corr	neutral1_key_3.rt
m	1	0.9772	0	0	0	0	1	ARANCIA	p	7	31	practice	500	parola	1	ong	0	no	SM21F15	21	F	2021-10-15_14h47.31.930	THAI_DOC	2021.2.3	Win32	61.24073734
z	1	1.1275	0	1	1	1	1	RECINA	np	6	0	practice	500	nonparola	2	ong	0	no	SM21F15	21	F	2021-10-15_14h47.31.930	THAI_DOC	2021.2.3	Win32	61.24073734
z	1	1.2196	0	2	2	2	1	TUCCANA	np	7	0	practice	250	nonparola	2	ong	0	no	SM21F15	21	F	2021-10-15_14h47.31.930	THAI_DOC	2021.2.3	Win32	61.24073734
m	1	0.7126	0	3	3	3	1	PETTINE	p	7	1	practice	0	parola	1	ong	0	no	SM21F15	21	F	2021-10-15_14h47.31.930	THAI_DOC	2021.2.3	Win32	61.24073734
m	0	0.9098	0	4	4	4	1	INFITO	np	6	0	practice	500	nonparola	2	ong	0	no	SM21F15	21	F	2021-10-15_14h47.31.930	THAI_DOC	2021.2.3	Win32	61.24073734
m	1	0.6953	0	5	5	5	1	GIUDICE	p	7	374	practice	500	parola	1	ong	0	no	SM21F15	21	F	2021-10-15_14h47.31.930	THAI_DOC	2021.2.3	Win32	61.24073734
m	1	0.9732	0	6	6	6	1	VOLANTE	p	7	89	practice	0	parola	1	ong	0	no	SM21F15	21	F	2021-10-15_14h47.31.930	THAI_DOC	2021.2.3	Win32	61.24073734
z	1	0.769	0	7	7	7	1	CUBELA	np	6	0	practice	250	nonparola	2	ong	0	no	SM21F15	21	F	2021-10-15_14h47.31.930	THAI_DOC	2021.2.3	Win32	61.24073734
z	1	1.7664	0	8	8	8	1	LUGGINE	np	7	0	practice	0	nonparola	2	ong	0	no	SM21F15	21	F	2021-10-15_14h47.31.930	THAI_DOC	2021.2.3	Win32	61.24073734
m	1	1.1986	0	9	9	9	1	DISEGNO	p	7	201	practice	0	parola	1	ong	0	no	SM21F15	21	F	2021-10-15_14h47.31.930	THAI_DOC	2021.2.3	Win32	61.24073734
m	1	1.3793						RELITTO	p	7	8	baseline	500	parola	1	ong	0	no	SM21F15	21	F	2021-10-15_14h47.31.930	THAI_DOC	2021.2.3	Win32	61.24073734	0	0	0	0	1
m	1	0.9545						GERANIO	p	7	12	baseline	250	parola	1	ong	0	no	SM21F15	21	F	2021-10-15_14h47.31.930	THAI_DOC	2021.2.3	Win32	61.24073734	0	1	1	1	1
z	1	1.2943						VANANGA	np	7	0	baseline	0	nonparola	2	ong	0	no	SM21F15	21	F	2021-10-15_14h47.31.930	THAI_DOC	2021.2.3	Win32	61.24073734	0	2	2	2	1
m	1	1.0386						NATICA	p	6	5	baseline	250	parola	1	ong	0	no	SM21F15	21	F	2021-10-15_14h47.31.930	THAI_DOC	2021.2.3	Win32	61.24073734	0	3	3	3	1
z	1	0.9648						USTELLO	np	7	0	baseline	500	nonparola	2	ong	0	no	SM21F15	21	F	2021-10-15_14h47.31.930	THAI_DOC	2021.2.3	Win32	61.24073734	0	4	4	4	1
m	1	0.7552						METANO	p	6	17	baseline	250	parola	1	ong	0	no	SM21F15	21	F	2021-10-15_14h47.31.930	THAI_DOC	2021.2.3	Win32	61.24073734	0	5	5	5	1
z	1	1.24						FIURIA	np	6	0	baseline	500	nonparola	2	ong	0	no	SM21F15	21	F	2021-10-15_14h47.31.930	THAI_DOC	2021.2.3	Win32	61.24073734	0	6	6	6	1
m	1	0.7973						SUGHERO	p	7	5	baseline	250	parola	1	ong	0	no	SM21F15	21	F	2021-10-15_14h47.31.930	THAI_DOC	2021.2.3	Win32	61.24073734	0	7	7	7	1
z	1	1.1645						PIROTA	np	6	0	baseline	250	nonparola	2	ong	0	no	SM21F15	21	F	2021-10-15_14h47.31.930	THAI_DOC	2021.2.3	Win32	61.24073734	0	8	8	8	1
z	1	1.6838						BAMBORA	np	7	0	baseline	0	nonparola	2	ong	0	no	SM21F15	21	F	2021-10-15_14h47.31.930	THAI_DOC	2021.2.3	Win32	61.24073734	0	9	9	9	1
m	1	0.8305						PETALO	p	6	27	baseline	250	parola	1	ong	0	no	SM21F15	21	F	2021-10-15_14h47.31.930	THAI_DOC	2021.2.3	Win32	61.24073734	0	10	10	10	1
m	1	0.9738						ELMETTO	p	7	5	baseline	0	parola	1	ong	0	no	SM21F15	21	F	2021-10-15_14h47.31.930	THAI_DOC	2021.2.3	Win32	61.24073734	0	11	11	11	1
z	1	0.9421						DOBILE	np	6	0	baseline	250	nonparola	2	ong	0	no	SM21F15	21	F	2021-10-15_14h47.31.930	THAI_DOC	2021.2.3	Win32	61.24073734	0	12	12	12	1
m	1	1.0862						BAVERO	p	6	7	baseline	0	parola	1	ong	0	no	SM21F15	21	F	2021-10-15_14h47.31.930	THAI_DOC	2021.2.3	Win32	61.24073734	0	13	13	13	1
m	1	0.9022						VALENZA	p	7	10	baseline	500	parola	1	ong	0	no	SM21F15	21	F	2021-10-15_14h47.31.930	THAI_DOC	2021.2.3	Win32	61.24073734	0	14	14	14	1
z	1	1.0532						ORDONE	np	6	0	baseline	250	nonparola	2	ong	0	no	SM21F15	21	F	2021-10-15_14h47.31.930	THAI_DOC	2021.2.3	Win32	61.24073734	0	15	15	15	1
z	1	1.4412						TERPONE	np	7	0	baseline	250	nonparola	2	ong	0	no	SM21F15	21	F	2021-10-15_14h47.31.930	THAI_DOC	2021.2.3	Win32	61.24073734	0	16	16	16	1
m	1	0.7298						INCHINO	p	7	10	baseline	250	parola	1	ong	0	no	SM21F15	21	F	2021-10-15_14h47.31.930	THAI_DOC	2021.2.3	Win32	61.24073734	0	17	17	17	1
m	1	0.9652						ETTARO	p	6	31	baseline	0	parola	1	ong	0	no	SM21F15	21	F	2021-10-15_14h47.31.930	THAI_DOC	2021.2.3	Win32	61.24073734	0	18	18	18	1
z	1	0.841						LUVACA	np	6	0	baseline	250	nonparola	2	ong	0	no	SM21F15	21	F	2021-10-15_14h47.31.930	THAI_DOC	2021.2.3	Win32	61.24073734	0	19	19	19	1
m	1	0.6577						DUETTO	p	6	23	baseline	500	parola	1	ong	0	no	SM21F15	21	F	2021-10-15_14h47.31.930	THAI_DOC	2021.2.3	Win32	61.24073734	0	20	20	20	1
z	1	0.824						PUPILE	np	6	0	baseline	250	nonparola	2	ong	0	no	SM21F15	21	F	2021-10-15_14h47.31.930	THAI_DOC	2021.2.3	Win32	61.24073734	0	21	21	21	1
z	1	1.2792						STOVACO	np	7	0	baseline	0	nonparola	2	ong	0	no	SM21F15	21	F	2021-10-15_14h47.31.930	THAI_DOC	2021.2.3	Win32	61.24073734	0	22	22	22	1
m	1	0.6544						BARILE	p	6	7	baseline	500	parola	1	ong	0	no	SM21F15	21	F	2021-10-15_14h47.31.930	THAI_DOC	2021.2.3	Win32	61.24073734	0	23	23	23	1
z	1	1.8792						RANAIO	np	6	0	baseline	250	nonparola	2	ong	0	no	SM21F15	21	F	2021-10-15_14h47.31.930	THAI_DOC	2021.2.3	Win32	61.24073734	0	24	24	24	1
m	1	0.6965						CAVERNA	p	7	14	baseline	250	parola	1	ong	0	no	SM21F15	21	F	2021-10-15_14h47.31.930	THAI_DOC	2021.2.3	Win32	61.24073734	0	25	25	25	1
z	1	1.5071						ROTOIA	np	7	0	baseline	500	nonparola	2	ong	0	no	SM21F15	21	F	2021-10-15_14h47.31.930	THAI_DOC	2021.2.3	Win32	61.24073734	0	26	26	26	1
m	1	0.6698						ALTURA	p	6	8	baseline	500	parola	1	ong	0	no	SM21F15	21	F	2021-10-15_14h47.31.930	THAI_DOC	2021.2.3	Win32	61.24073734	0	27	27	27	1
m	1	0.6301						DIPINTO	p	7	21	baseline	0	parola	1	ong	0	no	SM21F15	21	F	2021-10-15_14h47.31.930	THAI_DOC	2021.2.3	Win32	61.24073734	0	28	28	28	1
m	1	0.6829						LEGUME	p	6	11	baseline	250	parola	1	ong	0	no	SM21F15	21	F	2021-10-15_14h47.31.930	THAI_DOC	2021.2.3	Win32	61.24073734	0	29	29	29	1
z	1	1.7923						FEDINO	np	6	0	baseline	500	nonparola	2	ong	0	no	SM21F15	21	F	2021-10-15_14h47.31.930	THAI_DOC	2021.2.3	Win32	61.24073734	0	30	30	30	1
m	1	0.6496						MENSOLA	p	7	7	baseline	0	parola	1	ong	0	no	SM21F15	21	F	2021-10-15_14h47.31.930	THAI_DOC	2021.2.3	Win32	61.24073734	0	31	31	31	1
	0							ALCUME	np	6	0	baseline	500	nonparola	2	ong	0	no	SM21F15	21	F	2021-10-15_14h47.31.930	THAI_DOC	2021.2.3	Win32	61.24073734	0	32	32	32	1
m	1	1.0131						INNESTO	p	6	13	baseline	0	parola	1	ong	0	no	SM21F15	21	F	2021-10-15_14h47.31.930	THAI_DOC	2021.2.3	Win32	61.24073734	0	33	33	33	1
z	1	0.9741						LAVENDA	np	7	0	baseline	0	nonparola	2	ong	0	no	SM21F15	21	F	2021-10-15_14h47.31.930	THAI_DOC	2021.2.3	Win32	61.24073734	0	34	34	34	1
m	1	1.1467						SLAVINA	p	7	5	baseline	500	parola	1	ong	0	no	SM21F15	21	F	2021-10-15_14h47.31.930	THAI_DOC	2021.2.3	Win32	61.24073734	0	35	35	35	1
m	1	0.7186						ORMONE	p	6	6	baseline	500	parola	1	ong	0	no	SM21F15	21	F	2021-10-15_14h47.31.930	THAI_DOC	2021.2.3	Win32	61.24073734	0	36	36	36	1
z	1	0.9353						UMIONE	np	6	0	baseline	0	nonparola	2	ong	0	no	SM21F15	21	F	2021-10-15_14h47.31.930	THAI_DOC	2021.2.3	Win32	61.24073734	0	37	37	37	1
m	1	0.7474						SALAME	p	6	14	baseline	0	parola	1	ong	0	no	SM21F15	21	F	2021-10-15_14h47.31.930	THAI_DOC	2021.2.3	Win32	61.24073734	0	38	38	38	1
z	1	1.1343						GANDOLA	np	7	0	baseline	500	nonparola	2	ong	0	no	SM21F15	21	F	2021-10-15_14h47.31.930	THAI_DOC	2021.2.3	Win32	61.24073734	0	39	39	39	1
z	1	0.9478						DIGEGNO	np	7	0	baseline	500	nonparola	2	ong	0	no	SM21F15	21	F	2021-10-15_14h47.31.930	THAI_DOC	2021.2.3	Win32	61.24073734	0	40	40	40	1
z	1	1.1632						BACRECA	np	7	0	baseline	0	nonparola	2	ong	0	no	SM21F15	21	F	2021-10-15_14h47.31.930	THAI_DOC	2021.2.3	Win32	61.24073734	0	41	41	41	1
m	1	0.6981						RUDERE	p	6	8	baseline	250	parola	1	ong	0	no	SM21F15	21	F	2021-10-15_14h47.31.930	THAI_DOC	2021.2.3	Win32	61.24073734	0	42	42	42	1
z	1	1.0488						OSCITE	np	6	0	baseline	250	nonparola	2	ong	0	no	SM21F15	21	F	2021-10-15_14h47.31.930	THAI_DOC	2021.2.3	Win32	61.24073734	0	43	43	43	1
m	1	0.7065						NETTARE	p	7	14	baseline	500	parola	1	ong	0	no	SM21F15	21	F	2021-10-15_14h47.31.930	THAI_DOC	2021.2.3	Win32	61.24073734	0	44	44	44	1
m	0	0.7288						PENTERA	np	7	0	baseline	0	nonparola	2	ong	0	no	SM21F15	21	F	2021-10-15_14h47.31.930	THAI_DOC	2021.2.3	Win32	61.24073734	0	45	45	45	1
z	1	0.9041						NEBOZIO	np	7	0	baseline	250	nonparola	2	ong	0	no	SM21F15	21	F	2021-10-15_14h47.31.930	THAI_DOC	2021.2.3	Win32	61.24073734	0	46	46	46	1
m	1	1.1404						ZATTERA	p	7	14	baseline	500	parola	1	ong	0	no	SM21F15	21	F	2021-10-15_14h47.31.930	THAI_DOC	2021.2.3	Win32	61.24073734	0	47	47	47	1
m	1	0.9683						LAMIERA	p	7	11	baseline	500	parola	1	ong	0	no	SM21F15	21	F	2021-10-15_14h47.31.930	THAI_DOC	2021.2.3	Win32	61.24073734	0	48	48	48	1
z	1	1.068						CULINA	np	6	0	baseline	500	nonparola	2	ong	0	no	SM21F15	21	F	2021-10-15_14h47.31.930	THAI_DOC	2021.2.3	Win32	61.24073734	0	49	49	49	1
m	1	0.7391						FALANGE	p	7	9	baseline	250	parola	1	ong	0	no	SM21F15	21	F	2021-10-15_14h47.31.930	THAI_DOC	2021.2.3	Win32	61.24073734	0	50	50	50	1
m	1	0.6049						PEDALE	p	6	16	baseline	500	parola	1	ong	0	no	SM21F15	21	F	2021-10-15_14h47.31.930	THAI_DOC	2021.2.3	Win32	61.24073734	0	51	51	51	1
z	1	1.1157						METARDO	np	7	0	baseline	500	nonparola	2	ong	0	no	SM21F15	21	F	2021-10-15_14h47.31.930	THAI_DOC	2021.2.3	Win32	61.24073734	0	52	52	52	1
m	1	0.8839						EMPORIO	p	7	3	baseline	250	parola	1	ong	0	no	SM21F15	21	F	2021-10-15_14h47.31.930	THAI_DOC	2021.2.3	Win32	61.24073734	0	53	53	53	1
z	1	1.2453						TAPORE	np	6	0	baseline	0	nonparola	2	ong	0	no	SM21F15	21	F	2021-10-15_14h47.31.930	THAI_DOC	2021.2.3	Win32	61.24073734	0	54	54	54	1
z	1	1.8314						DENTIDE	np	7	0	baseline	250	nonparola	2	ong	0	no	SM21F15	21	F	2021-10-15_14h47.31.930	THAI_DOC	2021.2.3	Win32	61.24073734	0	55	55	55	1
z	1	1.417						SEPERTO	np	7	0	baseline	500	nonparola	2	ong	0	no	SM21F15	21	F	2021-10-15_14h47.31.930	THAI_DOC	2021.2.3	Win32	61.24073734	0	56	56	56	1
m	1	0.6802						MUCOSA	p	6	6	baseline	500	parola	1	ong	0	no	SM21F15	21	F	2021-10-15_14h47.31.930	THAI_DOC	2021.2.3	Win32	61.24073734	0	57	57	57	1
z	1	1.117						BECULLA	np	7	0	baseline	250	nonparola	2	ong	0	no	SM21F15	21	F	2021-10-15_14h47.31.930	THAI_DOC	2021.2.3	Win32	61.24073734	0	58	58	58	1
m	1	1.0356						FUCINA	p	6	8	baseline	250	parola	1	ong	0	no	SM21F15	21	F	2021-10-15_14h47.31.930	THAI_DOC	2021.2.3	Win32	61.24073734	0	59	59	59	1
m	1	0.697						ECLISSI	p	7	5	baseline	0	parola	1	ong	0	no	SM21F15	21	F	2021-10-15_14h47.31.930	THAI_DOC	2021.2.3	Win32	61.24073734	0	60	60	60	1
m	1	0.9022						TROFEO	p	6	23	baseline	250	parola	1	ong	0	no	SM21F15	21	F	2021-10-15_14h47.31.930	THAI_DOC	2021.2.3	Win32	61.24073734	0	61	61	61	1
m	1	0.7532						ROTTAME	p	7	7	baseline	0	parola	1	ong	0	no	SM21F15	21	F	2021-10-15_14h47.31.930	THAI_DOC	2021.2.3	Win32	61.24073734	0	62	62	62	1
z	1	0.9814						MENDOLO	np	7	0	baseline	500	nonparola	2	ong	0	no	SM21F15	21	F	2021-10-15_14h47.31.930	THAI_DOC	2021.2.3	Win32	61.24073734	0	63	63	63	1
z	1	1.9288						ARSINE	np	6	0	baseline	250	nonparola	2	ong	0	no	SM21F15	21	F	2021-10-15_14h47.31.930	THAI_DOC	2021.2.3	Win32	61.24073734	0	64	64	64	1
m	1	0.7292						TISANA	p	6	7	baseline	0	parola	1	ong	0	no	SM21F15	21	F	2021-10-15_14h47.31.930	THAI_DOC	2021.2.3	Win32	61.24073734	0	65	65	65	1
z	1	0.8558						ORLINO	np	6	0	baseline	0	nonparola	2	ong	0	no	SM21F15	21	F	2021-10-15_14h47.31.930	THAI_DOC	2021.2.3	Win32	61.24073734	0	66	66	66	1
m	1	0.6496						ARINGA	p	6	9	baseline	500	parola	1	ong	0	no	SM21F15	21	F	2021-10-15_14h47.31.930	THAI_DOC	2021.2.3	Win32	61.24073734	0	67	67	67	1
z	1	0.8962						TENGINE	np	7	0	baseline	0	nonparola	2	ong	0	no	SM21F15	21	F	2021-10-15_14h47.31.930	THAI_DOC	2021.2.3	Win32	61.24073734	0	68	68	68	1
m	1	0.6655						ATTICO	p	6	6	baseline	500	parola	1	ong	0	no	SM21F15	21	F	2021-10-15_14h47.31.930	THAI_DOC	2021.2.3	Win32	61.24073734	0	69	69	69	1
z	1	0.8721						VENORE	np	6	0	baseline	250	nonparola	2	ong	0	no	SM21F15	21	F	2021-10-15_14h47.31.930	THAI_DOC	2021.2.3	Win32	61.24073734	0	70	70	70	1
m	1	1.0887						DARSENA	p	7	9	baseline	0	parola	1	ong	0	no	SM21F15	21	F	2021-10-15_14h47.31.930	THAI_DOC	2021.2.3	Win32	61.24073734	0	71	71	71	1
z	1	0.7963						ALCIERE	np	7	0	baseline	250	nonparola	2	ong	0	no	SM21F15	21	F	2021-10-15_14h47.31.930	THAI_DOC	2021.2.3	Win32	61.24073734	0	72	72	72	1
z	1	0.8293						ENTIMO	np	6	0	baseline	0	nonparola	2	ong	0	no	SM21F15	21	F	2021-10-15_14h47.31.930	THAI_DOC	2021.2.3	Win32	61.24073734	0	73	73	73	1
m	1	0.78						LIVIDO	p	6	8	baseline	500	parola	1	ong	0	no	SM21F15	21	F	2021-10-15_14h47.31.930	THAI_DOC	2021.2.3	Win32	61.24073734	0	74	74	74	1
m	1	0.5707						NAUSEA	p	6	15	baseline	0	parola	1	ong	0	no	SM21F15	21	F	2021-10-15_14h47.31.930	THAI_DOC	2021.2.3	Win32	61.24073734	0	75	75	75	1
z	1	1.2209						VERCACE	np	7	0	baseline	500	nonparola	2	ong	0	no	SM21F15	21	F	2021-10-15_14h47.31.930	THAI_DOC	2021.2.3	Win32	61.24073734	0	76	76	76	1
m	1	0.7514						COFANO	p	6	9	baseline	0	parola	1	ong	0	no	SM21F15	21	F	2021-10-15_14h47.31.930	THAI_DOC	2021.2.3	Win32	61.24073734	0	77	77	77	1
z	1	0.7798						USPICIO	np	7	0	baseline	250	nonparola	2	ong	0	no	SM21F15	21	F	2021-10-15_14h47.31.930	THAI_DOC	2021.2.3	Win32	61.24073734	0	78	78	78	1
m	1	0.6496						IMBUTO	p	6	9	baseline	0	parola	1	ong	0	no	SM21F15	21	F	2021-10-15_14h47.31.930	THAI_DOC	2021.2.3	Win32	61.24073734	0	79	79	79	1
z	1	0.8496						SADIVA	np	6	0	baseline	500	nonparola	2	ong	0	no	SM21F15	21	F	2021-10-15_14h47.31.930	THAI_DOC	2021.2.3	Win32	61.24073734	0	80	80	80	1
m	1	0.5799						BOZZOLO	p	7	7	baseline	0	parola	1	ong	0	no	SM21F15	21	F	2021-10-15_14h47.31.930	THAI_DOC	2021.2.3	Win32	61.24073734	0	81	81	81	1
z	1	0.9631						OMPICCIO	np	7	0	baseline	0	nonparola	2	ong	0	no	SM21F15	21	F	2021-10-15_14h47.31.930	THAI_DOC	2021.2.3	Win32	61.24073734	0	82	82	82	1
z	1	0.9793						LIMPONE	np	7	0	baseline	500	nonparola	2	ong	0	no	SM21F15	21	F	2021-10-15_14h47.31.930	THAI_DOC	2021.2.3	Win32	61.24073734	0	83	83	83	1
z	1	1.5424						NARCICO	np	7	0	baseline	250	nonparola	2	ong	0	no	SM21F15	21	F	2021-10-15_14h47.31.930	THAI_DOC	2021.2.3	Win32	61.24073734	0	84	84	84	1
m	1	0.681						PASCOLO	p	7	7	baseline	0	parola	1	ong	0	no	SM21F15	21	F	2021-10-15_14h47.31.930	THAI_DOC	2021.2.3	Win32	61.24073734	0	85	85	85	1
z	1	1.3878						INSOGNA	np	7	0	baseline	250	nonparola	2	ong	0	no	SM21F15	21	F	2021-10-15_14h47.31.930	THAI_DOC	2021.2.3	Win32	61.24073734	0	86	86	86	1
	0							PATINA	p	6	14	baseline	250	parola	1	ong	0	no	SM21F15	21	F	2021-10-15_14h47.31.930	THAI_DOC	2021.2.3	Win32	61.24073734	0	87	87	87	1
z	1	1.0532						ADOLTO	np	7	0	baseline	0	nonparola	2	ong	0	no	SM21F15	21	F	2021-10-15_14h47.31.930	THAI_DOC	2021.2.3	Win32	61.24073734	0	88	88	88	1
m	1	0.9663						UTENTE	p	6	34	baseline	0	parola	1	ong	0	no	SM21F15	21	F	2021-10-15_14h47.31.930	THAI_DOC	2021.2.3	Win32	61.24073734	0	89	89	89	1
z	1	0.8185						CIPELLA	np	7	0	baseline	500	nonparola	2	ong	0	no	SM21F15	21	F	2021-10-15_14h47.31.930	THAI_DOC	2021.2.3	Win32	61.24073734	0	90	90	90	1
m	1	0.8044						GINEPRO	p	7	10	baseline	0	parola	1	ong	0	no	SM21F15	21	F	2021-10-15_14h47.31.930	THAI_DOC	2021.2.3	Win32	61.24073734	0	91	91	91	1
z	1	0.8304						NONATO	np	6	0	baseline	500	nonparola	2	ong	0	no	SM21F15	21	F	2021-10-15_14h47.31.930	THAI_DOC	2021.2.3	Win32	61.24073734	0	92	92	92	1
m	1	1.0992						CALICE	p	6	10	baseline	0	parola	1	ong	0	no	SM21F15	21	F	2021-10-15_14h47.31.930	THAI_DOC	2021.2.3	Win32	61.24073734	0	93	93	93	1
m	1	0.6423						TORACE	p	6	31	baseline	250	parola	1	ong	0	no	SM21F15	21	F	2021-10-15_14h47.31.930	THAI_DOC	2021.2.3	Win32	61.24073734	0	94	94	94	1
m	1	0.5794						REDINE	p	6	8	baseline	500	parola	1	ong	0	no	SM21F15	21	F	2021-10-15_14h47.31.930	THAI_DOC	2021.2.3	Win32	61.24073734	0	95	95	95	1
m	1	0.5285						GOMITO	p	6	35	baseline	0	parola	1	ong	0	no	SM21F15	21	F	2021-10-15_14h47.31.930	THAI_DOC	2021.2.3	Win32	61.24073734	0	96	96	96	1
z	1	0.8663						INGENSO	np	7	0	baseline	500	nonparola	2	ong	0	no	SM21F15	21	F	2021-10-15_14h47.31.930	THAI_DOC	2021.2.3	Win32	61.24073734	0	97	97	97	1
m	0	0.6627						COVALLO	np	7	0	baseline	250	nonparola	2	ong	0	no	SM21F15	21	F	2021-10-15_14h47.31.930	THAI_DOC	2021.2.3	Win32	61.24073734	0	98	98	98	1
m	1	0.656						MONACO	p	6	24	baseline	250	parola	1	ong	0	no	SM21F15	21	F	2021-10-15_14h47.31.930	THAI_DOC	2021.2.3	Win32	61.24073734	0	99	99	99	1
	0							DILUVIO	p	7	34	monitoring	0	parola	1	ong	0	no	SM21F15	21	F	2021-10-15_14h47.31.930	THAI_DOC	2021.2.3	Win32	61.24073734						0	0	0	0	1
z	1	1.3185						PADATO	np	6	0	monitoring	250	nonparola	2	ong	0	no	SM21F15	21	F	2021-10-15_14h47.31.930	THAI_DOC	2021.2.3	Win32	61.24073734						0	1	1	1	1
m	1	1.5972						STIVALE	p	7	10	monitoring	0	parola	1	ong	0	no	SM21F15	21	F	2021-10-15_14h47.31.930	THAI_DOC	2021.2.3	Win32	61.24073734						0	2	2	2	1
z	1	1.4848						BAMMINO	np	7	0	monitoring	0	nonparola	2	ong	0	no	SM21F15	21	F	2021-10-15_14h47.31.930	THAI_DOC	2021.2.3	Win32	61.24073734						0	3	3	3	1
z	1	1.3077						NUDOLA	np	6	0	monitoring	250	nonparola	2	ong	0	no	SM21F15	21	F	2021-10-15_14h47.31.930	THAI_DOC	2021.2.3	Win32	61.24073734						0	4	4	4	1
	0							ZAMPINO	p	7	6	monitoring	500	parola	1	ong	0	no	SM21F15	21	F	2021-10-15_14h47.31.930	THAI_DOC	2021.2.3	Win32	61.24073734						0	5	5	5	1
m	1	0.9538						CALDAIA	p	7	12	monitoring	250	parola	1	ong	0	no	SM21F15	21	F	2021-10-15_14h47.31.930	THAI_DOC	2021.2.3	Win32	61.24073734						0	6	6	6	1
z	1	1.0034						FULGINE	np	7	0	monitoring	0	nonparola	2	ong	0	no	SM21F15	21	F	2021-10-15_14h47.31.930	THAI_DOC	2021.2.3	Win32	61.24073734						0	7	7	7	1
z	0	1.1495						URANIO	p	6	9	monitoring	250	parola	1	ong	0	no	SM21F15	21	F	2021-10-15_14h47.31.930	THAI_DOC	2021.2.3	Win32	61.24073734						0	8	8	8	1
z	1	1.1293						APISSO	np	6	0	monitoring	500	nonparola	2	ong	0	no	SM21F15	21	F	2021-10-15_14h47.31.930	THAI_DOC	2021.2.3	Win32	61.24073734						0	9	9	9	1
z	0	1.4454						CAGERMA	np	7	0	monitoring	0	l	2	pmcue	0	no	SM21F15	21	F	2021-10-15_14h47.31.930	THAI_DOC	2021.2.3	Win32	61.24073734						0	10	10	10	1
m	1	0.7744						TAZZINA	p	7	10	monitoring	250	parola	1	ong	0	no	SM21F15	21	F	2021-10-15_14h47.31.930	THAI_DOC	2021.2.3	Win32	61.24073734						0	11	11	11	1
z	0	0.7661						VAPORE	p	6	40	monitoring	0	parola	1	ong	0	no	SM21F15	21	F	2021-10-15_14h47.31.930	THAI_DOC	2021.2.3	Win32	61.24073734						0	12	12	12	1
z	1	1.2167						FEDORE	np	6	0	monitoring	250	nonparola	2	ong	0	no	SM21F15	21	F	2021-10-15_14h47.31.930	THAI_DOC	2021.2.3	Win32	61.24073734						0	13	13	13	1
m	1	1.7294						MONTONE	p	7	8	monitoring	250	parola	1	ong	0	no	SM21F15	21	F	2021-10-15_14h47.31.930	THAI_DOC	2021.2.3	Win32	61.24073734						0	14	14	14	1
z	1	1.1161						CANEZZA	np	7	0	monitoring	0	nonparola	2	ong	0	no	SM21F15	21	F	2021-10-15_14h47.31.930	THAI_DOC	2021.2.3	Win32	61.24073734						0	15	15	15	1
z	1	0.8955						RAGINA	np	6	0	monitoring	250	nonparola	2	ong	0	no	SM21F15	21	F	2021-10-15_14h47.31.930	THAI_DOC	2021.2.3	Win32	61.24073734						0	16	16	16	1
m	1	0.8988						AGNELLO	p	7	17	monitoring	250	parola	1	ong	0	no	SM21F15	21	F	2021-10-15_14h47.31.930	THAI_DOC	2021.2.3	Win32	61.24073734						0	17	17	17	1
z	1	1.3657						PINARIO	np	7	0	monitoring	250	nonparola	2	ong	0	no	SM21F15	21	F	2021-10-15_14h47.31.930	THAI_DOC	2021.2.3	Win32	61.24073734						0	18	18	18	1
z	1	1.4301						INDANO	np	6	0	monitoring	500	nonparola	2	ong	0	no	SM21F15	21	F	2021-10-15_14h47.31.930	THAI_DOC	2021.2.3	Win32	61.24073734						0	19	19	19	1
m	1	0.9522						BISTURI	p	7	8	monitoring	250	parola	1	ong	0	no	SM21F15	21	F	2021-10-15_14h47.31.930	THAI_DOC	2021.2.3	Win32	61.24073734						0	20	20	20	1
z	1	1.0591						SECONTO	np	7	0	monitoring	250	nonparola	2	ong	0	no	SM21F15	21	F	2021-10-15_14h47.31.930	THAI_DOC	2021.2.3	Win32	61.24073734						0	21	21	21	1
m	0	0.8751						POMATA	p	6	0	monitoring	500	l	1	pmcue	0	no	SM21F15	21	F	2021-10-15_14h47.31.930	THAI_DOC	2021.2.3	Win32	61.24073734						0	22	22	22	1
z	1	1.3349						UMETTA	np	6	0	monitoring	250	nonparola	2	ong	0	no	SM21F15	21	F	2021-10-15_14h47.31.930	THAI_DOC	2021.2.3	Win32	61.24073734						0	23	23	23	1
m	1	1.082						FRUSCIO	p	7	9	monitoring	0	parola	1	ong	0	no	SM21F15	21	F	2021-10-15_14h47.31.930	THAI_DOC	2021.2.3	Win32	61.24073734						0	24	24	24	1
m	1	1.1155						ORDIGNO	p	7	15	monitoring	250	parola	1	ong	0	no	SM21F15	21	F	2021-10-15_14h47.31.930	THAI_DOC	2021.2.3	Win32	61.24073734						0	25	25	25	1
z	1	1.0664						METALO	np	6	0	monitoring	0	nonparola	2	ong	0	no	SM21F15	21	F	2021-10-15_14h47.31.930	THAI_DOC	2021.2.3	Win32	61.24073734						0	26	26	26	1
z	1	0.9662						GAVERA	np	6	0	monitoring	500	nonparola	2	ong	0	no	SM21F15	21	F	2021-10-15_14h47.31.930	THAI_DOC	2021.2.3	Win32	61.24073734						0	27	27	27	1
m	1	1.3967						INSERTO	p	7	9	monitoring	0	parola	1	ong	0	no	SM21F15	21	F	2021-10-15_14h47.31.930	THAI_DOC	2021.2.3	Win32	61.24073734						0	28	28	28	1
m	1	0.8181						VICARIO	p	7	9	monitoring	500	parola	1	ong	0	no	SM21F15	21	F	2021-10-15_14h47.31.930	THAI_DOC	2021.2.3	Win32	61.24073734						0	29	29	29	1
z	1	0.9968						ACENDA	np	6	0	monitoring	0	nonparola	2	ong	0	no	SM21F15	21	F	2021-10-15_14h47.31.930	THAI_DOC	2021.2.3	Win32	61.24073734						0	30	30	30	1
m	1	0.9796						DECADE	p	6	7	monitoring	0	parola	1	ong	0	no	SM21F15	21	F	2021-10-15_14h47.31.930	THAI_DOC	2021.2.3	Win32	61.24073734						0	31	31	31	1
z	1	0.958						PALETE	np	6	0	monitoring	500	nonparola	2	ong	0	no	SM21F15	21	F	2021-10-15_14h47.31.930	THAI_DOC	2021.2.3	Win32	61.24073734						0	32	32	32	1
m	1	1.3921						SENAPE	p	6	17	monitoring	500	parola	1	ong	0	no	SM21F15	21	F	2021-10-15_14h47.31.930	THAI_DOC	2021.2.3	Win32	61.24073734						0	33	33	33	1
z	1	0.8552						TENTONO	np	7	0	monitoring	0	nonparola	2	ong	0	no	SM21F15	21	F	2021-10-15_14h47.31.930	THAI_DOC	2021.2.3	Win32	61.24073734						0	34	34	34	1
l	1	1.2203						MANICO	p	6	12	monitoring	0	l	1	pmcue	0	no	SM21F15	21	F	2021-10-15_14h47.31.930	THAI_DOC	2021.2.3	Win32	61.24073734						0	35	35	35	1
z	0	1.565						GETTONE	p	7	5	monitoring	250	parola	1	ong	0	no	SM21F15	21	F	2021-10-15_14h47.31.930	THAI_DOC	2021.2.3	Win32	61.24073734						0	36	36	36	1
z	1	0.8634						CALERA	np	6	0	monitoring	500	nonparola	2	ong	0	no	SM21F15	21	F	2021-10-15_14h47.31.930	THAI_DOC	2021.2.3	Win32	61.24073734						0	37	37	37	1
m	1	0.7416						USTIONE	p	7	20	monitoring	500	parola	1	ong	0	no	SM21F15	21	F	2021-10-15_14h47.31.930	THAI_DOC	2021.2.3	Win32	61.24073734						0	38	38	38	1
m	1	1.9332						LEGNAME	p	7	7	monitoring	0	parola	1	ong	0	no	SM21F15	21	F	2021-10-15_14h47.31.930	THAI_DOC	2021.2.3	Win32	61.24073734						0	39	39	39	1
z	1	1.3827						MODIVO	np	6	0	monitoring	0	nonparola	2	ong	0	no	SM21F15	21	F	2021-10-15_14h47.31.930	THAI_DOC	2021.2.3	Win32	61.24073734						0	40	40	40	1
m	1	0.8748						RADURA	p	6	9	monitoring	0	parola	1	ong	0	no	SM21F15	21	F	2021-10-15_14h47.31.930	THAI_DOC	2021.2.3	Win32	61.24073734						0	41	41	41	1
z	1	1.0231						TUANTO	np	6	0	monitoring	250	nonparola	2	ong	0	no	SM21F15	21	F	2021-10-15_14h47.31.930	THAI_DOC	2021.2.3	Win32	61.24073734						0	42	42	42	1
m	1	0.8466						PICCONE	p	7	11	monitoring	0	parola	1	ong	0	no	SM21F15	21	F	2021-10-15_14h47.31.930	THAI_DOC	2021.2.3	Win32	61.24073734						0	43	43	43	1
z	1	1.3735						LACREME	np	7	0	monitoring	250	nonparola	2	ong	0	no	SM21F15	21	F	2021-10-15_14h47.31.930	THAI_DOC	2021.2.3	Win32	61.24073734						0	44	44	44	1
z	1	1.0989						DILITTA	np	7	0	monitoring	500	nonparola	2	ong	0	no	SM21F15	21	F	2021-10-15_14h47.31.930	THAI_DOC	2021.2.3	Win32	61.24073734						0	45	45	45	1
l	1	1.196						TOMANTE	np	7	0	monitoring	0	l	2	pmcue	0	no	SM21F15	21	F	2021-10-15_14h47.31.930	THAI_DOC	2021.2.3	Win32	61.24073734						0	46	46	46	1
m	1	0.7994						OTTONE	p	6	17	monitoring	500	parola	1	ong	0	no	SM21F15	21	F	2021-10-15_14h47.31.930	THAI_DOC	2021.2.3	Win32	61.24073734						0	47	47	47	1
m	1	0.8453						GAZEBO	p	6	8	monitoring	0	parola	1	ong	0	no	SM21F15	21	F	2021-10-15_14h47.31.930	THAI_DOC	2021.2.3	Win32	61.24073734						0	48	48	48	1
z	1	0.7136						NENICO	np	6	0	monitoring	250	nonparola	2	ong	0	no	SM21F15	21	F	2021-10-15_14h47.31.930	THAI_DOC	2021.2.3	Win32	61.24073734						0	49	49	49	1
z	0	1.3649						ARPIONE	p	7	12	monitoring	250	parola	1	ong	0	no	SM21F15	21	F	2021-10-15_14h47.31.930	THAI_DOC	2021.2.3	Win32	61.24073734						0	50	50	50	1
z	1	1.13						VANIGIA	np	7	0	monitoring	500	nonparola	2	ong	0	no	SM21F15	21	F	2021-10-15_14h47.31.930	THAI_DOC	2021.2.3	Win32	61.24073734						0	51	51	51	1
z	1	0.9299						EBLISSE	np	7	0	monitoring	0	nonparola	2	ong	0	no	SM21F15	21	F	2021-10-15_14h47.31.930	THAI_DOC	2021.2.3	Win32	61.24073734						0	52	52	52	1
m	1	0.9233						CARTINA	p	7	13	monitoring	250	parola	1	ong	0	no	SM21F15	21	F	2021-10-15_14h47.31.930	THAI_DOC	2021.2.3	Win32	61.24073734						0	53	53	53	1
z	1	0.792						TECITA	np	6	0	monitoring	500	nonparola	2	ong	0	no	SM21F15	21	F	2021-10-15_14h47.31.930	THAI_DOC	2021.2.3	Win32	61.24073734						0	54	54	54	1
m	1	0.7645						FELINO	p	6	9	monitoring	500	parola	1	ong	0	no	SM21F15	21	F	2021-10-15_14h47.31.930	THAI_DOC	2021.2.3	Win32	61.24073734						0	55	55	55	1
z	1	1.0698						GINEVRO	np	7	0	monitoring	250	nonparola	2	ong	0	no	SM21F15	21	F	2021-10-15_14h47.31.930	THAI_DOC	2021.2.3	Win32	61.24073734						0	56	56	56	1
z	1	1.0131						ELANCO	np	6	0	monitoring	250	nonparola	2	ong	0	no	SM21F15	21	F	2021-10-15_14h47.31.930	THAI_DOC	2021.2.3	Win32	61.24073734						0	57	57	57	1
m	1	0.7521						BIDONE	p	6	13	monitoring	0	parola	1	ong	0	no	SM21F15	21	F	2021-10-15_14h47.31.930	THAI_DOC	2021.2.3	Win32	61.24073734						0	58	58	58	1
m	1	1.0799						LEMURE	p	6	3	monitoring	500	parola	1	ong	0	no	SM21F15	21	F	2021-10-15_14h47.31.930	THAI_DOC	2021.2.3	Win32	61.24073734						0	59	59	59	1
l	1	0.7956						SAGOMA	p	6	0	monitoring	250	l	1	pmcue	0	no	SM21F15	21	F	2021-10-15_14h47.31.930	THAI_DOC	2021.2.3	Win32	61.24073734						0	60	60	60	1
m	1	0.7124						REPERTO	p	7	7	monitoring	0	parola	1	ong	0	no	SM21F15	21	F	2021-10-15_14h47.31.930	THAI_DOC	2021.2.3	Win32	61.24073734						0	61	61	61	1
z	1	1.0645						MIDULLO	np	7	0	monitoring	250	nonparola	2	ong	0	no	SM21F15	21	F	2021-10-15_14h47.31.930	THAI_DOC	2021.2.3	Win32	61.24073734						0	62	62	62	1
z	1	1.3168						DANNOLA	np	7	0	monitoring	500	nonparola	2	ong	0	no	SM21F15	21	F	2021-10-15_14h47.31.930	THAI_DOC	2021.2.3	Win32	61.24073734						0	63	63	63	1
m	1	0.9418						ORFANO	p	6	9	monitoring	500	parola	1	ong	0	no	SM21F15	21	F	2021-10-15_14h47.31.930	THAI_DOC	2021.2.3	Win32	61.24073734						0	64	64	64	1
z	1	1.2204						BANENA	np	6	0	monitoring	250	nonparola	2	ong	0	no	SM21F15	21	F	2021-10-15_14h47.31.930	THAI_DOC	2021.2.3	Win32	61.24073734						0	65	65	65	1
z	1	1.2899						FERPATA	np	7	0	monitoring	0	nonparola	2	ong	0	no	SM21F15	21	F	2021-10-15_14h47.31.930	THAI_DOC	2021.2.3	Win32	61.24073734						0	66	66	66	1
m	1	0.6844						NEURONE	p	7	11	monitoring	250	parola	1	ong	0	no	SM21F15	21	F	2021-10-15_14h47.31.930	THAI_DOC	2021.2.3	Win32	61.24073734						0	67	67	67	1
m	0	0.8626						LATTERA	np	7	0	monitoring	500	nonparola	2	ong	0	no	SM21F15	21	F	2021-10-15_14h47.31.930	THAI_DOC	2021.2.3	Win32	61.24073734						0	68	68	68	1
z	1	1.1538						GESIONE	np	7	0	monitoring	500	nonparola	2	ong	0	no	SM21F15	21	F	2021-10-15_14h47.31.930	THAI_DOC	2021.2.3	Win32	61.24073734						0	69	69	69	1
m	1	0.9953						PEDANA	p	6	18	monitoring	500	parola	1	ong	0	no	SM21F15	21	F	2021-10-15_14h47.31.930	THAI_DOC	2021.2.3	Win32	61.24073734						0	70	70	70	1
l	1	0.6854						MACIATA	np	7	0	monitoring	500	l	2	pmcue	0	no	SM21F15	21	F	2021-10-15_14h47.31.930	THAI_DOC	2021.2.3	Win32	61.24073734						0	71	71	71	1
	0							FIOLINO	np	7	0	monitoring	250	nonparola	2	ong	0	no	SM21F15	21	F	2021-10-15_14h47.31.930	THAI_DOC	2021.2.3	Win32	61.24073734						0	72	72	72	1
m	1	1.0926						INGORGO	p	7	16	monitoring	0	parola	1	ong	0	no	SM21F15	21	F	2021-10-15_14h47.31.930	THAI_DOC	2021.2.3	Win32	61.24073734						0	73	73	73	1
z	1	1.0847						IMPORO	np	6	0	monitoring	250	nonparola	2	ong	0	no	SM21F15	21	F	2021-10-15_14h47.31.930	THAI_DOC	2021.2.3	Win32	61.24073734						0	74	74	74	1
m	1	0.6398						NOBILE	p	6	29	monitoring	500	parola	1	ong	0	no	SM21F15	21	F	2021-10-15_14h47.31.930	THAI_DOC	2021.2.3	Win32	61.24073734						0	75	75	75	1
m	1	0.8682						MINIERA	p	7	19	monitoring	500	parola	1	ong	0	no	SM21F15	21	F	2021-10-15_14h47.31.930	THAI_DOC	2021.2.3	Win32	61.24073734						0	76	76	76	1
z	1	0.9627						ALLARVE	np	7	0	monitoring	500	nonparola	2	ong	0	no	SM21F15	21	F	2021-10-15_14h47.31.930	THAI_DOC	2021.2.3	Win32	61.24073734						0	77	77	77	1
z	1	0.9362						DIBANO	np	6	0	monitoring	250	nonparola	2	ong	0	no	SM21F15	21	F	2021-10-15_14h47.31.930	THAI_DOC	2021.2.3	Win32	61.24073734						0	78	78	78	1
m	1	0.8815						FAGOTTO	p	7	7	monitoring	0	parola	1	ong	0	no	SM21F15	21	F	2021-10-15_14h47.31.930	THAI_DOC	2021.2.3	Win32	61.24073734						0	79	79	79	1
m	1	0.8215						PALUDE	p	6	13	monitoring	0	parola	1	ong	0	no	SM21F15	21	F	2021-10-15_14h47.31.930	THAI_DOC	2021.2.3	Win32	61.24073734						0	80	80	80	1
z	1	0.8411						MUDINO	np	6	0	monitoring	500	nonparola	2	ong	0	no	SM21F15	21	F	2021-10-15_14h47.31.930	THAI_DOC	2021.2.3	Win32	61.24073734						0	81	81	81	1
z	1	1.1628						ESTEBA	np	6	0	monitoring	500	nonparola	2	ong	0	no	SM21F15	21	F	2021-10-15_14h47.31.930	THAI_DOC	2021.2.3	Win32	61.24073734						0	82	82	82	1
m	0	0.883						MANTIDE	p	7	9	monitoring	250	l	1	pmcue	0	no	SM21F15	21	F	2021-10-15_14h47.31.930	THAI_DOC	2021.2.3	Win32	61.24073734						0	83	83	83	1
m	1	1.0962						UVETTA	p	6	11	monitoring	500	parola	1	ong	0	no	SM21F15	21	F	2021-10-15_14h47.31.930	THAI_DOC	2021.2.3	Win32	61.24073734						0	84	84	84	1
m	1	0.896						ESILIO	p	6	41	monitoring	250	parola	1	ong	0	no	SM21F15	21	F	2021-10-15_14h47.31.930	THAI_DOC	2021.2.3	Win32	61.24073734						0	85	85	85	1
m	0	0.9236						RECRUTA	np	7	0	monitoring	500	nonparola	2	ong	0	no	SM21F15	21	F	2021-10-15_14h47.31.930	THAI_DOC	2021.2.3	Win32	61.24073734						0	86	86	86	1
m	1	0.9816						TIMONE	p	7	31	monitoring	250	parola	1	ong	0	no	SM21F15	21	F	2021-10-15_14h47.31.930	THAI_DOC	2021.2.3	Win32	61.24073734						0	87	87	87	1
m	1	0.646						CAVOLO	p	6	13	monitoring	0	parola	1	ong	0	no	SM21F15	21	F	2021-10-15_14h47.31.930	THAI_DOC	2021.2.3	Win32	61.24073734						0	88	88	88	1
z	1	0.9401						NOTTARE	np	7	0	monitoring	500	nonparola	2	ong	0	no	SM21F15	21	F	2021-10-15_14h47.31.930	THAI_DOC	2021.2.3	Win32	61.24073734						0	89	89	89	1
m	1	1.3422						LICHENE	p	7	7	monitoring	0	parola	1	ong	0	no	SM21F15	21	F	2021-10-15_14h47.31.930	THAI_DOC	2021.2.3	Win32	61.24073734						0	90	90	90	1
z	1	0.8146						PUSTINO	np	7	0	monitoring	500	nonparola	2	ong	0	no	SM21F15	21	F	2021-10-15_14h47.31.930	THAI_DOC	2021.2.3	Win32	61.24073734						0	91	91	91	1
m	1	0.8394						MULINO	p	6	7	monitoring	0	parola	1	ong	0	no	SM21F15	21	F	2021-10-15_14h47.31.930	THAI_DOC	2021.2.3	Win32	61.24073734						0	92	92	92	1
z	1	0.8834						VAROLO	np	6	0	monitoring	0	nonparola	2	ong	0	no	SM21F15	21	F	2021-10-15_14h47.31.930	THAI_DOC	2021.2.3	Win32	61.24073734						0	93	93	93	1
l	1	0.9116						ENIGMA	p	6	9	monitoring	500	l	1	pmcue	0	no	SM21F15	21	F	2021-10-15_14h47.31.930	THAI_DOC	2021.2.3	Win32	61.24073734						0	94	94	94	1
m	1	1.0901						NARICE	p	6	15	monitoring	250	parola	1	ong	0	no	SM21F15	21	F	2021-10-15_14h47.31.930	THAI_DOC	2021.2.3	Win32	61.24073734						0	95	95	95	1
z	1	0.9177						CAVIDE	np	6	0	monitoring	500	nonparola	2	ong	0	no	SM21F15	21	F	2021-10-15_14h47.31.930	THAI_DOC	2021.2.3	Win32	61.24073734						0	96	96	96	1
z	1	0.8586						VOLACE	np	6	0	monitoring	0	nonparola	2	ong	0	no	SM21F15	21	F	2021-10-15_14h47.31.930	THAI_DOC	2021.2.3	Win32	61.24073734						0	97	97	97	1
z	1	1.7685						SADICE	np	6	0	monitoring	0	nonparola	2	ong	0	no	SM21F15	21	F	2021-10-15_14h47.31.930	THAI_DOC	2021.2.3	Win32	61.24073734						0	98	98	98	1
m	1	0.723						VORTICE	p	7	14	monitoring	250	parola	1	ong	0	no	SM21F15	21	F	2021-10-15_14h47.31.930	THAI_DOC	2021.2.3	Win32	61.24073734						0	99	99	99	1
																			SM21F15	21	F	2021-10-15_14h47.31.930	THAI_DOC	2021.2.3	Win32	61.24073734											y	1	12.8932	n	1	7.8627	y	0	3.1863
