# Supplementary material for: Thinking about it: the impact of COVID-19-related stimuli on prospective memory
Source: PeerJ. 2023 Nov 16;11:e16389. doi: 10.7717/peerj.16389 (PMC10657566; doi:10.7717/peerj.16389)
Supplement: Supplemental Information 4 — The raw data from both the task and the questionnaire. Both folders are divided in the three conditions (COV, DOC, and NEGA) depending on the presented video clip. [file peerj-11-16389-s004.zip › Data/RAW_Data_Task/DOC_version/LG18M8_doc.csv]

trial_key.keys	trial_key.corr	trial_key.rt	trials_loop_practice.thisRepN	trials_loop_practice.thisTrialN	trials_loop_practice.thisN	trials_loop_practice.thisIndex	trials_loop_practice.ran	stimolo	parolanonparola	lunghezza	frequenza	blocco	jitter	rispcorr	StimTrig	stim_type	stimulus_after	underline	ID_Soggetto*	Età*	Sesso	date	expName	psychopyVersion	OS	frameRate	trials_loop_baseline.thisRepN	trials_loop_baseline.thisTrialN	trials_loop_baseline.thisN	trials_loop_baseline.thisIndex	trials_loop_baseline.ran	trials_loop_attention.thisRepN	trials_loop_attention.thisTrialN	trials_loop_attention.thisN	trials_loop_attention.thisIndex	trials_loop_attention.ran	neutral1_key.keys	neutral1_key.corr	neutral1_key.rt	neutral1_key_2.keys	neutral1_key_2.corr	neutral1_key_2.rt	neutral1_key_3.keys	neutral1_key_3.corr	neutral1_key_3.rt
z	1	0.535	0	0	0	0	1	ARANCIA	p	7	31	practice	500	parola	1	ong	0	no	LG18M8	18	M	2021-10-08_17h01.25.330	THAI_DOC	2021.2.3	Win32	60.53268765
m	1	0.9112	0	1	1	1	1	RECINA	np	6	0	practice	500	nonparola	2	ong	0	no	LG18M8	18	M	2021-10-08_17h01.25.330	THAI_DOC	2021.2.3	Win32	60.53268765
m	1	0.8278	0	2	2	2	1	TUCCANA	np	7	0	practice	250	nonparola	2	ong	0	no	LG18M8	18	M	2021-10-08_17h01.25.330	THAI_DOC	2021.2.3	Win32	60.53268765
z	1	0.7515	0	3	3	3	1	PETTINE	p	7	1	practice	0	parola	1	ong	0	no	LG18M8	18	M	2021-10-08_17h01.25.330	THAI_DOC	2021.2.3	Win32	60.53268765
m	1	0.9208	0	4	4	4	1	INFITO	np	6	0	practice	500	nonparola	2	ong	0	no	LG18M8	18	M	2021-10-08_17h01.25.330	THAI_DOC	2021.2.3	Win32	60.53268765
z	1	0.5857	0	5	5	5	1	GIUDICE	p	7	374	practice	500	parola	1	ong	0	no	LG18M8	18	M	2021-10-08_17h01.25.330	THAI_DOC	2021.2.3	Win32	60.53268765
z	1	0.6794	0	6	6	6	1	VOLANTE	p	7	89	practice	0	parola	1	ong	0	no	LG18M8	18	M	2021-10-08_17h01.25.330	THAI_DOC	2021.2.3	Win32	60.53268765
m	1	0.7028	0	7	7	7	1	CUBELA	np	6	0	practice	250	nonparola	2	ong	0	no	LG18M8	18	M	2021-10-08_17h01.25.330	THAI_DOC	2021.2.3	Win32	60.53268765
m	1	0.6943	0	8	8	8	1	LUGGINE	np	7	0	practice	0	nonparola	2	ong	0	no	LG18M8	18	M	2021-10-08_17h01.25.330	THAI_DOC	2021.2.3	Win32	60.53268765
z	1	0.5765	0	9	9	9	1	DISEGNO	p	7	201	practice	0	parola	1	ong	0	no	LG18M8	18	M	2021-10-08_17h01.25.330	THAI_DOC	2021.2.3	Win32	60.53268765
z	1	0.7631						RELITTO	p	7	8	baseline	500	parola	1	ong	0	no	LG18M8	18	M	2021-10-08_17h01.25.330	THAI_DOC	2021.2.3	Win32	60.53268765	0	0	0	0	1
z	1	1.0078						GERANIO	p	7	12	baseline	250	parola	1	ong	0	no	LG18M8	18	M	2021-10-08_17h01.25.330	THAI_DOC	2021.2.3	Win32	60.53268765	0	1	1	1	1
m	1	0.7627						VANANGA	np	7	0	baseline	0	nonparola	2	ong	0	no	LG18M8	18	M	2021-10-08_17h01.25.330	THAI_DOC	2021.2.3	Win32	60.53268765	0	2	2	2	1
z	1	0.6755						NATICA	p	6	5	baseline	250	parola	1	ong	0	no	LG18M8	18	M	2021-10-08_17h01.25.330	THAI_DOC	2021.2.3	Win32	60.53268765	0	3	3	3	1
m	1	0.6479						USTELLO	np	7	0	baseline	500	nonparola	2	ong	0	no	LG18M8	18	M	2021-10-08_17h01.25.330	THAI_DOC	2021.2.3	Win32	60.53268765	0	4	4	4	1
z	1	0.5668						METANO	p	6	17	baseline	250	parola	1	ong	0	no	LG18M8	18	M	2021-10-08_17h01.25.330	THAI_DOC	2021.2.3	Win32	60.53268765	0	5	5	5	1
m	1	0.7806						FIURIA	np	6	0	baseline	500	nonparola	2	ong	0	no	LG18M8	18	M	2021-10-08_17h01.25.330	THAI_DOC	2021.2.3	Win32	60.53268765	0	6	6	6	1
z	1	0.7711						SUGHERO	p	7	5	baseline	250	parola	1	ong	0	no	LG18M8	18	M	2021-10-08_17h01.25.330	THAI_DOC	2021.2.3	Win32	60.53268765	0	7	7	7	1
m	1	0.7635						PIROTA	np	6	0	baseline	250	nonparola	2	ong	0	no	LG18M8	18	M	2021-10-08_17h01.25.330	THAI_DOC	2021.2.3	Win32	60.53268765	0	8	8	8	1
m	1	0.7028						BAMBORA	np	7	0	baseline	0	nonparola	2	ong	0	no	LG18M8	18	M	2021-10-08_17h01.25.330	THAI_DOC	2021.2.3	Win32	60.53268765	0	9	9	9	1
z	1	0.6119						PETALO	p	6	27	baseline	250	parola	1	ong	0	no	LG18M8	18	M	2021-10-08_17h01.25.330	THAI_DOC	2021.2.3	Win32	60.53268765	0	10	10	10	1
z	1	0.5943						ELMETTO	p	7	5	baseline	0	parola	1	ong	0	no	LG18M8	18	M	2021-10-08_17h01.25.330	THAI_DOC	2021.2.3	Win32	60.53268765	0	11	11	11	1
m	1	0.6559						DOBILE	np	6	0	baseline	250	nonparola	2	ong	0	no	LG18M8	18	M	2021-10-08_17h01.25.330	THAI_DOC	2021.2.3	Win32	60.53268765	0	12	12	12	1
m	0	0.5955						BAVERO	p	6	7	baseline	0	parola	1	ong	0	no	LG18M8	18	M	2021-10-08_17h01.25.330	THAI_DOC	2021.2.3	Win32	60.53268765	0	13	13	13	1
z	1	0.6808						VALENZA	p	7	10	baseline	500	parola	1	ong	0	no	LG18M8	18	M	2021-10-08_17h01.25.330	THAI_DOC	2021.2.3	Win32	60.53268765	0	14	14	14	1
m	1	0.757						ORDONE	np	6	0	baseline	250	nonparola	2	ong	0	no	LG18M8	18	M	2021-10-08_17h01.25.330	THAI_DOC	2021.2.3	Win32	60.53268765	0	15	15	15	1
m	1	0.7064						TERPONE	np	7	0	baseline	250	nonparola	2	ong	0	no	LG18M8	18	M	2021-10-08_17h01.25.330	THAI_DOC	2021.2.3	Win32	60.53268765	0	16	16	16	1
z	1	0.6221						INCHINO	p	7	10	baseline	250	parola	1	ong	0	no	LG18M8	18	M	2021-10-08_17h01.25.330	THAI_DOC	2021.2.3	Win32	60.53268765	0	17	17	17	1
z	1	0.7301						ETTARO	p	6	31	baseline	0	parola	1	ong	0	no	LG18M8	18	M	2021-10-08_17h01.25.330	THAI_DOC	2021.2.3	Win32	60.53268765	0	18	18	18	1
m	1	0.6619						LUVACA	np	6	0	baseline	250	nonparola	2	ong	0	no	LG18M8	18	M	2021-10-08_17h01.25.330	THAI_DOC	2021.2.3	Win32	60.53268765	0	19	19	19	1
z	1	0.6636						DUETTO	p	6	23	baseline	500	parola	1	ong	0	no	LG18M8	18	M	2021-10-08_17h01.25.330	THAI_DOC	2021.2.3	Win32	60.53268765	0	20	20	20	1
m	1	0.9177						PUPILE	np	6	0	baseline	250	nonparola	2	ong	0	no	LG18M8	18	M	2021-10-08_17h01.25.330	THAI_DOC	2021.2.3	Win32	60.53268765	0	21	21	21	1
z	0	0.6988						STOVACO	np	7	0	baseline	0	nonparola	2	ong	0	no	LG18M8	18	M	2021-10-08_17h01.25.330	THAI_DOC	2021.2.3	Win32	60.53268765	0	22	22	22	1
z	1	0.7504						BARILE	p	6	7	baseline	500	parola	1	ong	0	no	LG18M8	18	M	2021-10-08_17h01.25.330	THAI_DOC	2021.2.3	Win32	60.53268765	0	23	23	23	1
m	1	1.4163						RANAIO	np	6	0	baseline	250	nonparola	2	ong	0	no	LG18M8	18	M	2021-10-08_17h01.25.330	THAI_DOC	2021.2.3	Win32	60.53268765	0	24	24	24	1
z	1	0.67						CAVERNA	p	7	14	baseline	250	parola	1	ong	0	no	LG18M8	18	M	2021-10-08_17h01.25.330	THAI_DOC	2021.2.3	Win32	60.53268765	0	25	25	25	1
m	1	0.9049						ROTOIA	np	7	0	baseline	500	nonparola	2	ong	0	no	LG18M8	18	M	2021-10-08_17h01.25.330	THAI_DOC	2021.2.3	Win32	60.53268765	0	26	26	26	1
z	1	0.9373						ALTURA	p	6	8	baseline	500	parola	1	ong	0	no	LG18M8	18	M	2021-10-08_17h01.25.330	THAI_DOC	2021.2.3	Win32	60.53268765	0	27	27	27	1
z	1	0.806						DIPINTO	p	7	21	baseline	0	parola	1	ong	0	no	LG18M8	18	M	2021-10-08_17h01.25.330	THAI_DOC	2021.2.3	Win32	60.53268765	0	28	28	28	1
z	1	0.753						LEGUME	p	6	11	baseline	250	parola	1	ong	0	no	LG18M8	18	M	2021-10-08_17h01.25.330	THAI_DOC	2021.2.3	Win32	60.53268765	0	29	29	29	1
m	1	0.9975						FEDINO	np	6	0	baseline	500	nonparola	2	ong	0	no	LG18M8	18	M	2021-10-08_17h01.25.330	THAI_DOC	2021.2.3	Win32	60.53268765	0	30	30	30	1
z	1	0.6623						MENSOLA	p	7	7	baseline	0	parola	1	ong	0	no	LG18M8	18	M	2021-10-08_17h01.25.330	THAI_DOC	2021.2.3	Win32	60.53268765	0	31	31	31	1
m	1	0.885						ALCUME	np	6	0	baseline	500	nonparola	2	ong	0	no	LG18M8	18	M	2021-10-08_17h01.25.330	THAI_DOC	2021.2.3	Win32	60.53268765	0	32	32	32	1
z	1	0.7043						INNESTO	p	6	13	baseline	0	parola	1	ong	0	no	LG18M8	18	M	2021-10-08_17h01.25.330	THAI_DOC	2021.2.3	Win32	60.53268765	0	33	33	33	1
m	1	0.8777						LAVENDA	np	7	0	baseline	0	nonparola	2	ong	0	no	LG18M8	18	M	2021-10-08_17h01.25.330	THAI_DOC	2021.2.3	Win32	60.53268765	0	34	34	34	1
z	1	0.777						SLAVINA	p	7	5	baseline	500	parola	1	ong	0	no	LG18M8	18	M	2021-10-08_17h01.25.330	THAI_DOC	2021.2.3	Win32	60.53268765	0	35	35	35	1
z	1	0.7201						ORMONE	p	6	6	baseline	500	parola	1	ong	0	no	LG18M8	18	M	2021-10-08_17h01.25.330	THAI_DOC	2021.2.3	Win32	60.53268765	0	36	36	36	1
m	1	0.7667						UMIONE	np	6	0	baseline	0	nonparola	2	ong	0	no	LG18M8	18	M	2021-10-08_17h01.25.330	THAI_DOC	2021.2.3	Win32	60.53268765	0	37	37	37	1
z	1	0.6299						SALAME	p	6	14	baseline	0	parola	1	ong	0	no	LG18M8	18	M	2021-10-08_17h01.25.330	THAI_DOC	2021.2.3	Win32	60.53268765	0	38	38	38	1
m	1	0.8684						GANDOLA	np	7	0	baseline	500	nonparola	2	ong	0	no	LG18M8	18	M	2021-10-08_17h01.25.330	THAI_DOC	2021.2.3	Win32	60.53268765	0	39	39	39	1
m	1	0.8877						DIGEGNO	np	7	0	baseline	500	nonparola	2	ong	0	no	LG18M8	18	M	2021-10-08_17h01.25.330	THAI_DOC	2021.2.3	Win32	60.53268765	0	40	40	40	1
m	1	0.8655						BACRECA	np	7	0	baseline	0	nonparola	2	ong	0	no	LG18M8	18	M	2021-10-08_17h01.25.330	THAI_DOC	2021.2.3	Win32	60.53268765	0	41	41	41	1
m	0	0.9225						RUDERE	p	6	8	baseline	250	parola	1	ong	0	no	LG18M8	18	M	2021-10-08_17h01.25.330	THAI_DOC	2021.2.3	Win32	60.53268765	0	42	42	42	1
m	1	0.8582						OSCITE	np	6	0	baseline	250	nonparola	2	ong	0	no	LG18M8	18	M	2021-10-08_17h01.25.330	THAI_DOC	2021.2.3	Win32	60.53268765	0	43	43	43	1
z	1	0.9514						NETTARE	p	7	14	baseline	500	parola	1	ong	0	no	LG18M8	18	M	2021-10-08_17h01.25.330	THAI_DOC	2021.2.3	Win32	60.53268765	0	44	44	44	1
m	1	0.7193						PENTERA	np	7	0	baseline	0	nonparola	2	ong	0	no	LG18M8	18	M	2021-10-08_17h01.25.330	THAI_DOC	2021.2.3	Win32	60.53268765	0	45	45	45	1
m	1	0.697						NEBOZIO	np	7	0	baseline	250	nonparola	2	ong	0	no	LG18M8	18	M	2021-10-08_17h01.25.330	THAI_DOC	2021.2.3	Win32	60.53268765	0	46	46	46	1
z	1	0.596						ZATTERA	p	7	14	baseline	500	parola	1	ong	0	no	LG18M8	18	M	2021-10-08_17h01.25.330	THAI_DOC	2021.2.3	Win32	60.53268765	0	47	47	47	1
z	1	0.7487						LAMIERA	p	7	11	baseline	500	parola	1	ong	0	no	LG18M8	18	M	2021-10-08_17h01.25.330	THAI_DOC	2021.2.3	Win32	60.53268765	0	48	48	48	1
m	1	0.8041						CULINA	np	6	0	baseline	500	nonparola	2	ong	0	no	LG18M8	18	M	2021-10-08_17h01.25.330	THAI_DOC	2021.2.3	Win32	60.53268765	0	49	49	49	1
z	1	0.6469						FALANGE	p	7	9	baseline	250	parola	1	ong	0	no	LG18M8	18	M	2021-10-08_17h01.25.330	THAI_DOC	2021.2.3	Win32	60.53268765	0	50	50	50	1
z	1	0.7478						PEDALE	p	6	16	baseline	500	parola	1	ong	0	no	LG18M8	18	M	2021-10-08_17h01.25.330	THAI_DOC	2021.2.3	Win32	60.53268765	0	51	51	51	1
m	1	0.6952						METARDO	np	7	0	baseline	500	nonparola	2	ong	0	no	LG18M8	18	M	2021-10-08_17h01.25.330	THAI_DOC	2021.2.3	Win32	60.53268765	0	52	52	52	1
z	1	0.6962						EMPORIO	p	7	3	baseline	250	parola	1	ong	0	no	LG18M8	18	M	2021-10-08_17h01.25.330	THAI_DOC	2021.2.3	Win32	60.53268765	0	53	53	53	1
m	1	0.8142						TAPORE	np	6	0	baseline	0	nonparola	2	ong	0	no	LG18M8	18	M	2021-10-08_17h01.25.330	THAI_DOC	2021.2.3	Win32	60.53268765	0	54	54	54	1
m	1	1.2359						DENTIDE	np	7	0	baseline	250	nonparola	2	ong	0	no	LG18M8	18	M	2021-10-08_17h01.25.330	THAI_DOC	2021.2.3	Win32	60.53268765	0	55	55	55	1
m	1	1.0263						SEPERTO	np	7	0	baseline	500	nonparola	2	ong	0	no	LG18M8	18	M	2021-10-08_17h01.25.330	THAI_DOC	2021.2.3	Win32	60.53268765	0	56	56	56	1
z	1	0.7553						MUCOSA	p	6	6	baseline	500	parola	1	ong	0	no	LG18M8	18	M	2021-10-08_17h01.25.330	THAI_DOC	2021.2.3	Win32	60.53268765	0	57	57	57	1
m	1	0.7461						BECULLA	np	7	0	baseline	250	nonparola	2	ong	0	no	LG18M8	18	M	2021-10-08_17h01.25.330	THAI_DOC	2021.2.3	Win32	60.53268765	0	58	58	58	1
z	1	1.3357						FUCINA	p	6	8	baseline	250	parola	1	ong	0	no	LG18M8	18	M	2021-10-08_17h01.25.330	THAI_DOC	2021.2.3	Win32	60.53268765	0	59	59	59	1
z	1	0.7153						ECLISSI	p	7	5	baseline	0	parola	1	ong	0	no	LG18M8	18	M	2021-10-08_17h01.25.330	THAI_DOC	2021.2.3	Win32	60.53268765	0	60	60	60	1
z	1	0.6615						TROFEO	p	6	23	baseline	250	parola	1	ong	0	no	LG18M8	18	M	2021-10-08_17h01.25.330	THAI_DOC	2021.2.3	Win32	60.53268765	0	61	61	61	1
z	1	0.6693						ROTTAME	p	7	7	baseline	0	parola	1	ong	0	no	LG18M8	18	M	2021-10-08_17h01.25.330	THAI_DOC	2021.2.3	Win32	60.53268765	0	62	62	62	1
m	1	0.7622						MENDOLO	np	7	0	baseline	500	nonparola	2	ong	0	no	LG18M8	18	M	2021-10-08_17h01.25.330	THAI_DOC	2021.2.3	Win32	60.53268765	0	63	63	63	1
m	1	0.722						ARSINE	np	6	0	baseline	250	nonparola	2	ong	0	no	LG18M8	18	M	2021-10-08_17h01.25.330	THAI_DOC	2021.2.3	Win32	60.53268765	0	64	64	64	1
z	1	0.6572						TISANA	p	6	7	baseline	0	parola	1	ong	0	no	LG18M8	18	M	2021-10-08_17h01.25.330	THAI_DOC	2021.2.3	Win32	60.53268765	0	65	65	65	1
m	1	1.0649						ORLINO	np	6	0	baseline	0	nonparola	2	ong	0	no	LG18M8	18	M	2021-10-08_17h01.25.330	THAI_DOC	2021.2.3	Win32	60.53268765	0	66	66	66	1
m	0	1.0542						ARINGA	p	6	9	baseline	500	parola	1	ong	0	no	LG18M8	18	M	2021-10-08_17h01.25.330	THAI_DOC	2021.2.3	Win32	60.53268765	0	67	67	67	1
m	1	0.9934						TENGINE	np	7	0	baseline	0	nonparola	2	ong	0	no	LG18M8	18	M	2021-10-08_17h01.25.330	THAI_DOC	2021.2.3	Win32	60.53268765	0	68	68	68	1
z	1	0.7562						ATTICO	p	6	6	baseline	500	parola	1	ong	0	no	LG18M8	18	M	2021-10-08_17h01.25.330	THAI_DOC	2021.2.3	Win32	60.53268765	0	69	69	69	1
m	1	0.7118						VENORE	np	6	0	baseline	250	nonparola	2	ong	0	no	LG18M8	18	M	2021-10-08_17h01.25.330	THAI_DOC	2021.2.3	Win32	60.53268765	0	70	70	70	1
z	1	0.9548						DARSENA	p	7	9	baseline	0	parola	1	ong	0	no	LG18M8	18	M	2021-10-08_17h01.25.330	THAI_DOC	2021.2.3	Win32	60.53268765	0	71	71	71	1
m	1	0.9135						ALCIERE	np	7	0	baseline	250	nonparola	2	ong	0	no	LG18M8	18	M	2021-10-08_17h01.25.330	THAI_DOC	2021.2.3	Win32	60.53268765	0	72	72	72	1
m	1	0.7365						ENTIMO	np	6	0	baseline	0	nonparola	2	ong	0	no	LG18M8	18	M	2021-10-08_17h01.25.330	THAI_DOC	2021.2.3	Win32	60.53268765	0	73	73	73	1
z	1	0.6459						LIVIDO	p	6	8	baseline	500	parola	1	ong	0	no	LG18M8	18	M	2021-10-08_17h01.25.330	THAI_DOC	2021.2.3	Win32	60.53268765	0	74	74	74	1
z	1	0.65						NAUSEA	p	6	15	baseline	0	parola	1	ong	0	no	LG18M8	18	M	2021-10-08_17h01.25.330	THAI_DOC	2021.2.3	Win32	60.53268765	0	75	75	75	1
m	1	0.745						VERCACE	np	7	0	baseline	500	nonparola	2	ong	0	no	LG18M8	18	M	2021-10-08_17h01.25.330	THAI_DOC	2021.2.3	Win32	60.53268765	0	76	76	76	1
z	1	0.5963						COFANO	p	6	9	baseline	0	parola	1	ong	0	no	LG18M8	18	M	2021-10-08_17h01.25.330	THAI_DOC	2021.2.3	Win32	60.53268765	0	77	77	77	1
z	0	0.9786						USPICIO	np	7	0	baseline	250	nonparola	2	ong	0	no	LG18M8	18	M	2021-10-08_17h01.25.330	THAI_DOC	2021.2.3	Win32	60.53268765	0	78	78	78	1
z	1	0.6294						IMBUTO	p	6	9	baseline	0	parola	1	ong	0	no	LG18M8	18	M	2021-10-08_17h01.25.330	THAI_DOC	2021.2.3	Win32	60.53268765	0	79	79	79	1
m	1	0.6717						SADIVA	np	6	0	baseline	500	nonparola	2	ong	0	no	LG18M8	18	M	2021-10-08_17h01.25.330	THAI_DOC	2021.2.3	Win32	60.53268765	0	80	80	80	1
z	1	0.61						BOZZOLO	p	7	7	baseline	0	parola	1	ong	0	no	LG18M8	18	M	2021-10-08_17h01.25.330	THAI_DOC	2021.2.3	Win32	60.53268765	0	81	81	81	1
m	1	0.7447						OMPICCIO	np	7	0	baseline	0	nonparola	2	ong	0	no	LG18M8	18	M	2021-10-08_17h01.25.330	THAI_DOC	2021.2.3	Win32	60.53268765	0	82	82	82	1
m	1	0.7788						LIMPONE	np	7	0	baseline	500	nonparola	2	ong	0	no	LG18M8	18	M	2021-10-08_17h01.25.330	THAI_DOC	2021.2.3	Win32	60.53268765	0	83	83	83	1
m	1	0.9457						NARCICO	np	7	0	baseline	250	nonparola	2	ong	0	no	LG18M8	18	M	2021-10-08_17h01.25.330	THAI_DOC	2021.2.3	Win32	60.53268765	0	84	84	84	1
z	1	0.6794						PASCOLO	p	7	7	baseline	0	parola	1	ong	0	no	LG18M8	18	M	2021-10-08_17h01.25.330	THAI_DOC	2021.2.3	Win32	60.53268765	0	85	85	85	1
m	1	0.6999						INSOGNA	np	7	0	baseline	250	nonparola	2	ong	0	no	LG18M8	18	M	2021-10-08_17h01.25.330	THAI_DOC	2021.2.3	Win32	60.53268765	0	86	86	86	1
z	1	1.0295						PATINA	p	6	14	baseline	250	parola	1	ong	0	no	LG18M8	18	M	2021-10-08_17h01.25.330	THAI_DOC	2021.2.3	Win32	60.53268765	0	87	87	87	1
m	1	0.7276						ADOLTO	np	7	0	baseline	0	nonparola	2	ong	0	no	LG18M8	18	M	2021-10-08_17h01.25.330	THAI_DOC	2021.2.3	Win32	60.53268765	0	88	88	88	1
z	1	0.7205						UTENTE	p	6	34	baseline	0	parola	1	ong	0	no	LG18M8	18	M	2021-10-08_17h01.25.330	THAI_DOC	2021.2.3	Win32	60.53268765	0	89	89	89	1
m	1	1.0794						CIPELLA	np	7	0	baseline	500	nonparola	2	ong	0	no	LG18M8	18	M	2021-10-08_17h01.25.330	THAI_DOC	2021.2.3	Win32	60.53268765	0	90	90	90	1
z	1	0.7677						GINEPRO	p	7	10	baseline	0	parola	1	ong	0	no	LG18M8	18	M	2021-10-08_17h01.25.330	THAI_DOC	2021.2.3	Win32	60.53268765	0	91	91	91	1
m	1	0.7319						NONATO	np	6	0	baseline	500	nonparola	2	ong	0	no	LG18M8	18	M	2021-10-08_17h01.25.330	THAI_DOC	2021.2.3	Win32	60.53268765	0	92	92	92	1
z	1	0.7362						CALICE	p	6	10	baseline	0	parola	1	ong	0	no	LG18M8	18	M	2021-10-08_17h01.25.330	THAI_DOC	2021.2.3	Win32	60.53268765	0	93	93	93	1
z	1	0.6359						TORACE	p	6	31	baseline	250	parola	1	ong	0	no	LG18M8	18	M	2021-10-08_17h01.25.330	THAI_DOC	2021.2.3	Win32	60.53268765	0	94	94	94	1
z	1	0.9626						REDINE	p	6	8	baseline	500	parola	1	ong	0	no	LG18M8	18	M	2021-10-08_17h01.25.330	THAI_DOC	2021.2.3	Win32	60.53268765	0	95	95	95	1
z	1	0.6803						GOMITO	p	6	35	baseline	0	parola	1	ong	0	no	LG18M8	18	M	2021-10-08_17h01.25.330	THAI_DOC	2021.2.3	Win32	60.53268765	0	96	96	96	1
m	1	1.0389						INGENSO	np	7	0	baseline	500	nonparola	2	ong	0	no	LG18M8	18	M	2021-10-08_17h01.25.330	THAI_DOC	2021.2.3	Win32	60.53268765	0	97	97	97	1
m	1	0.7047						COVALLO	np	7	0	baseline	250	nonparola	2	ong	0	no	LG18M8	18	M	2021-10-08_17h01.25.330	THAI_DOC	2021.2.3	Win32	60.53268765	0	98	98	98	1
z	1	0.6441						MONACO	p	6	24	baseline	250	parola	1	ong	0	no	LG18M8	18	M	2021-10-08_17h01.25.330	THAI_DOC	2021.2.3	Win32	60.53268765	0	99	99	99	1
z	1	0.7181						DILUVIO	p	7	34	monitoring	0	parola	1	ong	0	no	LG18M8	18	M	2021-10-08_17h01.25.330	THAI_DOC	2021.2.3	Win32	60.53268765						0	0	0	0	1
m	1	0.9344						PADATO	np	6	0	monitoring	250	nonparola	2	ong	0	no	LG18M8	18	M	2021-10-08_17h01.25.330	THAI_DOC	2021.2.3	Win32	60.53268765						0	1	1	1	1
z	1	0.6628						STIVALE	p	7	10	monitoring	0	parola	1	ong	0	no	LG18M8	18	M	2021-10-08_17h01.25.330	THAI_DOC	2021.2.3	Win32	60.53268765						0	2	2	2	1
m	1	0.8183						BAMMINO	np	7	0	monitoring	0	nonparola	2	ong	0	no	LG18M8	18	M	2021-10-08_17h01.25.330	THAI_DOC	2021.2.3	Win32	60.53268765						0	3	3	3	1
m	1	0.9443						NUDOLA	np	6	0	monitoring	250	nonparola	2	ong	0	no	LG18M8	18	M	2021-10-08_17h01.25.330	THAI_DOC	2021.2.3	Win32	60.53268765						0	4	4	4	1
z	1	1.0012						ZAMPINO	p	7	6	monitoring	500	parola	1	ong	0	no	LG18M8	18	M	2021-10-08_17h01.25.330	THAI_DOC	2021.2.3	Win32	60.53268765						0	5	5	5	1
z	1	0.8374						CALDAIA	p	7	12	monitoring	250	parola	1	ong	0	no	LG18M8	18	M	2021-10-08_17h01.25.330	THAI_DOC	2021.2.3	Win32	60.53268765						0	6	6	6	1
m	1	1.0363						FULGINE	np	7	0	monitoring	0	nonparola	2	ong	0	no	LG18M8	18	M	2021-10-08_17h01.25.330	THAI_DOC	2021.2.3	Win32	60.53268765						0	7	7	7	1
z	1	0.7223						URANIO	p	6	9	monitoring	250	parola	1	ong	0	no	LG18M8	18	M	2021-10-08_17h01.25.330	THAI_DOC	2021.2.3	Win32	60.53268765						0	8	8	8	1
m	1	0.986						APISSO	np	6	0	monitoring	500	nonparola	2	ong	0	no	LG18M8	18	M	2021-10-08_17h01.25.330	THAI_DOC	2021.2.3	Win32	60.53268765						0	9	9	9	1
m	0	1.1188						CAGERMA	np	7	0	monitoring	0	l	2	pmcue	0	no	LG18M8	18	M	2021-10-08_17h01.25.330	THAI_DOC	2021.2.3	Win32	60.53268765						0	10	10	10	1
z	1	0.7513						TAZZINA	p	7	10	monitoring	250	parola	1	ong	0	no	LG18M8	18	M	2021-10-08_17h01.25.330	THAI_DOC	2021.2.3	Win32	60.53268765						0	11	11	11	1
z	1	0.6551						VAPORE	p	6	40	monitoring	0	parola	1	ong	0	no	LG18M8	18	M	2021-10-08_17h01.25.330	THAI_DOC	2021.2.3	Win32	60.53268765						0	12	12	12	1
m	1	1.5883						FEDORE	np	6	0	monitoring	250	nonparola	2	ong	0	no	LG18M8	18	M	2021-10-08_17h01.25.330	THAI_DOC	2021.2.3	Win32	60.53268765						0	13	13	13	1
z	1	0.885						MONTONE	p	7	8	monitoring	250	parola	1	ong	0	no	LG18M8	18	M	2021-10-08_17h01.25.330	THAI_DOC	2021.2.3	Win32	60.53268765						0	14	14	14	1
m	1	1.0146						CANEZZA	np	7	0	monitoring	0	nonparola	2	ong	0	no	LG18M8	18	M	2021-10-08_17h01.25.330	THAI_DOC	2021.2.3	Win32	60.53268765						0	15	15	15	1
m	1	1.145						RAGINA	np	6	0	monitoring	250	nonparola	2	ong	0	no	LG18M8	18	M	2021-10-08_17h01.25.330	THAI_DOC	2021.2.3	Win32	60.53268765						0	16	16	16	1
z	1	0.7113						AGNELLO	p	7	17	monitoring	250	parola	1	ong	0	no	LG18M8	18	M	2021-10-08_17h01.25.330	THAI_DOC	2021.2.3	Win32	60.53268765						0	17	17	17	1
m	1	1.0185						PINARIO	np	7	0	monitoring	250	nonparola	2	ong	0	no	LG18M8	18	M	2021-10-08_17h01.25.330	THAI_DOC	2021.2.3	Win32	60.53268765						0	18	18	18	1
m	1	0.9134						INDANO	np	6	0	monitoring	500	nonparola	2	ong	0	no	LG18M8	18	M	2021-10-08_17h01.25.330	THAI_DOC	2021.2.3	Win32	60.53268765						0	19	19	19	1
z	1	1.1455						BISTURI	p	7	8	monitoring	250	parola	1	ong	0	no	LG18M8	18	M	2021-10-08_17h01.25.330	THAI_DOC	2021.2.3	Win32	60.53268765						0	20	20	20	1
m	1	0.9772						SECONTO	np	7	0	monitoring	250	nonparola	2	ong	0	no	LG18M8	18	M	2021-10-08_17h01.25.330	THAI_DOC	2021.2.3	Win32	60.53268765						0	21	21	21	1
l	1	0.7774						POMATA	p	6	0	monitoring	500	l	1	pmcue	0	no	LG18M8	18	M	2021-10-08_17h01.25.330	THAI_DOC	2021.2.3	Win32	60.53268765						0	22	22	22	1
m	1	0.9254						UMETTA	np	6	0	monitoring	250	nonparola	2	ong	0	no	LG18M8	18	M	2021-10-08_17h01.25.330	THAI_DOC	2021.2.3	Win32	60.53268765						0	23	23	23	1
z	1	0.8879						FRUSCIO	p	7	9	monitoring	0	parola	1	ong	0	no	LG18M8	18	M	2021-10-08_17h01.25.330	THAI_DOC	2021.2.3	Win32	60.53268765						0	24	24	24	1
z	1	1.0091						ORDIGNO	p	7	15	monitoring	250	parola	1	ong	0	no	LG18M8	18	M	2021-10-08_17h01.25.330	THAI_DOC	2021.2.3	Win32	60.53268765						0	25	25	25	1
m	1	1.0188						METALO	np	6	0	monitoring	0	nonparola	2	ong	0	no	LG18M8	18	M	2021-10-08_17h01.25.330	THAI_DOC	2021.2.3	Win32	60.53268765						0	26	26	26	1
m	1	1.0392						GAVERA	np	6	0	monitoring	500	nonparola	2	ong	0	no	LG18M8	18	M	2021-10-08_17h01.25.330	THAI_DOC	2021.2.3	Win32	60.53268765						0	27	27	27	1
z	1	0.7616						INSERTO	p	7	9	monitoring	0	parola	1	ong	0	no	LG18M8	18	M	2021-10-08_17h01.25.330	THAI_DOC	2021.2.3	Win32	60.53268765						0	28	28	28	1
z	1	1.1288						VICARIO	p	7	9	monitoring	500	parola	1	ong	0	no	LG18M8	18	M	2021-10-08_17h01.25.330	THAI_DOC	2021.2.3	Win32	60.53268765						0	29	29	29	1
m	1	1.0008						ACENDA	np	6	0	monitoring	0	nonparola	2	ong	0	no	LG18M8	18	M	2021-10-08_17h01.25.330	THAI_DOC	2021.2.3	Win32	60.53268765						0	30	30	30	1
z	1	0.8937						DECADE	p	6	7	monitoring	0	parola	1	ong	0	no	LG18M8	18	M	2021-10-08_17h01.25.330	THAI_DOC	2021.2.3	Win32	60.53268765						0	31	31	31	1
m	1	0.9549						PALETE	np	6	0	monitoring	500	nonparola	2	ong	0	no	LG18M8	18	M	2021-10-08_17h01.25.330	THAI_DOC	2021.2.3	Win32	60.53268765						0	32	32	32	1
z	1	0.6624						SENAPE	p	6	17	monitoring	500	parola	1	ong	0	no	LG18M8	18	M	2021-10-08_17h01.25.330	THAI_DOC	2021.2.3	Win32	60.53268765						0	33	33	33	1
m	1	0.7479						TENTONO	np	7	0	monitoring	0	nonparola	2	ong	0	no	LG18M8	18	M	2021-10-08_17h01.25.330	THAI_DOC	2021.2.3	Win32	60.53268765						0	34	34	34	1
l	1	0.7795						MANICO	p	6	12	monitoring	0	l	1	pmcue	0	no	LG18M8	18	M	2021-10-08_17h01.25.330	THAI_DOC	2021.2.3	Win32	60.53268765						0	35	35	35	1
z	1	0.7123						GETTONE	p	7	5	monitoring	250	parola	1	ong	0	no	LG18M8	18	M	2021-10-08_17h01.25.330	THAI_DOC	2021.2.3	Win32	60.53268765						0	36	36	36	1
m	1	0.6616						CALERA	np	6	0	monitoring	500	nonparola	2	ong	0	no	LG18M8	18	M	2021-10-08_17h01.25.330	THAI_DOC	2021.2.3	Win32	60.53268765						0	37	37	37	1
z	1	0.6779						USTIONE	p	7	20	monitoring	500	parola	1	ong	0	no	LG18M8	18	M	2021-10-08_17h01.25.330	THAI_DOC	2021.2.3	Win32	60.53268765						0	38	38	38	1
z	1	0.6192						LEGNAME	p	7	7	monitoring	0	parola	1	ong	0	no	LG18M8	18	M	2021-10-08_17h01.25.330	THAI_DOC	2021.2.3	Win32	60.53268765						0	39	39	39	1
m	1	0.8444						MODIVO	np	6	0	monitoring	0	nonparola	2	ong	0	no	LG18M8	18	M	2021-10-08_17h01.25.330	THAI_DOC	2021.2.3	Win32	60.53268765						0	40	40	40	1
z	1	0.7789						RADURA	p	6	9	monitoring	0	parola	1	ong	0	no	LG18M8	18	M	2021-10-08_17h01.25.330	THAI_DOC	2021.2.3	Win32	60.53268765						0	41	41	41	1
m	1	0.8038						TUANTO	np	6	0	monitoring	250	nonparola	2	ong	0	no	LG18M8	18	M	2021-10-08_17h01.25.330	THAI_DOC	2021.2.3	Win32	60.53268765						0	42	42	42	1
z	1	0.6839						PICCONE	p	7	11	monitoring	0	parola	1	ong	0	no	LG18M8	18	M	2021-10-08_17h01.25.330	THAI_DOC	2021.2.3	Win32	60.53268765						0	43	43	43	1
m	1	0.9122						LACREME	np	7	0	monitoring	250	nonparola	2	ong	0	no	LG18M8	18	M	2021-10-08_17h01.25.330	THAI_DOC	2021.2.3	Win32	60.53268765						0	44	44	44	1
m	1	1.0388						DILITTA	np	7	0	monitoring	500	nonparola	2	ong	0	no	LG18M8	18	M	2021-10-08_17h01.25.330	THAI_DOC	2021.2.3	Win32	60.53268765						0	45	45	45	1
l	1	0.8625						TOMANTE	np	7	0	monitoring	0	l	2	pmcue	0	no	LG18M8	18	M	2021-10-08_17h01.25.330	THAI_DOC	2021.2.3	Win32	60.53268765						0	46	46	46	1
z	1	0.5553						OTTONE	p	6	17	monitoring	500	parola	1	ong	0	no	LG18M8	18	M	2021-10-08_17h01.25.330	THAI_DOC	2021.2.3	Win32	60.53268765						0	47	47	47	1
z	1	0.7062						GAZEBO	p	6	8	monitoring	0	parola	1	ong	0	no	LG18M8	18	M	2021-10-08_17h01.25.330	THAI_DOC	2021.2.3	Win32	60.53268765						0	48	48	48	1
m	1	0.6842						NENICO	np	6	0	monitoring	250	nonparola	2	ong	0	no	LG18M8	18	M	2021-10-08_17h01.25.330	THAI_DOC	2021.2.3	Win32	60.53268765						0	49	49	49	1
z	1	0.7443						ARPIONE	p	7	12	monitoring	250	parola	1	ong	0	no	LG18M8	18	M	2021-10-08_17h01.25.330	THAI_DOC	2021.2.3	Win32	60.53268765						0	50	50	50	1
m	1	1.0344						VANIGIA	np	7	0	monitoring	500	nonparola	2	ong	0	no	LG18M8	18	M	2021-10-08_17h01.25.330	THAI_DOC	2021.2.3	Win32	60.53268765						0	51	51	51	1
m	1	0.795						EBLISSE	np	7	0	monitoring	0	nonparola	2	ong	0	no	LG18M8	18	M	2021-10-08_17h01.25.330	THAI_DOC	2021.2.3	Win32	60.53268765						0	52	52	52	1
z	1	0.6993						CARTINA	p	7	13	monitoring	250	parola	1	ong	0	no	LG18M8	18	M	2021-10-08_17h01.25.330	THAI_DOC	2021.2.3	Win32	60.53268765						0	53	53	53	1
m	1	0.6297						TECITA	np	6	0	monitoring	500	nonparola	2	ong	0	no	LG18M8	18	M	2021-10-08_17h01.25.330	THAI_DOC	2021.2.3	Win32	60.53268765						0	54	54	54	1
z	1	0.7127						FELINO	p	6	9	monitoring	500	parola	1	ong	0	no	LG18M8	18	M	2021-10-08_17h01.25.330	THAI_DOC	2021.2.3	Win32	60.53268765						0	55	55	55	1
m	1	0.8952						GINEVRO	np	7	0	monitoring	250	nonparola	2	ong	0	no	LG18M8	18	M	2021-10-08_17h01.25.330	THAI_DOC	2021.2.3	Win32	60.53268765						0	56	56	56	1
m	1	0.8164						ELANCO	np	6	0	monitoring	250	nonparola	2	ong	0	no	LG18M8	18	M	2021-10-08_17h01.25.330	THAI_DOC	2021.2.3	Win32	60.53268765						0	57	57	57	1
z	1	0.679						BIDONE	p	6	13	monitoring	0	parola	1	ong	0	no	LG18M8	18	M	2021-10-08_17h01.25.330	THAI_DOC	2021.2.3	Win32	60.53268765						0	58	58	58	1
z	1	0.7522						LEMURE	p	6	3	monitoring	500	parola	1	ong	0	no	LG18M8	18	M	2021-10-08_17h01.25.330	THAI_DOC	2021.2.3	Win32	60.53268765						0	59	59	59	1
l	1	0.781						SAGOMA	p	6	0	monitoring	250	l	1	pmcue	0	no	LG18M8	18	M	2021-10-08_17h01.25.330	THAI_DOC	2021.2.3	Win32	60.53268765						0	60	60	60	1
z	1	0.7461						REPERTO	p	7	7	monitoring	0	parola	1	ong	0	no	LG18M8	18	M	2021-10-08_17h01.25.330	THAI_DOC	2021.2.3	Win32	60.53268765						0	61	61	61	1
m	1	0.8463						MIDULLO	np	7	0	monitoring	250	nonparola	2	ong	0	no	LG18M8	18	M	2021-10-08_17h01.25.330	THAI_DOC	2021.2.3	Win32	60.53268765						0	62	62	62	1
m	1	1.0123						DANNOLA	np	7	0	monitoring	500	nonparola	2	ong	0	no	LG18M8	18	M	2021-10-08_17h01.25.330	THAI_DOC	2021.2.3	Win32	60.53268765						0	63	63	63	1
z	1	0.6119						ORFANO	p	6	9	monitoring	500	parola	1	ong	0	no	LG18M8	18	M	2021-10-08_17h01.25.330	THAI_DOC	2021.2.3	Win32	60.53268765						0	64	64	64	1
m	1	0.7487						BANENA	np	6	0	monitoring	250	nonparola	2	ong	0	no	LG18M8	18	M	2021-10-08_17h01.25.330	THAI_DOC	2021.2.3	Win32	60.53268765						0	65	65	65	1
m	1	0.705						FERPATA	np	7	0	monitoring	0	nonparola	2	ong	0	no	LG18M8	18	M	2021-10-08_17h01.25.330	THAI_DOC	2021.2.3	Win32	60.53268765						0	66	66	66	1
z	1	0.6358						NEURONE	p	7	11	monitoring	250	parola	1	ong	0	no	LG18M8	18	M	2021-10-08_17h01.25.330	THAI_DOC	2021.2.3	Win32	60.53268765						0	67	67	67	1
m	1	0.896						LATTERA	np	7	0	monitoring	500	nonparola	2	ong	0	no	LG18M8	18	M	2021-10-08_17h01.25.330	THAI_DOC	2021.2.3	Win32	60.53268765						0	68	68	68	1
m	1	0.7126						GESIONE	np	7	0	monitoring	500	nonparola	2	ong	0	no	LG18M8	18	M	2021-10-08_17h01.25.330	THAI_DOC	2021.2.3	Win32	60.53268765						0	69	69	69	1
z	1	0.7625						PEDANA	p	6	18	monitoring	500	parola	1	ong	0	no	LG18M8	18	M	2021-10-08_17h01.25.330	THAI_DOC	2021.2.3	Win32	60.53268765						0	70	70	70	1
m	0	0.7491						MACIATA	np	7	0	monitoring	500	l	2	pmcue	0	no	LG18M8	18	M	2021-10-08_17h01.25.330	THAI_DOC	2021.2.3	Win32	60.53268765						0	71	71	71	1
m	1	0.7799						FIOLINO	np	7	0	monitoring	250	nonparola	2	ong	0	no	LG18M8	18	M	2021-10-08_17h01.25.330	THAI_DOC	2021.2.3	Win32	60.53268765						0	72	72	72	1
z	1	0.7286						INGORGO	p	7	16	monitoring	0	parola	1	ong	0	no	LG18M8	18	M	2021-10-08_17h01.25.330	THAI_DOC	2021.2.3	Win32	60.53268765						0	73	73	73	1
m	1	0.8799						IMPORO	np	6	0	monitoring	250	nonparola	2	ong	0	no	LG18M8	18	M	2021-10-08_17h01.25.330	THAI_DOC	2021.2.3	Win32	60.53268765						0	74	74	74	1
z	1	0.6441						NOBILE	p	6	29	monitoring	500	parola	1	ong	0	no	LG18M8	18	M	2021-10-08_17h01.25.330	THAI_DOC	2021.2.3	Win32	60.53268765						0	75	75	75	1
z	1	0.7528						MINIERA	p	7	19	monitoring	500	parola	1	ong	0	no	LG18M8	18	M	2021-10-08_17h01.25.330	THAI_DOC	2021.2.3	Win32	60.53268765						0	76	76	76	1
m	1	0.7947						ALLARVE	np	7	0	monitoring	500	nonparola	2	ong	0	no	LG18M8	18	M	2021-10-08_17h01.25.330	THAI_DOC	2021.2.3	Win32	60.53268765						0	77	77	77	1
m	1	0.7679						DIBANO	np	6	0	monitoring	250	nonparola	2	ong	0	no	LG18M8	18	M	2021-10-08_17h01.25.330	THAI_DOC	2021.2.3	Win32	60.53268765						0	78	78	78	1
z	1	0.7666						FAGOTTO	p	7	7	monitoring	0	parola	1	ong	0	no	LG18M8	18	M	2021-10-08_17h01.25.330	THAI_DOC	2021.2.3	Win32	60.53268765						0	79	79	79	1
z	1	0.6631						PALUDE	p	6	13	monitoring	0	parola	1	ong	0	no	LG18M8	18	M	2021-10-08_17h01.25.330	THAI_DOC	2021.2.3	Win32	60.53268765						0	80	80	80	1
m	1	0.8116						MUDINO	np	6	0	monitoring	500	nonparola	2	ong	0	no	LG18M8	18	M	2021-10-08_17h01.25.330	THAI_DOC	2021.2.3	Win32	60.53268765						0	81	81	81	1
m	1	0.7954						ESTEBA	np	6	0	monitoring	500	nonparola	2	ong	0	no	LG18M8	18	M	2021-10-08_17h01.25.330	THAI_DOC	2021.2.3	Win32	60.53268765						0	82	82	82	1
l	1	0.7793						MANTIDE	p	7	9	monitoring	250	l	1	pmcue	0	no	LG18M8	18	M	2021-10-08_17h01.25.330	THAI_DOC	2021.2.3	Win32	60.53268765						0	83	83	83	1
z	1	0.6136						UVETTA	p	6	11	monitoring	500	parola	1	ong	0	no	LG18M8	18	M	2021-10-08_17h01.25.330	THAI_DOC	2021.2.3	Win32	60.53268765						0	84	84	84	1
z	1	1.1129						ESILIO	p	6	41	monitoring	250	parola	1	ong	0	no	LG18M8	18	M	2021-10-08_17h01.25.330	THAI_DOC	2021.2.3	Win32	60.53268765						0	85	85	85	1
m	1	0.9682						RECRUTA	np	7	0	monitoring	500	nonparola	2	ong	0	no	LG18M8	18	M	2021-10-08_17h01.25.330	THAI_DOC	2021.2.3	Win32	60.53268765						0	86	86	86	1
z	1	0.6403						TIMONE	p	7	31	monitoring	250	parola	1	ong	0	no	LG18M8	18	M	2021-10-08_17h01.25.330	THAI_DOC	2021.2.3	Win32	60.53268765						0	87	87	87	1
z	1	0.6702						CAVOLO	p	6	13	monitoring	0	parola	1	ong	0	no	LG18M8	18	M	2021-10-08_17h01.25.330	THAI_DOC	2021.2.3	Win32	60.53268765						0	88	88	88	1
m	1	1.3967						NOTTARE	np	7	0	monitoring	500	nonparola	2	ong	0	no	LG18M8	18	M	2021-10-08_17h01.25.330	THAI_DOC	2021.2.3	Win32	60.53268765						0	89	89	89	1
z	1	0.9495						LICHENE	p	7	7	monitoring	0	parola	1	ong	0	no	LG18M8	18	M	2021-10-08_17h01.25.330	THAI_DOC	2021.2.3	Win32	60.53268765						0	90	90	90	1
m	1	0.8283						PUSTINO	np	7	0	monitoring	500	nonparola	2	ong	0	no	LG18M8	18	M	2021-10-08_17h01.25.330	THAI_DOC	2021.2.3	Win32	60.53268765						0	91	91	91	1
z	1	0.6804						MULINO	p	6	7	monitoring	0	parola	1	ong	0	no	LG18M8	18	M	2021-10-08_17h01.25.330	THAI_DOC	2021.2.3	Win32	60.53268765						0	92	92	92	1
m	1	0.8912						VAROLO	np	6	0	monitoring	0	nonparola	2	ong	0	no	LG18M8	18	M	2021-10-08_17h01.25.330	THAI_DOC	2021.2.3	Win32	60.53268765						0	93	93	93	1
l	1	0.8458						ENIGMA	p	6	9	monitoring	500	l	1	pmcue	0	no	LG18M8	18	M	2021-10-08_17h01.25.330	THAI_DOC	2021.2.3	Win32	60.53268765						0	94	94	94	1
z	1	0.9072						NARICE	p	6	15	monitoring	250	parola	1	ong	0	no	LG18M8	18	M	2021-10-08_17h01.25.330	THAI_DOC	2021.2.3	Win32	60.53268765						0	95	95	95	1
m	1	0.7195						CAVIDE	np	6	0	monitoring	500	nonparola	2	ong	0	no	LG18M8	18	M	2021-10-08_17h01.25.330	THAI_DOC	2021.2.3	Win32	60.53268765						0	96	96	96	1
m	1	0.9016						VOLACE	np	6	0	monitoring	0	nonparola	2	ong	0	no	LG18M8	18	M	2021-10-08_17h01.25.330	THAI_DOC	2021.2.3	Win32	60.53268765						0	97	97	97	1
m	1	1.0197						SADICE	np	6	0	monitoring	0	nonparola	2	ong	0	no	LG18M8	18	M	2021-10-08_17h01.25.330	THAI_DOC	2021.2.3	Win32	60.53268765						0	98	98	98	1
z	1	0.7125						VORTICE	p	7	14	monitoring	250	parola	1	ong	0	no	LG18M8	18	M	2021-10-08_17h01.25.330	THAI_DOC	2021.2.3	Win32	60.53268765						0	99	99	99	1
																			LG18M8	18	M	2021-10-08_17h01.25.330	THAI_DOC	2021.2.3	Win32	60.53268765											y	1	8.2298	n	1	7.6139	n	1	4.618
