# Supplementary material for: Thinking about it: the impact of COVID-19-related stimuli on prospective memory
Source: PeerJ. 2023 Nov 16;11:e16389. doi: 10.7717/peerj.16389 (PMC10657566; doi:10.7717/peerj.16389)
Supplement: Supplemental Information 4 — The raw data from both the task and the questionnaire. Both folders are divided in the three conditions (COV, DOC, and NEGA) depending on the presented video clip. [file peerj-11-16389-s004.zip › Data/RAW_Data_Task/DOC_version/ZZ38F9_doc.csv]

trial_key.keys	trial_key.corr	trial_key.rt	trials_loop_practice.thisRepN	trials_loop_practice.thisTrialN	trials_loop_practice.thisN	trials_loop_practice.thisIndex	trials_loop_practice.ran	stimolo	parolanonparola	lunghezza	frequenza	blocco	jitter	rispcorr	StimTrig	stim_type	stimulus_after	underline	ID_Soggetto*	Età*	Sesso	date	expName	psychopyVersion	OS	frameRate	trials_loop_baseline.thisRepN	trials_loop_baseline.thisTrialN	trials_loop_baseline.thisN	trials_loop_baseline.thisIndex	trials_loop_baseline.ran	trials_loop_attention.thisRepN	trials_loop_attention.thisTrialN	trials_loop_attention.thisN	trials_loop_attention.thisIndex	trials_loop_attention.ran	neutral1_key.keys	neutral1_key.corr	neutral1_key.rt	neutral1_key_2.keys	neutral1_key_2.corr	neutral1_key_2.rt	neutral1_key_3.keys	neutral1_key_3.corr	neutral1_key_3.rt
m	0	0.4086	0	0	0	0	1	ARANCIA	p	7	31	practice	500	parola	1	ong	0	no	ZZ38F9	38	f	2021-10-09_19h00.02.863	THAI_DOC	2021.2.3	Win32	60.52169703
m	1	1.5693	0	1	1	1	1	RECINA	np	6	0	practice	500	nonparola	2	ong	0	no	ZZ38F9	38	f	2021-10-09_19h00.02.863	THAI_DOC	2021.2.3	Win32	60.52169703
m	1	0.8541	0	2	2	2	1	TUCCANA	np	7	0	practice	250	nonparola	2	ong	0	no	ZZ38F9	38	f	2021-10-09_19h00.02.863	THAI_DOC	2021.2.3	Win32	60.52169703
z	1	0.9715	0	3	3	3	1	PETTINE	p	7	1	practice	0	parola	1	ong	0	no	ZZ38F9	38	f	2021-10-09_19h00.02.863	THAI_DOC	2021.2.3	Win32	60.52169703
	0		0	4	4	4	1	INFITO	np	6	0	practice	500	nonparola	2	ong	0	no	ZZ38F9	38	f	2021-10-09_19h00.02.863	THAI_DOC	2021.2.3	Win32	60.52169703
z	1	0.8468	0	5	5	5	1	GIUDICE	p	7	374	practice	500	parola	1	ong	0	no	ZZ38F9	38	f	2021-10-09_19h00.02.863	THAI_DOC	2021.2.3	Win32	60.52169703
	0		0	6	6	6	1	VOLANTE	p	7	89	practice	0	parola	1	ong	0	no	ZZ38F9	38	f	2021-10-09_19h00.02.863	THAI_DOC	2021.2.3	Win32	60.52169703
m	1	0.87	0	7	7	7	1	CUBELA	np	6	0	practice	250	nonparola	2	ong	0	no	ZZ38F9	38	f	2021-10-09_19h00.02.863	THAI_DOC	2021.2.3	Win32	60.52169703
m	1	0.82	0	8	8	8	1	LUGGINE	np	7	0	practice	0	nonparola	2	ong	0	no	ZZ38F9	38	f	2021-10-09_19h00.02.863	THAI_DOC	2021.2.3	Win32	60.52169703
z	1	0.658	0	9	9	9	1	DISEGNO	p	7	201	practice	0	parola	1	ong	0	no	ZZ38F9	38	f	2021-10-09_19h00.02.863	THAI_DOC	2021.2.3	Win32	60.52169703
z	1	0.9992						RELITTO	p	7	8	baseline	500	parola	1	ong	0	no	ZZ38F9	38	f	2021-10-09_19h00.02.863	THAI_DOC	2021.2.3	Win32	60.52169703	0	0	0	0	1
z	1	0.7539						GERANIO	p	7	12	baseline	250	parola	1	ong	0	no	ZZ38F9	38	f	2021-10-09_19h00.02.863	THAI_DOC	2021.2.3	Win32	60.52169703	0	1	1	1	1
m	1	0.7151						VANANGA	np	7	0	baseline	0	nonparola	2	ong	0	no	ZZ38F9	38	f	2021-10-09_19h00.02.863	THAI_DOC	2021.2.3	Win32	60.52169703	0	2	2	2	1
z	1	0.8374						NATICA	p	6	5	baseline	250	parola	1	ong	0	no	ZZ38F9	38	f	2021-10-09_19h00.02.863	THAI_DOC	2021.2.3	Win32	60.52169703	0	3	3	3	1
m	1	0.9548						USTELLO	np	7	0	baseline	500	nonparola	2	ong	0	no	ZZ38F9	38	f	2021-10-09_19h00.02.863	THAI_DOC	2021.2.3	Win32	60.52169703	0	4	4	4	1
z	1	0.4995						METANO	p	6	17	baseline	250	parola	1	ong	0	no	ZZ38F9	38	f	2021-10-09_19h00.02.863	THAI_DOC	2021.2.3	Win32	60.52169703	0	5	5	5	1
m	1	0.8867						FIURIA	np	6	0	baseline	500	nonparola	2	ong	0	no	ZZ38F9	38	f	2021-10-09_19h00.02.863	THAI_DOC	2021.2.3	Win32	60.52169703	0	6	6	6	1
z	1	0.7709						SUGHERO	p	7	5	baseline	250	parola	1	ong	0	no	ZZ38F9	38	f	2021-10-09_19h00.02.863	THAI_DOC	2021.2.3	Win32	60.52169703	0	7	7	7	1
z	0	1.3135						PIROTA	np	6	0	baseline	250	nonparola	2	ong	0	no	ZZ38F9	38	f	2021-10-09_19h00.02.863	THAI_DOC	2021.2.3	Win32	60.52169703	0	8	8	8	1
m	1	0.6805						BAMBORA	np	7	0	baseline	0	nonparola	2	ong	0	no	ZZ38F9	38	f	2021-10-09_19h00.02.863	THAI_DOC	2021.2.3	Win32	60.52169703	0	9	9	9	1
z	1	0.7308						PETALO	p	6	27	baseline	250	parola	1	ong	0	no	ZZ38F9	38	f	2021-10-09_19h00.02.863	THAI_DOC	2021.2.3	Win32	60.52169703	0	10	10	10	1
z	1	0.7652						ELMETTO	p	7	5	baseline	0	parola	1	ong	0	no	ZZ38F9	38	f	2021-10-09_19h00.02.863	THAI_DOC	2021.2.3	Win32	60.52169703	0	11	11	11	1
m	1	0.6576						DOBILE	np	6	0	baseline	250	nonparola	2	ong	0	no	ZZ38F9	38	f	2021-10-09_19h00.02.863	THAI_DOC	2021.2.3	Win32	60.52169703	0	12	12	12	1
z	1	0.6159						BAVERO	p	6	7	baseline	0	parola	1	ong	0	no	ZZ38F9	38	f	2021-10-09_19h00.02.863	THAI_DOC	2021.2.3	Win32	60.52169703	0	13	13	13	1
z	1	0.6492						VALENZA	p	7	10	baseline	500	parola	1	ong	0	no	ZZ38F9	38	f	2021-10-09_19h00.02.863	THAI_DOC	2021.2.3	Win32	60.52169703	0	14	14	14	1
m	1	0.6647						ORDONE	np	6	0	baseline	250	nonparola	2	ong	0	no	ZZ38F9	38	f	2021-10-09_19h00.02.863	THAI_DOC	2021.2.3	Win32	60.52169703	0	15	15	15	1
m	1	0.6679						TERPONE	np	7	0	baseline	250	nonparola	2	ong	0	no	ZZ38F9	38	f	2021-10-09_19h00.02.863	THAI_DOC	2021.2.3	Win32	60.52169703	0	16	16	16	1
z	1	0.7824						INCHINO	p	7	10	baseline	250	parola	1	ong	0	no	ZZ38F9	38	f	2021-10-09_19h00.02.863	THAI_DOC	2021.2.3	Win32	60.52169703	0	17	17	17	1
z	1	0.601						ETTARO	p	6	31	baseline	0	parola	1	ong	0	no	ZZ38F9	38	f	2021-10-09_19h00.02.863	THAI_DOC	2021.2.3	Win32	60.52169703	0	18	18	18	1
m	1	0.6731						LUVACA	np	6	0	baseline	250	nonparola	2	ong	0	no	ZZ38F9	38	f	2021-10-09_19h00.02.863	THAI_DOC	2021.2.3	Win32	60.52169703	0	19	19	19	1
z	1	0.6432						DUETTO	p	6	23	baseline	500	parola	1	ong	0	no	ZZ38F9	38	f	2021-10-09_19h00.02.863	THAI_DOC	2021.2.3	Win32	60.52169703	0	20	20	20	1
m	1	0.7637						PUPILE	np	6	0	baseline	250	nonparola	2	ong	0	no	ZZ38F9	38	f	2021-10-09_19h00.02.863	THAI_DOC	2021.2.3	Win32	60.52169703	0	21	21	21	1
m	1	0.6973						STOVACO	np	7	0	baseline	0	nonparola	2	ong	0	no	ZZ38F9	38	f	2021-10-09_19h00.02.863	THAI_DOC	2021.2.3	Win32	60.52169703	0	22	22	22	1
z	1	0.5908						BARILE	p	6	7	baseline	500	parola	1	ong	0	no	ZZ38F9	38	f	2021-10-09_19h00.02.863	THAI_DOC	2021.2.3	Win32	60.52169703	0	23	23	23	1
m	1	0.6906						RANAIO	np	6	0	baseline	250	nonparola	2	ong	0	no	ZZ38F9	38	f	2021-10-09_19h00.02.863	THAI_DOC	2021.2.3	Win32	60.52169703	0	24	24	24	1
z	1	0.5754						CAVERNA	p	7	14	baseline	250	parola	1	ong	0	no	ZZ38F9	38	f	2021-10-09_19h00.02.863	THAI_DOC	2021.2.3	Win32	60.52169703	0	25	25	25	1
m	1	0.6823						ROTOIA	np	7	0	baseline	500	nonparola	2	ong	0	no	ZZ38F9	38	f	2021-10-09_19h00.02.863	THAI_DOC	2021.2.3	Win32	60.52169703	0	26	26	26	1
z	1	0.7731						ALTURA	p	6	8	baseline	500	parola	1	ong	0	no	ZZ38F9	38	f	2021-10-09_19h00.02.863	THAI_DOC	2021.2.3	Win32	60.52169703	0	27	27	27	1
z	1	0.5379						DIPINTO	p	7	21	baseline	0	parola	1	ong	0	no	ZZ38F9	38	f	2021-10-09_19h00.02.863	THAI_DOC	2021.2.3	Win32	60.52169703	0	28	28	28	1
z	1	0.8341						LEGUME	p	6	11	baseline	250	parola	1	ong	0	no	ZZ38F9	38	f	2021-10-09_19h00.02.863	THAI_DOC	2021.2.3	Win32	60.52169703	0	29	29	29	1
m	1	0.7223						FEDINO	np	6	0	baseline	500	nonparola	2	ong	0	no	ZZ38F9	38	f	2021-10-09_19h00.02.863	THAI_DOC	2021.2.3	Win32	60.52169703	0	30	30	30	1
z	1	0.6479						MENSOLA	p	7	7	baseline	0	parola	1	ong	0	no	ZZ38F9	38	f	2021-10-09_19h00.02.863	THAI_DOC	2021.2.3	Win32	60.52169703	0	31	31	31	1
m	1	0.6559						ALCUME	np	6	0	baseline	500	nonparola	2	ong	0	no	ZZ38F9	38	f	2021-10-09_19h00.02.863	THAI_DOC	2021.2.3	Win32	60.52169703	0	32	32	32	1
z	1	0.832						INNESTO	p	6	13	baseline	0	parola	1	ong	0	no	ZZ38F9	38	f	2021-10-09_19h00.02.863	THAI_DOC	2021.2.3	Win32	60.52169703	0	33	33	33	1
m	1	0.6984						LAVENDA	np	7	0	baseline	0	nonparola	2	ong	0	no	ZZ38F9	38	f	2021-10-09_19h00.02.863	THAI_DOC	2021.2.3	Win32	60.52169703	0	34	34	34	1
z	1	0.7645						SLAVINA	p	7	5	baseline	500	parola	1	ong	0	no	ZZ38F9	38	f	2021-10-09_19h00.02.863	THAI_DOC	2021.2.3	Win32	60.52169703	0	35	35	35	1
z	1	0.5344						ORMONE	p	6	6	baseline	500	parola	1	ong	0	no	ZZ38F9	38	f	2021-10-09_19h00.02.863	THAI_DOC	2021.2.3	Win32	60.52169703	0	36	36	36	1
m	1	0.6304						UMIONE	np	6	0	baseline	0	nonparola	2	ong	0	no	ZZ38F9	38	f	2021-10-09_19h00.02.863	THAI_DOC	2021.2.3	Win32	60.52169703	0	37	37	37	1
z	1	0.5908						SALAME	p	6	14	baseline	0	parola	1	ong	0	no	ZZ38F9	38	f	2021-10-09_19h00.02.863	THAI_DOC	2021.2.3	Win32	60.52169703	0	38	38	38	1
m	1	0.6501						GANDOLA	np	7	0	baseline	500	nonparola	2	ong	0	no	ZZ38F9	38	f	2021-10-09_19h00.02.863	THAI_DOC	2021.2.3	Win32	60.52169703	0	39	39	39	1
m	1	0.8347						DIGEGNO	np	7	0	baseline	500	nonparola	2	ong	0	no	ZZ38F9	38	f	2021-10-09_19h00.02.863	THAI_DOC	2021.2.3	Win32	60.52169703	0	40	40	40	1
m	1	0.7329						BACRECA	np	7	0	baseline	0	nonparola	2	ong	0	no	ZZ38F9	38	f	2021-10-09_19h00.02.863	THAI_DOC	2021.2.3	Win32	60.52169703	0	41	41	41	1
z	1	0.7811						RUDERE	p	6	8	baseline	250	parola	1	ong	0	no	ZZ38F9	38	f	2021-10-09_19h00.02.863	THAI_DOC	2021.2.3	Win32	60.52169703	0	42	42	42	1
m	1	0.623						OSCITE	np	6	0	baseline	250	nonparola	2	ong	0	no	ZZ38F9	38	f	2021-10-09_19h00.02.863	THAI_DOC	2021.2.3	Win32	60.52169703	0	43	43	43	1
z	1	0.6095						NETTARE	p	7	14	baseline	500	parola	1	ong	0	no	ZZ38F9	38	f	2021-10-09_19h00.02.863	THAI_DOC	2021.2.3	Win32	60.52169703	0	44	44	44	1
m	1	0.9187						PENTERA	np	7	0	baseline	0	nonparola	2	ong	0	no	ZZ38F9	38	f	2021-10-09_19h00.02.863	THAI_DOC	2021.2.3	Win32	60.52169703	0	45	45	45	1
z	0	0.7134						NEBOZIO	np	7	0	baseline	250	nonparola	2	ong	0	no	ZZ38F9	38	f	2021-10-09_19h00.02.863	THAI_DOC	2021.2.3	Win32	60.52169703	0	46	46	46	1
z	1	0.7168						ZATTERA	p	7	14	baseline	500	parola	1	ong	0	no	ZZ38F9	38	f	2021-10-09_19h00.02.863	THAI_DOC	2021.2.3	Win32	60.52169703	0	47	47	47	1
z	1	0.8034						LAMIERA	p	7	11	baseline	500	parola	1	ong	0	no	ZZ38F9	38	f	2021-10-09_19h00.02.863	THAI_DOC	2021.2.3	Win32	60.52169703	0	48	48	48	1
m	1	0.6221						CULINA	np	6	0	baseline	500	nonparola	2	ong	0	no	ZZ38F9	38	f	2021-10-09_19h00.02.863	THAI_DOC	2021.2.3	Win32	60.52169703	0	49	49	49	1
z	1	0.8145						FALANGE	p	7	9	baseline	250	parola	1	ong	0	no	ZZ38F9	38	f	2021-10-09_19h00.02.863	THAI_DOC	2021.2.3	Win32	60.52169703	0	50	50	50	1
z	1	0.6155						PEDALE	p	6	16	baseline	500	parola	1	ong	0	no	ZZ38F9	38	f	2021-10-09_19h00.02.863	THAI_DOC	2021.2.3	Win32	60.52169703	0	51	51	51	1
m	1	0.7808						METARDO	np	7	0	baseline	500	nonparola	2	ong	0	no	ZZ38F9	38	f	2021-10-09_19h00.02.863	THAI_DOC	2021.2.3	Win32	60.52169703	0	52	52	52	1
z	1	0.6974						EMPORIO	p	7	3	baseline	250	parola	1	ong	0	no	ZZ38F9	38	f	2021-10-09_19h00.02.863	THAI_DOC	2021.2.3	Win32	60.52169703	0	53	53	53	1
m	1	0.636						TAPORE	np	6	0	baseline	0	nonparola	2	ong	0	no	ZZ38F9	38	f	2021-10-09_19h00.02.863	THAI_DOC	2021.2.3	Win32	60.52169703	0	54	54	54	1
m	1	0.7483						DENTIDE	np	7	0	baseline	250	nonparola	2	ong	0	no	ZZ38F9	38	f	2021-10-09_19h00.02.863	THAI_DOC	2021.2.3	Win32	60.52169703	0	55	55	55	1
m	1	0.7385						SEPERTO	np	7	0	baseline	500	nonparola	2	ong	0	no	ZZ38F9	38	f	2021-10-09_19h00.02.863	THAI_DOC	2021.2.3	Win32	60.52169703	0	56	56	56	1
z	1	0.652						MUCOSA	p	6	6	baseline	500	parola	1	ong	0	no	ZZ38F9	38	f	2021-10-09_19h00.02.863	THAI_DOC	2021.2.3	Win32	60.52169703	0	57	57	57	1
m	1	0.7416						BECULLA	np	7	0	baseline	250	nonparola	2	ong	0	no	ZZ38F9	38	f	2021-10-09_19h00.02.863	THAI_DOC	2021.2.3	Win32	60.52169703	0	58	58	58	1
z	1	0.6263						FUCINA	p	6	8	baseline	250	parola	1	ong	0	no	ZZ38F9	38	f	2021-10-09_19h00.02.863	THAI_DOC	2021.2.3	Win32	60.52169703	0	59	59	59	1
z	1	0.6314						ECLISSI	p	7	5	baseline	0	parola	1	ong	0	no	ZZ38F9	38	f	2021-10-09_19h00.02.863	THAI_DOC	2021.2.3	Win32	60.52169703	0	60	60	60	1
m	0	0.5579						TROFEO	p	6	23	baseline	250	parola	1	ong	0	no	ZZ38F9	38	f	2021-10-09_19h00.02.863	THAI_DOC	2021.2.3	Win32	60.52169703	0	61	61	61	1
z	1	0.5798						ROTTAME	p	7	7	baseline	0	parola	1	ong	0	no	ZZ38F9	38	f	2021-10-09_19h00.02.863	THAI_DOC	2021.2.3	Win32	60.52169703	0	62	62	62	1
m	1	0.7477						MENDOLO	np	7	0	baseline	500	nonparola	2	ong	0	no	ZZ38F9	38	f	2021-10-09_19h00.02.863	THAI_DOC	2021.2.3	Win32	60.52169703	0	63	63	63	1
m	1	0.6541						ARSINE	np	6	0	baseline	250	nonparola	2	ong	0	no	ZZ38F9	38	f	2021-10-09_19h00.02.863	THAI_DOC	2021.2.3	Win32	60.52169703	0	64	64	64	1
z	1	0.5045						TISANA	p	6	7	baseline	0	parola	1	ong	0	no	ZZ38F9	38	f	2021-10-09_19h00.02.863	THAI_DOC	2021.2.3	Win32	60.52169703	0	65	65	65	1
m	1	0.5505						ORLINO	np	6	0	baseline	0	nonparola	2	ong	0	no	ZZ38F9	38	f	2021-10-09_19h00.02.863	THAI_DOC	2021.2.3	Win32	60.52169703	0	66	66	66	1
z	1	0.5588						ARINGA	p	6	9	baseline	500	parola	1	ong	0	no	ZZ38F9	38	f	2021-10-09_19h00.02.863	THAI_DOC	2021.2.3	Win32	60.52169703	0	67	67	67	1
m	1	0.5975						TENGINE	np	7	0	baseline	0	nonparola	2	ong	0	no	ZZ38F9	38	f	2021-10-09_19h00.02.863	THAI_DOC	2021.2.3	Win32	60.52169703	0	68	68	68	1
z	1	0.5967						ATTICO	p	6	6	baseline	500	parola	1	ong	0	no	ZZ38F9	38	f	2021-10-09_19h00.02.863	THAI_DOC	2021.2.3	Win32	60.52169703	0	69	69	69	1
m	1	0.5884						VENORE	np	6	0	baseline	250	nonparola	2	ong	0	no	ZZ38F9	38	f	2021-10-09_19h00.02.863	THAI_DOC	2021.2.3	Win32	60.52169703	0	70	70	70	1
m	0	0.5319						DARSENA	p	7	9	baseline	0	parola	1	ong	0	no	ZZ38F9	38	f	2021-10-09_19h00.02.863	THAI_DOC	2021.2.3	Win32	60.52169703	0	71	71	71	1
m	1	0.5344						ALCIERE	np	7	0	baseline	250	nonparola	2	ong	0	no	ZZ38F9	38	f	2021-10-09_19h00.02.863	THAI_DOC	2021.2.3	Win32	60.52169703	0	72	72	72	1
m	1	0.57						ENTIMO	np	6	0	baseline	0	nonparola	2	ong	0	no	ZZ38F9	38	f	2021-10-09_19h00.02.863	THAI_DOC	2021.2.3	Win32	60.52169703	0	73	73	73	1
m	0	0.5385						LIVIDO	p	6	8	baseline	500	parola	1	ong	0	no	ZZ38F9	38	f	2021-10-09_19h00.02.863	THAI_DOC	2021.2.3	Win32	60.52169703	0	74	74	74	1
z	1	0.5734						NAUSEA	p	6	15	baseline	0	parola	1	ong	0	no	ZZ38F9	38	f	2021-10-09_19h00.02.863	THAI_DOC	2021.2.3	Win32	60.52169703	0	75	75	75	1
m	1	0.6985						VERCACE	np	7	0	baseline	500	nonparola	2	ong	0	no	ZZ38F9	38	f	2021-10-09_19h00.02.863	THAI_DOC	2021.2.3	Win32	60.52169703	0	76	76	76	1
z	1	0.5203						COFANO	p	6	9	baseline	0	parola	1	ong	0	no	ZZ38F9	38	f	2021-10-09_19h00.02.863	THAI_DOC	2021.2.3	Win32	60.52169703	0	77	77	77	1
m	1	0.6079						USPICIO	np	7	0	baseline	250	nonparola	2	ong	0	no	ZZ38F9	38	f	2021-10-09_19h00.02.863	THAI_DOC	2021.2.3	Win32	60.52169703	0	78	78	78	1
z	1	0.4989						IMBUTO	p	6	9	baseline	0	parola	1	ong	0	no	ZZ38F9	38	f	2021-10-09_19h00.02.863	THAI_DOC	2021.2.3	Win32	60.52169703	0	79	79	79	1
m	1	0.5976						SADIVA	np	6	0	baseline	500	nonparola	2	ong	0	no	ZZ38F9	38	f	2021-10-09_19h00.02.863	THAI_DOC	2021.2.3	Win32	60.52169703	0	80	80	80	1
z	1	0.5642						BOZZOLO	p	7	7	baseline	0	parola	1	ong	0	no	ZZ38F9	38	f	2021-10-09_19h00.02.863	THAI_DOC	2021.2.3	Win32	60.52169703	0	81	81	81	1
m	1	0.5826						OMPICCIO	np	7	0	baseline	0	nonparola	2	ong	0	no	ZZ38F9	38	f	2021-10-09_19h00.02.863	THAI_DOC	2021.2.3	Win32	60.52169703	0	82	82	82	1
m	1	0.6859						LIMPONE	np	7	0	baseline	500	nonparola	2	ong	0	no	ZZ38F9	38	f	2021-10-09_19h00.02.863	THAI_DOC	2021.2.3	Win32	60.52169703	0	83	83	83	1
z	0	0.5962						NARCICO	np	7	0	baseline	250	nonparola	2	ong	0	no	ZZ38F9	38	f	2021-10-09_19h00.02.863	THAI_DOC	2021.2.3	Win32	60.52169703	0	84	84	84	1
z	1	0.5559						PASCOLO	p	7	7	baseline	0	parola	1	ong	0	no	ZZ38F9	38	f	2021-10-09_19h00.02.863	THAI_DOC	2021.2.3	Win32	60.52169703	0	85	85	85	1
m	1	0.5247						INSOGNA	np	7	0	baseline	250	nonparola	2	ong	0	no	ZZ38F9	38	f	2021-10-09_19h00.02.863	THAI_DOC	2021.2.3	Win32	60.52169703	0	86	86	86	1
m	0	0.7736						PATINA	p	6	14	baseline	250	parola	1	ong	0	no	ZZ38F9	38	f	2021-10-09_19h00.02.863	THAI_DOC	2021.2.3	Win32	60.52169703	0	87	87	87	1
m	1	0.6872						ADOLTO	np	7	0	baseline	0	nonparola	2	ong	0	no	ZZ38F9	38	f	2021-10-09_19h00.02.863	THAI_DOC	2021.2.3	Win32	60.52169703	0	88	88	88	1
z	1	0.5151						UTENTE	p	6	34	baseline	0	parola	1	ong	0	no	ZZ38F9	38	f	2021-10-09_19h00.02.863	THAI_DOC	2021.2.3	Win32	60.52169703	0	89	89	89	1
m	1	0.5539						CIPELLA	np	7	0	baseline	500	nonparola	2	ong	0	no	ZZ38F9	38	f	2021-10-09_19h00.02.863	THAI_DOC	2021.2.3	Win32	60.52169703	0	90	90	90	1
z	1	0.5495						GINEPRO	p	7	10	baseline	0	parola	1	ong	0	no	ZZ38F9	38	f	2021-10-09_19h00.02.863	THAI_DOC	2021.2.3	Win32	60.52169703	0	91	91	91	1
m	1	0.58						NONATO	np	6	0	baseline	500	nonparola	2	ong	0	no	ZZ38F9	38	f	2021-10-09_19h00.02.863	THAI_DOC	2021.2.3	Win32	60.52169703	0	92	92	92	1
z	1	0.5095						CALICE	p	6	10	baseline	0	parola	1	ong	0	no	ZZ38F9	38	f	2021-10-09_19h00.02.863	THAI_DOC	2021.2.3	Win32	60.52169703	0	93	93	93	1
z	1	0.5715						TORACE	p	6	31	baseline	250	parola	1	ong	0	no	ZZ38F9	38	f	2021-10-09_19h00.02.863	THAI_DOC	2021.2.3	Win32	60.52169703	0	94	94	94	1
m	0	0.5832						REDINE	p	6	8	baseline	500	parola	1	ong	0	no	ZZ38F9	38	f	2021-10-09_19h00.02.863	THAI_DOC	2021.2.3	Win32	60.52169703	0	95	95	95	1
z	1	0.6314						GOMITO	p	6	35	baseline	0	parola	1	ong	0	no	ZZ38F9	38	f	2021-10-09_19h00.02.863	THAI_DOC	2021.2.3	Win32	60.52169703	0	96	96	96	1
m	1	0.5355						INGENSO	np	7	0	baseline	500	nonparola	2	ong	0	no	ZZ38F9	38	f	2021-10-09_19h00.02.863	THAI_DOC	2021.2.3	Win32	60.52169703	0	97	97	97	1
m	1	0.5807						COVALLO	np	7	0	baseline	250	nonparola	2	ong	0	no	ZZ38F9	38	f	2021-10-09_19h00.02.863	THAI_DOC	2021.2.3	Win32	60.52169703	0	98	98	98	1
z	1	0.5033						MONACO	p	6	24	baseline	250	parola	1	ong	0	no	ZZ38F9	38	f	2021-10-09_19h00.02.863	THAI_DOC	2021.2.3	Win32	60.52169703	0	99	99	99	1
z	1	1.7692						DILUVIO	p	7	34	monitoring	0	parola	1	ong	0	no	ZZ38F9	38	f	2021-10-09_19h00.02.863	THAI_DOC	2021.2.3	Win32	60.52169703						0	0	0	0	1
m	1	0.7082						PADATO	np	6	0	monitoring	250	nonparola	2	ong	0	no	ZZ38F9	38	f	2021-10-09_19h00.02.863	THAI_DOC	2021.2.3	Win32	60.52169703						0	1	1	1	1
m	0	0.8357						STIVALE	p	7	10	monitoring	0	parola	1	ong	0	no	ZZ38F9	38	f	2021-10-09_19h00.02.863	THAI_DOC	2021.2.3	Win32	60.52169703						0	2	2	2	1
m	1	1.6077						BAMMINO	np	7	0	monitoring	0	nonparola	2	ong	0	no	ZZ38F9	38	f	2021-10-09_19h00.02.863	THAI_DOC	2021.2.3	Win32	60.52169703						0	3	3	3	1
m	1	1.2342						NUDOLA	np	6	0	monitoring	250	nonparola	2	ong	0	no	ZZ38F9	38	f	2021-10-09_19h00.02.863	THAI_DOC	2021.2.3	Win32	60.52169703						0	4	4	4	1
z	1	0.7336						ZAMPINO	p	7	6	monitoring	500	parola	1	ong	0	no	ZZ38F9	38	f	2021-10-09_19h00.02.863	THAI_DOC	2021.2.3	Win32	60.52169703						0	5	5	5	1
z	1	1.302						CALDAIA	p	7	12	monitoring	250	parola	1	ong	0	no	ZZ38F9	38	f	2021-10-09_19h00.02.863	THAI_DOC	2021.2.3	Win32	60.52169703						0	6	6	6	1
m	1	0.9176						FULGINE	np	7	0	monitoring	0	nonparola	2	ong	0	no	ZZ38F9	38	f	2021-10-09_19h00.02.863	THAI_DOC	2021.2.3	Win32	60.52169703						0	7	7	7	1
z	1	0.718						URANIO	p	6	9	monitoring	250	parola	1	ong	0	no	ZZ38F9	38	f	2021-10-09_19h00.02.863	THAI_DOC	2021.2.3	Win32	60.52169703						0	8	8	8	1
m	1	0.7251						APISSO	np	6	0	monitoring	500	nonparola	2	ong	0	no	ZZ38F9	38	f	2021-10-09_19h00.02.863	THAI_DOC	2021.2.3	Win32	60.52169703						0	9	9	9	1
m	0	1.0011						CAGERMA	np	7	0	monitoring	0	l	2	pmcue	0	no	ZZ38F9	38	f	2021-10-09_19h00.02.863	THAI_DOC	2021.2.3	Win32	60.52169703						0	10	10	10	1
z	1	1.1511						TAZZINA	p	7	10	monitoring	250	parola	1	ong	0	no	ZZ38F9	38	f	2021-10-09_19h00.02.863	THAI_DOC	2021.2.3	Win32	60.52169703						0	11	11	11	1
z	1	0.6745						VAPORE	p	6	40	monitoring	0	parola	1	ong	0	no	ZZ38F9	38	f	2021-10-09_19h00.02.863	THAI_DOC	2021.2.3	Win32	60.52169703						0	12	12	12	1
m	1	0.6839						FEDORE	np	6	0	monitoring	250	nonparola	2	ong	0	no	ZZ38F9	38	f	2021-10-09_19h00.02.863	THAI_DOC	2021.2.3	Win32	60.52169703						0	13	13	13	1
z	1	1.0841						MONTONE	p	7	8	monitoring	250	parola	1	ong	0	no	ZZ38F9	38	f	2021-10-09_19h00.02.863	THAI_DOC	2021.2.3	Win32	60.52169703						0	14	14	14	1
m	1	0.9064						CANEZZA	np	7	0	monitoring	0	nonparola	2	ong	0	no	ZZ38F9	38	f	2021-10-09_19h00.02.863	THAI_DOC	2021.2.3	Win32	60.52169703						0	15	15	15	1
m	1	0.9024						RAGINA	np	6	0	monitoring	250	nonparola	2	ong	0	no	ZZ38F9	38	f	2021-10-09_19h00.02.863	THAI_DOC	2021.2.3	Win32	60.52169703						0	16	16	16	1
z	1	0.9504						AGNELLO	p	7	17	monitoring	250	parola	1	ong	0	no	ZZ38F9	38	f	2021-10-09_19h00.02.863	THAI_DOC	2021.2.3	Win32	60.52169703						0	17	17	17	1
m	1	0.7582						PINARIO	np	7	0	monitoring	250	nonparola	2	ong	0	no	ZZ38F9	38	f	2021-10-09_19h00.02.863	THAI_DOC	2021.2.3	Win32	60.52169703						0	18	18	18	1
m	1	0.68						INDANO	np	6	0	monitoring	500	nonparola	2	ong	0	no	ZZ38F9	38	f	2021-10-09_19h00.02.863	THAI_DOC	2021.2.3	Win32	60.52169703						0	19	19	19	1
z	1	0.8073						BISTURI	p	7	8	monitoring	250	parola	1	ong	0	no	ZZ38F9	38	f	2021-10-09_19h00.02.863	THAI_DOC	2021.2.3	Win32	60.52169703						0	20	20	20	1
m	1	0.8024						SECONTO	np	7	0	monitoring	250	nonparola	2	ong	0	no	ZZ38F9	38	f	2021-10-09_19h00.02.863	THAI_DOC	2021.2.3	Win32	60.52169703						0	21	21	21	1
l	1	0.857						POMATA	p	6	0	monitoring	500	l	1	pmcue	0	no	ZZ38F9	38	f	2021-10-09_19h00.02.863	THAI_DOC	2021.2.3	Win32	60.52169703						0	22	22	22	1
m	1	0.8286						UMETTA	np	6	0	monitoring	250	nonparola	2	ong	0	no	ZZ38F9	38	f	2021-10-09_19h00.02.863	THAI_DOC	2021.2.3	Win32	60.52169703						0	23	23	23	1
z	1	0.7846						FRUSCIO	p	7	9	monitoring	0	parola	1	ong	0	no	ZZ38F9	38	f	2021-10-09_19h00.02.863	THAI_DOC	2021.2.3	Win32	60.52169703						0	24	24	24	1
z	1	0.9174						ORDIGNO	p	7	15	monitoring	250	parola	1	ong	0	no	ZZ38F9	38	f	2021-10-09_19h00.02.863	THAI_DOC	2021.2.3	Win32	60.52169703						0	25	25	25	1
z	0	0.9839						METALO	np	6	0	monitoring	0	nonparola	2	ong	0	no	ZZ38F9	38	f	2021-10-09_19h00.02.863	THAI_DOC	2021.2.3	Win32	60.52169703						0	26	26	26	1
m	1	0.6784						GAVERA	np	6	0	monitoring	500	nonparola	2	ong	0	no	ZZ38F9	38	f	2021-10-09_19h00.02.863	THAI_DOC	2021.2.3	Win32	60.52169703						0	27	27	27	1
z	1	1.2344						INSERTO	p	7	9	monitoring	0	parola	1	ong	0	no	ZZ38F9	38	f	2021-10-09_19h00.02.863	THAI_DOC	2021.2.3	Win32	60.52169703						0	28	28	28	1
z	1	0.7209						VICARIO	p	7	9	monitoring	500	parola	1	ong	0	no	ZZ38F9	38	f	2021-10-09_19h00.02.863	THAI_DOC	2021.2.3	Win32	60.52169703						0	29	29	29	1
m	1	0.701						ACENDA	np	6	0	monitoring	0	nonparola	2	ong	0	no	ZZ38F9	38	f	2021-10-09_19h00.02.863	THAI_DOC	2021.2.3	Win32	60.52169703						0	30	30	30	1
z	1	0.8188						DECADE	p	6	7	monitoring	0	parola	1	ong	0	no	ZZ38F9	38	f	2021-10-09_19h00.02.863	THAI_DOC	2021.2.3	Win32	60.52169703						0	31	31	31	1
m	1	0.7501						PALETE	np	6	0	monitoring	500	nonparola	2	ong	0	no	ZZ38F9	38	f	2021-10-09_19h00.02.863	THAI_DOC	2021.2.3	Win32	60.52169703						0	32	32	32	1
z	1	0.7511						SENAPE	p	6	17	monitoring	500	parola	1	ong	0	no	ZZ38F9	38	f	2021-10-09_19h00.02.863	THAI_DOC	2021.2.3	Win32	60.52169703						0	33	33	33	1
m	1	0.8269						TENTONO	np	7	0	monitoring	0	nonparola	2	ong	0	no	ZZ38F9	38	f	2021-10-09_19h00.02.863	THAI_DOC	2021.2.3	Win32	60.52169703						0	34	34	34	1
z	0	0.5816						MANICO	p	6	12	monitoring	0	l	1	pmcue	0	no	ZZ38F9	38	f	2021-10-09_19h00.02.863	THAI_DOC	2021.2.3	Win32	60.52169703						0	35	35	35	1
z	1	1.3434						GETTONE	p	7	5	monitoring	250	parola	1	ong	0	no	ZZ38F9	38	f	2021-10-09_19h00.02.863	THAI_DOC	2021.2.3	Win32	60.52169703						0	36	36	36	1
m	1	0.7181						CALERA	np	6	0	monitoring	500	nonparola	2	ong	0	no	ZZ38F9	38	f	2021-10-09_19h00.02.863	THAI_DOC	2021.2.3	Win32	60.52169703						0	37	37	37	1
z	1	0.875						USTIONE	p	7	20	monitoring	500	parola	1	ong	0	no	ZZ38F9	38	f	2021-10-09_19h00.02.863	THAI_DOC	2021.2.3	Win32	60.52169703						0	38	38	38	1
l	0	0.7283						LEGNAME	p	7	7	monitoring	0	parola	1	ong	0	no	ZZ38F9	38	f	2021-10-09_19h00.02.863	THAI_DOC	2021.2.3	Win32	60.52169703						0	39	39	39	1
m	1	0.6846						MODIVO	np	6	0	monitoring	0	nonparola	2	ong	0	no	ZZ38F9	38	f	2021-10-09_19h00.02.863	THAI_DOC	2021.2.3	Win32	60.52169703						0	40	40	40	1
z	1	0.8115						RADURA	p	6	9	monitoring	0	parola	1	ong	0	no	ZZ38F9	38	f	2021-10-09_19h00.02.863	THAI_DOC	2021.2.3	Win32	60.52169703						0	41	41	41	1
m	1	0.8508						TUANTO	np	6	0	monitoring	250	nonparola	2	ong	0	no	ZZ38F9	38	f	2021-10-09_19h00.02.863	THAI_DOC	2021.2.3	Win32	60.52169703						0	42	42	42	1
z	1	0.6195						PICCONE	p	7	11	monitoring	0	parola	1	ong	0	no	ZZ38F9	38	f	2021-10-09_19h00.02.863	THAI_DOC	2021.2.3	Win32	60.52169703						0	43	43	43	1
m	1	1.2185						LACREME	np	7	0	monitoring	250	nonparola	2	ong	0	no	ZZ38F9	38	f	2021-10-09_19h00.02.863	THAI_DOC	2021.2.3	Win32	60.52169703						0	44	44	44	1
m	1	0.8941						DILITTA	np	7	0	monitoring	500	nonparola	2	ong	0	no	ZZ38F9	38	f	2021-10-09_19h00.02.863	THAI_DOC	2021.2.3	Win32	60.52169703						0	45	45	45	1
l	1	0.9684						TOMANTE	np	7	0	monitoring	0	l	2	pmcue	0	no	ZZ38F9	38	f	2021-10-09_19h00.02.863	THAI_DOC	2021.2.3	Win32	60.52169703						0	46	46	46	1
z	1	0.784						OTTONE	p	6	17	monitoring	500	parola	1	ong	0	no	ZZ38F9	38	f	2021-10-09_19h00.02.863	THAI_DOC	2021.2.3	Win32	60.52169703						0	47	47	47	1
z	1	0.7513						GAZEBO	p	6	8	monitoring	0	parola	1	ong	0	no	ZZ38F9	38	f	2021-10-09_19h00.02.863	THAI_DOC	2021.2.3	Win32	60.52169703						0	48	48	48	1
m	1	0.6135						NENICO	np	6	0	monitoring	250	nonparola	2	ong	0	no	ZZ38F9	38	f	2021-10-09_19h00.02.863	THAI_DOC	2021.2.3	Win32	60.52169703						0	49	49	49	1
z	1	0.901						ARPIONE	p	7	12	monitoring	250	parola	1	ong	0	no	ZZ38F9	38	f	2021-10-09_19h00.02.863	THAI_DOC	2021.2.3	Win32	60.52169703						0	50	50	50	1
m	1	0.9341						VANIGIA	np	7	0	monitoring	500	nonparola	2	ong	0	no	ZZ38F9	38	f	2021-10-09_19h00.02.863	THAI_DOC	2021.2.3	Win32	60.52169703						0	51	51	51	1
m	1	0.7674						EBLISSE	np	7	0	monitoring	0	nonparola	2	ong	0	no	ZZ38F9	38	f	2021-10-09_19h00.02.863	THAI_DOC	2021.2.3	Win32	60.52169703						0	52	52	52	1
z	1	0.7015						CARTINA	p	7	13	monitoring	250	parola	1	ong	0	no	ZZ38F9	38	f	2021-10-09_19h00.02.863	THAI_DOC	2021.2.3	Win32	60.52169703						0	53	53	53	1
m	1	0.6444						TECITA	np	6	0	monitoring	500	nonparola	2	ong	0	no	ZZ38F9	38	f	2021-10-09_19h00.02.863	THAI_DOC	2021.2.3	Win32	60.52169703						0	54	54	54	1
z	1	0.6119						FELINO	p	6	9	monitoring	500	parola	1	ong	0	no	ZZ38F9	38	f	2021-10-09_19h00.02.863	THAI_DOC	2021.2.3	Win32	60.52169703						0	55	55	55	1
m	1	1.0555						GINEVRO	np	7	0	monitoring	250	nonparola	2	ong	0	no	ZZ38F9	38	f	2021-10-09_19h00.02.863	THAI_DOC	2021.2.3	Win32	60.52169703						0	56	56	56	1
m	1	0.8336						ELANCO	np	6	0	monitoring	250	nonparola	2	ong	0	no	ZZ38F9	38	f	2021-10-09_19h00.02.863	THAI_DOC	2021.2.3	Win32	60.52169703						0	57	57	57	1
z	1	0.683						BIDONE	p	6	13	monitoring	0	parola	1	ong	0	no	ZZ38F9	38	f	2021-10-09_19h00.02.863	THAI_DOC	2021.2.3	Win32	60.52169703						0	58	58	58	1
z	1	0.7836						LEMURE	p	6	3	monitoring	500	parola	1	ong	0	no	ZZ38F9	38	f	2021-10-09_19h00.02.863	THAI_DOC	2021.2.3	Win32	60.52169703						0	59	59	59	1
z	0	0.8015						SAGOMA	p	6	0	monitoring	250	l	1	pmcue	0	no	ZZ38F9	38	f	2021-10-09_19h00.02.863	THAI_DOC	2021.2.3	Win32	60.52169703						0	60	60	60	1
z	1	0.7179						REPERTO	p	7	7	monitoring	0	parola	1	ong	0	no	ZZ38F9	38	f	2021-10-09_19h00.02.863	THAI_DOC	2021.2.3	Win32	60.52169703						0	61	61	61	1
m	1	0.8775						MIDULLO	np	7	0	monitoring	250	nonparola	2	ong	0	no	ZZ38F9	38	f	2021-10-09_19h00.02.863	THAI_DOC	2021.2.3	Win32	60.52169703						0	62	62	62	1
m	1	1.0007						DANNOLA	np	7	0	monitoring	500	nonparola	2	ong	0	no	ZZ38F9	38	f	2021-10-09_19h00.02.863	THAI_DOC	2021.2.3	Win32	60.52169703						0	63	63	63	1
z	1	0.608						ORFANO	p	6	9	monitoring	500	parola	1	ong	0	no	ZZ38F9	38	f	2021-10-09_19h00.02.863	THAI_DOC	2021.2.3	Win32	60.52169703						0	64	64	64	1
m	1	0.6842						BANENA	np	6	0	monitoring	250	nonparola	2	ong	0	no	ZZ38F9	38	f	2021-10-09_19h00.02.863	THAI_DOC	2021.2.3	Win32	60.52169703						0	65	65	65	1
m	1	0.8839						FERPATA	np	7	0	monitoring	0	nonparola	2	ong	0	no	ZZ38F9	38	f	2021-10-09_19h00.02.863	THAI_DOC	2021.2.3	Win32	60.52169703						0	66	66	66	1
z	1	0.6053						NEURONE	p	7	11	monitoring	250	parola	1	ong	0	no	ZZ38F9	38	f	2021-10-09_19h00.02.863	THAI_DOC	2021.2.3	Win32	60.52169703						0	67	67	67	1
m	1	0.7508						LATTERA	np	7	0	monitoring	500	nonparola	2	ong	0	no	ZZ38F9	38	f	2021-10-09_19h00.02.863	THAI_DOC	2021.2.3	Win32	60.52169703						0	68	68	68	1
m	1	0.8504						GESIONE	np	7	0	monitoring	500	nonparola	2	ong	0	no	ZZ38F9	38	f	2021-10-09_19h00.02.863	THAI_DOC	2021.2.3	Win32	60.52169703						0	69	69	69	1
z	1	0.6172						PEDANA	p	6	18	monitoring	500	parola	1	ong	0	no	ZZ38F9	38	f	2021-10-09_19h00.02.863	THAI_DOC	2021.2.3	Win32	60.52169703						0	70	70	70	1
l	1	0.8098						MACIATA	np	7	0	monitoring	500	l	2	pmcue	0	no	ZZ38F9	38	f	2021-10-09_19h00.02.863	THAI_DOC	2021.2.3	Win32	60.52169703						0	71	71	71	1
m	1	0.7504						FIOLINO	np	7	0	monitoring	250	nonparola	2	ong	0	no	ZZ38F9	38	f	2021-10-09_19h00.02.863	THAI_DOC	2021.2.3	Win32	60.52169703						0	72	72	72	1
z	1	0.921						INGORGO	p	7	16	monitoring	0	parola	1	ong	0	no	ZZ38F9	38	f	2021-10-09_19h00.02.863	THAI_DOC	2021.2.3	Win32	60.52169703						0	73	73	73	1
m	1	0.7676						IMPORO	np	6	0	monitoring	250	nonparola	2	ong	0	no	ZZ38F9	38	f	2021-10-09_19h00.02.863	THAI_DOC	2021.2.3	Win32	60.52169703						0	74	74	74	1
z	1	0.7407						NOBILE	p	6	29	monitoring	500	parola	1	ong	0	no	ZZ38F9	38	f	2021-10-09_19h00.02.863	THAI_DOC	2021.2.3	Win32	60.52169703						0	75	75	75	1
z	1	1.4084						MINIERA	p	7	19	monitoring	500	parola	1	ong	0	no	ZZ38F9	38	f	2021-10-09_19h00.02.863	THAI_DOC	2021.2.3	Win32	60.52169703						0	76	76	76	1
m	1	0.643						ALLARVE	np	7	0	monitoring	500	nonparola	2	ong	0	no	ZZ38F9	38	f	2021-10-09_19h00.02.863	THAI_DOC	2021.2.3	Win32	60.52169703						0	77	77	77	1
m	1	0.577						DIBANO	np	6	0	monitoring	250	nonparola	2	ong	0	no	ZZ38F9	38	f	2021-10-09_19h00.02.863	THAI_DOC	2021.2.3	Win32	60.52169703						0	78	78	78	1
z	1	0.6426						FAGOTTO	p	7	7	monitoring	0	parola	1	ong	0	no	ZZ38F9	38	f	2021-10-09_19h00.02.863	THAI_DOC	2021.2.3	Win32	60.52169703						0	79	79	79	1
z	1	0.6675						PALUDE	p	6	13	monitoring	0	parola	1	ong	0	no	ZZ38F9	38	f	2021-10-09_19h00.02.863	THAI_DOC	2021.2.3	Win32	60.52169703						0	80	80	80	1
m	1	1.0008						MUDINO	np	6	0	monitoring	500	nonparola	2	ong	0	no	ZZ38F9	38	f	2021-10-09_19h00.02.863	THAI_DOC	2021.2.3	Win32	60.52169703						0	81	81	81	1
m	1	0.6881						ESTEBA	np	6	0	monitoring	500	nonparola	2	ong	0	no	ZZ38F9	38	f	2021-10-09_19h00.02.863	THAI_DOC	2021.2.3	Win32	60.52169703						0	82	82	82	1
z	0	0.5837						MANTIDE	p	7	9	monitoring	250	l	1	pmcue	0	no	ZZ38F9	38	f	2021-10-09_19h00.02.863	THAI_DOC	2021.2.3	Win32	60.52169703						0	83	83	83	1
m	0	0.6504						UVETTA	p	6	11	monitoring	500	parola	1	ong	0	no	ZZ38F9	38	f	2021-10-09_19h00.02.863	THAI_DOC	2021.2.3	Win32	60.52169703						0	84	84	84	1
z	1	0.8227						ESILIO	p	6	41	monitoring	250	parola	1	ong	0	no	ZZ38F9	38	f	2021-10-09_19h00.02.863	THAI_DOC	2021.2.3	Win32	60.52169703						0	85	85	85	1
z	0	0.8843						RECRUTA	np	7	0	monitoring	500	nonparola	2	ong	0	no	ZZ38F9	38	f	2021-10-09_19h00.02.863	THAI_DOC	2021.2.3	Win32	60.52169703						0	86	86	86	1
z	1	0.688						TIMONE	p	7	31	monitoring	250	parola	1	ong	0	no	ZZ38F9	38	f	2021-10-09_19h00.02.863	THAI_DOC	2021.2.3	Win32	60.52169703						0	87	87	87	1
z	1	0.6089						CAVOLO	p	6	13	monitoring	0	parola	1	ong	0	no	ZZ38F9	38	f	2021-10-09_19h00.02.863	THAI_DOC	2021.2.3	Win32	60.52169703						0	88	88	88	1
m	1	1.0249						NOTTARE	np	7	0	monitoring	500	nonparola	2	ong	0	no	ZZ38F9	38	f	2021-10-09_19h00.02.863	THAI_DOC	2021.2.3	Win32	60.52169703						0	89	89	89	1
m	0	0.695						LICHENE	p	7	7	monitoring	0	parola	1	ong	0	no	ZZ38F9	38	f	2021-10-09_19h00.02.863	THAI_DOC	2021.2.3	Win32	60.52169703						0	90	90	90	1
m	1	0.6527						PUSTINO	np	7	0	monitoring	500	nonparola	2	ong	0	no	ZZ38F9	38	f	2021-10-09_19h00.02.863	THAI_DOC	2021.2.3	Win32	60.52169703						0	91	91	91	1
z	1	0.5855						MULINO	p	6	7	monitoring	0	parola	1	ong	0	no	ZZ38F9	38	f	2021-10-09_19h00.02.863	THAI_DOC	2021.2.3	Win32	60.52169703						0	92	92	92	1
m	1	0.8299						VAROLO	np	6	0	monitoring	0	nonparola	2	ong	0	no	ZZ38F9	38	f	2021-10-09_19h00.02.863	THAI_DOC	2021.2.3	Win32	60.52169703						0	93	93	93	1
z	0	0.7033						ENIGMA	p	6	9	monitoring	500	l	1	pmcue	0	no	ZZ38F9	38	f	2021-10-09_19h00.02.863	THAI_DOC	2021.2.3	Win32	60.52169703						0	94	94	94	1
z	1	0.8317						NARICE	p	6	15	monitoring	250	parola	1	ong	0	no	ZZ38F9	38	f	2021-10-09_19h00.02.863	THAI_DOC	2021.2.3	Win32	60.52169703						0	95	95	95	1
m	1	0.6668						CAVIDE	np	6	0	monitoring	500	nonparola	2	ong	0	no	ZZ38F9	38	f	2021-10-09_19h00.02.863	THAI_DOC	2021.2.3	Win32	60.52169703						0	96	96	96	1
m	1	0.8522						VOLACE	np	6	0	monitoring	0	nonparola	2	ong	0	no	ZZ38F9	38	f	2021-10-09_19h00.02.863	THAI_DOC	2021.2.3	Win32	60.52169703						0	97	97	97	1
m	1	0.802						SADICE	np	6	0	monitoring	0	nonparola	2	ong	0	no	ZZ38F9	38	f	2021-10-09_19h00.02.863	THAI_DOC	2021.2.3	Win32	60.52169703						0	98	98	98	1
z	1	0.6721						VORTICE	p	7	14	monitoring	250	parola	1	ong	0	no	ZZ38F9	38	f	2021-10-09_19h00.02.863	THAI_DOC	2021.2.3	Win32	60.52169703						0	99	99	99	1
																			ZZ38F9	38	f	2021-10-09_19h00.02.863	THAI_DOC	2021.2.3	Win32	60.52169703											y	1	5.4173	y	0	5.0889	y	0	8.1683
