# Supplementary material for: Thinking about it: the impact of COVID-19-related stimuli on prospective memory
Source: PeerJ. 2023 Nov 16;11:e16389. doi: 10.7717/peerj.16389 (PMC10657566; doi:10.7717/peerj.16389)
Supplement: Supplemental Information 4 — The raw data from both the task and the questionnaire. Both folders are divided in the three conditions (COV, DOC, and NEGA) depending on the presented video clip. [file peerj-11-16389-s004.zip › Data/RAW_Data_Task/DOC_version/JC23F3_doc.csv]

trial_key.keys	trial_key.corr	trial_key.rt	trials_loop_practice.thisRepN	trials_loop_practice.thisTrialN	trials_loop_practice.thisN	trials_loop_practice.thisIndex	trials_loop_practice.ran	stimolo	parolanonparola	lunghezza	frequenza	blocco	jitter	rispcorr	StimTrig	stim_type	stimulus_after	underline	ID_Soggetto*	Età*	Sesso	date	expName	psychopyVersion	OS	frameRate	trials_loop_baseline.thisRepN	trials_loop_baseline.thisTrialN	trials_loop_baseline.thisN	trials_loop_baseline.thisIndex	trials_loop_baseline.ran	trials_loop_attention.thisRepN	trials_loop_attention.thisTrialN	trials_loop_attention.thisN	trials_loop_attention.thisIndex	trials_loop_attention.ran	neutral1_key.keys	neutral1_key.corr	neutral1_key.rt	neutral1_key_2.keys	neutral1_key_2.corr	neutral1_key_2.rt	neutral1_key_3.keys	neutral1_key_3.corr	neutral1_key_3.rt
m	1	0.3999	0	0	0	0	1	ARANCIA	p	7	31	practice	500	parola	1	ong	0	no	JC23F3	23	F	2022-01-03_18h07.03.148	THAI_DOC	2021.2.3	Win32	59.91970759
z	1	0.5887	0	1	1	1	1	RECINA	np	6	0	practice	500	nonparola	2	ong	0	no	JC23F3	23	F	2022-01-03_18h07.03.148	THAI_DOC	2021.2.3	Win32	59.91970759
z	1	0.971	0	2	2	2	1	TUCCANA	np	7	0	practice	250	nonparola	2	ong	0	no	JC23F3	23	F	2022-01-03_18h07.03.148	THAI_DOC	2021.2.3	Win32	59.91970759
m	1	0.7238	0	3	3	3	1	PETTINE	p	7	1	practice	0	parola	1	ong	0	no	JC23F3	23	F	2022-01-03_18h07.03.148	THAI_DOC	2021.2.3	Win32	59.91970759
z	1	0.7307	0	4	4	4	1	INFITO	np	6	0	practice	500	nonparola	2	ong	0	no	JC23F3	23	F	2022-01-03_18h07.03.148	THAI_DOC	2021.2.3	Win32	59.91970759
m	1	0.6642	0	5	5	5	1	GIUDICE	p	7	374	practice	500	parola	1	ong	0	no	JC23F3	23	F	2022-01-03_18h07.03.148	THAI_DOC	2021.2.3	Win32	59.91970759
m	1	0.799	0	6	6	6	1	VOLANTE	p	7	89	practice	0	parola	1	ong	0	no	JC23F3	23	F	2022-01-03_18h07.03.148	THAI_DOC	2021.2.3	Win32	59.91970759
z	1	0.5634	0	7	7	7	1	CUBELA	np	6	0	practice	250	nonparola	2	ong	0	no	JC23F3	23	F	2022-01-03_18h07.03.148	THAI_DOC	2021.2.3	Win32	59.91970759
z	1	0.7844	0	8	8	8	1	LUGGINE	np	7	0	practice	0	nonparola	2	ong	0	no	JC23F3	23	F	2022-01-03_18h07.03.148	THAI_DOC	2021.2.3	Win32	59.91970759
m	1	0.5787	0	9	9	9	1	DISEGNO	p	7	201	practice	0	parola	1	ong	0	no	JC23F3	23	F	2022-01-03_18h07.03.148	THAI_DOC	2021.2.3	Win32	59.91970759
z	0	0.8165						RELITTO	p	7	8	baseline	500	parola	1	ong	0	no	JC23F3	23	F	2022-01-03_18h07.03.148	THAI_DOC	2021.2.3	Win32	59.91970759	0	0	0	0	1
z	0	0.7053						GERANIO	p	7	12	baseline	250	parola	1	ong	0	no	JC23F3	23	F	2022-01-03_18h07.03.148	THAI_DOC	2021.2.3	Win32	59.91970759	0	1	1	1	1
z	1	0.6799						VANANGA	np	7	0	baseline	0	nonparola	2	ong	0	no	JC23F3	23	F	2022-01-03_18h07.03.148	THAI_DOC	2021.2.3	Win32	59.91970759	0	2	2	2	1
m	1	0.733						NATICA	p	6	5	baseline	250	parola	1	ong	0	no	JC23F3	23	F	2022-01-03_18h07.03.148	THAI_DOC	2021.2.3	Win32	59.91970759	0	3	3	3	1
z	1	0.6289						USTELLO	np	7	0	baseline	500	nonparola	2	ong	0	no	JC23F3	23	F	2022-01-03_18h07.03.148	THAI_DOC	2021.2.3	Win32	59.91970759	0	4	4	4	1
m	1	0.6647						METANO	p	6	17	baseline	250	parola	1	ong	0	no	JC23F3	23	F	2022-01-03_18h07.03.148	THAI_DOC	2021.2.3	Win32	59.91970759	0	5	5	5	1
z	1	0.6402						FIURIA	np	6	0	baseline	500	nonparola	2	ong	0	no	JC23F3	23	F	2022-01-03_18h07.03.148	THAI_DOC	2021.2.3	Win32	59.91970759	0	6	6	6	1
m	1	0.5958						SUGHERO	p	7	5	baseline	250	parola	1	ong	0	no	JC23F3	23	F	2022-01-03_18h07.03.148	THAI_DOC	2021.2.3	Win32	59.91970759	0	7	7	7	1
z	1	0.7678						PIROTA	np	6	0	baseline	250	nonparola	2	ong	0	no	JC23F3	23	F	2022-01-03_18h07.03.148	THAI_DOC	2021.2.3	Win32	59.91970759	0	8	8	8	1
z	1	0.8044						BAMBORA	np	7	0	baseline	0	nonparola	2	ong	0	no	JC23F3	23	F	2022-01-03_18h07.03.148	THAI_DOC	2021.2.3	Win32	59.91970759	0	9	9	9	1
m	1	0.5504						PETALO	p	6	27	baseline	250	parola	1	ong	0	no	JC23F3	23	F	2022-01-03_18h07.03.148	THAI_DOC	2021.2.3	Win32	59.91970759	0	10	10	10	1
z	0	0.8016						ELMETTO	p	7	5	baseline	0	parola	1	ong	0	no	JC23F3	23	F	2022-01-03_18h07.03.148	THAI_DOC	2021.2.3	Win32	59.91970759	0	11	11	11	1
z	1	0.8745						DOBILE	np	6	0	baseline	250	nonparola	2	ong	0	no	JC23F3	23	F	2022-01-03_18h07.03.148	THAI_DOC	2021.2.3	Win32	59.91970759	0	12	12	12	1
z	0	0.6155						BAVERO	p	6	7	baseline	0	parola	1	ong	0	no	JC23F3	23	F	2022-01-03_18h07.03.148	THAI_DOC	2021.2.3	Win32	59.91970759	0	13	13	13	1
m	1	1.0701						VALENZA	p	7	10	baseline	500	parola	1	ong	0	no	JC23F3	23	F	2022-01-03_18h07.03.148	THAI_DOC	2021.2.3	Win32	59.91970759	0	14	14	14	1
z	1	0.797						ORDONE	np	6	0	baseline	250	nonparola	2	ong	0	no	JC23F3	23	F	2022-01-03_18h07.03.148	THAI_DOC	2021.2.3	Win32	59.91970759	0	15	15	15	1
z	1	0.7788						TERPONE	np	7	0	baseline	250	nonparola	2	ong	0	no	JC23F3	23	F	2022-01-03_18h07.03.148	THAI_DOC	2021.2.3	Win32	59.91970759	0	16	16	16	1
m	1	0.5996						INCHINO	p	7	10	baseline	250	parola	1	ong	0	no	JC23F3	23	F	2022-01-03_18h07.03.148	THAI_DOC	2021.2.3	Win32	59.91970759	0	17	17	17	1
z	0	0.8826						ETTARO	p	6	31	baseline	0	parola	1	ong	0	no	JC23F3	23	F	2022-01-03_18h07.03.148	THAI_DOC	2021.2.3	Win32	59.91970759	0	18	18	18	1
z	1	0.7151						LUVACA	np	6	0	baseline	250	nonparola	2	ong	0	no	JC23F3	23	F	2022-01-03_18h07.03.148	THAI_DOC	2021.2.3	Win32	59.91970759	0	19	19	19	1
m	1	0.6547						DUETTO	p	6	23	baseline	500	parola	1	ong	0	no	JC23F3	23	F	2022-01-03_18h07.03.148	THAI_DOC	2021.2.3	Win32	59.91970759	0	20	20	20	1
m	0	0.5999						PUPILE	np	6	0	baseline	250	nonparola	2	ong	0	no	JC23F3	23	F	2022-01-03_18h07.03.148	THAI_DOC	2021.2.3	Win32	59.91970759	0	21	21	21	1
z	1	0.6724						STOVACO	np	7	0	baseline	0	nonparola	2	ong	0	no	JC23F3	23	F	2022-01-03_18h07.03.148	THAI_DOC	2021.2.3	Win32	59.91970759	0	22	22	22	1
m	1	0.7686						BARILE	p	6	7	baseline	500	parola	1	ong	0	no	JC23F3	23	F	2022-01-03_18h07.03.148	THAI_DOC	2021.2.3	Win32	59.91970759	0	23	23	23	1
z	1	0.8652						RANAIO	np	6	0	baseline	250	nonparola	2	ong	0	no	JC23F3	23	F	2022-01-03_18h07.03.148	THAI_DOC	2021.2.3	Win32	59.91970759	0	24	24	24	1
m	1	0.8458						CAVERNA	p	7	14	baseline	250	parola	1	ong	0	no	JC23F3	23	F	2022-01-03_18h07.03.148	THAI_DOC	2021.2.3	Win32	59.91970759	0	25	25	25	1
m	0	0.9919						ROTOIA	np	7	0	baseline	500	nonparola	2	ong	0	no	JC23F3	23	F	2022-01-03_18h07.03.148	THAI_DOC	2021.2.3	Win32	59.91970759	0	26	26	26	1
z	0	1.0173						ALTURA	p	6	8	baseline	500	parola	1	ong	0	no	JC23F3	23	F	2022-01-03_18h07.03.148	THAI_DOC	2021.2.3	Win32	59.91970759	0	27	27	27	1
m	1	1.1255						DIPINTO	p	7	21	baseline	0	parola	1	ong	0	no	JC23F3	23	F	2022-01-03_18h07.03.148	THAI_DOC	2021.2.3	Win32	59.91970759	0	28	28	28	1
m	1	0.6659						LEGUME	p	6	11	baseline	250	parola	1	ong	0	no	JC23F3	23	F	2022-01-03_18h07.03.148	THAI_DOC	2021.2.3	Win32	59.91970759	0	29	29	29	1
z	1	0.8049						FEDINO	np	6	0	baseline	500	nonparola	2	ong	0	no	JC23F3	23	F	2022-01-03_18h07.03.148	THAI_DOC	2021.2.3	Win32	59.91970759	0	30	30	30	1
m	1	0.5914						MENSOLA	p	7	7	baseline	0	parola	1	ong	0	no	JC23F3	23	F	2022-01-03_18h07.03.148	THAI_DOC	2021.2.3	Win32	59.91970759	0	31	31	31	1
z	1	0.7803						ALCUME	np	6	0	baseline	500	nonparola	2	ong	0	no	JC23F3	23	F	2022-01-03_18h07.03.148	THAI_DOC	2021.2.3	Win32	59.91970759	0	32	32	32	1
m	1	0.997						INNESTO	p	6	13	baseline	0	parola	1	ong	0	no	JC23F3	23	F	2022-01-03_18h07.03.148	THAI_DOC	2021.2.3	Win32	59.91970759	0	33	33	33	1
z	1	0.8201						LAVENDA	np	7	0	baseline	0	nonparola	2	ong	0	no	JC23F3	23	F	2022-01-03_18h07.03.148	THAI_DOC	2021.2.3	Win32	59.91970759	0	34	34	34	1
z	0	1.1515						SLAVINA	p	7	5	baseline	500	parola	1	ong	0	no	JC23F3	23	F	2022-01-03_18h07.03.148	THAI_DOC	2021.2.3	Win32	59.91970759	0	35	35	35	1
m	1	0.6021						ORMONE	p	6	6	baseline	500	parola	1	ong	0	no	JC23F3	23	F	2022-01-03_18h07.03.148	THAI_DOC	2021.2.3	Win32	59.91970759	0	36	36	36	1
z	1	0.8366						UMIONE	np	6	0	baseline	0	nonparola	2	ong	0	no	JC23F3	23	F	2022-01-03_18h07.03.148	THAI_DOC	2021.2.3	Win32	59.91970759	0	37	37	37	1
m	1	0.6598						SALAME	p	6	14	baseline	0	parola	1	ong	0	no	JC23F3	23	F	2022-01-03_18h07.03.148	THAI_DOC	2021.2.3	Win32	59.91970759	0	38	38	38	1
m	0	0.7569						GANDOLA	np	7	0	baseline	500	nonparola	2	ong	0	no	JC23F3	23	F	2022-01-03_18h07.03.148	THAI_DOC	2021.2.3	Win32	59.91970759	0	39	39	39	1
m	0	0.6662						DIGEGNO	np	7	0	baseline	500	nonparola	2	ong	0	no	JC23F3	23	F	2022-01-03_18h07.03.148	THAI_DOC	2021.2.3	Win32	59.91970759	0	40	40	40	1
z	1	0.8039						BACRECA	np	7	0	baseline	0	nonparola	2	ong	0	no	JC23F3	23	F	2022-01-03_18h07.03.148	THAI_DOC	2021.2.3	Win32	59.91970759	0	41	41	41	1
z	0	0.7006						RUDERE	p	6	8	baseline	250	parola	1	ong	0	no	JC23F3	23	F	2022-01-03_18h07.03.148	THAI_DOC	2021.2.3	Win32	59.91970759	0	42	42	42	1
m	0	0.6137						OSCITE	np	6	0	baseline	250	nonparola	2	ong	0	no	JC23F3	23	F	2022-01-03_18h07.03.148	THAI_DOC	2021.2.3	Win32	59.91970759	0	43	43	43	1
m	1	0.7845						NETTARE	p	7	14	baseline	500	parola	1	ong	0	no	JC23F3	23	F	2022-01-03_18h07.03.148	THAI_DOC	2021.2.3	Win32	59.91970759	0	44	44	44	1
z	1	0.9243						PENTERA	np	7	0	baseline	0	nonparola	2	ong	0	no	JC23F3	23	F	2022-01-03_18h07.03.148	THAI_DOC	2021.2.3	Win32	59.91970759	0	45	45	45	1
z	1	0.7296						NEBOZIO	np	7	0	baseline	250	nonparola	2	ong	0	no	JC23F3	23	F	2022-01-03_18h07.03.148	THAI_DOC	2021.2.3	Win32	59.91970759	0	46	46	46	1
m	1	0.7252						ZATTERA	p	7	14	baseline	500	parola	1	ong	0	no	JC23F3	23	F	2022-01-03_18h07.03.148	THAI_DOC	2021.2.3	Win32	59.91970759	0	47	47	47	1
m	1	0.6287						LAMIERA	p	7	11	baseline	500	parola	1	ong	0	no	JC23F3	23	F	2022-01-03_18h07.03.148	THAI_DOC	2021.2.3	Win32	59.91970759	0	48	48	48	1
z	1	0.9234						CULINA	np	6	0	baseline	500	nonparola	2	ong	0	no	JC23F3	23	F	2022-01-03_18h07.03.148	THAI_DOC	2021.2.3	Win32	59.91970759	0	49	49	49	1
m	1	0.6978						FALANGE	p	7	9	baseline	250	parola	1	ong	0	no	JC23F3	23	F	2022-01-03_18h07.03.148	THAI_DOC	2021.2.3	Win32	59.91970759	0	50	50	50	1
z	0	0.7829						PEDALE	p	6	16	baseline	500	parola	1	ong	0	no	JC23F3	23	F	2022-01-03_18h07.03.148	THAI_DOC	2021.2.3	Win32	59.91970759	0	51	51	51	1
z	1	1.1831						METARDO	np	7	0	baseline	500	nonparola	2	ong	0	no	JC23F3	23	F	2022-01-03_18h07.03.148	THAI_DOC	2021.2.3	Win32	59.91970759	0	52	52	52	1
m	1	0.8498						EMPORIO	p	7	3	baseline	250	parola	1	ong	0	no	JC23F3	23	F	2022-01-03_18h07.03.148	THAI_DOC	2021.2.3	Win32	59.91970759	0	53	53	53	1
z	1	1.6002						TAPORE	np	6	0	baseline	0	nonparola	2	ong	0	no	JC23F3	23	F	2022-01-03_18h07.03.148	THAI_DOC	2021.2.3	Win32	59.91970759	0	54	54	54	1
z	1	0.9862						DENTIDE	np	7	0	baseline	250	nonparola	2	ong	0	no	JC23F3	23	F	2022-01-03_18h07.03.148	THAI_DOC	2021.2.3	Win32	59.91970759	0	55	55	55	1
z	1	0.9						SEPERTO	np	7	0	baseline	500	nonparola	2	ong	0	no	JC23F3	23	F	2022-01-03_18h07.03.148	THAI_DOC	2021.2.3	Win32	59.91970759	0	56	56	56	1
m	1	0.6799						MUCOSA	p	6	6	baseline	500	parola	1	ong	0	no	JC23F3	23	F	2022-01-03_18h07.03.148	THAI_DOC	2021.2.3	Win32	59.91970759	0	57	57	57	1
z	1	1.0827						BECULLA	np	7	0	baseline	250	nonparola	2	ong	0	no	JC23F3	23	F	2022-01-03_18h07.03.148	THAI_DOC	2021.2.3	Win32	59.91970759	0	58	58	58	1
z	0	0.9747						FUCINA	p	6	8	baseline	250	parola	1	ong	0	no	JC23F3	23	F	2022-01-03_18h07.03.148	THAI_DOC	2021.2.3	Win32	59.91970759	0	59	59	59	1
m	1	1.4554						ECLISSI	p	7	5	baseline	0	parola	1	ong	0	no	JC23F3	23	F	2022-01-03_18h07.03.148	THAI_DOC	2021.2.3	Win32	59.91970759	0	60	60	60	1
m	1	0.7043						TROFEO	p	6	23	baseline	250	parola	1	ong	0	no	JC23F3	23	F	2022-01-03_18h07.03.148	THAI_DOC	2021.2.3	Win32	59.91970759	0	61	61	61	1
m	1	0.6663						ROTTAME	p	7	7	baseline	0	parola	1	ong	0	no	JC23F3	23	F	2022-01-03_18h07.03.148	THAI_DOC	2021.2.3	Win32	59.91970759	0	62	62	62	1
z	1	0.8493						MENDOLO	np	7	0	baseline	500	nonparola	2	ong	0	no	JC23F3	23	F	2022-01-03_18h07.03.148	THAI_DOC	2021.2.3	Win32	59.91970759	0	63	63	63	1
z	1	0.7831						ARSINE	np	6	0	baseline	250	nonparola	2	ong	0	no	JC23F3	23	F	2022-01-03_18h07.03.148	THAI_DOC	2021.2.3	Win32	59.91970759	0	64	64	64	1
m	1	0.6493						TISANA	p	6	7	baseline	0	parola	1	ong	0	no	JC23F3	23	F	2022-01-03_18h07.03.148	THAI_DOC	2021.2.3	Win32	59.91970759	0	65	65	65	1
z	1	0.714						ORLINO	np	6	0	baseline	0	nonparola	2	ong	0	no	JC23F3	23	F	2022-01-03_18h07.03.148	THAI_DOC	2021.2.3	Win32	59.91970759	0	66	66	66	1
z	0	0.7329						ARINGA	p	6	9	baseline	500	parola	1	ong	0	no	JC23F3	23	F	2022-01-03_18h07.03.148	THAI_DOC	2021.2.3	Win32	59.91970759	0	67	67	67	1
z	1	1.1471						TENGINE	np	7	0	baseline	0	nonparola	2	ong	0	no	JC23F3	23	F	2022-01-03_18h07.03.148	THAI_DOC	2021.2.3	Win32	59.91970759	0	68	68	68	1
m	1	0.5812						ATTICO	p	6	6	baseline	500	parola	1	ong	0	no	JC23F3	23	F	2022-01-03_18h07.03.148	THAI_DOC	2021.2.3	Win32	59.91970759	0	69	69	69	1
z	1	0.9037						VENORE	np	6	0	baseline	250	nonparola	2	ong	0	no	JC23F3	23	F	2022-01-03_18h07.03.148	THAI_DOC	2021.2.3	Win32	59.91970759	0	70	70	70	1
z	0	0.7464						DARSENA	p	7	9	baseline	0	parola	1	ong	0	no	JC23F3	23	F	2022-01-03_18h07.03.148	THAI_DOC	2021.2.3	Win32	59.91970759	0	71	71	71	1
z	1	1.2638						ALCIERE	np	7	0	baseline	250	nonparola	2	ong	0	no	JC23F3	23	F	2022-01-03_18h07.03.148	THAI_DOC	2021.2.3	Win32	59.91970759	0	72	72	72	1
z	1	0.8679						ENTIMO	np	6	0	baseline	0	nonparola	2	ong	0	no	JC23F3	23	F	2022-01-03_18h07.03.148	THAI_DOC	2021.2.3	Win32	59.91970759	0	73	73	73	1
m	1	0.6728						LIVIDO	p	6	8	baseline	500	parola	1	ong	0	no	JC23F3	23	F	2022-01-03_18h07.03.148	THAI_DOC	2021.2.3	Win32	59.91970759	0	74	74	74	1
m	1	0.737						NAUSEA	p	6	15	baseline	0	parola	1	ong	0	no	JC23F3	23	F	2022-01-03_18h07.03.148	THAI_DOC	2021.2.3	Win32	59.91970759	0	75	75	75	1
z	1	1.6584						VERCACE	np	7	0	baseline	500	nonparola	2	ong	0	no	JC23F3	23	F	2022-01-03_18h07.03.148	THAI_DOC	2021.2.3	Win32	59.91970759	0	76	76	76	1
m	1	0.8671						COFANO	p	6	9	baseline	0	parola	1	ong	0	no	JC23F3	23	F	2022-01-03_18h07.03.148	THAI_DOC	2021.2.3	Win32	59.91970759	0	77	77	77	1
z	1	0.961						USPICIO	np	7	0	baseline	250	nonparola	2	ong	0	no	JC23F3	23	F	2022-01-03_18h07.03.148	THAI_DOC	2021.2.3	Win32	59.91970759	0	78	78	78	1
m	1	1.3492						IMBUTO	p	6	9	baseline	0	parola	1	ong	0	no	JC23F3	23	F	2022-01-03_18h07.03.148	THAI_DOC	2021.2.3	Win32	59.91970759	0	79	79	79	1
z	1	0.8963						SADIVA	np	6	0	baseline	500	nonparola	2	ong	0	no	JC23F3	23	F	2022-01-03_18h07.03.148	THAI_DOC	2021.2.3	Win32	59.91970759	0	80	80	80	1
m	1	0.7522						BOZZOLO	p	7	7	baseline	0	parola	1	ong	0	no	JC23F3	23	F	2022-01-03_18h07.03.148	THAI_DOC	2021.2.3	Win32	59.91970759	0	81	81	81	1
z	1	0.9421						OMPICCIO	np	7	0	baseline	0	nonparola	2	ong	0	no	JC23F3	23	F	2022-01-03_18h07.03.148	THAI_DOC	2021.2.3	Win32	59.91970759	0	82	82	82	1
z	1	0.9887						LIMPONE	np	7	0	baseline	500	nonparola	2	ong	0	no	JC23F3	23	F	2022-01-03_18h07.03.148	THAI_DOC	2021.2.3	Win32	59.91970759	0	83	83	83	1
z	1	1.3907						NARCICO	np	7	0	baseline	250	nonparola	2	ong	0	no	JC23F3	23	F	2022-01-03_18h07.03.148	THAI_DOC	2021.2.3	Win32	59.91970759	0	84	84	84	1
m	1	0.7792						PASCOLO	p	7	7	baseline	0	parola	1	ong	0	no	JC23F3	23	F	2022-01-03_18h07.03.148	THAI_DOC	2021.2.3	Win32	59.91970759	0	85	85	85	1
z	1	1.2643						INSOGNA	np	7	0	baseline	250	nonparola	2	ong	0	no	JC23F3	23	F	2022-01-03_18h07.03.148	THAI_DOC	2021.2.3	Win32	59.91970759	0	86	86	86	1
z	0	0.7452						PATINA	p	6	14	baseline	250	parola	1	ong	0	no	JC23F3	23	F	2022-01-03_18h07.03.148	THAI_DOC	2021.2.3	Win32	59.91970759	0	87	87	87	1
z	1	0.83						ADOLTO	np	7	0	baseline	0	nonparola	2	ong	0	no	JC23F3	23	F	2022-01-03_18h07.03.148	THAI_DOC	2021.2.3	Win32	59.91970759	0	88	88	88	1
m	1	0.696						UTENTE	p	6	34	baseline	0	parola	1	ong	0	no	JC23F3	23	F	2022-01-03_18h07.03.148	THAI_DOC	2021.2.3	Win32	59.91970759	0	89	89	89	1
z	1	0.753						CIPELLA	np	7	0	baseline	500	nonparola	2	ong	0	no	JC23F3	23	F	2022-01-03_18h07.03.148	THAI_DOC	2021.2.3	Win32	59.91970759	0	90	90	90	1
z	0	0.7816						GINEPRO	p	7	10	baseline	0	parola	1	ong	0	no	JC23F3	23	F	2022-01-03_18h07.03.148	THAI_DOC	2021.2.3	Win32	59.91970759	0	91	91	91	1
z	1	0.8594						NONATO	np	6	0	baseline	500	nonparola	2	ong	0	no	JC23F3	23	F	2022-01-03_18h07.03.148	THAI_DOC	2021.2.3	Win32	59.91970759	0	92	92	92	1
m	1	0.7296						CALICE	p	6	10	baseline	0	parola	1	ong	0	no	JC23F3	23	F	2022-01-03_18h07.03.148	THAI_DOC	2021.2.3	Win32	59.91970759	0	93	93	93	1
m	1	0.6346						TORACE	p	6	31	baseline	250	parola	1	ong	0	no	JC23F3	23	F	2022-01-03_18h07.03.148	THAI_DOC	2021.2.3	Win32	59.91970759	0	94	94	94	1
z	0	0.9996						REDINE	p	6	8	baseline	500	parola	1	ong	0	no	JC23F3	23	F	2022-01-03_18h07.03.148	THAI_DOC	2021.2.3	Win32	59.91970759	0	95	95	95	1
m	1	0.9908						GOMITO	p	6	35	baseline	0	parola	1	ong	0	no	JC23F3	23	F	2022-01-03_18h07.03.148	THAI_DOC	2021.2.3	Win32	59.91970759	0	96	96	96	1
z	1	0.989						INGENSO	np	7	0	baseline	500	nonparola	2	ong	0	no	JC23F3	23	F	2022-01-03_18h07.03.148	THAI_DOC	2021.2.3	Win32	59.91970759	0	97	97	97	1
z	1	0.7539						COVALLO	np	7	0	baseline	250	nonparola	2	ong	0	no	JC23F3	23	F	2022-01-03_18h07.03.148	THAI_DOC	2021.2.3	Win32	59.91970759	0	98	98	98	1
m	1	0.6851						MONACO	p	6	24	baseline	250	parola	1	ong	0	no	JC23F3	23	F	2022-01-03_18h07.03.148	THAI_DOC	2021.2.3	Win32	59.91970759	0	99	99	99	1
m	1	1.5116						DILUVIO	p	7	34	monitoring	0	parola	1	ong	0	no	JC23F3	23	F	2022-01-03_18h07.03.148	THAI_DOC	2021.2.3	Win32	59.91970759						0	0	0	0	1
z	1	0.8911						PADATO	np	6	0	monitoring	250	nonparola	2	ong	0	no	JC23F3	23	F	2022-01-03_18h07.03.148	THAI_DOC	2021.2.3	Win32	59.91970759						0	1	1	1	1
m	1	1.0708						STIVALE	p	7	10	monitoring	0	parola	1	ong	0	no	JC23F3	23	F	2022-01-03_18h07.03.148	THAI_DOC	2021.2.3	Win32	59.91970759						0	2	2	2	1
z	1	1.3173						BAMMINO	np	7	0	monitoring	0	nonparola	2	ong	0	no	JC23F3	23	F	2022-01-03_18h07.03.148	THAI_DOC	2021.2.3	Win32	59.91970759						0	3	3	3	1
z	1	1.0012						NUDOLA	np	6	0	monitoring	250	nonparola	2	ong	0	no	JC23F3	23	F	2022-01-03_18h07.03.148	THAI_DOC	2021.2.3	Win32	59.91970759						0	4	4	4	1
m	1	1.7871						ZAMPINO	p	7	6	monitoring	500	parola	1	ong	0	no	JC23F3	23	F	2022-01-03_18h07.03.148	THAI_DOC	2021.2.3	Win32	59.91970759						0	5	5	5	1
m	1	1.2034						CALDAIA	p	7	12	monitoring	250	parola	1	ong	0	no	JC23F3	23	F	2022-01-03_18h07.03.148	THAI_DOC	2021.2.3	Win32	59.91970759						0	6	6	6	1
z	1	1.0398						FULGINE	np	7	0	monitoring	0	nonparola	2	ong	0	no	JC23F3	23	F	2022-01-03_18h07.03.148	THAI_DOC	2021.2.3	Win32	59.91970759						0	7	7	7	1
z	0	1.4399						URANIO	p	6	9	monitoring	250	parola	1	ong	0	no	JC23F3	23	F	2022-01-03_18h07.03.148	THAI_DOC	2021.2.3	Win32	59.91970759						0	8	8	8	1
z	1	1.0856						APISSO	np	6	0	monitoring	500	nonparola	2	ong	0	no	JC23F3	23	F	2022-01-03_18h07.03.148	THAI_DOC	2021.2.3	Win32	59.91970759						0	9	9	9	1
l	1	1.3846						CAGERMA	np	7	0	monitoring	0	l	2	pmcue	0	no	JC23F3	23	F	2022-01-03_18h07.03.148	THAI_DOC	2021.2.3	Win32	59.91970759						0	10	10	10	1
m	1	1.1343						TAZZINA	p	7	10	monitoring	250	parola	1	ong	0	no	JC23F3	23	F	2022-01-03_18h07.03.148	THAI_DOC	2021.2.3	Win32	59.91970759						0	11	11	11	1
	0							VAPORE	p	6	40	monitoring	0	parola	1	ong	0	no	JC23F3	23	F	2022-01-03_18h07.03.148	THAI_DOC	2021.2.3	Win32	59.91970759						0	12	12	12	1
m	0	1.0628						FEDORE	np	6	0	monitoring	250	nonparola	2	ong	0	no	JC23F3	23	F	2022-01-03_18h07.03.148	THAI_DOC	2021.2.3	Win32	59.91970759						0	13	13	13	1
m	1	0.9769						MONTONE	p	7	8	monitoring	250	parola	1	ong	0	no	JC23F3	23	F	2022-01-03_18h07.03.148	THAI_DOC	2021.2.3	Win32	59.91970759						0	14	14	14	1
z	1	0.9792						CANEZZA	np	7	0	monitoring	0	nonparola	2	ong	0	no	JC23F3	23	F	2022-01-03_18h07.03.148	THAI_DOC	2021.2.3	Win32	59.91970759						0	15	15	15	1
z	1	1.271						RAGINA	np	6	0	monitoring	250	nonparola	2	ong	0	no	JC23F3	23	F	2022-01-03_18h07.03.148	THAI_DOC	2021.2.3	Win32	59.91970759						0	16	16	16	1
m	1	0.8612						AGNELLO	p	7	17	monitoring	250	parola	1	ong	0	no	JC23F3	23	F	2022-01-03_18h07.03.148	THAI_DOC	2021.2.3	Win32	59.91970759						0	17	17	17	1
z	1	1.3436						PINARIO	np	7	0	monitoring	250	nonparola	2	ong	0	no	JC23F3	23	F	2022-01-03_18h07.03.148	THAI_DOC	2021.2.3	Win32	59.91970759						0	18	18	18	1
z	1	1.0844						INDANO	np	6	0	monitoring	500	nonparola	2	ong	0	no	JC23F3	23	F	2022-01-03_18h07.03.148	THAI_DOC	2021.2.3	Win32	59.91970759						0	19	19	19	1
m	1	1.3088						BISTURI	p	7	8	monitoring	250	parola	1	ong	0	no	JC23F3	23	F	2022-01-03_18h07.03.148	THAI_DOC	2021.2.3	Win32	59.91970759						0	20	20	20	1
z	1	1.1861						SECONTO	np	7	0	monitoring	250	nonparola	2	ong	0	no	JC23F3	23	F	2022-01-03_18h07.03.148	THAI_DOC	2021.2.3	Win32	59.91970759						0	21	21	21	1
m	0	0.7171						POMATA	p	6	0	monitoring	500	l	1	pmcue	0	no	JC23F3	23	F	2022-01-03_18h07.03.148	THAI_DOC	2021.2.3	Win32	59.91970759						0	22	22	22	1
m	0	1.0339						UMETTA	np	6	0	monitoring	250	nonparola	2	ong	0	no	JC23F3	23	F	2022-01-03_18h07.03.148	THAI_DOC	2021.2.3	Win32	59.91970759						0	23	23	23	1
m	1	0.8836						FRUSCIO	p	7	9	monitoring	0	parola	1	ong	0	no	JC23F3	23	F	2022-01-03_18h07.03.148	THAI_DOC	2021.2.3	Win32	59.91970759						0	24	24	24	1
z	0	0.8669						ORDIGNO	p	7	15	monitoring	250	parola	1	ong	0	no	JC23F3	23	F	2022-01-03_18h07.03.148	THAI_DOC	2021.2.3	Win32	59.91970759						0	25	25	25	1
z	1	1.1291						METALO	np	6	0	monitoring	0	nonparola	2	ong	0	no	JC23F3	23	F	2022-01-03_18h07.03.148	THAI_DOC	2021.2.3	Win32	59.91970759						0	26	26	26	1
z	1	1.04						GAVERA	np	6	0	monitoring	500	nonparola	2	ong	0	no	JC23F3	23	F	2022-01-03_18h07.03.148	THAI_DOC	2021.2.3	Win32	59.91970759						0	27	27	27	1
z	0	0.9585						INSERTO	p	7	9	monitoring	0	parola	1	ong	0	no	JC23F3	23	F	2022-01-03_18h07.03.148	THAI_DOC	2021.2.3	Win32	59.91970759						0	28	28	28	1
m	1	1.6459						VICARIO	p	7	9	monitoring	500	parola	1	ong	0	no	JC23F3	23	F	2022-01-03_18h07.03.148	THAI_DOC	2021.2.3	Win32	59.91970759						0	29	29	29	1
z	1	1.046						ACENDA	np	6	0	monitoring	0	nonparola	2	ong	0	no	JC23F3	23	F	2022-01-03_18h07.03.148	THAI_DOC	2021.2.3	Win32	59.91970759						0	30	30	30	1
m	1	1.2218						DECADE	p	6	7	monitoring	0	parola	1	ong	0	no	JC23F3	23	F	2022-01-03_18h07.03.148	THAI_DOC	2021.2.3	Win32	59.91970759						0	31	31	31	1
z	1	1.042						PALETE	np	6	0	monitoring	500	nonparola	2	ong	0	no	JC23F3	23	F	2022-01-03_18h07.03.148	THAI_DOC	2021.2.3	Win32	59.91970759						0	32	32	32	1
m	1	1.058						SENAPE	p	6	17	monitoring	500	parola	1	ong	0	no	JC23F3	23	F	2022-01-03_18h07.03.148	THAI_DOC	2021.2.3	Win32	59.91970759						0	33	33	33	1
z	1	1.4716						TENTONO	np	7	0	monitoring	0	nonparola	2	ong	0	no	JC23F3	23	F	2022-01-03_18h07.03.148	THAI_DOC	2021.2.3	Win32	59.91970759						0	34	34	34	1
l	1	0.9502						MANICO	p	6	12	monitoring	0	l	1	pmcue	0	no	JC23F3	23	F	2022-01-03_18h07.03.148	THAI_DOC	2021.2.3	Win32	59.91970759						0	35	35	35	1
m	1	1.0751						GETTONE	p	7	5	monitoring	250	parola	1	ong	0	no	JC23F3	23	F	2022-01-03_18h07.03.148	THAI_DOC	2021.2.3	Win32	59.91970759						0	36	36	36	1
z	1	1.2266						CALERA	np	6	0	monitoring	500	nonparola	2	ong	0	no	JC23F3	23	F	2022-01-03_18h07.03.148	THAI_DOC	2021.2.3	Win32	59.91970759						0	37	37	37	1
m	1	0.8369						USTIONE	p	7	20	monitoring	500	parola	1	ong	0	no	JC23F3	23	F	2022-01-03_18h07.03.148	THAI_DOC	2021.2.3	Win32	59.91970759						0	38	38	38	1
m	1	0.7524						LEGNAME	p	7	7	monitoring	0	parola	1	ong	0	no	JC23F3	23	F	2022-01-03_18h07.03.148	THAI_DOC	2021.2.3	Win32	59.91970759						0	39	39	39	1
z	1	1.3387						MODIVO	np	6	0	monitoring	0	nonparola	2	ong	0	no	JC23F3	23	F	2022-01-03_18h07.03.148	THAI_DOC	2021.2.3	Win32	59.91970759						0	40	40	40	1
m	1	1.5542						RADURA	p	6	9	monitoring	0	parola	1	ong	0	no	JC23F3	23	F	2022-01-03_18h07.03.148	THAI_DOC	2021.2.3	Win32	59.91970759						0	41	41	41	1
z	1	0.9174						TUANTO	np	6	0	monitoring	250	nonparola	2	ong	0	no	JC23F3	23	F	2022-01-03_18h07.03.148	THAI_DOC	2021.2.3	Win32	59.91970759						0	42	42	42	1
m	1	0.7004						PICCONE	p	7	11	monitoring	0	parola	1	ong	0	no	JC23F3	23	F	2022-01-03_18h07.03.148	THAI_DOC	2021.2.3	Win32	59.91970759						0	43	43	43	1
m	0	1.302						LACREME	np	7	0	monitoring	250	nonparola	2	ong	0	no	JC23F3	23	F	2022-01-03_18h07.03.148	THAI_DOC	2021.2.3	Win32	59.91970759						0	44	44	44	1
z	1	1.0245						DILITTA	np	7	0	monitoring	500	nonparola	2	ong	0	no	JC23F3	23	F	2022-01-03_18h07.03.148	THAI_DOC	2021.2.3	Win32	59.91970759						0	45	45	45	1
l	1	0.9176						TOMANTE	np	7	0	monitoring	0	l	2	pmcue	0	no	JC23F3	23	F	2022-01-03_18h07.03.148	THAI_DOC	2021.2.3	Win32	59.91970759						0	46	46	46	1
m	1	0.6574						OTTONE	p	6	17	monitoring	500	parola	1	ong	0	no	JC23F3	23	F	2022-01-03_18h07.03.148	THAI_DOC	2021.2.3	Win32	59.91970759						0	47	47	47	1
m	1	1.1362						GAZEBO	p	6	8	monitoring	0	parola	1	ong	0	no	JC23F3	23	F	2022-01-03_18h07.03.148	THAI_DOC	2021.2.3	Win32	59.91970759						0	48	48	48	1
z	1	0.7744						NENICO	np	6	0	monitoring	250	nonparola	2	ong	0	no	JC23F3	23	F	2022-01-03_18h07.03.148	THAI_DOC	2021.2.3	Win32	59.91970759						0	49	49	49	1
m	1	0.9558						ARPIONE	p	7	12	monitoring	250	parola	1	ong	0	no	JC23F3	23	F	2022-01-03_18h07.03.148	THAI_DOC	2021.2.3	Win32	59.91970759						0	50	50	50	1
z	1	1.2178						VANIGIA	np	7	0	monitoring	500	nonparola	2	ong	0	no	JC23F3	23	F	2022-01-03_18h07.03.148	THAI_DOC	2021.2.3	Win32	59.91970759						0	51	51	51	1
z	1	0.9053						EBLISSE	np	7	0	monitoring	0	nonparola	2	ong	0	no	JC23F3	23	F	2022-01-03_18h07.03.148	THAI_DOC	2021.2.3	Win32	59.91970759						0	52	52	52	1
m	1	0.918						CARTINA	p	7	13	monitoring	250	parola	1	ong	0	no	JC23F3	23	F	2022-01-03_18h07.03.148	THAI_DOC	2021.2.3	Win32	59.91970759						0	53	53	53	1
z	1	1.0706						TECITA	np	6	0	monitoring	500	nonparola	2	ong	0	no	JC23F3	23	F	2022-01-03_18h07.03.148	THAI_DOC	2021.2.3	Win32	59.91970759						0	54	54	54	1
m	1	1.1348						FELINO	p	6	9	monitoring	500	parola	1	ong	0	no	JC23F3	23	F	2022-01-03_18h07.03.148	THAI_DOC	2021.2.3	Win32	59.91970759						0	55	55	55	1
m	0	1.0692						GINEVRO	np	7	0	monitoring	250	nonparola	2	ong	0	no	JC23F3	23	F	2022-01-03_18h07.03.148	THAI_DOC	2021.2.3	Win32	59.91970759						0	56	56	56	1
z	1	0.6501						ELANCO	np	6	0	monitoring	250	nonparola	2	ong	0	no	JC23F3	23	F	2022-01-03_18h07.03.148	THAI_DOC	2021.2.3	Win32	59.91970759						0	57	57	57	1
m	1	0.7182						BIDONE	p	6	13	monitoring	0	parola	1	ong	0	no	JC23F3	23	F	2022-01-03_18h07.03.148	THAI_DOC	2021.2.3	Win32	59.91970759						0	58	58	58	1
m	1	0.8509						LEMURE	p	6	3	monitoring	500	parola	1	ong	0	no	JC23F3	23	F	2022-01-03_18h07.03.148	THAI_DOC	2021.2.3	Win32	59.91970759						0	59	59	59	1
m	0	0.6682						SAGOMA	p	6	0	monitoring	250	l	1	pmcue	0	no	JC23F3	23	F	2022-01-03_18h07.03.148	THAI_DOC	2021.2.3	Win32	59.91970759						0	60	60	60	1
m	1	1.0061						REPERTO	p	7	7	monitoring	0	parola	1	ong	0	no	JC23F3	23	F	2022-01-03_18h07.03.148	THAI_DOC	2021.2.3	Win32	59.91970759						0	61	61	61	1
z	1	1.0547						MIDULLO	np	7	0	monitoring	250	nonparola	2	ong	0	no	JC23F3	23	F	2022-01-03_18h07.03.148	THAI_DOC	2021.2.3	Win32	59.91970759						0	62	62	62	1
z	1	1.2889						DANNOLA	np	7	0	monitoring	500	nonparola	2	ong	0	no	JC23F3	23	F	2022-01-03_18h07.03.148	THAI_DOC	2021.2.3	Win32	59.91970759						0	63	63	63	1
m	1	0.7008						ORFANO	p	6	9	monitoring	500	parola	1	ong	0	no	JC23F3	23	F	2022-01-03_18h07.03.148	THAI_DOC	2021.2.3	Win32	59.91970759						0	64	64	64	1
l	0	0.9171						BANENA	np	6	0	monitoring	250	nonparola	2	ong	0	no	JC23F3	23	F	2022-01-03_18h07.03.148	THAI_DOC	2021.2.3	Win32	59.91970759						0	65	65	65	1
z	1	0.9171						FERPATA	np	7	0	monitoring	0	nonparola	2	ong	0	no	JC23F3	23	F	2022-01-03_18h07.03.148	THAI_DOC	2021.2.3	Win32	59.91970759						0	66	66	66	1
m	1	0.7373						NEURONE	p	7	11	monitoring	250	parola	1	ong	0	no	JC23F3	23	F	2022-01-03_18h07.03.148	THAI_DOC	2021.2.3	Win32	59.91970759						0	67	67	67	1
z	1	1.2443						LATTERA	np	7	0	monitoring	500	nonparola	2	ong	0	no	JC23F3	23	F	2022-01-03_18h07.03.148	THAI_DOC	2021.2.3	Win32	59.91970759						0	68	68	68	1
z	1	1.0674						GESIONE	np	7	0	monitoring	500	nonparola	2	ong	0	no	JC23F3	23	F	2022-01-03_18h07.03.148	THAI_DOC	2021.2.3	Win32	59.91970759						0	69	69	69	1
m	1	1.1703						PEDANA	p	6	18	monitoring	500	parola	1	ong	0	no	JC23F3	23	F	2022-01-03_18h07.03.148	THAI_DOC	2021.2.3	Win32	59.91970759						0	70	70	70	1
l	1	0.9065						MACIATA	np	7	0	monitoring	500	l	2	pmcue	0	no	JC23F3	23	F	2022-01-03_18h07.03.148	THAI_DOC	2021.2.3	Win32	59.91970759						0	71	71	71	1
m	0	0.627						FIOLINO	np	7	0	monitoring	250	nonparola	2	ong	0	no	JC23F3	23	F	2022-01-03_18h07.03.148	THAI_DOC	2021.2.3	Win32	59.91970759						0	72	72	72	1
m	1	1.2008						INGORGO	p	7	16	monitoring	0	parola	1	ong	0	no	JC23F3	23	F	2022-01-03_18h07.03.148	THAI_DOC	2021.2.3	Win32	59.91970759						0	73	73	73	1
z	1	0.8679						IMPORO	np	6	0	monitoring	250	nonparola	2	ong	0	no	JC23F3	23	F	2022-01-03_18h07.03.148	THAI_DOC	2021.2.3	Win32	59.91970759						0	74	74	74	1
m	1	1.154						NOBILE	p	6	29	monitoring	500	parola	1	ong	0	no	JC23F3	23	F	2022-01-03_18h07.03.148	THAI_DOC	2021.2.3	Win32	59.91970759						0	75	75	75	1
z	0	1.0333						MINIERA	p	7	19	monitoring	500	parola	1	ong	0	no	JC23F3	23	F	2022-01-03_18h07.03.148	THAI_DOC	2021.2.3	Win32	59.91970759						0	76	76	76	1
z	1	1.5169						ALLARVE	np	7	0	monitoring	500	nonparola	2	ong	0	no	JC23F3	23	F	2022-01-03_18h07.03.148	THAI_DOC	2021.2.3	Win32	59.91970759						0	77	77	77	1
z	1	0.8176						DIBANO	np	6	0	monitoring	250	nonparola	2	ong	0	no	JC23F3	23	F	2022-01-03_18h07.03.148	THAI_DOC	2021.2.3	Win32	59.91970759						0	78	78	78	1
m	1	0.772						FAGOTTO	p	7	7	monitoring	0	parola	1	ong	0	no	JC23F3	23	F	2022-01-03_18h07.03.148	THAI_DOC	2021.2.3	Win32	59.91970759						0	79	79	79	1
m	1	0.6604						PALUDE	p	6	13	monitoring	0	parola	1	ong	0	no	JC23F3	23	F	2022-01-03_18h07.03.148	THAI_DOC	2021.2.3	Win32	59.91970759						0	80	80	80	1
m	0	0.6409						MUDINO	np	6	0	monitoring	500	nonparola	2	ong	0	no	JC23F3	23	F	2022-01-03_18h07.03.148	THAI_DOC	2021.2.3	Win32	59.91970759						0	81	81	81	1
z	1	0.6856						ESTEBA	np	6	0	monitoring	500	nonparola	2	ong	0	no	JC23F3	23	F	2022-01-03_18h07.03.148	THAI_DOC	2021.2.3	Win32	59.91970759						0	82	82	82	1
l	1	0.8346						MANTIDE	p	7	9	monitoring	250	l	1	pmcue	0	no	JC23F3	23	F	2022-01-03_18h07.03.148	THAI_DOC	2021.2.3	Win32	59.91970759						0	83	83	83	1
m	1	0.8766						UVETTA	p	6	11	monitoring	500	parola	1	ong	0	no	JC23F3	23	F	2022-01-03_18h07.03.148	THAI_DOC	2021.2.3	Win32	59.91970759						0	84	84	84	1
z	0	0.6841						ESILIO	p	6	41	monitoring	250	parola	1	ong	0	no	JC23F3	23	F	2022-01-03_18h07.03.148	THAI_DOC	2021.2.3	Win32	59.91970759						0	85	85	85	1
z	1	0.8015						RECRUTA	np	7	0	monitoring	500	nonparola	2	ong	0	no	JC23F3	23	F	2022-01-03_18h07.03.148	THAI_DOC	2021.2.3	Win32	59.91970759						0	86	86	86	1
m	1	1.1675						TIMONE	p	7	31	monitoring	250	parola	1	ong	0	no	JC23F3	23	F	2022-01-03_18h07.03.148	THAI_DOC	2021.2.3	Win32	59.91970759						0	87	87	87	1
m	1	0.7668						CAVOLO	p	6	13	monitoring	0	parola	1	ong	0	no	JC23F3	23	F	2022-01-03_18h07.03.148	THAI_DOC	2021.2.3	Win32	59.91970759						0	88	88	88	1
z	1	1.2097						NOTTARE	np	7	0	monitoring	500	nonparola	2	ong	0	no	JC23F3	23	F	2022-01-03_18h07.03.148	THAI_DOC	2021.2.3	Win32	59.91970759						0	89	89	89	1
z	0	1.1075						LICHENE	p	7	7	monitoring	0	parola	1	ong	0	no	JC23F3	23	F	2022-01-03_18h07.03.148	THAI_DOC	2021.2.3	Win32	59.91970759						0	90	90	90	1
z	1	0.7507						PUSTINO	np	7	0	monitoring	500	nonparola	2	ong	0	no	JC23F3	23	F	2022-01-03_18h07.03.148	THAI_DOC	2021.2.3	Win32	59.91970759						0	91	91	91	1
m	1	0.7012						MULINO	p	6	7	monitoring	0	parola	1	ong	0	no	JC23F3	23	F	2022-01-03_18h07.03.148	THAI_DOC	2021.2.3	Win32	59.91970759						0	92	92	92	1
z	1	1.3096						VAROLO	np	6	0	monitoring	0	nonparola	2	ong	0	no	JC23F3	23	F	2022-01-03_18h07.03.148	THAI_DOC	2021.2.3	Win32	59.91970759						0	93	93	93	1
m	0	0.7695						ENIGMA	p	6	9	monitoring	500	l	1	pmcue	0	no	JC23F3	23	F	2022-01-03_18h07.03.148	THAI_DOC	2021.2.3	Win32	59.91970759						0	94	94	94	1
m	1	0.9187						NARICE	p	6	15	monitoring	250	parola	1	ong	0	no	JC23F3	23	F	2022-01-03_18h07.03.148	THAI_DOC	2021.2.3	Win32	59.91970759						0	95	95	95	1
z	1	1.0002						CAVIDE	np	6	0	monitoring	500	nonparola	2	ong	0	no	JC23F3	23	F	2022-01-03_18h07.03.148	THAI_DOC	2021.2.3	Win32	59.91970759						0	96	96	96	1
z	1	0.9928						VOLACE	np	6	0	monitoring	0	nonparola	2	ong	0	no	JC23F3	23	F	2022-01-03_18h07.03.148	THAI_DOC	2021.2.3	Win32	59.91970759						0	97	97	97	1
z	1	0.9453						SADICE	np	6	0	monitoring	0	nonparola	2	ong	0	no	JC23F3	23	F	2022-01-03_18h07.03.148	THAI_DOC	2021.2.3	Win32	59.91970759						0	98	98	98	1
m	1	0.784						VORTICE	p	7	14	monitoring	250	parola	1	ong	0	no	JC23F3	23	F	2022-01-03_18h07.03.148	THAI_DOC	2021.2.3	Win32	59.91970759						0	99	99	99	1
																			JC23F3	23	F	2022-01-03_18h07.03.148	THAI_DOC	2021.2.3	Win32	59.91970759											n	0	16.8669	y	0	4.4082	n	1	4.6576
