# Supplementary material for: Thinking about it: the impact of COVID-19-related stimuli on prospective memory
Source: PeerJ. 2023 Nov 16;11:e16389. doi: 10.7717/peerj.16389 (PMC10657566; doi:10.7717/peerj.16389)
Supplement: Supplemental Information 4 — The raw data from both the task and the questionnaire. Both folders are divided in the three conditions (COV, DOC, and NEGA) depending on the presented video clip. [file peerj-11-16389-s004.zip › Data/RAW_Data_Task/DOC_version/MU19M26_doc.csv]

trial_key.keys	trial_key.corr	trial_key.rt	trials_loop_practice.thisRepN	trials_loop_practice.thisTrialN	trials_loop_practice.thisN	trials_loop_practice.thisIndex	trials_loop_practice.ran	stimolo	parolanonparola	lunghezza	frequenza	blocco	jitter	rispcorr	StimTrig	stim_type	stimulus_after	underline	ID_Soggetto*	Età*	Sesso	date	expName	psychopyVersion	OS	frameRate	trials_loop_baseline.thisRepN	trials_loop_baseline.thisTrialN	trials_loop_baseline.thisN	trials_loop_baseline.thisIndex	trials_loop_baseline.ran	trials_loop_attention.thisRepN	trials_loop_attention.thisTrialN	trials_loop_attention.thisN	trials_loop_attention.thisIndex	trials_loop_attention.ran	neutral1_key.keys	neutral1_key.corr	neutral1_key.rt	neutral1_key_2.keys	neutral1_key_2.corr	neutral1_key_2.rt	neutral1_key_3.keys	neutral1_key_3.corr	neutral1_key_3.rt
m	1	0.742	0	0	0	0	1	ARANCIA	p	7	31	practice	500	parola	1	ong	0	no	MU19M26	19		2021-11-26_22h08.35.910	THAI_DOC	2021.2.3	MacIntel	59.99880002
z	1	1.0702	0	1	1	1	1	RECINA	np	6	0	practice	500	nonparola	2	ong	0	no	MU19M26	19		2021-11-26_22h08.35.910	THAI_DOC	2021.2.3	MacIntel	59.99880002
z	1	1.1891	0	2	2	2	1	TUCCANA	np	7	0	practice	250	nonparola	2	ong	0	no	MU19M26	19		2021-11-26_22h08.35.910	THAI_DOC	2021.2.3	MacIntel	59.99880002
m	1	0.6821	0	3	3	3	1	PETTINE	p	7	1	practice	0	parola	1	ong	0	no	MU19M26	19		2021-11-26_22h08.35.910	THAI_DOC	2021.2.3	MacIntel	59.99880002
z	1	1.0291	0	4	4	4	1	INFITO	np	6	0	practice	500	nonparola	2	ong	0	no	MU19M26	19		2021-11-26_22h08.35.910	THAI_DOC	2021.2.3	MacIntel	59.99880002
m	1	0.7458	0	5	5	5	1	GIUDICE	p	7	374	practice	500	parola	1	ong	0	no	MU19M26	19		2021-11-26_22h08.35.910	THAI_DOC	2021.2.3	MacIntel	59.99880002
m	1	0.6213	0	6	6	6	1	VOLANTE	p	7	89	practice	0	parola	1	ong	0	no	MU19M26	19		2021-11-26_22h08.35.910	THAI_DOC	2021.2.3	MacIntel	59.99880002
z	1	0.7676	0	7	7	7	1	CUBELA	np	6	0	practice	250	nonparola	2	ong	0	no	MU19M26	19		2021-11-26_22h08.35.910	THAI_DOC	2021.2.3	MacIntel	59.99880002
z	1	0.9016	0	8	8	8	1	LUGGINE	np	7	0	practice	0	nonparola	2	ong	0	no	MU19M26	19		2021-11-26_22h08.35.910	THAI_DOC	2021.2.3	MacIntel	59.99880002
m	1	1.1808	0	9	9	9	1	DISEGNO	p	7	201	practice	0	parola	1	ong	0	no	MU19M26	19		2021-11-26_22h08.35.910	THAI_DOC	2021.2.3	MacIntel	59.99880002
m	1	0.7982						RELITTO	p	7	8	baseline	500	parola	1	ong	0	no	MU19M26	19		2021-11-26_22h08.35.910	THAI_DOC	2021.2.3	MacIntel	59.99880002	0	0	0	0	1
m	1	0.7476						GERANIO	p	7	12	baseline	250	parola	1	ong	0	no	MU19M26	19		2021-11-26_22h08.35.910	THAI_DOC	2021.2.3	MacIntel	59.99880002	0	1	1	1	1
z	1	0.6983						VANANGA	np	7	0	baseline	0	nonparola	2	ong	0	no	MU19M26	19		2021-11-26_22h08.35.910	THAI_DOC	2021.2.3	MacIntel	59.99880002	0	2	2	2	1
m	1	0.7164						NATICA	p	6	5	baseline	250	parola	1	ong	0	no	MU19M26	19		2021-11-26_22h08.35.910	THAI_DOC	2021.2.3	MacIntel	59.99880002	0	3	3	3	1
z	1	0.8014						USTELLO	np	7	0	baseline	500	nonparola	2	ong	0	no	MU19M26	19		2021-11-26_22h08.35.910	THAI_DOC	2021.2.3	MacIntel	59.99880002	0	4	4	4	1
m	1	0.6391						METANO	p	6	17	baseline	250	parola	1	ong	0	no	MU19M26	19		2021-11-26_22h08.35.910	THAI_DOC	2021.2.3	MacIntel	59.99880002	0	5	5	5	1
z	1	0.6981						FIURIA	np	6	0	baseline	500	nonparola	2	ong	0	no	MU19M26	19		2021-11-26_22h08.35.910	THAI_DOC	2021.2.3	MacIntel	59.99880002	0	6	6	6	1
m	1	0.6393						SUGHERO	p	7	5	baseline	250	parola	1	ong	0	no	MU19M26	19		2021-11-26_22h08.35.910	THAI_DOC	2021.2.3	MacIntel	59.99880002	0	7	7	7	1
z	1	0.6335						PIROTA	np	6	0	baseline	250	nonparola	2	ong	0	no	MU19M26	19		2021-11-26_22h08.35.910	THAI_DOC	2021.2.3	MacIntel	59.99880002	0	8	8	8	1
z	1	0.7005						BAMBORA	np	7	0	baseline	0	nonparola	2	ong	0	no	MU19M26	19		2021-11-26_22h08.35.910	THAI_DOC	2021.2.3	MacIntel	59.99880002	0	9	9	9	1
m	1	0.6675						PETALO	p	6	27	baseline	250	parola	1	ong	0	no	MU19M26	19		2021-11-26_22h08.35.910	THAI_DOC	2021.2.3	MacIntel	59.99880002	0	10	10	10	1
m	1	0.6484						ELMETTO	p	7	5	baseline	0	parola	1	ong	0	no	MU19M26	19		2021-11-26_22h08.35.910	THAI_DOC	2021.2.3	MacIntel	59.99880002	0	11	11	11	1
z	1	0.651						DOBILE	np	6	0	baseline	250	nonparola	2	ong	0	no	MU19M26	19		2021-11-26_22h08.35.910	THAI_DOC	2021.2.3	MacIntel	59.99880002	0	12	12	12	1
m	1	0.7221						BAVERO	p	6	7	baseline	0	parola	1	ong	0	no	MU19M26	19		2021-11-26_22h08.35.910	THAI_DOC	2021.2.3	MacIntel	59.99880002	0	13	13	13	1
m	1	0.6815						VALENZA	p	7	10	baseline	500	parola	1	ong	0	no	MU19M26	19		2021-11-26_22h08.35.910	THAI_DOC	2021.2.3	MacIntel	59.99880002	0	14	14	14	1
z	1	0.6693						ORDONE	np	6	0	baseline	250	nonparola	2	ong	0	no	MU19M26	19		2021-11-26_22h08.35.910	THAI_DOC	2021.2.3	MacIntel	59.99880002	0	15	15	15	1
z	1	0.6209						TERPONE	np	7	0	baseline	250	nonparola	2	ong	0	no	MU19M26	19		2021-11-26_22h08.35.910	THAI_DOC	2021.2.3	MacIntel	59.99880002	0	16	16	16	1
m	1	0.7982						INCHINO	p	7	10	baseline	250	parola	1	ong	0	no	MU19M26	19		2021-11-26_22h08.35.910	THAI_DOC	2021.2.3	MacIntel	59.99880002	0	17	17	17	1
m	1	0.615						ETTARO	p	6	31	baseline	0	parola	1	ong	0	no	MU19M26	19		2021-11-26_22h08.35.910	THAI_DOC	2021.2.3	MacIntel	59.99880002	0	18	18	18	1
z	1	0.632						LUVACA	np	6	0	baseline	250	nonparola	2	ong	0	no	MU19M26	19		2021-11-26_22h08.35.910	THAI_DOC	2021.2.3	MacIntel	59.99880002	0	19	19	19	1
m	1	0.5705						DUETTO	p	6	23	baseline	500	parola	1	ong	0	no	MU19M26	19		2021-11-26_22h08.35.910	THAI_DOC	2021.2.3	MacIntel	59.99880002	0	20	20	20	1
z	1	0.7974						PUPILE	np	6	0	baseline	250	nonparola	2	ong	0	no	MU19M26	19		2021-11-26_22h08.35.910	THAI_DOC	2021.2.3	MacIntel	59.99880002	0	21	21	21	1
z	1	0.652						STOVACO	np	7	0	baseline	0	nonparola	2	ong	0	no	MU19M26	19		2021-11-26_22h08.35.910	THAI_DOC	2021.2.3	MacIntel	59.99880002	0	22	22	22	1
m	1	0.6517						BARILE	p	6	7	baseline	500	parola	1	ong	0	no	MU19M26	19		2021-11-26_22h08.35.910	THAI_DOC	2021.2.3	MacIntel	59.99880002	0	23	23	23	1
z	1	0.6665						RANAIO	np	6	0	baseline	250	nonparola	2	ong	0	no	MU19M26	19		2021-11-26_22h08.35.910	THAI_DOC	2021.2.3	MacIntel	59.99880002	0	24	24	24	1
m	1	0.7318						CAVERNA	p	7	14	baseline	250	parola	1	ong	0	no	MU19M26	19		2021-11-26_22h08.35.910	THAI_DOC	2021.2.3	MacIntel	59.99880002	0	25	25	25	1
m	0	0.6853						ROTOIA	np	7	0	baseline	500	nonparola	2	ong	0	no	MU19M26	19		2021-11-26_22h08.35.910	THAI_DOC	2021.2.3	MacIntel	59.99880002	0	26	26	26	1
m	1	0.7005						ALTURA	p	6	8	baseline	500	parola	1	ong	0	no	MU19M26	19		2021-11-26_22h08.35.910	THAI_DOC	2021.2.3	MacIntel	59.99880002	0	27	27	27	1
m	1	0.6324						DIPINTO	p	7	21	baseline	0	parola	1	ong	0	no	MU19M26	19		2021-11-26_22h08.35.910	THAI_DOC	2021.2.3	MacIntel	59.99880002	0	28	28	28	1
m	1	0.5983						LEGUME	p	6	11	baseline	250	parola	1	ong	0	no	MU19M26	19		2021-11-26_22h08.35.910	THAI_DOC	2021.2.3	MacIntel	59.99880002	0	29	29	29	1
z	1	0.5823						FEDINO	np	6	0	baseline	500	nonparola	2	ong	0	no	MU19M26	19		2021-11-26_22h08.35.910	THAI_DOC	2021.2.3	MacIntel	59.99880002	0	30	30	30	1
m	1	0.6314						MENSOLA	p	7	7	baseline	0	parola	1	ong	0	no	MU19M26	19		2021-11-26_22h08.35.910	THAI_DOC	2021.2.3	MacIntel	59.99880002	0	31	31	31	1
z	1	0.7189						ALCUME	np	6	0	baseline	500	nonparola	2	ong	0	no	MU19M26	19		2021-11-26_22h08.35.910	THAI_DOC	2021.2.3	MacIntel	59.99880002	0	32	32	32	1
m	1	0.7982						INNESTO	p	6	13	baseline	0	parola	1	ong	0	no	MU19M26	19		2021-11-26_22h08.35.910	THAI_DOC	2021.2.3	MacIntel	59.99880002	0	33	33	33	1
z	1	0.5975						LAVENDA	np	7	0	baseline	0	nonparola	2	ong	0	no	MU19M26	19		2021-11-26_22h08.35.910	THAI_DOC	2021.2.3	MacIntel	59.99880002	0	34	34	34	1
m	1	0.6149						SLAVINA	p	7	5	baseline	500	parola	1	ong	0	no	MU19M26	19		2021-11-26_22h08.35.910	THAI_DOC	2021.2.3	MacIntel	59.99880002	0	35	35	35	1
m	1	0.5687						ORMONE	p	6	6	baseline	500	parola	1	ong	0	no	MU19M26	19		2021-11-26_22h08.35.910	THAI_DOC	2021.2.3	MacIntel	59.99880002	0	36	36	36	1
z	1	0.5876						UMIONE	np	6	0	baseline	0	nonparola	2	ong	0	no	MU19M26	19		2021-11-26_22h08.35.910	THAI_DOC	2021.2.3	MacIntel	59.99880002	0	37	37	37	1
m	1	0.5745						SALAME	p	6	14	baseline	0	parola	1	ong	0	no	MU19M26	19		2021-11-26_22h08.35.910	THAI_DOC	2021.2.3	MacIntel	59.99880002	0	38	38	38	1
z	1	0.6527						GANDOLA	np	7	0	baseline	500	nonparola	2	ong	0	no	MU19M26	19		2021-11-26_22h08.35.910	THAI_DOC	2021.2.3	MacIntel	59.99880002	0	39	39	39	1
z	1	0.8378						DIGEGNO	np	7	0	baseline	500	nonparola	2	ong	0	no	MU19M26	19		2021-11-26_22h08.35.910	THAI_DOC	2021.2.3	MacIntel	59.99880002	0	40	40	40	1
z	1	0.6861						BACRECA	np	7	0	baseline	0	nonparola	2	ong	0	no	MU19M26	19		2021-11-26_22h08.35.910	THAI_DOC	2021.2.3	MacIntel	59.99880002	0	41	41	41	1
m	1	0.7409						RUDERE	p	6	8	baseline	250	parola	1	ong	0	no	MU19M26	19		2021-11-26_22h08.35.910	THAI_DOC	2021.2.3	MacIntel	59.99880002	0	42	42	42	1
z	1	0.6236						OSCITE	np	6	0	baseline	250	nonparola	2	ong	0	no	MU19M26	19		2021-11-26_22h08.35.910	THAI_DOC	2021.2.3	MacIntel	59.99880002	0	43	43	43	1
m	1	0.5554						NETTARE	p	7	14	baseline	500	parola	1	ong	0	no	MU19M26	19		2021-11-26_22h08.35.910	THAI_DOC	2021.2.3	MacIntel	59.99880002	0	44	44	44	1
m	0	0.5891						PENTERA	np	7	0	baseline	0	nonparola	2	ong	0	no	MU19M26	19		2021-11-26_22h08.35.910	THAI_DOC	2021.2.3	MacIntel	59.99880002	0	45	45	45	1
z	1	0.6364						NEBOZIO	np	7	0	baseline	250	nonparola	2	ong	0	no	MU19M26	19		2021-11-26_22h08.35.910	THAI_DOC	2021.2.3	MacIntel	59.99880002	0	46	46	46	1
m	1	0.6191						ZATTERA	p	7	14	baseline	500	parola	1	ong	0	no	MU19M26	19		2021-11-26_22h08.35.910	THAI_DOC	2021.2.3	MacIntel	59.99880002	0	47	47	47	1
m	1	0.7515						LAMIERA	p	7	11	baseline	500	parola	1	ong	0	no	MU19M26	19		2021-11-26_22h08.35.910	THAI_DOC	2021.2.3	MacIntel	59.99880002	0	48	48	48	1
z	1	0.6151						CULINA	np	6	0	baseline	500	nonparola	2	ong	0	no	MU19M26	19		2021-11-26_22h08.35.910	THAI_DOC	2021.2.3	MacIntel	59.99880002	0	49	49	49	1
m	1	0.7217						FALANGE	p	7	9	baseline	250	parola	1	ong	0	no	MU19M26	19		2021-11-26_22h08.35.910	THAI_DOC	2021.2.3	MacIntel	59.99880002	0	50	50	50	1
m	1	0.7497						PEDALE	p	6	16	baseline	500	parola	1	ong	0	no	MU19M26	19		2021-11-26_22h08.35.910	THAI_DOC	2021.2.3	MacIntel	59.99880002	0	51	51	51	1
z	1	0.8219						METARDO	np	7	0	baseline	500	nonparola	2	ong	0	no	MU19M26	19		2021-11-26_22h08.35.910	THAI_DOC	2021.2.3	MacIntel	59.99880002	0	52	52	52	1
m	1	0.6039						EMPORIO	p	7	3	baseline	250	parola	1	ong	0	no	MU19M26	19		2021-11-26_22h08.35.910	THAI_DOC	2021.2.3	MacIntel	59.99880002	0	53	53	53	1
z	1	0.6379						TAPORE	np	6	0	baseline	0	nonparola	2	ong	0	no	MU19M26	19		2021-11-26_22h08.35.910	THAI_DOC	2021.2.3	MacIntel	59.99880002	0	54	54	54	1
z	1	0.7005						DENTIDE	np	7	0	baseline	250	nonparola	2	ong	0	no	MU19M26	19		2021-11-26_22h08.35.910	THAI_DOC	2021.2.3	MacIntel	59.99880002	0	55	55	55	1
z	1	0.6139						SEPERTO	np	7	0	baseline	500	nonparola	2	ong	0	no	MU19M26	19		2021-11-26_22h08.35.910	THAI_DOC	2021.2.3	MacIntel	59.99880002	0	56	56	56	1
m	1	0.8154						MUCOSA	p	6	6	baseline	500	parola	1	ong	0	no	MU19M26	19		2021-11-26_22h08.35.910	THAI_DOC	2021.2.3	MacIntel	59.99880002	0	57	57	57	1
z	1	0.6486						BECULLA	np	7	0	baseline	250	nonparola	2	ong	0	no	MU19M26	19		2021-11-26_22h08.35.910	THAI_DOC	2021.2.3	MacIntel	59.99880002	0	58	58	58	1
m	1	0.6578						FUCINA	p	6	8	baseline	250	parola	1	ong	0	no	MU19M26	19		2021-11-26_22h08.35.910	THAI_DOC	2021.2.3	MacIntel	59.99880002	0	59	59	59	1
m	1	0.6495						ECLISSI	p	7	5	baseline	0	parola	1	ong	0	no	MU19M26	19		2021-11-26_22h08.35.910	THAI_DOC	2021.2.3	MacIntel	59.99880002	0	60	60	60	1
m	1	0.5985						TROFEO	p	6	23	baseline	250	parola	1	ong	0	no	MU19M26	19		2021-11-26_22h08.35.910	THAI_DOC	2021.2.3	MacIntel	59.99880002	0	61	61	61	1
m	1	0.5837						ROTTAME	p	7	7	baseline	0	parola	1	ong	0	no	MU19M26	19		2021-11-26_22h08.35.910	THAI_DOC	2021.2.3	MacIntel	59.99880002	0	62	62	62	1
z	1	0.7181						MENDOLO	np	7	0	baseline	500	nonparola	2	ong	0	no	MU19M26	19		2021-11-26_22h08.35.910	THAI_DOC	2021.2.3	MacIntel	59.99880002	0	63	63	63	1
z	1	0.772						ARSINE	np	6	0	baseline	250	nonparola	2	ong	0	no	MU19M26	19		2021-11-26_22h08.35.910	THAI_DOC	2021.2.3	MacIntel	59.99880002	0	64	64	64	1
m	1	0.7644						TISANA	p	6	7	baseline	0	parola	1	ong	0	no	MU19M26	19		2021-11-26_22h08.35.910	THAI_DOC	2021.2.3	MacIntel	59.99880002	0	65	65	65	1
z	1	0.7						ORLINO	np	6	0	baseline	0	nonparola	2	ong	0	no	MU19M26	19		2021-11-26_22h08.35.910	THAI_DOC	2021.2.3	MacIntel	59.99880002	0	66	66	66	1
m	1	0.8011						ARINGA	p	6	9	baseline	500	parola	1	ong	0	no	MU19M26	19		2021-11-26_22h08.35.910	THAI_DOC	2021.2.3	MacIntel	59.99880002	0	67	67	67	1
z	1	0.8331						TENGINE	np	7	0	baseline	0	nonparola	2	ong	0	no	MU19M26	19		2021-11-26_22h08.35.910	THAI_DOC	2021.2.3	MacIntel	59.99880002	0	68	68	68	1
m	1	0.923						ATTICO	p	6	6	baseline	500	parola	1	ong	0	no	MU19M26	19		2021-11-26_22h08.35.910	THAI_DOC	2021.2.3	MacIntel	59.99880002	0	69	69	69	1
z	1	0.6646						VENORE	np	6	0	baseline	250	nonparola	2	ong	0	no	MU19M26	19		2021-11-26_22h08.35.910	THAI_DOC	2021.2.3	MacIntel	59.99880002	0	70	70	70	1
z	0	0.68						DARSENA	p	7	9	baseline	0	parola	1	ong	0	no	MU19M26	19		2021-11-26_22h08.35.910	THAI_DOC	2021.2.3	MacIntel	59.99880002	0	71	71	71	1
z	1	0.699						ALCIERE	np	7	0	baseline	250	nonparola	2	ong	0	no	MU19M26	19		2021-11-26_22h08.35.910	THAI_DOC	2021.2.3	MacIntel	59.99880002	0	72	72	72	1
z	1	0.7041						ENTIMO	np	6	0	baseline	0	nonparola	2	ong	0	no	MU19M26	19		2021-11-26_22h08.35.910	THAI_DOC	2021.2.3	MacIntel	59.99880002	0	73	73	73	1
m	1	0.5188						LIVIDO	p	6	8	baseline	500	parola	1	ong	0	no	MU19M26	19		2021-11-26_22h08.35.910	THAI_DOC	2021.2.3	MacIntel	59.99880002	0	74	74	74	1
m	1	0.6039						NAUSEA	p	6	15	baseline	0	parola	1	ong	0	no	MU19M26	19		2021-11-26_22h08.35.910	THAI_DOC	2021.2.3	MacIntel	59.99880002	0	75	75	75	1
z	1	1.0639						VERCACE	np	7	0	baseline	500	nonparola	2	ong	0	no	MU19M26	19		2021-11-26_22h08.35.910	THAI_DOC	2021.2.3	MacIntel	59.99880002	0	76	76	76	1
m	1	0.6196						COFANO	p	6	9	baseline	0	parola	1	ong	0	no	MU19M26	19		2021-11-26_22h08.35.910	THAI_DOC	2021.2.3	MacIntel	59.99880002	0	77	77	77	1
m	0	0.7733						USPICIO	np	7	0	baseline	250	nonparola	2	ong	0	no	MU19M26	19		2021-11-26_22h08.35.910	THAI_DOC	2021.2.3	MacIntel	59.99880002	0	78	78	78	1
m	1	0.6056						IMBUTO	p	6	9	baseline	0	parola	1	ong	0	no	MU19M26	19		2021-11-26_22h08.35.910	THAI_DOC	2021.2.3	MacIntel	59.99880002	0	79	79	79	1
z	1	0.6801						SADIVA	np	6	0	baseline	500	nonparola	2	ong	0	no	MU19M26	19		2021-11-26_22h08.35.910	THAI_DOC	2021.2.3	MacIntel	59.99880002	0	80	80	80	1
m	1	0.5667						BOZZOLO	p	7	7	baseline	0	parola	1	ong	0	no	MU19M26	19		2021-11-26_22h08.35.910	THAI_DOC	2021.2.3	MacIntel	59.99880002	0	81	81	81	1
z	1	0.6306						OMPICCIO	np	7	0	baseline	0	nonparola	2	ong	0	no	MU19M26	19		2021-11-26_22h08.35.910	THAI_DOC	2021.2.3	MacIntel	59.99880002	0	82	82	82	1
z	1	0.6397						LIMPONE	np	7	0	baseline	500	nonparola	2	ong	0	no	MU19M26	19		2021-11-26_22h08.35.910	THAI_DOC	2021.2.3	MacIntel	59.99880002	0	83	83	83	1
z	1	0.9027						NARCICO	np	7	0	baseline	250	nonparola	2	ong	0	no	MU19M26	19		2021-11-26_22h08.35.910	THAI_DOC	2021.2.3	MacIntel	59.99880002	0	84	84	84	1
m	1	0.6173						PASCOLO	p	7	7	baseline	0	parola	1	ong	0	no	MU19M26	19		2021-11-26_22h08.35.910	THAI_DOC	2021.2.3	MacIntel	59.99880002	0	85	85	85	1
z	1	0.7392						INSOGNA	np	7	0	baseline	250	nonparola	2	ong	0	no	MU19M26	19		2021-11-26_22h08.35.910	THAI_DOC	2021.2.3	MacIntel	59.99880002	0	86	86	86	1
m	1	0.6734						PATINA	p	6	14	baseline	250	parola	1	ong	0	no	MU19M26	19		2021-11-26_22h08.35.910	THAI_DOC	2021.2.3	MacIntel	59.99880002	0	87	87	87	1
z	1	0.6521						ADOLTO	np	7	0	baseline	0	nonparola	2	ong	0	no	MU19M26	19		2021-11-26_22h08.35.910	THAI_DOC	2021.2.3	MacIntel	59.99880002	0	88	88	88	1
m	1	0.6342						UTENTE	p	6	34	baseline	0	parola	1	ong	0	no	MU19M26	19		2021-11-26_22h08.35.910	THAI_DOC	2021.2.3	MacIntel	59.99880002	0	89	89	89	1
z	1	0.6664						CIPELLA	np	7	0	baseline	500	nonparola	2	ong	0	no	MU19M26	19		2021-11-26_22h08.35.910	THAI_DOC	2021.2.3	MacIntel	59.99880002	0	90	90	90	1
m	1	0.6879						GINEPRO	p	7	10	baseline	0	parola	1	ong	0	no	MU19M26	19		2021-11-26_22h08.35.910	THAI_DOC	2021.2.3	MacIntel	59.99880002	0	91	91	91	1
z	1	0.5914						NONATO	np	6	0	baseline	500	nonparola	2	ong	0	no	MU19M26	19		2021-11-26_22h08.35.910	THAI_DOC	2021.2.3	MacIntel	59.99880002	0	92	92	92	1
m	1	0.6369						CALICE	p	6	10	baseline	0	parola	1	ong	0	no	MU19M26	19		2021-11-26_22h08.35.910	THAI_DOC	2021.2.3	MacIntel	59.99880002	0	93	93	93	1
m	1	0.6353						TORACE	p	6	31	baseline	250	parola	1	ong	0	no	MU19M26	19		2021-11-26_22h08.35.910	THAI_DOC	2021.2.3	MacIntel	59.99880002	0	94	94	94	1
z	0	0.6001						REDINE	p	6	8	baseline	500	parola	1	ong	0	no	MU19M26	19		2021-11-26_22h08.35.910	THAI_DOC	2021.2.3	MacIntel	59.99880002	0	95	95	95	1
m	1	0.6139						GOMITO	p	6	35	baseline	0	parola	1	ong	0	no	MU19M26	19		2021-11-26_22h08.35.910	THAI_DOC	2021.2.3	MacIntel	59.99880002	0	96	96	96	1
z	1	0.758						INGENSO	np	7	0	baseline	500	nonparola	2	ong	0	no	MU19M26	19		2021-11-26_22h08.35.910	THAI_DOC	2021.2.3	MacIntel	59.99880002	0	97	97	97	1
z	1	0.6736						COVALLO	np	7	0	baseline	250	nonparola	2	ong	0	no	MU19M26	19		2021-11-26_22h08.35.910	THAI_DOC	2021.2.3	MacIntel	59.99880002	0	98	98	98	1
m	1	0.5811						MONACO	p	6	24	baseline	250	parola	1	ong	0	no	MU19M26	19		2021-11-26_22h08.35.910	THAI_DOC	2021.2.3	MacIntel	59.99880002	0	99	99	99	1
m	1	0.9992						DILUVIO	p	7	34	monitoring	0	parola	1	ong	0	no	MU19M26	19		2021-11-26_22h08.35.910	THAI_DOC	2021.2.3	MacIntel	59.99880002						0	0	0	0	1
z	1	0.8485						PADATO	np	6	0	monitoring	250	nonparola	2	ong	0	no	MU19M26	19		2021-11-26_22h08.35.910	THAI_DOC	2021.2.3	MacIntel	59.99880002						0	1	1	1	1
m	1	0.8349						STIVALE	p	7	10	monitoring	0	parola	1	ong	0	no	MU19M26	19		2021-11-26_22h08.35.910	THAI_DOC	2021.2.3	MacIntel	59.99880002						0	2	2	2	1
z	1	0.7636						BAMMINO	np	7	0	monitoring	0	nonparola	2	ong	0	no	MU19M26	19		2021-11-26_22h08.35.910	THAI_DOC	2021.2.3	MacIntel	59.99880002						0	3	3	3	1
z	1	0.7318						NUDOLA	np	6	0	monitoring	250	nonparola	2	ong	0	no	MU19M26	19		2021-11-26_22h08.35.910	THAI_DOC	2021.2.3	MacIntel	59.99880002						0	4	4	4	1
m	1	0.918						ZAMPINO	p	7	6	monitoring	500	parola	1	ong	0	no	MU19M26	19		2021-11-26_22h08.35.910	THAI_DOC	2021.2.3	MacIntel	59.99880002						0	5	5	5	1
m	1	0.9475						CALDAIA	p	7	12	monitoring	250	parola	1	ong	0	no	MU19M26	19		2021-11-26_22h08.35.910	THAI_DOC	2021.2.3	MacIntel	59.99880002						0	6	6	6	1
z	1	0.7221						FULGINE	np	7	0	monitoring	0	nonparola	2	ong	0	no	MU19M26	19		2021-11-26_22h08.35.910	THAI_DOC	2021.2.3	MacIntel	59.99880002						0	7	7	7	1
m	1	0.9559						URANIO	p	6	9	monitoring	250	parola	1	ong	0	no	MU19M26	19		2021-11-26_22h08.35.910	THAI_DOC	2021.2.3	MacIntel	59.99880002						0	8	8	8	1
z	1	0.7488						APISSO	np	6	0	monitoring	500	nonparola	2	ong	0	no	MU19M26	19		2021-11-26_22h08.35.910	THAI_DOC	2021.2.3	MacIntel	59.99880002						0	9	9	9	1
l	1	0.9056						CAGERMA	np	7	0	monitoring	0	l	2	pmcue	0	no	MU19M26	19		2021-11-26_22h08.35.910	THAI_DOC	2021.2.3	MacIntel	59.99880002						0	10	10	10	1
m	1	0.859						TAZZINA	p	7	10	monitoring	250	parola	1	ong	0	no	MU19M26	19		2021-11-26_22h08.35.910	THAI_DOC	2021.2.3	MacIntel	59.99880002						0	11	11	11	1
m	1	0.7865						VAPORE	p	6	40	monitoring	0	parola	1	ong	0	no	MU19M26	19		2021-11-26_22h08.35.910	THAI_DOC	2021.2.3	MacIntel	59.99880002						0	12	12	12	1
z	1	0.8197						FEDORE	np	6	0	monitoring	250	nonparola	2	ong	0	no	MU19M26	19		2021-11-26_22h08.35.910	THAI_DOC	2021.2.3	MacIntel	59.99880002						0	13	13	13	1
m	1	0.8323						MONTONE	p	7	8	monitoring	250	parola	1	ong	0	no	MU19M26	19		2021-11-26_22h08.35.910	THAI_DOC	2021.2.3	MacIntel	59.99880002						0	14	14	14	1
z	1	1.3477						CANEZZA	np	7	0	monitoring	0	nonparola	2	ong	0	no	MU19M26	19		2021-11-26_22h08.35.910	THAI_DOC	2021.2.3	MacIntel	59.99880002						0	15	15	15	1
z	1	0.9514						RAGINA	np	6	0	monitoring	250	nonparola	2	ong	0	no	MU19M26	19		2021-11-26_22h08.35.910	THAI_DOC	2021.2.3	MacIntel	59.99880002						0	16	16	16	1
m	1	0.9012						AGNELLO	p	7	17	monitoring	250	parola	1	ong	0	no	MU19M26	19		2021-11-26_22h08.35.910	THAI_DOC	2021.2.3	MacIntel	59.99880002						0	17	17	17	1
z	1	0.705						PINARIO	np	7	0	monitoring	250	nonparola	2	ong	0	no	MU19M26	19		2021-11-26_22h08.35.910	THAI_DOC	2021.2.3	MacIntel	59.99880002						0	18	18	18	1
z	1	1.0578						INDANO	np	6	0	monitoring	500	nonparola	2	ong	0	no	MU19M26	19		2021-11-26_22h08.35.910	THAI_DOC	2021.2.3	MacIntel	59.99880002						0	19	19	19	1
z	0	0.729						BISTURI	p	7	8	monitoring	250	parola	1	ong	0	no	MU19M26	19		2021-11-26_22h08.35.910	THAI_DOC	2021.2.3	MacIntel	59.99880002						0	20	20	20	1
z	1	0.6967						SECONTO	np	7	0	monitoring	250	nonparola	2	ong	0	no	MU19M26	19		2021-11-26_22h08.35.910	THAI_DOC	2021.2.3	MacIntel	59.99880002						0	21	21	21	1
l	1	0.9387						POMATA	p	6	0	monitoring	500	l	1	pmcue	0	no	MU19M26	19		2021-11-26_22h08.35.910	THAI_DOC	2021.2.3	MacIntel	59.99880002						0	22	22	22	1
z	1	1.2457						UMETTA	np	6	0	monitoring	250	nonparola	2	ong	0	no	MU19M26	19		2021-11-26_22h08.35.910	THAI_DOC	2021.2.3	MacIntel	59.99880002						0	23	23	23	1
m	1	0.8374						FRUSCIO	p	7	9	monitoring	0	parola	1	ong	0	no	MU19M26	19		2021-11-26_22h08.35.910	THAI_DOC	2021.2.3	MacIntel	59.99880002						0	24	24	24	1
m	1	0.8819						ORDIGNO	p	7	15	monitoring	250	parola	1	ong	0	no	MU19M26	19		2021-11-26_22h08.35.910	THAI_DOC	2021.2.3	MacIntel	59.99880002						0	25	25	25	1
m	0	0.8139						METALO	np	6	0	monitoring	0	nonparola	2	ong	0	no	MU19M26	19		2021-11-26_22h08.35.910	THAI_DOC	2021.2.3	MacIntel	59.99880002						0	26	26	26	1
z	1	0.952						GAVERA	np	6	0	monitoring	500	nonparola	2	ong	0	no	MU19M26	19		2021-11-26_22h08.35.910	THAI_DOC	2021.2.3	MacIntel	59.99880002						0	27	27	27	1
m	1	0.9642						INSERTO	p	7	9	monitoring	0	parola	1	ong	0	no	MU19M26	19		2021-11-26_22h08.35.910	THAI_DOC	2021.2.3	MacIntel	59.99880002						0	28	28	28	1
m	1	0.8822						VICARIO	p	7	9	monitoring	500	parola	1	ong	0	no	MU19M26	19		2021-11-26_22h08.35.910	THAI_DOC	2021.2.3	MacIntel	59.99880002						0	29	29	29	1
z	1	0.8524						ACENDA	np	6	0	monitoring	0	nonparola	2	ong	0	no	MU19M26	19		2021-11-26_22h08.35.910	THAI_DOC	2021.2.3	MacIntel	59.99880002						0	30	30	30	1
m	1	0.7832						DECADE	p	6	7	monitoring	0	parola	1	ong	0	no	MU19M26	19		2021-11-26_22h08.35.910	THAI_DOC	2021.2.3	MacIntel	59.99880002						0	31	31	31	1
z	1	1.2318						PALETE	np	6	0	monitoring	500	nonparola	2	ong	0	no	MU19M26	19		2021-11-26_22h08.35.910	THAI_DOC	2021.2.3	MacIntel	59.99880002						0	32	32	32	1
m	1	0.684						SENAPE	p	6	17	monitoring	500	parola	1	ong	0	no	MU19M26	19		2021-11-26_22h08.35.910	THAI_DOC	2021.2.3	MacIntel	59.99880002						0	33	33	33	1
z	1	0.8174						TENTONO	np	7	0	monitoring	0	nonparola	2	ong	0	no	MU19M26	19		2021-11-26_22h08.35.910	THAI_DOC	2021.2.3	MacIntel	59.99880002						0	34	34	34	1
l	1	0.8187						MANICO	p	6	12	monitoring	0	l	1	pmcue	0	no	MU19M26	19		2021-11-26_22h08.35.910	THAI_DOC	2021.2.3	MacIntel	59.99880002						0	35	35	35	1
m	1	0.6974						GETTONE	p	7	5	monitoring	250	parola	1	ong	0	no	MU19M26	19		2021-11-26_22h08.35.910	THAI_DOC	2021.2.3	MacIntel	59.99880002						0	36	36	36	1
z	1	0.9156						CALERA	np	6	0	monitoring	500	nonparola	2	ong	0	no	MU19M26	19		2021-11-26_22h08.35.910	THAI_DOC	2021.2.3	MacIntel	59.99880002						0	37	37	37	1
m	1	0.6335						USTIONE	p	7	20	monitoring	500	parola	1	ong	0	no	MU19M26	19		2021-11-26_22h08.35.910	THAI_DOC	2021.2.3	MacIntel	59.99880002						0	38	38	38	1
m	1	0.9155						LEGNAME	p	7	7	monitoring	0	parola	1	ong	0	no	MU19M26	19		2021-11-26_22h08.35.910	THAI_DOC	2021.2.3	MacIntel	59.99880002						0	39	39	39	1
z	1	0.8203						MODIVO	np	6	0	monitoring	0	nonparola	2	ong	0	no	MU19M26	19		2021-11-26_22h08.35.910	THAI_DOC	2021.2.3	MacIntel	59.99880002						0	40	40	40	1
m	1	0.7018						RADURA	p	6	9	monitoring	0	parola	1	ong	0	no	MU19M26	19		2021-11-26_22h08.35.910	THAI_DOC	2021.2.3	MacIntel	59.99880002						0	41	41	41	1
z	1	0.7532						TUANTO	np	6	0	monitoring	250	nonparola	2	ong	0	no	MU19M26	19		2021-11-26_22h08.35.910	THAI_DOC	2021.2.3	MacIntel	59.99880002						0	42	42	42	1
m	1	0.7316						PICCONE	p	7	11	monitoring	0	parola	1	ong	0	no	MU19M26	19		2021-11-26_22h08.35.910	THAI_DOC	2021.2.3	MacIntel	59.99880002						0	43	43	43	1
z	1	0.7313						LACREME	np	7	0	monitoring	250	nonparola	2	ong	0	no	MU19M26	19		2021-11-26_22h08.35.910	THAI_DOC	2021.2.3	MacIntel	59.99880002						0	44	44	44	1
z	1	1.2005						DILITTA	np	7	0	monitoring	500	nonparola	2	ong	0	no	MU19M26	19		2021-11-26_22h08.35.910	THAI_DOC	2021.2.3	MacIntel	59.99880002						0	45	45	45	1
l	1	0.8692						TOMANTE	np	7	0	monitoring	0	l	2	pmcue	0	no	MU19M26	19		2021-11-26_22h08.35.910	THAI_DOC	2021.2.3	MacIntel	59.99880002						0	46	46	46	1
m	1	0.6992						OTTONE	p	6	17	monitoring	500	parola	1	ong	0	no	MU19M26	19		2021-11-26_22h08.35.910	THAI_DOC	2021.2.3	MacIntel	59.99880002						0	47	47	47	1
z	0	0.7822						GAZEBO	p	6	8	monitoring	0	parola	1	ong	0	no	MU19M26	19		2021-11-26_22h08.35.910	THAI_DOC	2021.2.3	MacIntel	59.99880002						0	48	48	48	1
z	1	1.1511						NENICO	np	6	0	monitoring	250	nonparola	2	ong	0	no	MU19M26	19		2021-11-26_22h08.35.910	THAI_DOC	2021.2.3	MacIntel	59.99880002						0	49	49	49	1
m	1	1.0516						ARPIONE	p	7	12	monitoring	250	parola	1	ong	0	no	MU19M26	19		2021-11-26_22h08.35.910	THAI_DOC	2021.2.3	MacIntel	59.99880002						0	50	50	50	1
z	1	0.8482						VANIGIA	np	7	0	monitoring	500	nonparola	2	ong	0	no	MU19M26	19		2021-11-26_22h08.35.910	THAI_DOC	2021.2.3	MacIntel	59.99880002						0	51	51	51	1
z	1	0.7806						EBLISSE	np	7	0	monitoring	0	nonparola	2	ong	0	no	MU19M26	19		2021-11-26_22h08.35.910	THAI_DOC	2021.2.3	MacIntel	59.99880002						0	52	52	52	1
m	1	0.8336						CARTINA	p	7	13	monitoring	250	parola	1	ong	0	no	MU19M26	19		2021-11-26_22h08.35.910	THAI_DOC	2021.2.3	MacIntel	59.99880002						0	53	53	53	1
z	1	0.6049						TECITA	np	6	0	monitoring	500	nonparola	2	ong	0	no	MU19M26	19		2021-11-26_22h08.35.910	THAI_DOC	2021.2.3	MacIntel	59.99880002						0	54	54	54	1
m	1	0.6321						FELINO	p	6	9	monitoring	500	parola	1	ong	0	no	MU19M26	19		2021-11-26_22h08.35.910	THAI_DOC	2021.2.3	MacIntel	59.99880002						0	55	55	55	1
z	1	0.867						GINEVRO	np	7	0	monitoring	250	nonparola	2	ong	0	no	MU19M26	19		2021-11-26_22h08.35.910	THAI_DOC	2021.2.3	MacIntel	59.99880002						0	56	56	56	1
z	1	0.8666						ELANCO	np	6	0	monitoring	250	nonparola	2	ong	0	no	MU19M26	19		2021-11-26_22h08.35.910	THAI_DOC	2021.2.3	MacIntel	59.99880002						0	57	57	57	1
m	1	0.7144						BIDONE	p	6	13	monitoring	0	parola	1	ong	0	no	MU19M26	19		2021-11-26_22h08.35.910	THAI_DOC	2021.2.3	MacIntel	59.99880002						0	58	58	58	1
m	1	0.8514						LEMURE	p	6	3	monitoring	500	parola	1	ong	0	no	MU19M26	19		2021-11-26_22h08.35.910	THAI_DOC	2021.2.3	MacIntel	59.99880002						0	59	59	59	1
l	1	0.6163						SAGOMA	p	6	0	monitoring	250	l	1	pmcue	0	no	MU19M26	19		2021-11-26_22h08.35.910	THAI_DOC	2021.2.3	MacIntel	59.99880002						0	60	60	60	1
m	1	0.6851						REPERTO	p	7	7	monitoring	0	parola	1	ong	0	no	MU19M26	19		2021-11-26_22h08.35.910	THAI_DOC	2021.2.3	MacIntel	59.99880002						0	61	61	61	1
z	1	0.6809						MIDULLO	np	7	0	monitoring	250	nonparola	2	ong	0	no	MU19M26	19		2021-11-26_22h08.35.910	THAI_DOC	2021.2.3	MacIntel	59.99880002						0	62	62	62	1
z	1	1.0375						DANNOLA	np	7	0	monitoring	500	nonparola	2	ong	0	no	MU19M26	19		2021-11-26_22h08.35.910	THAI_DOC	2021.2.3	MacIntel	59.99880002						0	63	63	63	1
m	1	0.716						ORFANO	p	6	9	monitoring	500	parola	1	ong	0	no	MU19M26	19		2021-11-26_22h08.35.910	THAI_DOC	2021.2.3	MacIntel	59.99880002						0	64	64	64	1
m	0	0.7707						BANENA	np	6	0	monitoring	250	nonparola	2	ong	0	no	MU19M26	19		2021-11-26_22h08.35.910	THAI_DOC	2021.2.3	MacIntel	59.99880002						0	65	65	65	1
z	1	0.771						FERPATA	np	7	0	monitoring	0	nonparola	2	ong	0	no	MU19M26	19		2021-11-26_22h08.35.910	THAI_DOC	2021.2.3	MacIntel	59.99880002						0	66	66	66	1
m	1	0.7815						NEURONE	p	7	11	monitoring	250	parola	1	ong	0	no	MU19M26	19		2021-11-26_22h08.35.910	THAI_DOC	2021.2.3	MacIntel	59.99880002						0	67	67	67	1
m	0	0.7884						LATTERA	np	7	0	monitoring	500	nonparola	2	ong	0	no	MU19M26	19		2021-11-26_22h08.35.910	THAI_DOC	2021.2.3	MacIntel	59.99880002						0	68	68	68	1
z	1	0.8358						GESIONE	np	7	0	monitoring	500	nonparola	2	ong	0	no	MU19M26	19		2021-11-26_22h08.35.910	THAI_DOC	2021.2.3	MacIntel	59.99880002						0	69	69	69	1
m	1	1.0163						PEDANA	p	6	18	monitoring	500	parola	1	ong	0	no	MU19M26	19		2021-11-26_22h08.35.910	THAI_DOC	2021.2.3	MacIntel	59.99880002						0	70	70	70	1
z	0	0.9165						MACIATA	np	7	0	monitoring	500	l	2	pmcue	0	no	MU19M26	19		2021-11-26_22h08.35.910	THAI_DOC	2021.2.3	MacIntel	59.99880002						0	71	71	71	1
z	1	0.7839						FIOLINO	np	7	0	monitoring	250	nonparola	2	ong	0	no	MU19M26	19		2021-11-26_22h08.35.910	THAI_DOC	2021.2.3	MacIntel	59.99880002						0	72	72	72	1
m	1	1.0973						INGORGO	p	7	16	monitoring	0	parola	1	ong	0	no	MU19M26	19		2021-11-26_22h08.35.910	THAI_DOC	2021.2.3	MacIntel	59.99880002						0	73	73	73	1
z	1	0.7566						IMPORO	np	6	0	monitoring	250	nonparola	2	ong	0	no	MU19M26	19		2021-11-26_22h08.35.910	THAI_DOC	2021.2.3	MacIntel	59.99880002						0	74	74	74	1
m	1	0.7671						NOBILE	p	6	29	monitoring	500	parola	1	ong	0	no	MU19M26	19		2021-11-26_22h08.35.910	THAI_DOC	2021.2.3	MacIntel	59.99880002						0	75	75	75	1
m	1	1.2311						MINIERA	p	7	19	monitoring	500	parola	1	ong	0	no	MU19M26	19		2021-11-26_22h08.35.910	THAI_DOC	2021.2.3	MacIntel	59.99880002						0	76	76	76	1
z	1	0.8153						ALLARVE	np	7	0	monitoring	500	nonparola	2	ong	0	no	MU19M26	19		2021-11-26_22h08.35.910	THAI_DOC	2021.2.3	MacIntel	59.99880002						0	77	77	77	1
z	1	0.7686						DIBANO	np	6	0	monitoring	250	nonparola	2	ong	0	no	MU19M26	19		2021-11-26_22h08.35.910	THAI_DOC	2021.2.3	MacIntel	59.99880002						0	78	78	78	1
m	1	0.8152						FAGOTTO	p	7	7	monitoring	0	parola	1	ong	0	no	MU19M26	19		2021-11-26_22h08.35.910	THAI_DOC	2021.2.3	MacIntel	59.99880002						0	79	79	79	1
m	1	0.7015						PALUDE	p	6	13	monitoring	0	parola	1	ong	0	no	MU19M26	19		2021-11-26_22h08.35.910	THAI_DOC	2021.2.3	MacIntel	59.99880002						0	80	80	80	1
z	1	0.8016						MUDINO	np	6	0	monitoring	500	nonparola	2	ong	0	no	MU19M26	19		2021-11-26_22h08.35.910	THAI_DOC	2021.2.3	MacIntel	59.99880002						0	81	81	81	1
z	1	0.7983						ESTEBA	np	6	0	monitoring	500	nonparola	2	ong	0	no	MU19M26	19		2021-11-26_22h08.35.910	THAI_DOC	2021.2.3	MacIntel	59.99880002						0	82	82	82	1
l	1	0.937						MANTIDE	p	7	9	monitoring	250	l	1	pmcue	0	no	MU19M26	19		2021-11-26_22h08.35.910	THAI_DOC	2021.2.3	MacIntel	59.99880002						0	83	83	83	1
m	1	0.7668						UVETTA	p	6	11	monitoring	500	parola	1	ong	0	no	MU19M26	19		2021-11-26_22h08.35.910	THAI_DOC	2021.2.3	MacIntel	59.99880002						0	84	84	84	1
m	1	0.7408						ESILIO	p	6	41	monitoring	250	parola	1	ong	0	no	MU19M26	19		2021-11-26_22h08.35.910	THAI_DOC	2021.2.3	MacIntel	59.99880002						0	85	85	85	1
z	1	0.8658						RECRUTA	np	7	0	monitoring	500	nonparola	2	ong	0	no	MU19M26	19		2021-11-26_22h08.35.910	THAI_DOC	2021.2.3	MacIntel	59.99880002						0	86	86	86	1
m	1	0.6886						TIMONE	p	7	31	monitoring	250	parola	1	ong	0	no	MU19M26	19		2021-11-26_22h08.35.910	THAI_DOC	2021.2.3	MacIntel	59.99880002						0	87	87	87	1
m	1	0.5846						CAVOLO	p	6	13	monitoring	0	parola	1	ong	0	no	MU19M26	19		2021-11-26_22h08.35.910	THAI_DOC	2021.2.3	MacIntel	59.99880002						0	88	88	88	1
z	1	0.77						NOTTARE	np	7	0	monitoring	500	nonparola	2	ong	0	no	MU19M26	19		2021-11-26_22h08.35.910	THAI_DOC	2021.2.3	MacIntel	59.99880002						0	89	89	89	1
m	1	0.85						LICHENE	p	7	7	monitoring	0	parola	1	ong	0	no	MU19M26	19		2021-11-26_22h08.35.910	THAI_DOC	2021.2.3	MacIntel	59.99880002						0	90	90	90	1
z	1	0.7653						PUSTINO	np	7	0	monitoring	500	nonparola	2	ong	0	no	MU19M26	19		2021-11-26_22h08.35.910	THAI_DOC	2021.2.3	MacIntel	59.99880002						0	91	91	91	1
m	1	1.0151						MULINO	p	6	7	monitoring	0	parola	1	ong	0	no	MU19M26	19		2021-11-26_22h08.35.910	THAI_DOC	2021.2.3	MacIntel	59.99880002						0	92	92	92	1
z	1	0.6472						VAROLO	np	6	0	monitoring	0	nonparola	2	ong	0	no	MU19M26	19		2021-11-26_22h08.35.910	THAI_DOC	2021.2.3	MacIntel	59.99880002						0	93	93	93	1
l	1	1.0844						ENIGMA	p	6	9	monitoring	500	l	1	pmcue	0	no	MU19M26	19		2021-11-26_22h08.35.910	THAI_DOC	2021.2.3	MacIntel	59.99880002						0	94	94	94	1
m	1	0.8535						NARICE	p	6	15	monitoring	250	parola	1	ong	0	no	MU19M26	19		2021-11-26_22h08.35.910	THAI_DOC	2021.2.3	MacIntel	59.99880002						0	95	95	95	1
z	1	0.8056						CAVIDE	np	6	0	monitoring	500	nonparola	2	ong	0	no	MU19M26	19		2021-11-26_22h08.35.910	THAI_DOC	2021.2.3	MacIntel	59.99880002						0	96	96	96	1
z	1	0.9001						VOLACE	np	6	0	monitoring	0	nonparola	2	ong	0	no	MU19M26	19		2021-11-26_22h08.35.910	THAI_DOC	2021.2.3	MacIntel	59.99880002						0	97	97	97	1
z	1	1.6365						SADICE	np	6	0	monitoring	0	nonparola	2	ong	0	no	MU19M26	19		2021-11-26_22h08.35.910	THAI_DOC	2021.2.3	MacIntel	59.99880002						0	98	98	98	1
m	1	0.7867						VORTICE	p	7	14	monitoring	250	parola	1	ong	0	no	MU19M26	19		2021-11-26_22h08.35.910	THAI_DOC	2021.2.3	MacIntel	59.99880002						0	99	99	99	1
																			MU19M26	19		2021-11-26_22h08.35.910	THAI_DOC	2021.2.3	MacIntel	59.99880002											y	1	6.7804	n	1	3.4646	n	1	4.2467
