# Supplementary material for: Thinking about it: the impact of COVID-19-related stimuli on prospective memory
Source: PeerJ. 2023 Nov 16;11:e16389. doi: 10.7717/peerj.16389 (PMC10657566; doi:10.7717/peerj.16389)
Supplement: Supplemental Information 4 — The raw data from both the task and the questionnaire. Both folders are divided in the three conditions (COV, DOC, and NEGA) depending on the presented video clip. [file peerj-11-16389-s004.zip › Data/RAW_Data_Task/DOC_version/MZ19M21_doc.csv]

trial_key.keys	trial_key.corr	trial_key.rt	trials_loop_practice.thisRepN	trials_loop_practice.thisTrialN	trials_loop_practice.thisN	trials_loop_practice.thisIndex	trials_loop_practice.ran	stimolo	parolanonparola	lunghezza	frequenza	blocco	jitter	rispcorr	StimTrig	stim_type	stimulus_after	underline	ID_Soggetto*	Età*	Sesso	date	expName	psychopyVersion	OS	frameRate	trials_loop_baseline.thisRepN	trials_loop_baseline.thisTrialN	trials_loop_baseline.thisN	trials_loop_baseline.thisIndex	trials_loop_baseline.ran	trials_loop_attention.thisRepN	trials_loop_attention.thisTrialN	trials_loop_attention.thisN	trials_loop_attention.thisIndex	trials_loop_attention.ran	neutral1_key.keys	neutral1_key.corr	neutral1_key.rt	neutral1_key_2.keys	neutral1_key_2.corr	neutral1_key_2.rt	neutral1_key_3.keys	neutral1_key_3.corr	neutral1_key_3.rt
m	1	1.024	0	0	0	0	1	ARANCIA	p	7	31	practice	500	parola	1	ong	0	no	MZ19M21	19	maschio	2021-12-21_21h50.48.483	THAI_DOC	2021.2.3	Win32	59.22065616
	0		0	1	1	1	1	RECINA	np	6	0	practice	500	nonparola	2	ong	0	no	MZ19M21	19	maschio	2021-12-21_21h50.48.483	THAI_DOC	2021.2.3	Win32	59.22065616
	0		0	2	2	2	1	TUCCANA	np	7	0	practice	250	nonparola	2	ong	0	no	MZ19M21	19	maschio	2021-12-21_21h50.48.483	THAI_DOC	2021.2.3	Win32	59.22065616
m	1	0.8311	0	3	3	3	1	PETTINE	p	7	1	practice	0	parola	1	ong	0	no	MZ19M21	19	maschio	2021-12-21_21h50.48.483	THAI_DOC	2021.2.3	Win32	59.22065616
	0		0	4	4	4	1	INFITO	np	6	0	practice	500	nonparola	2	ong	0	no	MZ19M21	19	maschio	2021-12-21_21h50.48.483	THAI_DOC	2021.2.3	Win32	59.22065616
m	1	0.8865	0	5	5	5	1	GIUDICE	p	7	374	practice	500	parola	1	ong	0	no	MZ19M21	19	maschio	2021-12-21_21h50.48.483	THAI_DOC	2021.2.3	Win32	59.22065616
m	1	0.8135	0	6	6	6	1	VOLANTE	p	7	89	practice	0	parola	1	ong	0	no	MZ19M21	19	maschio	2021-12-21_21h50.48.483	THAI_DOC	2021.2.3	Win32	59.22065616
z	1	0.9168	0	7	7	7	1	CUBELA	np	6	0	practice	250	nonparola	2	ong	0	no	MZ19M21	19	maschio	2021-12-21_21h50.48.483	THAI_DOC	2021.2.3	Win32	59.22065616
m	0	1.2984	0	8	8	8	1	LUGGINE	np	7	0	practice	0	nonparola	2	ong	0	no	MZ19M21	19	maschio	2021-12-21_21h50.48.483	THAI_DOC	2021.2.3	Win32	59.22065616
m	1	1.2543	0	9	9	9	1	DISEGNO	p	7	201	practice	0	parola	1	ong	0	no	MZ19M21	19	maschio	2021-12-21_21h50.48.483	THAI_DOC	2021.2.3	Win32	59.22065616
m	1	0.7172						RELITTO	p	7	8	baseline	500	parola	1	ong	0	no	MZ19M21	19	maschio	2021-12-21_21h50.48.483	THAI_DOC	2021.2.3	Win32	59.22065616	0	0	0	0	1
m	1	1.1308						GERANIO	p	7	12	baseline	250	parola	1	ong	0	no	MZ19M21	19	maschio	2021-12-21_21h50.48.483	THAI_DOC	2021.2.3	Win32	59.22065616	0	1	1	1	1
z	1	1.5134						VANANGA	np	7	0	baseline	0	nonparola	2	ong	0	no	MZ19M21	19	maschio	2021-12-21_21h50.48.483	THAI_DOC	2021.2.3	Win32	59.22065616	0	2	2	2	1
m	1	0.9502						NATICA	p	6	5	baseline	250	parola	1	ong	0	no	MZ19M21	19	maschio	2021-12-21_21h50.48.483	THAI_DOC	2021.2.3	Win32	59.22065616	0	3	3	3	1
z	1	0.8808						USTELLO	np	7	0	baseline	500	nonparola	2	ong	0	no	MZ19M21	19	maschio	2021-12-21_21h50.48.483	THAI_DOC	2021.2.3	Win32	59.22065616	0	4	4	4	1
m	1	0.6723						METANO	p	6	17	baseline	250	parola	1	ong	0	no	MZ19M21	19	maschio	2021-12-21_21h50.48.483	THAI_DOC	2021.2.3	Win32	59.22065616	0	5	5	5	1
z	1	1.2143						FIURIA	np	6	0	baseline	500	nonparola	2	ong	0	no	MZ19M21	19	maschio	2021-12-21_21h50.48.483	THAI_DOC	2021.2.3	Win32	59.22065616	0	6	6	6	1
m	1	0.7089						SUGHERO	p	7	5	baseline	250	parola	1	ong	0	no	MZ19M21	19	maschio	2021-12-21_21h50.48.483	THAI_DOC	2021.2.3	Win32	59.22065616	0	7	7	7	1
z	1	0.8179						PIROTA	np	6	0	baseline	250	nonparola	2	ong	0	no	MZ19M21	19	maschio	2021-12-21_21h50.48.483	THAI_DOC	2021.2.3	Win32	59.22065616	0	8	8	8	1
m	0	0.8062						BAMBORA	np	7	0	baseline	0	nonparola	2	ong	0	no	MZ19M21	19	maschio	2021-12-21_21h50.48.483	THAI_DOC	2021.2.3	Win32	59.22065616	0	9	9	9	1
m	1	0.767						PETALO	p	6	27	baseline	250	parola	1	ong	0	no	MZ19M21	19	maschio	2021-12-21_21h50.48.483	THAI_DOC	2021.2.3	Win32	59.22065616	0	10	10	10	1
m	1	0.7643						ELMETTO	p	7	5	baseline	0	parola	1	ong	0	no	MZ19M21	19	maschio	2021-12-21_21h50.48.483	THAI_DOC	2021.2.3	Win32	59.22065616	0	11	11	11	1
z	1	0.7586						DOBILE	np	6	0	baseline	250	nonparola	2	ong	0	no	MZ19M21	19	maschio	2021-12-21_21h50.48.483	THAI_DOC	2021.2.3	Win32	59.22065616	0	12	12	12	1
z	0	1.17						BAVERO	p	6	7	baseline	0	parola	1	ong	0	no	MZ19M21	19	maschio	2021-12-21_21h50.48.483	THAI_DOC	2021.2.3	Win32	59.22065616	0	13	13	13	1
m	1	0.6406						VALENZA	p	7	10	baseline	500	parola	1	ong	0	no	MZ19M21	19	maschio	2021-12-21_21h50.48.483	THAI_DOC	2021.2.3	Win32	59.22065616	0	14	14	14	1
z	1	0.9004						ORDONE	np	6	0	baseline	250	nonparola	2	ong	0	no	MZ19M21	19	maschio	2021-12-21_21h50.48.483	THAI_DOC	2021.2.3	Win32	59.22065616	0	15	15	15	1
z	1	1.6477						TERPONE	np	7	0	baseline	250	nonparola	2	ong	0	no	MZ19M21	19	maschio	2021-12-21_21h50.48.483	THAI_DOC	2021.2.3	Win32	59.22065616	0	16	16	16	1
m	1	1.2218						INCHINO	p	7	10	baseline	250	parola	1	ong	0	no	MZ19M21	19	maschio	2021-12-21_21h50.48.483	THAI_DOC	2021.2.3	Win32	59.22065616	0	17	17	17	1
m	1	0.7151						ETTARO	p	6	31	baseline	0	parola	1	ong	0	no	MZ19M21	19	maschio	2021-12-21_21h50.48.483	THAI_DOC	2021.2.3	Win32	59.22065616	0	18	18	18	1
z	1	1.1017						LUVACA	np	6	0	baseline	250	nonparola	2	ong	0	no	MZ19M21	19	maschio	2021-12-21_21h50.48.483	THAI_DOC	2021.2.3	Win32	59.22065616	0	19	19	19	1
m	1	0.954						DUETTO	p	6	23	baseline	500	parola	1	ong	0	no	MZ19M21	19	maschio	2021-12-21_21h50.48.483	THAI_DOC	2021.2.3	Win32	59.22065616	0	20	20	20	1
m	0	0.914						PUPILE	np	6	0	baseline	250	nonparola	2	ong	0	no	MZ19M21	19	maschio	2021-12-21_21h50.48.483	THAI_DOC	2021.2.3	Win32	59.22065616	0	21	21	21	1
z	1	0.9179						STOVACO	np	7	0	baseline	0	nonparola	2	ong	0	no	MZ19M21	19	maschio	2021-12-21_21h50.48.483	THAI_DOC	2021.2.3	Win32	59.22065616	0	22	22	22	1
m	1	0.9468						BARILE	p	6	7	baseline	500	parola	1	ong	0	no	MZ19M21	19	maschio	2021-12-21_21h50.48.483	THAI_DOC	2021.2.3	Win32	59.22065616	0	23	23	23	1
z	1	1.5716						RANAIO	np	6	0	baseline	250	nonparola	2	ong	0	no	MZ19M21	19	maschio	2021-12-21_21h50.48.483	THAI_DOC	2021.2.3	Win32	59.22065616	0	24	24	24	1
m	1	1.0468						CAVERNA	p	7	14	baseline	250	parola	1	ong	0	no	MZ19M21	19	maschio	2021-12-21_21h50.48.483	THAI_DOC	2021.2.3	Win32	59.22065616	0	25	25	25	1
	0							ROTOIA	np	7	0	baseline	500	nonparola	2	ong	0	no	MZ19M21	19	maschio	2021-12-21_21h50.48.483	THAI_DOC	2021.2.3	Win32	59.22065616	0	26	26	26	1
m	1	1.2896						ALTURA	p	6	8	baseline	500	parola	1	ong	0	no	MZ19M21	19	maschio	2021-12-21_21h50.48.483	THAI_DOC	2021.2.3	Win32	59.22065616	0	27	27	27	1
m	1	0.7804						DIPINTO	p	7	21	baseline	0	parola	1	ong	0	no	MZ19M21	19	maschio	2021-12-21_21h50.48.483	THAI_DOC	2021.2.3	Win32	59.22065616	0	28	28	28	1
m	1	0.7388						LEGUME	p	6	11	baseline	250	parola	1	ong	0	no	MZ19M21	19	maschio	2021-12-21_21h50.48.483	THAI_DOC	2021.2.3	Win32	59.22065616	0	29	29	29	1
z	1	1.0975						FEDINO	np	6	0	baseline	500	nonparola	2	ong	0	no	MZ19M21	19	maschio	2021-12-21_21h50.48.483	THAI_DOC	2021.2.3	Win32	59.22065616	0	30	30	30	1
m	1	1.5629						MENSOLA	p	7	7	baseline	0	parola	1	ong	0	no	MZ19M21	19	maschio	2021-12-21_21h50.48.483	THAI_DOC	2021.2.3	Win32	59.22065616	0	31	31	31	1
z	1	1.2061						ALCUME	np	6	0	baseline	500	nonparola	2	ong	0	no	MZ19M21	19	maschio	2021-12-21_21h50.48.483	THAI_DOC	2021.2.3	Win32	59.22065616	0	32	32	32	1
m	1	0.8834						INNESTO	p	6	13	baseline	0	parola	1	ong	0	no	MZ19M21	19	maschio	2021-12-21_21h50.48.483	THAI_DOC	2021.2.3	Win32	59.22065616	0	33	33	33	1
z	1	1.2328						LAVENDA	np	7	0	baseline	0	nonparola	2	ong	0	no	MZ19M21	19	maschio	2021-12-21_21h50.48.483	THAI_DOC	2021.2.3	Win32	59.22065616	0	34	34	34	1
m	1	1.0199						SLAVINA	p	7	5	baseline	500	parola	1	ong	0	no	MZ19M21	19	maschio	2021-12-21_21h50.48.483	THAI_DOC	2021.2.3	Win32	59.22065616	0	35	35	35	1
m	1	0.7482						ORMONE	p	6	6	baseline	500	parola	1	ong	0	no	MZ19M21	19	maschio	2021-12-21_21h50.48.483	THAI_DOC	2021.2.3	Win32	59.22065616	0	36	36	36	1
z	1	0.9403						UMIONE	np	6	0	baseline	0	nonparola	2	ong	0	no	MZ19M21	19	maschio	2021-12-21_21h50.48.483	THAI_DOC	2021.2.3	Win32	59.22065616	0	37	37	37	1
m	1	0.6483						SALAME	p	6	14	baseline	0	parola	1	ong	0	no	MZ19M21	19	maschio	2021-12-21_21h50.48.483	THAI_DOC	2021.2.3	Win32	59.22065616	0	38	38	38	1
z	1	1.132						GANDOLA	np	7	0	baseline	500	nonparola	2	ong	0	no	MZ19M21	19	maschio	2021-12-21_21h50.48.483	THAI_DOC	2021.2.3	Win32	59.22065616	0	39	39	39	1
m	0	0.5834						DIGEGNO	np	7	0	baseline	500	nonparola	2	ong	0	no	MZ19M21	19	maschio	2021-12-21_21h50.48.483	THAI_DOC	2021.2.3	Win32	59.22065616	0	40	40	40	1
z	1	1.1668						BACRECA	np	7	0	baseline	0	nonparola	2	ong	0	no	MZ19M21	19	maschio	2021-12-21_21h50.48.483	THAI_DOC	2021.2.3	Win32	59.22065616	0	41	41	41	1
m	1	0.8009						RUDERE	p	6	8	baseline	250	parola	1	ong	0	no	MZ19M21	19	maschio	2021-12-21_21h50.48.483	THAI_DOC	2021.2.3	Win32	59.22065616	0	42	42	42	1
z	1	1.0383						OSCITE	np	6	0	baseline	250	nonparola	2	ong	0	no	MZ19M21	19	maschio	2021-12-21_21h50.48.483	THAI_DOC	2021.2.3	Win32	59.22065616	0	43	43	43	1
m	1	0.798						NETTARE	p	7	14	baseline	500	parola	1	ong	0	no	MZ19M21	19	maschio	2021-12-21_21h50.48.483	THAI_DOC	2021.2.3	Win32	59.22065616	0	44	44	44	1
z	1	1.1195						PENTERA	np	7	0	baseline	0	nonparola	2	ong	0	no	MZ19M21	19	maschio	2021-12-21_21h50.48.483	THAI_DOC	2021.2.3	Win32	59.22065616	0	45	45	45	1
z	1	1.1637						NEBOZIO	np	7	0	baseline	250	nonparola	2	ong	0	no	MZ19M21	19	maschio	2021-12-21_21h50.48.483	THAI_DOC	2021.2.3	Win32	59.22065616	0	46	46	46	1
m	1	0.9538						ZATTERA	p	7	14	baseline	500	parola	1	ong	0	no	MZ19M21	19	maschio	2021-12-21_21h50.48.483	THAI_DOC	2021.2.3	Win32	59.22065616	0	47	47	47	1
m	1	1.0649						LAMIERA	p	7	11	baseline	500	parola	1	ong	0	no	MZ19M21	19	maschio	2021-12-21_21h50.48.483	THAI_DOC	2021.2.3	Win32	59.22065616	0	48	48	48	1
z	1	0.9238						CULINA	np	6	0	baseline	500	nonparola	2	ong	0	no	MZ19M21	19	maschio	2021-12-21_21h50.48.483	THAI_DOC	2021.2.3	Win32	59.22065616	0	49	49	49	1
m	1	0.7962						FALANGE	p	7	9	baseline	250	parola	1	ong	0	no	MZ19M21	19	maschio	2021-12-21_21h50.48.483	THAI_DOC	2021.2.3	Win32	59.22065616	0	50	50	50	1
m	1	0.8987						PEDALE	p	6	16	baseline	500	parola	1	ong	0	no	MZ19M21	19	maschio	2021-12-21_21h50.48.483	THAI_DOC	2021.2.3	Win32	59.22065616	0	51	51	51	1
z	1	1.1058						METARDO	np	7	0	baseline	500	nonparola	2	ong	0	no	MZ19M21	19	maschio	2021-12-21_21h50.48.483	THAI_DOC	2021.2.3	Win32	59.22065616	0	52	52	52	1
m	1	0.8168						EMPORIO	p	7	3	baseline	250	parola	1	ong	0	no	MZ19M21	19	maschio	2021-12-21_21h50.48.483	THAI_DOC	2021.2.3	Win32	59.22065616	0	53	53	53	1
z	1	1.0207						TAPORE	np	6	0	baseline	0	nonparola	2	ong	0	no	MZ19M21	19	maschio	2021-12-21_21h50.48.483	THAI_DOC	2021.2.3	Win32	59.22065616	0	54	54	54	1
z	1	1.3831						DENTIDE	np	7	0	baseline	250	nonparola	2	ong	0	no	MZ19M21	19	maschio	2021-12-21_21h50.48.483	THAI_DOC	2021.2.3	Win32	59.22065616	0	55	55	55	1
z	1	1.663						SEPERTO	np	7	0	baseline	500	nonparola	2	ong	0	no	MZ19M21	19	maschio	2021-12-21_21h50.48.483	THAI_DOC	2021.2.3	Win32	59.22065616	0	56	56	56	1
m	1	1.0708						MUCOSA	p	6	6	baseline	500	parola	1	ong	0	no	MZ19M21	19	maschio	2021-12-21_21h50.48.483	THAI_DOC	2021.2.3	Win32	59.22065616	0	57	57	57	1
z	1	1.0566						BECULLA	np	7	0	baseline	250	nonparola	2	ong	0	no	MZ19M21	19	maschio	2021-12-21_21h50.48.483	THAI_DOC	2021.2.3	Win32	59.22065616	0	58	58	58	1
m	1	1.4472						FUCINA	p	6	8	baseline	250	parola	1	ong	0	no	MZ19M21	19	maschio	2021-12-21_21h50.48.483	THAI_DOC	2021.2.3	Win32	59.22065616	0	59	59	59	1
m	1	0.7424						ECLISSI	p	7	5	baseline	0	parola	1	ong	0	no	MZ19M21	19	maschio	2021-12-21_21h50.48.483	THAI_DOC	2021.2.3	Win32	59.22065616	0	60	60	60	1
m	1	0.7649						TROFEO	p	6	23	baseline	250	parola	1	ong	0	no	MZ19M21	19	maschio	2021-12-21_21h50.48.483	THAI_DOC	2021.2.3	Win32	59.22065616	0	61	61	61	1
m	1	0.7062						ROTTAME	p	7	7	baseline	0	parola	1	ong	0	no	MZ19M21	19	maschio	2021-12-21_21h50.48.483	THAI_DOC	2021.2.3	Win32	59.22065616	0	62	62	62	1
z	1	0.9815						MENDOLO	np	7	0	baseline	500	nonparola	2	ong	0	no	MZ19M21	19	maschio	2021-12-21_21h50.48.483	THAI_DOC	2021.2.3	Win32	59.22065616	0	63	63	63	1
z	1	0.9741						ARSINE	np	6	0	baseline	250	nonparola	2	ong	0	no	MZ19M21	19	maschio	2021-12-21_21h50.48.483	THAI_DOC	2021.2.3	Win32	59.22065616	0	64	64	64	1
m	1	0.8502						TISANA	p	6	7	baseline	0	parola	1	ong	0	no	MZ19M21	19	maschio	2021-12-21_21h50.48.483	THAI_DOC	2021.2.3	Win32	59.22065616	0	65	65	65	1
z	1	0.9382						ORLINO	np	6	0	baseline	0	nonparola	2	ong	0	no	MZ19M21	19	maschio	2021-12-21_21h50.48.483	THAI_DOC	2021.2.3	Win32	59.22065616	0	66	66	66	1
m	1	1.0001						ARINGA	p	6	9	baseline	500	parola	1	ong	0	no	MZ19M21	19	maschio	2021-12-21_21h50.48.483	THAI_DOC	2021.2.3	Win32	59.22065616	0	67	67	67	1
z	1	1.0429						TENGINE	np	7	0	baseline	0	nonparola	2	ong	0	no	MZ19M21	19	maschio	2021-12-21_21h50.48.483	THAI_DOC	2021.2.3	Win32	59.22065616	0	68	68	68	1
m	1	0.9233						ATTICO	p	6	6	baseline	500	parola	1	ong	0	no	MZ19M21	19	maschio	2021-12-21_21h50.48.483	THAI_DOC	2021.2.3	Win32	59.22065616	0	69	69	69	1
z	1	1.0464						VENORE	np	6	0	baseline	250	nonparola	2	ong	0	no	MZ19M21	19	maschio	2021-12-21_21h50.48.483	THAI_DOC	2021.2.3	Win32	59.22065616	0	70	70	70	1
z	0	1.1381						DARSENA	p	7	9	baseline	0	parola	1	ong	0	no	MZ19M21	19	maschio	2021-12-21_21h50.48.483	THAI_DOC	2021.2.3	Win32	59.22065616	0	71	71	71	1
z	1	1.6675						ALCIERE	np	7	0	baseline	250	nonparola	2	ong	0	no	MZ19M21	19	maschio	2021-12-21_21h50.48.483	THAI_DOC	2021.2.3	Win32	59.22065616	0	72	72	72	1
z	1	1.5332						ENTIMO	np	6	0	baseline	0	nonparola	2	ong	0	no	MZ19M21	19	maschio	2021-12-21_21h50.48.483	THAI_DOC	2021.2.3	Win32	59.22065616	0	73	73	73	1
m	1	0.994						LIVIDO	p	6	8	baseline	500	parola	1	ong	0	no	MZ19M21	19	maschio	2021-12-21_21h50.48.483	THAI_DOC	2021.2.3	Win32	59.22065616	0	74	74	74	1
m	1	0.8466						NAUSEA	p	6	15	baseline	0	parola	1	ong	0	no	MZ19M21	19	maschio	2021-12-21_21h50.48.483	THAI_DOC	2021.2.3	Win32	59.22065616	0	75	75	75	1
z	1	1.4108						VERCACE	np	7	0	baseline	500	nonparola	2	ong	0	no	MZ19M21	19	maschio	2021-12-21_21h50.48.483	THAI_DOC	2021.2.3	Win32	59.22065616	0	76	76	76	1
m	1	0.8508						COFANO	p	6	9	baseline	0	parola	1	ong	0	no	MZ19M21	19	maschio	2021-12-21_21h50.48.483	THAI_DOC	2021.2.3	Win32	59.22065616	0	77	77	77	1
m	0	1.4393						USPICIO	np	7	0	baseline	250	nonparola	2	ong	0	no	MZ19M21	19	maschio	2021-12-21_21h50.48.483	THAI_DOC	2021.2.3	Win32	59.22065616	0	78	78	78	1
m	1	0.898						IMBUTO	p	6	9	baseline	0	parola	1	ong	0	no	MZ19M21	19	maschio	2021-12-21_21h50.48.483	THAI_DOC	2021.2.3	Win32	59.22065616	0	79	79	79	1
z	1	1.0415						SADIVA	np	6	0	baseline	500	nonparola	2	ong	0	no	MZ19M21	19	maschio	2021-12-21_21h50.48.483	THAI_DOC	2021.2.3	Win32	59.22065616	0	80	80	80	1
m	1	1.0612						BOZZOLO	p	7	7	baseline	0	parola	1	ong	0	no	MZ19M21	19	maschio	2021-12-21_21h50.48.483	THAI_DOC	2021.2.3	Win32	59.22065616	0	81	81	81	1
z	1	1.4445						OMPICCIO	np	7	0	baseline	0	nonparola	2	ong	0	no	MZ19M21	19	maschio	2021-12-21_21h50.48.483	THAI_DOC	2021.2.3	Win32	59.22065616	0	82	82	82	1
z	1	1.4945						LIMPONE	np	7	0	baseline	500	nonparola	2	ong	0	no	MZ19M21	19	maschio	2021-12-21_21h50.48.483	THAI_DOC	2021.2.3	Win32	59.22065616	0	83	83	83	1
z	1	1.4886						NARCICO	np	7	0	baseline	250	nonparola	2	ong	0	no	MZ19M21	19	maschio	2021-12-21_21h50.48.483	THAI_DOC	2021.2.3	Win32	59.22065616	0	84	84	84	1
m	1	1.0845						PASCOLO	p	7	7	baseline	0	parola	1	ong	0	no	MZ19M21	19	maschio	2021-12-21_21h50.48.483	THAI_DOC	2021.2.3	Win32	59.22065616	0	85	85	85	1
m	0	1.0023						INSOGNA	np	7	0	baseline	250	nonparola	2	ong	0	no	MZ19M21	19	maschio	2021-12-21_21h50.48.483	THAI_DOC	2021.2.3	Win32	59.22065616	0	86	86	86	1
m	1	1.13						PATINA	p	6	14	baseline	250	parola	1	ong	0	no	MZ19M21	19	maschio	2021-12-21_21h50.48.483	THAI_DOC	2021.2.3	Win32	59.22065616	0	87	87	87	1
z	1	0.9222						ADOLTO	np	7	0	baseline	0	nonparola	2	ong	0	no	MZ19M21	19	maschio	2021-12-21_21h50.48.483	THAI_DOC	2021.2.3	Win32	59.22065616	0	88	88	88	1
m	1	1.201						UTENTE	p	6	34	baseline	0	parola	1	ong	0	no	MZ19M21	19	maschio	2021-12-21_21h50.48.483	THAI_DOC	2021.2.3	Win32	59.22065616	0	89	89	89	1
z	1	1.0209						CIPELLA	np	7	0	baseline	500	nonparola	2	ong	0	no	MZ19M21	19	maschio	2021-12-21_21h50.48.483	THAI_DOC	2021.2.3	Win32	59.22065616	0	90	90	90	1
m	1	0.651						GINEPRO	p	7	10	baseline	0	parola	1	ong	0	no	MZ19M21	19	maschio	2021-12-21_21h50.48.483	THAI_DOC	2021.2.3	Win32	59.22065616	0	91	91	91	1
z	1	1.0049						NONATO	np	6	0	baseline	500	nonparola	2	ong	0	no	MZ19M21	19	maschio	2021-12-21_21h50.48.483	THAI_DOC	2021.2.3	Win32	59.22065616	0	92	92	92	1
m	1	0.698						CALICE	p	6	10	baseline	0	parola	1	ong	0	no	MZ19M21	19	maschio	2021-12-21_21h50.48.483	THAI_DOC	2021.2.3	Win32	59.22065616	0	93	93	93	1
m	1	0.6675						TORACE	p	6	31	baseline	250	parola	1	ong	0	no	MZ19M21	19	maschio	2021-12-21_21h50.48.483	THAI_DOC	2021.2.3	Win32	59.22065616	0	94	94	94	1
z	0	1.299						REDINE	p	6	8	baseline	500	parola	1	ong	0	no	MZ19M21	19	maschio	2021-12-21_21h50.48.483	THAI_DOC	2021.2.3	Win32	59.22065616	0	95	95	95	1
m	1	0.8633						GOMITO	p	6	35	baseline	0	parola	1	ong	0	no	MZ19M21	19	maschio	2021-12-21_21h50.48.483	THAI_DOC	2021.2.3	Win32	59.22065616	0	96	96	96	1
	0							INGENSO	np	7	0	baseline	500	nonparola	2	ong	0	no	MZ19M21	19	maschio	2021-12-21_21h50.48.483	THAI_DOC	2021.2.3	Win32	59.22065616	0	97	97	97	1
z	1	1.1654						COVALLO	np	7	0	baseline	250	nonparola	2	ong	0	no	MZ19M21	19	maschio	2021-12-21_21h50.48.483	THAI_DOC	2021.2.3	Win32	59.22065616	0	98	98	98	1
m	1	0.9633						MONACO	p	6	24	baseline	250	parola	1	ong	0	no	MZ19M21	19	maschio	2021-12-21_21h50.48.483	THAI_DOC	2021.2.3	Win32	59.22065616	0	99	99	99	1
m	1	0.878						DILUVIO	p	7	34	monitoring	0	parola	1	ong	0	no	MZ19M21	19	maschio	2021-12-21_21h50.48.483	THAI_DOC	2021.2.3	Win32	59.22065616						0	0	0	0	1
z	1	0.9995						PADATO	np	6	0	monitoring	250	nonparola	2	ong	0	no	MZ19M21	19	maschio	2021-12-21_21h50.48.483	THAI_DOC	2021.2.3	Win32	59.22065616						0	1	1	1	1
m	1	0.883						STIVALE	p	7	10	monitoring	0	parola	1	ong	0	no	MZ19M21	19	maschio	2021-12-21_21h50.48.483	THAI_DOC	2021.2.3	Win32	59.22065616						0	2	2	2	1
z	1	1.4877						BAMMINO	np	7	0	monitoring	0	nonparola	2	ong	0	no	MZ19M21	19	maschio	2021-12-21_21h50.48.483	THAI_DOC	2021.2.3	Win32	59.22065616						0	3	3	3	1
z	1	1.2346						NUDOLA	np	6	0	monitoring	250	nonparola	2	ong	0	no	MZ19M21	19	maschio	2021-12-21_21h50.48.483	THAI_DOC	2021.2.3	Win32	59.22065616						0	4	4	4	1
m	1	1.0162						ZAMPINO	p	7	6	monitoring	500	parola	1	ong	0	no	MZ19M21	19	maschio	2021-12-21_21h50.48.483	THAI_DOC	2021.2.3	Win32	59.22065616						0	5	5	5	1
m	1	0.9165						CALDAIA	p	7	12	monitoring	250	parola	1	ong	0	no	MZ19M21	19	maschio	2021-12-21_21h50.48.483	THAI_DOC	2021.2.3	Win32	59.22065616						0	6	6	6	1
z	1	1.4042						FULGINE	np	7	0	monitoring	0	nonparola	2	ong	0	no	MZ19M21	19	maschio	2021-12-21_21h50.48.483	THAI_DOC	2021.2.3	Win32	59.22065616						0	7	7	7	1
m	1	1.1045						URANIO	p	6	9	monitoring	250	parola	1	ong	0	no	MZ19M21	19	maschio	2021-12-21_21h50.48.483	THAI_DOC	2021.2.3	Win32	59.22065616						0	8	8	8	1
z	1	1.0658						APISSO	np	6	0	monitoring	500	nonparola	2	ong	0	no	MZ19M21	19	maschio	2021-12-21_21h50.48.483	THAI_DOC	2021.2.3	Win32	59.22065616						0	9	9	9	1
z	0	1.4323						CAGERMA	np	7	0	monitoring	0	l	2	pmcue	0	no	MZ19M21	19	maschio	2021-12-21_21h50.48.483	THAI_DOC	2021.2.3	Win32	59.22065616						0	10	10	10	1
m	1	1.5095						TAZZINA	p	7	10	monitoring	250	parola	1	ong	0	no	MZ19M21	19	maschio	2021-12-21_21h50.48.483	THAI_DOC	2021.2.3	Win32	59.22065616						0	11	11	11	1
m	1	1.8822						VAPORE	p	6	40	monitoring	0	parola	1	ong	0	no	MZ19M21	19	maschio	2021-12-21_21h50.48.483	THAI_DOC	2021.2.3	Win32	59.22065616						0	12	12	12	1
z	1	1.1659						FEDORE	np	6	0	monitoring	250	nonparola	2	ong	0	no	MZ19M21	19	maschio	2021-12-21_21h50.48.483	THAI_DOC	2021.2.3	Win32	59.22065616						0	13	13	13	1
m	1	1.043						MONTONE	p	7	8	monitoring	250	parola	1	ong	0	no	MZ19M21	19	maschio	2021-12-21_21h50.48.483	THAI_DOC	2021.2.3	Win32	59.22065616						0	14	14	14	1
z	1	1.283						CANEZZA	np	7	0	monitoring	0	nonparola	2	ong	0	no	MZ19M21	19	maschio	2021-12-21_21h50.48.483	THAI_DOC	2021.2.3	Win32	59.22065616						0	15	15	15	1
	0							RAGINA	np	6	0	monitoring	250	nonparola	2	ong	0	no	MZ19M21	19	maschio	2021-12-21_21h50.48.483	THAI_DOC	2021.2.3	Win32	59.22065616						0	16	16	16	1
z	0	-2.0439						AGNELLO	p	7	17	monitoring	250	parola	1	ong	0	no	MZ19M21	19	maschio	2021-12-21_21h50.48.483	THAI_DOC	2021.2.3	Win32	59.22065616						0	17	17	17	1
z	1	1.4501						PINARIO	np	7	0	monitoring	250	nonparola	2	ong	0	no	MZ19M21	19	maschio	2021-12-21_21h50.48.483	THAI_DOC	2021.2.3	Win32	59.22065616						0	18	18	18	1
z	1	0.9944						INDANO	np	6	0	monitoring	500	nonparola	2	ong	0	no	MZ19M21	19	maschio	2021-12-21_21h50.48.483	THAI_DOC	2021.2.3	Win32	59.22065616						0	19	19	19	1
z	0	1.41						BISTURI	p	7	8	monitoring	250	parola	1	ong	0	no	MZ19M21	19	maschio	2021-12-21_21h50.48.483	THAI_DOC	2021.2.3	Win32	59.22065616						0	20	20	20	1
z	1	1.0995						SECONTO	np	7	0	monitoring	250	nonparola	2	ong	0	no	MZ19M21	19	maschio	2021-12-21_21h50.48.483	THAI_DOC	2021.2.3	Win32	59.22065616						0	21	21	21	1
l	1	1.066						POMATA	p	6	0	monitoring	500	l	1	pmcue	0	no	MZ19M21	19	maschio	2021-12-21_21h50.48.483	THAI_DOC	2021.2.3	Win32	59.22065616						0	22	22	22	1
z	1	1.6943						UMETTA	np	6	0	monitoring	250	nonparola	2	ong	0	no	MZ19M21	19	maschio	2021-12-21_21h50.48.483	THAI_DOC	2021.2.3	Win32	59.22065616						0	23	23	23	1
m	1	1.233						FRUSCIO	p	7	9	monitoring	0	parola	1	ong	0	no	MZ19M21	19	maschio	2021-12-21_21h50.48.483	THAI_DOC	2021.2.3	Win32	59.22065616						0	24	24	24	1
m	1	1.0656						ORDIGNO	p	7	15	monitoring	250	parola	1	ong	0	no	MZ19M21	19	maschio	2021-12-21_21h50.48.483	THAI_DOC	2021.2.3	Win32	59.22065616						0	25	25	25	1
m	0	1.0995						METALO	np	6	0	monitoring	0	nonparola	2	ong	0	no	MZ19M21	19	maschio	2021-12-21_21h50.48.483	THAI_DOC	2021.2.3	Win32	59.22065616						0	26	26	26	1
z	1	1.7324						GAVERA	np	6	0	monitoring	500	nonparola	2	ong	0	no	MZ19M21	19	maschio	2021-12-21_21h50.48.483	THAI_DOC	2021.2.3	Win32	59.22065616						0	27	27	27	1
m	1	1.3218						INSERTO	p	7	9	monitoring	0	parola	1	ong	0	no	MZ19M21	19	maschio	2021-12-21_21h50.48.483	THAI_DOC	2021.2.3	Win32	59.22065616						0	28	28	28	1
m	1	0.9504						VICARIO	p	7	9	monitoring	500	parola	1	ong	0	no	MZ19M21	19	maschio	2021-12-21_21h50.48.483	THAI_DOC	2021.2.3	Win32	59.22065616						0	29	29	29	1
z	1	1.0712						ACENDA	np	6	0	monitoring	0	nonparola	2	ong	0	no	MZ19M21	19	maschio	2021-12-21_21h50.48.483	THAI_DOC	2021.2.3	Win32	59.22065616						0	30	30	30	1
m	1	1.299						DECADE	p	6	7	monitoring	0	parola	1	ong	0	no	MZ19M21	19	maschio	2021-12-21_21h50.48.483	THAI_DOC	2021.2.3	Win32	59.22065616						0	31	31	31	1
m	0	1.7155						PALETE	np	6	0	monitoring	500	nonparola	2	ong	0	no	MZ19M21	19	maschio	2021-12-21_21h50.48.483	THAI_DOC	2021.2.3	Win32	59.22065616						0	32	32	32	1
m	1	0.9405						SENAPE	p	6	17	monitoring	500	parola	1	ong	0	no	MZ19M21	19	maschio	2021-12-21_21h50.48.483	THAI_DOC	2021.2.3	Win32	59.22065616						0	33	33	33	1
z	1	1.1831						TENTONO	np	7	0	monitoring	0	nonparola	2	ong	0	no	MZ19M21	19	maschio	2021-12-21_21h50.48.483	THAI_DOC	2021.2.3	Win32	59.22065616						0	34	34	34	1
l	1	0.9004						MANICO	p	6	12	monitoring	0	l	1	pmcue	0	no	MZ19M21	19	maschio	2021-12-21_21h50.48.483	THAI_DOC	2021.2.3	Win32	59.22065616						0	35	35	35	1
m	1	0.9848						GETTONE	p	7	5	monitoring	250	parola	1	ong	0	no	MZ19M21	19	maschio	2021-12-21_21h50.48.483	THAI_DOC	2021.2.3	Win32	59.22065616						0	36	36	36	1
z	1	1.0988						CALERA	np	6	0	monitoring	500	nonparola	2	ong	0	no	MZ19M21	19	maschio	2021-12-21_21h50.48.483	THAI_DOC	2021.2.3	Win32	59.22065616						0	37	37	37	1
m	1	0.7842						USTIONE	p	7	20	monitoring	500	parola	1	ong	0	no	MZ19M21	19	maschio	2021-12-21_21h50.48.483	THAI_DOC	2021.2.3	Win32	59.22065616						0	38	38	38	1
m	1	0.8167						LEGNAME	p	7	7	monitoring	0	parola	1	ong	0	no	MZ19M21	19	maschio	2021-12-21_21h50.48.483	THAI_DOC	2021.2.3	Win32	59.22065616						0	39	39	39	1
z	1	1.083						MODIVO	np	6	0	monitoring	0	nonparola	2	ong	0	no	MZ19M21	19	maschio	2021-12-21_21h50.48.483	THAI_DOC	2021.2.3	Win32	59.22065616						0	40	40	40	1
m	1	0.9868						RADURA	p	6	9	monitoring	0	parola	1	ong	0	no	MZ19M21	19	maschio	2021-12-21_21h50.48.483	THAI_DOC	2021.2.3	Win32	59.22065616						0	41	41	41	1
z	1	0.866						TUANTO	np	6	0	monitoring	250	nonparola	2	ong	0	no	MZ19M21	19	maschio	2021-12-21_21h50.48.483	THAI_DOC	2021.2.3	Win32	59.22065616						0	42	42	42	1
m	1	1.4073						PICCONE	p	7	11	monitoring	0	parola	1	ong	0	no	MZ19M21	19	maschio	2021-12-21_21h50.48.483	THAI_DOC	2021.2.3	Win32	59.22065616						0	43	43	43	1
z	1	1.1169						LACREME	np	7	0	monitoring	250	nonparola	2	ong	0	no	MZ19M21	19	maschio	2021-12-21_21h50.48.483	THAI_DOC	2021.2.3	Win32	59.22065616						0	44	44	44	1
z	1	1.4444						DILITTA	np	7	0	monitoring	500	nonparola	2	ong	0	no	MZ19M21	19	maschio	2021-12-21_21h50.48.483	THAI_DOC	2021.2.3	Win32	59.22065616						0	45	45	45	1
l	1	1.076						TOMANTE	np	7	0	monitoring	0	l	2	pmcue	0	no	MZ19M21	19	maschio	2021-12-21_21h50.48.483	THAI_DOC	2021.2.3	Win32	59.22065616						0	46	46	46	1
m	1	1.3992						OTTONE	p	6	17	monitoring	500	parola	1	ong	0	no	MZ19M21	19	maschio	2021-12-21_21h50.48.483	THAI_DOC	2021.2.3	Win32	59.22065616						0	47	47	47	1
m	1	0.9512						GAZEBO	p	6	8	monitoring	0	parola	1	ong	0	no	MZ19M21	19	maschio	2021-12-21_21h50.48.483	THAI_DOC	2021.2.3	Win32	59.22065616						0	48	48	48	1
z	1	1.3341						NENICO	np	6	0	monitoring	250	nonparola	2	ong	0	no	MZ19M21	19	maschio	2021-12-21_21h50.48.483	THAI_DOC	2021.2.3	Win32	59.22065616						0	49	49	49	1
m	1	1.1775						ARPIONE	p	7	12	monitoring	250	parola	1	ong	0	no	MZ19M21	19	maschio	2021-12-21_21h50.48.483	THAI_DOC	2021.2.3	Win32	59.22065616						0	50	50	50	1
z	1	1.9315						VANIGIA	np	7	0	monitoring	500	nonparola	2	ong	0	no	MZ19M21	19	maschio	2021-12-21_21h50.48.483	THAI_DOC	2021.2.3	Win32	59.22065616						0	51	51	51	1
z	1	1.3						EBLISSE	np	7	0	monitoring	0	nonparola	2	ong	0	no	MZ19M21	19	maschio	2021-12-21_21h50.48.483	THAI_DOC	2021.2.3	Win32	59.22065616						0	52	52	52	1
m	1	1.2362						CARTINA	p	7	13	monitoring	250	parola	1	ong	0	no	MZ19M21	19	maschio	2021-12-21_21h50.48.483	THAI_DOC	2021.2.3	Win32	59.22065616						0	53	53	53	1
z	1	0.9999						TECITA	np	6	0	monitoring	500	nonparola	2	ong	0	no	MZ19M21	19	maschio	2021-12-21_21h50.48.483	THAI_DOC	2021.2.3	Win32	59.22065616						0	54	54	54	1
m	1	0.9164						FELINO	p	6	9	monitoring	500	parola	1	ong	0	no	MZ19M21	19	maschio	2021-12-21_21h50.48.483	THAI_DOC	2021.2.3	Win32	59.22065616						0	55	55	55	1
z	1	1.4436						GINEVRO	np	7	0	monitoring	250	nonparola	2	ong	0	no	MZ19M21	19	maschio	2021-12-21_21h50.48.483	THAI_DOC	2021.2.3	Win32	59.22065616						0	56	56	56	1
z	1	1.2523						ELANCO	np	6	0	monitoring	250	nonparola	2	ong	0	no	MZ19M21	19	maschio	2021-12-21_21h50.48.483	THAI_DOC	2021.2.3	Win32	59.22065616						0	57	57	57	1
m	1	1.0877						BIDONE	p	6	13	monitoring	0	parola	1	ong	0	no	MZ19M21	19	maschio	2021-12-21_21h50.48.483	THAI_DOC	2021.2.3	Win32	59.22065616						0	58	58	58	1
m	1	1.0826						LEMURE	p	6	3	monitoring	500	parola	1	ong	0	no	MZ19M21	19	maschio	2021-12-21_21h50.48.483	THAI_DOC	2021.2.3	Win32	59.22065616						0	59	59	59	1
l	1	0.8168						SAGOMA	p	6	0	monitoring	250	l	1	pmcue	0	no	MZ19M21	19	maschio	2021-12-21_21h50.48.483	THAI_DOC	2021.2.3	Win32	59.22065616						0	60	60	60	1
m	1	0.9067						REPERTO	p	7	7	monitoring	0	parola	1	ong	0	no	MZ19M21	19	maschio	2021-12-21_21h50.48.483	THAI_DOC	2021.2.3	Win32	59.22065616						0	61	61	61	1
z	1	0.8907						MIDULLO	np	7	0	monitoring	250	nonparola	2	ong	0	no	MZ19M21	19	maschio	2021-12-21_21h50.48.483	THAI_DOC	2021.2.3	Win32	59.22065616						0	62	62	62	1
z	1	1.6576						DANNOLA	np	7	0	monitoring	500	nonparola	2	ong	0	no	MZ19M21	19	maschio	2021-12-21_21h50.48.483	THAI_DOC	2021.2.3	Win32	59.22065616						0	63	63	63	1
m	1	0.8166						ORFANO	p	6	9	monitoring	500	parola	1	ong	0	no	MZ19M21	19	maschio	2021-12-21_21h50.48.483	THAI_DOC	2021.2.3	Win32	59.22065616						0	64	64	64	1
z	1	1.1764						BANENA	np	6	0	monitoring	250	nonparola	2	ong	0	no	MZ19M21	19	maschio	2021-12-21_21h50.48.483	THAI_DOC	2021.2.3	Win32	59.22065616						0	65	65	65	1
z	1	1.144						FERPATA	np	7	0	monitoring	0	nonparola	2	ong	0	no	MZ19M21	19	maschio	2021-12-21_21h50.48.483	THAI_DOC	2021.2.3	Win32	59.22065616						0	66	66	66	1
m	1	0.8111						NEURONE	p	7	11	monitoring	250	parola	1	ong	0	no	MZ19M21	19	maschio	2021-12-21_21h50.48.483	THAI_DOC	2021.2.3	Win32	59.22065616						0	67	67	67	1
z	1	1.0516						LATTERA	np	7	0	monitoring	500	nonparola	2	ong	0	no	MZ19M21	19	maschio	2021-12-21_21h50.48.483	THAI_DOC	2021.2.3	Win32	59.22065616						0	68	68	68	1
z	1	1.0161						GESIONE	np	7	0	monitoring	500	nonparola	2	ong	0	no	MZ19M21	19	maschio	2021-12-21_21h50.48.483	THAI_DOC	2021.2.3	Win32	59.22065616						0	69	69	69	1
z	0	0.7557						PEDANA	p	6	18	monitoring	500	parola	1	ong	0	no	MZ19M21	19	maschio	2021-12-21_21h50.48.483	THAI_DOC	2021.2.3	Win32	59.22065616						0	70	70	70	1
z	0	1.375						MACIATA	np	7	0	monitoring	500	l	2	pmcue	0	no	MZ19M21	19	maschio	2021-12-21_21h50.48.483	THAI_DOC	2021.2.3	Win32	59.22065616						0	71	71	71	1
z	1	1.4881						FIOLINO	np	7	0	monitoring	250	nonparola	2	ong	0	no	MZ19M21	19	maschio	2021-12-21_21h50.48.483	THAI_DOC	2021.2.3	Win32	59.22065616						0	72	72	72	1
m	1	0.9434						INGORGO	p	7	16	monitoring	0	parola	1	ong	0	no	MZ19M21	19	maschio	2021-12-21_21h50.48.483	THAI_DOC	2021.2.3	Win32	59.22065616						0	73	73	73	1
z	1	1.2487						IMPORO	np	6	0	monitoring	250	nonparola	2	ong	0	no	MZ19M21	19	maschio	2021-12-21_21h50.48.483	THAI_DOC	2021.2.3	Win32	59.22065616						0	74	74	74	1
m	1	1.2593						NOBILE	p	6	29	monitoring	500	parola	1	ong	0	no	MZ19M21	19	maschio	2021-12-21_21h50.48.483	THAI_DOC	2021.2.3	Win32	59.22065616						0	75	75	75	1
m	1	1.5707						MINIERA	p	7	19	monitoring	500	parola	1	ong	0	no	MZ19M21	19	maschio	2021-12-21_21h50.48.483	THAI_DOC	2021.2.3	Win32	59.22065616						0	76	76	76	1
z	1	1.0159						ALLARVE	np	7	0	monitoring	500	nonparola	2	ong	0	no	MZ19M21	19	maschio	2021-12-21_21h50.48.483	THAI_DOC	2021.2.3	Win32	59.22065616						0	77	77	77	1
z	1	0.8667						DIBANO	np	6	0	monitoring	250	nonparola	2	ong	0	no	MZ19M21	19	maschio	2021-12-21_21h50.48.483	THAI_DOC	2021.2.3	Win32	59.22065616						0	78	78	78	1
m	1	0.9598						FAGOTTO	p	7	7	monitoring	0	parola	1	ong	0	no	MZ19M21	19	maschio	2021-12-21_21h50.48.483	THAI_DOC	2021.2.3	Win32	59.22065616						0	79	79	79	1
m	1	0.7675						PALUDE	p	6	13	monitoring	0	parola	1	ong	0	no	MZ19M21	19	maschio	2021-12-21_21h50.48.483	THAI_DOC	2021.2.3	Win32	59.22065616						0	80	80	80	1
z	1	0.859						MUDINO	np	6	0	monitoring	500	nonparola	2	ong	0	no	MZ19M21	19	maschio	2021-12-21_21h50.48.483	THAI_DOC	2021.2.3	Win32	59.22065616						0	81	81	81	1
z	1	0.8073						ESTEBA	np	6	0	monitoring	500	nonparola	2	ong	0	no	MZ19M21	19	maschio	2021-12-21_21h50.48.483	THAI_DOC	2021.2.3	Win32	59.22065616						0	82	82	82	1
m	0	1.0907						MANTIDE	p	7	9	monitoring	250	l	1	pmcue	0	no	MZ19M21	19	maschio	2021-12-21_21h50.48.483	THAI_DOC	2021.2.3	Win32	59.22065616						0	83	83	83	1
m	1	1.3352						UVETTA	p	6	11	monitoring	500	parola	1	ong	0	no	MZ19M21	19	maschio	2021-12-21_21h50.48.483	THAI_DOC	2021.2.3	Win32	59.22065616						0	84	84	84	1
m	1	1.0567						ESILIO	p	6	41	monitoring	250	parola	1	ong	0	no	MZ19M21	19	maschio	2021-12-21_21h50.48.483	THAI_DOC	2021.2.3	Win32	59.22065616						0	85	85	85	1
z	1	1.1045						RECRUTA	np	7	0	monitoring	500	nonparola	2	ong	0	no	MZ19M21	19	maschio	2021-12-21_21h50.48.483	THAI_DOC	2021.2.3	Win32	59.22065616						0	86	86	86	1
m	1	1.4324						TIMONE	p	7	31	monitoring	250	parola	1	ong	0	no	MZ19M21	19	maschio	2021-12-21_21h50.48.483	THAI_DOC	2021.2.3	Win32	59.22065616						0	87	87	87	1
m	1	0.7606						CAVOLO	p	6	13	monitoring	0	parola	1	ong	0	no	MZ19M21	19	maschio	2021-12-21_21h50.48.483	THAI_DOC	2021.2.3	Win32	59.22065616						0	88	88	88	1
z	1	1.3363						NOTTARE	np	7	0	monitoring	500	nonparola	2	ong	0	no	MZ19M21	19	maschio	2021-12-21_21h50.48.483	THAI_DOC	2021.2.3	Win32	59.22065616						0	89	89	89	1
m	1	1.1614						LICHENE	p	7	7	monitoring	0	parola	1	ong	0	no	MZ19M21	19	maschio	2021-12-21_21h50.48.483	THAI_DOC	2021.2.3	Win32	59.22065616						0	90	90	90	1
z	1	0.9941						PUSTINO	np	7	0	monitoring	500	nonparola	2	ong	0	no	MZ19M21	19	maschio	2021-12-21_21h50.48.483	THAI_DOC	2021.2.3	Win32	59.22065616						0	91	91	91	1
m	1	1.1035						MULINO	p	6	7	monitoring	0	parola	1	ong	0	no	MZ19M21	19	maschio	2021-12-21_21h50.48.483	THAI_DOC	2021.2.3	Win32	59.22065616						0	92	92	92	1
z	1	1.0372						VAROLO	np	6	0	monitoring	0	nonparola	2	ong	0	no	MZ19M21	19	maschio	2021-12-21_21h50.48.483	THAI_DOC	2021.2.3	Win32	59.22065616						0	93	93	93	1
m	0	0.774						ENIGMA	p	6	9	monitoring	500	l	1	pmcue	0	no	MZ19M21	19	maschio	2021-12-21_21h50.48.483	THAI_DOC	2021.2.3	Win32	59.22065616						0	94	94	94	1
m	1	1.0441						NARICE	p	6	15	monitoring	250	parola	1	ong	0	no	MZ19M21	19	maschio	2021-12-21_21h50.48.483	THAI_DOC	2021.2.3	Win32	59.22065616						0	95	95	95	1
z	1	0.9117						CAVIDE	np	6	0	monitoring	500	nonparola	2	ong	0	no	MZ19M21	19	maschio	2021-12-21_21h50.48.483	THAI_DOC	2021.2.3	Win32	59.22065616						0	96	96	96	1
z	1	1.4564						VOLACE	np	6	0	monitoring	0	nonparola	2	ong	0	no	MZ19M21	19	maschio	2021-12-21_21h50.48.483	THAI_DOC	2021.2.3	Win32	59.22065616						0	97	97	97	1
z	1	1.2346						SADICE	np	6	0	monitoring	0	nonparola	2	ong	0	no	MZ19M21	19	maschio	2021-12-21_21h50.48.483	THAI_DOC	2021.2.3	Win32	59.22065616						0	98	98	98	1
m	1	0.9414						VORTICE	p	7	14	monitoring	250	parola	1	ong	0	no	MZ19M21	19	maschio	2021-12-21_21h50.48.483	THAI_DOC	2021.2.3	Win32	59.22065616						0	99	99	99	1
																			MZ19M21	19	maschio	2021-12-21_21h50.48.483	THAI_DOC	2021.2.3	Win32	59.22065616											y	1	11.1641	n	1	3.8037	n	1	12.5389
