# Supplementary material for: Thinking about it: the impact of COVID-19-related stimuli on prospective memory
Source: PeerJ. 2023 Nov 16;11:e16389. doi: 10.7717/peerj.16389 (PMC10657566; doi:10.7717/peerj.16389)
Supplement: Supplemental Information 4 — The raw data from both the task and the questionnaire. Both folders are divided in the three conditions (COV, DOC, and NEGA) depending on the presented video clip. [file peerj-11-16389-s004.zip › Data/RAW_Data_Task/DOC_version/AB21M8_doc.csv]

trial_key.keys	trial_key.corr	trial_key.rt	trials_loop_practice.thisRepN	trials_loop_practice.thisTrialN	trials_loop_practice.thisN	trials_loop_practice.thisIndex	trials_loop_practice.ran	stimolo	parolanonparola	lunghezza	frequenza	blocco	jitter	rispcorr	StimTrig	stim_type	stimulus_after	underline	ID_Soggetto*	Età*	Sesso	date	expName	psychopyVersion	OS	frameRate	trials_loop_baseline.thisRepN	trials_loop_baseline.thisTrialN	trials_loop_baseline.thisN	trials_loop_baseline.thisIndex	trials_loop_baseline.ran	trials_loop_attention.thisRepN	trials_loop_attention.thisTrialN	trials_loop_attention.thisN	trials_loop_attention.thisIndex	trials_loop_attention.ran	neutral1_key.keys	neutral1_key.corr	neutral1_key.rt	neutral1_key_2.keys	neutral1_key_2.corr	neutral1_key_2.rt	neutral1_key_3.keys	neutral1_key_3.corr	neutral1_key_3.rt
m	1	1.2339	0	0	0	0	1	ARANCIA	p	7	31	practice	500	parola	1	ong	0	no	AB21M8	21	Maschio	2021-11-08_12h06.58.229	THAI_DOC	2021.2.3	MacIntel	59.99880002
z	1	0.9465	0	1	1	1	1	RECINA	np	6	0	practice	500	nonparola	2	ong	0	no	AB21M8	21	Maschio	2021-11-08_12h06.58.229	THAI_DOC	2021.2.3	MacIntel	59.99880002
z	1	0.9371	0	2	2	2	1	TUCCANA	np	7	0	practice	250	nonparola	2	ong	0	no	AB21M8	21	Maschio	2021-11-08_12h06.58.229	THAI_DOC	2021.2.3	MacIntel	59.99880002
m	1	0.5937	0	3	3	3	1	PETTINE	p	7	1	practice	0	parola	1	ong	0	no	AB21M8	21	Maschio	2021-11-08_12h06.58.229	THAI_DOC	2021.2.3	MacIntel	59.99880002
z	1	0.9844	0	4	4	4	1	INFITO	np	6	0	practice	500	nonparola	2	ong	0	no	AB21M8	21	Maschio	2021-11-08_12h06.58.229	THAI_DOC	2021.2.3	MacIntel	59.99880002
m	1	0.6975	0	5	5	5	1	GIUDICE	p	7	374	practice	500	parola	1	ong	0	no	AB21M8	21	Maschio	2021-11-08_12h06.58.229	THAI_DOC	2021.2.3	MacIntel	59.99880002
m	1	0.6896	0	6	6	6	1	VOLANTE	p	7	89	practice	0	parola	1	ong	0	no	AB21M8	21	Maschio	2021-11-08_12h06.58.229	THAI_DOC	2021.2.3	MacIntel	59.99880002
z	1	0.6878	0	7	7	7	1	CUBELA	np	6	0	practice	250	nonparola	2	ong	0	no	AB21M8	21	Maschio	2021-11-08_12h06.58.229	THAI_DOC	2021.2.3	MacIntel	59.99880002
z	1	0.8991	0	8	8	8	1	LUGGINE	np	7	0	practice	0	nonparola	2	ong	0	no	AB21M8	21	Maschio	2021-11-08_12h06.58.229	THAI_DOC	2021.2.3	MacIntel	59.99880002
m	1	0.6031	0	9	9	9	1	DISEGNO	p	7	201	practice	0	parola	1	ong	0	no	AB21M8	21	Maschio	2021-11-08_12h06.58.229	THAI_DOC	2021.2.3	MacIntel	59.99880002
m	1	0.9041						RELITTO	p	7	8	baseline	500	parola	1	ong	0	no	AB21M8	21	Maschio	2021-11-08_12h06.58.229	THAI_DOC	2021.2.3	MacIntel	59.99880002	0	0	0	0	1
m	1	1.037						GERANIO	p	7	12	baseline	250	parola	1	ong	0	no	AB21M8	21	Maschio	2021-11-08_12h06.58.229	THAI_DOC	2021.2.3	MacIntel	59.99880002	0	1	1	1	1
z	1	0.7725						VANANGA	np	7	0	baseline	0	nonparola	2	ong	0	no	AB21M8	21	Maschio	2021-11-08_12h06.58.229	THAI_DOC	2021.2.3	MacIntel	59.99880002	0	2	2	2	1
m	1	0.9017						NATICA	p	6	5	baseline	250	parola	1	ong	0	no	AB21M8	21	Maschio	2021-11-08_12h06.58.229	THAI_DOC	2021.2.3	MacIntel	59.99880002	0	3	3	3	1
z	1	0.7013						USTELLO	np	7	0	baseline	500	nonparola	2	ong	0	no	AB21M8	21	Maschio	2021-11-08_12h06.58.229	THAI_DOC	2021.2.3	MacIntel	59.99880002	0	4	4	4	1
m	1	0.6826						METANO	p	6	17	baseline	250	parola	1	ong	0	no	AB21M8	21	Maschio	2021-11-08_12h06.58.229	THAI_DOC	2021.2.3	MacIntel	59.99880002	0	5	5	5	1
z	1	0.7984						FIURIA	np	6	0	baseline	500	nonparola	2	ong	0	no	AB21M8	21	Maschio	2021-11-08_12h06.58.229	THAI_DOC	2021.2.3	MacIntel	59.99880002	0	6	6	6	1
m	1	0.6316						SUGHERO	p	7	5	baseline	250	parola	1	ong	0	no	AB21M8	21	Maschio	2021-11-08_12h06.58.229	THAI_DOC	2021.2.3	MacIntel	59.99880002	0	7	7	7	1
z	1	0.7497						PIROTA	np	6	0	baseline	250	nonparola	2	ong	0	no	AB21M8	21	Maschio	2021-11-08_12h06.58.229	THAI_DOC	2021.2.3	MacIntel	59.99880002	0	8	8	8	1
z	1	0.698						BAMBORA	np	7	0	baseline	0	nonparola	2	ong	0	no	AB21M8	21	Maschio	2021-11-08_12h06.58.229	THAI_DOC	2021.2.3	MacIntel	59.99880002	0	9	9	9	1
m	1	0.582						PETALO	p	6	27	baseline	250	parola	1	ong	0	no	AB21M8	21	Maschio	2021-11-08_12h06.58.229	THAI_DOC	2021.2.3	MacIntel	59.99880002	0	10	10	10	1
m	1	0.6157						ELMETTO	p	7	5	baseline	0	parola	1	ong	0	no	AB21M8	21	Maschio	2021-11-08_12h06.58.229	THAI_DOC	2021.2.3	MacIntel	59.99880002	0	11	11	11	1
z	1	0.6078						DOBILE	np	6	0	baseline	250	nonparola	2	ong	0	no	AB21M8	21	Maschio	2021-11-08_12h06.58.229	THAI_DOC	2021.2.3	MacIntel	59.99880002	0	12	12	12	1
z	0	0.8411						BAVERO	p	6	7	baseline	0	parola	1	ong	0	no	AB21M8	21	Maschio	2021-11-08_12h06.58.229	THAI_DOC	2021.2.3	MacIntel	59.99880002	0	13	13	13	1
m	1	0.8339						VALENZA	p	7	10	baseline	500	parola	1	ong	0	no	AB21M8	21	Maschio	2021-11-08_12h06.58.229	THAI_DOC	2021.2.3	MacIntel	59.99880002	0	14	14	14	1
z	1	0.7001						ORDONE	np	6	0	baseline	250	nonparola	2	ong	0	no	AB21M8	21	Maschio	2021-11-08_12h06.58.229	THAI_DOC	2021.2.3	MacIntel	59.99880002	0	15	15	15	1
z	1	0.7055						TERPONE	np	7	0	baseline	250	nonparola	2	ong	0	no	AB21M8	21	Maschio	2021-11-08_12h06.58.229	THAI_DOC	2021.2.3	MacIntel	59.99880002	0	16	16	16	1
m	1	0.6016						INCHINO	p	7	10	baseline	250	parola	1	ong	0	no	AB21M8	21	Maschio	2021-11-08_12h06.58.229	THAI_DOC	2021.2.3	MacIntel	59.99880002	0	17	17	17	1
m	1	0.6146						ETTARO	p	6	31	baseline	0	parola	1	ong	0	no	AB21M8	21	Maschio	2021-11-08_12h06.58.229	THAI_DOC	2021.2.3	MacIntel	59.99880002	0	18	18	18	1
z	1	0.6166						LUVACA	np	6	0	baseline	250	nonparola	2	ong	0	no	AB21M8	21	Maschio	2021-11-08_12h06.58.229	THAI_DOC	2021.2.3	MacIntel	59.99880002	0	19	19	19	1
m	1	0.5647						DUETTO	p	6	23	baseline	500	parola	1	ong	0	no	AB21M8	21	Maschio	2021-11-08_12h06.58.229	THAI_DOC	2021.2.3	MacIntel	59.99880002	0	20	20	20	1
z	1	0.7374						PUPILE	np	6	0	baseline	250	nonparola	2	ong	0	no	AB21M8	21	Maschio	2021-11-08_12h06.58.229	THAI_DOC	2021.2.3	MacIntel	59.99880002	0	21	21	21	1
z	1	0.6307						STOVACO	np	7	0	baseline	0	nonparola	2	ong	0	no	AB21M8	21	Maschio	2021-11-08_12h06.58.229	THAI_DOC	2021.2.3	MacIntel	59.99880002	0	22	22	22	1
m	1	0.5197						BARILE	p	6	7	baseline	500	parola	1	ong	0	no	AB21M8	21	Maschio	2021-11-08_12h06.58.229	THAI_DOC	2021.2.3	MacIntel	59.99880002	0	23	23	23	1
z	1	0.6478						RANAIO	np	6	0	baseline	250	nonparola	2	ong	0	no	AB21M8	21	Maschio	2021-11-08_12h06.58.229	THAI_DOC	2021.2.3	MacIntel	59.99880002	0	24	24	24	1
m	1	0.6172						CAVERNA	p	7	14	baseline	250	parola	1	ong	0	no	AB21M8	21	Maschio	2021-11-08_12h06.58.229	THAI_DOC	2021.2.3	MacIntel	59.99880002	0	25	25	25	1
z	1	1.1758						ROTOIA	np	7	0	baseline	500	nonparola	2	ong	0	no	AB21M8	21	Maschio	2021-11-08_12h06.58.229	THAI_DOC	2021.2.3	MacIntel	59.99880002	0	26	26	26	1
m	1	0.6336						ALTURA	p	6	8	baseline	500	parola	1	ong	0	no	AB21M8	21	Maschio	2021-11-08_12h06.58.229	THAI_DOC	2021.2.3	MacIntel	59.99880002	0	27	27	27	1
m	1	0.4647						DIPINTO	p	7	21	baseline	0	parola	1	ong	0	no	AB21M8	21	Maschio	2021-11-08_12h06.58.229	THAI_DOC	2021.2.3	MacIntel	59.99880002	0	28	28	28	1
m	1	0.6243						LEGUME	p	6	11	baseline	250	parola	1	ong	0	no	AB21M8	21	Maschio	2021-11-08_12h06.58.229	THAI_DOC	2021.2.3	MacIntel	59.99880002	0	29	29	29	1
z	1	0.5927						FEDINO	np	6	0	baseline	500	nonparola	2	ong	0	no	AB21M8	21	Maschio	2021-11-08_12h06.58.229	THAI_DOC	2021.2.3	MacIntel	59.99880002	0	30	30	30	1
m	1	0.6319						MENSOLA	p	7	7	baseline	0	parola	1	ong	0	no	AB21M8	21	Maschio	2021-11-08_12h06.58.229	THAI_DOC	2021.2.3	MacIntel	59.99880002	0	31	31	31	1
z	1	0.6664						ALCUME	np	6	0	baseline	500	nonparola	2	ong	0	no	AB21M8	21	Maschio	2021-11-08_12h06.58.229	THAI_DOC	2021.2.3	MacIntel	59.99880002	0	32	32	32	1
m	1	0.9807						INNESTO	p	6	13	baseline	0	parola	1	ong	0	no	AB21M8	21	Maschio	2021-11-08_12h06.58.229	THAI_DOC	2021.2.3	MacIntel	59.99880002	0	33	33	33	1
z	1	0.6958						LAVENDA	np	7	0	baseline	0	nonparola	2	ong	0	no	AB21M8	21	Maschio	2021-11-08_12h06.58.229	THAI_DOC	2021.2.3	MacIntel	59.99880002	0	34	34	34	1
m	1	0.715						SLAVINA	p	7	5	baseline	500	parola	1	ong	0	no	AB21M8	21	Maschio	2021-11-08_12h06.58.229	THAI_DOC	2021.2.3	MacIntel	59.99880002	0	35	35	35	1
m	1	0.5815						ORMONE	p	6	6	baseline	500	parola	1	ong	0	no	AB21M8	21	Maschio	2021-11-08_12h06.58.229	THAI_DOC	2021.2.3	MacIntel	59.99880002	0	36	36	36	1
z	1	0.6024						UMIONE	np	6	0	baseline	0	nonparola	2	ong	0	no	AB21M8	21	Maschio	2021-11-08_12h06.58.229	THAI_DOC	2021.2.3	MacIntel	59.99880002	0	37	37	37	1
m	1	0.5384						SALAME	p	6	14	baseline	0	parola	1	ong	0	no	AB21M8	21	Maschio	2021-11-08_12h06.58.229	THAI_DOC	2021.2.3	MacIntel	59.99880002	0	38	38	38	1
z	1	0.6707						GANDOLA	np	7	0	baseline	500	nonparola	2	ong	0	no	AB21M8	21	Maschio	2021-11-08_12h06.58.229	THAI_DOC	2021.2.3	MacIntel	59.99880002	0	39	39	39	1
z	1	0.7503						DIGEGNO	np	7	0	baseline	500	nonparola	2	ong	0	no	AB21M8	21	Maschio	2021-11-08_12h06.58.229	THAI_DOC	2021.2.3	MacIntel	59.99880002	0	40	40	40	1
z	1	0.6996						BACRECA	np	7	0	baseline	0	nonparola	2	ong	0	no	AB21M8	21	Maschio	2021-11-08_12h06.58.229	THAI_DOC	2021.2.3	MacIntel	59.99880002	0	41	41	41	1
m	1	0.582						RUDERE	p	6	8	baseline	250	parola	1	ong	0	no	AB21M8	21	Maschio	2021-11-08_12h06.58.229	THAI_DOC	2021.2.3	MacIntel	59.99880002	0	42	42	42	1
z	1	0.6181						OSCITE	np	6	0	baseline	250	nonparola	2	ong	0	no	AB21M8	21	Maschio	2021-11-08_12h06.58.229	THAI_DOC	2021.2.3	MacIntel	59.99880002	0	43	43	43	1
m	1	0.5078						NETTARE	p	7	14	baseline	500	parola	1	ong	0	no	AB21M8	21	Maschio	2021-11-08_12h06.58.229	THAI_DOC	2021.2.3	MacIntel	59.99880002	0	44	44	44	1
z	1	0.6476						PENTERA	np	7	0	baseline	0	nonparola	2	ong	0	no	AB21M8	21	Maschio	2021-11-08_12h06.58.229	THAI_DOC	2021.2.3	MacIntel	59.99880002	0	45	45	45	1
z	1	0.5324						NEBOZIO	np	7	0	baseline	250	nonparola	2	ong	0	no	AB21M8	21	Maschio	2021-11-08_12h06.58.229	THAI_DOC	2021.2.3	MacIntel	59.99880002	0	46	46	46	1
m	1	0.5522						ZATTERA	p	7	14	baseline	500	parola	1	ong	0	no	AB21M8	21	Maschio	2021-11-08_12h06.58.229	THAI_DOC	2021.2.3	MacIntel	59.99880002	0	47	47	47	1
m	1	0.6242						LAMIERA	p	7	11	baseline	500	parola	1	ong	0	no	AB21M8	21	Maschio	2021-11-08_12h06.58.229	THAI_DOC	2021.2.3	MacIntel	59.99880002	0	48	48	48	1
z	1	0.617						CULINA	np	6	0	baseline	500	nonparola	2	ong	0	no	AB21M8	21	Maschio	2021-11-08_12h06.58.229	THAI_DOC	2021.2.3	MacIntel	59.99880002	0	49	49	49	1
m	1	0.6011						FALANGE	p	7	9	baseline	250	parola	1	ong	0	no	AB21M8	21	Maschio	2021-11-08_12h06.58.229	THAI_DOC	2021.2.3	MacIntel	59.99880002	0	50	50	50	1
m	1	0.4858						PEDALE	p	6	16	baseline	500	parola	1	ong	0	no	AB21M8	21	Maschio	2021-11-08_12h06.58.229	THAI_DOC	2021.2.3	MacIntel	59.99880002	0	51	51	51	1
z	1	0.7317						METARDO	np	7	0	baseline	500	nonparola	2	ong	0	no	AB21M8	21	Maschio	2021-11-08_12h06.58.229	THAI_DOC	2021.2.3	MacIntel	59.99880002	0	52	52	52	1
m	1	0.5648						EMPORIO	p	7	3	baseline	250	parola	1	ong	0	no	AB21M8	21	Maschio	2021-11-08_12h06.58.229	THAI_DOC	2021.2.3	MacIntel	59.99880002	0	53	53	53	1
z	1	0.5808						TAPORE	np	6	0	baseline	0	nonparola	2	ong	0	no	AB21M8	21	Maschio	2021-11-08_12h06.58.229	THAI_DOC	2021.2.3	MacIntel	59.99880002	0	54	54	54	1
z	1	0.6334						DENTIDE	np	7	0	baseline	250	nonparola	2	ong	0	no	AB21M8	21	Maschio	2021-11-08_12h06.58.229	THAI_DOC	2021.2.3	MacIntel	59.99880002	0	55	55	55	1
z	1	0.59						SEPERTO	np	7	0	baseline	500	nonparola	2	ong	0	no	AB21M8	21	Maschio	2021-11-08_12h06.58.229	THAI_DOC	2021.2.3	MacIntel	59.99880002	0	56	56	56	1
m	1	0.5663						MUCOSA	p	6	6	baseline	500	parola	1	ong	0	no	AB21M8	21	Maschio	2021-11-08_12h06.58.229	THAI_DOC	2021.2.3	MacIntel	59.99880002	0	57	57	57	1
z	1	0.5503						BECULLA	np	7	0	baseline	250	nonparola	2	ong	0	no	AB21M8	21	Maschio	2021-11-08_12h06.58.229	THAI_DOC	2021.2.3	MacIntel	59.99880002	0	58	58	58	1
m	1	0.5851						FUCINA	p	6	8	baseline	250	parola	1	ong	0	no	AB21M8	21	Maschio	2021-11-08_12h06.58.229	THAI_DOC	2021.2.3	MacIntel	59.99880002	0	59	59	59	1
m	1	0.5824						ECLISSI	p	7	5	baseline	0	parola	1	ong	0	no	AB21M8	21	Maschio	2021-11-08_12h06.58.229	THAI_DOC	2021.2.3	MacIntel	59.99880002	0	60	60	60	1
m	1	0.5647						TROFEO	p	6	23	baseline	250	parola	1	ong	0	no	AB21M8	21	Maschio	2021-11-08_12h06.58.229	THAI_DOC	2021.2.3	MacIntel	59.99880002	0	61	61	61	1
m	1	0.582						ROTTAME	p	7	7	baseline	0	parola	1	ong	0	no	AB21M8	21	Maschio	2021-11-08_12h06.58.229	THAI_DOC	2021.2.3	MacIntel	59.99880002	0	62	62	62	1
z	1	0.6151						MENDOLO	np	7	0	baseline	500	nonparola	2	ong	0	no	AB21M8	21	Maschio	2021-11-08_12h06.58.229	THAI_DOC	2021.2.3	MacIntel	59.99880002	0	63	63	63	1
z	1	0.5858						ARSINE	np	6	0	baseline	250	nonparola	2	ong	0	no	AB21M8	21	Maschio	2021-11-08_12h06.58.229	THAI_DOC	2021.2.3	MacIntel	59.99880002	0	64	64	64	1
m	1	0.5826						TISANA	p	6	7	baseline	0	parola	1	ong	0	no	AB21M8	21	Maschio	2021-11-08_12h06.58.229	THAI_DOC	2021.2.3	MacIntel	59.99880002	0	65	65	65	1
z	1	0.5912						ORLINO	np	6	0	baseline	0	nonparola	2	ong	0	no	AB21M8	21	Maschio	2021-11-08_12h06.58.229	THAI_DOC	2021.2.3	MacIntel	59.99880002	0	66	66	66	1
z	0	0.6036						ARINGA	p	6	9	baseline	500	parola	1	ong	0	no	AB21M8	21	Maschio	2021-11-08_12h06.58.229	THAI_DOC	2021.2.3	MacIntel	59.99880002	0	67	67	67	1
z	1	0.6723						TENGINE	np	7	0	baseline	0	nonparola	2	ong	0	no	AB21M8	21	Maschio	2021-11-08_12h06.58.229	THAI_DOC	2021.2.3	MacIntel	59.99880002	0	68	68	68	1
m	1	0.5645						ATTICO	p	6	6	baseline	500	parola	1	ong	0	no	AB21M8	21	Maschio	2021-11-08_12h06.58.229	THAI_DOC	2021.2.3	MacIntel	59.99880002	0	69	69	69	1
z	1	0.568						VENORE	np	6	0	baseline	250	nonparola	2	ong	0	no	AB21M8	21	Maschio	2021-11-08_12h06.58.229	THAI_DOC	2021.2.3	MacIntel	59.99880002	0	70	70	70	1
m	1	0.5675						DARSENA	p	7	9	baseline	0	parola	1	ong	0	no	AB21M8	21	Maschio	2021-11-08_12h06.58.229	THAI_DOC	2021.2.3	MacIntel	59.99880002	0	71	71	71	1
z	1	0.6353						ALCIERE	np	7	0	baseline	250	nonparola	2	ong	0	no	AB21M8	21	Maschio	2021-11-08_12h06.58.229	THAI_DOC	2021.2.3	MacIntel	59.99880002	0	72	72	72	1
z	1	0.7148						ENTIMO	np	6	0	baseline	0	nonparola	2	ong	0	no	AB21M8	21	Maschio	2021-11-08_12h06.58.229	THAI_DOC	2021.2.3	MacIntel	59.99880002	0	73	73	73	1
m	1	0.567						LIVIDO	p	6	8	baseline	500	parola	1	ong	0	no	AB21M8	21	Maschio	2021-11-08_12h06.58.229	THAI_DOC	2021.2.3	MacIntel	59.99880002	0	74	74	74	1
m	1	0.5358						NAUSEA	p	6	15	baseline	0	parola	1	ong	0	no	AB21M8	21	Maschio	2021-11-08_12h06.58.229	THAI_DOC	2021.2.3	MacIntel	59.99880002	0	75	75	75	1
z	1	0.8555						VERCACE	np	7	0	baseline	500	nonparola	2	ong	0	no	AB21M8	21	Maschio	2021-11-08_12h06.58.229	THAI_DOC	2021.2.3	MacIntel	59.99880002	0	76	76	76	1
m	1	0.6207						COFANO	p	6	9	baseline	0	parola	1	ong	0	no	AB21M8	21	Maschio	2021-11-08_12h06.58.229	THAI_DOC	2021.2.3	MacIntel	59.99880002	0	77	77	77	1
z	1	0.6812						USPICIO	np	7	0	baseline	250	nonparola	2	ong	0	no	AB21M8	21	Maschio	2021-11-08_12h06.58.229	THAI_DOC	2021.2.3	MacIntel	59.99880002	0	78	78	78	1
m	1	0.813						IMBUTO	p	6	9	baseline	0	parola	1	ong	0	no	AB21M8	21	Maschio	2021-11-08_12h06.58.229	THAI_DOC	2021.2.3	MacIntel	59.99880002	0	79	79	79	1
z	1	0.6401						SADIVA	np	6	0	baseline	500	nonparola	2	ong	0	no	AB21M8	21	Maschio	2021-11-08_12h06.58.229	THAI_DOC	2021.2.3	MacIntel	59.99880002	0	80	80	80	1
m	1	0.5832						BOZZOLO	p	7	7	baseline	0	parola	1	ong	0	no	AB21M8	21	Maschio	2021-11-08_12h06.58.229	THAI_DOC	2021.2.3	MacIntel	59.99880002	0	81	81	81	1
z	1	0.673						OMPICCIO	np	7	0	baseline	0	nonparola	2	ong	0	no	AB21M8	21	Maschio	2021-11-08_12h06.58.229	THAI_DOC	2021.2.3	MacIntel	59.99880002	0	82	82	82	1
z	1	0.7984						LIMPONE	np	7	0	baseline	500	nonparola	2	ong	0	no	AB21M8	21	Maschio	2021-11-08_12h06.58.229	THAI_DOC	2021.2.3	MacIntel	59.99880002	0	83	83	83	1
z	1	0.7825						NARCICO	np	7	0	baseline	250	nonparola	2	ong	0	no	AB21M8	21	Maschio	2021-11-08_12h06.58.229	THAI_DOC	2021.2.3	MacIntel	59.99880002	0	84	84	84	1
m	1	0.6546						PASCOLO	p	7	7	baseline	0	parola	1	ong	0	no	AB21M8	21	Maschio	2021-11-08_12h06.58.229	THAI_DOC	2021.2.3	MacIntel	59.99880002	0	85	85	85	1
m	0	0.7146						INSOGNA	np	7	0	baseline	250	nonparola	2	ong	0	no	AB21M8	21	Maschio	2021-11-08_12h06.58.229	THAI_DOC	2021.2.3	MacIntel	59.99880002	0	86	86	86	1
m	1	0.6213						PATINA	p	6	14	baseline	250	parola	1	ong	0	no	AB21M8	21	Maschio	2021-11-08_12h06.58.229	THAI_DOC	2021.2.3	MacIntel	59.99880002	0	87	87	87	1
z	1	0.7023						ADOLTO	np	7	0	baseline	0	nonparola	2	ong	0	no	AB21M8	21	Maschio	2021-11-08_12h06.58.229	THAI_DOC	2021.2.3	MacIntel	59.99880002	0	88	88	88	1
m	1	0.6166						UTENTE	p	6	34	baseline	0	parola	1	ong	0	no	AB21M8	21	Maschio	2021-11-08_12h06.58.229	THAI_DOC	2021.2.3	MacIntel	59.99880002	0	89	89	89	1
z	1	0.7168						CIPELLA	np	7	0	baseline	500	nonparola	2	ong	0	no	AB21M8	21	Maschio	2021-11-08_12h06.58.229	THAI_DOC	2021.2.3	MacIntel	59.99880002	0	90	90	90	1
m	1	0.6159						GINEPRO	p	7	10	baseline	0	parola	1	ong	0	no	AB21M8	21	Maschio	2021-11-08_12h06.58.229	THAI_DOC	2021.2.3	MacIntel	59.99880002	0	91	91	91	1
z	1	0.6822						NONATO	np	6	0	baseline	500	nonparola	2	ong	0	no	AB21M8	21	Maschio	2021-11-08_12h06.58.229	THAI_DOC	2021.2.3	MacIntel	59.99880002	0	92	92	92	1
m	1	0.5229						CALICE	p	6	10	baseline	0	parola	1	ong	0	no	AB21M8	21	Maschio	2021-11-08_12h06.58.229	THAI_DOC	2021.2.3	MacIntel	59.99880002	0	93	93	93	1
m	1	0.7147						TORACE	p	6	31	baseline	250	parola	1	ong	0	no	AB21M8	21	Maschio	2021-11-08_12h06.58.229	THAI_DOC	2021.2.3	MacIntel	59.99880002	0	94	94	94	1
z	0	0.7013						REDINE	p	6	8	baseline	500	parola	1	ong	0	no	AB21M8	21	Maschio	2021-11-08_12h06.58.229	THAI_DOC	2021.2.3	MacIntel	59.99880002	0	95	95	95	1
m	1	0.6509						GOMITO	p	6	35	baseline	0	parola	1	ong	0	no	AB21M8	21	Maschio	2021-11-08_12h06.58.229	THAI_DOC	2021.2.3	MacIntel	59.99880002	0	96	96	96	1
z	1	0.7653						INGENSO	np	7	0	baseline	500	nonparola	2	ong	0	no	AB21M8	21	Maschio	2021-11-08_12h06.58.229	THAI_DOC	2021.2.3	MacIntel	59.99880002	0	97	97	97	1
z	1	0.8328						COVALLO	np	7	0	baseline	250	nonparola	2	ong	0	no	AB21M8	21	Maschio	2021-11-08_12h06.58.229	THAI_DOC	2021.2.3	MacIntel	59.99880002	0	98	98	98	1
m	1	0.5019						MONACO	p	6	24	baseline	250	parola	1	ong	0	no	AB21M8	21	Maschio	2021-11-08_12h06.58.229	THAI_DOC	2021.2.3	MacIntel	59.99880002	0	99	99	99	1
m	1	0.873						DILUVIO	p	7	34	monitoring	0	parola	1	ong	0	no	AB21M8	21	Maschio	2021-11-08_12h06.58.229	THAI_DOC	2021.2.3	MacIntel	59.99880002						0	0	0	0	1
z	1	0.8647						PADATO	np	6	0	monitoring	250	nonparola	2	ong	0	no	AB21M8	21	Maschio	2021-11-08_12h06.58.229	THAI_DOC	2021.2.3	MacIntel	59.99880002						0	1	1	1	1
m	1	0.6065						STIVALE	p	7	10	monitoring	0	parola	1	ong	0	no	AB21M8	21	Maschio	2021-11-08_12h06.58.229	THAI_DOC	2021.2.3	MacIntel	59.99880002						0	2	2	2	1
z	1	1.0805						BAMMINO	np	7	0	monitoring	0	nonparola	2	ong	0	no	AB21M8	21	Maschio	2021-11-08_12h06.58.229	THAI_DOC	2021.2.3	MacIntel	59.99880002						0	3	3	3	1
z	1	0.9392						NUDOLA	np	6	0	monitoring	250	nonparola	2	ong	0	no	AB21M8	21	Maschio	2021-11-08_12h06.58.229	THAI_DOC	2021.2.3	MacIntel	59.99880002						0	4	4	4	1
m	1	0.7974						ZAMPINO	p	7	6	monitoring	500	parola	1	ong	0	no	AB21M8	21	Maschio	2021-11-08_12h06.58.229	THAI_DOC	2021.2.3	MacIntel	59.99880002						0	5	5	5	1
m	1	0.9802						CALDAIA	p	7	12	monitoring	250	parola	1	ong	0	no	AB21M8	21	Maschio	2021-11-08_12h06.58.229	THAI_DOC	2021.2.3	MacIntel	59.99880002						0	6	6	6	1
z	1	0.8556						FULGINE	np	7	0	monitoring	0	nonparola	2	ong	0	no	AB21M8	21	Maschio	2021-11-08_12h06.58.229	THAI_DOC	2021.2.3	MacIntel	59.99880002						0	7	7	7	1
m	1	0.6426						URANIO	p	6	9	monitoring	250	parola	1	ong	0	no	AB21M8	21	Maschio	2021-11-08_12h06.58.229	THAI_DOC	2021.2.3	MacIntel	59.99880002						0	8	8	8	1
z	1	0.8055						APISSO	np	6	0	monitoring	500	nonparola	2	ong	0	no	AB21M8	21	Maschio	2021-11-08_12h06.58.229	THAI_DOC	2021.2.3	MacIntel	59.99880002						0	9	9	9	1
z	0	1.7915						CAGERMA	np	7	0	monitoring	0	l	2	pmcue	0	no	AB21M8	21	Maschio	2021-11-08_12h06.58.229	THAI_DOC	2021.2.3	MacIntel	59.99880002						0	10	10	10	1
m	1	0.8233						TAZZINA	p	7	10	monitoring	250	parola	1	ong	0	no	AB21M8	21	Maschio	2021-11-08_12h06.58.229	THAI_DOC	2021.2.3	MacIntel	59.99880002						0	11	11	11	1
m	1	0.917						VAPORE	p	6	40	monitoring	0	parola	1	ong	0	no	AB21M8	21	Maschio	2021-11-08_12h06.58.229	THAI_DOC	2021.2.3	MacIntel	59.99880002						0	12	12	12	1
z	1	0.8658						FEDORE	np	6	0	monitoring	250	nonparola	2	ong	0	no	AB21M8	21	Maschio	2021-11-08_12h06.58.229	THAI_DOC	2021.2.3	MacIntel	59.99880002						0	13	13	13	1
m	1	0.9792						MONTONE	p	7	8	monitoring	250	parola	1	ong	0	no	AB21M8	21	Maschio	2021-11-08_12h06.58.229	THAI_DOC	2021.2.3	MacIntel	59.99880002						0	14	14	14	1
z	1	0.8813						CANEZZA	np	7	0	monitoring	0	nonparola	2	ong	0	no	AB21M8	21	Maschio	2021-11-08_12h06.58.229	THAI_DOC	2021.2.3	MacIntel	59.99880002						0	15	15	15	1
z	1	0.8653						RAGINA	np	6	0	monitoring	250	nonparola	2	ong	0	no	AB21M8	21	Maschio	2021-11-08_12h06.58.229	THAI_DOC	2021.2.3	MacIntel	59.99880002						0	16	16	16	1
m	1	0.7641						AGNELLO	p	7	17	monitoring	250	parola	1	ong	0	no	AB21M8	21	Maschio	2021-11-08_12h06.58.229	THAI_DOC	2021.2.3	MacIntel	59.99880002						0	17	17	17	1
z	1	0.8155						PINARIO	np	7	0	monitoring	250	nonparola	2	ong	0	no	AB21M8	21	Maschio	2021-11-08_12h06.58.229	THAI_DOC	2021.2.3	MacIntel	59.99880002						0	18	18	18	1
z	1	0.8842						INDANO	np	6	0	monitoring	500	nonparola	2	ong	0	no	AB21M8	21	Maschio	2021-11-08_12h06.58.229	THAI_DOC	2021.2.3	MacIntel	59.99880002						0	19	19	19	1
m	1	0.731						BISTURI	p	7	8	monitoring	250	parola	1	ong	0	no	AB21M8	21	Maschio	2021-11-08_12h06.58.229	THAI_DOC	2021.2.3	MacIntel	59.99880002						0	20	20	20	1
z	1	0.9482						SECONTO	np	7	0	monitoring	250	nonparola	2	ong	0	no	AB21M8	21	Maschio	2021-11-08_12h06.58.229	THAI_DOC	2021.2.3	MacIntel	59.99880002						0	21	21	21	1
m	0	1.6331						POMATA	p	6	0	monitoring	500	l	1	pmcue	0	no	AB21M8	21	Maschio	2021-11-08_12h06.58.229	THAI_DOC	2021.2.3	MacIntel	59.99880002						0	22	22	22	1
z	1	1.4491						UMETTA	np	6	0	monitoring	250	nonparola	2	ong	0	no	AB21M8	21	Maschio	2021-11-08_12h06.58.229	THAI_DOC	2021.2.3	MacIntel	59.99880002						0	23	23	23	1
m	1	0.8984						FRUSCIO	p	7	9	monitoring	0	parola	1	ong	0	no	AB21M8	21	Maschio	2021-11-08_12h06.58.229	THAI_DOC	2021.2.3	MacIntel	59.99880002						0	24	24	24	1
z	0	0.7144						ORDIGNO	p	7	15	monitoring	250	parola	1	ong	0	no	AB21M8	21	Maschio	2021-11-08_12h06.58.229	THAI_DOC	2021.2.3	MacIntel	59.99880002						0	25	25	25	1
z	1	0.8483						METALO	np	6	0	monitoring	0	nonparola	2	ong	0	no	AB21M8	21	Maschio	2021-11-08_12h06.58.229	THAI_DOC	2021.2.3	MacIntel	59.99880002						0	26	26	26	1
z	1	0.6561						GAVERA	np	6	0	monitoring	500	nonparola	2	ong	0	no	AB21M8	21	Maschio	2021-11-08_12h06.58.229	THAI_DOC	2021.2.3	MacIntel	59.99880002						0	27	27	27	1
m	1	0.6988						INSERTO	p	7	9	monitoring	0	parola	1	ong	0	no	AB21M8	21	Maschio	2021-11-08_12h06.58.229	THAI_DOC	2021.2.3	MacIntel	59.99880002						0	28	28	28	1
m	1	0.6493						VICARIO	p	7	9	monitoring	500	parola	1	ong	0	no	AB21M8	21	Maschio	2021-11-08_12h06.58.229	THAI_DOC	2021.2.3	MacIntel	59.99880002						0	29	29	29	1
z	1	0.7506						ACENDA	np	6	0	monitoring	0	nonparola	2	ong	0	no	AB21M8	21	Maschio	2021-11-08_12h06.58.229	THAI_DOC	2021.2.3	MacIntel	59.99880002						0	30	30	30	1
m	1	0.7497						DECADE	p	6	7	monitoring	0	parola	1	ong	0	no	AB21M8	21	Maschio	2021-11-08_12h06.58.229	THAI_DOC	2021.2.3	MacIntel	59.99880002						0	31	31	31	1
z	1	0.7502						PALETE	np	6	0	monitoring	500	nonparola	2	ong	0	no	AB21M8	21	Maschio	2021-11-08_12h06.58.229	THAI_DOC	2021.2.3	MacIntel	59.99880002						0	32	32	32	1
m	1	0.6331						SENAPE	p	6	17	monitoring	500	parola	1	ong	0	no	AB21M8	21	Maschio	2021-11-08_12h06.58.229	THAI_DOC	2021.2.3	MacIntel	59.99880002						0	33	33	33	1
z	1	0.9136						TENTONO	np	7	0	monitoring	0	nonparola	2	ong	0	no	AB21M8	21	Maschio	2021-11-08_12h06.58.229	THAI_DOC	2021.2.3	MacIntel	59.99880002						0	34	34	34	1
l	1	0.8048						MANICO	p	6	12	monitoring	0	l	1	pmcue	0	no	AB21M8	21	Maschio	2021-11-08_12h06.58.229	THAI_DOC	2021.2.3	MacIntel	59.99880002						0	35	35	35	1
m	1	0.633						GETTONE	p	7	5	monitoring	250	parola	1	ong	0	no	AB21M8	21	Maschio	2021-11-08_12h06.58.229	THAI_DOC	2021.2.3	MacIntel	59.99880002						0	36	36	36	1
z	1	0.982						CALERA	np	6	0	monitoring	500	nonparola	2	ong	0	no	AB21M8	21	Maschio	2021-11-08_12h06.58.229	THAI_DOC	2021.2.3	MacIntel	59.99880002						0	37	37	37	1
m	1	0.637						USTIONE	p	7	20	monitoring	500	parola	1	ong	0	no	AB21M8	21	Maschio	2021-11-08_12h06.58.229	THAI_DOC	2021.2.3	MacIntel	59.99880002						0	38	38	38	1
m	1	1.6529						LEGNAME	p	7	7	monitoring	0	parola	1	ong	0	no	AB21M8	21	Maschio	2021-11-08_12h06.58.229	THAI_DOC	2021.2.3	MacIntel	59.99880002						0	39	39	39	1
z	1	0.697						MODIVO	np	6	0	monitoring	0	nonparola	2	ong	0	no	AB21M8	21	Maschio	2021-11-08_12h06.58.229	THAI_DOC	2021.2.3	MacIntel	59.99880002						0	40	40	40	1
m	1	0.6658						RADURA	p	6	9	monitoring	0	parola	1	ong	0	no	AB21M8	21	Maschio	2021-11-08_12h06.58.229	THAI_DOC	2021.2.3	MacIntel	59.99880002						0	41	41	41	1
z	1	0.6647						TUANTO	np	6	0	monitoring	250	nonparola	2	ong	0	no	AB21M8	21	Maschio	2021-11-08_12h06.58.229	THAI_DOC	2021.2.3	MacIntel	59.99880002						0	42	42	42	1
m	1	0.7151						PICCONE	p	7	11	monitoring	0	parola	1	ong	0	no	AB21M8	21	Maschio	2021-11-08_12h06.58.229	THAI_DOC	2021.2.3	MacIntel	59.99880002						0	43	43	43	1
z	1	1.4488						LACREME	np	7	0	monitoring	250	nonparola	2	ong	0	no	AB21M8	21	Maschio	2021-11-08_12h06.58.229	THAI_DOC	2021.2.3	MacIntel	59.99880002						0	44	44	44	1
z	1	0.8496						DILITTA	np	7	0	monitoring	500	nonparola	2	ong	0	no	AB21M8	21	Maschio	2021-11-08_12h06.58.229	THAI_DOC	2021.2.3	MacIntel	59.99880002						0	45	45	45	1
z	0	1.766						TOMANTE	np	7	0	monitoring	0	l	2	pmcue	0	no	AB21M8	21	Maschio	2021-11-08_12h06.58.229	THAI_DOC	2021.2.3	MacIntel	59.99880002						0	46	46	46	1
m	1	0.5857						OTTONE	p	6	17	monitoring	500	parola	1	ong	0	no	AB21M8	21	Maschio	2021-11-08_12h06.58.229	THAI_DOC	2021.2.3	MacIntel	59.99880002						0	47	47	47	1
m	1	0.6726						GAZEBO	p	6	8	monitoring	0	parola	1	ong	0	no	AB21M8	21	Maschio	2021-11-08_12h06.58.229	THAI_DOC	2021.2.3	MacIntel	59.99880002						0	48	48	48	1
z	1	0.8818						NENICO	np	6	0	monitoring	250	nonparola	2	ong	0	no	AB21M8	21	Maschio	2021-11-08_12h06.58.229	THAI_DOC	2021.2.3	MacIntel	59.99880002						0	49	49	49	1
m	1	0.7998						ARPIONE	p	7	12	monitoring	250	parola	1	ong	0	no	AB21M8	21	Maschio	2021-11-08_12h06.58.229	THAI_DOC	2021.2.3	MacIntel	59.99880002						0	50	50	50	1
	0							VANIGIA	np	7	0	monitoring	500	nonparola	2	ong	0	no	AB21M8	21	Maschio	2021-11-08_12h06.58.229	THAI_DOC	2021.2.3	MacIntel	59.99880002						0	51	51	51	1
z	1	0.8306						EBLISSE	np	7	0	monitoring	0	nonparola	2	ong	0	no	AB21M8	21	Maschio	2021-11-08_12h06.58.229	THAI_DOC	2021.2.3	MacIntel	59.99880002						0	52	52	52	1
m	1	1.2152						CARTINA	p	7	13	monitoring	250	parola	1	ong	0	no	AB21M8	21	Maschio	2021-11-08_12h06.58.229	THAI_DOC	2021.2.3	MacIntel	59.99880002						0	53	53	53	1
z	1	0.7159						TECITA	np	6	0	monitoring	500	nonparola	2	ong	0	no	AB21M8	21	Maschio	2021-11-08_12h06.58.229	THAI_DOC	2021.2.3	MacIntel	59.99880002						0	54	54	54	1
m	1	0.5986						FELINO	p	6	9	monitoring	500	parola	1	ong	0	no	AB21M8	21	Maschio	2021-11-08_12h06.58.229	THAI_DOC	2021.2.3	MacIntel	59.99880002						0	55	55	55	1
z	1	0.9036						GINEVRO	np	7	0	monitoring	250	nonparola	2	ong	0	no	AB21M8	21	Maschio	2021-11-08_12h06.58.229	THAI_DOC	2021.2.3	MacIntel	59.99880002						0	56	56	56	1
z	1	0.7493						ELANCO	np	6	0	monitoring	250	nonparola	2	ong	0	no	AB21M8	21	Maschio	2021-11-08_12h06.58.229	THAI_DOC	2021.2.3	MacIntel	59.99880002						0	57	57	57	1
m	1	0.7094						BIDONE	p	6	13	monitoring	0	parola	1	ong	0	no	AB21M8	21	Maschio	2021-11-08_12h06.58.229	THAI_DOC	2021.2.3	MacIntel	59.99880002						0	58	58	58	1
m	1	0.986						LEMURE	p	6	3	monitoring	500	parola	1	ong	0	no	AB21M8	21	Maschio	2021-11-08_12h06.58.229	THAI_DOC	2021.2.3	MacIntel	59.99880002						0	59	59	59	1
m	0	0.7314						SAGOMA	p	6	0	monitoring	250	l	1	pmcue	0	no	AB21M8	21	Maschio	2021-11-08_12h06.58.229	THAI_DOC	2021.2.3	MacIntel	59.99880002						0	60	60	60	1
m	1	0.9043						REPERTO	p	7	7	monitoring	0	parola	1	ong	0	no	AB21M8	21	Maschio	2021-11-08_12h06.58.229	THAI_DOC	2021.2.3	MacIntel	59.99880002						0	61	61	61	1
z	1	0.6701						MIDULLO	np	7	0	monitoring	250	nonparola	2	ong	0	no	AB21M8	21	Maschio	2021-11-08_12h06.58.229	THAI_DOC	2021.2.3	MacIntel	59.99880002						0	62	62	62	1
z	1	1.1826						DANNOLA	np	7	0	monitoring	500	nonparola	2	ong	0	no	AB21M8	21	Maschio	2021-11-08_12h06.58.229	THAI_DOC	2021.2.3	MacIntel	59.99880002						0	63	63	63	1
m	1	0.7073						ORFANO	p	6	9	monitoring	500	parola	1	ong	0	no	AB21M8	21	Maschio	2021-11-08_12h06.58.229	THAI_DOC	2021.2.3	MacIntel	59.99880002						0	64	64	64	1
z	1	0.8692						BANENA	np	6	0	monitoring	250	nonparola	2	ong	0	no	AB21M8	21	Maschio	2021-11-08_12h06.58.229	THAI_DOC	2021.2.3	MacIntel	59.99880002						0	65	65	65	1
z	1	0.8165						FERPATA	np	7	0	monitoring	0	nonparola	2	ong	0	no	AB21M8	21	Maschio	2021-11-08_12h06.58.229	THAI_DOC	2021.2.3	MacIntel	59.99880002						0	66	66	66	1
m	1	0.7573						NEURONE	p	7	11	monitoring	250	parola	1	ong	0	no	AB21M8	21	Maschio	2021-11-08_12h06.58.229	THAI_DOC	2021.2.3	MacIntel	59.99880002						0	67	67	67	1
z	1	1.0991						LATTERA	np	7	0	monitoring	500	nonparola	2	ong	0	no	AB21M8	21	Maschio	2021-11-08_12h06.58.229	THAI_DOC	2021.2.3	MacIntel	59.99880002						0	68	68	68	1
z	1	0.783						GESIONE	np	7	0	monitoring	500	nonparola	2	ong	0	no	AB21M8	21	Maschio	2021-11-08_12h06.58.229	THAI_DOC	2021.2.3	MacIntel	59.99880002						0	69	69	69	1
m	1	0.832						PEDANA	p	6	18	monitoring	500	parola	1	ong	0	no	AB21M8	21	Maschio	2021-11-08_12h06.58.229	THAI_DOC	2021.2.3	MacIntel	59.99880002						0	70	70	70	1
l	1	0.7866						MACIATA	np	7	0	monitoring	500	l	2	pmcue	0	no	AB21M8	21	Maschio	2021-11-08_12h06.58.229	THAI_DOC	2021.2.3	MacIntel	59.99880002						0	71	71	71	1
z	1	0.8377						FIOLINO	np	7	0	monitoring	250	nonparola	2	ong	0	no	AB21M8	21	Maschio	2021-11-08_12h06.58.229	THAI_DOC	2021.2.3	MacIntel	59.99880002						0	72	72	72	1
m	1	0.6648						INGORGO	p	7	16	monitoring	0	parola	1	ong	0	no	AB21M8	21	Maschio	2021-11-08_12h06.58.229	THAI_DOC	2021.2.3	MacIntel	59.99880002						0	73	73	73	1
z	1	0.9184						IMPORO	np	6	0	monitoring	250	nonparola	2	ong	0	no	AB21M8	21	Maschio	2021-11-08_12h06.58.229	THAI_DOC	2021.2.3	MacIntel	59.99880002						0	74	74	74	1
m	1	0.5654						NOBILE	p	6	29	monitoring	500	parola	1	ong	0	no	AB21M8	21	Maschio	2021-11-08_12h06.58.229	THAI_DOC	2021.2.3	MacIntel	59.99880002						0	75	75	75	1
m	1	0.8825						MINIERA	p	7	19	monitoring	500	parola	1	ong	0	no	AB21M8	21	Maschio	2021-11-08_12h06.58.229	THAI_DOC	2021.2.3	MacIntel	59.99880002						0	76	76	76	1
z	1	0.8492						ALLARVE	np	7	0	monitoring	500	nonparola	2	ong	0	no	AB21M8	21	Maschio	2021-11-08_12h06.58.229	THAI_DOC	2021.2.3	MacIntel	59.99880002						0	77	77	77	1
z	1	0.7316						DIBANO	np	6	0	monitoring	250	nonparola	2	ong	0	no	AB21M8	21	Maschio	2021-11-08_12h06.58.229	THAI_DOC	2021.2.3	MacIntel	59.99880002						0	78	78	78	1
m	1	0.6046						FAGOTTO	p	7	7	monitoring	0	parola	1	ong	0	no	AB21M8	21	Maschio	2021-11-08_12h06.58.229	THAI_DOC	2021.2.3	MacIntel	59.99880002						0	79	79	79	1
m	1	0.6357						PALUDE	p	6	13	monitoring	0	parola	1	ong	0	no	AB21M8	21	Maschio	2021-11-08_12h06.58.229	THAI_DOC	2021.2.3	MacIntel	59.99880002						0	80	80	80	1
z	1	0.8185						MUDINO	np	6	0	monitoring	500	nonparola	2	ong	0	no	AB21M8	21	Maschio	2021-11-08_12h06.58.229	THAI_DOC	2021.2.3	MacIntel	59.99880002						0	81	81	81	1
z	1	0.6988						ESTEBA	np	6	0	monitoring	500	nonparola	2	ong	0	no	AB21M8	21	Maschio	2021-11-08_12h06.58.229	THAI_DOC	2021.2.3	MacIntel	59.99880002						0	82	82	82	1
l	1	0.6868						MANTIDE	p	7	9	monitoring	250	l	1	pmcue	0	no	AB21M8	21	Maschio	2021-11-08_12h06.58.229	THAI_DOC	2021.2.3	MacIntel	59.99880002						0	83	83	83	1
m	1	0.7827						UVETTA	p	6	11	monitoring	500	parola	1	ong	0	no	AB21M8	21	Maschio	2021-11-08_12h06.58.229	THAI_DOC	2021.2.3	MacIntel	59.99880002						0	84	84	84	1
m	1	0.6827						ESILIO	p	6	41	monitoring	250	parola	1	ong	0	no	AB21M8	21	Maschio	2021-11-08_12h06.58.229	THAI_DOC	2021.2.3	MacIntel	59.99880002						0	85	85	85	1
m	0	0.6637						RECRUTA	np	7	0	monitoring	500	nonparola	2	ong	0	no	AB21M8	21	Maschio	2021-11-08_12h06.58.229	THAI_DOC	2021.2.3	MacIntel	59.99880002						0	86	86	86	1
m	1	1.3844						TIMONE	p	7	31	monitoring	250	parola	1	ong	0	no	AB21M8	21	Maschio	2021-11-08_12h06.58.229	THAI_DOC	2021.2.3	MacIntel	59.99880002						0	87	87	87	1
m	1	0.7187						CAVOLO	p	6	13	monitoring	0	parola	1	ong	0	no	AB21M8	21	Maschio	2021-11-08_12h06.58.229	THAI_DOC	2021.2.3	MacIntel	59.99880002						0	88	88	88	1
z	1	0.8563						NOTTARE	np	7	0	monitoring	500	nonparola	2	ong	0	no	AB21M8	21	Maschio	2021-11-08_12h06.58.229	THAI_DOC	2021.2.3	MacIntel	59.99880002						0	89	89	89	1
m	1	0.788						LICHENE	p	7	7	monitoring	0	parola	1	ong	0	no	AB21M8	21	Maschio	2021-11-08_12h06.58.229	THAI_DOC	2021.2.3	MacIntel	59.99880002						0	90	90	90	1
z	1	0.8154						PUSTINO	np	7	0	monitoring	500	nonparola	2	ong	0	no	AB21M8	21	Maschio	2021-11-08_12h06.58.229	THAI_DOC	2021.2.3	MacIntel	59.99880002						0	91	91	91	1
m	1	0.8002						MULINO	p	6	7	monitoring	0	parola	1	ong	0	no	AB21M8	21	Maschio	2021-11-08_12h06.58.229	THAI_DOC	2021.2.3	MacIntel	59.99880002						0	92	92	92	1
z	1	0.9011						VAROLO	np	6	0	monitoring	0	nonparola	2	ong	0	no	AB21M8	21	Maschio	2021-11-08_12h06.58.229	THAI_DOC	2021.2.3	MacIntel	59.99880002						0	93	93	93	1
m	0	0.6229						ENIGMA	p	6	9	monitoring	500	l	1	pmcue	0	no	AB21M8	21	Maschio	2021-11-08_12h06.58.229	THAI_DOC	2021.2.3	MacIntel	59.99880002						0	94	94	94	1
m	1	0.6328						NARICE	p	6	15	monitoring	250	parola	1	ong	0	no	AB21M8	21	Maschio	2021-11-08_12h06.58.229	THAI_DOC	2021.2.3	MacIntel	59.99880002						0	95	95	95	1
z	1	1.099						CAVIDE	np	6	0	monitoring	500	nonparola	2	ong	0	no	AB21M8	21	Maschio	2021-11-08_12h06.58.229	THAI_DOC	2021.2.3	MacIntel	59.99880002						0	96	96	96	1
m	0	0.7368						VOLACE	np	6	0	monitoring	0	nonparola	2	ong	0	no	AB21M8	21	Maschio	2021-11-08_12h06.58.229	THAI_DOC	2021.2.3	MacIntel	59.99880002						0	97	97	97	1
z	1	0.9371						SADICE	np	6	0	monitoring	0	nonparola	2	ong	0	no	AB21M8	21	Maschio	2021-11-08_12h06.58.229	THAI_DOC	2021.2.3	MacIntel	59.99880002						0	98	98	98	1
m	1	0.8163						VORTICE	p	7	14	monitoring	250	parola	1	ong	0	no	AB21M8	21	Maschio	2021-11-08_12h06.58.229	THAI_DOC	2021.2.3	MacIntel	59.99880002						0	99	99	99	1
																			AB21M8	21	Maschio	2021-11-08_12h06.58.229	THAI_DOC	2021.2.3	MacIntel	59.99880002											y	1	10.0993	n	1	7.3814	n	1	5.8381
