# Supplementary material for: Thinking about it: the impact of COVID-19-related stimuli on prospective memory
Source: PeerJ. 2023 Nov 16;11:e16389. doi: 10.7717/peerj.16389 (PMC10657566; doi:10.7717/peerj.16389)
Supplement: Supplemental Information 4 — The raw data from both the task and the questionnaire. Both folders are divided in the three conditions (COV, DOC, and NEGA) depending on the presented video clip. [file peerj-11-16389-s004.zip › Data/RAW_Data_Task/DOC_version/AS22F9_doc.csv]

trial_key.keys	trial_key.corr	trial_key.rt	trials_loop_practice.thisRepN	trials_loop_practice.thisTrialN	trials_loop_practice.thisN	trials_loop_practice.thisIndex	trials_loop_practice.ran	stimolo	parolanonparola	lunghezza	frequenza	blocco	jitter	rispcorr	StimTrig	stim_type	stimulus_after	underline	ID_Soggetto*	Età*	Sesso	date	expName	psychopyVersion	OS	frameRate	trials_loop_baseline.thisRepN	trials_loop_baseline.thisTrialN	trials_loop_baseline.thisN	trials_loop_baseline.thisIndex	trials_loop_baseline.ran	trials_loop_attention.thisRepN	trials_loop_attention.thisTrialN	trials_loop_attention.thisN	trials_loop_attention.thisIndex	trials_loop_attention.ran	neutral1_key.keys	neutral1_key.corr	neutral1_key.rt	neutral1_key_2.keys	neutral1_key_2.corr	neutral1_key_2.rt	neutral1_key_3.keys	neutral1_key_3.corr	neutral1_key_3.rt
z	1	1.6613	0	0	0	0	1	ARANCIA	p	7	31	practice	500	parola	1	ong	0	no	AS22F9	22	Femmina	2021-11-09_17h44.23.227	THAI_DOC	2021.2.3	Win32	59.99160118
	0		0	1	1	1	1	RECINA	np	6	0	practice	500	nonparola	2	ong	0	no	AS22F9	22	Femmina	2021-11-09_17h44.23.227	THAI_DOC	2021.2.3	Win32	59.99160118
m	1	1.2217	0	2	2	2	1	TUCCANA	np	7	0	practice	250	nonparola	2	ong	0	no	AS22F9	22	Femmina	2021-11-09_17h44.23.227	THAI_DOC	2021.2.3	Win32	59.99160118
z	1	0.9494	0	3	3	3	1	PETTINE	p	7	1	practice	0	parola	1	ong	0	no	AS22F9	22	Femmina	2021-11-09_17h44.23.227	THAI_DOC	2021.2.3	Win32	59.99160118
m	1	1.331	0	4	4	4	1	INFITO	np	6	0	practice	500	nonparola	2	ong	0	no	AS22F9	22	Femmina	2021-11-09_17h44.23.227	THAI_DOC	2021.2.3	Win32	59.99160118
z	1	1.0264	0	5	5	5	1	GIUDICE	p	7	374	practice	500	parola	1	ong	0	no	AS22F9	22	Femmina	2021-11-09_17h44.23.227	THAI_DOC	2021.2.3	Win32	59.99160118
z	1	1.1663	0	6	6	6	1	VOLANTE	p	7	89	practice	0	parola	1	ong	0	no	AS22F9	22	Femmina	2021-11-09_17h44.23.227	THAI_DOC	2021.2.3	Win32	59.99160118
m	1	0.8483	0	7	7	7	1	CUBELA	np	6	0	practice	250	nonparola	2	ong	0	no	AS22F9	22	Femmina	2021-11-09_17h44.23.227	THAI_DOC	2021.2.3	Win32	59.99160118
m	1	0.8487	0	8	8	8	1	LUGGINE	np	7	0	practice	0	nonparola	2	ong	0	no	AS22F9	22	Femmina	2021-11-09_17h44.23.227	THAI_DOC	2021.2.3	Win32	59.99160118
z	1	0.9115	0	9	9	9	1	DISEGNO	p	7	201	practice	0	parola	1	ong	0	no	AS22F9	22	Femmina	2021-11-09_17h44.23.227	THAI_DOC	2021.2.3	Win32	59.99160118
z	1	1.4128						RELITTO	p	7	8	baseline	500	parola	1	ong	0	no	AS22F9	22	Femmina	2021-11-09_17h44.23.227	THAI_DOC	2021.2.3	Win32	59.99160118	0	0	0	0	1
z	1	1.8008						GERANIO	p	7	12	baseline	250	parola	1	ong	0	no	AS22F9	22	Femmina	2021-11-09_17h44.23.227	THAI_DOC	2021.2.3	Win32	59.99160118	0	1	1	1	1
m	1	1.4007						VANANGA	np	7	0	baseline	0	nonparola	2	ong	0	no	AS22F9	22	Femmina	2021-11-09_17h44.23.227	THAI_DOC	2021.2.3	Win32	59.99160118	0	2	2	2	1
z	1	1.1341						NATICA	p	6	5	baseline	250	parola	1	ong	0	no	AS22F9	22	Femmina	2021-11-09_17h44.23.227	THAI_DOC	2021.2.3	Win32	59.99160118	0	3	3	3	1
m	1	1.1979						USTELLO	np	7	0	baseline	500	nonparola	2	ong	0	no	AS22F9	22	Femmina	2021-11-09_17h44.23.227	THAI_DOC	2021.2.3	Win32	59.99160118	0	4	4	4	1
z	1	0.9527						METANO	p	6	17	baseline	250	parola	1	ong	0	no	AS22F9	22	Femmina	2021-11-09_17h44.23.227	THAI_DOC	2021.2.3	Win32	59.99160118	0	5	5	5	1
m	1	1.6286						FIURIA	np	6	0	baseline	500	nonparola	2	ong	0	no	AS22F9	22	Femmina	2021-11-09_17h44.23.227	THAI_DOC	2021.2.3	Win32	59.99160118	0	6	6	6	1
z	1	1.1539						SUGHERO	p	7	5	baseline	250	parola	1	ong	0	no	AS22F9	22	Femmina	2021-11-09_17h44.23.227	THAI_DOC	2021.2.3	Win32	59.99160118	0	7	7	7	1
m	1	1.1334						PIROTA	np	6	0	baseline	250	nonparola	2	ong	0	no	AS22F9	22	Femmina	2021-11-09_17h44.23.227	THAI_DOC	2021.2.3	Win32	59.99160118	0	8	8	8	1
m	1	1.8727						BAMBORA	np	7	0	baseline	0	nonparola	2	ong	0	no	AS22F9	22	Femmina	2021-11-09_17h44.23.227	THAI_DOC	2021.2.3	Win32	59.99160118	0	9	9	9	1
z	1	0.8866						PETALO	p	6	27	baseline	250	parola	1	ong	0	no	AS22F9	22	Femmina	2021-11-09_17h44.23.227	THAI_DOC	2021.2.3	Win32	59.99160118	0	10	10	10	1
z	1	1.4016						ELMETTO	p	7	5	baseline	0	parola	1	ong	0	no	AS22F9	22	Femmina	2021-11-09_17h44.23.227	THAI_DOC	2021.2.3	Win32	59.99160118	0	11	11	11	1
m	1	1.1289						DOBILE	np	6	0	baseline	250	nonparola	2	ong	0	no	AS22F9	22	Femmina	2021-11-09_17h44.23.227	THAI_DOC	2021.2.3	Win32	59.99160118	0	12	12	12	1
	0							BAVERO	p	6	7	baseline	0	parola	1	ong	0	no	AS22F9	22	Femmina	2021-11-09_17h44.23.227	THAI_DOC	2021.2.3	Win32	59.99160118	0	13	13	13	1
z	1	1.0282						VALENZA	p	7	10	baseline	500	parola	1	ong	0	no	AS22F9	22	Femmina	2021-11-09_17h44.23.227	THAI_DOC	2021.2.3	Win32	59.99160118	0	14	14	14	1
m	1	1.2898						ORDONE	np	6	0	baseline	250	nonparola	2	ong	0	no	AS22F9	22	Femmina	2021-11-09_17h44.23.227	THAI_DOC	2021.2.3	Win32	59.99160118	0	15	15	15	1
m	1	1.6894						TERPONE	np	7	0	baseline	250	nonparola	2	ong	0	no	AS22F9	22	Femmina	2021-11-09_17h44.23.227	THAI_DOC	2021.2.3	Win32	59.99160118	0	16	16	16	1
z	1	1.4351						INCHINO	p	7	10	baseline	250	parola	1	ong	0	no	AS22F9	22	Femmina	2021-11-09_17h44.23.227	THAI_DOC	2021.2.3	Win32	59.99160118	0	17	17	17	1
z	1	0.9826						ETTARO	p	6	31	baseline	0	parola	1	ong	0	no	AS22F9	22	Femmina	2021-11-09_17h44.23.227	THAI_DOC	2021.2.3	Win32	59.99160118	0	18	18	18	1
m	1	1.2296						LUVACA	np	6	0	baseline	250	nonparola	2	ong	0	no	AS22F9	22	Femmina	2021-11-09_17h44.23.227	THAI_DOC	2021.2.3	Win32	59.99160118	0	19	19	19	1
z	1	0.8072						DUETTO	p	6	23	baseline	500	parola	1	ong	0	no	AS22F9	22	Femmina	2021-11-09_17h44.23.227	THAI_DOC	2021.2.3	Win32	59.99160118	0	20	20	20	1
m	1	1.2916						PUPILE	np	6	0	baseline	250	nonparola	2	ong	0	no	AS22F9	22	Femmina	2021-11-09_17h44.23.227	THAI_DOC	2021.2.3	Win32	59.99160118	0	21	21	21	1
m	1	0.9205						STOVACO	np	7	0	baseline	0	nonparola	2	ong	0	no	AS22F9	22	Femmina	2021-11-09_17h44.23.227	THAI_DOC	2021.2.3	Win32	59.99160118	0	22	22	22	1
z	1	0.9877						BARILE	p	6	7	baseline	500	parola	1	ong	0	no	AS22F9	22	Femmina	2021-11-09_17h44.23.227	THAI_DOC	2021.2.3	Win32	59.99160118	0	23	23	23	1
m	1	1.0835						RANAIO	np	6	0	baseline	250	nonparola	2	ong	0	no	AS22F9	22	Femmina	2021-11-09_17h44.23.227	THAI_DOC	2021.2.3	Win32	59.99160118	0	24	24	24	1
z	1	0.8879						CAVERNA	p	7	14	baseline	250	parola	1	ong	0	no	AS22F9	22	Femmina	2021-11-09_17h44.23.227	THAI_DOC	2021.2.3	Win32	59.99160118	0	25	25	25	1
	0							ROTOIA	np	7	0	baseline	500	nonparola	2	ong	0	no	AS22F9	22	Femmina	2021-11-09_17h44.23.227	THAI_DOC	2021.2.3	Win32	59.99160118	0	26	26	26	1
z	1	0.9231						ALTURA	p	6	8	baseline	500	parola	1	ong	0	no	AS22F9	22	Femmina	2021-11-09_17h44.23.227	THAI_DOC	2021.2.3	Win32	59.99160118	0	27	27	27	1
z	1	1.0275						DIPINTO	p	7	21	baseline	0	parola	1	ong	0	no	AS22F9	22	Femmina	2021-11-09_17h44.23.227	THAI_DOC	2021.2.3	Win32	59.99160118	0	28	28	28	1
z	1	0.9119						LEGUME	p	6	11	baseline	250	parola	1	ong	0	no	AS22F9	22	Femmina	2021-11-09_17h44.23.227	THAI_DOC	2021.2.3	Win32	59.99160118	0	29	29	29	1
m	1	1.3129						FEDINO	np	6	0	baseline	500	nonparola	2	ong	0	no	AS22F9	22	Femmina	2021-11-09_17h44.23.227	THAI_DOC	2021.2.3	Win32	59.99160118	0	30	30	30	1
z	1	0.9319						MENSOLA	p	7	7	baseline	0	parola	1	ong	0	no	AS22F9	22	Femmina	2021-11-09_17h44.23.227	THAI_DOC	2021.2.3	Win32	59.99160118	0	31	31	31	1
m	1	1.0278						ALCUME	np	6	0	baseline	500	nonparola	2	ong	0	no	AS22F9	22	Femmina	2021-11-09_17h44.23.227	THAI_DOC	2021.2.3	Win32	59.99160118	0	32	32	32	1
z	1	1.0823						INNESTO	p	6	13	baseline	0	parola	1	ong	0	no	AS22F9	22	Femmina	2021-11-09_17h44.23.227	THAI_DOC	2021.2.3	Win32	59.99160118	0	33	33	33	1
m	1	1.7775						LAVENDA	np	7	0	baseline	0	nonparola	2	ong	0	no	AS22F9	22	Femmina	2021-11-09_17h44.23.227	THAI_DOC	2021.2.3	Win32	59.99160118	0	34	34	34	1
m	0	1.3635						SLAVINA	p	7	5	baseline	500	parola	1	ong	0	no	AS22F9	22	Femmina	2021-11-09_17h44.23.227	THAI_DOC	2021.2.3	Win32	59.99160118	0	35	35	35	1
z	1	1.0021						ORMONE	p	6	6	baseline	500	parola	1	ong	0	no	AS22F9	22	Femmina	2021-11-09_17h44.23.227	THAI_DOC	2021.2.3	Win32	59.99160118	0	36	36	36	1
m	1	1.1797						UMIONE	np	6	0	baseline	0	nonparola	2	ong	0	no	AS22F9	22	Femmina	2021-11-09_17h44.23.227	THAI_DOC	2021.2.3	Win32	59.99160118	0	37	37	37	1
z	1	0.6621						SALAME	p	6	14	baseline	0	parola	1	ong	0	no	AS22F9	22	Femmina	2021-11-09_17h44.23.227	THAI_DOC	2021.2.3	Win32	59.99160118	0	38	38	38	1
m	1	1.1622						GANDOLA	np	7	0	baseline	500	nonparola	2	ong	0	no	AS22F9	22	Femmina	2021-11-09_17h44.23.227	THAI_DOC	2021.2.3	Win32	59.99160118	0	39	39	39	1
z	0	1.271						DIGEGNO	np	7	0	baseline	500	nonparola	2	ong	0	no	AS22F9	22	Femmina	2021-11-09_17h44.23.227	THAI_DOC	2021.2.3	Win32	59.99160118	0	40	40	40	1
m	1	0.946						BACRECA	np	7	0	baseline	0	nonparola	2	ong	0	no	AS22F9	22	Femmina	2021-11-09_17h44.23.227	THAI_DOC	2021.2.3	Win32	59.99160118	0	41	41	41	1
z	1	1.1455						RUDERE	p	6	8	baseline	250	parola	1	ong	0	no	AS22F9	22	Femmina	2021-11-09_17h44.23.227	THAI_DOC	2021.2.3	Win32	59.99160118	0	42	42	42	1
m	1	0.9047						OSCITE	np	6	0	baseline	250	nonparola	2	ong	0	no	AS22F9	22	Femmina	2021-11-09_17h44.23.227	THAI_DOC	2021.2.3	Win32	59.99160118	0	43	43	43	1
z	1	0.8214						NETTARE	p	7	14	baseline	500	parola	1	ong	0	no	AS22F9	22	Femmina	2021-11-09_17h44.23.227	THAI_DOC	2021.2.3	Win32	59.99160118	0	44	44	44	1
z	0	0.9881						PENTERA	np	7	0	baseline	0	nonparola	2	ong	0	no	AS22F9	22	Femmina	2021-11-09_17h44.23.227	THAI_DOC	2021.2.3	Win32	59.99160118	0	45	45	45	1
m	1	0.8998						NEBOZIO	np	7	0	baseline	250	nonparola	2	ong	0	no	AS22F9	22	Femmina	2021-11-09_17h44.23.227	THAI_DOC	2021.2.3	Win32	59.99160118	0	46	46	46	1
z	1	1.0654						ZATTERA	p	7	14	baseline	500	parola	1	ong	0	no	AS22F9	22	Femmina	2021-11-09_17h44.23.227	THAI_DOC	2021.2.3	Win32	59.99160118	0	47	47	47	1
z	1	1.0671						LAMIERA	p	7	11	baseline	500	parola	1	ong	0	no	AS22F9	22	Femmina	2021-11-09_17h44.23.227	THAI_DOC	2021.2.3	Win32	59.99160118	0	48	48	48	1
m	1	1.2052						CULINA	np	6	0	baseline	500	nonparola	2	ong	0	no	AS22F9	22	Femmina	2021-11-09_17h44.23.227	THAI_DOC	2021.2.3	Win32	59.99160118	0	49	49	49	1
z	1	0.9007						FALANGE	p	7	9	baseline	250	parola	1	ong	0	no	AS22F9	22	Femmina	2021-11-09_17h44.23.227	THAI_DOC	2021.2.3	Win32	59.99160118	0	50	50	50	1
z	1	0.9613						PEDALE	p	6	16	baseline	500	parola	1	ong	0	no	AS22F9	22	Femmina	2021-11-09_17h44.23.227	THAI_DOC	2021.2.3	Win32	59.99160118	0	51	51	51	1
m	1	0.9876						METARDO	np	7	0	baseline	500	nonparola	2	ong	0	no	AS22F9	22	Femmina	2021-11-09_17h44.23.227	THAI_DOC	2021.2.3	Win32	59.99160118	0	52	52	52	1
z	1	1.0451						EMPORIO	p	7	3	baseline	250	parola	1	ong	0	no	AS22F9	22	Femmina	2021-11-09_17h44.23.227	THAI_DOC	2021.2.3	Win32	59.99160118	0	53	53	53	1
m	1	1.5013						TAPORE	np	6	0	baseline	0	nonparola	2	ong	0	no	AS22F9	22	Femmina	2021-11-09_17h44.23.227	THAI_DOC	2021.2.3	Win32	59.99160118	0	54	54	54	1
z	0	1.5843						DENTIDE	np	7	0	baseline	250	nonparola	2	ong	0	no	AS22F9	22	Femmina	2021-11-09_17h44.23.227	THAI_DOC	2021.2.3	Win32	59.99160118	0	55	55	55	1
m	1	1.1846						SEPERTO	np	7	0	baseline	500	nonparola	2	ong	0	no	AS22F9	22	Femmina	2021-11-09_17h44.23.227	THAI_DOC	2021.2.3	Win32	59.99160118	0	56	56	56	1
z	1	1.0005						MUCOSA	p	6	6	baseline	500	parola	1	ong	0	no	AS22F9	22	Femmina	2021-11-09_17h44.23.227	THAI_DOC	2021.2.3	Win32	59.99160118	0	57	57	57	1
m	1	1.0567						BECULLA	np	7	0	baseline	250	nonparola	2	ong	0	no	AS22F9	22	Femmina	2021-11-09_17h44.23.227	THAI_DOC	2021.2.3	Win32	59.99160118	0	58	58	58	1
z	1	1.0278						FUCINA	p	6	8	baseline	250	parola	1	ong	0	no	AS22F9	22	Femmina	2021-11-09_17h44.23.227	THAI_DOC	2021.2.3	Win32	59.99160118	0	59	59	59	1
z	1	0.8335						ECLISSI	p	7	5	baseline	0	parola	1	ong	0	no	AS22F9	22	Femmina	2021-11-09_17h44.23.227	THAI_DOC	2021.2.3	Win32	59.99160118	0	60	60	60	1
z	1	0.7827						TROFEO	p	6	23	baseline	250	parola	1	ong	0	no	AS22F9	22	Femmina	2021-11-09_17h44.23.227	THAI_DOC	2021.2.3	Win32	59.99160118	0	61	61	61	1
z	1	0.7829						ROTTAME	p	7	7	baseline	0	parola	1	ong	0	no	AS22F9	22	Femmina	2021-11-09_17h44.23.227	THAI_DOC	2021.2.3	Win32	59.99160118	0	62	62	62	1
m	1	0.9329						MENDOLO	np	7	0	baseline	500	nonparola	2	ong	0	no	AS22F9	22	Femmina	2021-11-09_17h44.23.227	THAI_DOC	2021.2.3	Win32	59.99160118	0	63	63	63	1
m	1	1.2952						ARSINE	np	6	0	baseline	250	nonparola	2	ong	0	no	AS22F9	22	Femmina	2021-11-09_17h44.23.227	THAI_DOC	2021.2.3	Win32	59.99160118	0	64	64	64	1
z	1	0.8493						TISANA	p	6	7	baseline	0	parola	1	ong	0	no	AS22F9	22	Femmina	2021-11-09_17h44.23.227	THAI_DOC	2021.2.3	Win32	59.99160118	0	65	65	65	1
m	1	0.9365						ORLINO	np	6	0	baseline	0	nonparola	2	ong	0	no	AS22F9	22	Femmina	2021-11-09_17h44.23.227	THAI_DOC	2021.2.3	Win32	59.99160118	0	66	66	66	1
m	0	1.1784						ARINGA	p	6	9	baseline	500	parola	1	ong	0	no	AS22F9	22	Femmina	2021-11-09_17h44.23.227	THAI_DOC	2021.2.3	Win32	59.99160118	0	67	67	67	1
m	1	1.1717						TENGINE	np	7	0	baseline	0	nonparola	2	ong	0	no	AS22F9	22	Femmina	2021-11-09_17h44.23.227	THAI_DOC	2021.2.3	Win32	59.99160118	0	68	68	68	1
z	1	0.8117						ATTICO	p	6	6	baseline	500	parola	1	ong	0	no	AS22F9	22	Femmina	2021-11-09_17h44.23.227	THAI_DOC	2021.2.3	Win32	59.99160118	0	69	69	69	1
m	1	0.8222						VENORE	np	6	0	baseline	250	nonparola	2	ong	0	no	AS22F9	22	Femmina	2021-11-09_17h44.23.227	THAI_DOC	2021.2.3	Win32	59.99160118	0	70	70	70	1
z	1	1.4378						DARSENA	p	7	9	baseline	0	parola	1	ong	0	no	AS22F9	22	Femmina	2021-11-09_17h44.23.227	THAI_DOC	2021.2.3	Win32	59.99160118	0	71	71	71	1
z	0	1.3458						ALCIERE	np	7	0	baseline	250	nonparola	2	ong	0	no	AS22F9	22	Femmina	2021-11-09_17h44.23.227	THAI_DOC	2021.2.3	Win32	59.99160118	0	72	72	72	1
m	1	0.9543						ENTIMO	np	6	0	baseline	0	nonparola	2	ong	0	no	AS22F9	22	Femmina	2021-11-09_17h44.23.227	THAI_DOC	2021.2.3	Win32	59.99160118	0	73	73	73	1
z	1	0.7631						LIVIDO	p	6	8	baseline	500	parola	1	ong	0	no	AS22F9	22	Femmina	2021-11-09_17h44.23.227	THAI_DOC	2021.2.3	Win32	59.99160118	0	74	74	74	1
z	1	0.7784						NAUSEA	p	6	15	baseline	0	parola	1	ong	0	no	AS22F9	22	Femmina	2021-11-09_17h44.23.227	THAI_DOC	2021.2.3	Win32	59.99160118	0	75	75	75	1
z	0	0.6639						VERCACE	np	7	0	baseline	500	nonparola	2	ong	0	no	AS22F9	22	Femmina	2021-11-09_17h44.23.227	THAI_DOC	2021.2.3	Win32	59.99160118	0	76	76	76	1
z	1	0.8669						COFANO	p	6	9	baseline	0	parola	1	ong	0	no	AS22F9	22	Femmina	2021-11-09_17h44.23.227	THAI_DOC	2021.2.3	Win32	59.99160118	0	77	77	77	1
z	0	1.9197						USPICIO	np	7	0	baseline	250	nonparola	2	ong	0	no	AS22F9	22	Femmina	2021-11-09_17h44.23.227	THAI_DOC	2021.2.3	Win32	59.99160118	0	78	78	78	1
z	1	1.1328						IMBUTO	p	6	9	baseline	0	parola	1	ong	0	no	AS22F9	22	Femmina	2021-11-09_17h44.23.227	THAI_DOC	2021.2.3	Win32	59.99160118	0	79	79	79	1
m	1	1.0118						SADIVA	np	6	0	baseline	500	nonparola	2	ong	0	no	AS22F9	22	Femmina	2021-11-09_17h44.23.227	THAI_DOC	2021.2.3	Win32	59.99160118	0	80	80	80	1
z	1	1.2738						BOZZOLO	p	7	7	baseline	0	parola	1	ong	0	no	AS22F9	22	Femmina	2021-11-09_17h44.23.227	THAI_DOC	2021.2.3	Win32	59.99160118	0	81	81	81	1
m	1	1.0894						OMPICCIO	np	7	0	baseline	0	nonparola	2	ong	0	no	AS22F9	22	Femmina	2021-11-09_17h44.23.227	THAI_DOC	2021.2.3	Win32	59.99160118	0	82	82	82	1
m	1	0.9835						LIMPONE	np	7	0	baseline	500	nonparola	2	ong	0	no	AS22F9	22	Femmina	2021-11-09_17h44.23.227	THAI_DOC	2021.2.3	Win32	59.99160118	0	83	83	83	1
m	1	1.3116						NARCICO	np	7	0	baseline	250	nonparola	2	ong	0	no	AS22F9	22	Femmina	2021-11-09_17h44.23.227	THAI_DOC	2021.2.3	Win32	59.99160118	0	84	84	84	1
z	1	0.8953						PASCOLO	p	7	7	baseline	0	parola	1	ong	0	no	AS22F9	22	Femmina	2021-11-09_17h44.23.227	THAI_DOC	2021.2.3	Win32	59.99160118	0	85	85	85	1
z	0	1.5159						INSOGNA	np	7	0	baseline	250	nonparola	2	ong	0	no	AS22F9	22	Femmina	2021-11-09_17h44.23.227	THAI_DOC	2021.2.3	Win32	59.99160118	0	86	86	86	1
z	1	1.0489						PATINA	p	6	14	baseline	250	parola	1	ong	0	no	AS22F9	22	Femmina	2021-11-09_17h44.23.227	THAI_DOC	2021.2.3	Win32	59.99160118	0	87	87	87	1
m	1	0.954						ADOLTO	np	7	0	baseline	0	nonparola	2	ong	0	no	AS22F9	22	Femmina	2021-11-09_17h44.23.227	THAI_DOC	2021.2.3	Win32	59.99160118	0	88	88	88	1
z	1	0.7741						UTENTE	p	6	34	baseline	0	parola	1	ong	0	no	AS22F9	22	Femmina	2021-11-09_17h44.23.227	THAI_DOC	2021.2.3	Win32	59.99160118	0	89	89	89	1
m	1	0.922						CIPELLA	np	7	0	baseline	500	nonparola	2	ong	0	no	AS22F9	22	Femmina	2021-11-09_17h44.23.227	THAI_DOC	2021.2.3	Win32	59.99160118	0	90	90	90	1
z	1	0.7785						GINEPRO	p	7	10	baseline	0	parola	1	ong	0	no	AS22F9	22	Femmina	2021-11-09_17h44.23.227	THAI_DOC	2021.2.3	Win32	59.99160118	0	91	91	91	1
m	1	0.8119						NONATO	np	6	0	baseline	500	nonparola	2	ong	0	no	AS22F9	22	Femmina	2021-11-09_17h44.23.227	THAI_DOC	2021.2.3	Win32	59.99160118	0	92	92	92	1
z	1	0.7546						CALICE	p	6	10	baseline	0	parola	1	ong	0	no	AS22F9	22	Femmina	2021-11-09_17h44.23.227	THAI_DOC	2021.2.3	Win32	59.99160118	0	93	93	93	1
z	1	0.7744						TORACE	p	6	31	baseline	250	parola	1	ong	0	no	AS22F9	22	Femmina	2021-11-09_17h44.23.227	THAI_DOC	2021.2.3	Win32	59.99160118	0	94	94	94	1
m	0	1.2959						REDINE	p	6	8	baseline	500	parola	1	ong	0	no	AS22F9	22	Femmina	2021-11-09_17h44.23.227	THAI_DOC	2021.2.3	Win32	59.99160118	0	95	95	95	1
z	1	0.804						GOMITO	p	6	35	baseline	0	parola	1	ong	0	no	AS22F9	22	Femmina	2021-11-09_17h44.23.227	THAI_DOC	2021.2.3	Win32	59.99160118	0	96	96	96	1
m	1	1.3987						INGENSO	np	7	0	baseline	500	nonparola	2	ong	0	no	AS22F9	22	Femmina	2021-11-09_17h44.23.227	THAI_DOC	2021.2.3	Win32	59.99160118	0	97	97	97	1
m	1	1.3622						COVALLO	np	7	0	baseline	250	nonparola	2	ong	0	no	AS22F9	22	Femmina	2021-11-09_17h44.23.227	THAI_DOC	2021.2.3	Win32	59.99160118	0	98	98	98	1
z	1	0.8041						MONACO	p	6	24	baseline	250	parola	1	ong	0	no	AS22F9	22	Femmina	2021-11-09_17h44.23.227	THAI_DOC	2021.2.3	Win32	59.99160118	0	99	99	99	1
z	1	1.1841						DILUVIO	p	7	34	monitoring	0	parola	1	ong	0	no	AS22F9	22	Femmina	2021-11-09_17h44.23.227	THAI_DOC	2021.2.3	Win32	59.99160118						0	0	0	0	1
m	1	1.4008						PADATO	np	6	0	monitoring	250	nonparola	2	ong	0	no	AS22F9	22	Femmina	2021-11-09_17h44.23.227	THAI_DOC	2021.2.3	Win32	59.99160118						0	1	1	1	1
z	1	1.1239						STIVALE	p	7	10	monitoring	0	parola	1	ong	0	no	AS22F9	22	Femmina	2021-11-09_17h44.23.227	THAI_DOC	2021.2.3	Win32	59.99160118						0	2	2	2	1
m	1	1.7835						BAMMINO	np	7	0	monitoring	0	nonparola	2	ong	0	no	AS22F9	22	Femmina	2021-11-09_17h44.23.227	THAI_DOC	2021.2.3	Win32	59.99160118						0	3	3	3	1
m	1	1.084						NUDOLA	np	6	0	monitoring	250	nonparola	2	ong	0	no	AS22F9	22	Femmina	2021-11-09_17h44.23.227	THAI_DOC	2021.2.3	Win32	59.99160118						0	4	4	4	1
z	1	1.5905						ZAMPINO	p	7	6	monitoring	500	parola	1	ong	0	no	AS22F9	22	Femmina	2021-11-09_17h44.23.227	THAI_DOC	2021.2.3	Win32	59.99160118						0	5	5	5	1
z	1	1.168						CALDAIA	p	7	12	monitoring	250	parola	1	ong	0	no	AS22F9	22	Femmina	2021-11-09_17h44.23.227	THAI_DOC	2021.2.3	Win32	59.99160118						0	6	6	6	1
m	1	1.1339						FULGINE	np	7	0	monitoring	0	nonparola	2	ong	0	no	AS22F9	22	Femmina	2021-11-09_17h44.23.227	THAI_DOC	2021.2.3	Win32	59.99160118						0	7	7	7	1
z	1	1.184						URANIO	p	6	9	monitoring	250	parola	1	ong	0	no	AS22F9	22	Femmina	2021-11-09_17h44.23.227	THAI_DOC	2021.2.3	Win32	59.99160118						0	8	8	8	1
m	1	1.2006						APISSO	np	6	0	monitoring	500	nonparola	2	ong	0	no	AS22F9	22	Femmina	2021-11-09_17h44.23.227	THAI_DOC	2021.2.3	Win32	59.99160118						0	9	9	9	1
m	0	1.4673						CAGERMA	np	7	0	monitoring	0	l	2	pmcue	0	no	AS22F9	22	Femmina	2021-11-09_17h44.23.227	THAI_DOC	2021.2.3	Win32	59.99160118						0	10	10	10	1
z	1	1.456						TAZZINA	p	7	10	monitoring	250	parola	1	ong	0	no	AS22F9	22	Femmina	2021-11-09_17h44.23.227	THAI_DOC	2021.2.3	Win32	59.99160118						0	11	11	11	1
z	1	1.067						VAPORE	p	6	40	monitoring	0	parola	1	ong	0	no	AS22F9	22	Femmina	2021-11-09_17h44.23.227	THAI_DOC	2021.2.3	Win32	59.99160118						0	12	12	12	1
m	1	1.2843						FEDORE	np	6	0	monitoring	250	nonparola	2	ong	0	no	AS22F9	22	Femmina	2021-11-09_17h44.23.227	THAI_DOC	2021.2.3	Win32	59.99160118						0	13	13	13	1
z	1	1.1709						MONTONE	p	7	8	monitoring	250	parola	1	ong	0	no	AS22F9	22	Femmina	2021-11-09_17h44.23.227	THAI_DOC	2021.2.3	Win32	59.99160118						0	14	14	14	1
m	1	1.5055						CANEZZA	np	7	0	monitoring	0	nonparola	2	ong	0	no	AS22F9	22	Femmina	2021-11-09_17h44.23.227	THAI_DOC	2021.2.3	Win32	59.99160118						0	15	15	15	1
m	1	1.4679						RAGINA	np	6	0	monitoring	250	nonparola	2	ong	0	no	AS22F9	22	Femmina	2021-11-09_17h44.23.227	THAI_DOC	2021.2.3	Win32	59.99160118						0	16	16	16	1
z	1	0.8838						AGNELLO	p	7	17	monitoring	250	parola	1	ong	0	no	AS22F9	22	Femmina	2021-11-09_17h44.23.227	THAI_DOC	2021.2.3	Win32	59.99160118						0	17	17	17	1
m	1	1.1438						PINARIO	np	7	0	monitoring	250	nonparola	2	ong	0	no	AS22F9	22	Femmina	2021-11-09_17h44.23.227	THAI_DOC	2021.2.3	Win32	59.99160118						0	18	18	18	1
m	1	1.2678						INDANO	np	6	0	monitoring	500	nonparola	2	ong	0	no	AS22F9	22	Femmina	2021-11-09_17h44.23.227	THAI_DOC	2021.2.3	Win32	59.99160118						0	19	19	19	1
z	1	1.2837						BISTURI	p	7	8	monitoring	250	parola	1	ong	0	no	AS22F9	22	Femmina	2021-11-09_17h44.23.227	THAI_DOC	2021.2.3	Win32	59.99160118						0	20	20	20	1
m	1	1.2841						SECONTO	np	7	0	monitoring	250	nonparola	2	ong	0	no	AS22F9	22	Femmina	2021-11-09_17h44.23.227	THAI_DOC	2021.2.3	Win32	59.99160118						0	21	21	21	1
l	1	1.0516						POMATA	p	6	0	monitoring	500	l	1	pmcue	0	no	AS22F9	22	Femmina	2021-11-09_17h44.23.227	THAI_DOC	2021.2.3	Win32	59.99160118						0	22	22	22	1
m	1	1.3339						UMETTA	np	6	0	monitoring	250	nonparola	2	ong	0	no	AS22F9	22	Femmina	2021-11-09_17h44.23.227	THAI_DOC	2021.2.3	Win32	59.99160118						0	23	23	23	1
z	1	1.0008						FRUSCIO	p	7	9	monitoring	0	parola	1	ong	0	no	AS22F9	22	Femmina	2021-11-09_17h44.23.227	THAI_DOC	2021.2.3	Win32	59.99160118						0	24	24	24	1
z	1	1.2857						ORDIGNO	p	7	15	monitoring	250	parola	1	ong	0	no	AS22F9	22	Femmina	2021-11-09_17h44.23.227	THAI_DOC	2021.2.3	Win32	59.99160118						0	25	25	25	1
m	1	1.7267						METALO	np	6	0	monitoring	0	nonparola	2	ong	0	no	AS22F9	22	Femmina	2021-11-09_17h44.23.227	THAI_DOC	2021.2.3	Win32	59.99160118						0	26	26	26	1
m	1	1.6005						GAVERA	np	6	0	monitoring	500	nonparola	2	ong	0	no	AS22F9	22	Femmina	2021-11-09_17h44.23.227	THAI_DOC	2021.2.3	Win32	59.99160118						0	27	27	27	1
z	1	1.2841						INSERTO	p	7	9	monitoring	0	parola	1	ong	0	no	AS22F9	22	Femmina	2021-11-09_17h44.23.227	THAI_DOC	2021.2.3	Win32	59.99160118						0	28	28	28	1
z	1	1.2878						VICARIO	p	7	9	monitoring	500	parola	1	ong	0	no	AS22F9	22	Femmina	2021-11-09_17h44.23.227	THAI_DOC	2021.2.3	Win32	59.99160118						0	29	29	29	1
m	1	1.2838						ACENDA	np	6	0	monitoring	0	nonparola	2	ong	0	no	AS22F9	22	Femmina	2021-11-09_17h44.23.227	THAI_DOC	2021.2.3	Win32	59.99160118						0	30	30	30	1
z	1	1.2508						DECADE	p	6	7	monitoring	0	parola	1	ong	0	no	AS22F9	22	Femmina	2021-11-09_17h44.23.227	THAI_DOC	2021.2.3	Win32	59.99160118						0	31	31	31	1
m	1	1.3182						PALETE	np	6	0	monitoring	500	nonparola	2	ong	0	no	AS22F9	22	Femmina	2021-11-09_17h44.23.227	THAI_DOC	2021.2.3	Win32	59.99160118						0	32	32	32	1
z	1	1.0047						SENAPE	p	6	17	monitoring	500	parola	1	ong	0	no	AS22F9	22	Femmina	2021-11-09_17h44.23.227	THAI_DOC	2021.2.3	Win32	59.99160118						0	33	33	33	1
m	1	1.6112						TENTONO	np	7	0	monitoring	0	nonparola	2	ong	0	no	AS22F9	22	Femmina	2021-11-09_17h44.23.227	THAI_DOC	2021.2.3	Win32	59.99160118						0	34	34	34	1
l	1	1.1074						MANICO	p	6	12	monitoring	0	l	1	pmcue	0	no	AS22F9	22	Femmina	2021-11-09_17h44.23.227	THAI_DOC	2021.2.3	Win32	59.99160118						0	35	35	35	1
z	1	1.1883						GETTONE	p	7	5	monitoring	250	parola	1	ong	0	no	AS22F9	22	Femmina	2021-11-09_17h44.23.227	THAI_DOC	2021.2.3	Win32	59.99160118						0	36	36	36	1
m	1	1.1673						CALERA	np	6	0	monitoring	500	nonparola	2	ong	0	no	AS22F9	22	Femmina	2021-11-09_17h44.23.227	THAI_DOC	2021.2.3	Win32	59.99160118						0	37	37	37	1
z	1	1.1521						USTIONE	p	7	20	monitoring	500	parola	1	ong	0	no	AS22F9	22	Femmina	2021-11-09_17h44.23.227	THAI_DOC	2021.2.3	Win32	59.99160118						0	38	38	38	1
z	1	0.9341						LEGNAME	p	7	7	monitoring	0	parola	1	ong	0	no	AS22F9	22	Femmina	2021-11-09_17h44.23.227	THAI_DOC	2021.2.3	Win32	59.99160118						0	39	39	39	1
m	1	1.3341						MODIVO	np	6	0	monitoring	0	nonparola	2	ong	0	no	AS22F9	22	Femmina	2021-11-09_17h44.23.227	THAI_DOC	2021.2.3	Win32	59.99160118						0	40	40	40	1
z	1	1.1911						RADURA	p	6	9	monitoring	0	parola	1	ong	0	no	AS22F9	22	Femmina	2021-11-09_17h44.23.227	THAI_DOC	2021.2.3	Win32	59.99160118						0	41	41	41	1
m	1	1.1425						TUANTO	np	6	0	monitoring	250	nonparola	2	ong	0	no	AS22F9	22	Femmina	2021-11-09_17h44.23.227	THAI_DOC	2021.2.3	Win32	59.99160118						0	42	42	42	1
z	1	1.2099						PICCONE	p	7	11	monitoring	0	parola	1	ong	0	no	AS22F9	22	Femmina	2021-11-09_17h44.23.227	THAI_DOC	2021.2.3	Win32	59.99160118						0	43	43	43	1
m	1	0.9679						LACREME	np	7	0	monitoring	250	nonparola	2	ong	0	no	AS22F9	22	Femmina	2021-11-09_17h44.23.227	THAI_DOC	2021.2.3	Win32	59.99160118						0	44	44	44	1
m	1	1.3183						DILITTA	np	7	0	monitoring	500	nonparola	2	ong	0	no	AS22F9	22	Femmina	2021-11-09_17h44.23.227	THAI_DOC	2021.2.3	Win32	59.99160118						0	45	45	45	1
m	0	1.2508						TOMANTE	np	7	0	monitoring	0	l	2	pmcue	0	no	AS22F9	22	Femmina	2021-11-09_17h44.23.227	THAI_DOC	2021.2.3	Win32	59.99160118						0	46	46	46	1
z	1	0.7891						OTTONE	p	6	17	monitoring	500	parola	1	ong	0	no	AS22F9	22	Femmina	2021-11-09_17h44.23.227	THAI_DOC	2021.2.3	Win32	59.99160118						0	47	47	47	1
z	1	1.217						GAZEBO	p	6	8	monitoring	0	parola	1	ong	0	no	AS22F9	22	Femmina	2021-11-09_17h44.23.227	THAI_DOC	2021.2.3	Win32	59.99160118						0	48	48	48	1
m	1	1.3739						NENICO	np	6	0	monitoring	250	nonparola	2	ong	0	no	AS22F9	22	Femmina	2021-11-09_17h44.23.227	THAI_DOC	2021.2.3	Win32	59.99160118						0	49	49	49	1
z	1	1.0846						ARPIONE	p	7	12	monitoring	250	parola	1	ong	0	no	AS22F9	22	Femmina	2021-11-09_17h44.23.227	THAI_DOC	2021.2.3	Win32	59.99160118						0	50	50	50	1
m	1	1.3104						VANIGIA	np	7	0	monitoring	500	nonparola	2	ong	0	no	AS22F9	22	Femmina	2021-11-09_17h44.23.227	THAI_DOC	2021.2.3	Win32	59.99160118						0	51	51	51	1
m	1	1.0511						EBLISSE	np	7	0	monitoring	0	nonparola	2	ong	0	no	AS22F9	22	Femmina	2021-11-09_17h44.23.227	THAI_DOC	2021.2.3	Win32	59.99160118						0	52	52	52	1
z	1	1.0002						CARTINA	p	7	13	monitoring	250	parola	1	ong	0	no	AS22F9	22	Femmina	2021-11-09_17h44.23.227	THAI_DOC	2021.2.3	Win32	59.99160118						0	53	53	53	1
m	1	1.1014						TECITA	np	6	0	monitoring	500	nonparola	2	ong	0	no	AS22F9	22	Femmina	2021-11-09_17h44.23.227	THAI_DOC	2021.2.3	Win32	59.99160118						0	54	54	54	1
z	1	1.0955						FELINO	p	6	9	monitoring	500	parola	1	ong	0	no	AS22F9	22	Femmina	2021-11-09_17h44.23.227	THAI_DOC	2021.2.3	Win32	59.99160118						0	55	55	55	1
m	1	1.1002						GINEVRO	np	7	0	monitoring	250	nonparola	2	ong	0	no	AS22F9	22	Femmina	2021-11-09_17h44.23.227	THAI_DOC	2021.2.3	Win32	59.99160118						0	56	56	56	1
m	1	1.0843						ELANCO	np	6	0	monitoring	250	nonparola	2	ong	0	no	AS22F9	22	Femmina	2021-11-09_17h44.23.227	THAI_DOC	2021.2.3	Win32	59.99160118						0	57	57	57	1
z	1	0.7848						BIDONE	p	6	13	monitoring	0	parola	1	ong	0	no	AS22F9	22	Femmina	2021-11-09_17h44.23.227	THAI_DOC	2021.2.3	Win32	59.99160118						0	58	58	58	1
z	1	0.9674						LEMURE	p	6	3	monitoring	500	parola	1	ong	0	no	AS22F9	22	Femmina	2021-11-09_17h44.23.227	THAI_DOC	2021.2.3	Win32	59.99160118						0	59	59	59	1
l	1	1.0594						SAGOMA	p	6	0	monitoring	250	l	1	pmcue	0	no	AS22F9	22	Femmina	2021-11-09_17h44.23.227	THAI_DOC	2021.2.3	Win32	59.99160118						0	60	60	60	1
z	1	1.0008						REPERTO	p	7	7	monitoring	0	parola	1	ong	0	no	AS22F9	22	Femmina	2021-11-09_17h44.23.227	THAI_DOC	2021.2.3	Win32	59.99160118						0	61	61	61	1
m	1	1.052						MIDULLO	np	7	0	monitoring	250	nonparola	2	ong	0	no	AS22F9	22	Femmina	2021-11-09_17h44.23.227	THAI_DOC	2021.2.3	Win32	59.99160118						0	62	62	62	1
	0							DANNOLA	np	7	0	monitoring	500	nonparola	2	ong	0	no	AS22F9	22	Femmina	2021-11-09_17h44.23.227	THAI_DOC	2021.2.3	Win32	59.99160118						0	63	63	63	1
z	1	0.8007						ORFANO	p	6	9	monitoring	500	parola	1	ong	0	no	AS22F9	22	Femmina	2021-11-09_17h44.23.227	THAI_DOC	2021.2.3	Win32	59.99160118						0	64	64	64	1
m	1	1.0008						BANENA	np	6	0	monitoring	250	nonparola	2	ong	0	no	AS22F9	22	Femmina	2021-11-09_17h44.23.227	THAI_DOC	2021.2.3	Win32	59.99160118						0	65	65	65	1
m	1	1.4008						FERPATA	np	7	0	monitoring	0	nonparola	2	ong	0	no	AS22F9	22	Femmina	2021-11-09_17h44.23.227	THAI_DOC	2021.2.3	Win32	59.99160118						0	66	66	66	1
z	1	1.0174						NEURONE	p	7	11	monitoring	250	parola	1	ong	0	no	AS22F9	22	Femmina	2021-11-09_17h44.23.227	THAI_DOC	2021.2.3	Win32	59.99160118						0	67	67	67	1
m	1	1.051						LATTERA	np	7	0	monitoring	500	nonparola	2	ong	0	no	AS22F9	22	Femmina	2021-11-09_17h44.23.227	THAI_DOC	2021.2.3	Win32	59.99160118						0	68	68	68	1
m	1	1.4499						GESIONE	np	7	0	monitoring	500	nonparola	2	ong	0	no	AS22F9	22	Femmina	2021-11-09_17h44.23.227	THAI_DOC	2021.2.3	Win32	59.99160118						0	69	69	69	1
z	1	1.0579						PEDANA	p	6	18	monitoring	500	parola	1	ong	0	no	AS22F9	22	Femmina	2021-11-09_17h44.23.227	THAI_DOC	2021.2.3	Win32	59.99160118						0	70	70	70	1
m	0	0.9842						MACIATA	np	7	0	monitoring	500	l	2	pmcue	0	no	AS22F9	22	Femmina	2021-11-09_17h44.23.227	THAI_DOC	2021.2.3	Win32	59.99160118						0	71	71	71	1
m	1	1.7885						FIOLINO	np	7	0	monitoring	250	nonparola	2	ong	0	no	AS22F9	22	Femmina	2021-11-09_17h44.23.227	THAI_DOC	2021.2.3	Win32	59.99160118						0	72	72	72	1
z	1	1.0841						INGORGO	p	7	16	monitoring	0	parola	1	ong	0	no	AS22F9	22	Femmina	2021-11-09_17h44.23.227	THAI_DOC	2021.2.3	Win32	59.99160118						0	73	73	73	1
m	1	1.151						IMPORO	np	6	0	monitoring	250	nonparola	2	ong	0	no	AS22F9	22	Femmina	2021-11-09_17h44.23.227	THAI_DOC	2021.2.3	Win32	59.99160118						0	74	74	74	1
z	1	1.0175						NOBILE	p	6	29	monitoring	500	parola	1	ong	0	no	AS22F9	22	Femmina	2021-11-09_17h44.23.227	THAI_DOC	2021.2.3	Win32	59.99160118						0	75	75	75	1
z	1	1.3837						MINIERA	p	7	19	monitoring	500	parola	1	ong	0	no	AS22F9	22	Femmina	2021-11-09_17h44.23.227	THAI_DOC	2021.2.3	Win32	59.99160118						0	76	76	76	1
m	1	1.2503						ALLARVE	np	7	0	monitoring	500	nonparola	2	ong	0	no	AS22F9	22	Femmina	2021-11-09_17h44.23.227	THAI_DOC	2021.2.3	Win32	59.99160118						0	77	77	77	1
m	1	1.0842						DIBANO	np	6	0	monitoring	250	nonparola	2	ong	0	no	AS22F9	22	Femmina	2021-11-09_17h44.23.227	THAI_DOC	2021.2.3	Win32	59.99160118						0	78	78	78	1
z	1	1.1171						FAGOTTO	p	7	7	monitoring	0	parola	1	ong	0	no	AS22F9	22	Femmina	2021-11-09_17h44.23.227	THAI_DOC	2021.2.3	Win32	59.99160118						0	79	79	79	1
z	1	1.2768						PALUDE	p	6	13	monitoring	0	parola	1	ong	0	no	AS22F9	22	Femmina	2021-11-09_17h44.23.227	THAI_DOC	2021.2.3	Win32	59.99160118						0	80	80	80	1
m	1	1.0242						MUDINO	np	6	0	monitoring	500	nonparola	2	ong	0	no	AS22F9	22	Femmina	2021-11-09_17h44.23.227	THAI_DOC	2021.2.3	Win32	59.99160118						0	81	81	81	1
m	1	1.0684						ESTEBA	np	6	0	monitoring	500	nonparola	2	ong	0	no	AS22F9	22	Femmina	2021-11-09_17h44.23.227	THAI_DOC	2021.2.3	Win32	59.99160118						0	82	82	82	1
l	1	0.8007						MANTIDE	p	7	9	monitoring	250	l	1	pmcue	0	no	AS22F9	22	Femmina	2021-11-09_17h44.23.227	THAI_DOC	2021.2.3	Win32	59.99160118						0	83	83	83	1
z	1	1.085						UVETTA	p	6	11	monitoring	500	parola	1	ong	0	no	AS22F9	22	Femmina	2021-11-09_17h44.23.227	THAI_DOC	2021.2.3	Win32	59.99160118						0	84	84	84	1
z	1	1.2525						ESILIO	p	6	41	monitoring	250	parola	1	ong	0	no	AS22F9	22	Femmina	2021-11-09_17h44.23.227	THAI_DOC	2021.2.3	Win32	59.99160118						0	85	85	85	1
m	1	1.3101						RECRUTA	np	7	0	monitoring	500	nonparola	2	ong	0	no	AS22F9	22	Femmina	2021-11-09_17h44.23.227	THAI_DOC	2021.2.3	Win32	59.99160118						0	86	86	86	1
z	1	1.001						TIMONE	p	7	31	monitoring	250	parola	1	ong	0	no	AS22F9	22	Femmina	2021-11-09_17h44.23.227	THAI_DOC	2021.2.3	Win32	59.99160118						0	87	87	87	1
z	1	0.7849						CAVOLO	p	6	13	monitoring	0	parola	1	ong	0	no	AS22F9	22	Femmina	2021-11-09_17h44.23.227	THAI_DOC	2021.2.3	Win32	59.99160118						0	88	88	88	1
m	1	0.9504						NOTTARE	np	7	0	monitoring	500	nonparola	2	ong	0	no	AS22F9	22	Femmina	2021-11-09_17h44.23.227	THAI_DOC	2021.2.3	Win32	59.99160118						0	89	89	89	1
z	1	1.2909						LICHENE	p	7	7	monitoring	0	parola	1	ong	0	no	AS22F9	22	Femmina	2021-11-09_17h44.23.227	THAI_DOC	2021.2.3	Win32	59.99160118						0	90	90	90	1
m	1	0.951						PUSTINO	np	7	0	monitoring	500	nonparola	2	ong	0	no	AS22F9	22	Femmina	2021-11-09_17h44.23.227	THAI_DOC	2021.2.3	Win32	59.99160118						0	91	91	91	1
z	1	1.001						MULINO	p	6	7	monitoring	0	parola	1	ong	0	no	AS22F9	22	Femmina	2021-11-09_17h44.23.227	THAI_DOC	2021.2.3	Win32	59.99160118						0	92	92	92	1
m	1	0.835						VAROLO	np	6	0	monitoring	0	nonparola	2	ong	0	no	AS22F9	22	Femmina	2021-11-09_17h44.23.227	THAI_DOC	2021.2.3	Win32	59.99160118						0	93	93	93	1
z	0	0.9104						ENIGMA	p	6	9	monitoring	500	l	1	pmcue	0	no	AS22F9	22	Femmina	2021-11-09_17h44.23.227	THAI_DOC	2021.2.3	Win32	59.99160118						0	94	94	94	1
z	1	1.3171						NARICE	p	6	15	monitoring	250	parola	1	ong	0	no	AS22F9	22	Femmina	2021-11-09_17h44.23.227	THAI_DOC	2021.2.3	Win32	59.99160118						0	95	95	95	1
m	1	1.1338						CAVIDE	np	6	0	monitoring	500	nonparola	2	ong	0	no	AS22F9	22	Femmina	2021-11-09_17h44.23.227	THAI_DOC	2021.2.3	Win32	59.99160118						0	96	96	96	1
m	1	1.1503						VOLACE	np	6	0	monitoring	0	nonparola	2	ong	0	no	AS22F9	22	Femmina	2021-11-09_17h44.23.227	THAI_DOC	2021.2.3	Win32	59.99160118						0	97	97	97	1
m	1	1.2176						SADICE	np	6	0	monitoring	0	nonparola	2	ong	0	no	AS22F9	22	Femmina	2021-11-09_17h44.23.227	THAI_DOC	2021.2.3	Win32	59.99160118						0	98	98	98	1
z	1	1.1854						VORTICE	p	7	14	monitoring	250	parola	1	ong	0	no	AS22F9	22	Femmina	2021-11-09_17h44.23.227	THAI_DOC	2021.2.3	Win32	59.99160118						0	99	99	99	1
																			AS22F9	22	Femmina	2021-11-09_17h44.23.227	THAI_DOC	2021.2.3	Win32	59.99160118											y	1	8.804	n	1	9.1823	y	0	4.0383
