# Supplementary material for: Thinking about it: the impact of COVID-19-related stimuli on prospective memory
Source: PeerJ. 2023 Nov 16;11:e16389. doi: 10.7717/peerj.16389 (PMC10657566; doi:10.7717/peerj.16389)
Supplement: Supplemental Information 4 — The raw data from both the task and the questionnaire. Both folders are divided in the three conditions (COV, DOC, and NEGA) depending on the presented video clip. [file peerj-11-16389-s004.zip › Data/RAW_Data_Task/DOC_version/PF35M1_doc.csv]

trial_key.keys	trial_key.corr	trial_key.rt	trials_loop_practice.thisRepN	trials_loop_practice.thisTrialN	trials_loop_practice.thisN	trials_loop_practice.thisIndex	trials_loop_practice.ran	stimolo	parolanonparola	lunghezza	frequenza	blocco	jitter	rispcorr	StimTrig	stim_type	stimulus_after	underline	ID_Soggetto*	Età*	Sesso	date	expName	psychopyVersion	OS	frameRate	trials_loop_baseline.thisRepN	trials_loop_baseline.thisTrialN	trials_loop_baseline.thisN	trials_loop_baseline.thisIndex	trials_loop_baseline.ran	trials_loop_attention.thisRepN	trials_loop_attention.thisTrialN	trials_loop_attention.thisN	trials_loop_attention.thisIndex	trials_loop_attention.ran	neutral1_key.keys	neutral1_key.corr	neutral1_key.rt	neutral1_key_2.keys	neutral1_key_2.corr	neutral1_key_2.rt	neutral1_key_3.keys	neutral1_key_3.corr	neutral1_key_3.rt
m	1	1.0127	0	0	0	0	1	ARANCIA	p	7	31	practice	500	parola	1	ong	0	no	PF35M1	35	M	2021-12-01_15h33.48.789	THAI_DOC	2021.2.3	Win32	61.6750956
z	1	1.0467	0	1	1	1	1	RECINA	np	6	0	practice	500	nonparola	2	ong	0	no	PF35M1	35	M	2021-12-01_15h33.48.789	THAI_DOC	2021.2.3	Win32	61.6750956
z	1	0.8737	0	2	2	2	1	TUCCANA	np	7	0	practice	250	nonparola	2	ong	0	no	PF35M1	35	M	2021-12-01_15h33.48.789	THAI_DOC	2021.2.3	Win32	61.6750956
m	1	0.7344	0	3	3	3	1	PETTINE	p	7	1	practice	0	parola	1	ong	0	no	PF35M1	35	M	2021-12-01_15h33.48.789	THAI_DOC	2021.2.3	Win32	61.6750956
z	1	1.1701	0	4	4	4	1	INFITO	np	6	0	practice	500	nonparola	2	ong	0	no	PF35M1	35	M	2021-12-01_15h33.48.789	THAI_DOC	2021.2.3	Win32	61.6750956
m	1	0.6142	0	5	5	5	1	GIUDICE	p	7	374	practice	500	parola	1	ong	0	no	PF35M1	35	M	2021-12-01_15h33.48.789	THAI_DOC	2021.2.3	Win32	61.6750956
m	1	0.6447	0	6	6	6	1	VOLANTE	p	7	89	practice	0	parola	1	ong	0	no	PF35M1	35	M	2021-12-01_15h33.48.789	THAI_DOC	2021.2.3	Win32	61.6750956
z	1	0.8635	0	7	7	7	1	CUBELA	np	6	0	practice	250	nonparola	2	ong	0	no	PF35M1	35	M	2021-12-01_15h33.48.789	THAI_DOC	2021.2.3	Win32	61.6750956
	0		0	8	8	8	1	LUGGINE	np	7	0	practice	0	nonparola	2	ong	0	no	PF35M1	35	M	2021-12-01_15h33.48.789	THAI_DOC	2021.2.3	Win32	61.6750956
m	1	0.6889	0	9	9	9	1	DISEGNO	p	7	201	practice	0	parola	1	ong	0	no	PF35M1	35	M	2021-12-01_15h33.48.789	THAI_DOC	2021.2.3	Win32	61.6750956
m	1	1.2279						RELITTO	p	7	8	baseline	500	parola	1	ong	0	no	PF35M1	35	M	2021-12-01_15h33.48.789	THAI_DOC	2021.2.3	Win32	61.6750956	0	0	0	0	1
m	1	0.9565						GERANIO	p	7	12	baseline	250	parola	1	ong	0	no	PF35M1	35	M	2021-12-01_15h33.48.789	THAI_DOC	2021.2.3	Win32	61.6750956	0	1	1	1	1
z	1	0.9153						VANANGA	np	7	0	baseline	0	nonparola	2	ong	0	no	PF35M1	35	M	2021-12-01_15h33.48.789	THAI_DOC	2021.2.3	Win32	61.6750956	0	2	2	2	1
z	0	1.0819						NATICA	p	6	5	baseline	250	parola	1	ong	0	no	PF35M1	35	M	2021-12-01_15h33.48.789	THAI_DOC	2021.2.3	Win32	61.6750956	0	3	3	3	1
z	1	0.7778						USTELLO	np	7	0	baseline	500	nonparola	2	ong	0	no	PF35M1	35	M	2021-12-01_15h33.48.789	THAI_DOC	2021.2.3	Win32	61.6750956	0	4	4	4	1
m	1	0.7048						METANO	p	6	17	baseline	250	parola	1	ong	0	no	PF35M1	35	M	2021-12-01_15h33.48.789	THAI_DOC	2021.2.3	Win32	61.6750956	0	5	5	5	1
z	1	0.8939						FIURIA	np	6	0	baseline	500	nonparola	2	ong	0	no	PF35M1	35	M	2021-12-01_15h33.48.789	THAI_DOC	2021.2.3	Win32	61.6750956	0	6	6	6	1
m	1	0.9349						SUGHERO	p	7	5	baseline	250	parola	1	ong	0	no	PF35M1	35	M	2021-12-01_15h33.48.789	THAI_DOC	2021.2.3	Win32	61.6750956	0	7	7	7	1
z	1	0.8939						PIROTA	np	6	0	baseline	250	nonparola	2	ong	0	no	PF35M1	35	M	2021-12-01_15h33.48.789	THAI_DOC	2021.2.3	Win32	61.6750956	0	8	8	8	1
z	1	0.8963						BAMBORA	np	7	0	baseline	0	nonparola	2	ong	0	no	PF35M1	35	M	2021-12-01_15h33.48.789	THAI_DOC	2021.2.3	Win32	61.6750956	0	9	9	9	1
m	1	0.8121						PETALO	p	6	27	baseline	250	parola	1	ong	0	no	PF35M1	35	M	2021-12-01_15h33.48.789	THAI_DOC	2021.2.3	Win32	61.6750956	0	10	10	10	1
m	1	1.0524						ELMETTO	p	7	5	baseline	0	parola	1	ong	0	no	PF35M1	35	M	2021-12-01_15h33.48.789	THAI_DOC	2021.2.3	Win32	61.6750956	0	11	11	11	1
z	1	0.7613						DOBILE	np	6	0	baseline	250	nonparola	2	ong	0	no	PF35M1	35	M	2021-12-01_15h33.48.789	THAI_DOC	2021.2.3	Win32	61.6750956	0	12	12	12	1
m	1	1.1309						BAVERO	p	6	7	baseline	0	parola	1	ong	0	no	PF35M1	35	M	2021-12-01_15h33.48.789	THAI_DOC	2021.2.3	Win32	61.6750956	0	13	13	13	1
m	1	0.847						VALENZA	p	7	10	baseline	500	parola	1	ong	0	no	PF35M1	35	M	2021-12-01_15h33.48.789	THAI_DOC	2021.2.3	Win32	61.6750956	0	14	14	14	1
m	0	0.6051						ORDONE	np	6	0	baseline	250	nonparola	2	ong	0	no	PF35M1	35	M	2021-12-01_15h33.48.789	THAI_DOC	2021.2.3	Win32	61.6750956	0	15	15	15	1
z	1	0.6575						TERPONE	np	7	0	baseline	250	nonparola	2	ong	0	no	PF35M1	35	M	2021-12-01_15h33.48.789	THAI_DOC	2021.2.3	Win32	61.6750956	0	16	16	16	1
m	1	0.8025						INCHINO	p	7	10	baseline	250	parola	1	ong	0	no	PF35M1	35	M	2021-12-01_15h33.48.789	THAI_DOC	2021.2.3	Win32	61.6750956	0	17	17	17	1
m	1	0.7062						ETTARO	p	6	31	baseline	0	parola	1	ong	0	no	PF35M1	35	M	2021-12-01_15h33.48.789	THAI_DOC	2021.2.3	Win32	61.6750956	0	18	18	18	1
z	1	0.7684						LUVACA	np	6	0	baseline	250	nonparola	2	ong	0	no	PF35M1	35	M	2021-12-01_15h33.48.789	THAI_DOC	2021.2.3	Win32	61.6750956	0	19	19	19	1
m	1	1.0355						DUETTO	p	6	23	baseline	500	parola	1	ong	0	no	PF35M1	35	M	2021-12-01_15h33.48.789	THAI_DOC	2021.2.3	Win32	61.6750956	0	20	20	20	1
z	1	0.8337						PUPILE	np	6	0	baseline	250	nonparola	2	ong	0	no	PF35M1	35	M	2021-12-01_15h33.48.789	THAI_DOC	2021.2.3	Win32	61.6750956	0	21	21	21	1
z	1	0.8616						STOVACO	np	7	0	baseline	0	nonparola	2	ong	0	no	PF35M1	35	M	2021-12-01_15h33.48.789	THAI_DOC	2021.2.3	Win32	61.6750956	0	22	22	22	1
m	1	1.1006						BARILE	p	6	7	baseline	500	parola	1	ong	0	no	PF35M1	35	M	2021-12-01_15h33.48.789	THAI_DOC	2021.2.3	Win32	61.6750956	0	23	23	23	1
z	1	0.9546						RANAIO	np	6	0	baseline	250	nonparola	2	ong	0	no	PF35M1	35	M	2021-12-01_15h33.48.789	THAI_DOC	2021.2.3	Win32	61.6750956	0	24	24	24	1
m	1	0.6839						CAVERNA	p	7	14	baseline	250	parola	1	ong	0	no	PF35M1	35	M	2021-12-01_15h33.48.789	THAI_DOC	2021.2.3	Win32	61.6750956	0	25	25	25	1
z	1	0.8608						ROTOIA	np	7	0	baseline	500	nonparola	2	ong	0	no	PF35M1	35	M	2021-12-01_15h33.48.789	THAI_DOC	2021.2.3	Win32	61.6750956	0	26	26	26	1
m	1	0.8009						ALTURA	p	6	8	baseline	500	parola	1	ong	0	no	PF35M1	35	M	2021-12-01_15h33.48.789	THAI_DOC	2021.2.3	Win32	61.6750956	0	27	27	27	1
m	1	0.6888						DIPINTO	p	7	21	baseline	0	parola	1	ong	0	no	PF35M1	35	M	2021-12-01_15h33.48.789	THAI_DOC	2021.2.3	Win32	61.6750956	0	28	28	28	1
m	1	0.9514						LEGUME	p	6	11	baseline	250	parola	1	ong	0	no	PF35M1	35	M	2021-12-01_15h33.48.789	THAI_DOC	2021.2.3	Win32	61.6750956	0	29	29	29	1
z	1	0.9175						FEDINO	np	6	0	baseline	500	nonparola	2	ong	0	no	PF35M1	35	M	2021-12-01_15h33.48.789	THAI_DOC	2021.2.3	Win32	61.6750956	0	30	30	30	1
m	1	0.7068						MENSOLA	p	7	7	baseline	0	parola	1	ong	0	no	PF35M1	35	M	2021-12-01_15h33.48.789	THAI_DOC	2021.2.3	Win32	61.6750956	0	31	31	31	1
z	1	0.9238						ALCUME	np	6	0	baseline	500	nonparola	2	ong	0	no	PF35M1	35	M	2021-12-01_15h33.48.789	THAI_DOC	2021.2.3	Win32	61.6750956	0	32	32	32	1
m	1	0.6709						INNESTO	p	6	13	baseline	0	parola	1	ong	0	no	PF35M1	35	M	2021-12-01_15h33.48.789	THAI_DOC	2021.2.3	Win32	61.6750956	0	33	33	33	1
z	1	0.7281						LAVENDA	np	7	0	baseline	0	nonparola	2	ong	0	no	PF35M1	35	M	2021-12-01_15h33.48.789	THAI_DOC	2021.2.3	Win32	61.6750956	0	34	34	34	1
m	1	0.8898						SLAVINA	p	7	5	baseline	500	parola	1	ong	0	no	PF35M1	35	M	2021-12-01_15h33.48.789	THAI_DOC	2021.2.3	Win32	61.6750956	0	35	35	35	1
m	1	0.6184						ORMONE	p	6	6	baseline	500	parola	1	ong	0	no	PF35M1	35	M	2021-12-01_15h33.48.789	THAI_DOC	2021.2.3	Win32	61.6750956	0	36	36	36	1
z	1	0.7749						UMIONE	np	6	0	baseline	0	nonparola	2	ong	0	no	PF35M1	35	M	2021-12-01_15h33.48.789	THAI_DOC	2021.2.3	Win32	61.6750956	0	37	37	37	1
m	1	0.5955						SALAME	p	6	14	baseline	0	parola	1	ong	0	no	PF35M1	35	M	2021-12-01_15h33.48.789	THAI_DOC	2021.2.3	Win32	61.6750956	0	38	38	38	1
m	0	0.6671						GANDOLA	np	7	0	baseline	500	nonparola	2	ong	0	no	PF35M1	35	M	2021-12-01_15h33.48.789	THAI_DOC	2021.2.3	Win32	61.6750956	0	39	39	39	1
z	1	0.8344						DIGEGNO	np	7	0	baseline	500	nonparola	2	ong	0	no	PF35M1	35	M	2021-12-01_15h33.48.789	THAI_DOC	2021.2.3	Win32	61.6750956	0	40	40	40	1
m	0	0.8285						BACRECA	np	7	0	baseline	0	nonparola	2	ong	0	no	PF35M1	35	M	2021-12-01_15h33.48.789	THAI_DOC	2021.2.3	Win32	61.6750956	0	41	41	41	1
m	1	0.9173						RUDERE	p	6	8	baseline	250	parola	1	ong	0	no	PF35M1	35	M	2021-12-01_15h33.48.789	THAI_DOC	2021.2.3	Win32	61.6750956	0	42	42	42	1
z	1	1.0893						OSCITE	np	6	0	baseline	250	nonparola	2	ong	0	no	PF35M1	35	M	2021-12-01_15h33.48.789	THAI_DOC	2021.2.3	Win32	61.6750956	0	43	43	43	1
m	1	0.6912						NETTARE	p	7	14	baseline	500	parola	1	ong	0	no	PF35M1	35	M	2021-12-01_15h33.48.789	THAI_DOC	2021.2.3	Win32	61.6750956	0	44	44	44	1
m	0	0.686						PENTERA	np	7	0	baseline	0	nonparola	2	ong	0	no	PF35M1	35	M	2021-12-01_15h33.48.789	THAI_DOC	2021.2.3	Win32	61.6750956	0	45	45	45	1
z	1	0.7064						NEBOZIO	np	7	0	baseline	250	nonparola	2	ong	0	no	PF35M1	35	M	2021-12-01_15h33.48.789	THAI_DOC	2021.2.3	Win32	61.6750956	0	46	46	46	1
m	1	0.8848						ZATTERA	p	7	14	baseline	500	parola	1	ong	0	no	PF35M1	35	M	2021-12-01_15h33.48.789	THAI_DOC	2021.2.3	Win32	61.6750956	0	47	47	47	1
m	1	0.7039						LAMIERA	p	7	11	baseline	500	parola	1	ong	0	no	PF35M1	35	M	2021-12-01_15h33.48.789	THAI_DOC	2021.2.3	Win32	61.6750956	0	48	48	48	1
m	0	0.534						CULINA	np	6	0	baseline	500	nonparola	2	ong	0	no	PF35M1	35	M	2021-12-01_15h33.48.789	THAI_DOC	2021.2.3	Win32	61.6750956	0	49	49	49	1
m	1	0.6686						FALANGE	p	7	9	baseline	250	parola	1	ong	0	no	PF35M1	35	M	2021-12-01_15h33.48.789	THAI_DOC	2021.2.3	Win32	61.6750956	0	50	50	50	1
m	1	0.6033						PEDALE	p	6	16	baseline	500	parola	1	ong	0	no	PF35M1	35	M	2021-12-01_15h33.48.789	THAI_DOC	2021.2.3	Win32	61.6750956	0	51	51	51	1
m	0	0.6703						METARDO	np	7	0	baseline	500	nonparola	2	ong	0	no	PF35M1	35	M	2021-12-01_15h33.48.789	THAI_DOC	2021.2.3	Win32	61.6750956	0	52	52	52	1
m	1	0.8588						EMPORIO	p	7	3	baseline	250	parola	1	ong	0	no	PF35M1	35	M	2021-12-01_15h33.48.789	THAI_DOC	2021.2.3	Win32	61.6750956	0	53	53	53	1
m	0	0.7002						TAPORE	np	6	0	baseline	0	nonparola	2	ong	0	no	PF35M1	35	M	2021-12-01_15h33.48.789	THAI_DOC	2021.2.3	Win32	61.6750956	0	54	54	54	1
z	1	0.9162						DENTIDE	np	7	0	baseline	250	nonparola	2	ong	0	no	PF35M1	35	M	2021-12-01_15h33.48.789	THAI_DOC	2021.2.3	Win32	61.6750956	0	55	55	55	1
m	0	1.0671						SEPERTO	np	7	0	baseline	500	nonparola	2	ong	0	no	PF35M1	35	M	2021-12-01_15h33.48.789	THAI_DOC	2021.2.3	Win32	61.6750956	0	56	56	56	1
m	1	0.7563						MUCOSA	p	6	6	baseline	500	parola	1	ong	0	no	PF35M1	35	M	2021-12-01_15h33.48.789	THAI_DOC	2021.2.3	Win32	61.6750956	0	57	57	57	1
z	1	0.8841						BECULLA	np	7	0	baseline	250	nonparola	2	ong	0	no	PF35M1	35	M	2021-12-01_15h33.48.789	THAI_DOC	2021.2.3	Win32	61.6750956	0	58	58	58	1
m	1	0.836						FUCINA	p	6	8	baseline	250	parola	1	ong	0	no	PF35M1	35	M	2021-12-01_15h33.48.789	THAI_DOC	2021.2.3	Win32	61.6750956	0	59	59	59	1
m	1	0.7569						ECLISSI	p	7	5	baseline	0	parola	1	ong	0	no	PF35M1	35	M	2021-12-01_15h33.48.789	THAI_DOC	2021.2.3	Win32	61.6750956	0	60	60	60	1
m	1	0.8233						TROFEO	p	6	23	baseline	250	parola	1	ong	0	no	PF35M1	35	M	2021-12-01_15h33.48.789	THAI_DOC	2021.2.3	Win32	61.6750956	0	61	61	61	1
m	1	0.621						ROTTAME	p	7	7	baseline	0	parola	1	ong	0	no	PF35M1	35	M	2021-12-01_15h33.48.789	THAI_DOC	2021.2.3	Win32	61.6750956	0	62	62	62	1
	0							MENDOLO	np	7	0	baseline	500	nonparola	2	ong	0	no	PF35M1	35	M	2021-12-01_15h33.48.789	THAI_DOC	2021.2.3	Win32	61.6750956	0	63	63	63	1
z	1	1.1556						ARSINE	np	6	0	baseline	250	nonparola	2	ong	0	no	PF35M1	35	M	2021-12-01_15h33.48.789	THAI_DOC	2021.2.3	Win32	61.6750956	0	64	64	64	1
m	1	0.5602						TISANA	p	6	7	baseline	0	parola	1	ong	0	no	PF35M1	35	M	2021-12-01_15h33.48.789	THAI_DOC	2021.2.3	Win32	61.6750956	0	65	65	65	1
m	0	1.2392						ORLINO	np	6	0	baseline	0	nonparola	2	ong	0	no	PF35M1	35	M	2021-12-01_15h33.48.789	THAI_DOC	2021.2.3	Win32	61.6750956	0	66	66	66	1
m	1	0.8431						ARINGA	p	6	9	baseline	500	parola	1	ong	0	no	PF35M1	35	M	2021-12-01_15h33.48.789	THAI_DOC	2021.2.3	Win32	61.6750956	0	67	67	67	1
m	0	0.9344						TENGINE	np	7	0	baseline	0	nonparola	2	ong	0	no	PF35M1	35	M	2021-12-01_15h33.48.789	THAI_DOC	2021.2.3	Win32	61.6750956	0	68	68	68	1
m	1	0.7502						ATTICO	p	6	6	baseline	500	parola	1	ong	0	no	PF35M1	35	M	2021-12-01_15h33.48.789	THAI_DOC	2021.2.3	Win32	61.6750956	0	69	69	69	1
m	0	0.8527						VENORE	np	6	0	baseline	250	nonparola	2	ong	0	no	PF35M1	35	M	2021-12-01_15h33.48.789	THAI_DOC	2021.2.3	Win32	61.6750956	0	70	70	70	1
z	0	1.5527						DARSENA	p	7	9	baseline	0	parola	1	ong	0	no	PF35M1	35	M	2021-12-01_15h33.48.789	THAI_DOC	2021.2.3	Win32	61.6750956	0	71	71	71	1
z	1	0.8504						ALCIERE	np	7	0	baseline	250	nonparola	2	ong	0	no	PF35M1	35	M	2021-12-01_15h33.48.789	THAI_DOC	2021.2.3	Win32	61.6750956	0	72	72	72	1
z	1	1.0114						ENTIMO	np	6	0	baseline	0	nonparola	2	ong	0	no	PF35M1	35	M	2021-12-01_15h33.48.789	THAI_DOC	2021.2.3	Win32	61.6750956	0	73	73	73	1
m	1	0.8179						LIVIDO	p	6	8	baseline	500	parola	1	ong	0	no	PF35M1	35	M	2021-12-01_15h33.48.789	THAI_DOC	2021.2.3	Win32	61.6750956	0	74	74	74	1
m	1	0.7609						NAUSEA	p	6	15	baseline	0	parola	1	ong	0	no	PF35M1	35	M	2021-12-01_15h33.48.789	THAI_DOC	2021.2.3	Win32	61.6750956	0	75	75	75	1
m	0	0.6885						VERCACE	np	7	0	baseline	500	nonparola	2	ong	0	no	PF35M1	35	M	2021-12-01_15h33.48.789	THAI_DOC	2021.2.3	Win32	61.6750956	0	76	76	76	1
m	1	0.7346						COFANO	p	6	9	baseline	0	parola	1	ong	0	no	PF35M1	35	M	2021-12-01_15h33.48.789	THAI_DOC	2021.2.3	Win32	61.6750956	0	77	77	77	1
z	1	1.0756						USPICIO	np	7	0	baseline	250	nonparola	2	ong	0	no	PF35M1	35	M	2021-12-01_15h33.48.789	THAI_DOC	2021.2.3	Win32	61.6750956	0	78	78	78	1
m	1	1.0695						IMBUTO	p	6	9	baseline	0	parola	1	ong	0	no	PF35M1	35	M	2021-12-01_15h33.48.789	THAI_DOC	2021.2.3	Win32	61.6750956	0	79	79	79	1
z	1	0.8859						SADIVA	np	6	0	baseline	500	nonparola	2	ong	0	no	PF35M1	35	M	2021-12-01_15h33.48.789	THAI_DOC	2021.2.3	Win32	61.6750956	0	80	80	80	1
m	1	1.3728						BOZZOLO	p	7	7	baseline	0	parola	1	ong	0	no	PF35M1	35	M	2021-12-01_15h33.48.789	THAI_DOC	2021.2.3	Win32	61.6750956	0	81	81	81	1
z	1	0.8573						OMPICCIO	np	7	0	baseline	0	nonparola	2	ong	0	no	PF35M1	35	M	2021-12-01_15h33.48.789	THAI_DOC	2021.2.3	Win32	61.6750956	0	82	82	82	1
z	1	1.7446						LIMPONE	np	7	0	baseline	500	nonparola	2	ong	0	no	PF35M1	35	M	2021-12-01_15h33.48.789	THAI_DOC	2021.2.3	Win32	61.6750956	0	83	83	83	1
m	0	0.7727						NARCICO	np	7	0	baseline	250	nonparola	2	ong	0	no	PF35M1	35	M	2021-12-01_15h33.48.789	THAI_DOC	2021.2.3	Win32	61.6750956	0	84	84	84	1
m	1	0.7589						PASCOLO	p	7	7	baseline	0	parola	1	ong	0	no	PF35M1	35	M	2021-12-01_15h33.48.789	THAI_DOC	2021.2.3	Win32	61.6750956	0	85	85	85	1
z	1	0.755						INSOGNA	np	7	0	baseline	250	nonparola	2	ong	0	no	PF35M1	35	M	2021-12-01_15h33.48.789	THAI_DOC	2021.2.3	Win32	61.6750956	0	86	86	86	1
z	0	0.9335						PATINA	p	6	14	baseline	250	parola	1	ong	0	no	PF35M1	35	M	2021-12-01_15h33.48.789	THAI_DOC	2021.2.3	Win32	61.6750956	0	87	87	87	1
m	0	0.7359						ADOLTO	np	7	0	baseline	0	nonparola	2	ong	0	no	PF35M1	35	M	2021-12-01_15h33.48.789	THAI_DOC	2021.2.3	Win32	61.6750956	0	88	88	88	1
m	1	0.7423						UTENTE	p	6	34	baseline	0	parola	1	ong	0	no	PF35M1	35	M	2021-12-01_15h33.48.789	THAI_DOC	2021.2.3	Win32	61.6750956	0	89	89	89	1
z	1	0.9506						CIPELLA	np	7	0	baseline	500	nonparola	2	ong	0	no	PF35M1	35	M	2021-12-01_15h33.48.789	THAI_DOC	2021.2.3	Win32	61.6750956	0	90	90	90	1
m	1	0.8513						GINEPRO	p	7	10	baseline	0	parola	1	ong	0	no	PF35M1	35	M	2021-12-01_15h33.48.789	THAI_DOC	2021.2.3	Win32	61.6750956	0	91	91	91	1
z	1	0.8268						NONATO	np	6	0	baseline	500	nonparola	2	ong	0	no	PF35M1	35	M	2021-12-01_15h33.48.789	THAI_DOC	2021.2.3	Win32	61.6750956	0	92	92	92	1
m	1	0.66						CALICE	p	6	10	baseline	0	parola	1	ong	0	no	PF35M1	35	M	2021-12-01_15h33.48.789	THAI_DOC	2021.2.3	Win32	61.6750956	0	93	93	93	1
m	1	0.6179						TORACE	p	6	31	baseline	250	parola	1	ong	0	no	PF35M1	35	M	2021-12-01_15h33.48.789	THAI_DOC	2021.2.3	Win32	61.6750956	0	94	94	94	1
z	0	0.8338						REDINE	p	6	8	baseline	500	parola	1	ong	0	no	PF35M1	35	M	2021-12-01_15h33.48.789	THAI_DOC	2021.2.3	Win32	61.6750956	0	95	95	95	1
m	1	0.6724						GOMITO	p	6	35	baseline	0	parola	1	ong	0	no	PF35M1	35	M	2021-12-01_15h33.48.789	THAI_DOC	2021.2.3	Win32	61.6750956	0	96	96	96	1
m	0	1.3035						INGENSO	np	7	0	baseline	500	nonparola	2	ong	0	no	PF35M1	35	M	2021-12-01_15h33.48.789	THAI_DOC	2021.2.3	Win32	61.6750956	0	97	97	97	1
z	1	0.7896						COVALLO	np	7	0	baseline	250	nonparola	2	ong	0	no	PF35M1	35	M	2021-12-01_15h33.48.789	THAI_DOC	2021.2.3	Win32	61.6750956	0	98	98	98	1
m	1	0.7623						MONACO	p	6	24	baseline	250	parola	1	ong	0	no	PF35M1	35	M	2021-12-01_15h33.48.789	THAI_DOC	2021.2.3	Win32	61.6750956	0	99	99	99	1
	0							DILUVIO	p	7	34	monitoring	0	parola	1	ong	0	no	PF35M1	35	M	2021-12-01_15h33.48.789	THAI_DOC	2021.2.3	Win32	61.6750956						0	0	0	0	1
	0							PADATO	np	6	0	monitoring	250	nonparola	2	ong	0	no	PF35M1	35	M	2021-12-01_15h33.48.789	THAI_DOC	2021.2.3	Win32	61.6750956						0	1	1	1	1
m	1	1.6149						STIVALE	p	7	10	monitoring	0	parola	1	ong	0	no	PF35M1	35	M	2021-12-01_15h33.48.789	THAI_DOC	2021.2.3	Win32	61.6750956						0	2	2	2	1
z	1	0.4497						BAMMINO	np	7	0	monitoring	0	nonparola	2	ong	0	no	PF35M1	35	M	2021-12-01_15h33.48.789	THAI_DOC	2021.2.3	Win32	61.6750956						0	3	3	3	1
l	0	1.3509						NUDOLA	np	6	0	monitoring	250	nonparola	2	ong	0	no	PF35M1	35	M	2021-12-01_15h33.48.789	THAI_DOC	2021.2.3	Win32	61.6750956						0	4	4	4	1
m	1	0.7148						ZAMPINO	p	7	6	monitoring	500	parola	1	ong	0	no	PF35M1	35	M	2021-12-01_15h33.48.789	THAI_DOC	2021.2.3	Win32	61.6750956						0	5	5	5	1
m	1	1.3315						CALDAIA	p	7	12	monitoring	250	parola	1	ong	0	no	PF35M1	35	M	2021-12-01_15h33.48.789	THAI_DOC	2021.2.3	Win32	61.6750956						0	6	6	6	1
z	1	1.1284						FULGINE	np	7	0	monitoring	0	nonparola	2	ong	0	no	PF35M1	35	M	2021-12-01_15h33.48.789	THAI_DOC	2021.2.3	Win32	61.6750956						0	7	7	7	1
m	1	0.9471						URANIO	p	6	9	monitoring	250	parola	1	ong	0	no	PF35M1	35	M	2021-12-01_15h33.48.789	THAI_DOC	2021.2.3	Win32	61.6750956						0	8	8	8	1
z	1	0.838						APISSO	np	6	0	monitoring	500	nonparola	2	ong	0	no	PF35M1	35	M	2021-12-01_15h33.48.789	THAI_DOC	2021.2.3	Win32	61.6750956						0	9	9	9	1
z	0	1.1837						CAGERMA	np	7	0	monitoring	0	l	2	pmcue	0	no	PF35M1	35	M	2021-12-01_15h33.48.789	THAI_DOC	2021.2.3	Win32	61.6750956						0	10	10	10	1
m	1	0.9794						TAZZINA	p	7	10	monitoring	250	parola	1	ong	0	no	PF35M1	35	M	2021-12-01_15h33.48.789	THAI_DOC	2021.2.3	Win32	61.6750956						0	11	11	11	1
m	1	0.8735						VAPORE	p	6	40	monitoring	0	parola	1	ong	0	no	PF35M1	35	M	2021-12-01_15h33.48.789	THAI_DOC	2021.2.3	Win32	61.6750956						0	12	12	12	1
z	1	0.87						FEDORE	np	6	0	monitoring	250	nonparola	2	ong	0	no	PF35M1	35	M	2021-12-01_15h33.48.789	THAI_DOC	2021.2.3	Win32	61.6750956						0	13	13	13	1
m	1	1.1326						MONTONE	p	7	8	monitoring	250	parola	1	ong	0	no	PF35M1	35	M	2021-12-01_15h33.48.789	THAI_DOC	2021.2.3	Win32	61.6750956						0	14	14	14	1
z	1	0.9324						CANEZZA	np	7	0	monitoring	0	nonparola	2	ong	0	no	PF35M1	35	M	2021-12-01_15h33.48.789	THAI_DOC	2021.2.3	Win32	61.6750956						0	15	15	15	1
z	1	1.213						RAGINA	np	6	0	monitoring	250	nonparola	2	ong	0	no	PF35M1	35	M	2021-12-01_15h33.48.789	THAI_DOC	2021.2.3	Win32	61.6750956						0	16	16	16	1
z	0	1.0626						AGNELLO	p	7	17	monitoring	250	parola	1	ong	0	no	PF35M1	35	M	2021-12-01_15h33.48.789	THAI_DOC	2021.2.3	Win32	61.6750956						0	17	17	17	1
z	1	0.8414						PINARIO	np	7	0	monitoring	250	nonparola	2	ong	0	no	PF35M1	35	M	2021-12-01_15h33.48.789	THAI_DOC	2021.2.3	Win32	61.6750956						0	18	18	18	1
z	1	0.7901						INDANO	np	6	0	monitoring	500	nonparola	2	ong	0	no	PF35M1	35	M	2021-12-01_15h33.48.789	THAI_DOC	2021.2.3	Win32	61.6750956						0	19	19	19	1
m	1	1.1627						BISTURI	p	7	8	monitoring	250	parola	1	ong	0	no	PF35M1	35	M	2021-12-01_15h33.48.789	THAI_DOC	2021.2.3	Win32	61.6750956						0	20	20	20	1
z	1	0.8959						SECONTO	np	7	0	monitoring	250	nonparola	2	ong	0	no	PF35M1	35	M	2021-12-01_15h33.48.789	THAI_DOC	2021.2.3	Win32	61.6750956						0	21	21	21	1
m	0	0.8618						POMATA	p	6	0	monitoring	500	l	1	pmcue	0	no	PF35M1	35	M	2021-12-01_15h33.48.789	THAI_DOC	2021.2.3	Win32	61.6750956						0	22	22	22	1
z	1	0.9218						UMETTA	np	6	0	monitoring	250	nonparola	2	ong	0	no	PF35M1	35	M	2021-12-01_15h33.48.789	THAI_DOC	2021.2.3	Win32	61.6750956						0	23	23	23	1
z	0	1.1124						FRUSCIO	p	7	9	monitoring	0	parola	1	ong	0	no	PF35M1	35	M	2021-12-01_15h33.48.789	THAI_DOC	2021.2.3	Win32	61.6750956						0	24	24	24	1
m	1	0.8632						ORDIGNO	p	7	15	monitoring	250	parola	1	ong	0	no	PF35M1	35	M	2021-12-01_15h33.48.789	THAI_DOC	2021.2.3	Win32	61.6750956						0	25	25	25	1
m	0	1.5463						METALO	np	6	0	monitoring	0	nonparola	2	ong	0	no	PF35M1	35	M	2021-12-01_15h33.48.789	THAI_DOC	2021.2.3	Win32	61.6750956						0	26	26	26	1
z	1	0.7178						GAVERA	np	6	0	monitoring	500	nonparola	2	ong	0	no	PF35M1	35	M	2021-12-01_15h33.48.789	THAI_DOC	2021.2.3	Win32	61.6750956						0	27	27	27	1
m	1	1.182						INSERTO	p	7	9	monitoring	0	parola	1	ong	0	no	PF35M1	35	M	2021-12-01_15h33.48.789	THAI_DOC	2021.2.3	Win32	61.6750956						0	28	28	28	1
m	1	0.6915						VICARIO	p	7	9	monitoring	500	parola	1	ong	0	no	PF35M1	35	M	2021-12-01_15h33.48.789	THAI_DOC	2021.2.3	Win32	61.6750956						0	29	29	29	1
z	1	0.8418						ACENDA	np	6	0	monitoring	0	nonparola	2	ong	0	no	PF35M1	35	M	2021-12-01_15h33.48.789	THAI_DOC	2021.2.3	Win32	61.6750956						0	30	30	30	1
m	1	0.9634						DECADE	p	6	7	monitoring	0	parola	1	ong	0	no	PF35M1	35	M	2021-12-01_15h33.48.789	THAI_DOC	2021.2.3	Win32	61.6750956						0	31	31	31	1
l	0	0.6509						PALETE	np	6	0	monitoring	500	nonparola	2	ong	0	no	PF35M1	35	M	2021-12-01_15h33.48.789	THAI_DOC	2021.2.3	Win32	61.6750956						0	32	32	32	1
	0							SENAPE	p	6	17	monitoring	500	parola	1	ong	0	no	PF35M1	35	M	2021-12-01_15h33.48.789	THAI_DOC	2021.2.3	Win32	61.6750956						0	33	33	33	1
m	0	0.3367						TENTONO	np	7	0	monitoring	0	nonparola	2	ong	0	no	PF35M1	35	M	2021-12-01_15h33.48.789	THAI_DOC	2021.2.3	Win32	61.6750956						0	34	34	34	1
m	0	0.9402						MANICO	p	6	12	monitoring	0	l	1	pmcue	0	no	PF35M1	35	M	2021-12-01_15h33.48.789	THAI_DOC	2021.2.3	Win32	61.6750956						0	35	35	35	1
m	1	0.5636						GETTONE	p	7	5	monitoring	250	parola	1	ong	0	no	PF35M1	35	M	2021-12-01_15h33.48.789	THAI_DOC	2021.2.3	Win32	61.6750956						0	36	36	36	1
z	1	0.8457						CALERA	np	6	0	monitoring	500	nonparola	2	ong	0	no	PF35M1	35	M	2021-12-01_15h33.48.789	THAI_DOC	2021.2.3	Win32	61.6750956						0	37	37	37	1
m	1	0.6782						USTIONE	p	7	20	monitoring	500	parola	1	ong	0	no	PF35M1	35	M	2021-12-01_15h33.48.789	THAI_DOC	2021.2.3	Win32	61.6750956						0	38	38	38	1
m	1	1.0687						LEGNAME	p	7	7	monitoring	0	parola	1	ong	0	no	PF35M1	35	M	2021-12-01_15h33.48.789	THAI_DOC	2021.2.3	Win32	61.6750956						0	39	39	39	1
z	1	0.83						MODIVO	np	6	0	monitoring	0	nonparola	2	ong	0	no	PF35M1	35	M	2021-12-01_15h33.48.789	THAI_DOC	2021.2.3	Win32	61.6750956						0	40	40	40	1
m	1	0.8063						RADURA	p	6	9	monitoring	0	parola	1	ong	0	no	PF35M1	35	M	2021-12-01_15h33.48.789	THAI_DOC	2021.2.3	Win32	61.6750956						0	41	41	41	1
z	1	0.7644						TUANTO	np	6	0	monitoring	250	nonparola	2	ong	0	no	PF35M1	35	M	2021-12-01_15h33.48.789	THAI_DOC	2021.2.3	Win32	61.6750956						0	42	42	42	1
z	0	0.6515						PICCONE	p	7	11	monitoring	0	parola	1	ong	0	no	PF35M1	35	M	2021-12-01_15h33.48.789	THAI_DOC	2021.2.3	Win32	61.6750956						0	43	43	43	1
z	1	0.7848						LACREME	np	7	0	monitoring	250	nonparola	2	ong	0	no	PF35M1	35	M	2021-12-01_15h33.48.789	THAI_DOC	2021.2.3	Win32	61.6750956						0	44	44	44	1
m	0	0.7878						DILITTA	np	7	0	monitoring	500	nonparola	2	ong	0	no	PF35M1	35	M	2021-12-01_15h33.48.789	THAI_DOC	2021.2.3	Win32	61.6750956						0	45	45	45	1
m	0	0.8223						TOMANTE	np	7	0	monitoring	0	l	2	pmcue	0	no	PF35M1	35	M	2021-12-01_15h33.48.789	THAI_DOC	2021.2.3	Win32	61.6750956						0	46	46	46	1
m	1	1.0634						OTTONE	p	6	17	monitoring	500	parola	1	ong	0	no	PF35M1	35	M	2021-12-01_15h33.48.789	THAI_DOC	2021.2.3	Win32	61.6750956						0	47	47	47	1
m	1	1.3041						GAZEBO	p	6	8	monitoring	0	parola	1	ong	0	no	PF35M1	35	M	2021-12-01_15h33.48.789	THAI_DOC	2021.2.3	Win32	61.6750956						0	48	48	48	1
z	1	1.2478						NENICO	np	6	0	monitoring	250	nonparola	2	ong	0	no	PF35M1	35	M	2021-12-01_15h33.48.789	THAI_DOC	2021.2.3	Win32	61.6750956						0	49	49	49	1
m	1	0.8625						ARPIONE	p	7	12	monitoring	250	parola	1	ong	0	no	PF35M1	35	M	2021-12-01_15h33.48.789	THAI_DOC	2021.2.3	Win32	61.6750956						0	50	50	50	1
m	0	0.863						VANIGIA	np	7	0	monitoring	500	nonparola	2	ong	0	no	PF35M1	35	M	2021-12-01_15h33.48.789	THAI_DOC	2021.2.3	Win32	61.6750956						0	51	51	51	1
z	1	0.9347						EBLISSE	np	7	0	monitoring	0	nonparola	2	ong	0	no	PF35M1	35	M	2021-12-01_15h33.48.789	THAI_DOC	2021.2.3	Win32	61.6750956						0	52	52	52	1
m	1	0.8059						CARTINA	p	7	13	monitoring	250	parola	1	ong	0	no	PF35M1	35	M	2021-12-01_15h33.48.789	THAI_DOC	2021.2.3	Win32	61.6750956						0	53	53	53	1
z	1	0.7344						TECITA	np	6	0	monitoring	500	nonparola	2	ong	0	no	PF35M1	35	M	2021-12-01_15h33.48.789	THAI_DOC	2021.2.3	Win32	61.6750956						0	54	54	54	1
m	1	0.7802						FELINO	p	6	9	monitoring	500	parola	1	ong	0	no	PF35M1	35	M	2021-12-01_15h33.48.789	THAI_DOC	2021.2.3	Win32	61.6750956						0	55	55	55	1
m	0	0.849						GINEVRO	np	7	0	monitoring	250	nonparola	2	ong	0	no	PF35M1	35	M	2021-12-01_15h33.48.789	THAI_DOC	2021.2.3	Win32	61.6750956						0	56	56	56	1
z	1	0.7982						ELANCO	np	6	0	monitoring	250	nonparola	2	ong	0	no	PF35M1	35	M	2021-12-01_15h33.48.789	THAI_DOC	2021.2.3	Win32	61.6750956						0	57	57	57	1
m	1	0.6326						BIDONE	p	6	13	monitoring	0	parola	1	ong	0	no	PF35M1	35	M	2021-12-01_15h33.48.789	THAI_DOC	2021.2.3	Win32	61.6750956						0	58	58	58	1
m	1	0.88						LEMURE	p	6	3	monitoring	500	parola	1	ong	0	no	PF35M1	35	M	2021-12-01_15h33.48.789	THAI_DOC	2021.2.3	Win32	61.6750956						0	59	59	59	1
m	0	0.7871						SAGOMA	p	6	0	monitoring	250	l	1	pmcue	0	no	PF35M1	35	M	2021-12-01_15h33.48.789	THAI_DOC	2021.2.3	Win32	61.6750956						0	60	60	60	1
m	1	0.7653						REPERTO	p	7	7	monitoring	0	parola	1	ong	0	no	PF35M1	35	M	2021-12-01_15h33.48.789	THAI_DOC	2021.2.3	Win32	61.6750956						0	61	61	61	1
z	1	1.0374						MIDULLO	np	7	0	monitoring	250	nonparola	2	ong	0	no	PF35M1	35	M	2021-12-01_15h33.48.789	THAI_DOC	2021.2.3	Win32	61.6750956						0	62	62	62	1
m	0	0.757						DANNOLA	np	7	0	monitoring	500	nonparola	2	ong	0	no	PF35M1	35	M	2021-12-01_15h33.48.789	THAI_DOC	2021.2.3	Win32	61.6750956						0	63	63	63	1
m	1	0.7087						ORFANO	p	6	9	monitoring	500	parola	1	ong	0	no	PF35M1	35	M	2021-12-01_15h33.48.789	THAI_DOC	2021.2.3	Win32	61.6750956						0	64	64	64	1
z	1	0.9818						BANENA	np	6	0	monitoring	250	nonparola	2	ong	0	no	PF35M1	35	M	2021-12-01_15h33.48.789	THAI_DOC	2021.2.3	Win32	61.6750956						0	65	65	65	1
m	0	0.6797						FERPATA	np	7	0	monitoring	0	nonparola	2	ong	0	no	PF35M1	35	M	2021-12-01_15h33.48.789	THAI_DOC	2021.2.3	Win32	61.6750956						0	66	66	66	1
m	1	0.7154						NEURONE	p	7	11	monitoring	250	parola	1	ong	0	no	PF35M1	35	M	2021-12-01_15h33.48.789	THAI_DOC	2021.2.3	Win32	61.6750956						0	67	67	67	1
m	0	0.768						LATTERA	np	7	0	monitoring	500	nonparola	2	ong	0	no	PF35M1	35	M	2021-12-01_15h33.48.789	THAI_DOC	2021.2.3	Win32	61.6750956						0	68	68	68	1
m	0	0.6631						GESIONE	np	7	0	monitoring	500	nonparola	2	ong	0	no	PF35M1	35	M	2021-12-01_15h33.48.789	THAI_DOC	2021.2.3	Win32	61.6750956						0	69	69	69	1
m	1	0.948						PEDANA	p	6	18	monitoring	500	parola	1	ong	0	no	PF35M1	35	M	2021-12-01_15h33.48.789	THAI_DOC	2021.2.3	Win32	61.6750956						0	70	70	70	1
z	0	0.83						MACIATA	np	7	0	monitoring	500	l	2	pmcue	0	no	PF35M1	35	M	2021-12-01_15h33.48.789	THAI_DOC	2021.2.3	Win32	61.6750956						0	71	71	71	1
m	0	0.831						FIOLINO	np	7	0	monitoring	250	nonparola	2	ong	0	no	PF35M1	35	M	2021-12-01_15h33.48.789	THAI_DOC	2021.2.3	Win32	61.6750956						0	72	72	72	1
m	1	0.8307						INGORGO	p	7	16	monitoring	0	parola	1	ong	0	no	PF35M1	35	M	2021-12-01_15h33.48.789	THAI_DOC	2021.2.3	Win32	61.6750956						0	73	73	73	1
z	1	0.9157						IMPORO	np	6	0	monitoring	250	nonparola	2	ong	0	no	PF35M1	35	M	2021-12-01_15h33.48.789	THAI_DOC	2021.2.3	Win32	61.6750956						0	74	74	74	1
m	1	0.7687						NOBILE	p	6	29	monitoring	500	parola	1	ong	0	no	PF35M1	35	M	2021-12-01_15h33.48.789	THAI_DOC	2021.2.3	Win32	61.6750956						0	75	75	75	1
m	1	1.3446						MINIERA	p	7	19	monitoring	500	parola	1	ong	0	no	PF35M1	35	M	2021-12-01_15h33.48.789	THAI_DOC	2021.2.3	Win32	61.6750956						0	76	76	76	1
z	1	0.8369						ALLARVE	np	7	0	monitoring	500	nonparola	2	ong	0	no	PF35M1	35	M	2021-12-01_15h33.48.789	THAI_DOC	2021.2.3	Win32	61.6750956						0	77	77	77	1
z	1	0.9133						DIBANO	np	6	0	monitoring	250	nonparola	2	ong	0	no	PF35M1	35	M	2021-12-01_15h33.48.789	THAI_DOC	2021.2.3	Win32	61.6750956						0	78	78	78	1
z	0	0.6463						FAGOTTO	p	7	7	monitoring	0	parola	1	ong	0	no	PF35M1	35	M	2021-12-01_15h33.48.789	THAI_DOC	2021.2.3	Win32	61.6750956						0	79	79	79	1
m	1	0.7953						PALUDE	p	6	13	monitoring	0	parola	1	ong	0	no	PF35M1	35	M	2021-12-01_15h33.48.789	THAI_DOC	2021.2.3	Win32	61.6750956						0	80	80	80	1
z	1	0.7747						MUDINO	np	6	0	monitoring	500	nonparola	2	ong	0	no	PF35M1	35	M	2021-12-01_15h33.48.789	THAI_DOC	2021.2.3	Win32	61.6750956						0	81	81	81	1
z	1	0.9463						ESTEBA	np	6	0	monitoring	500	nonparola	2	ong	0	no	PF35M1	35	M	2021-12-01_15h33.48.789	THAI_DOC	2021.2.3	Win32	61.6750956						0	82	82	82	1
m	0	1.0143						MANTIDE	p	7	9	monitoring	250	l	1	pmcue	0	no	PF35M1	35	M	2021-12-01_15h33.48.789	THAI_DOC	2021.2.3	Win32	61.6750956						0	83	83	83	1
m	1	0.9526						UVETTA	p	6	11	monitoring	500	parola	1	ong	0	no	PF35M1	35	M	2021-12-01_15h33.48.789	THAI_DOC	2021.2.3	Win32	61.6750956						0	84	84	84	1
z	0	0.7498						ESILIO	p	6	41	monitoring	250	parola	1	ong	0	no	PF35M1	35	M	2021-12-01_15h33.48.789	THAI_DOC	2021.2.3	Win32	61.6750956						0	85	85	85	1
z	1	0.7494						RECRUTA	np	7	0	monitoring	500	nonparola	2	ong	0	no	PF35M1	35	M	2021-12-01_15h33.48.789	THAI_DOC	2021.2.3	Win32	61.6750956						0	86	86	86	1
m	1	0.7191						TIMONE	p	7	31	monitoring	250	parola	1	ong	0	no	PF35M1	35	M	2021-12-01_15h33.48.789	THAI_DOC	2021.2.3	Win32	61.6750956						0	87	87	87	1
m	1	0.6984						CAVOLO	p	6	13	monitoring	0	parola	1	ong	0	no	PF35M1	35	M	2021-12-01_15h33.48.789	THAI_DOC	2021.2.3	Win32	61.6750956						0	88	88	88	1
z	1	0.88						NOTTARE	np	7	0	monitoring	500	nonparola	2	ong	0	no	PF35M1	35	M	2021-12-01_15h33.48.789	THAI_DOC	2021.2.3	Win32	61.6750956						0	89	89	89	1
m	1	0.7493						LICHENE	p	7	7	monitoring	0	parola	1	ong	0	no	PF35M1	35	M	2021-12-01_15h33.48.789	THAI_DOC	2021.2.3	Win32	61.6750956						0	90	90	90	1
z	1	1.4033						PUSTINO	np	7	0	monitoring	500	nonparola	2	ong	0	no	PF35M1	35	M	2021-12-01_15h33.48.789	THAI_DOC	2021.2.3	Win32	61.6750956						0	91	91	91	1
m	1	0.6237						MULINO	p	6	7	monitoring	0	parola	1	ong	0	no	PF35M1	35	M	2021-12-01_15h33.48.789	THAI_DOC	2021.2.3	Win32	61.6750956						0	92	92	92	1
m	0	1.0199						VAROLO	np	6	0	monitoring	0	nonparola	2	ong	0	no	PF35M1	35	M	2021-12-01_15h33.48.789	THAI_DOC	2021.2.3	Win32	61.6750956						0	93	93	93	1
m	0	0.8464						ENIGMA	p	6	9	monitoring	500	l	1	pmcue	0	no	PF35M1	35	M	2021-12-01_15h33.48.789	THAI_DOC	2021.2.3	Win32	61.6750956						0	94	94	94	1
m	1	0.9618						NARICE	p	6	15	monitoring	250	parola	1	ong	0	no	PF35M1	35	M	2021-12-01_15h33.48.789	THAI_DOC	2021.2.3	Win32	61.6750956						0	95	95	95	1
z	1	0.7289						CAVIDE	np	6	0	monitoring	500	nonparola	2	ong	0	no	PF35M1	35	M	2021-12-01_15h33.48.789	THAI_DOC	2021.2.3	Win32	61.6750956						0	96	96	96	1
m	0	0.5471						VOLACE	np	6	0	monitoring	0	nonparola	2	ong	0	no	PF35M1	35	M	2021-12-01_15h33.48.789	THAI_DOC	2021.2.3	Win32	61.6750956						0	97	97	97	1
m	0	0.946						SADICE	np	6	0	monitoring	0	nonparola	2	ong	0	no	PF35M1	35	M	2021-12-01_15h33.48.789	THAI_DOC	2021.2.3	Win32	61.6750956						0	98	98	98	1
m	1	0.7049						VORTICE	p	7	14	monitoring	250	parola	1	ong	0	no	PF35M1	35	M	2021-12-01_15h33.48.789	THAI_DOC	2021.2.3	Win32	61.6750956						0	99	99	99	1
																			PF35M1	35	M	2021-12-01_15h33.48.789	THAI_DOC	2021.2.3	Win32	61.6750956											n	0	7.0433	n	1	3.8863	y	0	3.4537
