# Supplementary material for: Thinking about it: the impact of COVID-19-related stimuli on prospective memory
Source: PeerJ. 2023 Nov 16;11:e16389. doi: 10.7717/peerj.16389 (PMC10657566; doi:10.7717/peerj.16389)
Supplement: Supplemental Information 4 — The raw data from both the task and the questionnaire. Both folders are divided in the three conditions (COV, DOC, and NEGA) depending on the presented video clip. [file peerj-11-16389-s004.zip › Data/RAW_Data_Task/DOC_version/CB27F12_doc.csv]

trial_key.keys	trial_key.corr	trial_key.rt	trials_loop_practice.thisRepN	trials_loop_practice.thisTrialN	trials_loop_practice.thisN	trials_loop_practice.thisIndex	trials_loop_practice.ran	stimolo	parolanonparola	lunghezza	frequenza	blocco	jitter	rispcorr	StimTrig	stim_type	stimulus_after	underline	ID_Soggetto*	Età*	Sesso	date	expName	psychopyVersion	OS	frameRate	trials_loop_baseline.thisRepN	trials_loop_baseline.thisTrialN	trials_loop_baseline.thisN	trials_loop_baseline.thisIndex	trials_loop_baseline.ran	trials_loop_attention.thisRepN	trials_loop_attention.thisTrialN	trials_loop_attention.thisN	trials_loop_attention.thisIndex	trials_loop_attention.ran	neutral1_key.keys	neutral1_key.corr	neutral1_key.rt	neutral1_key_2.keys	neutral1_key_2.corr	neutral1_key_2.rt	neutral1_key_3.keys	neutral1_key_3.corr	neutral1_key_3.rt
m	1	0.9024	0	0	0	0	1	ARANCIA	p	7	31	practice	500	parola	1	ong	0	no	CB27F12	27	F	2021-11-12_11h23.44.055	THAI_DOC	2021.2.3	Win32	59.99880002
z	1	0.951	0	1	1	1	1	RECINA	np	6	0	practice	500	nonparola	2	ong	0	no	CB27F12	27	F	2021-11-12_11h23.44.055	THAI_DOC	2021.2.3	Win32	59.99880002
z	1	0.9153	0	2	2	2	1	TUCCANA	np	7	0	practice	250	nonparola	2	ong	0	no	CB27F12	27	F	2021-11-12_11h23.44.055	THAI_DOC	2021.2.3	Win32	59.99880002
m	1	0.8082	0	3	3	3	1	PETTINE	p	7	1	practice	0	parola	1	ong	0	no	CB27F12	27	F	2021-11-12_11h23.44.055	THAI_DOC	2021.2.3	Win32	59.99880002
z	1	1.0619	0	4	4	4	1	INFITO	np	6	0	practice	500	nonparola	2	ong	0	no	CB27F12	27	F	2021-11-12_11h23.44.055	THAI_DOC	2021.2.3	Win32	59.99880002
m	1	0.6349	0	5	5	5	1	GIUDICE	p	7	374	practice	500	parola	1	ong	0	no	CB27F12	27	F	2021-11-12_11h23.44.055	THAI_DOC	2021.2.3	Win32	59.99880002
z	0	1.8139	0	6	6	6	1	VOLANTE	p	7	89	practice	0	parola	1	ong	0	no	CB27F12	27	F	2021-11-12_11h23.44.055	THAI_DOC	2021.2.3	Win32	59.99880002
z	1	0.7118	0	7	7	7	1	CUBELA	np	6	0	practice	250	nonparola	2	ong	0	no	CB27F12	27	F	2021-11-12_11h23.44.055	THAI_DOC	2021.2.3	Win32	59.99880002
z	1	0.8664	0	8	8	8	1	LUGGINE	np	7	0	practice	0	nonparola	2	ong	0	no	CB27F12	27	F	2021-11-12_11h23.44.055	THAI_DOC	2021.2.3	Win32	59.99880002
m	1	0.7037	0	9	9	9	1	DISEGNO	p	7	201	practice	0	parola	1	ong	0	no	CB27F12	27	F	2021-11-12_11h23.44.055	THAI_DOC	2021.2.3	Win32	59.99880002
z	0	0.8323						RELITTO	p	7	8	baseline	500	parola	1	ong	0	no	CB27F12	27	F	2021-11-12_11h23.44.055	THAI_DOC	2021.2.3	Win32	59.99880002	0	0	0	0	1
m	1	1.2698						GERANIO	p	7	12	baseline	250	parola	1	ong	0	no	CB27F12	27	F	2021-11-12_11h23.44.055	THAI_DOC	2021.2.3	Win32	59.99880002	0	1	1	1	1
z	1	0.7772						VANANGA	np	7	0	baseline	0	nonparola	2	ong	0	no	CB27F12	27	F	2021-11-12_11h23.44.055	THAI_DOC	2021.2.3	Win32	59.99880002	0	2	2	2	1
m	1	1.1348						NATICA	p	6	5	baseline	250	parola	1	ong	0	no	CB27F12	27	F	2021-11-12_11h23.44.055	THAI_DOC	2021.2.3	Win32	59.99880002	0	3	3	3	1
z	1	0.7257						USTELLO	np	7	0	baseline	500	nonparola	2	ong	0	no	CB27F12	27	F	2021-11-12_11h23.44.055	THAI_DOC	2021.2.3	Win32	59.99880002	0	4	4	4	1
m	1	1.1927						METANO	p	6	17	baseline	250	parola	1	ong	0	no	CB27F12	27	F	2021-11-12_11h23.44.055	THAI_DOC	2021.2.3	Win32	59.99880002	0	5	5	5	1
z	1	0.9297						FIURIA	np	6	0	baseline	500	nonparola	2	ong	0	no	CB27F12	27	F	2021-11-12_11h23.44.055	THAI_DOC	2021.2.3	Win32	59.99880002	0	6	6	6	1
m	1	0.7176						SUGHERO	p	7	5	baseline	250	parola	1	ong	0	no	CB27F12	27	F	2021-11-12_11h23.44.055	THAI_DOC	2021.2.3	Win32	59.99880002	0	7	7	7	1
z	1	0.9423						PIROTA	np	6	0	baseline	250	nonparola	2	ong	0	no	CB27F12	27	F	2021-11-12_11h23.44.055	THAI_DOC	2021.2.3	Win32	59.99880002	0	8	8	8	1
z	1	0.9054						BAMBORA	np	7	0	baseline	0	nonparola	2	ong	0	no	CB27F12	27	F	2021-11-12_11h23.44.055	THAI_DOC	2021.2.3	Win32	59.99880002	0	9	9	9	1
m	1	0.9327						PETALO	p	6	27	baseline	250	parola	1	ong	0	no	CB27F12	27	F	2021-11-12_11h23.44.055	THAI_DOC	2021.2.3	Win32	59.99880002	0	10	10	10	1
m	1	1.0206						ELMETTO	p	7	5	baseline	0	parola	1	ong	0	no	CB27F12	27	F	2021-11-12_11h23.44.055	THAI_DOC	2021.2.3	Win32	59.99880002	0	11	11	11	1
z	1	0.6503						DOBILE	np	6	0	baseline	250	nonparola	2	ong	0	no	CB27F12	27	F	2021-11-12_11h23.44.055	THAI_DOC	2021.2.3	Win32	59.99880002	0	12	12	12	1
m	1	0.9686						BAVERO	p	6	7	baseline	0	parola	1	ong	0	no	CB27F12	27	F	2021-11-12_11h23.44.055	THAI_DOC	2021.2.3	Win32	59.99880002	0	13	13	13	1
m	1	0.7238						VALENZA	p	7	10	baseline	500	parola	1	ong	0	no	CB27F12	27	F	2021-11-12_11h23.44.055	THAI_DOC	2021.2.3	Win32	59.99880002	0	14	14	14	1
z	1	0.7977						ORDONE	np	6	0	baseline	250	nonparola	2	ong	0	no	CB27F12	27	F	2021-11-12_11h23.44.055	THAI_DOC	2021.2.3	Win32	59.99880002	0	15	15	15	1
z	1	1.4145						TERPONE	np	7	0	baseline	250	nonparola	2	ong	0	no	CB27F12	27	F	2021-11-12_11h23.44.055	THAI_DOC	2021.2.3	Win32	59.99880002	0	16	16	16	1
m	1	0.9663						INCHINO	p	7	10	baseline	250	parola	1	ong	0	no	CB27F12	27	F	2021-11-12_11h23.44.055	THAI_DOC	2021.2.3	Win32	59.99880002	0	17	17	17	1
m	1	1.6664						ETTARO	p	6	31	baseline	0	parola	1	ong	0	no	CB27F12	27	F	2021-11-12_11h23.44.055	THAI_DOC	2021.2.3	Win32	59.99880002	0	18	18	18	1
z	1	1.67						LUVACA	np	6	0	baseline	250	nonparola	2	ong	0	no	CB27F12	27	F	2021-11-12_11h23.44.055	THAI_DOC	2021.2.3	Win32	59.99880002	0	19	19	19	1
m	1	0.6944						DUETTO	p	6	23	baseline	500	parola	1	ong	0	no	CB27F12	27	F	2021-11-12_11h23.44.055	THAI_DOC	2021.2.3	Win32	59.99880002	0	20	20	20	1
z	1	0.9523						PUPILE	np	6	0	baseline	250	nonparola	2	ong	0	no	CB27F12	27	F	2021-11-12_11h23.44.055	THAI_DOC	2021.2.3	Win32	59.99880002	0	21	21	21	1
z	1	0.8501						STOVACO	np	7	0	baseline	0	nonparola	2	ong	0	no	CB27F12	27	F	2021-11-12_11h23.44.055	THAI_DOC	2021.2.3	Win32	59.99880002	0	22	22	22	1
m	1	0.679						BARILE	p	6	7	baseline	500	parola	1	ong	0	no	CB27F12	27	F	2021-11-12_11h23.44.055	THAI_DOC	2021.2.3	Win32	59.99880002	0	23	23	23	1
z	1	0.6891						RANAIO	np	6	0	baseline	250	nonparola	2	ong	0	no	CB27F12	27	F	2021-11-12_11h23.44.055	THAI_DOC	2021.2.3	Win32	59.99880002	0	24	24	24	1
m	1	1.014						CAVERNA	p	7	14	baseline	250	parola	1	ong	0	no	CB27F12	27	F	2021-11-12_11h23.44.055	THAI_DOC	2021.2.3	Win32	59.99880002	0	25	25	25	1
z	1	1.453						ROTOIA	np	7	0	baseline	500	nonparola	2	ong	0	no	CB27F12	27	F	2021-11-12_11h23.44.055	THAI_DOC	2021.2.3	Win32	59.99880002	0	26	26	26	1
m	1	0.8328						ALTURA	p	6	8	baseline	500	parola	1	ong	0	no	CB27F12	27	F	2021-11-12_11h23.44.055	THAI_DOC	2021.2.3	Win32	59.99880002	0	27	27	27	1
m	1	0.7532						DIPINTO	p	7	21	baseline	0	parola	1	ong	0	no	CB27F12	27	F	2021-11-12_11h23.44.055	THAI_DOC	2021.2.3	Win32	59.99880002	0	28	28	28	1
m	1	1.0038						LEGUME	p	6	11	baseline	250	parola	1	ong	0	no	CB27F12	27	F	2021-11-12_11h23.44.055	THAI_DOC	2021.2.3	Win32	59.99880002	0	29	29	29	1
z	1	0.8282						FEDINO	np	6	0	baseline	500	nonparola	2	ong	0	no	CB27F12	27	F	2021-11-12_11h23.44.055	THAI_DOC	2021.2.3	Win32	59.99880002	0	30	30	30	1
m	1	0.6301						MENSOLA	p	7	7	baseline	0	parola	1	ong	0	no	CB27F12	27	F	2021-11-12_11h23.44.055	THAI_DOC	2021.2.3	Win32	59.99880002	0	31	31	31	1
z	1	1.3529						ALCUME	np	6	0	baseline	500	nonparola	2	ong	0	no	CB27F12	27	F	2021-11-12_11h23.44.055	THAI_DOC	2021.2.3	Win32	59.99880002	0	32	32	32	1
m	1	0.8681						INNESTO	p	6	13	baseline	0	parola	1	ong	0	no	CB27F12	27	F	2021-11-12_11h23.44.055	THAI_DOC	2021.2.3	Win32	59.99880002	0	33	33	33	1
z	1	1.6235						LAVENDA	np	7	0	baseline	0	nonparola	2	ong	0	no	CB27F12	27	F	2021-11-12_11h23.44.055	THAI_DOC	2021.2.3	Win32	59.99880002	0	34	34	34	1
	0							SLAVINA	p	7	5	baseline	500	parola	1	ong	0	no	CB27F12	27	F	2021-11-12_11h23.44.055	THAI_DOC	2021.2.3	Win32	59.99880002	0	35	35	35	1
m	1	0.6225						ORMONE	p	6	6	baseline	500	parola	1	ong	0	no	CB27F12	27	F	2021-11-12_11h23.44.055	THAI_DOC	2021.2.3	Win32	59.99880002	0	36	36	36	1
z	1	0.9035						UMIONE	np	6	0	baseline	0	nonparola	2	ong	0	no	CB27F12	27	F	2021-11-12_11h23.44.055	THAI_DOC	2021.2.3	Win32	59.99880002	0	37	37	37	1
m	1	0.7209						SALAME	p	6	14	baseline	0	parola	1	ong	0	no	CB27F12	27	F	2021-11-12_11h23.44.055	THAI_DOC	2021.2.3	Win32	59.99880002	0	38	38	38	1
z	1	1.2672						GANDOLA	np	7	0	baseline	500	nonparola	2	ong	0	no	CB27F12	27	F	2021-11-12_11h23.44.055	THAI_DOC	2021.2.3	Win32	59.99880002	0	39	39	39	1
z	1	0.9055						DIGEGNO	np	7	0	baseline	500	nonparola	2	ong	0	no	CB27F12	27	F	2021-11-12_11h23.44.055	THAI_DOC	2021.2.3	Win32	59.99880002	0	40	40	40	1
z	1	0.8616						BACRECA	np	7	0	baseline	0	nonparola	2	ong	0	no	CB27F12	27	F	2021-11-12_11h23.44.055	THAI_DOC	2021.2.3	Win32	59.99880002	0	41	41	41	1
z	0	0.7186						RUDERE	p	6	8	baseline	250	parola	1	ong	0	no	CB27F12	27	F	2021-11-12_11h23.44.055	THAI_DOC	2021.2.3	Win32	59.99880002	0	42	42	42	1
z	1	0.779						OSCITE	np	6	0	baseline	250	nonparola	2	ong	0	no	CB27F12	27	F	2021-11-12_11h23.44.055	THAI_DOC	2021.2.3	Win32	59.99880002	0	43	43	43	1
m	1	1.2849						NETTARE	p	7	14	baseline	500	parola	1	ong	0	no	CB27F12	27	F	2021-11-12_11h23.44.055	THAI_DOC	2021.2.3	Win32	59.99880002	0	44	44	44	1
z	1	1.2722						PENTERA	np	7	0	baseline	0	nonparola	2	ong	0	no	CB27F12	27	F	2021-11-12_11h23.44.055	THAI_DOC	2021.2.3	Win32	59.99880002	0	45	45	45	1
z	1	1.2042						NEBOZIO	np	7	0	baseline	250	nonparola	2	ong	0	no	CB27F12	27	F	2021-11-12_11h23.44.055	THAI_DOC	2021.2.3	Win32	59.99880002	0	46	46	46	1
m	1	0.6675						ZATTERA	p	7	14	baseline	500	parola	1	ong	0	no	CB27F12	27	F	2021-11-12_11h23.44.055	THAI_DOC	2021.2.3	Win32	59.99880002	0	47	47	47	1
m	1	0.9898						LAMIERA	p	7	11	baseline	500	parola	1	ong	0	no	CB27F12	27	F	2021-11-12_11h23.44.055	THAI_DOC	2021.2.3	Win32	59.99880002	0	48	48	48	1
z	1	1.3017						CULINA	np	6	0	baseline	500	nonparola	2	ong	0	no	CB27F12	27	F	2021-11-12_11h23.44.055	THAI_DOC	2021.2.3	Win32	59.99880002	0	49	49	49	1
m	1	1.1001						FALANGE	p	7	9	baseline	250	parola	1	ong	0	no	CB27F12	27	F	2021-11-12_11h23.44.055	THAI_DOC	2021.2.3	Win32	59.99880002	0	50	50	50	1
m	1	1.3512						PEDALE	p	6	16	baseline	500	parola	1	ong	0	no	CB27F12	27	F	2021-11-12_11h23.44.055	THAI_DOC	2021.2.3	Win32	59.99880002	0	51	51	51	1
z	1	0.9077						METARDO	np	7	0	baseline	500	nonparola	2	ong	0	no	CB27F12	27	F	2021-11-12_11h23.44.055	THAI_DOC	2021.2.3	Win32	59.99880002	0	52	52	52	1
z	0	0.8492						EMPORIO	p	7	3	baseline	250	parola	1	ong	0	no	CB27F12	27	F	2021-11-12_11h23.44.055	THAI_DOC	2021.2.3	Win32	59.99880002	0	53	53	53	1
z	1	0.7378						TAPORE	np	6	0	baseline	0	nonparola	2	ong	0	no	CB27F12	27	F	2021-11-12_11h23.44.055	THAI_DOC	2021.2.3	Win32	59.99880002	0	54	54	54	1
z	1	0.8289						DENTIDE	np	7	0	baseline	250	nonparola	2	ong	0	no	CB27F12	27	F	2021-11-12_11h23.44.055	THAI_DOC	2021.2.3	Win32	59.99880002	0	55	55	55	1
z	1	1.4906						SEPERTO	np	7	0	baseline	500	nonparola	2	ong	0	no	CB27F12	27	F	2021-11-12_11h23.44.055	THAI_DOC	2021.2.3	Win32	59.99880002	0	56	56	56	1
m	1	0.8419						MUCOSA	p	6	6	baseline	500	parola	1	ong	0	no	CB27F12	27	F	2021-11-12_11h23.44.055	THAI_DOC	2021.2.3	Win32	59.99880002	0	57	57	57	1
z	1	0.9706						BECULLA	np	7	0	baseline	250	nonparola	2	ong	0	no	CB27F12	27	F	2021-11-12_11h23.44.055	THAI_DOC	2021.2.3	Win32	59.99880002	0	58	58	58	1
m	1	0.915						FUCINA	p	6	8	baseline	250	parola	1	ong	0	no	CB27F12	27	F	2021-11-12_11h23.44.055	THAI_DOC	2021.2.3	Win32	59.99880002	0	59	59	59	1
m	1	0.6906						ECLISSI	p	7	5	baseline	0	parola	1	ong	0	no	CB27F12	27	F	2021-11-12_11h23.44.055	THAI_DOC	2021.2.3	Win32	59.99880002	0	60	60	60	1
m	1	1.3981						TROFEO	p	6	23	baseline	250	parola	1	ong	0	no	CB27F12	27	F	2021-11-12_11h23.44.055	THAI_DOC	2021.2.3	Win32	59.99880002	0	61	61	61	1
m	1	1.4975						ROTTAME	p	7	7	baseline	0	parola	1	ong	0	no	CB27F12	27	F	2021-11-12_11h23.44.055	THAI_DOC	2021.2.3	Win32	59.99880002	0	62	62	62	1
z	1	0.9821						MENDOLO	np	7	0	baseline	500	nonparola	2	ong	0	no	CB27F12	27	F	2021-11-12_11h23.44.055	THAI_DOC	2021.2.3	Win32	59.99880002	0	63	63	63	1
z	1	0.8894						ARSINE	np	6	0	baseline	250	nonparola	2	ong	0	no	CB27F12	27	F	2021-11-12_11h23.44.055	THAI_DOC	2021.2.3	Win32	59.99880002	0	64	64	64	1
m	1	1.2162						TISANA	p	6	7	baseline	0	parola	1	ong	0	no	CB27F12	27	F	2021-11-12_11h23.44.055	THAI_DOC	2021.2.3	Win32	59.99880002	0	65	65	65	1
z	1	0.7157						ORLINO	np	6	0	baseline	0	nonparola	2	ong	0	no	CB27F12	27	F	2021-11-12_11h23.44.055	THAI_DOC	2021.2.3	Win32	59.99880002	0	66	66	66	1
m	1	0.9065						ARINGA	p	6	9	baseline	500	parola	1	ong	0	no	CB27F12	27	F	2021-11-12_11h23.44.055	THAI_DOC	2021.2.3	Win32	59.99880002	0	67	67	67	1
z	1	0.8174						TENGINE	np	7	0	baseline	0	nonparola	2	ong	0	no	CB27F12	27	F	2021-11-12_11h23.44.055	THAI_DOC	2021.2.3	Win32	59.99880002	0	68	68	68	1
m	1	1.1814						ATTICO	p	6	6	baseline	500	parola	1	ong	0	no	CB27F12	27	F	2021-11-12_11h23.44.055	THAI_DOC	2021.2.3	Win32	59.99880002	0	69	69	69	1
z	1	0.7694						VENORE	np	6	0	baseline	250	nonparola	2	ong	0	no	CB27F12	27	F	2021-11-12_11h23.44.055	THAI_DOC	2021.2.3	Win32	59.99880002	0	70	70	70	1
	0							DARSENA	p	7	9	baseline	0	parola	1	ong	0	no	CB27F12	27	F	2021-11-12_11h23.44.055	THAI_DOC	2021.2.3	Win32	59.99880002	0	71	71	71	1
z	1	1.2612						ALCIERE	np	7	0	baseline	250	nonparola	2	ong	0	no	CB27F12	27	F	2021-11-12_11h23.44.055	THAI_DOC	2021.2.3	Win32	59.99880002	0	72	72	72	1
	0							ENTIMO	np	6	0	baseline	0	nonparola	2	ong	0	no	CB27F12	27	F	2021-11-12_11h23.44.055	THAI_DOC	2021.2.3	Win32	59.99880002	0	73	73	73	1
	0							LIVIDO	p	6	8	baseline	500	parola	1	ong	0	no	CB27F12	27	F	2021-11-12_11h23.44.055	THAI_DOC	2021.2.3	Win32	59.99880002	0	74	74	74	1
m	1	0.9827						NAUSEA	p	6	15	baseline	0	parola	1	ong	0	no	CB27F12	27	F	2021-11-12_11h23.44.055	THAI_DOC	2021.2.3	Win32	59.99880002	0	75	75	75	1
m	0	1.1634						VERCACE	np	7	0	baseline	500	nonparola	2	ong	0	no	CB27F12	27	F	2021-11-12_11h23.44.055	THAI_DOC	2021.2.3	Win32	59.99880002	0	76	76	76	1
z	0	0.7953						COFANO	p	6	9	baseline	0	parola	1	ong	0	no	CB27F12	27	F	2021-11-12_11h23.44.055	THAI_DOC	2021.2.3	Win32	59.99880002	0	77	77	77	1
z	1	0.611						USPICIO	np	7	0	baseline	250	nonparola	2	ong	0	no	CB27F12	27	F	2021-11-12_11h23.44.055	THAI_DOC	2021.2.3	Win32	59.99880002	0	78	78	78	1
m	1	0.6138						IMBUTO	p	6	9	baseline	0	parola	1	ong	0	no	CB27F12	27	F	2021-11-12_11h23.44.055	THAI_DOC	2021.2.3	Win32	59.99880002	0	79	79	79	1
z	1	0.5828						SADIVA	np	6	0	baseline	500	nonparola	2	ong	0	no	CB27F12	27	F	2021-11-12_11h23.44.055	THAI_DOC	2021.2.3	Win32	59.99880002	0	80	80	80	1
m	1	0.6683						BOZZOLO	p	7	7	baseline	0	parola	1	ong	0	no	CB27F12	27	F	2021-11-12_11h23.44.055	THAI_DOC	2021.2.3	Win32	59.99880002	0	81	81	81	1
z	1	0.78						OMPICCIO	np	7	0	baseline	0	nonparola	2	ong	0	no	CB27F12	27	F	2021-11-12_11h23.44.055	THAI_DOC	2021.2.3	Win32	59.99880002	0	82	82	82	1
z	1	1.0174						LIMPONE	np	7	0	baseline	500	nonparola	2	ong	0	no	CB27F12	27	F	2021-11-12_11h23.44.055	THAI_DOC	2021.2.3	Win32	59.99880002	0	83	83	83	1
z	1	0.8159						NARCICO	np	7	0	baseline	250	nonparola	2	ong	0	no	CB27F12	27	F	2021-11-12_11h23.44.055	THAI_DOC	2021.2.3	Win32	59.99880002	0	84	84	84	1
m	1	0.5602						PASCOLO	p	7	7	baseline	0	parola	1	ong	0	no	CB27F12	27	F	2021-11-12_11h23.44.055	THAI_DOC	2021.2.3	Win32	59.99880002	0	85	85	85	1
z	1	0.9369						INSOGNA	np	7	0	baseline	250	nonparola	2	ong	0	no	CB27F12	27	F	2021-11-12_11h23.44.055	THAI_DOC	2021.2.3	Win32	59.99880002	0	86	86	86	1
m	1	1.1532						PATINA	p	6	14	baseline	250	parola	1	ong	0	no	CB27F12	27	F	2021-11-12_11h23.44.055	THAI_DOC	2021.2.3	Win32	59.99880002	0	87	87	87	1
z	1	0.7548						ADOLTO	np	7	0	baseline	0	nonparola	2	ong	0	no	CB27F12	27	F	2021-11-12_11h23.44.055	THAI_DOC	2021.2.3	Win32	59.99880002	0	88	88	88	1
m	1	0.8017						UTENTE	p	6	34	baseline	0	parola	1	ong	0	no	CB27F12	27	F	2021-11-12_11h23.44.055	THAI_DOC	2021.2.3	Win32	59.99880002	0	89	89	89	1
z	1	0.6555						CIPELLA	np	7	0	baseline	500	nonparola	2	ong	0	no	CB27F12	27	F	2021-11-12_11h23.44.055	THAI_DOC	2021.2.3	Win32	59.99880002	0	90	90	90	1
m	1	0.6527						GINEPRO	p	7	10	baseline	0	parola	1	ong	0	no	CB27F12	27	F	2021-11-12_11h23.44.055	THAI_DOC	2021.2.3	Win32	59.99880002	0	91	91	91	1
z	1	0.97						NONATO	np	6	0	baseline	500	nonparola	2	ong	0	no	CB27F12	27	F	2021-11-12_11h23.44.055	THAI_DOC	2021.2.3	Win32	59.99880002	0	92	92	92	1
m	1	0.8443						CALICE	p	6	10	baseline	0	parola	1	ong	0	no	CB27F12	27	F	2021-11-12_11h23.44.055	THAI_DOC	2021.2.3	Win32	59.99880002	0	93	93	93	1
m	1	1.2711						TORACE	p	6	31	baseline	250	parola	1	ong	0	no	CB27F12	27	F	2021-11-12_11h23.44.055	THAI_DOC	2021.2.3	Win32	59.99880002	0	94	94	94	1
z	0	0.8857						REDINE	p	6	8	baseline	500	parola	1	ong	0	no	CB27F12	27	F	2021-11-12_11h23.44.055	THAI_DOC	2021.2.3	Win32	59.99880002	0	95	95	95	1
m	1	1.5179						GOMITO	p	6	35	baseline	0	parola	1	ong	0	no	CB27F12	27	F	2021-11-12_11h23.44.055	THAI_DOC	2021.2.3	Win32	59.99880002	0	96	96	96	1
z	1	1.1527						INGENSO	np	7	0	baseline	500	nonparola	2	ong	0	no	CB27F12	27	F	2021-11-12_11h23.44.055	THAI_DOC	2021.2.3	Win32	59.99880002	0	97	97	97	1
z	1	0.8107						COVALLO	np	7	0	baseline	250	nonparola	2	ong	0	no	CB27F12	27	F	2021-11-12_11h23.44.055	THAI_DOC	2021.2.3	Win32	59.99880002	0	98	98	98	1
m	1	0.8265						MONACO	p	6	24	baseline	250	parola	1	ong	0	no	CB27F12	27	F	2021-11-12_11h23.44.055	THAI_DOC	2021.2.3	Win32	59.99880002	0	99	99	99	1
m	1	1.611						DILUVIO	p	7	34	monitoring	0	parola	1	ong	0	no	CB27F12	27	F	2021-11-12_11h23.44.055	THAI_DOC	2021.2.3	Win32	59.99880002						0	0	0	0	1
z	1	1.1158						PADATO	np	6	0	monitoring	250	nonparola	2	ong	0	no	CB27F12	27	F	2021-11-12_11h23.44.055	THAI_DOC	2021.2.3	Win32	59.99880002						0	1	1	1	1
m	1	1.2492						STIVALE	p	7	10	monitoring	0	parola	1	ong	0	no	CB27F12	27	F	2021-11-12_11h23.44.055	THAI_DOC	2021.2.3	Win32	59.99880002						0	2	2	2	1
m	0	1.1815						BAMMINO	np	7	0	monitoring	0	nonparola	2	ong	0	no	CB27F12	27	F	2021-11-12_11h23.44.055	THAI_DOC	2021.2.3	Win32	59.99880002						0	3	3	3	1
z	1	0.8996						NUDOLA	np	6	0	monitoring	250	nonparola	2	ong	0	no	CB27F12	27	F	2021-11-12_11h23.44.055	THAI_DOC	2021.2.3	Win32	59.99880002						0	4	4	4	1
m	1	0.8075						ZAMPINO	p	7	6	monitoring	500	parola	1	ong	0	no	CB27F12	27	F	2021-11-12_11h23.44.055	THAI_DOC	2021.2.3	Win32	59.99880002						0	5	5	5	1
m	1	0.916						CALDAIA	p	7	12	monitoring	250	parola	1	ong	0	no	CB27F12	27	F	2021-11-12_11h23.44.055	THAI_DOC	2021.2.3	Win32	59.99880002						0	6	6	6	1
z	1	1.3195						FULGINE	np	7	0	monitoring	0	nonparola	2	ong	0	no	CB27F12	27	F	2021-11-12_11h23.44.055	THAI_DOC	2021.2.3	Win32	59.99880002						0	7	7	7	1
m	1	1.0445						URANIO	p	6	9	monitoring	250	parola	1	ong	0	no	CB27F12	27	F	2021-11-12_11h23.44.055	THAI_DOC	2021.2.3	Win32	59.99880002						0	8	8	8	1
z	1	0.8302						APISSO	np	6	0	monitoring	500	nonparola	2	ong	0	no	CB27F12	27	F	2021-11-12_11h23.44.055	THAI_DOC	2021.2.3	Win32	59.99880002						0	9	9	9	1
z	0	0.7142						CAGERMA	np	7	0	monitoring	0	l	2	pmcue	0	no	CB27F12	27	F	2021-11-12_11h23.44.055	THAI_DOC	2021.2.3	Win32	59.99880002						0	10	10	10	1
m	1	1.4009						TAZZINA	p	7	10	monitoring	250	parola	1	ong	0	no	CB27F12	27	F	2021-11-12_11h23.44.055	THAI_DOC	2021.2.3	Win32	59.99880002						0	11	11	11	1
m	1	0.8287						VAPORE	p	6	40	monitoring	0	parola	1	ong	0	no	CB27F12	27	F	2021-11-12_11h23.44.055	THAI_DOC	2021.2.3	Win32	59.99880002						0	12	12	12	1
z	1	0.8572						FEDORE	np	6	0	monitoring	250	nonparola	2	ong	0	no	CB27F12	27	F	2021-11-12_11h23.44.055	THAI_DOC	2021.2.3	Win32	59.99880002						0	13	13	13	1
m	1	1.2472						MONTONE	p	7	8	monitoring	250	parola	1	ong	0	no	CB27F12	27	F	2021-11-12_11h23.44.055	THAI_DOC	2021.2.3	Win32	59.99880002						0	14	14	14	1
z	1	0.9396						CANEZZA	np	7	0	monitoring	0	nonparola	2	ong	0	no	CB27F12	27	F	2021-11-12_11h23.44.055	THAI_DOC	2021.2.3	Win32	59.99880002						0	15	15	15	1
z	1	1.3163						RAGINA	np	6	0	monitoring	250	nonparola	2	ong	0	no	CB27F12	27	F	2021-11-12_11h23.44.055	THAI_DOC	2021.2.3	Win32	59.99880002						0	16	16	16	1
m	1	1.1642						AGNELLO	p	7	17	monitoring	250	parola	1	ong	0	no	CB27F12	27	F	2021-11-12_11h23.44.055	THAI_DOC	2021.2.3	Win32	59.99880002						0	17	17	17	1
z	1	0.9193						PINARIO	np	7	0	monitoring	250	nonparola	2	ong	0	no	CB27F12	27	F	2021-11-12_11h23.44.055	THAI_DOC	2021.2.3	Win32	59.99880002						0	18	18	18	1
z	1	0.9674						INDANO	np	6	0	monitoring	500	nonparola	2	ong	0	no	CB27F12	27	F	2021-11-12_11h23.44.055	THAI_DOC	2021.2.3	Win32	59.99880002						0	19	19	19	1
m	1	1.1821						BISTURI	p	7	8	monitoring	250	parola	1	ong	0	no	CB27F12	27	F	2021-11-12_11h23.44.055	THAI_DOC	2021.2.3	Win32	59.99880002						0	20	20	20	1
z	1	0.6919						SECONTO	np	7	0	monitoring	250	nonparola	2	ong	0	no	CB27F12	27	F	2021-11-12_11h23.44.055	THAI_DOC	2021.2.3	Win32	59.99880002						0	21	21	21	1
m	0	0.7671						POMATA	p	6	0	monitoring	500	l	1	pmcue	0	no	CB27F12	27	F	2021-11-12_11h23.44.055	THAI_DOC	2021.2.3	Win32	59.99880002						0	22	22	22	1
z	1	0.7668						UMETTA	np	6	0	monitoring	250	nonparola	2	ong	0	no	CB27F12	27	F	2021-11-12_11h23.44.055	THAI_DOC	2021.2.3	Win32	59.99880002						0	23	23	23	1
m	1	0.8826						FRUSCIO	p	7	9	monitoring	0	parola	1	ong	0	no	CB27F12	27	F	2021-11-12_11h23.44.055	THAI_DOC	2021.2.3	Win32	59.99880002						0	24	24	24	1
m	1	1.4489						ORDIGNO	p	7	15	monitoring	250	parola	1	ong	0	no	CB27F12	27	F	2021-11-12_11h23.44.055	THAI_DOC	2021.2.3	Win32	59.99880002						0	25	25	25	1
z	1	0.8428						METALO	np	6	0	monitoring	0	nonparola	2	ong	0	no	CB27F12	27	F	2021-11-12_11h23.44.055	THAI_DOC	2021.2.3	Win32	59.99880002						0	26	26	26	1
z	1	1.0527						GAVERA	np	6	0	monitoring	500	nonparola	2	ong	0	no	CB27F12	27	F	2021-11-12_11h23.44.055	THAI_DOC	2021.2.3	Win32	59.99880002						0	27	27	27	1
m	1	1.0153						INSERTO	p	7	9	monitoring	0	parola	1	ong	0	no	CB27F12	27	F	2021-11-12_11h23.44.055	THAI_DOC	2021.2.3	Win32	59.99880002						0	28	28	28	1
z	0	0.8016						VICARIO	p	7	9	monitoring	500	parola	1	ong	0	no	CB27F12	27	F	2021-11-12_11h23.44.055	THAI_DOC	2021.2.3	Win32	59.99880002						0	29	29	29	1
z	1	0.9677						ACENDA	np	6	0	monitoring	0	nonparola	2	ong	0	no	CB27F12	27	F	2021-11-12_11h23.44.055	THAI_DOC	2021.2.3	Win32	59.99880002						0	30	30	30	1
m	1	1.8157						DECADE	p	6	7	monitoring	0	parola	1	ong	0	no	CB27F12	27	F	2021-11-12_11h23.44.055	THAI_DOC	2021.2.3	Win32	59.99880002						0	31	31	31	1
z	1	1.0727						PALETE	np	6	0	monitoring	500	nonparola	2	ong	0	no	CB27F12	27	F	2021-11-12_11h23.44.055	THAI_DOC	2021.2.3	Win32	59.99880002						0	32	32	32	1
m	1	0.8373						SENAPE	p	6	17	monitoring	500	parola	1	ong	0	no	CB27F12	27	F	2021-11-12_11h23.44.055	THAI_DOC	2021.2.3	Win32	59.99880002						0	33	33	33	1
z	1	0.8995						TENTONO	np	7	0	monitoring	0	nonparola	2	ong	0	no	CB27F12	27	F	2021-11-12_11h23.44.055	THAI_DOC	2021.2.3	Win32	59.99880002						0	34	34	34	1
m	0	1.5186						MANICO	p	6	12	monitoring	0	l	1	pmcue	0	no	CB27F12	27	F	2021-11-12_11h23.44.055	THAI_DOC	2021.2.3	Win32	59.99880002						0	35	35	35	1
m	1	1.0847						GETTONE	p	7	5	monitoring	250	parola	1	ong	0	no	CB27F12	27	F	2021-11-12_11h23.44.055	THAI_DOC	2021.2.3	Win32	59.99880002						0	36	36	36	1
z	1	0.9845						CALERA	np	6	0	monitoring	500	nonparola	2	ong	0	no	CB27F12	27	F	2021-11-12_11h23.44.055	THAI_DOC	2021.2.3	Win32	59.99880002						0	37	37	37	1
m	1	0.702						USTIONE	p	7	20	monitoring	500	parola	1	ong	0	no	CB27F12	27	F	2021-11-12_11h23.44.055	THAI_DOC	2021.2.3	Win32	59.99880002						0	38	38	38	1
m	1	0.8093						LEGNAME	p	7	7	monitoring	0	parola	1	ong	0	no	CB27F12	27	F	2021-11-12_11h23.44.055	THAI_DOC	2021.2.3	Win32	59.99880002						0	39	39	39	1
z	1	0.8695						MODIVO	np	6	0	monitoring	0	nonparola	2	ong	0	no	CB27F12	27	F	2021-11-12_11h23.44.055	THAI_DOC	2021.2.3	Win32	59.99880002						0	40	40	40	1
m	1	0.7499						RADURA	p	6	9	monitoring	0	parola	1	ong	0	no	CB27F12	27	F	2021-11-12_11h23.44.055	THAI_DOC	2021.2.3	Win32	59.99880002						0	41	41	41	1
z	1	1.4975						TUANTO	np	6	0	monitoring	250	nonparola	2	ong	0	no	CB27F12	27	F	2021-11-12_11h23.44.055	THAI_DOC	2021.2.3	Win32	59.99880002						0	42	42	42	1
m	1	1.0005						PICCONE	p	7	11	monitoring	0	parola	1	ong	0	no	CB27F12	27	F	2021-11-12_11h23.44.055	THAI_DOC	2021.2.3	Win32	59.99880002						0	43	43	43	1
	0							LACREME	np	7	0	monitoring	250	nonparola	2	ong	0	no	CB27F12	27	F	2021-11-12_11h23.44.055	THAI_DOC	2021.2.3	Win32	59.99880002						0	44	44	44	1
z	1	0.819						DILITTA	np	7	0	monitoring	500	nonparola	2	ong	0	no	CB27F12	27	F	2021-11-12_11h23.44.055	THAI_DOC	2021.2.3	Win32	59.99880002						0	45	45	45	1
l	1	1.139						TOMANTE	np	7	0	monitoring	0	l	2	pmcue	0	no	CB27F12	27	F	2021-11-12_11h23.44.055	THAI_DOC	2021.2.3	Win32	59.99880002						0	46	46	46	1
z	0	0.8123						OTTONE	p	6	17	monitoring	500	parola	1	ong	0	no	CB27F12	27	F	2021-11-12_11h23.44.055	THAI_DOC	2021.2.3	Win32	59.99880002						0	47	47	47	1
m	1	0.9916						GAZEBO	p	6	8	monitoring	0	parola	1	ong	0	no	CB27F12	27	F	2021-11-12_11h23.44.055	THAI_DOC	2021.2.3	Win32	59.99880002						0	48	48	48	1
z	1	0.7015						NENICO	np	6	0	monitoring	250	nonparola	2	ong	0	no	CB27F12	27	F	2021-11-12_11h23.44.055	THAI_DOC	2021.2.3	Win32	59.99880002						0	49	49	49	1
z	0	1.1511						ARPIONE	p	7	12	monitoring	250	parola	1	ong	0	no	CB27F12	27	F	2021-11-12_11h23.44.055	THAI_DOC	2021.2.3	Win32	59.99880002						0	50	50	50	1
z	1	1.4505						VANIGIA	np	7	0	monitoring	500	nonparola	2	ong	0	no	CB27F12	27	F	2021-11-12_11h23.44.055	THAI_DOC	2021.2.3	Win32	59.99880002						0	51	51	51	1
z	1	0.7389						EBLISSE	np	7	0	monitoring	0	nonparola	2	ong	0	no	CB27F12	27	F	2021-11-12_11h23.44.055	THAI_DOC	2021.2.3	Win32	59.99880002						0	52	52	52	1
m	1	1.3606						CARTINA	p	7	13	monitoring	250	parola	1	ong	0	no	CB27F12	27	F	2021-11-12_11h23.44.055	THAI_DOC	2021.2.3	Win32	59.99880002						0	53	53	53	1
z	1	1.249						TECITA	np	6	0	monitoring	500	nonparola	2	ong	0	no	CB27F12	27	F	2021-11-12_11h23.44.055	THAI_DOC	2021.2.3	Win32	59.99880002						0	54	54	54	1
m	1	1.0795						FELINO	p	6	9	monitoring	500	parola	1	ong	0	no	CB27F12	27	F	2021-11-12_11h23.44.055	THAI_DOC	2021.2.3	Win32	59.99880002						0	55	55	55	1
z	1	1.0129						GINEVRO	np	7	0	monitoring	250	nonparola	2	ong	0	no	CB27F12	27	F	2021-11-12_11h23.44.055	THAI_DOC	2021.2.3	Win32	59.99880002						0	56	56	56	1
z	1	1.0894						ELANCO	np	6	0	monitoring	250	nonparola	2	ong	0	no	CB27F12	27	F	2021-11-12_11h23.44.055	THAI_DOC	2021.2.3	Win32	59.99880002						0	57	57	57	1
m	1	1.6914						BIDONE	p	6	13	monitoring	0	parola	1	ong	0	no	CB27F12	27	F	2021-11-12_11h23.44.055	THAI_DOC	2021.2.3	Win32	59.99880002						0	58	58	58	1
m	1	1.1381						LEMURE	p	6	3	monitoring	500	parola	1	ong	0	no	CB27F12	27	F	2021-11-12_11h23.44.055	THAI_DOC	2021.2.3	Win32	59.99880002						0	59	59	59	1
l	1	0.9403						SAGOMA	p	6	0	monitoring	250	l	1	pmcue	0	no	CB27F12	27	F	2021-11-12_11h23.44.055	THAI_DOC	2021.2.3	Win32	59.99880002						0	60	60	60	1
m	1	1.1532						REPERTO	p	7	7	monitoring	0	parola	1	ong	0	no	CB27F12	27	F	2021-11-12_11h23.44.055	THAI_DOC	2021.2.3	Win32	59.99880002						0	61	61	61	1
z	1	0.8387						MIDULLO	np	7	0	monitoring	250	nonparola	2	ong	0	no	CB27F12	27	F	2021-11-12_11h23.44.055	THAI_DOC	2021.2.3	Win32	59.99880002						0	62	62	62	1
z	1	1.2359						DANNOLA	np	7	0	monitoring	500	nonparola	2	ong	0	no	CB27F12	27	F	2021-11-12_11h23.44.055	THAI_DOC	2021.2.3	Win32	59.99880002						0	63	63	63	1
m	1	1.2151						ORFANO	p	6	9	monitoring	500	parola	1	ong	0	no	CB27F12	27	F	2021-11-12_11h23.44.055	THAI_DOC	2021.2.3	Win32	59.99880002						0	64	64	64	1
z	1	1.0682						BANENA	np	6	0	monitoring	250	nonparola	2	ong	0	no	CB27F12	27	F	2021-11-12_11h23.44.055	THAI_DOC	2021.2.3	Win32	59.99880002						0	65	65	65	1
z	1	0.7191						FERPATA	np	7	0	monitoring	0	nonparola	2	ong	0	no	CB27F12	27	F	2021-11-12_11h23.44.055	THAI_DOC	2021.2.3	Win32	59.99880002						0	66	66	66	1
m	1	1.6949						NEURONE	p	7	11	monitoring	250	parola	1	ong	0	no	CB27F12	27	F	2021-11-12_11h23.44.055	THAI_DOC	2021.2.3	Win32	59.99880002						0	67	67	67	1
z	1	1.2344						LATTERA	np	7	0	monitoring	500	nonparola	2	ong	0	no	CB27F12	27	F	2021-11-12_11h23.44.055	THAI_DOC	2021.2.3	Win32	59.99880002						0	68	68	68	1
z	1	1.034						GESIONE	np	7	0	monitoring	500	nonparola	2	ong	0	no	CB27F12	27	F	2021-11-12_11h23.44.055	THAI_DOC	2021.2.3	Win32	59.99880002						0	69	69	69	1
m	1	0.9173						PEDANA	p	6	18	monitoring	500	parola	1	ong	0	no	CB27F12	27	F	2021-11-12_11h23.44.055	THAI_DOC	2021.2.3	Win32	59.99880002						0	70	70	70	1
z	0	1.2905						MACIATA	np	7	0	monitoring	500	l	2	pmcue	0	no	CB27F12	27	F	2021-11-12_11h23.44.055	THAI_DOC	2021.2.3	Win32	59.99880002						0	71	71	71	1
z	1	0.7702						FIOLINO	np	7	0	monitoring	250	nonparola	2	ong	0	no	CB27F12	27	F	2021-11-12_11h23.44.055	THAI_DOC	2021.2.3	Win32	59.99880002						0	72	72	72	1
m	1	1.529						INGORGO	p	7	16	monitoring	0	parola	1	ong	0	no	CB27F12	27	F	2021-11-12_11h23.44.055	THAI_DOC	2021.2.3	Win32	59.99880002						0	73	73	73	1
z	1	1.2285						IMPORO	np	6	0	monitoring	250	nonparola	2	ong	0	no	CB27F12	27	F	2021-11-12_11h23.44.055	THAI_DOC	2021.2.3	Win32	59.99880002						0	74	74	74	1
m	1	0.9027						NOBILE	p	6	29	monitoring	500	parola	1	ong	0	no	CB27F12	27	F	2021-11-12_11h23.44.055	THAI_DOC	2021.2.3	Win32	59.99880002						0	75	75	75	1
m	1	1.4473						MINIERA	p	7	19	monitoring	500	parola	1	ong	0	no	CB27F12	27	F	2021-11-12_11h23.44.055	THAI_DOC	2021.2.3	Win32	59.99880002						0	76	76	76	1
z	1	0.8828						ALLARVE	np	7	0	monitoring	500	nonparola	2	ong	0	no	CB27F12	27	F	2021-11-12_11h23.44.055	THAI_DOC	2021.2.3	Win32	59.99880002						0	77	77	77	1
	0							DIBANO	np	6	0	monitoring	250	nonparola	2	ong	0	no	CB27F12	27	F	2021-11-12_11h23.44.055	THAI_DOC	2021.2.3	Win32	59.99880002						0	78	78	78	1
m	1	1.0513						FAGOTTO	p	7	7	monitoring	0	parola	1	ong	0	no	CB27F12	27	F	2021-11-12_11h23.44.055	THAI_DOC	2021.2.3	Win32	59.99880002						0	79	79	79	1
m	1	0.8164						PALUDE	p	6	13	monitoring	0	parola	1	ong	0	no	CB27F12	27	F	2021-11-12_11h23.44.055	THAI_DOC	2021.2.3	Win32	59.99880002						0	80	80	80	1
z	1	0.8087						MUDINO	np	6	0	monitoring	500	nonparola	2	ong	0	no	CB27F12	27	F	2021-11-12_11h23.44.055	THAI_DOC	2021.2.3	Win32	59.99880002						0	81	81	81	1
z	1	1.0517						ESTEBA	np	6	0	monitoring	500	nonparola	2	ong	0	no	CB27F12	27	F	2021-11-12_11h23.44.055	THAI_DOC	2021.2.3	Win32	59.99880002						0	82	82	82	1
m	0	0.7706						MANTIDE	p	7	9	monitoring	250	l	1	pmcue	0	no	CB27F12	27	F	2021-11-12_11h23.44.055	THAI_DOC	2021.2.3	Win32	59.99880002						0	83	83	83	1
m	1	0.8						UVETTA	p	6	11	monitoring	500	parola	1	ong	0	no	CB27F12	27	F	2021-11-12_11h23.44.055	THAI_DOC	2021.2.3	Win32	59.99880002						0	84	84	84	1
m	1	0.7653						ESILIO	p	6	41	monitoring	250	parola	1	ong	0	no	CB27F12	27	F	2021-11-12_11h23.44.055	THAI_DOC	2021.2.3	Win32	59.99880002						0	85	85	85	1
z	1	0.917						RECRUTA	np	7	0	monitoring	500	nonparola	2	ong	0	no	CB27F12	27	F	2021-11-12_11h23.44.055	THAI_DOC	2021.2.3	Win32	59.99880002						0	86	86	86	1
m	1	0.6985						TIMONE	p	7	31	monitoring	250	parola	1	ong	0	no	CB27F12	27	F	2021-11-12_11h23.44.055	THAI_DOC	2021.2.3	Win32	59.99880002						0	87	87	87	1
m	1	0.7068						CAVOLO	p	6	13	monitoring	0	parola	1	ong	0	no	CB27F12	27	F	2021-11-12_11h23.44.055	THAI_DOC	2021.2.3	Win32	59.99880002						0	88	88	88	1
z	1	1.1987						NOTTARE	np	7	0	monitoring	500	nonparola	2	ong	0	no	CB27F12	27	F	2021-11-12_11h23.44.055	THAI_DOC	2021.2.3	Win32	59.99880002						0	89	89	89	1
z	0	1.0722						LICHENE	p	7	7	monitoring	0	parola	1	ong	0	no	CB27F12	27	F	2021-11-12_11h23.44.055	THAI_DOC	2021.2.3	Win32	59.99880002						0	90	90	90	1
z	1	0.804						PUSTINO	np	7	0	monitoring	500	nonparola	2	ong	0	no	CB27F12	27	F	2021-11-12_11h23.44.055	THAI_DOC	2021.2.3	Win32	59.99880002						0	91	91	91	1
m	1	0.9049						MULINO	p	6	7	monitoring	0	parola	1	ong	0	no	CB27F12	27	F	2021-11-12_11h23.44.055	THAI_DOC	2021.2.3	Win32	59.99880002						0	92	92	92	1
z	1	1.0975						VAROLO	np	6	0	monitoring	0	nonparola	2	ong	0	no	CB27F12	27	F	2021-11-12_11h23.44.055	THAI_DOC	2021.2.3	Win32	59.99880002						0	93	93	93	1
m	0	0.8463						ENIGMA	p	6	9	monitoring	500	l	1	pmcue	0	no	CB27F12	27	F	2021-11-12_11h23.44.055	THAI_DOC	2021.2.3	Win32	59.99880002						0	94	94	94	1
	0							NARICE	p	6	15	monitoring	250	parola	1	ong	0	no	CB27F12	27	F	2021-11-12_11h23.44.055	THAI_DOC	2021.2.3	Win32	59.99880002						0	95	95	95	1
z	1	0.7294						CAVIDE	np	6	0	monitoring	500	nonparola	2	ong	0	no	CB27F12	27	F	2021-11-12_11h23.44.055	THAI_DOC	2021.2.3	Win32	59.99880002						0	96	96	96	1
z	1	1.0243						VOLACE	np	6	0	monitoring	0	nonparola	2	ong	0	no	CB27F12	27	F	2021-11-12_11h23.44.055	THAI_DOC	2021.2.3	Win32	59.99880002						0	97	97	97	1
z	1	1.1059						SADICE	np	6	0	monitoring	0	nonparola	2	ong	0	no	CB27F12	27	F	2021-11-12_11h23.44.055	THAI_DOC	2021.2.3	Win32	59.99880002						0	98	98	98	1
m	1	1.2338						VORTICE	p	7	14	monitoring	250	parola	1	ong	0	no	CB27F12	27	F	2021-11-12_11h23.44.055	THAI_DOC	2021.2.3	Win32	59.99880002						0	99	99	99	1
																			CB27F12	27	F	2021-11-12_11h23.44.055	THAI_DOC	2021.2.3	Win32	59.99880002											n	0	15.45	n	1	2.6589	n	1	0.2492
