# Supplementary material for: Thinking about it: the impact of COVID-19-related stimuli on prospective memory
Source: PeerJ. 2023 Nov 16;11:e16389. doi: 10.7717/peerj.16389 (PMC10657566; doi:10.7717/peerj.16389)
Supplement: Supplemental Information 4 — The raw data from both the task and the questionnaire. Both folders are divided in the three conditions (COV, DOC, and NEGA) depending on the presented video clip. [file peerj-11-16389-s004.zip › Data/RAW_Data_Task/DOC_version/MG20F8_doc.csv]

trial_key.keys	trial_key.corr	trial_key.rt	trials_loop_practice.thisRepN	trials_loop_practice.thisTrialN	trials_loop_practice.thisN	trials_loop_practice.thisIndex	trials_loop_practice.ran	stimolo	parolanonparola	lunghezza	frequenza	blocco	jitter	rispcorr	StimTrig	stim_type	stimulus_after	underline	ID_Soggetto*	Età*	Sesso	date	expName	psychopyVersion	OS	frameRate	trials_loop_baseline.thisRepN	trials_loop_baseline.thisTrialN	trials_loop_baseline.thisN	trials_loop_baseline.thisIndex	trials_loop_baseline.ran	trials_loop_attention.thisRepN	trials_loop_attention.thisTrialN	trials_loop_attention.thisN	trials_loop_attention.thisIndex	trials_loop_attention.ran	neutral1_key.keys	neutral1_key.corr	neutral1_key.rt	neutral1_key_2.keys	neutral1_key_2.corr	neutral1_key_2.rt	neutral1_key_3.keys	neutral1_key_3.corr	neutral1_key_3.rt
z	1	0.8693	0	0	0	0	1	ARANCIA	p	7	31	practice	500	parola	1	ong	0	no	MG20F8	20	F	2021-10-08_12h50.58.394	THAI_DOC	2021.2.3	Win32	58.66823115
m	1	0.8352	0	1	1	1	1	RECINA	np	6	0	practice	500	nonparola	2	ong	0	no	MG20F8	20	F	2021-10-08_12h50.58.394	THAI_DOC	2021.2.3	Win32	58.66823115
m	1	0.6344	0	2	2	2	1	TUCCANA	np	7	0	practice	250	nonparola	2	ong	0	no	MG20F8	20	F	2021-10-08_12h50.58.394	THAI_DOC	2021.2.3	Win32	58.66823115
z	1	0.584	0	3	3	3	1	PETTINE	p	7	1	practice	0	parola	1	ong	0	no	MG20F8	20	F	2021-10-08_12h50.58.394	THAI_DOC	2021.2.3	Win32	58.66823115
m	1	0.6746	0	4	4	4	1	INFITO	np	6	0	practice	500	nonparola	2	ong	0	no	MG20F8	20	F	2021-10-08_12h50.58.394	THAI_DOC	2021.2.3	Win32	58.66823115
z	1	0.5358	0	5	5	5	1	GIUDICE	p	7	374	practice	500	parola	1	ong	0	no	MG20F8	20	F	2021-10-08_12h50.58.394	THAI_DOC	2021.2.3	Win32	58.66823115
z	1	0.7349	0	6	6	6	1	VOLANTE	p	7	89	practice	0	parola	1	ong	0	no	MG20F8	20	F	2021-10-08_12h50.58.394	THAI_DOC	2021.2.3	Win32	58.66823115
m	1	0.6342	0	7	7	7	1	CUBELA	np	6	0	practice	250	nonparola	2	ong	0	no	MG20F8	20	F	2021-10-08_12h50.58.394	THAI_DOC	2021.2.3	Win32	58.66823115
m	1	0.622	0	8	8	8	1	LUGGINE	np	7	0	practice	0	nonparola	2	ong	0	no	MG20F8	20	F	2021-10-08_12h50.58.394	THAI_DOC	2021.2.3	Win32	58.66823115
z	1	0.6346	0	9	9	9	1	DISEGNO	p	7	201	practice	0	parola	1	ong	0	no	MG20F8	20	F	2021-10-08_12h50.58.394	THAI_DOC	2021.2.3	Win32	58.66823115
z	1	0.6361						RELITTO	p	7	8	baseline	500	parola	1	ong	0	no	MG20F8	20	F	2021-10-08_12h50.58.394	THAI_DOC	2021.2.3	Win32	58.66823115	0	0	0	0	1
m	0	0.6462						GERANIO	p	7	12	baseline	250	parola	1	ong	0	no	MG20F8	20	F	2021-10-08_12h50.58.394	THAI_DOC	2021.2.3	Win32	58.66823115	0	1	1	1	1
z	0	0.6343						VANANGA	np	7	0	baseline	0	nonparola	2	ong	0	no	MG20F8	20	F	2021-10-08_12h50.58.394	THAI_DOC	2021.2.3	Win32	58.66823115	0	2	2	2	1
m	0	0.668						NATICA	p	6	5	baseline	250	parola	1	ong	0	no	MG20F8	20	F	2021-10-08_12h50.58.394	THAI_DOC	2021.2.3	Win32	58.66823115	0	3	3	3	1
m	1	0.8901						USTELLO	np	7	0	baseline	500	nonparola	2	ong	0	no	MG20F8	20	F	2021-10-08_12h50.58.394	THAI_DOC	2021.2.3	Win32	58.66823115	0	4	4	4	1
z	1	0.7473						METANO	p	6	17	baseline	250	parola	1	ong	0	no	MG20F8	20	F	2021-10-08_12h50.58.394	THAI_DOC	2021.2.3	Win32	58.66823115	0	5	5	5	1
m	1	0.9085						FIURIA	np	6	0	baseline	500	nonparola	2	ong	0	no	MG20F8	20	F	2021-10-08_12h50.58.394	THAI_DOC	2021.2.3	Win32	58.66823115	0	6	6	6	1
z	1	0.8842						SUGHERO	p	7	5	baseline	250	parola	1	ong	0	no	MG20F8	20	F	2021-10-08_12h50.58.394	THAI_DOC	2021.2.3	Win32	58.66823115	0	7	7	7	1
m	1	0.9852						PIROTA	np	6	0	baseline	250	nonparola	2	ong	0	no	MG20F8	20	F	2021-10-08_12h50.58.394	THAI_DOC	2021.2.3	Win32	58.66823115	0	8	8	8	1
m	1	1.1073						BAMBORA	np	7	0	baseline	0	nonparola	2	ong	0	no	MG20F8	20	F	2021-10-08_12h50.58.394	THAI_DOC	2021.2.3	Win32	58.66823115	0	9	9	9	1
z	1	0.6206						PETALO	p	6	27	baseline	250	parola	1	ong	0	no	MG20F8	20	F	2021-10-08_12h50.58.394	THAI_DOC	2021.2.3	Win32	58.66823115	0	10	10	10	1
z	1	0.7198						ELMETTO	p	7	5	baseline	0	parola	1	ong	0	no	MG20F8	20	F	2021-10-08_12h50.58.394	THAI_DOC	2021.2.3	Win32	58.66823115	0	11	11	11	1
m	1	0.7544						DOBILE	np	6	0	baseline	250	nonparola	2	ong	0	no	MG20F8	20	F	2021-10-08_12h50.58.394	THAI_DOC	2021.2.3	Win32	58.66823115	0	12	12	12	1
z	1	1.1854						BAVERO	p	6	7	baseline	0	parola	1	ong	0	no	MG20F8	20	F	2021-10-08_12h50.58.394	THAI_DOC	2021.2.3	Win32	58.66823115	0	13	13	13	1
z	1	0.6508						VALENZA	p	7	10	baseline	500	parola	1	ong	0	no	MG20F8	20	F	2021-10-08_12h50.58.394	THAI_DOC	2021.2.3	Win32	58.66823115	0	14	14	14	1
m	1	0.8748						ORDONE	np	6	0	baseline	250	nonparola	2	ong	0	no	MG20F8	20	F	2021-10-08_12h50.58.394	THAI_DOC	2021.2.3	Win32	58.66823115	0	15	15	15	1
m	1	0.8248						TERPONE	np	7	0	baseline	250	nonparola	2	ong	0	no	MG20F8	20	F	2021-10-08_12h50.58.394	THAI_DOC	2021.2.3	Win32	58.66823115	0	16	16	16	1
z	1	0.8047						INCHINO	p	7	10	baseline	250	parola	1	ong	0	no	MG20F8	20	F	2021-10-08_12h50.58.394	THAI_DOC	2021.2.3	Win32	58.66823115	0	17	17	17	1
z	1	0.5852						ETTARO	p	6	31	baseline	0	parola	1	ong	0	no	MG20F8	20	F	2021-10-08_12h50.58.394	THAI_DOC	2021.2.3	Win32	58.66823115	0	18	18	18	1
m	1	0.7701						LUVACA	np	6	0	baseline	250	nonparola	2	ong	0	no	MG20F8	20	F	2021-10-08_12h50.58.394	THAI_DOC	2021.2.3	Win32	58.66823115	0	19	19	19	1
z	1	0.6393						DUETTO	p	6	23	baseline	500	parola	1	ong	0	no	MG20F8	20	F	2021-10-08_12h50.58.394	THAI_DOC	2021.2.3	Win32	58.66823115	0	20	20	20	1
m	1	0.8881						PUPILE	np	6	0	baseline	250	nonparola	2	ong	0	no	MG20F8	20	F	2021-10-08_12h50.58.394	THAI_DOC	2021.2.3	Win32	58.66823115	0	21	21	21	1
m	1	0.9015						STOVACO	np	7	0	baseline	0	nonparola	2	ong	0	no	MG20F8	20	F	2021-10-08_12h50.58.394	THAI_DOC	2021.2.3	Win32	58.66823115	0	22	22	22	1
z	1	0.8172						BARILE	p	6	7	baseline	500	parola	1	ong	0	no	MG20F8	20	F	2021-10-08_12h50.58.394	THAI_DOC	2021.2.3	Win32	58.66823115	0	23	23	23	1
m	1	0.7387						RANAIO	np	6	0	baseline	250	nonparola	2	ong	0	no	MG20F8	20	F	2021-10-08_12h50.58.394	THAI_DOC	2021.2.3	Win32	58.66823115	0	24	24	24	1
z	1	0.5633						CAVERNA	p	7	14	baseline	250	parola	1	ong	0	no	MG20F8	20	F	2021-10-08_12h50.58.394	THAI_DOC	2021.2.3	Win32	58.66823115	0	25	25	25	1
z	0	0.6429						ROTOIA	np	7	0	baseline	500	nonparola	2	ong	0	no	MG20F8	20	F	2021-10-08_12h50.58.394	THAI_DOC	2021.2.3	Win32	58.66823115	0	26	26	26	1
z	1	0.65						ALTURA	p	6	8	baseline	500	parola	1	ong	0	no	MG20F8	20	F	2021-10-08_12h50.58.394	THAI_DOC	2021.2.3	Win32	58.66823115	0	27	27	27	1
z	1	0.6746						DIPINTO	p	7	21	baseline	0	parola	1	ong	0	no	MG20F8	20	F	2021-10-08_12h50.58.394	THAI_DOC	2021.2.3	Win32	58.66823115	0	28	28	28	1
z	1	0.6694						LEGUME	p	6	11	baseline	250	parola	1	ong	0	no	MG20F8	20	F	2021-10-08_12h50.58.394	THAI_DOC	2021.2.3	Win32	58.66823115	0	29	29	29	1
m	1	0.869						FEDINO	np	6	0	baseline	500	nonparola	2	ong	0	no	MG20F8	20	F	2021-10-08_12h50.58.394	THAI_DOC	2021.2.3	Win32	58.66823115	0	30	30	30	1
z	1	0.578						MENSOLA	p	7	7	baseline	0	parola	1	ong	0	no	MG20F8	20	F	2021-10-08_12h50.58.394	THAI_DOC	2021.2.3	Win32	58.66823115	0	31	31	31	1
m	1	1.0803						ALCUME	np	6	0	baseline	500	nonparola	2	ong	0	no	MG20F8	20	F	2021-10-08_12h50.58.394	THAI_DOC	2021.2.3	Win32	58.66823115	0	32	32	32	1
z	1	0.735						INNESTO	p	6	13	baseline	0	parola	1	ong	0	no	MG20F8	20	F	2021-10-08_12h50.58.394	THAI_DOC	2021.2.3	Win32	58.66823115	0	33	33	33	1
m	1	1.1013						LAVENDA	np	7	0	baseline	0	nonparola	2	ong	0	no	MG20F8	20	F	2021-10-08_12h50.58.394	THAI_DOC	2021.2.3	Win32	58.66823115	0	34	34	34	1
z	1	0.9341						SLAVINA	p	7	5	baseline	500	parola	1	ong	0	no	MG20F8	20	F	2021-10-08_12h50.58.394	THAI_DOC	2021.2.3	Win32	58.66823115	0	35	35	35	1
z	1	0.5753						ORMONE	p	6	6	baseline	500	parola	1	ong	0	no	MG20F8	20	F	2021-10-08_12h50.58.394	THAI_DOC	2021.2.3	Win32	58.66823115	0	36	36	36	1
m	1	0.7851						UMIONE	np	6	0	baseline	0	nonparola	2	ong	0	no	MG20F8	20	F	2021-10-08_12h50.58.394	THAI_DOC	2021.2.3	Win32	58.66823115	0	37	37	37	1
z	1	0.5946						SALAME	p	6	14	baseline	0	parola	1	ong	0	no	MG20F8	20	F	2021-10-08_12h50.58.394	THAI_DOC	2021.2.3	Win32	58.66823115	0	38	38	38	1
m	1	1.1556						GANDOLA	np	7	0	baseline	500	nonparola	2	ong	0	no	MG20F8	20	F	2021-10-08_12h50.58.394	THAI_DOC	2021.2.3	Win32	58.66823115	0	39	39	39	1
z	0	0.5878						DIGEGNO	np	7	0	baseline	500	nonparola	2	ong	0	no	MG20F8	20	F	2021-10-08_12h50.58.394	THAI_DOC	2021.2.3	Win32	58.66823115	0	40	40	40	1
m	1	0.9359						BACRECA	np	7	0	baseline	0	nonparola	2	ong	0	no	MG20F8	20	F	2021-10-08_12h50.58.394	THAI_DOC	2021.2.3	Win32	58.66823115	0	41	41	41	1
z	1	0.6849						RUDERE	p	6	8	baseline	250	parola	1	ong	0	no	MG20F8	20	F	2021-10-08_12h50.58.394	THAI_DOC	2021.2.3	Win32	58.66823115	0	42	42	42	1
m	1	0.9556						OSCITE	np	6	0	baseline	250	nonparola	2	ong	0	no	MG20F8	20	F	2021-10-08_12h50.58.394	THAI_DOC	2021.2.3	Win32	58.66823115	0	43	43	43	1
z	1	0.8279						NETTARE	p	7	14	baseline	500	parola	1	ong	0	no	MG20F8	20	F	2021-10-08_12h50.58.394	THAI_DOC	2021.2.3	Win32	58.66823115	0	44	44	44	1
z	0	0.6423						PENTERA	np	7	0	baseline	0	nonparola	2	ong	0	no	MG20F8	20	F	2021-10-08_12h50.58.394	THAI_DOC	2021.2.3	Win32	58.66823115	0	45	45	45	1
m	1	0.8468						NEBOZIO	np	7	0	baseline	250	nonparola	2	ong	0	no	MG20F8	20	F	2021-10-08_12h50.58.394	THAI_DOC	2021.2.3	Win32	58.66823115	0	46	46	46	1
z	1	0.7184						ZATTERA	p	7	14	baseline	500	parola	1	ong	0	no	MG20F8	20	F	2021-10-08_12h50.58.394	THAI_DOC	2021.2.3	Win32	58.66823115	0	47	47	47	1
z	1	0.7449						LAMIERA	p	7	11	baseline	500	parola	1	ong	0	no	MG20F8	20	F	2021-10-08_12h50.58.394	THAI_DOC	2021.2.3	Win32	58.66823115	0	48	48	48	1
m	1	1.2782						CULINA	np	6	0	baseline	500	nonparola	2	ong	0	no	MG20F8	20	F	2021-10-08_12h50.58.394	THAI_DOC	2021.2.3	Win32	58.66823115	0	49	49	49	1
z	1	0.7024						FALANGE	p	7	9	baseline	250	parola	1	ong	0	no	MG20F8	20	F	2021-10-08_12h50.58.394	THAI_DOC	2021.2.3	Win32	58.66823115	0	50	50	50	1
z	1	0.8346						PEDALE	p	6	16	baseline	500	parola	1	ong	0	no	MG20F8	20	F	2021-10-08_12h50.58.394	THAI_DOC	2021.2.3	Win32	58.66823115	0	51	51	51	1
m	1	0.8519						METARDO	np	7	0	baseline	500	nonparola	2	ong	0	no	MG20F8	20	F	2021-10-08_12h50.58.394	THAI_DOC	2021.2.3	Win32	58.66823115	0	52	52	52	1
z	1	0.6213						EMPORIO	p	7	3	baseline	250	parola	1	ong	0	no	MG20F8	20	F	2021-10-08_12h50.58.394	THAI_DOC	2021.2.3	Win32	58.66823115	0	53	53	53	1
m	1	1.0982						TAPORE	np	6	0	baseline	0	nonparola	2	ong	0	no	MG20F8	20	F	2021-10-08_12h50.58.394	THAI_DOC	2021.2.3	Win32	58.66823115	0	54	54	54	1
m	1	0.8611						DENTIDE	np	7	0	baseline	250	nonparola	2	ong	0	no	MG20F8	20	F	2021-10-08_12h50.58.394	THAI_DOC	2021.2.3	Win32	58.66823115	0	55	55	55	1
m	1	0.7944						SEPERTO	np	7	0	baseline	500	nonparola	2	ong	0	no	MG20F8	20	F	2021-10-08_12h50.58.394	THAI_DOC	2021.2.3	Win32	58.66823115	0	56	56	56	1
z	1	0.615						MUCOSA	p	6	6	baseline	500	parola	1	ong	0	no	MG20F8	20	F	2021-10-08_12h50.58.394	THAI_DOC	2021.2.3	Win32	58.66823115	0	57	57	57	1
m	1	0.7538						BECULLA	np	7	0	baseline	250	nonparola	2	ong	0	no	MG20F8	20	F	2021-10-08_12h50.58.394	THAI_DOC	2021.2.3	Win32	58.66823115	0	58	58	58	1
z	1	1.1019						FUCINA	p	6	8	baseline	250	parola	1	ong	0	no	MG20F8	20	F	2021-10-08_12h50.58.394	THAI_DOC	2021.2.3	Win32	58.66823115	0	59	59	59	1
z	1	0.6322						ECLISSI	p	7	5	baseline	0	parola	1	ong	0	no	MG20F8	20	F	2021-10-08_12h50.58.394	THAI_DOC	2021.2.3	Win32	58.66823115	0	60	60	60	1
z	1	0.7595						TROFEO	p	6	23	baseline	250	parola	1	ong	0	no	MG20F8	20	F	2021-10-08_12h50.58.394	THAI_DOC	2021.2.3	Win32	58.66823115	0	61	61	61	1
z	1	0.6307						ROTTAME	p	7	7	baseline	0	parola	1	ong	0	no	MG20F8	20	F	2021-10-08_12h50.58.394	THAI_DOC	2021.2.3	Win32	58.66823115	0	62	62	62	1
m	1	0.7786						MENDOLO	np	7	0	baseline	500	nonparola	2	ong	0	no	MG20F8	20	F	2021-10-08_12h50.58.394	THAI_DOC	2021.2.3	Win32	58.66823115	0	63	63	63	1
m	1	0.7184						ARSINE	np	6	0	baseline	250	nonparola	2	ong	0	no	MG20F8	20	F	2021-10-08_12h50.58.394	THAI_DOC	2021.2.3	Win32	58.66823115	0	64	64	64	1
z	1	0.5849						TISANA	p	6	7	baseline	0	parola	1	ong	0	no	MG20F8	20	F	2021-10-08_12h50.58.394	THAI_DOC	2021.2.3	Win32	58.66823115	0	65	65	65	1
m	1	1.0455						ORLINO	np	6	0	baseline	0	nonparola	2	ong	0	no	MG20F8	20	F	2021-10-08_12h50.58.394	THAI_DOC	2021.2.3	Win32	58.66823115	0	66	66	66	1
z	1	0.6281						ARINGA	p	6	9	baseline	500	parola	1	ong	0	no	MG20F8	20	F	2021-10-08_12h50.58.394	THAI_DOC	2021.2.3	Win32	58.66823115	0	67	67	67	1
m	1	0.7472						TENGINE	np	7	0	baseline	0	nonparola	2	ong	0	no	MG20F8	20	F	2021-10-08_12h50.58.394	THAI_DOC	2021.2.3	Win32	58.66823115	0	68	68	68	1
z	1	0.7527						ATTICO	p	6	6	baseline	500	parola	1	ong	0	no	MG20F8	20	F	2021-10-08_12h50.58.394	THAI_DOC	2021.2.3	Win32	58.66823115	0	69	69	69	1
m	1	0.6798						VENORE	np	6	0	baseline	250	nonparola	2	ong	0	no	MG20F8	20	F	2021-10-08_12h50.58.394	THAI_DOC	2021.2.3	Win32	58.66823115	0	70	70	70	1
m	0	0.7306						DARSENA	p	7	9	baseline	0	parola	1	ong	0	no	MG20F8	20	F	2021-10-08_12h50.58.394	THAI_DOC	2021.2.3	Win32	58.66823115	0	71	71	71	1
m	1	1.8608						ALCIERE	np	7	0	baseline	250	nonparola	2	ong	0	no	MG20F8	20	F	2021-10-08_12h50.58.394	THAI_DOC	2021.2.3	Win32	58.66823115	0	72	72	72	1
m	1	1.0957						ENTIMO	np	6	0	baseline	0	nonparola	2	ong	0	no	MG20F8	20	F	2021-10-08_12h50.58.394	THAI_DOC	2021.2.3	Win32	58.66823115	0	73	73	73	1
z	1	0.6377						LIVIDO	p	6	8	baseline	500	parola	1	ong	0	no	MG20F8	20	F	2021-10-08_12h50.58.394	THAI_DOC	2021.2.3	Win32	58.66823115	0	74	74	74	1
z	1	0.5413						NAUSEA	p	6	15	baseline	0	parola	1	ong	0	no	MG20F8	20	F	2021-10-08_12h50.58.394	THAI_DOC	2021.2.3	Win32	58.66823115	0	75	75	75	1
m	1	0.9462						VERCACE	np	7	0	baseline	500	nonparola	2	ong	0	no	MG20F8	20	F	2021-10-08_12h50.58.394	THAI_DOC	2021.2.3	Win32	58.66823115	0	76	76	76	1
z	1	0.6118						COFANO	p	6	9	baseline	0	parola	1	ong	0	no	MG20F8	20	F	2021-10-08_12h50.58.394	THAI_DOC	2021.2.3	Win32	58.66823115	0	77	77	77	1
z	0	0.6954						USPICIO	np	7	0	baseline	250	nonparola	2	ong	0	no	MG20F8	20	F	2021-10-08_12h50.58.394	THAI_DOC	2021.2.3	Win32	58.66823115	0	78	78	78	1
z	1	0.8263						IMBUTO	p	6	9	baseline	0	parola	1	ong	0	no	MG20F8	20	F	2021-10-08_12h50.58.394	THAI_DOC	2021.2.3	Win32	58.66823115	0	79	79	79	1
m	1	1.0373						SADIVA	np	6	0	baseline	500	nonparola	2	ong	0	no	MG20F8	20	F	2021-10-08_12h50.58.394	THAI_DOC	2021.2.3	Win32	58.66823115	0	80	80	80	1
z	1	0.7942						BOZZOLO	p	7	7	baseline	0	parola	1	ong	0	no	MG20F8	20	F	2021-10-08_12h50.58.394	THAI_DOC	2021.2.3	Win32	58.66823115	0	81	81	81	1
m	1	0.812						OMPICCIO	np	7	0	baseline	0	nonparola	2	ong	0	no	MG20F8	20	F	2021-10-08_12h50.58.394	THAI_DOC	2021.2.3	Win32	58.66823115	0	82	82	82	1
m	1	0.9607						LIMPONE	np	7	0	baseline	500	nonparola	2	ong	0	no	MG20F8	20	F	2021-10-08_12h50.58.394	THAI_DOC	2021.2.3	Win32	58.66823115	0	83	83	83	1
m	1	0.846						NARCICO	np	7	0	baseline	250	nonparola	2	ong	0	no	MG20F8	20	F	2021-10-08_12h50.58.394	THAI_DOC	2021.2.3	Win32	58.66823115	0	84	84	84	1
z	1	0.6113						PASCOLO	p	7	7	baseline	0	parola	1	ong	0	no	MG20F8	20	F	2021-10-08_12h50.58.394	THAI_DOC	2021.2.3	Win32	58.66823115	0	85	85	85	1
m	1	0.9973						INSOGNA	np	7	0	baseline	250	nonparola	2	ong	0	no	MG20F8	20	F	2021-10-08_12h50.58.394	THAI_DOC	2021.2.3	Win32	58.66823115	0	86	86	86	1
z	1	0.685						PATINA	p	6	14	baseline	250	parola	1	ong	0	no	MG20F8	20	F	2021-10-08_12h50.58.394	THAI_DOC	2021.2.3	Win32	58.66823115	0	87	87	87	1
m	1	0.88						ADOLTO	np	7	0	baseline	0	nonparola	2	ong	0	no	MG20F8	20	F	2021-10-08_12h50.58.394	THAI_DOC	2021.2.3	Win32	58.66823115	0	88	88	88	1
z	1	0.5799						UTENTE	p	6	34	baseline	0	parola	1	ong	0	no	MG20F8	20	F	2021-10-08_12h50.58.394	THAI_DOC	2021.2.3	Win32	58.66823115	0	89	89	89	1
m	1	0.6625						CIPELLA	np	7	0	baseline	500	nonparola	2	ong	0	no	MG20F8	20	F	2021-10-08_12h50.58.394	THAI_DOC	2021.2.3	Win32	58.66823115	0	90	90	90	1
z	1	0.5786						GINEPRO	p	7	10	baseline	0	parola	1	ong	0	no	MG20F8	20	F	2021-10-08_12h50.58.394	THAI_DOC	2021.2.3	Win32	58.66823115	0	91	91	91	1
m	1	0.7792						NONATO	np	6	0	baseline	500	nonparola	2	ong	0	no	MG20F8	20	F	2021-10-08_12h50.58.394	THAI_DOC	2021.2.3	Win32	58.66823115	0	92	92	92	1
z	1	0.5209						CALICE	p	6	10	baseline	0	parola	1	ong	0	no	MG20F8	20	F	2021-10-08_12h50.58.394	THAI_DOC	2021.2.3	Win32	58.66823115	0	93	93	93	1
z	1	0.5473						TORACE	p	6	31	baseline	250	parola	1	ong	0	no	MG20F8	20	F	2021-10-08_12h50.58.394	THAI_DOC	2021.2.3	Win32	58.66823115	0	94	94	94	1
z	1	0.5631						REDINE	p	6	8	baseline	500	parola	1	ong	0	no	MG20F8	20	F	2021-10-08_12h50.58.394	THAI_DOC	2021.2.3	Win32	58.66823115	0	95	95	95	1
z	1	1.3463						GOMITO	p	6	35	baseline	0	parola	1	ong	0	no	MG20F8	20	F	2021-10-08_12h50.58.394	THAI_DOC	2021.2.3	Win32	58.66823115	0	96	96	96	1
m	1	0.747						INGENSO	np	7	0	baseline	500	nonparola	2	ong	0	no	MG20F8	20	F	2021-10-08_12h50.58.394	THAI_DOC	2021.2.3	Win32	58.66823115	0	97	97	97	1
m	1	0.8937						COVALLO	np	7	0	baseline	250	nonparola	2	ong	0	no	MG20F8	20	F	2021-10-08_12h50.58.394	THAI_DOC	2021.2.3	Win32	58.66823115	0	98	98	98	1
z	1	0.5321						MONACO	p	6	24	baseline	250	parola	1	ong	0	no	MG20F8	20	F	2021-10-08_12h50.58.394	THAI_DOC	2021.2.3	Win32	58.66823115	0	99	99	99	1
z	1	0.9459						DILUVIO	p	7	34	monitoring	0	parola	1	ong	0	no	MG20F8	20	F	2021-10-08_12h50.58.394	THAI_DOC	2021.2.3	Win32	58.66823115						0	0	0	0	1
m	1	0.9163						PADATO	np	6	0	monitoring	250	nonparola	2	ong	0	no	MG20F8	20	F	2021-10-08_12h50.58.394	THAI_DOC	2021.2.3	Win32	58.66823115						0	1	1	1	1
z	1	0.6642						STIVALE	p	7	10	monitoring	0	parola	1	ong	0	no	MG20F8	20	F	2021-10-08_12h50.58.394	THAI_DOC	2021.2.3	Win32	58.66823115						0	2	2	2	1
m	1	1.0298						BAMMINO	np	7	0	monitoring	0	nonparola	2	ong	0	no	MG20F8	20	F	2021-10-08_12h50.58.394	THAI_DOC	2021.2.3	Win32	58.66823115						0	3	3	3	1
m	1	1.3801						NUDOLA	np	6	0	monitoring	250	nonparola	2	ong	0	no	MG20F8	20	F	2021-10-08_12h50.58.394	THAI_DOC	2021.2.3	Win32	58.66823115						0	4	4	4	1
z	1	1.3167						ZAMPINO	p	7	6	monitoring	500	parola	1	ong	0	no	MG20F8	20	F	2021-10-08_12h50.58.394	THAI_DOC	2021.2.3	Win32	58.66823115						0	5	5	5	1
z	1	0.8312						CALDAIA	p	7	12	monitoring	250	parola	1	ong	0	no	MG20F8	20	F	2021-10-08_12h50.58.394	THAI_DOC	2021.2.3	Win32	58.66823115						0	6	6	6	1
m	1	1.077						FULGINE	np	7	0	monitoring	0	nonparola	2	ong	0	no	MG20F8	20	F	2021-10-08_12h50.58.394	THAI_DOC	2021.2.3	Win32	58.66823115						0	7	7	7	1
z	1	0.6624						URANIO	p	6	9	monitoring	250	parola	1	ong	0	no	MG20F8	20	F	2021-10-08_12h50.58.394	THAI_DOC	2021.2.3	Win32	58.66823115						0	8	8	8	1
m	1	0.783						APISSO	np	6	0	monitoring	500	nonparola	2	ong	0	no	MG20F8	20	F	2021-10-08_12h50.58.394	THAI_DOC	2021.2.3	Win32	58.66823115						0	9	9	9	1
l	1	1.3791						CAGERMA	np	7	0	monitoring	0	l	2	pmcue	0	no	MG20F8	20	F	2021-10-08_12h50.58.394	THAI_DOC	2021.2.3	Win32	58.66823115						0	10	10	10	1
z	1	0.9509						TAZZINA	p	7	10	monitoring	250	parola	1	ong	0	no	MG20F8	20	F	2021-10-08_12h50.58.394	THAI_DOC	2021.2.3	Win32	58.66823115						0	11	11	11	1
z	1	0.7159						VAPORE	p	6	40	monitoring	0	parola	1	ong	0	no	MG20F8	20	F	2021-10-08_12h50.58.394	THAI_DOC	2021.2.3	Win32	58.66823115						0	12	12	12	1
m	1	0.8294						FEDORE	np	6	0	monitoring	250	nonparola	2	ong	0	no	MG20F8	20	F	2021-10-08_12h50.58.394	THAI_DOC	2021.2.3	Win32	58.66823115						0	13	13	13	1
z	1	1.1653						MONTONE	p	7	8	monitoring	250	parola	1	ong	0	no	MG20F8	20	F	2021-10-08_12h50.58.394	THAI_DOC	2021.2.3	Win32	58.66823115						0	14	14	14	1
m	1	0.8807						CANEZZA	np	7	0	monitoring	0	nonparola	2	ong	0	no	MG20F8	20	F	2021-10-08_12h50.58.394	THAI_DOC	2021.2.3	Win32	58.66823115						0	15	15	15	1
m	1	1.4344						RAGINA	np	6	0	monitoring	250	nonparola	2	ong	0	no	MG20F8	20	F	2021-10-08_12h50.58.394	THAI_DOC	2021.2.3	Win32	58.66823115						0	16	16	16	1
z	1	1.3615						AGNELLO	p	7	17	monitoring	250	parola	1	ong	0	no	MG20F8	20	F	2021-10-08_12h50.58.394	THAI_DOC	2021.2.3	Win32	58.66823115						0	17	17	17	1
m	1	0.8508						PINARIO	np	7	0	monitoring	250	nonparola	2	ong	0	no	MG20F8	20	F	2021-10-08_12h50.58.394	THAI_DOC	2021.2.3	Win32	58.66823115						0	18	18	18	1
m	1	1.3266						INDANO	np	6	0	monitoring	500	nonparola	2	ong	0	no	MG20F8	20	F	2021-10-08_12h50.58.394	THAI_DOC	2021.2.3	Win32	58.66823115						0	19	19	19	1
z	1	0.9796						BISTURI	p	7	8	monitoring	250	parola	1	ong	0	no	MG20F8	20	F	2021-10-08_12h50.58.394	THAI_DOC	2021.2.3	Win32	58.66823115						0	20	20	20	1
m	1	0.8749						SECONTO	np	7	0	monitoring	250	nonparola	2	ong	0	no	MG20F8	20	F	2021-10-08_12h50.58.394	THAI_DOC	2021.2.3	Win32	58.66823115						0	21	21	21	1
l	1	0.7018						POMATA	p	6	0	monitoring	500	l	1	pmcue	0	no	MG20F8	20	F	2021-10-08_12h50.58.394	THAI_DOC	2021.2.3	Win32	58.66823115						0	22	22	22	1
m	1	1.6677						UMETTA	np	6	0	monitoring	250	nonparola	2	ong	0	no	MG20F8	20	F	2021-10-08_12h50.58.394	THAI_DOC	2021.2.3	Win32	58.66823115						0	23	23	23	1
z	1	0.7963						FRUSCIO	p	7	9	monitoring	0	parola	1	ong	0	no	MG20F8	20	F	2021-10-08_12h50.58.394	THAI_DOC	2021.2.3	Win32	58.66823115						0	24	24	24	1
z	1	0.8621						ORDIGNO	p	7	15	monitoring	250	parola	1	ong	0	no	MG20F8	20	F	2021-10-08_12h50.58.394	THAI_DOC	2021.2.3	Win32	58.66823115						0	25	25	25	1
m	1	0.7776						METALO	np	6	0	monitoring	0	nonparola	2	ong	0	no	MG20F8	20	F	2021-10-08_12h50.58.394	THAI_DOC	2021.2.3	Win32	58.66823115						0	26	26	26	1
m	1	1.1627						GAVERA	np	6	0	monitoring	500	nonparola	2	ong	0	no	MG20F8	20	F	2021-10-08_12h50.58.394	THAI_DOC	2021.2.3	Win32	58.66823115						0	27	27	27	1
z	1	1.5685						INSERTO	p	7	9	monitoring	0	parola	1	ong	0	no	MG20F8	20	F	2021-10-08_12h50.58.394	THAI_DOC	2021.2.3	Win32	58.66823115						0	28	28	28	1
z	1	0.9997						VICARIO	p	7	9	monitoring	500	parola	1	ong	0	no	MG20F8	20	F	2021-10-08_12h50.58.394	THAI_DOC	2021.2.3	Win32	58.66823115						0	29	29	29	1
m	1	1.4959						ACENDA	np	6	0	monitoring	0	nonparola	2	ong	0	no	MG20F8	20	F	2021-10-08_12h50.58.394	THAI_DOC	2021.2.3	Win32	58.66823115						0	30	30	30	1
z	1	1.0463						DECADE	p	6	7	monitoring	0	parola	1	ong	0	no	MG20F8	20	F	2021-10-08_12h50.58.394	THAI_DOC	2021.2.3	Win32	58.66823115						0	31	31	31	1
m	1	1.8694						PALETE	np	6	0	monitoring	500	nonparola	2	ong	0	no	MG20F8	20	F	2021-10-08_12h50.58.394	THAI_DOC	2021.2.3	Win32	58.66823115						0	32	32	32	1
z	1	0.9301						SENAPE	p	6	17	monitoring	500	parola	1	ong	0	no	MG20F8	20	F	2021-10-08_12h50.58.394	THAI_DOC	2021.2.3	Win32	58.66823115						0	33	33	33	1
m	1	1.2122						TENTONO	np	7	0	monitoring	0	nonparola	2	ong	0	no	MG20F8	20	F	2021-10-08_12h50.58.394	THAI_DOC	2021.2.3	Win32	58.66823115						0	34	34	34	1
z	0	1.2686						MANICO	p	6	12	monitoring	0	l	1	pmcue	0	no	MG20F8	20	F	2021-10-08_12h50.58.394	THAI_DOC	2021.2.3	Win32	58.66823115						0	35	35	35	1
z	1	0.776						GETTONE	p	7	5	monitoring	250	parola	1	ong	0	no	MG20F8	20	F	2021-10-08_12h50.58.394	THAI_DOC	2021.2.3	Win32	58.66823115						0	36	36	36	1
m	1	1.366						CALERA	np	6	0	monitoring	500	nonparola	2	ong	0	no	MG20F8	20	F	2021-10-08_12h50.58.394	THAI_DOC	2021.2.3	Win32	58.66823115						0	37	37	37	1
z	1	0.73						USTIONE	p	7	20	monitoring	500	parola	1	ong	0	no	MG20F8	20	F	2021-10-08_12h50.58.394	THAI_DOC	2021.2.3	Win32	58.66823115						0	38	38	38	1
	0							LEGNAME	p	7	7	monitoring	0	parola	1	ong	0	no	MG20F8	20	F	2021-10-08_12h50.58.394	THAI_DOC	2021.2.3	Win32	58.66823115						0	39	39	39	1
m	1	0.8992						MODIVO	np	6	0	monitoring	0	nonparola	2	ong	0	no	MG20F8	20	F	2021-10-08_12h50.58.394	THAI_DOC	2021.2.3	Win32	58.66823115						0	40	40	40	1
z	1	1.0202						RADURA	p	6	9	monitoring	0	parola	1	ong	0	no	MG20F8	20	F	2021-10-08_12h50.58.394	THAI_DOC	2021.2.3	Win32	58.66823115						0	41	41	41	1
m	1	1.0955						TUANTO	np	6	0	monitoring	250	nonparola	2	ong	0	no	MG20F8	20	F	2021-10-08_12h50.58.394	THAI_DOC	2021.2.3	Win32	58.66823115						0	42	42	42	1
z	1	0.6785						PICCONE	p	7	11	monitoring	0	parola	1	ong	0	no	MG20F8	20	F	2021-10-08_12h50.58.394	THAI_DOC	2021.2.3	Win32	58.66823115						0	43	43	43	1
m	1	0.7821						LACREME	np	7	0	monitoring	250	nonparola	2	ong	0	no	MG20F8	20	F	2021-10-08_12h50.58.394	THAI_DOC	2021.2.3	Win32	58.66823115						0	44	44	44	1
m	1	0.9133						DILITTA	np	7	0	monitoring	500	nonparola	2	ong	0	no	MG20F8	20	F	2021-10-08_12h50.58.394	THAI_DOC	2021.2.3	Win32	58.66823115						0	45	45	45	1
l	1	0.9143						TOMANTE	np	7	0	monitoring	0	l	2	pmcue	0	no	MG20F8	20	F	2021-10-08_12h50.58.394	THAI_DOC	2021.2.3	Win32	58.66823115						0	46	46	46	1
z	1	0.6137						OTTONE	p	6	17	monitoring	500	parola	1	ong	0	no	MG20F8	20	F	2021-10-08_12h50.58.394	THAI_DOC	2021.2.3	Win32	58.66823115						0	47	47	47	1
z	1	0.7923						GAZEBO	p	6	8	monitoring	0	parola	1	ong	0	no	MG20F8	20	F	2021-10-08_12h50.58.394	THAI_DOC	2021.2.3	Win32	58.66823115						0	48	48	48	1
m	1	0.8639						NENICO	np	6	0	monitoring	250	nonparola	2	ong	0	no	MG20F8	20	F	2021-10-08_12h50.58.394	THAI_DOC	2021.2.3	Win32	58.66823115						0	49	49	49	1
z	1	0.713						ARPIONE	p	7	12	monitoring	250	parola	1	ong	0	no	MG20F8	20	F	2021-10-08_12h50.58.394	THAI_DOC	2021.2.3	Win32	58.66823115						0	50	50	50	1
z	0	1.1634						VANIGIA	np	7	0	monitoring	500	nonparola	2	ong	0	no	MG20F8	20	F	2021-10-08_12h50.58.394	THAI_DOC	2021.2.3	Win32	58.66823115						0	51	51	51	1
m	1	0.8468						EBLISSE	np	7	0	monitoring	0	nonparola	2	ong	0	no	MG20F8	20	F	2021-10-08_12h50.58.394	THAI_DOC	2021.2.3	Win32	58.66823115						0	52	52	52	1
z	1	1.0301						CARTINA	p	7	13	monitoring	250	parola	1	ong	0	no	MG20F8	20	F	2021-10-08_12h50.58.394	THAI_DOC	2021.2.3	Win32	58.66823115						0	53	53	53	1
m	1	0.7965						TECITA	np	6	0	monitoring	500	nonparola	2	ong	0	no	MG20F8	20	F	2021-10-08_12h50.58.394	THAI_DOC	2021.2.3	Win32	58.66823115						0	54	54	54	1
z	1	0.6854						FELINO	p	6	9	monitoring	500	parola	1	ong	0	no	MG20F8	20	F	2021-10-08_12h50.58.394	THAI_DOC	2021.2.3	Win32	58.66823115						0	55	55	55	1
m	1	0.9471						GINEVRO	np	7	0	monitoring	250	nonparola	2	ong	0	no	MG20F8	20	F	2021-10-08_12h50.58.394	THAI_DOC	2021.2.3	Win32	58.66823115						0	56	56	56	1
m	1	0.8799						ELANCO	np	6	0	monitoring	250	nonparola	2	ong	0	no	MG20F8	20	F	2021-10-08_12h50.58.394	THAI_DOC	2021.2.3	Win32	58.66823115						0	57	57	57	1
z	1	0.7135						BIDONE	p	6	13	monitoring	0	parola	1	ong	0	no	MG20F8	20	F	2021-10-08_12h50.58.394	THAI_DOC	2021.2.3	Win32	58.66823115						0	58	58	58	1
z	1	0.6012						LEMURE	p	6	3	monitoring	500	parola	1	ong	0	no	MG20F8	20	F	2021-10-08_12h50.58.394	THAI_DOC	2021.2.3	Win32	58.66823115						0	59	59	59	1
l	1	0.781						SAGOMA	p	6	0	monitoring	250	l	1	pmcue	0	no	MG20F8	20	F	2021-10-08_12h50.58.394	THAI_DOC	2021.2.3	Win32	58.66823115						0	60	60	60	1
z	1	0.6034						REPERTO	p	7	7	monitoring	0	parola	1	ong	0	no	MG20F8	20	F	2021-10-08_12h50.58.394	THAI_DOC	2021.2.3	Win32	58.66823115						0	61	61	61	1
m	1	0.7638						MIDULLO	np	7	0	monitoring	250	nonparola	2	ong	0	no	MG20F8	20	F	2021-10-08_12h50.58.394	THAI_DOC	2021.2.3	Win32	58.66823115						0	62	62	62	1
l	0	1.1474						DANNOLA	np	7	0	monitoring	500	nonparola	2	ong	0	no	MG20F8	20	F	2021-10-08_12h50.58.394	THAI_DOC	2021.2.3	Win32	58.66823115						0	63	63	63	1
z	1	1.0789						ORFANO	p	6	9	monitoring	500	parola	1	ong	0	no	MG20F8	20	F	2021-10-08_12h50.58.394	THAI_DOC	2021.2.3	Win32	58.66823115						0	64	64	64	1
m	1	1.1314						BANENA	np	6	0	monitoring	250	nonparola	2	ong	0	no	MG20F8	20	F	2021-10-08_12h50.58.394	THAI_DOC	2021.2.3	Win32	58.66823115						0	65	65	65	1
m	1	0.9472						FERPATA	np	7	0	monitoring	0	nonparola	2	ong	0	no	MG20F8	20	F	2021-10-08_12h50.58.394	THAI_DOC	2021.2.3	Win32	58.66823115						0	66	66	66	1
z	1	0.7419						NEURONE	p	7	11	monitoring	250	parola	1	ong	0	no	MG20F8	20	F	2021-10-08_12h50.58.394	THAI_DOC	2021.2.3	Win32	58.66823115						0	67	67	67	1
m	1	1.3517						LATTERA	np	7	0	monitoring	500	nonparola	2	ong	0	no	MG20F8	20	F	2021-10-08_12h50.58.394	THAI_DOC	2021.2.3	Win32	58.66823115						0	68	68	68	1
m	1	1.0015						GESIONE	np	7	0	monitoring	500	nonparola	2	ong	0	no	MG20F8	20	F	2021-10-08_12h50.58.394	THAI_DOC	2021.2.3	Win32	58.66823115						0	69	69	69	1
z	1	1.2073						PEDANA	p	6	18	monitoring	500	parola	1	ong	0	no	MG20F8	20	F	2021-10-08_12h50.58.394	THAI_DOC	2021.2.3	Win32	58.66823115						0	70	70	70	1
m	0	0.7722						MACIATA	np	7	0	monitoring	500	l	2	pmcue	0	no	MG20F8	20	F	2021-10-08_12h50.58.394	THAI_DOC	2021.2.3	Win32	58.66823115						0	71	71	71	1
m	1	0.9349						FIOLINO	np	7	0	monitoring	250	nonparola	2	ong	0	no	MG20F8	20	F	2021-10-08_12h50.58.394	THAI_DOC	2021.2.3	Win32	58.66823115						0	72	72	72	1
z	1	0.9897						INGORGO	p	7	16	monitoring	0	parola	1	ong	0	no	MG20F8	20	F	2021-10-08_12h50.58.394	THAI_DOC	2021.2.3	Win32	58.66823115						0	73	73	73	1
m	1	0.9341						IMPORO	np	6	0	monitoring	250	nonparola	2	ong	0	no	MG20F8	20	F	2021-10-08_12h50.58.394	THAI_DOC	2021.2.3	Win32	58.66823115						0	74	74	74	1
z	1	0.6074						NOBILE	p	6	29	monitoring	500	parola	1	ong	0	no	MG20F8	20	F	2021-10-08_12h50.58.394	THAI_DOC	2021.2.3	Win32	58.66823115						0	75	75	75	1
z	1	0.8601						MINIERA	p	7	19	monitoring	500	parola	1	ong	0	no	MG20F8	20	F	2021-10-08_12h50.58.394	THAI_DOC	2021.2.3	Win32	58.66823115						0	76	76	76	1
m	1	0.8016						ALLARVE	np	7	0	monitoring	500	nonparola	2	ong	0	no	MG20F8	20	F	2021-10-08_12h50.58.394	THAI_DOC	2021.2.3	Win32	58.66823115						0	77	77	77	1
m	1	0.9676						DIBANO	np	6	0	monitoring	250	nonparola	2	ong	0	no	MG20F8	20	F	2021-10-08_12h50.58.394	THAI_DOC	2021.2.3	Win32	58.66823115						0	78	78	78	1
z	1	0.5627						FAGOTTO	p	7	7	monitoring	0	parola	1	ong	0	no	MG20F8	20	F	2021-10-08_12h50.58.394	THAI_DOC	2021.2.3	Win32	58.66823115						0	79	79	79	1
z	1	0.6061						PALUDE	p	6	13	monitoring	0	parola	1	ong	0	no	MG20F8	20	F	2021-10-08_12h50.58.394	THAI_DOC	2021.2.3	Win32	58.66823115						0	80	80	80	1
m	1	0.7181						MUDINO	np	6	0	monitoring	500	nonparola	2	ong	0	no	MG20F8	20	F	2021-10-08_12h50.58.394	THAI_DOC	2021.2.3	Win32	58.66823115						0	81	81	81	1
m	1	0.735						ESTEBA	np	6	0	monitoring	500	nonparola	2	ong	0	no	MG20F8	20	F	2021-10-08_12h50.58.394	THAI_DOC	2021.2.3	Win32	58.66823115						0	82	82	82	1
l	1	0.8019						MANTIDE	p	7	9	monitoring	250	l	1	pmcue	0	no	MG20F8	20	F	2021-10-08_12h50.58.394	THAI_DOC	2021.2.3	Win32	58.66823115						0	83	83	83	1
z	1	0.9889						UVETTA	p	6	11	monitoring	500	parola	1	ong	0	no	MG20F8	20	F	2021-10-08_12h50.58.394	THAI_DOC	2021.2.3	Win32	58.66823115						0	84	84	84	1
z	1	0.6726						ESILIO	p	6	41	monitoring	250	parola	1	ong	0	no	MG20F8	20	F	2021-10-08_12h50.58.394	THAI_DOC	2021.2.3	Win32	58.66823115						0	85	85	85	1
m	1	0.9592						RECRUTA	np	7	0	monitoring	500	nonparola	2	ong	0	no	MG20F8	20	F	2021-10-08_12h50.58.394	THAI_DOC	2021.2.3	Win32	58.66823115						0	86	86	86	1
z	1	0.6019						TIMONE	p	7	31	monitoring	250	parola	1	ong	0	no	MG20F8	20	F	2021-10-08_12h50.58.394	THAI_DOC	2021.2.3	Win32	58.66823115						0	87	87	87	1
z	1	0.5541						CAVOLO	p	6	13	monitoring	0	parola	1	ong	0	no	MG20F8	20	F	2021-10-08_12h50.58.394	THAI_DOC	2021.2.3	Win32	58.66823115						0	88	88	88	1
m	1	0.7803						NOTTARE	np	7	0	monitoring	500	nonparola	2	ong	0	no	MG20F8	20	F	2021-10-08_12h50.58.394	THAI_DOC	2021.2.3	Win32	58.66823115						0	89	89	89	1
z	1	0.6547						LICHENE	p	7	7	monitoring	0	parola	1	ong	0	no	MG20F8	20	F	2021-10-08_12h50.58.394	THAI_DOC	2021.2.3	Win32	58.66823115						0	90	90	90	1
m	1	0.8738						PUSTINO	np	7	0	monitoring	500	nonparola	2	ong	0	no	MG20F8	20	F	2021-10-08_12h50.58.394	THAI_DOC	2021.2.3	Win32	58.66823115						0	91	91	91	1
z	1	0.6421						MULINO	p	6	7	monitoring	0	parola	1	ong	0	no	MG20F8	20	F	2021-10-08_12h50.58.394	THAI_DOC	2021.2.3	Win32	58.66823115						0	92	92	92	1
m	1	0.8214						VAROLO	np	6	0	monitoring	0	nonparola	2	ong	0	no	MG20F8	20	F	2021-10-08_12h50.58.394	THAI_DOC	2021.2.3	Win32	58.66823115						0	93	93	93	1
z	0	0.7022						ENIGMA	p	6	9	monitoring	500	l	1	pmcue	0	no	MG20F8	20	F	2021-10-08_12h50.58.394	THAI_DOC	2021.2.3	Win32	58.66823115						0	94	94	94	1
z	1	0.8975						NARICE	p	6	15	monitoring	250	parola	1	ong	0	no	MG20F8	20	F	2021-10-08_12h50.58.394	THAI_DOC	2021.2.3	Win32	58.66823115						0	95	95	95	1
m	1	1.0547						CAVIDE	np	6	0	monitoring	500	nonparola	2	ong	0	no	MG20F8	20	F	2021-10-08_12h50.58.394	THAI_DOC	2021.2.3	Win32	58.66823115						0	96	96	96	1
m	1	1.3471						VOLACE	np	6	0	monitoring	0	nonparola	2	ong	0	no	MG20F8	20	F	2021-10-08_12h50.58.394	THAI_DOC	2021.2.3	Win32	58.66823115						0	97	97	97	1
m	1	1.0522						SADICE	np	6	0	monitoring	0	nonparola	2	ong	0	no	MG20F8	20	F	2021-10-08_12h50.58.394	THAI_DOC	2021.2.3	Win32	58.66823115						0	98	98	98	1
z	1	0.9187						VORTICE	p	7	14	monitoring	250	parola	1	ong	0	no	MG20F8	20	F	2021-10-08_12h50.58.394	THAI_DOC	2021.2.3	Win32	58.66823115						0	99	99	99	1
																			MG20F8	20	F	2021-10-08_12h50.58.394	THAI_DOC	2021.2.3	Win32	58.66823115											y	1	7.5704	n	1	5.8749	n	1	2.9409
