# Supplementary material for: Thinking about it: the impact of COVID-19-related stimuli on prospective memory
Source: PeerJ. 2023 Nov 16;11:e16389. doi: 10.7717/peerj.16389 (PMC10657566; doi:10.7717/peerj.16389)
Supplement: Supplemental Information 4 — The raw data from both the task and the questionnaire. Both folders are divided in the three conditions (COV, DOC, and NEGA) depending on the presented video clip. [file peerj-11-16389-s004.zip › Data/RAW_Data_Task/DOC_version/SR27F26_doc.csv]

trial_key.keys	trial_key.corr	trials_loop_practice.thisRepN	trials_loop_practice.thisTrialN	trials_loop_practice.thisN	trials_loop_practice.thisIndex	trials_loop_practice.ran	stimolo	parolanonparola	lunghezza	frequenza	blocco	jitter	rispcorr	StimTrig	stim_type	stimulus_after	underline	ID_Soggetto*	Età*	Sesso	date	expName	psychopyVersion	OS	frameRate	trial_key.rt	trials_loop_baseline.thisRepN	trials_loop_baseline.thisTrialN	trials_loop_baseline.thisN	trials_loop_baseline.thisIndex	trials_loop_baseline.ran	trials_loop_attention.thisRepN	trials_loop_attention.thisTrialN	trials_loop_attention.thisN	trials_loop_attention.thisIndex	trials_loop_attention.ran	neutral1_key.keys	neutral1_key.corr	neutral1_key.rt	neutral1_key_2.keys	neutral1_key_2.corr	neutral1_key_2.rt	neutral1_key_3.keys	neutral1_key_3.corr	neutral1_key_3.rt
	0	0	0	0	0	1	ARANCIA	p	7	31	practice	500	parola	1	ong	0	no	SR27F26	27	F	2021-10-26_11h50.28.957	THAI_DOC	2021.2.3	Win32	58.74405216
z	1	0	1	1	1	1	RECINA	np	6	0	practice	500	nonparola	2	ong	0	no	SR27F26	27	F	2021-10-26_11h50.28.957	THAI_DOC	2021.2.3	Win32	58.74405216	0.8013
z	1	0	2	2	2	1	TUCCANA	np	7	0	practice	250	nonparola	2	ong	0	no	SR27F26	27	F	2021-10-26_11h50.28.957	THAI_DOC	2021.2.3	Win32	58.74405216	0.635
m	1	0	3	3	3	1	PETTINE	p	7	1	practice	0	parola	1	ong	0	no	SR27F26	27	F	2021-10-26_11h50.28.957	THAI_DOC	2021.2.3	Win32	58.74405216	0.8015
z	1	0	4	4	4	1	INFITO	np	6	0	practice	500	nonparola	2	ong	0	no	SR27F26	27	F	2021-10-26_11h50.28.957	THAI_DOC	2021.2.3	Win32	58.74405216	0.7952
m	1	0	5	5	5	1	GIUDICE	p	7	374	practice	500	parola	1	ong	0	no	SR27F26	27	F	2021-10-26_11h50.28.957	THAI_DOC	2021.2.3	Win32	58.74405216	0.6456
m	1	0	6	6	6	1	VOLANTE	p	7	89	practice	0	parola	1	ong	0	no	SR27F26	27	F	2021-10-26_11h50.28.957	THAI_DOC	2021.2.3	Win32	58.74405216	1.1465
z	1	0	7	7	7	1	CUBELA	np	6	0	practice	250	nonparola	2	ong	0	no	SR27F26	27	F	2021-10-26_11h50.28.957	THAI_DOC	2021.2.3	Win32	58.74405216	0.6295
z	1	0	8	8	8	1	LUGGINE	np	7	0	practice	0	nonparola	2	ong	0	no	SR27F26	27	F	2021-10-26_11h50.28.957	THAI_DOC	2021.2.3	Win32	58.74405216	0.6573
m	1	0	9	9	9	1	DISEGNO	p	7	201	practice	0	parola	1	ong	0	no	SR27F26	27	F	2021-10-26_11h50.28.957	THAI_DOC	2021.2.3	Win32	58.74405216	0.7312
m	1						RELITTO	p	7	8	baseline	500	parola	1	ong	0	no	SR27F26	27	F	2021-10-26_11h50.28.957	THAI_DOC	2021.2.3	Win32	58.74405216	0.9639	0	0	0	0	1
z	0						GERANIO	p	7	12	baseline	250	parola	1	ong	0	no	SR27F26	27	F	2021-10-26_11h50.28.957	THAI_DOC	2021.2.3	Win32	58.74405216	0.8159	0	1	1	1	1
z	1						VANANGA	np	7	0	baseline	0	nonparola	2	ong	0	no	SR27F26	27	F	2021-10-26_11h50.28.957	THAI_DOC	2021.2.3	Win32	58.74405216	0.9324	0	2	2	2	1
m	1						NATICA	p	6	5	baseline	250	parola	1	ong	0	no	SR27F26	27	F	2021-10-26_11h50.28.957	THAI_DOC	2021.2.3	Win32	58.74405216	0.8734	0	3	3	3	1
z	1						USTELLO	np	7	0	baseline	500	nonparola	2	ong	0	no	SR27F26	27	F	2021-10-26_11h50.28.957	THAI_DOC	2021.2.3	Win32	58.74405216	0.634	0	4	4	4	1
m	1						METANO	p	6	17	baseline	250	parola	1	ong	0	no	SR27F26	27	F	2021-10-26_11h50.28.957	THAI_DOC	2021.2.3	Win32	58.74405216	0.7224	0	5	5	5	1
z	1						FIURIA	np	6	0	baseline	500	nonparola	2	ong	0	no	SR27F26	27	F	2021-10-26_11h50.28.957	THAI_DOC	2021.2.3	Win32	58.74405216	1.1127	0	6	6	6	1
m	1						SUGHERO	p	7	5	baseline	250	parola	1	ong	0	no	SR27F26	27	F	2021-10-26_11h50.28.957	THAI_DOC	2021.2.3	Win32	58.74405216	0.7518	0	7	7	7	1
z	1						PIROTA	np	6	0	baseline	250	nonparola	2	ong	0	no	SR27F26	27	F	2021-10-26_11h50.28.957	THAI_DOC	2021.2.3	Win32	58.74405216	1.0805	0	8	8	8	1
z	1						BAMBORA	np	7	0	baseline	0	nonparola	2	ong	0	no	SR27F26	27	F	2021-10-26_11h50.28.957	THAI_DOC	2021.2.3	Win32	58.74405216	0.964	0	9	9	9	1
m	1						PETALO	p	6	27	baseline	250	parola	1	ong	0	no	SR27F26	27	F	2021-10-26_11h50.28.957	THAI_DOC	2021.2.3	Win32	58.74405216	0.6675	0	10	10	10	1
m	1						ELMETTO	p	7	5	baseline	0	parola	1	ong	0	no	SR27F26	27	F	2021-10-26_11h50.28.957	THAI_DOC	2021.2.3	Win32	58.74405216	0.8403	0	11	11	11	1
z	1						DOBILE	np	6	0	baseline	250	nonparola	2	ong	0	no	SR27F26	27	F	2021-10-26_11h50.28.957	THAI_DOC	2021.2.3	Win32	58.74405216	0.7283	0	12	12	12	1
z	0						BAVERO	p	6	7	baseline	0	parola	1	ong	0	no	SR27F26	27	F	2021-10-26_11h50.28.957	THAI_DOC	2021.2.3	Win32	58.74405216	1.5613	0	13	13	13	1
m	1						VALENZA	p	7	10	baseline	500	parola	1	ong	0	no	SR27F26	27	F	2021-10-26_11h50.28.957	THAI_DOC	2021.2.3	Win32	58.74405216	0.8161	0	14	14	14	1
z	1						ORDONE	np	6	0	baseline	250	nonparola	2	ong	0	no	SR27F26	27	F	2021-10-26_11h50.28.957	THAI_DOC	2021.2.3	Win32	58.74405216	0.6847	0	15	15	15	1
z	1						TERPONE	np	7	0	baseline	250	nonparola	2	ong	0	no	SR27F26	27	F	2021-10-26_11h50.28.957	THAI_DOC	2021.2.3	Win32	58.74405216	0.82	0	16	16	16	1
m	1						INCHINO	p	7	10	baseline	250	parola	1	ong	0	no	SR27F26	27	F	2021-10-26_11h50.28.957	THAI_DOC	2021.2.3	Win32	58.74405216	0.7378	0	17	17	17	1
m	1						ETTARO	p	6	31	baseline	0	parola	1	ong	0	no	SR27F26	27	F	2021-10-26_11h50.28.957	THAI_DOC	2021.2.3	Win32	58.74405216	0.835	0	18	18	18	1
z	1						LUVACA	np	6	0	baseline	250	nonparola	2	ong	0	no	SR27F26	27	F	2021-10-26_11h50.28.957	THAI_DOC	2021.2.3	Win32	58.74405216	0.6799	0	19	19	19	1
m	1						DUETTO	p	6	23	baseline	500	parola	1	ong	0	no	SR27F26	27	F	2021-10-26_11h50.28.957	THAI_DOC	2021.2.3	Win32	58.74405216	0.7174	0	20	20	20	1
z	1						PUPILE	np	6	0	baseline	250	nonparola	2	ong	0	no	SR27F26	27	F	2021-10-26_11h50.28.957	THAI_DOC	2021.2.3	Win32	58.74405216	0.7238	0	21	21	21	1
z	1						STOVACO	np	7	0	baseline	0	nonparola	2	ong	0	no	SR27F26	27	F	2021-10-26_11h50.28.957	THAI_DOC	2021.2.3	Win32	58.74405216	0.73	0	22	22	22	1
m	1						BARILE	p	6	7	baseline	500	parola	1	ong	0	no	SR27F26	27	F	2021-10-26_11h50.28.957	THAI_DOC	2021.2.3	Win32	58.74405216	0.6477	0	23	23	23	1
z	1						RANAIO	np	6	0	baseline	250	nonparola	2	ong	0	no	SR27F26	27	F	2021-10-26_11h50.28.957	THAI_DOC	2021.2.3	Win32	58.74405216	0.6184	0	24	24	24	1
m	1						CAVERNA	p	7	14	baseline	250	parola	1	ong	0	no	SR27F26	27	F	2021-10-26_11h50.28.957	THAI_DOC	2021.2.3	Win32	58.74405216	0.6038	0	25	25	25	1
m	0						ROTOIA	np	7	0	baseline	500	nonparola	2	ong	0	no	SR27F26	27	F	2021-10-26_11h50.28.957	THAI_DOC	2021.2.3	Win32	58.74405216	0.6565	0	26	26	26	1
m	1						ALTURA	p	6	8	baseline	500	parola	1	ong	0	no	SR27F26	27	F	2021-10-26_11h50.28.957	THAI_DOC	2021.2.3	Win32	58.74405216	1.069	0	27	27	27	1
m	1						DIPINTO	p	7	21	baseline	0	parola	1	ong	0	no	SR27F26	27	F	2021-10-26_11h50.28.957	THAI_DOC	2021.2.3	Win32	58.74405216	0.6853	0	28	28	28	1
m	1						LEGUME	p	6	11	baseline	250	parola	1	ong	0	no	SR27F26	27	F	2021-10-26_11h50.28.957	THAI_DOC	2021.2.3	Win32	58.74405216	0.6847	0	29	29	29	1
z	1						FEDINO	np	6	0	baseline	500	nonparola	2	ong	0	no	SR27F26	27	F	2021-10-26_11h50.28.957	THAI_DOC	2021.2.3	Win32	58.74405216	1.5317	0	30	30	30	1
m	1						MENSOLA	p	7	7	baseline	0	parola	1	ong	0	no	SR27F26	27	F	2021-10-26_11h50.28.957	THAI_DOC	2021.2.3	Win32	58.74405216	0.5803	0	31	31	31	1
z	1						ALCUME	np	6	0	baseline	500	nonparola	2	ong	0	no	SR27F26	27	F	2021-10-26_11h50.28.957	THAI_DOC	2021.2.3	Win32	58.74405216	1.0618	0	32	32	32	1
m	1						INNESTO	p	6	13	baseline	0	parola	1	ong	0	no	SR27F26	27	F	2021-10-26_11h50.28.957	THAI_DOC	2021.2.3	Win32	58.74405216	0.9144	0	33	33	33	1
z	1						LAVENDA	np	7	0	baseline	0	nonparola	2	ong	0	no	SR27F26	27	F	2021-10-26_11h50.28.957	THAI_DOC	2021.2.3	Win32	58.74405216	0.8336	0	34	34	34	1
z	0						SLAVINA	p	7	5	baseline	500	parola	1	ong	0	no	SR27F26	27	F	2021-10-26_11h50.28.957	THAI_DOC	2021.2.3	Win32	58.74405216	0.8876	0	35	35	35	1
m	1						ORMONE	p	6	6	baseline	500	parola	1	ong	0	no	SR27F26	27	F	2021-10-26_11h50.28.957	THAI_DOC	2021.2.3	Win32	58.74405216	0.5836	0	36	36	36	1
z	1						UMIONE	np	6	0	baseline	0	nonparola	2	ong	0	no	SR27F26	27	F	2021-10-26_11h50.28.957	THAI_DOC	2021.2.3	Win32	58.74405216	0.8165	0	37	37	37	1
m	1						SALAME	p	6	14	baseline	0	parola	1	ong	0	no	SR27F26	27	F	2021-10-26_11h50.28.957	THAI_DOC	2021.2.3	Win32	58.74405216	0.5982	0	38	38	38	1
z	1						GANDOLA	np	7	0	baseline	500	nonparola	2	ong	0	no	SR27F26	27	F	2021-10-26_11h50.28.957	THAI_DOC	2021.2.3	Win32	58.74405216	0.8978	0	39	39	39	1
m	0						DIGEGNO	np	7	0	baseline	500	nonparola	2	ong	0	no	SR27F26	27	F	2021-10-26_11h50.28.957	THAI_DOC	2021.2.3	Win32	58.74405216	0.5304	0	40	40	40	1
z	1						BACRECA	np	7	0	baseline	0	nonparola	2	ong	0	no	SR27F26	27	F	2021-10-26_11h50.28.957	THAI_DOC	2021.2.3	Win32	58.74405216	1.1636	0	41	41	41	1
m	1						RUDERE	p	6	8	baseline	250	parola	1	ong	0	no	SR27F26	27	F	2021-10-26_11h50.28.957	THAI_DOC	2021.2.3	Win32	58.74405216	0.7829	0	42	42	42	1
m	0						OSCITE	np	6	0	baseline	250	nonparola	2	ong	0	no	SR27F26	27	F	2021-10-26_11h50.28.957	THAI_DOC	2021.2.3	Win32	58.74405216	0.8947	0	43	43	43	1
m	1						NETTARE	p	7	14	baseline	500	parola	1	ong	0	no	SR27F26	27	F	2021-10-26_11h50.28.957	THAI_DOC	2021.2.3	Win32	58.74405216	0.6676	0	44	44	44	1
z	1						PENTERA	np	7	0	baseline	0	nonparola	2	ong	0	no	SR27F26	27	F	2021-10-26_11h50.28.957	THAI_DOC	2021.2.3	Win32	58.74405216	1.2602	0	45	45	45	1
z	1						NEBOZIO	np	7	0	baseline	250	nonparola	2	ong	0	no	SR27F26	27	F	2021-10-26_11h50.28.957	THAI_DOC	2021.2.3	Win32	58.74405216	0.7019	0	46	46	46	1
m	1						ZATTERA	p	7	14	baseline	500	parola	1	ong	0	no	SR27F26	27	F	2021-10-26_11h50.28.957	THAI_DOC	2021.2.3	Win32	58.74405216	0.7396	0	47	47	47	1
m	1						LAMIERA	p	7	11	baseline	500	parola	1	ong	0	no	SR27F26	27	F	2021-10-26_11h50.28.957	THAI_DOC	2021.2.3	Win32	58.74405216	0.7002	0	48	48	48	1
z	1						CULINA	np	6	0	baseline	500	nonparola	2	ong	0	no	SR27F26	27	F	2021-10-26_11h50.28.957	THAI_DOC	2021.2.3	Win32	58.74405216	0.5999	0	49	49	49	1
m	1						FALANGE	p	7	9	baseline	250	parola	1	ong	0	no	SR27F26	27	F	2021-10-26_11h50.28.957	THAI_DOC	2021.2.3	Win32	58.74405216	0.8498	0	50	50	50	1
m	1						PEDALE	p	6	16	baseline	500	parola	1	ong	0	no	SR27F26	27	F	2021-10-26_11h50.28.957	THAI_DOC	2021.2.3	Win32	58.74405216	0.6551	0	51	51	51	1
z	1						METARDO	np	7	0	baseline	500	nonparola	2	ong	0	no	SR27F26	27	F	2021-10-26_11h50.28.957	THAI_DOC	2021.2.3	Win32	58.74405216	0.7387	0	52	52	52	1
m	1						EMPORIO	p	7	3	baseline	250	parola	1	ong	0	no	SR27F26	27	F	2021-10-26_11h50.28.957	THAI_DOC	2021.2.3	Win32	58.74405216	0.7057	0	53	53	53	1
z	1						TAPORE	np	6	0	baseline	0	nonparola	2	ong	0	no	SR27F26	27	F	2021-10-26_11h50.28.957	THAI_DOC	2021.2.3	Win32	58.74405216	0.7488	0	54	54	54	1
z	1						DENTIDE	np	7	0	baseline	250	nonparola	2	ong	0	no	SR27F26	27	F	2021-10-26_11h50.28.957	THAI_DOC	2021.2.3	Win32	58.74405216	0.6068	0	55	55	55	1
z	1						SEPERTO	np	7	0	baseline	500	nonparola	2	ong	0	no	SR27F26	27	F	2021-10-26_11h50.28.957	THAI_DOC	2021.2.3	Win32	58.74405216	0.8894	0	56	56	56	1
z	0						MUCOSA	p	6	6	baseline	500	parola	1	ong	0	no	SR27F26	27	F	2021-10-26_11h50.28.957	THAI_DOC	2021.2.3	Win32	58.74405216	0.5864	0	57	57	57	1
z	1						BECULLA	np	7	0	baseline	250	nonparola	2	ong	0	no	SR27F26	27	F	2021-10-26_11h50.28.957	THAI_DOC	2021.2.3	Win32	58.74405216	0.6681	0	58	58	58	1
m	1						FUCINA	p	6	8	baseline	250	parola	1	ong	0	no	SR27F26	27	F	2021-10-26_11h50.28.957	THAI_DOC	2021.2.3	Win32	58.74405216	0.6052	0	59	59	59	1
m	1						ECLISSI	p	7	5	baseline	0	parola	1	ong	0	no	SR27F26	27	F	2021-10-26_11h50.28.957	THAI_DOC	2021.2.3	Win32	58.74405216	1.2683	0	60	60	60	1
m	1						TROFEO	p	6	23	baseline	250	parola	1	ong	0	no	SR27F26	27	F	2021-10-26_11h50.28.957	THAI_DOC	2021.2.3	Win32	58.74405216	0.6723	0	61	61	61	1
m	1						ROTTAME	p	7	7	baseline	0	parola	1	ong	0	no	SR27F26	27	F	2021-10-26_11h50.28.957	THAI_DOC	2021.2.3	Win32	58.74405216	0.507	0	62	62	62	1
z	1						MENDOLO	np	7	0	baseline	500	nonparola	2	ong	0	no	SR27F26	27	F	2021-10-26_11h50.28.957	THAI_DOC	2021.2.3	Win32	58.74405216	0.7821	0	63	63	63	1
z	1						ARSINE	np	6	0	baseline	250	nonparola	2	ong	0	no	SR27F26	27	F	2021-10-26_11h50.28.957	THAI_DOC	2021.2.3	Win32	58.74405216	1.0019	0	64	64	64	1
m	1						TISANA	p	6	7	baseline	0	parola	1	ong	0	no	SR27F26	27	F	2021-10-26_11h50.28.957	THAI_DOC	2021.2.3	Win32	58.74405216	0.8635	0	65	65	65	1
m	0						ORLINO	np	6	0	baseline	0	nonparola	2	ong	0	no	SR27F26	27	F	2021-10-26_11h50.28.957	THAI_DOC	2021.2.3	Win32	58.74405216	1.1558	0	66	66	66	1
m	1						ARINGA	p	6	9	baseline	500	parola	1	ong	0	no	SR27F26	27	F	2021-10-26_11h50.28.957	THAI_DOC	2021.2.3	Win32	58.74405216	0.9393	0	67	67	67	1
z	1						TENGINE	np	7	0	baseline	0	nonparola	2	ong	0	no	SR27F26	27	F	2021-10-26_11h50.28.957	THAI_DOC	2021.2.3	Win32	58.74405216	0.8528	0	68	68	68	1
m	1						ATTICO	p	6	6	baseline	500	parola	1	ong	0	no	SR27F26	27	F	2021-10-26_11h50.28.957	THAI_DOC	2021.2.3	Win32	58.74405216	0.6928	0	69	69	69	1
z	1						VENORE	np	6	0	baseline	250	nonparola	2	ong	0	no	SR27F26	27	F	2021-10-26_11h50.28.957	THAI_DOC	2021.2.3	Win32	58.74405216	0.9104	0	70	70	70	1
m	1						DARSENA	p	7	9	baseline	0	parola	1	ong	0	no	SR27F26	27	F	2021-10-26_11h50.28.957	THAI_DOC	2021.2.3	Win32	58.74405216	0.8205	0	71	71	71	1
m	0						ALCIERE	np	7	0	baseline	250	nonparola	2	ong	0	no	SR27F26	27	F	2021-10-26_11h50.28.957	THAI_DOC	2021.2.3	Win32	58.74405216	0.9694	0	72	72	72	1
z	1						ENTIMO	np	6	0	baseline	0	nonparola	2	ong	0	no	SR27F26	27	F	2021-10-26_11h50.28.957	THAI_DOC	2021.2.3	Win32	58.74405216	1.4846	0	73	73	73	1
m	1						LIVIDO	p	6	8	baseline	500	parola	1	ong	0	no	SR27F26	27	F	2021-10-26_11h50.28.957	THAI_DOC	2021.2.3	Win32	58.74405216	0.7397	0	74	74	74	1
m	1						NAUSEA	p	6	15	baseline	0	parola	1	ong	0	no	SR27F26	27	F	2021-10-26_11h50.28.957	THAI_DOC	2021.2.3	Win32	58.74405216	0.6104	0	75	75	75	1
z	1						VERCACE	np	7	0	baseline	500	nonparola	2	ong	0	no	SR27F26	27	F	2021-10-26_11h50.28.957	THAI_DOC	2021.2.3	Win32	58.74405216	0.8025	0	76	76	76	1
m	1						COFANO	p	6	9	baseline	0	parola	1	ong	0	no	SR27F26	27	F	2021-10-26_11h50.28.957	THAI_DOC	2021.2.3	Win32	58.74405216	0.672	0	77	77	77	1
z	1						USPICIO	np	7	0	baseline	250	nonparola	2	ong	0	no	SR27F26	27	F	2021-10-26_11h50.28.957	THAI_DOC	2021.2.3	Win32	58.74405216	0.6619	0	78	78	78	1
m	1						IMBUTO	p	6	9	baseline	0	parola	1	ong	0	no	SR27F26	27	F	2021-10-26_11h50.28.957	THAI_DOC	2021.2.3	Win32	58.74405216	1.1737	0	79	79	79	1
z	1						SADIVA	np	6	0	baseline	500	nonparola	2	ong	0	no	SR27F26	27	F	2021-10-26_11h50.28.957	THAI_DOC	2021.2.3	Win32	58.74405216	0.7422	0	80	80	80	1
m	1						BOZZOLO	p	7	7	baseline	0	parola	1	ong	0	no	SR27F26	27	F	2021-10-26_11h50.28.957	THAI_DOC	2021.2.3	Win32	58.74405216	0.9432	0	81	81	81	1
z	1						OMPICCIO	np	7	0	baseline	0	nonparola	2	ong	0	no	SR27F26	27	F	2021-10-26_11h50.28.957	THAI_DOC	2021.2.3	Win32	58.74405216	0.7164	0	82	82	82	1
z	1						LIMPONE	np	7	0	baseline	500	nonparola	2	ong	0	no	SR27F26	27	F	2021-10-26_11h50.28.957	THAI_DOC	2021.2.3	Win32	58.74405216	0.7734	0	83	83	83	1
z	1						NARCICO	np	7	0	baseline	250	nonparola	2	ong	0	no	SR27F26	27	F	2021-10-26_11h50.28.957	THAI_DOC	2021.2.3	Win32	58.74405216	1.2124	0	84	84	84	1
m	1						PASCOLO	p	7	7	baseline	0	parola	1	ong	0	no	SR27F26	27	F	2021-10-26_11h50.28.957	THAI_DOC	2021.2.3	Win32	58.74405216	0.7389	0	85	85	85	1
z	1						INSOGNA	np	7	0	baseline	250	nonparola	2	ong	0	no	SR27F26	27	F	2021-10-26_11h50.28.957	THAI_DOC	2021.2.3	Win32	58.74405216	0.9183	0	86	86	86	1
z	0						PATINA	p	6	14	baseline	250	parola	1	ong	0	no	SR27F26	27	F	2021-10-26_11h50.28.957	THAI_DOC	2021.2.3	Win32	58.74405216	0.7582	0	87	87	87	1
z	1						ADOLTO	np	7	0	baseline	0	nonparola	2	ong	0	no	SR27F26	27	F	2021-10-26_11h50.28.957	THAI_DOC	2021.2.3	Win32	58.74405216	1.1636	0	88	88	88	1
m	1						UTENTE	p	6	34	baseline	0	parola	1	ong	0	no	SR27F26	27	F	2021-10-26_11h50.28.957	THAI_DOC	2021.2.3	Win32	58.74405216	0.5851	0	89	89	89	1
z	1						CIPELLA	np	7	0	baseline	500	nonparola	2	ong	0	no	SR27F26	27	F	2021-10-26_11h50.28.957	THAI_DOC	2021.2.3	Win32	58.74405216	0.7212	0	90	90	90	1
m	1						GINEPRO	p	7	10	baseline	0	parola	1	ong	0	no	SR27F26	27	F	2021-10-26_11h50.28.957	THAI_DOC	2021.2.3	Win32	58.74405216	0.7871	0	91	91	91	1
z	1						NONATO	np	6	0	baseline	500	nonparola	2	ong	0	no	SR27F26	27	F	2021-10-26_11h50.28.957	THAI_DOC	2021.2.3	Win32	58.74405216	0.7855	0	92	92	92	1
m	1						CALICE	p	6	10	baseline	0	parola	1	ong	0	no	SR27F26	27	F	2021-10-26_11h50.28.957	THAI_DOC	2021.2.3	Win32	58.74405216	0.7018	0	93	93	93	1
m	1						TORACE	p	6	31	baseline	250	parola	1	ong	0	no	SR27F26	27	F	2021-10-26_11h50.28.957	THAI_DOC	2021.2.3	Win32	58.74405216	0.7536	0	94	94	94	1
m	1						REDINE	p	6	8	baseline	500	parola	1	ong	0	no	SR27F26	27	F	2021-10-26_11h50.28.957	THAI_DOC	2021.2.3	Win32	58.74405216	0.6476	0	95	95	95	1
m	1						GOMITO	p	6	35	baseline	0	parola	1	ong	0	no	SR27F26	27	F	2021-10-26_11h50.28.957	THAI_DOC	2021.2.3	Win32	58.74405216	0.6579	0	96	96	96	1
z	1						INGENSO	np	7	0	baseline	500	nonparola	2	ong	0	no	SR27F26	27	F	2021-10-26_11h50.28.957	THAI_DOC	2021.2.3	Win32	58.74405216	0.8613	0	97	97	97	1
z	1						COVALLO	np	7	0	baseline	250	nonparola	2	ong	0	no	SR27F26	27	F	2021-10-26_11h50.28.957	THAI_DOC	2021.2.3	Win32	58.74405216	0.7061	0	98	98	98	1
m	1						MONACO	p	6	24	baseline	250	parola	1	ong	0	no	SR27F26	27	F	2021-10-26_11h50.28.957	THAI_DOC	2021.2.3	Win32	58.74405216	0.6685	0	99	99	99	1
m	1						DILUVIO	p	7	34	monitoring	0	parola	1	ong	0	no	SR27F26	27	F	2021-10-26_11h50.28.957	THAI_DOC	2021.2.3	Win32	58.74405216	1.6351						0	0	0	0	1
z	1						PADATO	np	6	0	monitoring	250	nonparola	2	ong	0	no	SR27F26	27	F	2021-10-26_11h50.28.957	THAI_DOC	2021.2.3	Win32	58.74405216	1.2967						0	1	1	1	1
m	1						STIVALE	p	7	10	monitoring	0	parola	1	ong	0	no	SR27F26	27	F	2021-10-26_11h50.28.957	THAI_DOC	2021.2.3	Win32	58.74405216	0.7395						0	2	2	2	1
z	1						BAMMINO	np	7	0	monitoring	0	nonparola	2	ong	0	no	SR27F26	27	F	2021-10-26_11h50.28.957	THAI_DOC	2021.2.3	Win32	58.74405216	1.7426						0	3	3	3	1
z	1						NUDOLA	np	6	0	monitoring	250	nonparola	2	ong	0	no	SR27F26	27	F	2021-10-26_11h50.28.957	THAI_DOC	2021.2.3	Win32	58.74405216	0.7687						0	4	4	4	1
m	1						ZAMPINO	p	7	6	monitoring	500	parola	1	ong	0	no	SR27F26	27	F	2021-10-26_11h50.28.957	THAI_DOC	2021.2.3	Win32	58.74405216	0.8898						0	5	5	5	1
m	1						CALDAIA	p	7	12	monitoring	250	parola	1	ong	0	no	SR27F26	27	F	2021-10-26_11h50.28.957	THAI_DOC	2021.2.3	Win32	58.74405216	0.6907						0	6	6	6	1
z	1						FULGINE	np	7	0	monitoring	0	nonparola	2	ong	0	no	SR27F26	27	F	2021-10-26_11h50.28.957	THAI_DOC	2021.2.3	Win32	58.74405216	0.84						0	7	7	7	1
m	1						URANIO	p	6	9	monitoring	250	parola	1	ong	0	no	SR27F26	27	F	2021-10-26_11h50.28.957	THAI_DOC	2021.2.3	Win32	58.74405216	0.7903						0	8	8	8	1
z	1						APISSO	np	6	0	monitoring	500	nonparola	2	ong	0	no	SR27F26	27	F	2021-10-26_11h50.28.957	THAI_DOC	2021.2.3	Win32	58.74405216	0.876						0	9	9	9	1
l	1						CAGERMA	np	7	0	monitoring	0	l	2	pmcue	0	no	SR27F26	27	F	2021-10-26_11h50.28.957	THAI_DOC	2021.2.3	Win32	58.74405216	1.3354						0	10	10	10	1
m	1						TAZZINA	p	7	10	monitoring	250	parola	1	ong	0	no	SR27F26	27	F	2021-10-26_11h50.28.957	THAI_DOC	2021.2.3	Win32	58.74405216	0.7339						0	11	11	11	1
z	0						VAPORE	p	6	40	monitoring	0	parola	1	ong	0	no	SR27F26	27	F	2021-10-26_11h50.28.957	THAI_DOC	2021.2.3	Win32	58.74405216	0.6733						0	12	12	12	1
z	1						FEDORE	np	6	0	monitoring	250	nonparola	2	ong	0	no	SR27F26	27	F	2021-10-26_11h50.28.957	THAI_DOC	2021.2.3	Win32	58.74405216	1.1187						0	13	13	13	1
m	1						MONTONE	p	7	8	monitoring	250	parola	1	ong	0	no	SR27F26	27	F	2021-10-26_11h50.28.957	THAI_DOC	2021.2.3	Win32	58.74405216	1.1033						0	14	14	14	1
m	0						CANEZZA	np	7	0	monitoring	0	nonparola	2	ong	0	no	SR27F26	27	F	2021-10-26_11h50.28.957	THAI_DOC	2021.2.3	Win32	58.74405216	0.9345						0	15	15	15	1
m	0						RAGINA	np	6	0	monitoring	250	nonparola	2	ong	0	no	SR27F26	27	F	2021-10-26_11h50.28.957	THAI_DOC	2021.2.3	Win32	58.74405216	0.7347						0	16	16	16	1
m	1						AGNELLO	p	7	17	monitoring	250	parola	1	ong	0	no	SR27F26	27	F	2021-10-26_11h50.28.957	THAI_DOC	2021.2.3	Win32	58.74405216	0.7118						0	17	17	17	1
z	1						PINARIO	np	7	0	monitoring	250	nonparola	2	ong	0	no	SR27F26	27	F	2021-10-26_11h50.28.957	THAI_DOC	2021.2.3	Win32	58.74405216	1.0177						0	18	18	18	1
z	1						INDANO	np	6	0	monitoring	500	nonparola	2	ong	0	no	SR27F26	27	F	2021-10-26_11h50.28.957	THAI_DOC	2021.2.3	Win32	58.74405216	0.9298						0	19	19	19	1
m	1						BISTURI	p	7	8	monitoring	250	parola	1	ong	0	no	SR27F26	27	F	2021-10-26_11h50.28.957	THAI_DOC	2021.2.3	Win32	58.74405216	0.8957						0	20	20	20	1
z	1						SECONTO	np	7	0	monitoring	250	nonparola	2	ong	0	no	SR27F26	27	F	2021-10-26_11h50.28.957	THAI_DOC	2021.2.3	Win32	58.74405216	0.8915						0	21	21	21	1
l	1						POMATA	p	6	0	monitoring	500	l	1	pmcue	0	no	SR27F26	27	F	2021-10-26_11h50.28.957	THAI_DOC	2021.2.3	Win32	58.74405216	1.1246						0	22	22	22	1
z	1						UMETTA	np	6	0	monitoring	250	nonparola	2	ong	0	no	SR27F26	27	F	2021-10-26_11h50.28.957	THAI_DOC	2021.2.3	Win32	58.74405216	1.845						0	23	23	23	1
m	1						FRUSCIO	p	7	9	monitoring	0	parola	1	ong	0	no	SR27F26	27	F	2021-10-26_11h50.28.957	THAI_DOC	2021.2.3	Win32	58.74405216	1.0781						0	24	24	24	1
m	1						ORDIGNO	p	7	15	monitoring	250	parola	1	ong	0	no	SR27F26	27	F	2021-10-26_11h50.28.957	THAI_DOC	2021.2.3	Win32	58.74405216	0.8295						0	25	25	25	1
z	1						METALO	np	6	0	monitoring	0	nonparola	2	ong	0	no	SR27F26	27	F	2021-10-26_11h50.28.957	THAI_DOC	2021.2.3	Win32	58.74405216	1.6365						0	26	26	26	1
z	1						GAVERA	np	6	0	monitoring	500	nonparola	2	ong	0	no	SR27F26	27	F	2021-10-26_11h50.28.957	THAI_DOC	2021.2.3	Win32	58.74405216	1.12						0	27	27	27	1
z	0						INSERTO	p	7	9	monitoring	0	parola	1	ong	0	no	SR27F26	27	F	2021-10-26_11h50.28.957	THAI_DOC	2021.2.3	Win32	58.74405216	0.9495						0	28	28	28	1
m	1						VICARIO	p	7	9	monitoring	500	parola	1	ong	0	no	SR27F26	27	F	2021-10-26_11h50.28.957	THAI_DOC	2021.2.3	Win32	58.74405216	0.961						0	29	29	29	1
z	1						ACENDA	np	6	0	monitoring	0	nonparola	2	ong	0	no	SR27F26	27	F	2021-10-26_11h50.28.957	THAI_DOC	2021.2.3	Win32	58.74405216	0.7784						0	30	30	30	1
m	1						DECADE	p	6	7	monitoring	0	parola	1	ong	0	no	SR27F26	27	F	2021-10-26_11h50.28.957	THAI_DOC	2021.2.3	Win32	58.74405216	0.944						0	31	31	31	1
z	1						PALETE	np	6	0	monitoring	500	nonparola	2	ong	0	no	SR27F26	27	F	2021-10-26_11h50.28.957	THAI_DOC	2021.2.3	Win32	58.74405216	0.777						0	32	32	32	1
m	1						SENAPE	p	6	17	monitoring	500	parola	1	ong	0	no	SR27F26	27	F	2021-10-26_11h50.28.957	THAI_DOC	2021.2.3	Win32	58.74405216	0.6986						0	33	33	33	1
z	1						TENTONO	np	7	0	monitoring	0	nonparola	2	ong	0	no	SR27F26	27	F	2021-10-26_11h50.28.957	THAI_DOC	2021.2.3	Win32	58.74405216	0.8784						0	34	34	34	1
l	1						MANICO	p	6	12	monitoring	0	l	1	pmcue	0	no	SR27F26	27	F	2021-10-26_11h50.28.957	THAI_DOC	2021.2.3	Win32	58.74405216	0.8025						0	35	35	35	1
m	1						GETTONE	p	7	5	monitoring	250	parola	1	ong	0	no	SR27F26	27	F	2021-10-26_11h50.28.957	THAI_DOC	2021.2.3	Win32	58.74405216	0.7342						0	36	36	36	1
m	0						CALERA	np	6	0	monitoring	500	nonparola	2	ong	0	no	SR27F26	27	F	2021-10-26_11h50.28.957	THAI_DOC	2021.2.3	Win32	58.74405216	0.7203						0	37	37	37	1
m	1						USTIONE	p	7	20	monitoring	500	parola	1	ong	0	no	SR27F26	27	F	2021-10-26_11h50.28.957	THAI_DOC	2021.2.3	Win32	58.74405216	0.7609						0	38	38	38	1
m	1						LEGNAME	p	7	7	monitoring	0	parola	1	ong	0	no	SR27F26	27	F	2021-10-26_11h50.28.957	THAI_DOC	2021.2.3	Win32	58.74405216	1.375						0	39	39	39	1
z	1						MODIVO	np	6	0	monitoring	0	nonparola	2	ong	0	no	SR27F26	27	F	2021-10-26_11h50.28.957	THAI_DOC	2021.2.3	Win32	58.74405216	0.9848						0	40	40	40	1
m	1						RADURA	p	6	9	monitoring	0	parola	1	ong	0	no	SR27F26	27	F	2021-10-26_11h50.28.957	THAI_DOC	2021.2.3	Win32	58.74405216	0.8045						0	41	41	41	1
z	1						TUANTO	np	6	0	monitoring	250	nonparola	2	ong	0	no	SR27F26	27	F	2021-10-26_11h50.28.957	THAI_DOC	2021.2.3	Win32	58.74405216	0.9075						0	42	42	42	1
m	1						PICCONE	p	7	11	monitoring	0	parola	1	ong	0	no	SR27F26	27	F	2021-10-26_11h50.28.957	THAI_DOC	2021.2.3	Win32	58.74405216	0.8887						0	43	43	43	1
z	1						LACREME	np	7	0	monitoring	250	nonparola	2	ong	0	no	SR27F26	27	F	2021-10-26_11h50.28.957	THAI_DOC	2021.2.3	Win32	58.74405216	0.9318						0	44	44	44	1
z	1						DILITTA	np	7	0	monitoring	500	nonparola	2	ong	0	no	SR27F26	27	F	2021-10-26_11h50.28.957	THAI_DOC	2021.2.3	Win32	58.74405216	0.9181						0	45	45	45	1
l	1						TOMANTE	np	7	0	monitoring	0	l	2	pmcue	0	no	SR27F26	27	F	2021-10-26_11h50.28.957	THAI_DOC	2021.2.3	Win32	58.74405216	1.1835						0	46	46	46	1
m	1						OTTONE	p	6	17	monitoring	500	parola	1	ong	0	no	SR27F26	27	F	2021-10-26_11h50.28.957	THAI_DOC	2021.2.3	Win32	58.74405216	0.8335						0	47	47	47	1
m	1						GAZEBO	p	6	8	monitoring	0	parola	1	ong	0	no	SR27F26	27	F	2021-10-26_11h50.28.957	THAI_DOC	2021.2.3	Win32	58.74405216	1.137						0	48	48	48	1
z	1						NENICO	np	6	0	monitoring	250	nonparola	2	ong	0	no	SR27F26	27	F	2021-10-26_11h50.28.957	THAI_DOC	2021.2.3	Win32	58.74405216	0.7512						0	49	49	49	1
m	1						ARPIONE	p	7	12	monitoring	250	parola	1	ong	0	no	SR27F26	27	F	2021-10-26_11h50.28.957	THAI_DOC	2021.2.3	Win32	58.74405216	1.0853						0	50	50	50	1
z	1						VANIGIA	np	7	0	monitoring	500	nonparola	2	ong	0	no	SR27F26	27	F	2021-10-26_11h50.28.957	THAI_DOC	2021.2.3	Win32	58.74405216	1.0079						0	51	51	51	1
z	1						EBLISSE	np	7	0	monitoring	0	nonparola	2	ong	0	no	SR27F26	27	F	2021-10-26_11h50.28.957	THAI_DOC	2021.2.3	Win32	58.74405216	0.7928						0	52	52	52	1
m	1						CARTINA	p	7	13	monitoring	250	parola	1	ong	0	no	SR27F26	27	F	2021-10-26_11h50.28.957	THAI_DOC	2021.2.3	Win32	58.74405216	0.7474						0	53	53	53	1
z	1						TECITA	np	6	0	monitoring	500	nonparola	2	ong	0	no	SR27F26	27	F	2021-10-26_11h50.28.957	THAI_DOC	2021.2.3	Win32	58.74405216	0.9992						0	54	54	54	1
m	1						FELINO	p	6	9	monitoring	500	parola	1	ong	0	no	SR27F26	27	F	2021-10-26_11h50.28.957	THAI_DOC	2021.2.3	Win32	58.74405216	0.7194						0	55	55	55	1
z	1						GINEVRO	np	7	0	monitoring	250	nonparola	2	ong	0	no	SR27F26	27	F	2021-10-26_11h50.28.957	THAI_DOC	2021.2.3	Win32	58.74405216	1.2527						0	56	56	56	1
z	1						ELANCO	np	6	0	monitoring	250	nonparola	2	ong	0	no	SR27F26	27	F	2021-10-26_11h50.28.957	THAI_DOC	2021.2.3	Win32	58.74405216	0.8344						0	57	57	57	1
m	1						BIDONE	p	6	13	monitoring	0	parola	1	ong	0	no	SR27F26	27	F	2021-10-26_11h50.28.957	THAI_DOC	2021.2.3	Win32	58.74405216	0.7156						0	58	58	58	1
m	1						LEMURE	p	6	3	monitoring	500	parola	1	ong	0	no	SR27F26	27	F	2021-10-26_11h50.28.957	THAI_DOC	2021.2.3	Win32	58.74405216	1.1978						0	59	59	59	1
l	1						SAGOMA	p	6	0	monitoring	250	l	1	pmcue	0	no	SR27F26	27	F	2021-10-26_11h50.28.957	THAI_DOC	2021.2.3	Win32	58.74405216	1.1881						0	60	60	60	1
m	1						REPERTO	p	7	7	monitoring	0	parola	1	ong	0	no	SR27F26	27	F	2021-10-26_11h50.28.957	THAI_DOC	2021.2.3	Win32	58.74405216	0.8134						0	61	61	61	1
z	1						MIDULLO	np	7	0	monitoring	250	nonparola	2	ong	0	no	SR27F26	27	F	2021-10-26_11h50.28.957	THAI_DOC	2021.2.3	Win32	58.74405216	0.9065						0	62	62	62	1
z	1						DANNOLA	np	7	0	monitoring	500	nonparola	2	ong	0	no	SR27F26	27	F	2021-10-26_11h50.28.957	THAI_DOC	2021.2.3	Win32	58.74405216	1.1702						0	63	63	63	1
m	1						ORFANO	p	6	9	monitoring	500	parola	1	ong	0	no	SR27F26	27	F	2021-10-26_11h50.28.957	THAI_DOC	2021.2.3	Win32	58.74405216	0.6461						0	64	64	64	1
z	1						BANENA	np	6	0	monitoring	250	nonparola	2	ong	0	no	SR27F26	27	F	2021-10-26_11h50.28.957	THAI_DOC	2021.2.3	Win32	58.74405216	1.4135						0	65	65	65	1
z	1						FERPATA	np	7	0	monitoring	0	nonparola	2	ong	0	no	SR27F26	27	F	2021-10-26_11h50.28.957	THAI_DOC	2021.2.3	Win32	58.74405216	0.8969						0	66	66	66	1
m	1						NEURONE	p	7	11	monitoring	250	parola	1	ong	0	no	SR27F26	27	F	2021-10-26_11h50.28.957	THAI_DOC	2021.2.3	Win32	58.74405216	0.7686						0	67	67	67	1
z	1						LATTERA	np	7	0	monitoring	500	nonparola	2	ong	0	no	SR27F26	27	F	2021-10-26_11h50.28.957	THAI_DOC	2021.2.3	Win32	58.74405216	1.1786						0	68	68	68	1
z	1						GESIONE	np	7	0	monitoring	500	nonparola	2	ong	0	no	SR27F26	27	F	2021-10-26_11h50.28.957	THAI_DOC	2021.2.3	Win32	58.74405216	0.9819						0	69	69	69	1
m	1						PEDANA	p	6	18	monitoring	500	parola	1	ong	0	no	SR27F26	27	F	2021-10-26_11h50.28.957	THAI_DOC	2021.2.3	Win32	58.74405216	0.7704						0	70	70	70	1
l	1						MACIATA	np	7	0	monitoring	500	l	2	pmcue	0	no	SR27F26	27	F	2021-10-26_11h50.28.957	THAI_DOC	2021.2.3	Win32	58.74405216	0.6804						0	71	71	71	1
z	1						FIOLINO	np	7	0	monitoring	250	nonparola	2	ong	0	no	SR27F26	27	F	2021-10-26_11h50.28.957	THAI_DOC	2021.2.3	Win32	58.74405216	1.0053						0	72	72	72	1
m	1						INGORGO	p	7	16	monitoring	0	parola	1	ong	0	no	SR27F26	27	F	2021-10-26_11h50.28.957	THAI_DOC	2021.2.3	Win32	58.74405216	0.8338						0	73	73	73	1
z	1						IMPORO	np	6	0	monitoring	250	nonparola	2	ong	0	no	SR27F26	27	F	2021-10-26_11h50.28.957	THAI_DOC	2021.2.3	Win32	58.74405216	0.8711						0	74	74	74	1
m	1						NOBILE	p	6	29	monitoring	500	parola	1	ong	0	no	SR27F26	27	F	2021-10-26_11h50.28.957	THAI_DOC	2021.2.3	Win32	58.74405216	0.8324						0	75	75	75	1
m	1						MINIERA	p	7	19	monitoring	500	parola	1	ong	0	no	SR27F26	27	F	2021-10-26_11h50.28.957	THAI_DOC	2021.2.3	Win32	58.74405216	1.1857						0	76	76	76	1
z	1						ALLARVE	np	7	0	monitoring	500	nonparola	2	ong	0	no	SR27F26	27	F	2021-10-26_11h50.28.957	THAI_DOC	2021.2.3	Win32	58.74405216	0.863						0	77	77	77	1
z	1						DIBANO	np	6	0	monitoring	250	nonparola	2	ong	0	no	SR27F26	27	F	2021-10-26_11h50.28.957	THAI_DOC	2021.2.3	Win32	58.74405216	1.0296						0	78	78	78	1
m	1						FAGOTTO	p	7	7	monitoring	0	parola	1	ong	0	no	SR27F26	27	F	2021-10-26_11h50.28.957	THAI_DOC	2021.2.3	Win32	58.74405216	0.8029						0	79	79	79	1
m	1						PALUDE	p	6	13	monitoring	0	parola	1	ong	0	no	SR27F26	27	F	2021-10-26_11h50.28.957	THAI_DOC	2021.2.3	Win32	58.74405216	0.6368						0	80	80	80	1
z	1						MUDINO	np	6	0	monitoring	500	nonparola	2	ong	0	no	SR27F26	27	F	2021-10-26_11h50.28.957	THAI_DOC	2021.2.3	Win32	58.74405216	1.161						0	81	81	81	1
z	1						ESTEBA	np	6	0	monitoring	500	nonparola	2	ong	0	no	SR27F26	27	F	2021-10-26_11h50.28.957	THAI_DOC	2021.2.3	Win32	58.74405216	1.164						0	82	82	82	1
l	1						MANTIDE	p	7	9	monitoring	250	l	1	pmcue	0	no	SR27F26	27	F	2021-10-26_11h50.28.957	THAI_DOC	2021.2.3	Win32	58.74405216	1.0349						0	83	83	83	1
m	1						UVETTA	p	6	11	monitoring	500	parola	1	ong	0	no	SR27F26	27	F	2021-10-26_11h50.28.957	THAI_DOC	2021.2.3	Win32	58.74405216	0.758						0	84	84	84	1
m	1						ESILIO	p	6	41	monitoring	250	parola	1	ong	0	no	SR27F26	27	F	2021-10-26_11h50.28.957	THAI_DOC	2021.2.3	Win32	58.74405216	1.1057						0	85	85	85	1
m	0						RECRUTA	np	7	0	monitoring	500	nonparola	2	ong	0	no	SR27F26	27	F	2021-10-26_11h50.28.957	THAI_DOC	2021.2.3	Win32	58.74405216	0.9825						0	86	86	86	1
m	1						TIMONE	p	7	31	monitoring	250	parola	1	ong	0	no	SR27F26	27	F	2021-10-26_11h50.28.957	THAI_DOC	2021.2.3	Win32	58.74405216	0.8119						0	87	87	87	1
m	1						CAVOLO	p	6	13	monitoring	0	parola	1	ong	0	no	SR27F26	27	F	2021-10-26_11h50.28.957	THAI_DOC	2021.2.3	Win32	58.74405216	0.5878						0	88	88	88	1
z	1						NOTTARE	np	7	0	monitoring	500	nonparola	2	ong	0	no	SR27F26	27	F	2021-10-26_11h50.28.957	THAI_DOC	2021.2.3	Win32	58.74405216	1.151						0	89	89	89	1
m	1						LICHENE	p	7	7	monitoring	0	parola	1	ong	0	no	SR27F26	27	F	2021-10-26_11h50.28.957	THAI_DOC	2021.2.3	Win32	58.74405216	0.9206						0	90	90	90	1
z	1						PUSTINO	np	7	0	monitoring	500	nonparola	2	ong	0	no	SR27F26	27	F	2021-10-26_11h50.28.957	THAI_DOC	2021.2.3	Win32	58.74405216	1.1828						0	91	91	91	1
m	1						MULINO	p	6	7	monitoring	0	parola	1	ong	0	no	SR27F26	27	F	2021-10-26_11h50.28.957	THAI_DOC	2021.2.3	Win32	58.74405216	1.0513						0	92	92	92	1
m	0						VAROLO	np	6	0	monitoring	0	nonparola	2	ong	0	no	SR27F26	27	F	2021-10-26_11h50.28.957	THAI_DOC	2021.2.3	Win32	58.74405216	0.6332						0	93	93	93	1
l	1						ENIGMA	p	6	9	monitoring	500	l	1	pmcue	0	no	SR27F26	27	F	2021-10-26_11h50.28.957	THAI_DOC	2021.2.3	Win32	58.74405216	0.9991						0	94	94	94	1
m	1						NARICE	p	6	15	monitoring	250	parola	1	ong	0	no	SR27F26	27	F	2021-10-26_11h50.28.957	THAI_DOC	2021.2.3	Win32	58.74405216	0.7162						0	95	95	95	1
z	1						CAVIDE	np	6	0	monitoring	500	nonparola	2	ong	0	no	SR27F26	27	F	2021-10-26_11h50.28.957	THAI_DOC	2021.2.3	Win32	58.74405216	0.7809						0	96	96	96	1
z	1						VOLACE	np	6	0	monitoring	0	nonparola	2	ong	0	no	SR27F26	27	F	2021-10-26_11h50.28.957	THAI_DOC	2021.2.3	Win32	58.74405216	0.9659						0	97	97	97	1
z	1						SADICE	np	6	0	monitoring	0	nonparola	2	ong	0	no	SR27F26	27	F	2021-10-26_11h50.28.957	THAI_DOC	2021.2.3	Win32	58.74405216	1.1989						0	98	98	98	1
m	1						VORTICE	p	7	14	monitoring	250	parola	1	ong	0	no	SR27F26	27	F	2021-10-26_11h50.28.957	THAI_DOC	2021.2.3	Win32	58.74405216	0.7025						0	99	99	99	1
																		SR27F26	27	F	2021-10-26_11h50.28.957	THAI_DOC	2021.2.3	Win32	58.74405216												n	0	3.9354	y	0	8.4441	n	1	2.6979
