# Supplementary material for: Thinking about it: the impact of COVID-19-related stimuli on prospective memory
Source: PeerJ. 2023 Nov 16;11:e16389. doi: 10.7717/peerj.16389 (PMC10657566; doi:10.7717/peerj.16389)
Supplement: Supplemental Information 4 — The raw data from both the task and the questionnaire. Both folders are divided in the three conditions (COV, DOC, and NEGA) depending on the presented video clip. [file peerj-11-16389-s004.zip › Data/RAW_Data_Task/DOC_version/LB24F26_doc.csv]

trial_key.keys	trial_key.corr	trial_key.rt	trials_loop_practice.thisRepN	trials_loop_practice.thisTrialN	trials_loop_practice.thisN	trials_loop_practice.thisIndex	trials_loop_practice.ran	stimolo	parolanonparola	lunghezza	frequenza	blocco	jitter	rispcorr	StimTrig	stim_type	stimulus_after	underline	ID_Soggetto*	Età*	Sesso	date	expName	psychopyVersion	OS	frameRate	trials_loop_baseline.thisRepN	trials_loop_baseline.thisTrialN	trials_loop_baseline.thisN	trials_loop_baseline.thisIndex	trials_loop_baseline.ran	trials_loop_attention.thisRepN	trials_loop_attention.thisTrialN	trials_loop_attention.thisN	trials_loop_attention.thisIndex	trials_loop_attention.ran	neutral1_key.keys	neutral1_key.corr	neutral1_key.rt	neutral1_key_2.keys	neutral1_key_2.corr	neutral1_key_2.rt	neutral1_key_3.keys	neutral1_key_3.corr	neutral1_key_3.rt
z	1	0.6754	0	0	0	0	1	ARANCIA	p	7	31	practice	500	parola	1	ong	0	no	LB24F26	24	F	2021-10-26_09h43.54.703	THAI_DOC	2021.2.3	MacIntel	60.0024001
m	1	1.1037	0	1	1	1	1	RECINA	np	6	0	practice	500	nonparola	2	ong	0	no	LB24F26	24	F	2021-10-26_09h43.54.703	THAI_DOC	2021.2.3	MacIntel	60.0024001
m	1	0.9631	0	2	2	2	1	TUCCANA	np	7	0	practice	250	nonparola	2	ong	0	no	LB24F26	24	F	2021-10-26_09h43.54.703	THAI_DOC	2021.2.3	MacIntel	60.0024001
z	1	0.8052	0	3	3	3	1	PETTINE	p	7	1	practice	0	parola	1	ong	0	no	LB24F26	24	F	2021-10-26_09h43.54.703	THAI_DOC	2021.2.3	MacIntel	60.0024001
m	1	1.8226	0	4	4	4	1	INFITO	np	6	0	practice	500	nonparola	2	ong	0	no	LB24F26	24	F	2021-10-26_09h43.54.703	THAI_DOC	2021.2.3	MacIntel	60.0024001
z	1	0.8221	0	5	5	5	1	GIUDICE	p	7	374	practice	500	parola	1	ong	0	no	LB24F26	24	F	2021-10-26_09h43.54.703	THAI_DOC	2021.2.3	MacIntel	60.0024001
z	1	0.865	0	6	6	6	1	VOLANTE	p	7	89	practice	0	parola	1	ong	0	no	LB24F26	24	F	2021-10-26_09h43.54.703	THAI_DOC	2021.2.3	MacIntel	60.0024001
m	1	0.992	0	7	7	7	1	CUBELA	np	6	0	practice	250	nonparola	2	ong	0	no	LB24F26	24	F	2021-10-26_09h43.54.703	THAI_DOC	2021.2.3	MacIntel	60.0024001
m	1	1.1801	0	8	8	8	1	LUGGINE	np	7	0	practice	0	nonparola	2	ong	0	no	LB24F26	24	F	2021-10-26_09h43.54.703	THAI_DOC	2021.2.3	MacIntel	60.0024001
z	1	0.8028	0	9	9	9	1	DISEGNO	p	7	201	practice	0	parola	1	ong	0	no	LB24F26	24	F	2021-10-26_09h43.54.703	THAI_DOC	2021.2.3	MacIntel	60.0024001
z	1	0.8783						RELITTO	p	7	8	baseline	500	parola	1	ong	0	no	LB24F26	24	F	2021-10-26_09h43.54.703	THAI_DOC	2021.2.3	MacIntel	60.0024001	0	0	0	0	1
z	1	0.8983						GERANIO	p	7	12	baseline	250	parola	1	ong	0	no	LB24F26	24	F	2021-10-26_09h43.54.703	THAI_DOC	2021.2.3	MacIntel	60.0024001	0	1	1	1	1
m	1	1.2405						VANANGA	np	7	0	baseline	0	nonparola	2	ong	0	no	LB24F26	24	F	2021-10-26_09h43.54.703	THAI_DOC	2021.2.3	MacIntel	60.0024001	0	2	2	2	1
z	1	0.9052						NATICA	p	6	5	baseline	250	parola	1	ong	0	no	LB24F26	24	F	2021-10-26_09h43.54.703	THAI_DOC	2021.2.3	MacIntel	60.0024001	0	3	3	3	1
m	1	0.8602						USTELLO	np	7	0	baseline	500	nonparola	2	ong	0	no	LB24F26	24	F	2021-10-26_09h43.54.703	THAI_DOC	2021.2.3	MacIntel	60.0024001	0	4	4	4	1
z	1	0.8191						METANO	p	6	17	baseline	250	parola	1	ong	0	no	LB24F26	24	F	2021-10-26_09h43.54.703	THAI_DOC	2021.2.3	MacIntel	60.0024001	0	5	5	5	1
m	1	1.1097						FIURIA	np	6	0	baseline	500	nonparola	2	ong	0	no	LB24F26	24	F	2021-10-26_09h43.54.703	THAI_DOC	2021.2.3	MacIntel	60.0024001	0	6	6	6	1
z	1	0.9203						SUGHERO	p	7	5	baseline	250	parola	1	ong	0	no	LB24F26	24	F	2021-10-26_09h43.54.703	THAI_DOC	2021.2.3	MacIntel	60.0024001	0	7	7	7	1
m	1	0.8757						PIROTA	np	6	0	baseline	250	nonparola	2	ong	0	no	LB24F26	24	F	2021-10-26_09h43.54.703	THAI_DOC	2021.2.3	MacIntel	60.0024001	0	8	8	8	1
m	1	1.7377						BAMBORA	np	7	0	baseline	0	nonparola	2	ong	0	no	LB24F26	24	F	2021-10-26_09h43.54.703	THAI_DOC	2021.2.3	MacIntel	60.0024001	0	9	9	9	1
z	1	0.66						PETALO	p	6	27	baseline	250	parola	1	ong	0	no	LB24F26	24	F	2021-10-26_09h43.54.703	THAI_DOC	2021.2.3	MacIntel	60.0024001	0	10	10	10	1
z	1	0.9338						ELMETTO	p	7	5	baseline	0	parola	1	ong	0	no	LB24F26	24	F	2021-10-26_09h43.54.703	THAI_DOC	2021.2.3	MacIntel	60.0024001	0	11	11	11	1
m	1	0.8069						DOBILE	np	6	0	baseline	250	nonparola	2	ong	0	no	LB24F26	24	F	2021-10-26_09h43.54.703	THAI_DOC	2021.2.3	MacIntel	60.0024001	0	12	12	12	1
z	1	0.7817						BAVERO	p	6	7	baseline	0	parola	1	ong	0	no	LB24F26	24	F	2021-10-26_09h43.54.703	THAI_DOC	2021.2.3	MacIntel	60.0024001	0	13	13	13	1
z	1	0.8318						VALENZA	p	7	10	baseline	500	parola	1	ong	0	no	LB24F26	24	F	2021-10-26_09h43.54.703	THAI_DOC	2021.2.3	MacIntel	60.0024001	0	14	14	14	1
m	1	0.9844						ORDONE	np	6	0	baseline	250	nonparola	2	ong	0	no	LB24F26	24	F	2021-10-26_09h43.54.703	THAI_DOC	2021.2.3	MacIntel	60.0024001	0	15	15	15	1
m	1	1.5316						TERPONE	np	7	0	baseline	250	nonparola	2	ong	0	no	LB24F26	24	F	2021-10-26_09h43.54.703	THAI_DOC	2021.2.3	MacIntel	60.0024001	0	16	16	16	1
z	1	0.9821						INCHINO	p	7	10	baseline	250	parola	1	ong	0	no	LB24F26	24	F	2021-10-26_09h43.54.703	THAI_DOC	2021.2.3	MacIntel	60.0024001	0	17	17	17	1
z	1	0.8733						ETTARO	p	6	31	baseline	0	parola	1	ong	0	no	LB24F26	24	F	2021-10-26_09h43.54.703	THAI_DOC	2021.2.3	MacIntel	60.0024001	0	18	18	18	1
m	1	0.9823						LUVACA	np	6	0	baseline	250	nonparola	2	ong	0	no	LB24F26	24	F	2021-10-26_09h43.54.703	THAI_DOC	2021.2.3	MacIntel	60.0024001	0	19	19	19	1
z	1	0.7557						DUETTO	p	6	23	baseline	500	parola	1	ong	0	no	LB24F26	24	F	2021-10-26_09h43.54.703	THAI_DOC	2021.2.3	MacIntel	60.0024001	0	20	20	20	1
m	1	1.0004						PUPILE	np	6	0	baseline	250	nonparola	2	ong	0	no	LB24F26	24	F	2021-10-26_09h43.54.703	THAI_DOC	2021.2.3	MacIntel	60.0024001	0	21	21	21	1
m	1	0.9217						STOVACO	np	7	0	baseline	0	nonparola	2	ong	0	no	LB24F26	24	F	2021-10-26_09h43.54.703	THAI_DOC	2021.2.3	MacIntel	60.0024001	0	22	22	22	1
z	1	1.1986						BARILE	p	6	7	baseline	500	parola	1	ong	0	no	LB24F26	24	F	2021-10-26_09h43.54.703	THAI_DOC	2021.2.3	MacIntel	60.0024001	0	23	23	23	1
m	1	1.121						RANAIO	np	6	0	baseline	250	nonparola	2	ong	0	no	LB24F26	24	F	2021-10-26_09h43.54.703	THAI_DOC	2021.2.3	MacIntel	60.0024001	0	24	24	24	1
z	1	0.7151						CAVERNA	p	7	14	baseline	250	parola	1	ong	0	no	LB24F26	24	F	2021-10-26_09h43.54.703	THAI_DOC	2021.2.3	MacIntel	60.0024001	0	25	25	25	1
m	1	0.9616						ROTOIA	np	7	0	baseline	500	nonparola	2	ong	0	no	LB24F26	24	F	2021-10-26_09h43.54.703	THAI_DOC	2021.2.3	MacIntel	60.0024001	0	26	26	26	1
z	1	1.065						ALTURA	p	6	8	baseline	500	parola	1	ong	0	no	LB24F26	24	F	2021-10-26_09h43.54.703	THAI_DOC	2021.2.3	MacIntel	60.0024001	0	27	27	27	1
z	1	0.7262						DIPINTO	p	7	21	baseline	0	parola	1	ong	0	no	LB24F26	24	F	2021-10-26_09h43.54.703	THAI_DOC	2021.2.3	MacIntel	60.0024001	0	28	28	28	1
z	1	0.6821						LEGUME	p	6	11	baseline	250	parola	1	ong	0	no	LB24F26	24	F	2021-10-26_09h43.54.703	THAI_DOC	2021.2.3	MacIntel	60.0024001	0	29	29	29	1
m	1	1.1425						FEDINO	np	6	0	baseline	500	nonparola	2	ong	0	no	LB24F26	24	F	2021-10-26_09h43.54.703	THAI_DOC	2021.2.3	MacIntel	60.0024001	0	30	30	30	1
z	1	0.8912						MENSOLA	p	7	7	baseline	0	parola	1	ong	0	no	LB24F26	24	F	2021-10-26_09h43.54.703	THAI_DOC	2021.2.3	MacIntel	60.0024001	0	31	31	31	1
m	1	1.2406						ALCUME	np	6	0	baseline	500	nonparola	2	ong	0	no	LB24F26	24	F	2021-10-26_09h43.54.703	THAI_DOC	2021.2.3	MacIntel	60.0024001	0	32	32	32	1
z	1	1.0395						INNESTO	p	6	13	baseline	0	parola	1	ong	0	no	LB24F26	24	F	2021-10-26_09h43.54.703	THAI_DOC	2021.2.3	MacIntel	60.0024001	0	33	33	33	1
m	1	0.9166						LAVENDA	np	7	0	baseline	0	nonparola	2	ong	0	no	LB24F26	24	F	2021-10-26_09h43.54.703	THAI_DOC	2021.2.3	MacIntel	60.0024001	0	34	34	34	1
z	1	0.977						SLAVINA	p	7	5	baseline	500	parola	1	ong	0	no	LB24F26	24	F	2021-10-26_09h43.54.703	THAI_DOC	2021.2.3	MacIntel	60.0024001	0	35	35	35	1
z	1	0.7156						ORMONE	p	6	6	baseline	500	parola	1	ong	0	no	LB24F26	24	F	2021-10-26_09h43.54.703	THAI_DOC	2021.2.3	MacIntel	60.0024001	0	36	36	36	1
m	1	0.9299						UMIONE	np	6	0	baseline	0	nonparola	2	ong	0	no	LB24F26	24	F	2021-10-26_09h43.54.703	THAI_DOC	2021.2.3	MacIntel	60.0024001	0	37	37	37	1
z	1	0.7167						SALAME	p	6	14	baseline	0	parola	1	ong	0	no	LB24F26	24	F	2021-10-26_09h43.54.703	THAI_DOC	2021.2.3	MacIntel	60.0024001	0	38	38	38	1
m	1	0.8839						GANDOLA	np	7	0	baseline	500	nonparola	2	ong	0	no	LB24F26	24	F	2021-10-26_09h43.54.703	THAI_DOC	2021.2.3	MacIntel	60.0024001	0	39	39	39	1
m	1	1.0617						DIGEGNO	np	7	0	baseline	500	nonparola	2	ong	0	no	LB24F26	24	F	2021-10-26_09h43.54.703	THAI_DOC	2021.2.3	MacIntel	60.0024001	0	40	40	40	1
m	1	1.2669						BACRECA	np	7	0	baseline	0	nonparola	2	ong	0	no	LB24F26	24	F	2021-10-26_09h43.54.703	THAI_DOC	2021.2.3	MacIntel	60.0024001	0	41	41	41	1
z	1	0.8022						RUDERE	p	6	8	baseline	250	parola	1	ong	0	no	LB24F26	24	F	2021-10-26_09h43.54.703	THAI_DOC	2021.2.3	MacIntel	60.0024001	0	42	42	42	1
m	1	0.9241						OSCITE	np	6	0	baseline	250	nonparola	2	ong	0	no	LB24F26	24	F	2021-10-26_09h43.54.703	THAI_DOC	2021.2.3	MacIntel	60.0024001	0	43	43	43	1
z	1	0.8724						NETTARE	p	7	14	baseline	500	parola	1	ong	0	no	LB24F26	24	F	2021-10-26_09h43.54.703	THAI_DOC	2021.2.3	MacIntel	60.0024001	0	44	44	44	1
m	1	1.0318						PENTERA	np	7	0	baseline	0	nonparola	2	ong	0	no	LB24F26	24	F	2021-10-26_09h43.54.703	THAI_DOC	2021.2.3	MacIntel	60.0024001	0	45	45	45	1
m	1	1.1428						NEBOZIO	np	7	0	baseline	250	nonparola	2	ong	0	no	LB24F26	24	F	2021-10-26_09h43.54.703	THAI_DOC	2021.2.3	MacIntel	60.0024001	0	46	46	46	1
z	1	0.7223						ZATTERA	p	7	14	baseline	500	parola	1	ong	0	no	LB24F26	24	F	2021-10-26_09h43.54.703	THAI_DOC	2021.2.3	MacIntel	60.0024001	0	47	47	47	1
z	1	0.7821						LAMIERA	p	7	11	baseline	500	parola	1	ong	0	no	LB24F26	24	F	2021-10-26_09h43.54.703	THAI_DOC	2021.2.3	MacIntel	60.0024001	0	48	48	48	1
m	1	0.7673						CULINA	np	6	0	baseline	500	nonparola	2	ong	0	no	LB24F26	24	F	2021-10-26_09h43.54.703	THAI_DOC	2021.2.3	MacIntel	60.0024001	0	49	49	49	1
z	1	1.1547						FALANGE	p	7	9	baseline	250	parola	1	ong	0	no	LB24F26	24	F	2021-10-26_09h43.54.703	THAI_DOC	2021.2.3	MacIntel	60.0024001	0	50	50	50	1
z	1	0.8211						PEDALE	p	6	16	baseline	500	parola	1	ong	0	no	LB24F26	24	F	2021-10-26_09h43.54.703	THAI_DOC	2021.2.3	MacIntel	60.0024001	0	51	51	51	1
m	1	1.0576						METARDO	np	7	0	baseline	500	nonparola	2	ong	0	no	LB24F26	24	F	2021-10-26_09h43.54.703	THAI_DOC	2021.2.3	MacIntel	60.0024001	0	52	52	52	1
z	1	0.7683						EMPORIO	p	7	3	baseline	250	parola	1	ong	0	no	LB24F26	24	F	2021-10-26_09h43.54.703	THAI_DOC	2021.2.3	MacIntel	60.0024001	0	53	53	53	1
m	1	0.9568						TAPORE	np	6	0	baseline	0	nonparola	2	ong	0	no	LB24F26	24	F	2021-10-26_09h43.54.703	THAI_DOC	2021.2.3	MacIntel	60.0024001	0	54	54	54	1
m	1	1.2049						DENTIDE	np	7	0	baseline	250	nonparola	2	ong	0	no	LB24F26	24	F	2021-10-26_09h43.54.703	THAI_DOC	2021.2.3	MacIntel	60.0024001	0	55	55	55	1
m	1	1.2941						SEPERTO	np	7	0	baseline	500	nonparola	2	ong	0	no	LB24F26	24	F	2021-10-26_09h43.54.703	THAI_DOC	2021.2.3	MacIntel	60.0024001	0	56	56	56	1
z	1	0.827						MUCOSA	p	6	6	baseline	500	parola	1	ong	0	no	LB24F26	24	F	2021-10-26_09h43.54.703	THAI_DOC	2021.2.3	MacIntel	60.0024001	0	57	57	57	1
m	1	0.9579						BECULLA	np	7	0	baseline	250	nonparola	2	ong	0	no	LB24F26	24	F	2021-10-26_09h43.54.703	THAI_DOC	2021.2.3	MacIntel	60.0024001	0	58	58	58	1
m	0	1.2809						FUCINA	p	6	8	baseline	250	parola	1	ong	0	no	LB24F26	24	F	2021-10-26_09h43.54.703	THAI_DOC	2021.2.3	MacIntel	60.0024001	0	59	59	59	1
z	1	1.1145						ECLISSI	p	7	5	baseline	0	parola	1	ong	0	no	LB24F26	24	F	2021-10-26_09h43.54.703	THAI_DOC	2021.2.3	MacIntel	60.0024001	0	60	60	60	1
z	1	1.0682						TROFEO	p	6	23	baseline	250	parola	1	ong	0	no	LB24F26	24	F	2021-10-26_09h43.54.703	THAI_DOC	2021.2.3	MacIntel	60.0024001	0	61	61	61	1
z	1	0.8779						ROTTAME	p	7	7	baseline	0	parola	1	ong	0	no	LB24F26	24	F	2021-10-26_09h43.54.703	THAI_DOC	2021.2.3	MacIntel	60.0024001	0	62	62	62	1
m	1	1.2984						MENDOLO	np	7	0	baseline	500	nonparola	2	ong	0	no	LB24F26	24	F	2021-10-26_09h43.54.703	THAI_DOC	2021.2.3	MacIntel	60.0024001	0	63	63	63	1
m	1	1.314						ARSINE	np	6	0	baseline	250	nonparola	2	ong	0	no	LB24F26	24	F	2021-10-26_09h43.54.703	THAI_DOC	2021.2.3	MacIntel	60.0024001	0	64	64	64	1
z	1	0.7144						TISANA	p	6	7	baseline	0	parola	1	ong	0	no	LB24F26	24	F	2021-10-26_09h43.54.703	THAI_DOC	2021.2.3	MacIntel	60.0024001	0	65	65	65	1
m	1	1.5291						ORLINO	np	6	0	baseline	0	nonparola	2	ong	0	no	LB24F26	24	F	2021-10-26_09h43.54.703	THAI_DOC	2021.2.3	MacIntel	60.0024001	0	66	66	66	1
z	1	1.0551						ARINGA	p	6	9	baseline	500	parola	1	ong	0	no	LB24F26	24	F	2021-10-26_09h43.54.703	THAI_DOC	2021.2.3	MacIntel	60.0024001	0	67	67	67	1
m	1	1.0133						TENGINE	np	7	0	baseline	0	nonparola	2	ong	0	no	LB24F26	24	F	2021-10-26_09h43.54.703	THAI_DOC	2021.2.3	MacIntel	60.0024001	0	68	68	68	1
z	1	0.6566						ATTICO	p	6	6	baseline	500	parola	1	ong	0	no	LB24F26	24	F	2021-10-26_09h43.54.703	THAI_DOC	2021.2.3	MacIntel	60.0024001	0	69	69	69	1
m	1	0.8579						VENORE	np	6	0	baseline	250	nonparola	2	ong	0	no	LB24F26	24	F	2021-10-26_09h43.54.703	THAI_DOC	2021.2.3	MacIntel	60.0024001	0	70	70	70	1
z	1	1.62						DARSENA	p	7	9	baseline	0	parola	1	ong	0	no	LB24F26	24	F	2021-10-26_09h43.54.703	THAI_DOC	2021.2.3	MacIntel	60.0024001	0	71	71	71	1
m	1	1.6724						ALCIERE	np	7	0	baseline	250	nonparola	2	ong	0	no	LB24F26	24	F	2021-10-26_09h43.54.703	THAI_DOC	2021.2.3	MacIntel	60.0024001	0	72	72	72	1
m	1	1.1583						ENTIMO	np	6	0	baseline	0	nonparola	2	ong	0	no	LB24F26	24	F	2021-10-26_09h43.54.703	THAI_DOC	2021.2.3	MacIntel	60.0024001	0	73	73	73	1
z	1	0.6524						LIVIDO	p	6	8	baseline	500	parola	1	ong	0	no	LB24F26	24	F	2021-10-26_09h43.54.703	THAI_DOC	2021.2.3	MacIntel	60.0024001	0	74	74	74	1
z	1	0.6751						NAUSEA	p	6	15	baseline	0	parola	1	ong	0	no	LB24F26	24	F	2021-10-26_09h43.54.703	THAI_DOC	2021.2.3	MacIntel	60.0024001	0	75	75	75	1
m	1	1.0684						VERCACE	np	7	0	baseline	500	nonparola	2	ong	0	no	LB24F26	24	F	2021-10-26_09h43.54.703	THAI_DOC	2021.2.3	MacIntel	60.0024001	0	76	76	76	1
z	1	0.7645						COFANO	p	6	9	baseline	0	parola	1	ong	0	no	LB24F26	24	F	2021-10-26_09h43.54.703	THAI_DOC	2021.2.3	MacIntel	60.0024001	0	77	77	77	1
m	1	1.8476						USPICIO	np	7	0	baseline	250	nonparola	2	ong	0	no	LB24F26	24	F	2021-10-26_09h43.54.703	THAI_DOC	2021.2.3	MacIntel	60.0024001	0	78	78	78	1
z	1	0.7048						IMBUTO	p	6	9	baseline	0	parola	1	ong	0	no	LB24F26	24	F	2021-10-26_09h43.54.703	THAI_DOC	2021.2.3	MacIntel	60.0024001	0	79	79	79	1
m	1	1.0887						SADIVA	np	6	0	baseline	500	nonparola	2	ong	0	no	LB24F26	24	F	2021-10-26_09h43.54.703	THAI_DOC	2021.2.3	MacIntel	60.0024001	0	80	80	80	1
z	1	1.1076						BOZZOLO	p	7	7	baseline	0	parola	1	ong	0	no	LB24F26	24	F	2021-10-26_09h43.54.703	THAI_DOC	2021.2.3	MacIntel	60.0024001	0	81	81	81	1
m	1	1.3005						OMPICCIO	np	7	0	baseline	0	nonparola	2	ong	0	no	LB24F26	24	F	2021-10-26_09h43.54.703	THAI_DOC	2021.2.3	MacIntel	60.0024001	0	82	82	82	1
m	1	0.9393						LIMPONE	np	7	0	baseline	500	nonparola	2	ong	0	no	LB24F26	24	F	2021-10-26_09h43.54.703	THAI_DOC	2021.2.3	MacIntel	60.0024001	0	83	83	83	1
m	1	1.1095						NARCICO	np	7	0	baseline	250	nonparola	2	ong	0	no	LB24F26	24	F	2021-10-26_09h43.54.703	THAI_DOC	2021.2.3	MacIntel	60.0024001	0	84	84	84	1
z	1	0.948						PASCOLO	p	7	7	baseline	0	parola	1	ong	0	no	LB24F26	24	F	2021-10-26_09h43.54.703	THAI_DOC	2021.2.3	MacIntel	60.0024001	0	85	85	85	1
m	1	1.6789						INSOGNA	np	7	0	baseline	250	nonparola	2	ong	0	no	LB24F26	24	F	2021-10-26_09h43.54.703	THAI_DOC	2021.2.3	MacIntel	60.0024001	0	86	86	86	1
z	1	1.2826						PATINA	p	6	14	baseline	250	parola	1	ong	0	no	LB24F26	24	F	2021-10-26_09h43.54.703	THAI_DOC	2021.2.3	MacIntel	60.0024001	0	87	87	87	1
m	1	0.9718						ADOLTO	np	7	0	baseline	0	nonparola	2	ong	0	no	LB24F26	24	F	2021-10-26_09h43.54.703	THAI_DOC	2021.2.3	MacIntel	60.0024001	0	88	88	88	1
z	1	1.0191						UTENTE	p	6	34	baseline	0	parola	1	ong	0	no	LB24F26	24	F	2021-10-26_09h43.54.703	THAI_DOC	2021.2.3	MacIntel	60.0024001	0	89	89	89	1
m	1	0.8047						CIPELLA	np	7	0	baseline	500	nonparola	2	ong	0	no	LB24F26	24	F	2021-10-26_09h43.54.703	THAI_DOC	2021.2.3	MacIntel	60.0024001	0	90	90	90	1
z	1	1.2858						GINEPRO	p	7	10	baseline	0	parola	1	ong	0	no	LB24F26	24	F	2021-10-26_09h43.54.703	THAI_DOC	2021.2.3	MacIntel	60.0024001	0	91	91	91	1
m	1	0.9616						NONATO	np	6	0	baseline	500	nonparola	2	ong	0	no	LB24F26	24	F	2021-10-26_09h43.54.703	THAI_DOC	2021.2.3	MacIntel	60.0024001	0	92	92	92	1
z	1	0.7088						CALICE	p	6	10	baseline	0	parola	1	ong	0	no	LB24F26	24	F	2021-10-26_09h43.54.703	THAI_DOC	2021.2.3	MacIntel	60.0024001	0	93	93	93	1
z	1	0.7418						TORACE	p	6	31	baseline	250	parola	1	ong	0	no	LB24F26	24	F	2021-10-26_09h43.54.703	THAI_DOC	2021.2.3	MacIntel	60.0024001	0	94	94	94	1
m	0	1.138						REDINE	p	6	8	baseline	500	parola	1	ong	0	no	LB24F26	24	F	2021-10-26_09h43.54.703	THAI_DOC	2021.2.3	MacIntel	60.0024001	0	95	95	95	1
z	1	0.855						GOMITO	p	6	35	baseline	0	parola	1	ong	0	no	LB24F26	24	F	2021-10-26_09h43.54.703	THAI_DOC	2021.2.3	MacIntel	60.0024001	0	96	96	96	1
m	1	1.2188						INGENSO	np	7	0	baseline	500	nonparola	2	ong	0	no	LB24F26	24	F	2021-10-26_09h43.54.703	THAI_DOC	2021.2.3	MacIntel	60.0024001	0	97	97	97	1
m	1	0.8522						COVALLO	np	7	0	baseline	250	nonparola	2	ong	0	no	LB24F26	24	F	2021-10-26_09h43.54.703	THAI_DOC	2021.2.3	MacIntel	60.0024001	0	98	98	98	1
z	1	0.7314						MONACO	p	6	24	baseline	250	parola	1	ong	0	no	LB24F26	24	F	2021-10-26_09h43.54.703	THAI_DOC	2021.2.3	MacIntel	60.0024001	0	99	99	99	1
z	1	0.9399						DILUVIO	p	7	34	monitoring	0	parola	1	ong	0	no	LB24F26	24	F	2021-10-26_09h43.54.703	THAI_DOC	2021.2.3	MacIntel	60.0024001						0	0	0	0	1
m	1	1.1059						PADATO	np	6	0	monitoring	250	nonparola	2	ong	0	no	LB24F26	24	F	2021-10-26_09h43.54.703	THAI_DOC	2021.2.3	MacIntel	60.0024001						0	1	1	1	1
z	1	0.7465						STIVALE	p	7	10	monitoring	0	parola	1	ong	0	no	LB24F26	24	F	2021-10-26_09h43.54.703	THAI_DOC	2021.2.3	MacIntel	60.0024001						0	2	2	2	1
m	1	1.7484						BAMMINO	np	7	0	monitoring	0	nonparola	2	ong	0	no	LB24F26	24	F	2021-10-26_09h43.54.703	THAI_DOC	2021.2.3	MacIntel	60.0024001						0	3	3	3	1
m	1	1.0653						NUDOLA	np	6	0	monitoring	250	nonparola	2	ong	0	no	LB24F26	24	F	2021-10-26_09h43.54.703	THAI_DOC	2021.2.3	MacIntel	60.0024001						0	4	4	4	1
z	1	1.6064						ZAMPINO	p	7	6	monitoring	500	parola	1	ong	0	no	LB24F26	24	F	2021-10-26_09h43.54.703	THAI_DOC	2021.2.3	MacIntel	60.0024001						0	5	5	5	1
z	1	0.8638						CALDAIA	p	7	12	monitoring	250	parola	1	ong	0	no	LB24F26	24	F	2021-10-26_09h43.54.703	THAI_DOC	2021.2.3	MacIntel	60.0024001						0	6	6	6	1
m	1	1.2407						FULGINE	np	7	0	monitoring	0	nonparola	2	ong	0	no	LB24F26	24	F	2021-10-26_09h43.54.703	THAI_DOC	2021.2.3	MacIntel	60.0024001						0	7	7	7	1
z	1	0.8123						URANIO	p	6	9	monitoring	250	parola	1	ong	0	no	LB24F26	24	F	2021-10-26_09h43.54.703	THAI_DOC	2021.2.3	MacIntel	60.0024001						0	8	8	8	1
m	1	1.091						APISSO	np	6	0	monitoring	500	nonparola	2	ong	0	no	LB24F26	24	F	2021-10-26_09h43.54.703	THAI_DOC	2021.2.3	MacIntel	60.0024001						0	9	9	9	1
m	0	1.0988						CAGERMA	np	7	0	monitoring	0	l	2	pmcue	0	no	LB24F26	24	F	2021-10-26_09h43.54.703	THAI_DOC	2021.2.3	MacIntel	60.0024001						0	10	10	10	1
z	1	1.155						TAZZINA	p	7	10	monitoring	250	parola	1	ong	0	no	LB24F26	24	F	2021-10-26_09h43.54.703	THAI_DOC	2021.2.3	MacIntel	60.0024001						0	11	11	11	1
z	1	0.8985						VAPORE	p	6	40	monitoring	0	parola	1	ong	0	no	LB24F26	24	F	2021-10-26_09h43.54.703	THAI_DOC	2021.2.3	MacIntel	60.0024001						0	12	12	12	1
m	1	1.3384						FEDORE	np	6	0	monitoring	250	nonparola	2	ong	0	no	LB24F26	24	F	2021-10-26_09h43.54.703	THAI_DOC	2021.2.3	MacIntel	60.0024001						0	13	13	13	1
z	1	1.2318						MONTONE	p	7	8	monitoring	250	parola	1	ong	0	no	LB24F26	24	F	2021-10-26_09h43.54.703	THAI_DOC	2021.2.3	MacIntel	60.0024001						0	14	14	14	1
m	1	0.945						CANEZZA	np	7	0	monitoring	0	nonparola	2	ong	0	no	LB24F26	24	F	2021-10-26_09h43.54.703	THAI_DOC	2021.2.3	MacIntel	60.0024001						0	15	15	15	1
m	1	0.908						RAGINA	np	6	0	monitoring	250	nonparola	2	ong	0	no	LB24F26	24	F	2021-10-26_09h43.54.703	THAI_DOC	2021.2.3	MacIntel	60.0024001						0	16	16	16	1
z	1	0.9062						AGNELLO	p	7	17	monitoring	250	parola	1	ong	0	no	LB24F26	24	F	2021-10-26_09h43.54.703	THAI_DOC	2021.2.3	MacIntel	60.0024001						0	17	17	17	1
m	1	1.2047						PINARIO	np	7	0	monitoring	250	nonparola	2	ong	0	no	LB24F26	24	F	2021-10-26_09h43.54.703	THAI_DOC	2021.2.3	MacIntel	60.0024001						0	18	18	18	1
m	1	1.282						INDANO	np	6	0	monitoring	500	nonparola	2	ong	0	no	LB24F26	24	F	2021-10-26_09h43.54.703	THAI_DOC	2021.2.3	MacIntel	60.0024001						0	19	19	19	1
z	1	1.0564						BISTURI	p	7	8	monitoring	250	parola	1	ong	0	no	LB24F26	24	F	2021-10-26_09h43.54.703	THAI_DOC	2021.2.3	MacIntel	60.0024001						0	20	20	20	1
	0							SECONTO	np	7	0	monitoring	250	nonparola	2	ong	0	no	LB24F26	24	F	2021-10-26_09h43.54.703	THAI_DOC	2021.2.3	MacIntel	60.0024001						0	21	21	21	1
z	0	0.8888						POMATA	p	6	0	monitoring	500	l	1	pmcue	0	no	LB24F26	24	F	2021-10-26_09h43.54.703	THAI_DOC	2021.2.3	MacIntel	60.0024001						0	22	22	22	1
m	1	1.1944						UMETTA	np	6	0	monitoring	250	nonparola	2	ong	0	no	LB24F26	24	F	2021-10-26_09h43.54.703	THAI_DOC	2021.2.3	MacIntel	60.0024001						0	23	23	23	1
z	1	1.0238						FRUSCIO	p	7	9	monitoring	0	parola	1	ong	0	no	LB24F26	24	F	2021-10-26_09h43.54.703	THAI_DOC	2021.2.3	MacIntel	60.0024001						0	24	24	24	1
z	1	1.132						ORDIGNO	p	7	15	monitoring	250	parola	1	ong	0	no	LB24F26	24	F	2021-10-26_09h43.54.703	THAI_DOC	2021.2.3	MacIntel	60.0024001						0	25	25	25	1
m	1	1.8626						METALO	np	6	0	monitoring	0	nonparola	2	ong	0	no	LB24F26	24	F	2021-10-26_09h43.54.703	THAI_DOC	2021.2.3	MacIntel	60.0024001						0	26	26	26	1
m	1	1.2819						GAVERA	np	6	0	monitoring	500	nonparola	2	ong	0	no	LB24F26	24	F	2021-10-26_09h43.54.703	THAI_DOC	2021.2.3	MacIntel	60.0024001						0	27	27	27	1
z	1	0.974						INSERTO	p	7	9	monitoring	0	parola	1	ong	0	no	LB24F26	24	F	2021-10-26_09h43.54.703	THAI_DOC	2021.2.3	MacIntel	60.0024001						0	28	28	28	1
z	1	0.8985						VICARIO	p	7	9	monitoring	500	parola	1	ong	0	no	LB24F26	24	F	2021-10-26_09h43.54.703	THAI_DOC	2021.2.3	MacIntel	60.0024001						0	29	29	29	1
m	1	1.0819						ACENDA	np	6	0	monitoring	0	nonparola	2	ong	0	no	LB24F26	24	F	2021-10-26_09h43.54.703	THAI_DOC	2021.2.3	MacIntel	60.0024001						0	30	30	30	1
z	1	1.4299						DECADE	p	6	7	monitoring	0	parola	1	ong	0	no	LB24F26	24	F	2021-10-26_09h43.54.703	THAI_DOC	2021.2.3	MacIntel	60.0024001						0	31	31	31	1
m	1	1.3818						PALETE	np	6	0	monitoring	500	nonparola	2	ong	0	no	LB24F26	24	F	2021-10-26_09h43.54.703	THAI_DOC	2021.2.3	MacIntel	60.0024001						0	32	32	32	1
z	1	1.0814						SENAPE	p	6	17	monitoring	500	parola	1	ong	0	no	LB24F26	24	F	2021-10-26_09h43.54.703	THAI_DOC	2021.2.3	MacIntel	60.0024001						0	33	33	33	1
m	1	1.3571						TENTONO	np	7	0	monitoring	0	nonparola	2	ong	0	no	LB24F26	24	F	2021-10-26_09h43.54.703	THAI_DOC	2021.2.3	MacIntel	60.0024001						0	34	34	34	1
l	1	0.9794						MANICO	p	6	12	monitoring	0	l	1	pmcue	0	no	LB24F26	24	F	2021-10-26_09h43.54.703	THAI_DOC	2021.2.3	MacIntel	60.0024001						0	35	35	35	1
z	1	0.888						GETTONE	p	7	5	monitoring	250	parola	1	ong	0	no	LB24F26	24	F	2021-10-26_09h43.54.703	THAI_DOC	2021.2.3	MacIntel	60.0024001						0	36	36	36	1
m	1	1.1396						CALERA	np	6	0	monitoring	500	nonparola	2	ong	0	no	LB24F26	24	F	2021-10-26_09h43.54.703	THAI_DOC	2021.2.3	MacIntel	60.0024001						0	37	37	37	1
z	1	0.8423						USTIONE	p	7	20	monitoring	500	parola	1	ong	0	no	LB24F26	24	F	2021-10-26_09h43.54.703	THAI_DOC	2021.2.3	MacIntel	60.0024001						0	38	38	38	1
z	1	1.4201						LEGNAME	p	7	7	monitoring	0	parola	1	ong	0	no	LB24F26	24	F	2021-10-26_09h43.54.703	THAI_DOC	2021.2.3	MacIntel	60.0024001						0	39	39	39	1
m	1	1.0397						MODIVO	np	6	0	monitoring	0	nonparola	2	ong	0	no	LB24F26	24	F	2021-10-26_09h43.54.703	THAI_DOC	2021.2.3	MacIntel	60.0024001						0	40	40	40	1
z	1	0.8798						RADURA	p	6	9	monitoring	0	parola	1	ong	0	no	LB24F26	24	F	2021-10-26_09h43.54.703	THAI_DOC	2021.2.3	MacIntel	60.0024001						0	41	41	41	1
m	1	1.044						TUANTO	np	6	0	monitoring	250	nonparola	2	ong	0	no	LB24F26	24	F	2021-10-26_09h43.54.703	THAI_DOC	2021.2.3	MacIntel	60.0024001						0	42	42	42	1
z	1	0.8397						PICCONE	p	7	11	monitoring	0	parola	1	ong	0	no	LB24F26	24	F	2021-10-26_09h43.54.703	THAI_DOC	2021.2.3	MacIntel	60.0024001						0	43	43	43	1
m	1	1.6379						LACREME	np	7	0	monitoring	250	nonparola	2	ong	0	no	LB24F26	24	F	2021-10-26_09h43.54.703	THAI_DOC	2021.2.3	MacIntel	60.0024001						0	44	44	44	1
m	1	1.1525						DILITTA	np	7	0	monitoring	500	nonparola	2	ong	0	no	LB24F26	24	F	2021-10-26_09h43.54.703	THAI_DOC	2021.2.3	MacIntel	60.0024001						0	45	45	45	1
l	1	1.2682						TOMANTE	np	7	0	monitoring	0	l	2	pmcue	0	no	LB24F26	24	F	2021-10-26_09h43.54.703	THAI_DOC	2021.2.3	MacIntel	60.0024001						0	46	46	46	1
z	1	0.7405						OTTONE	p	6	17	monitoring	500	parola	1	ong	0	no	LB24F26	24	F	2021-10-26_09h43.54.703	THAI_DOC	2021.2.3	MacIntel	60.0024001						0	47	47	47	1
z	1	0.9969						GAZEBO	p	6	8	monitoring	0	parola	1	ong	0	no	LB24F26	24	F	2021-10-26_09h43.54.703	THAI_DOC	2021.2.3	MacIntel	60.0024001						0	48	48	48	1
z	0	1.3716						NENICO	np	6	0	monitoring	250	nonparola	2	ong	0	no	LB24F26	24	F	2021-10-26_09h43.54.703	THAI_DOC	2021.2.3	MacIntel	60.0024001						0	49	49	49	1
z	1	1.4378						ARPIONE	p	7	12	monitoring	250	parola	1	ong	0	no	LB24F26	24	F	2021-10-26_09h43.54.703	THAI_DOC	2021.2.3	MacIntel	60.0024001						0	50	50	50	1
m	1	1.0733						VANIGIA	np	7	0	monitoring	500	nonparola	2	ong	0	no	LB24F26	24	F	2021-10-26_09h43.54.703	THAI_DOC	2021.2.3	MacIntel	60.0024001						0	51	51	51	1
m	1	1.3454						EBLISSE	np	7	0	monitoring	0	nonparola	2	ong	0	no	LB24F26	24	F	2021-10-26_09h43.54.703	THAI_DOC	2021.2.3	MacIntel	60.0024001						0	52	52	52	1
z	1	1.1651						CARTINA	p	7	13	monitoring	250	parola	1	ong	0	no	LB24F26	24	F	2021-10-26_09h43.54.703	THAI_DOC	2021.2.3	MacIntel	60.0024001						0	53	53	53	1
m	1	1.0983						TECITA	np	6	0	monitoring	500	nonparola	2	ong	0	no	LB24F26	24	F	2021-10-26_09h43.54.703	THAI_DOC	2021.2.3	MacIntel	60.0024001						0	54	54	54	1
z	1	0.8282						FELINO	p	6	9	monitoring	500	parola	1	ong	0	no	LB24F26	24	F	2021-10-26_09h43.54.703	THAI_DOC	2021.2.3	MacIntel	60.0024001						0	55	55	55	1
z	0	1.6068						GINEVRO	np	7	0	monitoring	250	nonparola	2	ong	0	no	LB24F26	24	F	2021-10-26_09h43.54.703	THAI_DOC	2021.2.3	MacIntel	60.0024001						0	56	56	56	1
m	1	1.5653						ELANCO	np	6	0	monitoring	250	nonparola	2	ong	0	no	LB24F26	24	F	2021-10-26_09h43.54.703	THAI_DOC	2021.2.3	MacIntel	60.0024001						0	57	57	57	1
z	1	0.8398						BIDONE	p	6	13	monitoring	0	parola	1	ong	0	no	LB24F26	24	F	2021-10-26_09h43.54.703	THAI_DOC	2021.2.3	MacIntel	60.0024001						0	58	58	58	1
z	1	1.1406						LEMURE	p	6	3	monitoring	500	parola	1	ong	0	no	LB24F26	24	F	2021-10-26_09h43.54.703	THAI_DOC	2021.2.3	MacIntel	60.0024001						0	59	59	59	1
l	1	0.9986						SAGOMA	p	6	0	monitoring	250	l	1	pmcue	0	no	LB24F26	24	F	2021-10-26_09h43.54.703	THAI_DOC	2021.2.3	MacIntel	60.0024001						0	60	60	60	1
z	1	0.9239						REPERTO	p	7	7	monitoring	0	parola	1	ong	0	no	LB24F26	24	F	2021-10-26_09h43.54.703	THAI_DOC	2021.2.3	MacIntel	60.0024001						0	61	61	61	1
m	1	1.5986						MIDULLO	np	7	0	monitoring	250	nonparola	2	ong	0	no	LB24F26	24	F	2021-10-26_09h43.54.703	THAI_DOC	2021.2.3	MacIntel	60.0024001						0	62	62	62	1
m	1	1.8985						DANNOLA	np	7	0	monitoring	500	nonparola	2	ong	0	no	LB24F26	24	F	2021-10-26_09h43.54.703	THAI_DOC	2021.2.3	MacIntel	60.0024001						0	63	63	63	1
z	1	0.7325						ORFANO	p	6	9	monitoring	500	parola	1	ong	0	no	LB24F26	24	F	2021-10-26_09h43.54.703	THAI_DOC	2021.2.3	MacIntel	60.0024001						0	64	64	64	1
m	1	1.2408						BANENA	np	6	0	monitoring	250	nonparola	2	ong	0	no	LB24F26	24	F	2021-10-26_09h43.54.703	THAI_DOC	2021.2.3	MacIntel	60.0024001						0	65	65	65	1
m	1	1.4068						FERPATA	np	7	0	monitoring	0	nonparola	2	ong	0	no	LB24F26	24	F	2021-10-26_09h43.54.703	THAI_DOC	2021.2.3	MacIntel	60.0024001						0	66	66	66	1
z	1	0.8486						NEURONE	p	7	11	monitoring	250	parola	1	ong	0	no	LB24F26	24	F	2021-10-26_09h43.54.703	THAI_DOC	2021.2.3	MacIntel	60.0024001						0	67	67	67	1
m	1	1.236						LATTERA	np	7	0	monitoring	500	nonparola	2	ong	0	no	LB24F26	24	F	2021-10-26_09h43.54.703	THAI_DOC	2021.2.3	MacIntel	60.0024001						0	68	68	68	1
m	1	1.3323						GESIONE	np	7	0	monitoring	500	nonparola	2	ong	0	no	LB24F26	24	F	2021-10-26_09h43.54.703	THAI_DOC	2021.2.3	MacIntel	60.0024001						0	69	69	69	1
z	1	1.0031						PEDANA	p	6	18	monitoring	500	parola	1	ong	0	no	LB24F26	24	F	2021-10-26_09h43.54.703	THAI_DOC	2021.2.3	MacIntel	60.0024001						0	70	70	70	1
l	1	0.8075						MACIATA	np	7	0	monitoring	500	l	2	pmcue	0	no	LB24F26	24	F	2021-10-26_09h43.54.703	THAI_DOC	2021.2.3	MacIntel	60.0024001						0	71	71	71	1
m	1	1.3543						FIOLINO	np	7	0	monitoring	250	nonparola	2	ong	0	no	LB24F26	24	F	2021-10-26_09h43.54.703	THAI_DOC	2021.2.3	MacIntel	60.0024001						0	72	72	72	1
z	1	0.9892						INGORGO	p	7	16	monitoring	0	parola	1	ong	0	no	LB24F26	24	F	2021-10-26_09h43.54.703	THAI_DOC	2021.2.3	MacIntel	60.0024001						0	73	73	73	1
m	1	1.2817						IMPORO	np	6	0	monitoring	250	nonparola	2	ong	0	no	LB24F26	24	F	2021-10-26_09h43.54.703	THAI_DOC	2021.2.3	MacIntel	60.0024001						0	74	74	74	1
z	1	0.7986						NOBILE	p	6	29	monitoring	500	parola	1	ong	0	no	LB24F26	24	F	2021-10-26_09h43.54.703	THAI_DOC	2021.2.3	MacIntel	60.0024001						0	75	75	75	1
z	1	1.217						MINIERA	p	7	19	monitoring	500	parola	1	ong	0	no	LB24F26	24	F	2021-10-26_09h43.54.703	THAI_DOC	2021.2.3	MacIntel	60.0024001						0	76	76	76	1
m	1	1.2572						ALLARVE	np	7	0	monitoring	500	nonparola	2	ong	0	no	LB24F26	24	F	2021-10-26_09h43.54.703	THAI_DOC	2021.2.3	MacIntel	60.0024001						0	77	77	77	1
z	0	1.0373						DIBANO	np	6	0	monitoring	250	nonparola	2	ong	0	no	LB24F26	24	F	2021-10-26_09h43.54.703	THAI_DOC	2021.2.3	MacIntel	60.0024001						0	78	78	78	1
z	1	0.8119						FAGOTTO	p	7	7	monitoring	0	parola	1	ong	0	no	LB24F26	24	F	2021-10-26_09h43.54.703	THAI_DOC	2021.2.3	MacIntel	60.0024001						0	79	79	79	1
z	1	0.8985						PALUDE	p	6	13	monitoring	0	parola	1	ong	0	no	LB24F26	24	F	2021-10-26_09h43.54.703	THAI_DOC	2021.2.3	MacIntel	60.0024001						0	80	80	80	1
m	1	1.6242						MUDINO	np	6	0	monitoring	500	nonparola	2	ong	0	no	LB24F26	24	F	2021-10-26_09h43.54.703	THAI_DOC	2021.2.3	MacIntel	60.0024001						0	81	81	81	1
m	1	0.8547						ESTEBA	np	6	0	monitoring	500	nonparola	2	ong	0	no	LB24F26	24	F	2021-10-26_09h43.54.703	THAI_DOC	2021.2.3	MacIntel	60.0024001						0	82	82	82	1
l	1	0.7988						MANTIDE	p	7	9	monitoring	250	l	1	pmcue	0	no	LB24F26	24	F	2021-10-26_09h43.54.703	THAI_DOC	2021.2.3	MacIntel	60.0024001						0	83	83	83	1
z	1	0.8876						UVETTA	p	6	11	monitoring	500	parola	1	ong	0	no	LB24F26	24	F	2021-10-26_09h43.54.703	THAI_DOC	2021.2.3	MacIntel	60.0024001						0	84	84	84	1
z	1	0.99						ESILIO	p	6	41	monitoring	250	parola	1	ong	0	no	LB24F26	24	F	2021-10-26_09h43.54.703	THAI_DOC	2021.2.3	MacIntel	60.0024001						0	85	85	85	1
	0							RECRUTA	np	7	0	monitoring	500	nonparola	2	ong	0	no	LB24F26	24	F	2021-10-26_09h43.54.703	THAI_DOC	2021.2.3	MacIntel	60.0024001						0	86	86	86	1
z	1	1.0152						TIMONE	p	7	31	monitoring	250	parola	1	ong	0	no	LB24F26	24	F	2021-10-26_09h43.54.703	THAI_DOC	2021.2.3	MacIntel	60.0024001						0	87	87	87	1
z	1	0.8486						CAVOLO	p	6	13	monitoring	0	parola	1	ong	0	no	LB24F26	24	F	2021-10-26_09h43.54.703	THAI_DOC	2021.2.3	MacIntel	60.0024001						0	88	88	88	1
m	1	0.9818						NOTTARE	np	7	0	monitoring	500	nonparola	2	ong	0	no	LB24F26	24	F	2021-10-26_09h43.54.703	THAI_DOC	2021.2.3	MacIntel	60.0024001						0	89	89	89	1
z	1	0.9402						LICHENE	p	7	7	monitoring	0	parola	1	ong	0	no	LB24F26	24	F	2021-10-26_09h43.54.703	THAI_DOC	2021.2.3	MacIntel	60.0024001						0	90	90	90	1
m	1	0.9798						PUSTINO	np	7	0	monitoring	500	nonparola	2	ong	0	no	LB24F26	24	F	2021-10-26_09h43.54.703	THAI_DOC	2021.2.3	MacIntel	60.0024001						0	91	91	91	1
z	1	0.8549						MULINO	p	6	7	monitoring	0	parola	1	ong	0	no	LB24F26	24	F	2021-10-26_09h43.54.703	THAI_DOC	2021.2.3	MacIntel	60.0024001						0	92	92	92	1
m	1	1.3569						VAROLO	np	6	0	monitoring	0	nonparola	2	ong	0	no	LB24F26	24	F	2021-10-26_09h43.54.703	THAI_DOC	2021.2.3	MacIntel	60.0024001						0	93	93	93	1
z	0	0.7997						ENIGMA	p	6	9	monitoring	500	l	1	pmcue	0	no	LB24F26	24	F	2021-10-26_09h43.54.703	THAI_DOC	2021.2.3	MacIntel	60.0024001						0	94	94	94	1
z	1	1.24						NARICE	p	6	15	monitoring	250	parola	1	ong	0	no	LB24F26	24	F	2021-10-26_09h43.54.703	THAI_DOC	2021.2.3	MacIntel	60.0024001						0	95	95	95	1
m	1	0.8797						CAVIDE	np	6	0	monitoring	500	nonparola	2	ong	0	no	LB24F26	24	F	2021-10-26_09h43.54.703	THAI_DOC	2021.2.3	MacIntel	60.0024001						0	96	96	96	1
m	1	1.532						VOLACE	np	6	0	monitoring	0	nonparola	2	ong	0	no	LB24F26	24	F	2021-10-26_09h43.54.703	THAI_DOC	2021.2.3	MacIntel	60.0024001						0	97	97	97	1
m	1	1.2134						SADICE	np	6	0	monitoring	0	nonparola	2	ong	0	no	LB24F26	24	F	2021-10-26_09h43.54.703	THAI_DOC	2021.2.3	MacIntel	60.0024001						0	98	98	98	1
z	1	0.8146						VORTICE	p	7	14	monitoring	250	parola	1	ong	0	no	LB24F26	24	F	2021-10-26_09h43.54.703	THAI_DOC	2021.2.3	MacIntel	60.0024001						0	99	99	99	1
																			LB24F26	24	F	2021-10-26_09h43.54.703	THAI_DOC	2021.2.3	MacIntel	60.0024001											y	1	5.3431	n	1	4.061	n	1	1.8632
