# Supplementary material for: Thinking about it: the impact of COVID-19-related stimuli on prospective memory
Source: PeerJ. 2023 Nov 16;11:e16389. doi: 10.7717/peerj.16389 (PMC10657566; doi:10.7717/peerj.16389)
Supplement: Supplemental Information 4 — The raw data from both the task and the questionnaire. Both folders are divided in the three conditions (COV, DOC, and NEGA) depending on the presented video clip. [file peerj-11-16389-s004.zip › Data/RAW_Data_Task/DOC_version/LB25M21_doc.csv]

trial_key.keys	trial_key.corr	trial_key.rt	trials_loop_practice.thisRepN	trials_loop_practice.thisTrialN	trials_loop_practice.thisN	trials_loop_practice.thisIndex	trials_loop_practice.ran	stimolo	parolanonparola	lunghezza	frequenza	blocco	jitter	rispcorr	StimTrig	stim_type	stimulus_after	underline	ID_Soggetto*	Età*	Sesso	date	expName	psychopyVersion	OS	frameRate	trials_loop_baseline.thisRepN	trials_loop_baseline.thisTrialN	trials_loop_baseline.thisN	trials_loop_baseline.thisIndex	trials_loop_baseline.ran	trials_loop_attention.thisRepN	trials_loop_attention.thisTrialN	trials_loop_attention.thisN	trials_loop_attention.thisIndex	trials_loop_attention.ran	neutral1_key.keys	neutral1_key.corr	neutral1_key.rt	neutral1_key_2.keys	neutral1_key_2.corr	neutral1_key_2.rt	neutral1_key_3.keys	neutral1_key_3.corr	neutral1_key_3.rt
m	1	1.503	0	0	0	0	1	ARANCIA	p	7	31	practice	500	parola	1	ong	0	no	LB25M21	25	MASCHIO	2021-12-21_20h45.13.344	THAI_DOC	2021.2.3	Win32	59.95203837
z	1	1.212	0	1	1	1	1	RECINA	np	6	0	practice	500	nonparola	2	ong	0	no	LB25M21	25	MASCHIO	2021-12-21_20h45.13.344	THAI_DOC	2021.2.3	Win32	59.95203837
z	1	1.319	0	2	2	2	1	TUCCANA	np	7	0	practice	250	nonparola	2	ong	0	no	LB25M21	25	MASCHIO	2021-12-21_20h45.13.344	THAI_DOC	2021.2.3	Win32	59.95203837
m	1	0.887	0	3	3	3	1	PETTINE	p	7	1	practice	0	parola	1	ong	0	no	LB25M21	25	MASCHIO	2021-12-21_20h45.13.344	THAI_DOC	2021.2.3	Win32	59.95203837
z	1	1.151	0	4	4	4	1	INFITO	np	6	0	practice	500	nonparola	2	ong	0	no	LB25M21	25	MASCHIO	2021-12-21_20h45.13.344	THAI_DOC	2021.2.3	Win32	59.95203837
m	1	1.271	0	5	5	5	1	GIUDICE	p	7	374	practice	500	parola	1	ong	0	no	LB25M21	25	MASCHIO	2021-12-21_20h45.13.344	THAI_DOC	2021.2.3	Win32	59.95203837
m	1	0.9	0	6	6	6	1	VOLANTE	p	7	89	practice	0	parola	1	ong	0	no	LB25M21	25	MASCHIO	2021-12-21_20h45.13.344	THAI_DOC	2021.2.3	Win32	59.95203837
z	1	0.764	0	7	7	7	1	CUBELA	np	6	0	practice	250	nonparola	2	ong	0	no	LB25M21	25	MASCHIO	2021-12-21_20h45.13.344	THAI_DOC	2021.2.3	Win32	59.95203837
z	1	0.897	0	8	8	8	1	LUGGINE	np	7	0	practice	0	nonparola	2	ong	0	no	LB25M21	25	MASCHIO	2021-12-21_20h45.13.344	THAI_DOC	2021.2.3	Win32	59.95203837
m	1	0.725	0	9	9	9	1	DISEGNO	p	7	201	practice	0	parola	1	ong	0	no	LB25M21	25	MASCHIO	2021-12-21_20h45.13.344	THAI_DOC	2021.2.3	Win32	59.95203837
m	1	0.996						RELITTO	p	7	8	baseline	500	parola	1	ong	0	no	LB25M21	25	MASCHIO	2021-12-21_20h45.13.344	THAI_DOC	2021.2.3	Win32	59.95203837	0	0	0	0	1
z	0	1.019						GERANIO	p	7	12	baseline	250	parola	1	ong	0	no	LB25M21	25	MASCHIO	2021-12-21_20h45.13.344	THAI_DOC	2021.2.3	Win32	59.95203837	0	1	1	1	1
z	1	0.984						VANANGA	np	7	0	baseline	0	nonparola	2	ong	0	no	LB25M21	25	MASCHIO	2021-12-21_20h45.13.344	THAI_DOC	2021.2.3	Win32	59.95203837	0	2	2	2	1
m	1	0.902						NATICA	p	6	5	baseline	250	parola	1	ong	0	no	LB25M21	25	MASCHIO	2021-12-21_20h45.13.344	THAI_DOC	2021.2.3	Win32	59.95203837	0	3	3	3	1
z	1	0.754						USTELLO	np	7	0	baseline	500	nonparola	2	ong	0	no	LB25M21	25	MASCHIO	2021-12-21_20h45.13.344	THAI_DOC	2021.2.3	Win32	59.95203837	0	4	4	4	1
m	1	0.715						METANO	p	6	17	baseline	250	parola	1	ong	0	no	LB25M21	25	MASCHIO	2021-12-21_20h45.13.344	THAI_DOC	2021.2.3	Win32	59.95203837	0	5	5	5	1
z	1	1.293						FIURIA	np	6	0	baseline	500	nonparola	2	ong	0	no	LB25M21	25	MASCHIO	2021-12-21_20h45.13.344	THAI_DOC	2021.2.3	Win32	59.95203837	0	6	6	6	1
z	0	0.887						SUGHERO	p	7	5	baseline	250	parola	1	ong	0	no	LB25M21	25	MASCHIO	2021-12-21_20h45.13.344	THAI_DOC	2021.2.3	Win32	59.95203837	0	7	7	7	1
z	1	0.938						PIROTA	np	6	0	baseline	250	nonparola	2	ong	0	no	LB25M21	25	MASCHIO	2021-12-21_20h45.13.344	THAI_DOC	2021.2.3	Win32	59.95203837	0	8	8	8	1
z	1	0.907						BAMBORA	np	7	0	baseline	0	nonparola	2	ong	0	no	LB25M21	25	MASCHIO	2021-12-21_20h45.13.344	THAI_DOC	2021.2.3	Win32	59.95203837	0	9	9	9	1
m	1	0.848						PETALO	p	6	27	baseline	250	parola	1	ong	0	no	LB25M21	25	MASCHIO	2021-12-21_20h45.13.344	THAI_DOC	2021.2.3	Win32	59.95203837	0	10	10	10	1
m	1	0.757						ELMETTO	p	7	5	baseline	0	parola	1	ong	0	no	LB25M21	25	MASCHIO	2021-12-21_20h45.13.344	THAI_DOC	2021.2.3	Win32	59.95203837	0	11	11	11	1
z	1	0.797						DOBILE	np	6	0	baseline	250	nonparola	2	ong	0	no	LB25M21	25	MASCHIO	2021-12-21_20h45.13.344	THAI_DOC	2021.2.3	Win32	59.95203837	0	12	12	12	1
m	1	0.764						BAVERO	p	6	7	baseline	0	parola	1	ong	0	no	LB25M21	25	MASCHIO	2021-12-21_20h45.13.344	THAI_DOC	2021.2.3	Win32	59.95203837	0	13	13	13	1
m	1	0.709						VALENZA	p	7	10	baseline	500	parola	1	ong	0	no	LB25M21	25	MASCHIO	2021-12-21_20h45.13.344	THAI_DOC	2021.2.3	Win32	59.95203837	0	14	14	14	1
z	1	0.785						ORDONE	np	6	0	baseline	250	nonparola	2	ong	0	no	LB25M21	25	MASCHIO	2021-12-21_20h45.13.344	THAI_DOC	2021.2.3	Win32	59.95203837	0	15	15	15	1
z	1	0.91						TERPONE	np	7	0	baseline	250	nonparola	2	ong	0	no	LB25M21	25	MASCHIO	2021-12-21_20h45.13.344	THAI_DOC	2021.2.3	Win32	59.95203837	0	16	16	16	1
m	1	0.672						INCHINO	p	7	10	baseline	250	parola	1	ong	0	no	LB25M21	25	MASCHIO	2021-12-21_20h45.13.344	THAI_DOC	2021.2.3	Win32	59.95203837	0	17	17	17	1
m	1	0.825						ETTARO	p	6	31	baseline	0	parola	1	ong	0	no	LB25M21	25	MASCHIO	2021-12-21_20h45.13.344	THAI_DOC	2021.2.3	Win32	59.95203837	0	18	18	18	1
z	1	0.684						LUVACA	np	6	0	baseline	250	nonparola	2	ong	0	no	LB25M21	25	MASCHIO	2021-12-21_20h45.13.344	THAI_DOC	2021.2.3	Win32	59.95203837	0	19	19	19	1
m	1	0.634						DUETTO	p	6	23	baseline	500	parola	1	ong	0	no	LB25M21	25	MASCHIO	2021-12-21_20h45.13.344	THAI_DOC	2021.2.3	Win32	59.95203837	0	20	20	20	1
z	1	0.901						PUPILE	np	6	0	baseline	250	nonparola	2	ong	0	no	LB25M21	25	MASCHIO	2021-12-21_20h45.13.344	THAI_DOC	2021.2.3	Win32	59.95203837	0	21	21	21	1
z	1	0.885						STOVACO	np	7	0	baseline	0	nonparola	2	ong	0	no	LB25M21	25	MASCHIO	2021-12-21_20h45.13.344	THAI_DOC	2021.2.3	Win32	59.95203837	0	22	22	22	1
m	1	0.703						BARILE	p	6	7	baseline	500	parola	1	ong	0	no	LB25M21	25	MASCHIO	2021-12-21_20h45.13.344	THAI_DOC	2021.2.3	Win32	59.95203837	0	23	23	23	1
z	1	0.885						RANAIO	np	6	0	baseline	250	nonparola	2	ong	0	no	LB25M21	25	MASCHIO	2021-12-21_20h45.13.344	THAI_DOC	2021.2.3	Win32	59.95203837	0	24	24	24	1
m	1	0.775						CAVERNA	p	7	14	baseline	250	parola	1	ong	0	no	LB25M21	25	MASCHIO	2021-12-21_20h45.13.344	THAI_DOC	2021.2.3	Win32	59.95203837	0	25	25	25	1
z	1	0.792						ROTOIA	np	7	0	baseline	500	nonparola	2	ong	0	no	LB25M21	25	MASCHIO	2021-12-21_20h45.13.344	THAI_DOC	2021.2.3	Win32	59.95203837	0	26	26	26	1
m	1	0.654						ALTURA	p	6	8	baseline	500	parola	1	ong	0	no	LB25M21	25	MASCHIO	2021-12-21_20h45.13.344	THAI_DOC	2021.2.3	Win32	59.95203837	0	27	27	27	1
m	1	0.681						DIPINTO	p	7	21	baseline	0	parola	1	ong	0	no	LB25M21	25	MASCHIO	2021-12-21_20h45.13.344	THAI_DOC	2021.2.3	Win32	59.95203837	0	28	28	28	1
m	1	1.031						LEGUME	p	6	11	baseline	250	parola	1	ong	0	no	LB25M21	25	MASCHIO	2021-12-21_20h45.13.344	THAI_DOC	2021.2.3	Win32	59.95203837	0	29	29	29	1
z	1	0.959						FEDINO	np	6	0	baseline	500	nonparola	2	ong	0	no	LB25M21	25	MASCHIO	2021-12-21_20h45.13.344	THAI_DOC	2021.2.3	Win32	59.95203837	0	30	30	30	1
m	1	0.791						MENSOLA	p	7	7	baseline	0	parola	1	ong	0	no	LB25M21	25	MASCHIO	2021-12-21_20h45.13.344	THAI_DOC	2021.2.3	Win32	59.95203837	0	31	31	31	1
z	1	0.967						ALCUME	np	6	0	baseline	500	nonparola	2	ong	0	no	LB25M21	25	MASCHIO	2021-12-21_20h45.13.344	THAI_DOC	2021.2.3	Win32	59.95203837	0	32	32	32	1
m	1	0.929						INNESTO	p	6	13	baseline	0	parola	1	ong	0	no	LB25M21	25	MASCHIO	2021-12-21_20h45.13.344	THAI_DOC	2021.2.3	Win32	59.95203837	0	33	33	33	1
m	0	0.732						LAVENDA	np	7	0	baseline	0	nonparola	2	ong	0	no	LB25M21	25	MASCHIO	2021-12-21_20h45.13.344	THAI_DOC	2021.2.3	Win32	59.95203837	0	34	34	34	1
m	1	0.796						SLAVINA	p	7	5	baseline	500	parola	1	ong	0	no	LB25M21	25	MASCHIO	2021-12-21_20h45.13.344	THAI_DOC	2021.2.3	Win32	59.95203837	0	35	35	35	1
m	1	0.678						ORMONE	p	6	6	baseline	500	parola	1	ong	0	no	LB25M21	25	MASCHIO	2021-12-21_20h45.13.344	THAI_DOC	2021.2.3	Win32	59.95203837	0	36	36	36	1
z	1	0.887						UMIONE	np	6	0	baseline	0	nonparola	2	ong	0	no	LB25M21	25	MASCHIO	2021-12-21_20h45.13.344	THAI_DOC	2021.2.3	Win32	59.95203837	0	37	37	37	1
m	1	0.683						SALAME	p	6	14	baseline	0	parola	1	ong	0	no	LB25M21	25	MASCHIO	2021-12-21_20h45.13.344	THAI_DOC	2021.2.3	Win32	59.95203837	0	38	38	38	1
z	1	1.046						GANDOLA	np	7	0	baseline	500	nonparola	2	ong	0	no	LB25M21	25	MASCHIO	2021-12-21_20h45.13.344	THAI_DOC	2021.2.3	Win32	59.95203837	0	39	39	39	1
m	0	0.89						DIGEGNO	np	7	0	baseline	500	nonparola	2	ong	0	no	LB25M21	25	MASCHIO	2021-12-21_20h45.13.344	THAI_DOC	2021.2.3	Win32	59.95203837	0	40	40	40	1
z	1	0.867						BACRECA	np	7	0	baseline	0	nonparola	2	ong	0	no	LB25M21	25	MASCHIO	2021-12-21_20h45.13.344	THAI_DOC	2021.2.3	Win32	59.95203837	0	41	41	41	1
m	1	1.104						RUDERE	p	6	8	baseline	250	parola	1	ong	0	no	LB25M21	25	MASCHIO	2021-12-21_20h45.13.344	THAI_DOC	2021.2.3	Win32	59.95203837	0	42	42	42	1
z	1	0.842						OSCITE	np	6	0	baseline	250	nonparola	2	ong	0	no	LB25M21	25	MASCHIO	2021-12-21_20h45.13.344	THAI_DOC	2021.2.3	Win32	59.95203837	0	43	43	43	1
m	1	0.757						NETTARE	p	7	14	baseline	500	parola	1	ong	0	no	LB25M21	25	MASCHIO	2021-12-21_20h45.13.344	THAI_DOC	2021.2.3	Win32	59.95203837	0	44	44	44	1
m	0	0.809						PENTERA	np	7	0	baseline	0	nonparola	2	ong	0	no	LB25M21	25	MASCHIO	2021-12-21_20h45.13.344	THAI_DOC	2021.2.3	Win32	59.95203837	0	45	45	45	1
z	1	0.729						NEBOZIO	np	7	0	baseline	250	nonparola	2	ong	0	no	LB25M21	25	MASCHIO	2021-12-21_20h45.13.344	THAI_DOC	2021.2.3	Win32	59.95203837	0	46	46	46	1
m	1	0.652						ZATTERA	p	7	14	baseline	500	parola	1	ong	0	no	LB25M21	25	MASCHIO	2021-12-21_20h45.13.344	THAI_DOC	2021.2.3	Win32	59.95203837	0	47	47	47	1
m	1	0.747						LAMIERA	p	7	11	baseline	500	parola	1	ong	0	no	LB25M21	25	MASCHIO	2021-12-21_20h45.13.344	THAI_DOC	2021.2.3	Win32	59.95203837	0	48	48	48	1
z	1	0.748						CULINA	np	6	0	baseline	500	nonparola	2	ong	0	no	LB25M21	25	MASCHIO	2021-12-21_20h45.13.344	THAI_DOC	2021.2.3	Win32	59.95203837	0	49	49	49	1
m	1	0.679						FALANGE	p	7	9	baseline	250	parola	1	ong	0	no	LB25M21	25	MASCHIO	2021-12-21_20h45.13.344	THAI_DOC	2021.2.3	Win32	59.95203837	0	50	50	50	1
m	1	0.643						PEDALE	p	6	16	baseline	500	parola	1	ong	0	no	LB25M21	25	MASCHIO	2021-12-21_20h45.13.344	THAI_DOC	2021.2.3	Win32	59.95203837	0	51	51	51	1
z	1	0.914						METARDO	np	7	0	baseline	500	nonparola	2	ong	0	no	LB25M21	25	MASCHIO	2021-12-21_20h45.13.344	THAI_DOC	2021.2.3	Win32	59.95203837	0	52	52	52	1
m	1	0.736						EMPORIO	p	7	3	baseline	250	parola	1	ong	0	no	LB25M21	25	MASCHIO	2021-12-21_20h45.13.344	THAI_DOC	2021.2.3	Win32	59.95203837	0	53	53	53	1
z	1	0.881						TAPORE	np	6	0	baseline	0	nonparola	2	ong	0	no	LB25M21	25	MASCHIO	2021-12-21_20h45.13.344	THAI_DOC	2021.2.3	Win32	59.95203837	0	54	54	54	1
z	1	1.139						DENTIDE	np	7	0	baseline	250	nonparola	2	ong	0	no	LB25M21	25	MASCHIO	2021-12-21_20h45.13.344	THAI_DOC	2021.2.3	Win32	59.95203837	0	55	55	55	1
z	1	0.88						SEPERTO	np	7	0	baseline	500	nonparola	2	ong	0	no	LB25M21	25	MASCHIO	2021-12-21_20h45.13.344	THAI_DOC	2021.2.3	Win32	59.95203837	0	56	56	56	1
m	1	0.874						MUCOSA	p	6	6	baseline	500	parola	1	ong	0	no	LB25M21	25	MASCHIO	2021-12-21_20h45.13.344	THAI_DOC	2021.2.3	Win32	59.95203837	0	57	57	57	1
z	1	0.821						BECULLA	np	7	0	baseline	250	nonparola	2	ong	0	no	LB25M21	25	MASCHIO	2021-12-21_20h45.13.344	THAI_DOC	2021.2.3	Win32	59.95203837	0	58	58	58	1
m	1	1.017						FUCINA	p	6	8	baseline	250	parola	1	ong	0	no	LB25M21	25	MASCHIO	2021-12-21_20h45.13.344	THAI_DOC	2021.2.3	Win32	59.95203837	0	59	59	59	1
m	1	0.881						ECLISSI	p	7	5	baseline	0	parola	1	ong	0	no	LB25M21	25	MASCHIO	2021-12-21_20h45.13.344	THAI_DOC	2021.2.3	Win32	59.95203837	0	60	60	60	1
m	1	0.989						TROFEO	p	6	23	baseline	250	parola	1	ong	0	no	LB25M21	25	MASCHIO	2021-12-21_20h45.13.344	THAI_DOC	2021.2.3	Win32	59.95203837	0	61	61	61	1
m	1	0.694						ROTTAME	p	7	7	baseline	0	parola	1	ong	0	no	LB25M21	25	MASCHIO	2021-12-21_20h45.13.344	THAI_DOC	2021.2.3	Win32	59.95203837	0	62	62	62	1
z	1	0.915						MENDOLO	np	7	0	baseline	500	nonparola	2	ong	0	no	LB25M21	25	MASCHIO	2021-12-21_20h45.13.344	THAI_DOC	2021.2.3	Win32	59.95203837	0	63	63	63	1
z	1	0.987						ARSINE	np	6	0	baseline	250	nonparola	2	ong	0	no	LB25M21	25	MASCHIO	2021-12-21_20h45.13.344	THAI_DOC	2021.2.3	Win32	59.95203837	0	64	64	64	1
m	1	0.7						TISANA	p	6	7	baseline	0	parola	1	ong	0	no	LB25M21	25	MASCHIO	2021-12-21_20h45.13.344	THAI_DOC	2021.2.3	Win32	59.95203837	0	65	65	65	1
z	1	0.914						ORLINO	np	6	0	baseline	0	nonparola	2	ong	0	no	LB25M21	25	MASCHIO	2021-12-21_20h45.13.344	THAI_DOC	2021.2.3	Win32	59.95203837	0	66	66	66	1
m	1	1.166						ARINGA	p	6	9	baseline	500	parola	1	ong	0	no	LB25M21	25	MASCHIO	2021-12-21_20h45.13.344	THAI_DOC	2021.2.3	Win32	59.95203837	0	67	67	67	1
z	1	0.846						TENGINE	np	7	0	baseline	0	nonparola	2	ong	0	no	LB25M21	25	MASCHIO	2021-12-21_20h45.13.344	THAI_DOC	2021.2.3	Win32	59.95203837	0	68	68	68	1
m	1	0.871						ATTICO	p	6	6	baseline	500	parola	1	ong	0	no	LB25M21	25	MASCHIO	2021-12-21_20h45.13.344	THAI_DOC	2021.2.3	Win32	59.95203837	0	69	69	69	1
z	1	0.786						VENORE	np	6	0	baseline	250	nonparola	2	ong	0	no	LB25M21	25	MASCHIO	2021-12-21_20h45.13.344	THAI_DOC	2021.2.3	Win32	59.95203837	0	70	70	70	1
m	1	0.773						DARSENA	p	7	9	baseline	0	parola	1	ong	0	no	LB25M21	25	MASCHIO	2021-12-21_20h45.13.344	THAI_DOC	2021.2.3	Win32	59.95203837	0	71	71	71	1
z	1	0.865						ALCIERE	np	7	0	baseline	250	nonparola	2	ong	0	no	LB25M21	25	MASCHIO	2021-12-21_20h45.13.344	THAI_DOC	2021.2.3	Win32	59.95203837	0	72	72	72	1
z	1	0.866						ENTIMO	np	6	0	baseline	0	nonparola	2	ong	0	no	LB25M21	25	MASCHIO	2021-12-21_20h45.13.344	THAI_DOC	2021.2.3	Win32	59.95203837	0	73	73	73	1
m	1	0.78						LIVIDO	p	6	8	baseline	500	parola	1	ong	0	no	LB25M21	25	MASCHIO	2021-12-21_20h45.13.344	THAI_DOC	2021.2.3	Win32	59.95203837	0	74	74	74	1
m	1	0.665						NAUSEA	p	6	15	baseline	0	parola	1	ong	0	no	LB25M21	25	MASCHIO	2021-12-21_20h45.13.344	THAI_DOC	2021.2.3	Win32	59.95203837	0	75	75	75	1
z	1	1.058						VERCACE	np	7	0	baseline	500	nonparola	2	ong	0	no	LB25M21	25	MASCHIO	2021-12-21_20h45.13.344	THAI_DOC	2021.2.3	Win32	59.95203837	0	76	76	76	1
m	1	0.88						COFANO	p	6	9	baseline	0	parola	1	ong	0	no	LB25M21	25	MASCHIO	2021-12-21_20h45.13.344	THAI_DOC	2021.2.3	Win32	59.95203837	0	77	77	77	1
z	1	1.019						USPICIO	np	7	0	baseline	250	nonparola	2	ong	0	no	LB25M21	25	MASCHIO	2021-12-21_20h45.13.344	THAI_DOC	2021.2.3	Win32	59.95203837	0	78	78	78	1
m	1	0.766						IMBUTO	p	6	9	baseline	0	parola	1	ong	0	no	LB25M21	25	MASCHIO	2021-12-21_20h45.13.344	THAI_DOC	2021.2.3	Win32	59.95203837	0	79	79	79	1
z	1	0.736						SADIVA	np	6	0	baseline	500	nonparola	2	ong	0	no	LB25M21	25	MASCHIO	2021-12-21_20h45.13.344	THAI_DOC	2021.2.3	Win32	59.95203837	0	80	80	80	1
m	1	0.703						BOZZOLO	p	7	7	baseline	0	parola	1	ong	0	no	LB25M21	25	MASCHIO	2021-12-21_20h45.13.344	THAI_DOC	2021.2.3	Win32	59.95203837	0	81	81	81	1
z	1	0.794						OMPICCIO	np	7	0	baseline	0	nonparola	2	ong	0	no	LB25M21	25	MASCHIO	2021-12-21_20h45.13.344	THAI_DOC	2021.2.3	Win32	59.95203837	0	82	82	82	1
z	1	0.915						LIMPONE	np	7	0	baseline	500	nonparola	2	ong	0	no	LB25M21	25	MASCHIO	2021-12-21_20h45.13.344	THAI_DOC	2021.2.3	Win32	59.95203837	0	83	83	83	1
z	1	1.107						NARCICO	np	7	0	baseline	250	nonparola	2	ong	0	no	LB25M21	25	MASCHIO	2021-12-21_20h45.13.344	THAI_DOC	2021.2.3	Win32	59.95203837	0	84	84	84	1
m	1	0.903						PASCOLO	p	7	7	baseline	0	parola	1	ong	0	no	LB25M21	25	MASCHIO	2021-12-21_20h45.13.344	THAI_DOC	2021.2.3	Win32	59.95203837	0	85	85	85	1
z	1	1.096						INSOGNA	np	7	0	baseline	250	nonparola	2	ong	0	no	LB25M21	25	MASCHIO	2021-12-21_20h45.13.344	THAI_DOC	2021.2.3	Win32	59.95203837	0	86	86	86	1
m	1	1.065						PATINA	p	6	14	baseline	250	parola	1	ong	0	no	LB25M21	25	MASCHIO	2021-12-21_20h45.13.344	THAI_DOC	2021.2.3	Win32	59.95203837	0	87	87	87	1
z	1	0.825						ADOLTO	np	7	0	baseline	0	nonparola	2	ong	0	no	LB25M21	25	MASCHIO	2021-12-21_20h45.13.344	THAI_DOC	2021.2.3	Win32	59.95203837	0	88	88	88	1
m	1	0.666						UTENTE	p	6	34	baseline	0	parola	1	ong	0	no	LB25M21	25	MASCHIO	2021-12-21_20h45.13.344	THAI_DOC	2021.2.3	Win32	59.95203837	0	89	89	89	1
z	1	0.662						CIPELLA	np	7	0	baseline	500	nonparola	2	ong	0	no	LB25M21	25	MASCHIO	2021-12-21_20h45.13.344	THAI_DOC	2021.2.3	Win32	59.95203837	0	90	90	90	1
m	1	0.83						GINEPRO	p	7	10	baseline	0	parola	1	ong	0	no	LB25M21	25	MASCHIO	2021-12-21_20h45.13.344	THAI_DOC	2021.2.3	Win32	59.95203837	0	91	91	91	1
z	1	0.679						NONATO	np	6	0	baseline	500	nonparola	2	ong	0	no	LB25M21	25	MASCHIO	2021-12-21_20h45.13.344	THAI_DOC	2021.2.3	Win32	59.95203837	0	92	92	92	1
m	1	0.704						CALICE	p	6	10	baseline	0	parola	1	ong	0	no	LB25M21	25	MASCHIO	2021-12-21_20h45.13.344	THAI_DOC	2021.2.3	Win32	59.95203837	0	93	93	93	1
m	1	0.665						TORACE	p	6	31	baseline	250	parola	1	ong	0	no	LB25M21	25	MASCHIO	2021-12-21_20h45.13.344	THAI_DOC	2021.2.3	Win32	59.95203837	0	94	94	94	1
m	1	0.885						REDINE	p	6	8	baseline	500	parola	1	ong	0	no	LB25M21	25	MASCHIO	2021-12-21_20h45.13.344	THAI_DOC	2021.2.3	Win32	59.95203837	0	95	95	95	1
m	1	0.767						GOMITO	p	6	35	baseline	0	parola	1	ong	0	no	LB25M21	25	MASCHIO	2021-12-21_20h45.13.344	THAI_DOC	2021.2.3	Win32	59.95203837	0	96	96	96	1
z	1	0.908						INGENSO	np	7	0	baseline	500	nonparola	2	ong	0	no	LB25M21	25	MASCHIO	2021-12-21_20h45.13.344	THAI_DOC	2021.2.3	Win32	59.95203837	0	97	97	97	1
z	1	0.738						COVALLO	np	7	0	baseline	250	nonparola	2	ong	0	no	LB25M21	25	MASCHIO	2021-12-21_20h45.13.344	THAI_DOC	2021.2.3	Win32	59.95203837	0	98	98	98	1
m	1	0.769						MONACO	p	6	24	baseline	250	parola	1	ong	0	no	LB25M21	25	MASCHIO	2021-12-21_20h45.13.344	THAI_DOC	2021.2.3	Win32	59.95203837	0	99	99	99	1
l	0	1.286						DILUVIO	p	7	34	monitoring	0	parola	1	ong	0	no	LB25M21	25	MASCHIO	2021-12-21_20h45.13.344	THAI_DOC	2021.2.3	Win32	59.95203837						0	0	0	0	1
z	1	1.005						PADATO	np	6	0	monitoring	250	nonparola	2	ong	0	no	LB25M21	25	MASCHIO	2021-12-21_20h45.13.344	THAI_DOC	2021.2.3	Win32	59.95203837						0	1	1	1	1
m	1	0.706						STIVALE	p	7	10	monitoring	0	parola	1	ong	0	no	LB25M21	25	MASCHIO	2021-12-21_20h45.13.344	THAI_DOC	2021.2.3	Win32	59.95203837						0	2	2	2	1
z	1	0.917						BAMMINO	np	7	0	monitoring	0	nonparola	2	ong	0	no	LB25M21	25	MASCHIO	2021-12-21_20h45.13.344	THAI_DOC	2021.2.3	Win32	59.95203837						0	3	3	3	1
z	1	0.966						NUDOLA	np	6	0	monitoring	250	nonparola	2	ong	0	no	LB25M21	25	MASCHIO	2021-12-21_20h45.13.344	THAI_DOC	2021.2.3	Win32	59.95203837						0	4	4	4	1
m	1	0.787						ZAMPINO	p	7	6	monitoring	500	parola	1	ong	0	no	LB25M21	25	MASCHIO	2021-12-21_20h45.13.344	THAI_DOC	2021.2.3	Win32	59.95203837						0	5	5	5	1
m	1	0.937						CALDAIA	p	7	12	monitoring	250	parola	1	ong	0	no	LB25M21	25	MASCHIO	2021-12-21_20h45.13.344	THAI_DOC	2021.2.3	Win32	59.95203837						0	6	6	6	1
z	1	0.783						FULGINE	np	7	0	monitoring	0	nonparola	2	ong	0	no	LB25M21	25	MASCHIO	2021-12-21_20h45.13.344	THAI_DOC	2021.2.3	Win32	59.95203837						0	7	7	7	1
m	1	0.746						URANIO	p	6	9	monitoring	250	parola	1	ong	0	no	LB25M21	25	MASCHIO	2021-12-21_20h45.13.344	THAI_DOC	2021.2.3	Win32	59.95203837						0	8	8	8	1
z	1	0.9						APISSO	np	6	0	monitoring	500	nonparola	2	ong	0	no	LB25M21	25	MASCHIO	2021-12-21_20h45.13.344	THAI_DOC	2021.2.3	Win32	59.95203837						0	9	9	9	1
z	0	0.909						CAGERMA	np	7	0	monitoring	0	l	2	pmcue	0	no	LB25M21	25	MASCHIO	2021-12-21_20h45.13.344	THAI_DOC	2021.2.3	Win32	59.95203837						0	10	10	10	1
m	1	0.93						TAZZINA	p	7	10	monitoring	250	parola	1	ong	0	no	LB25M21	25	MASCHIO	2021-12-21_20h45.13.344	THAI_DOC	2021.2.3	Win32	59.95203837						0	11	11	11	1
m	1	1.012						VAPORE	p	6	40	monitoring	0	parola	1	ong	0	no	LB25M21	25	MASCHIO	2021-12-21_20h45.13.344	THAI_DOC	2021.2.3	Win32	59.95203837						0	12	12	12	1
z	1	0.775						FEDORE	np	6	0	monitoring	250	nonparola	2	ong	0	no	LB25M21	25	MASCHIO	2021-12-21_20h45.13.344	THAI_DOC	2021.2.3	Win32	59.95203837						0	13	13	13	1
m	1	0.947						MONTONE	p	7	8	monitoring	250	parola	1	ong	0	no	LB25M21	25	MASCHIO	2021-12-21_20h45.13.344	THAI_DOC	2021.2.3	Win32	59.95203837						0	14	14	14	1
z	1	1.133						CANEZZA	np	7	0	monitoring	0	nonparola	2	ong	0	no	LB25M21	25	MASCHIO	2021-12-21_20h45.13.344	THAI_DOC	2021.2.3	Win32	59.95203837						0	15	15	15	1
z	1	1.126						RAGINA	np	6	0	monitoring	250	nonparola	2	ong	0	no	LB25M21	25	MASCHIO	2021-12-21_20h45.13.344	THAI_DOC	2021.2.3	Win32	59.95203837						0	16	16	16	1
m	1	1.031						AGNELLO	p	7	17	monitoring	250	parola	1	ong	0	no	LB25M21	25	MASCHIO	2021-12-21_20h45.13.344	THAI_DOC	2021.2.3	Win32	59.95203837						0	17	17	17	1
z	1	0.799						PINARIO	np	7	0	monitoring	250	nonparola	2	ong	0	no	LB25M21	25	MASCHIO	2021-12-21_20h45.13.344	THAI_DOC	2021.2.3	Win32	59.95203837						0	18	18	18	1
m	0	0.866						INDANO	np	6	0	monitoring	500	nonparola	2	ong	0	no	LB25M21	25	MASCHIO	2021-12-21_20h45.13.344	THAI_DOC	2021.2.3	Win32	59.95203837						0	19	19	19	1
m	1	0.796						BISTURI	p	7	8	monitoring	250	parola	1	ong	0	no	LB25M21	25	MASCHIO	2021-12-21_20h45.13.344	THAI_DOC	2021.2.3	Win32	59.95203837						0	20	20	20	1
z	1	0.75						SECONTO	np	7	0	monitoring	250	nonparola	2	ong	0	no	LB25M21	25	MASCHIO	2021-12-21_20h45.13.344	THAI_DOC	2021.2.3	Win32	59.95203837						0	21	21	21	1
z	0	0.673						POMATA	p	6	0	monitoring	500	l	1	pmcue	0	no	LB25M21	25	MASCHIO	2021-12-21_20h45.13.344	THAI_DOC	2021.2.3	Win32	59.95203837						0	22	22	22	1
z	1	0.779						UMETTA	np	6	0	monitoring	250	nonparola	2	ong	0	no	LB25M21	25	MASCHIO	2021-12-21_20h45.13.344	THAI_DOC	2021.2.3	Win32	59.95203837						0	23	23	23	1
m	1	0.912						FRUSCIO	p	7	9	monitoring	0	parola	1	ong	0	no	LB25M21	25	MASCHIO	2021-12-21_20h45.13.344	THAI_DOC	2021.2.3	Win32	59.95203837						0	24	24	24	1
m	1	0.986						ORDIGNO	p	7	15	monitoring	250	parola	1	ong	0	no	LB25M21	25	MASCHIO	2021-12-21_20h45.13.344	THAI_DOC	2021.2.3	Win32	59.95203837						0	25	25	25	1
z	1	1.056						METALO	np	6	0	monitoring	0	nonparola	2	ong	0	no	LB25M21	25	MASCHIO	2021-12-21_20h45.13.344	THAI_DOC	2021.2.3	Win32	59.95203837						0	26	26	26	1
z	1	0.834						GAVERA	np	6	0	monitoring	500	nonparola	2	ong	0	no	LB25M21	25	MASCHIO	2021-12-21_20h45.13.344	THAI_DOC	2021.2.3	Win32	59.95203837						0	27	27	27	1
m	1	0.994						INSERTO	p	7	9	monitoring	0	parola	1	ong	0	no	LB25M21	25	MASCHIO	2021-12-21_20h45.13.344	THAI_DOC	2021.2.3	Win32	59.95203837						0	28	28	28	1
m	1	0.92						VICARIO	p	7	9	monitoring	500	parola	1	ong	0	no	LB25M21	25	MASCHIO	2021-12-21_20h45.13.344	THAI_DOC	2021.2.3	Win32	59.95203837						0	29	29	29	1
z	1	0.784						ACENDA	np	6	0	monitoring	0	nonparola	2	ong	0	no	LB25M21	25	MASCHIO	2021-12-21_20h45.13.344	THAI_DOC	2021.2.3	Win32	59.95203837						0	30	30	30	1
m	1	1.094						DECADE	p	6	7	monitoring	0	parola	1	ong	0	no	LB25M21	25	MASCHIO	2021-12-21_20h45.13.344	THAI_DOC	2021.2.3	Win32	59.95203837						0	31	31	31	1
z	1	1.064						PALETE	np	6	0	monitoring	500	nonparola	2	ong	0	no	LB25M21	25	MASCHIO	2021-12-21_20h45.13.344	THAI_DOC	2021.2.3	Win32	59.95203837						0	32	32	32	1
m	1	0.928						SENAPE	p	6	17	monitoring	500	parola	1	ong	0	no	LB25M21	25	MASCHIO	2021-12-21_20h45.13.344	THAI_DOC	2021.2.3	Win32	59.95203837						0	33	33	33	1
z	1	0.803						TENTONO	np	7	0	monitoring	0	nonparola	2	ong	0	no	LB25M21	25	MASCHIO	2021-12-21_20h45.13.344	THAI_DOC	2021.2.3	Win32	59.95203837						0	34	34	34	1
m	0	0.833						MANICO	p	6	12	monitoring	0	l	1	pmcue	0	no	LB25M21	25	MASCHIO	2021-12-21_20h45.13.344	THAI_DOC	2021.2.3	Win32	59.95203837						0	35	35	35	1
m	1	1.355						GETTONE	p	7	5	monitoring	250	parola	1	ong	0	no	LB25M21	25	MASCHIO	2021-12-21_20h45.13.344	THAI_DOC	2021.2.3	Win32	59.95203837						0	36	36	36	1
z	1	1.426						CALERA	np	6	0	monitoring	500	nonparola	2	ong	0	no	LB25M21	25	MASCHIO	2021-12-21_20h45.13.344	THAI_DOC	2021.2.3	Win32	59.95203837						0	37	37	37	1
m	1	0.849						USTIONE	p	7	20	monitoring	500	parola	1	ong	0	no	LB25M21	25	MASCHIO	2021-12-21_20h45.13.344	THAI_DOC	2021.2.3	Win32	59.95203837						0	38	38	38	1
m	1	0.886						LEGNAME	p	7	7	monitoring	0	parola	1	ong	0	no	LB25M21	25	MASCHIO	2021-12-21_20h45.13.344	THAI_DOC	2021.2.3	Win32	59.95203837						0	39	39	39	1
z	1	0.963						MODIVO	np	6	0	monitoring	0	nonparola	2	ong	0	no	LB25M21	25	MASCHIO	2021-12-21_20h45.13.344	THAI_DOC	2021.2.3	Win32	59.95203837						0	40	40	40	1
m	1	0.744						RADURA	p	6	9	monitoring	0	parola	1	ong	0	no	LB25M21	25	MASCHIO	2021-12-21_20h45.13.344	THAI_DOC	2021.2.3	Win32	59.95203837						0	41	41	41	1
z	1	0.735						TUANTO	np	6	0	monitoring	250	nonparola	2	ong	0	no	LB25M21	25	MASCHIO	2021-12-21_20h45.13.344	THAI_DOC	2021.2.3	Win32	59.95203837						0	42	42	42	1
m	1	1.031						PICCONE	p	7	11	monitoring	0	parola	1	ong	0	no	LB25M21	25	MASCHIO	2021-12-21_20h45.13.344	THAI_DOC	2021.2.3	Win32	59.95203837						0	43	43	43	1
z	1	1.221						LACREME	np	7	0	monitoring	250	nonparola	2	ong	0	no	LB25M21	25	MASCHIO	2021-12-21_20h45.13.344	THAI_DOC	2021.2.3	Win32	59.95203837						0	44	44	44	1
z	1	1.094						DILITTA	np	7	0	monitoring	500	nonparola	2	ong	0	no	LB25M21	25	MASCHIO	2021-12-21_20h45.13.344	THAI_DOC	2021.2.3	Win32	59.95203837						0	45	45	45	1
z	0	0.927						TOMANTE	np	7	0	monitoring	0	l	2	pmcue	0	no	LB25M21	25	MASCHIO	2021-12-21_20h45.13.344	THAI_DOC	2021.2.3	Win32	59.95203837						0	46	46	46	1
m	1	0.757						OTTONE	p	6	17	monitoring	500	parola	1	ong	0	no	LB25M21	25	MASCHIO	2021-12-21_20h45.13.344	THAI_DOC	2021.2.3	Win32	59.95203837						0	47	47	47	1
m	1	0.83						GAZEBO	p	6	8	monitoring	0	parola	1	ong	0	no	LB25M21	25	MASCHIO	2021-12-21_20h45.13.344	THAI_DOC	2021.2.3	Win32	59.95203837						0	48	48	48	1
z	1	0.867						NENICO	np	6	0	monitoring	250	nonparola	2	ong	0	no	LB25M21	25	MASCHIO	2021-12-21_20h45.13.344	THAI_DOC	2021.2.3	Win32	59.95203837						0	49	49	49	1
m	1	0.876						ARPIONE	p	7	12	monitoring	250	parola	1	ong	0	no	LB25M21	25	MASCHIO	2021-12-21_20h45.13.344	THAI_DOC	2021.2.3	Win32	59.95203837						0	50	50	50	1
z	1	1.011						VANIGIA	np	7	0	monitoring	500	nonparola	2	ong	0	no	LB25M21	25	MASCHIO	2021-12-21_20h45.13.344	THAI_DOC	2021.2.3	Win32	59.95203837						0	51	51	51	1
z	1	0.896						EBLISSE	np	7	0	monitoring	0	nonparola	2	ong	0	no	LB25M21	25	MASCHIO	2021-12-21_20h45.13.344	THAI_DOC	2021.2.3	Win32	59.95203837						0	52	52	52	1
m	1	0.762						CARTINA	p	7	13	monitoring	250	parola	1	ong	0	no	LB25M21	25	MASCHIO	2021-12-21_20h45.13.344	THAI_DOC	2021.2.3	Win32	59.95203837						0	53	53	53	1
z	1	0.701						TECITA	np	6	0	monitoring	500	nonparola	2	ong	0	no	LB25M21	25	MASCHIO	2021-12-21_20h45.13.344	THAI_DOC	2021.2.3	Win32	59.95203837						0	54	54	54	1
m	1	0.823						FELINO	p	6	9	monitoring	500	parola	1	ong	0	no	LB25M21	25	MASCHIO	2021-12-21_20h45.13.344	THAI_DOC	2021.2.3	Win32	59.95203837						0	55	55	55	1
z	1	1.201						GINEVRO	np	7	0	monitoring	250	nonparola	2	ong	0	no	LB25M21	25	MASCHIO	2021-12-21_20h45.13.344	THAI_DOC	2021.2.3	Win32	59.95203837						0	56	56	56	1
z	1	0.99						ELANCO	np	6	0	monitoring	250	nonparola	2	ong	0	no	LB25M21	25	MASCHIO	2021-12-21_20h45.13.344	THAI_DOC	2021.2.3	Win32	59.95203837						0	57	57	57	1
m	1	0.813						BIDONE	p	6	13	monitoring	0	parola	1	ong	0	no	LB25M21	25	MASCHIO	2021-12-21_20h45.13.344	THAI_DOC	2021.2.3	Win32	59.95203837						0	58	58	58	1
m	1	0.857						LEMURE	p	6	3	monitoring	500	parola	1	ong	0	no	LB25M21	25	MASCHIO	2021-12-21_20h45.13.344	THAI_DOC	2021.2.3	Win32	59.95203837						0	59	59	59	1
m	0	0.767						SAGOMA	p	6	0	monitoring	250	l	1	pmcue	0	no	LB25M21	25	MASCHIO	2021-12-21_20h45.13.344	THAI_DOC	2021.2.3	Win32	59.95203837						0	60	60	60	1
m	1	0.783						REPERTO	p	7	7	monitoring	0	parola	1	ong	0	no	LB25M21	25	MASCHIO	2021-12-21_20h45.13.344	THAI_DOC	2021.2.3	Win32	59.95203837						0	61	61	61	1
z	1	0.805						MIDULLO	np	7	0	monitoring	250	nonparola	2	ong	0	no	LB25M21	25	MASCHIO	2021-12-21_20h45.13.344	THAI_DOC	2021.2.3	Win32	59.95203837						0	62	62	62	1
m	0	0.739						DANNOLA	np	7	0	monitoring	500	nonparola	2	ong	0	no	LB25M21	25	MASCHIO	2021-12-21_20h45.13.344	THAI_DOC	2021.2.3	Win32	59.95203837						0	63	63	63	1
m	1	0.796						ORFANO	p	6	9	monitoring	500	parola	1	ong	0	no	LB25M21	25	MASCHIO	2021-12-21_20h45.13.344	THAI_DOC	2021.2.3	Win32	59.95203837						0	64	64	64	1
z	1	0.951						BANENA	np	6	0	monitoring	250	nonparola	2	ong	0	no	LB25M21	25	MASCHIO	2021-12-21_20h45.13.344	THAI_DOC	2021.2.3	Win32	59.95203837						0	65	65	65	1
z	1	1.744						FERPATA	np	7	0	monitoring	0	nonparola	2	ong	0	no	LB25M21	25	MASCHIO	2021-12-21_20h45.13.344	THAI_DOC	2021.2.3	Win32	59.95203837						0	66	66	66	1
m	1	0.916						NEURONE	p	7	11	monitoring	250	parola	1	ong	0	no	LB25M21	25	MASCHIO	2021-12-21_20h45.13.344	THAI_DOC	2021.2.3	Win32	59.95203837						0	67	67	67	1
z	1	1.037						LATTERA	np	7	0	monitoring	500	nonparola	2	ong	0	no	LB25M21	25	MASCHIO	2021-12-21_20h45.13.344	THAI_DOC	2021.2.3	Win32	59.95203837						0	68	68	68	1
m	0	1.031						GESIONE	np	7	0	monitoring	500	nonparola	2	ong	0	no	LB25M21	25	MASCHIO	2021-12-21_20h45.13.344	THAI_DOC	2021.2.3	Win32	59.95203837						0	69	69	69	1
m	1	0.781						PEDANA	p	6	18	monitoring	500	parola	1	ong	0	no	LB25M21	25	MASCHIO	2021-12-21_20h45.13.344	THAI_DOC	2021.2.3	Win32	59.95203837						0	70	70	70	1
z	0	1.552						MACIATA	np	7	0	monitoring	500	l	2	pmcue	0	no	LB25M21	25	MASCHIO	2021-12-21_20h45.13.344	THAI_DOC	2021.2.3	Win32	59.95203837						0	71	71	71	1
z	1	0.915						FIOLINO	np	7	0	monitoring	250	nonparola	2	ong	0	no	LB25M21	25	MASCHIO	2021-12-21_20h45.13.344	THAI_DOC	2021.2.3	Win32	59.95203837						0	72	72	72	1
m	1	1.18						INGORGO	p	7	16	monitoring	0	parola	1	ong	0	no	LB25M21	25	MASCHIO	2021-12-21_20h45.13.344	THAI_DOC	2021.2.3	Win32	59.95203837						0	73	73	73	1
z	1	0.834						IMPORO	np	6	0	monitoring	250	nonparola	2	ong	0	no	LB25M21	25	MASCHIO	2021-12-21_20h45.13.344	THAI_DOC	2021.2.3	Win32	59.95203837						0	74	74	74	1
m	1	0.773						NOBILE	p	6	29	monitoring	500	parola	1	ong	0	no	LB25M21	25	MASCHIO	2021-12-21_20h45.13.344	THAI_DOC	2021.2.3	Win32	59.95203837						0	75	75	75	1
m	1	1.098						MINIERA	p	7	19	monitoring	500	parola	1	ong	0	no	LB25M21	25	MASCHIO	2021-12-21_20h45.13.344	THAI_DOC	2021.2.3	Win32	59.95203837						0	76	76	76	1
z	1	0.739						ALLARVE	np	7	0	monitoring	500	nonparola	2	ong	0	no	LB25M21	25	MASCHIO	2021-12-21_20h45.13.344	THAI_DOC	2021.2.3	Win32	59.95203837						0	77	77	77	1
z	1	0.727						DIBANO	np	6	0	monitoring	250	nonparola	2	ong	0	no	LB25M21	25	MASCHIO	2021-12-21_20h45.13.344	THAI_DOC	2021.2.3	Win32	59.95203837						0	78	78	78	1
m	1	0.715						FAGOTTO	p	7	7	monitoring	0	parola	1	ong	0	no	LB25M21	25	MASCHIO	2021-12-21_20h45.13.344	THAI_DOC	2021.2.3	Win32	59.95203837						0	79	79	79	1
m	1	0.735						PALUDE	p	6	13	monitoring	0	parola	1	ong	0	no	LB25M21	25	MASCHIO	2021-12-21_20h45.13.344	THAI_DOC	2021.2.3	Win32	59.95203837						0	80	80	80	1
z	1	0.897						MUDINO	np	6	0	monitoring	500	nonparola	2	ong	0	no	LB25M21	25	MASCHIO	2021-12-21_20h45.13.344	THAI_DOC	2021.2.3	Win32	59.95203837						0	81	81	81	1
z	1	0.84						ESTEBA	np	6	0	monitoring	500	nonparola	2	ong	0	no	LB25M21	25	MASCHIO	2021-12-21_20h45.13.344	THAI_DOC	2021.2.3	Win32	59.95203837						0	82	82	82	1
m	0	0.785						MANTIDE	p	7	9	monitoring	250	l	1	pmcue	0	no	LB25M21	25	MASCHIO	2021-12-21_20h45.13.344	THAI_DOC	2021.2.3	Win32	59.95203837						0	83	83	83	1
m	1	1.29						UVETTA	p	6	11	monitoring	500	parola	1	ong	0	no	LB25M21	25	MASCHIO	2021-12-21_20h45.13.344	THAI_DOC	2021.2.3	Win32	59.95203837						0	84	84	84	1
m	1	1.269						ESILIO	p	6	41	monitoring	250	parola	1	ong	0	no	LB25M21	25	MASCHIO	2021-12-21_20h45.13.344	THAI_DOC	2021.2.3	Win32	59.95203837						0	85	85	85	1
m	0	1.479						RECRUTA	np	7	0	monitoring	500	nonparola	2	ong	0	no	LB25M21	25	MASCHIO	2021-12-21_20h45.13.344	THAI_DOC	2021.2.3	Win32	59.95203837						0	86	86	86	1
m	1	0.813						TIMONE	p	7	31	monitoring	250	parola	1	ong	0	no	LB25M21	25	MASCHIO	2021-12-21_20h45.13.344	THAI_DOC	2021.2.3	Win32	59.95203837						0	87	87	87	1
m	1	1.114						CAVOLO	p	6	13	monitoring	0	parola	1	ong	0	no	LB25M21	25	MASCHIO	2021-12-21_20h45.13.344	THAI_DOC	2021.2.3	Win32	59.95203837						0	88	88	88	1
z	1	1.325						NOTTARE	np	7	0	monitoring	500	nonparola	2	ong	0	no	LB25M21	25	MASCHIO	2021-12-21_20h45.13.344	THAI_DOC	2021.2.3	Win32	59.95203837						0	89	89	89	1
m	1	1.433						LICHENE	p	7	7	monitoring	0	parola	1	ong	0	no	LB25M21	25	MASCHIO	2021-12-21_20h45.13.344	THAI_DOC	2021.2.3	Win32	59.95203837						0	90	90	90	1
z	1	1.129						PUSTINO	np	7	0	monitoring	500	nonparola	2	ong	0	no	LB25M21	25	MASCHIO	2021-12-21_20h45.13.344	THAI_DOC	2021.2.3	Win32	59.95203837						0	91	91	91	1
m	1	0.823						MULINO	p	6	7	monitoring	0	parola	1	ong	0	no	LB25M21	25	MASCHIO	2021-12-21_20h45.13.344	THAI_DOC	2021.2.3	Win32	59.95203837						0	92	92	92	1
z	1	0.677						VAROLO	np	6	0	monitoring	0	nonparola	2	ong	0	no	LB25M21	25	MASCHIO	2021-12-21_20h45.13.344	THAI_DOC	2021.2.3	Win32	59.95203837						0	93	93	93	1
m	0	0.681						ENIGMA	p	6	9	monitoring	500	l	1	pmcue	0	no	LB25M21	25	MASCHIO	2021-12-21_20h45.13.344	THAI_DOC	2021.2.3	Win32	59.95203837						0	94	94	94	1
m	1	1.193						NARICE	p	6	15	monitoring	250	parola	1	ong	0	no	LB25M21	25	MASCHIO	2021-12-21_20h45.13.344	THAI_DOC	2021.2.3	Win32	59.95203837						0	95	95	95	1
z	1	0.843						CAVIDE	np	6	0	monitoring	500	nonparola	2	ong	0	no	LB25M21	25	MASCHIO	2021-12-21_20h45.13.344	THAI_DOC	2021.2.3	Win32	59.95203837						0	96	96	96	1
z	1	1.068						VOLACE	np	6	0	monitoring	0	nonparola	2	ong	0	no	LB25M21	25	MASCHIO	2021-12-21_20h45.13.344	THAI_DOC	2021.2.3	Win32	59.95203837						0	97	97	97	1
m	0	0.776						SADICE	np	6	0	monitoring	0	nonparola	2	ong	0	no	LB25M21	25	MASCHIO	2021-12-21_20h45.13.344	THAI_DOC	2021.2.3	Win32	59.95203837						0	98	98	98	1
m	1	0.91						VORTICE	p	7	14	monitoring	250	parola	1	ong	0	no	LB25M21	25	MASCHIO	2021-12-21_20h45.13.344	THAI_DOC	2021.2.3	Win32	59.95203837						0	99	99	99	1
																			LB25M21	25	MASCHIO	2021-12-21_20h45.13.344	THAI_DOC	2021.2.3	Win32	59.95203837											y	1	5.882	n	1	7.052	n	1	4.196
