# Supplementary material for: Thinking about it: the impact of COVID-19-related stimuli on prospective memory
Source: PeerJ. 2023 Nov 16;11:e16389. doi: 10.7717/peerj.16389 (PMC10657566; doi:10.7717/peerj.16389)
Supplement: Supplemental Information 4 — The raw data from both the task and the questionnaire. Both folders are divided in the three conditions (COV, DOC, and NEGA) depending on the presented video clip. [file peerj-11-16389-s004.zip › Data/RAW_Data_Task/DOC_version/SD19F8_doc.csv]

trial_key.keys	trial_key.corr	trial_key.rt	trials_loop_practice.thisRepN	trials_loop_practice.thisTrialN	trials_loop_practice.thisN	trials_loop_practice.thisIndex	trials_loop_practice.ran	stimolo	parolanonparola	lunghezza	frequenza	blocco	jitter	rispcorr	StimTrig	stim_type	stimulus_after	underline	ID_Soggetto*	Età*	Sesso	date	expName	psychopyVersion	OS	frameRate	trials_loop_baseline.thisRepN	trials_loop_baseline.thisTrialN	trials_loop_baseline.thisN	trials_loop_baseline.thisIndex	trials_loop_baseline.ran	trials_loop_attention.thisRepN	trials_loop_attention.thisTrialN	trials_loop_attention.thisN	trials_loop_attention.thisIndex	trials_loop_attention.ran	neutral1_key.keys	neutral1_key.corr	neutral1_key.rt	neutral1_key_2.keys	neutral1_key_2.corr	neutral1_key_2.rt	neutral1_key_3.keys	neutral1_key_3.corr	neutral1_key_3.rt
m	1	1.4082	0	0	0	0	1	ARANCIA	p	7	31	practice	500	parola	1	ong	0	no	SD19F8	19	F	2021-10-11_11h09.17.291	THAI_DOC	2021.2.3	Win32	59.57345407
m	0	0.8499	0	1	1	1	1	RECINA	np	6	0	practice	500	nonparola	2	ong	0	no	SD19F8	19	F	2021-10-11_11h09.17.291	THAI_DOC	2021.2.3	Win32	59.57345407
z	1	1.0395	0	2	2	2	1	TUCCANA	np	7	0	practice	250	nonparola	2	ong	0	no	SD19F8	19	F	2021-10-11_11h09.17.291	THAI_DOC	2021.2.3	Win32	59.57345407
m	1	0.8829	0	3	3	3	1	PETTINE	p	7	1	practice	0	parola	1	ong	0	no	SD19F8	19	F	2021-10-11_11h09.17.291	THAI_DOC	2021.2.3	Win32	59.57345407
z	1	1.8995	0	4	4	4	1	INFITO	np	6	0	practice	500	nonparola	2	ong	0	no	SD19F8	19	F	2021-10-11_11h09.17.291	THAI_DOC	2021.2.3	Win32	59.57345407
m	1	1.8362	0	5	5	5	1	GIUDICE	p	7	374	practice	500	parola	1	ong	0	no	SD19F8	19	F	2021-10-11_11h09.17.291	THAI_DOC	2021.2.3	Win32	59.57345407
m	1	1.0495	0	6	6	6	1	VOLANTE	p	7	89	practice	0	parola	1	ong	0	no	SD19F8	19	F	2021-10-11_11h09.17.291	THAI_DOC	2021.2.3	Win32	59.57345407
z	1	0.8275	0	7	7	7	1	CUBELA	np	6	0	practice	250	nonparola	2	ong	0	no	SD19F8	19	F	2021-10-11_11h09.17.291	THAI_DOC	2021.2.3	Win32	59.57345407
z	1	1.1836	0	8	8	8	1	LUGGINE	np	7	0	practice	0	nonparola	2	ong	0	no	SD19F8	19	F	2021-10-11_11h09.17.291	THAI_DOC	2021.2.3	Win32	59.57345407
m	1	1.2994	0	9	9	9	1	DISEGNO	p	7	201	practice	0	parola	1	ong	0	no	SD19F8	19	F	2021-10-11_11h09.17.291	THAI_DOC	2021.2.3	Win32	59.57345407
m	1	0.6456						RELITTO	p	7	8	baseline	500	parola	1	ong	0	no	SD19F8	19	F	2021-10-11_11h09.17.291	THAI_DOC	2021.2.3	Win32	59.57345407	0	0	0	0	1
m	1	1.2195						GERANIO	p	7	12	baseline	250	parola	1	ong	0	no	SD19F8	19	F	2021-10-11_11h09.17.291	THAI_DOC	2021.2.3	Win32	59.57345407	0	1	1	1	1
z	1	0.8673						VANANGA	np	7	0	baseline	0	nonparola	2	ong	0	no	SD19F8	19	F	2021-10-11_11h09.17.291	THAI_DOC	2021.2.3	Win32	59.57345407	0	2	2	2	1
m	1	0.7378						NATICA	p	6	5	baseline	250	parola	1	ong	0	no	SD19F8	19	F	2021-10-11_11h09.17.291	THAI_DOC	2021.2.3	Win32	59.57345407	0	3	3	3	1
	0							USTELLO	np	7	0	baseline	500	nonparola	2	ong	0	no	SD19F8	19	F	2021-10-11_11h09.17.291	THAI_DOC	2021.2.3	Win32	59.57345407	0	4	4	4	1
m	1	1.0787						METANO	p	6	17	baseline	250	parola	1	ong	0	no	SD19F8	19	F	2021-10-11_11h09.17.291	THAI_DOC	2021.2.3	Win32	59.57345407	0	5	5	5	1
z	1	1.1493						FIURIA	np	6	0	baseline	500	nonparola	2	ong	0	no	SD19F8	19	F	2021-10-11_11h09.17.291	THAI_DOC	2021.2.3	Win32	59.57345407	0	6	6	6	1
m	1	1.2224						SUGHERO	p	7	5	baseline	250	parola	1	ong	0	no	SD19F8	19	F	2021-10-11_11h09.17.291	THAI_DOC	2021.2.3	Win32	59.57345407	0	7	7	7	1
z	1	1.2171						PIROTA	np	6	0	baseline	250	nonparola	2	ong	0	no	SD19F8	19	F	2021-10-11_11h09.17.291	THAI_DOC	2021.2.3	Win32	59.57345407	0	8	8	8	1
z	1	1.7326						BAMBORA	np	7	0	baseline	0	nonparola	2	ong	0	no	SD19F8	19	F	2021-10-11_11h09.17.291	THAI_DOC	2021.2.3	Win32	59.57345407	0	9	9	9	1
m	1	0.8167						PETALO	p	6	27	baseline	250	parola	1	ong	0	no	SD19F8	19	F	2021-10-11_11h09.17.291	THAI_DOC	2021.2.3	Win32	59.57345407	0	10	10	10	1
m	1	1.1523						ELMETTO	p	7	5	baseline	0	parola	1	ong	0	no	SD19F8	19	F	2021-10-11_11h09.17.291	THAI_DOC	2021.2.3	Win32	59.57345407	0	11	11	11	1
z	1	0.8443						DOBILE	np	6	0	baseline	250	nonparola	2	ong	0	no	SD19F8	19	F	2021-10-11_11h09.17.291	THAI_DOC	2021.2.3	Win32	59.57345407	0	12	12	12	1
z	0	0.8498						BAVERO	p	6	7	baseline	0	parola	1	ong	0	no	SD19F8	19	F	2021-10-11_11h09.17.291	THAI_DOC	2021.2.3	Win32	59.57345407	0	13	13	13	1
m	1	0.7518						VALENZA	p	7	10	baseline	500	parola	1	ong	0	no	SD19F8	19	F	2021-10-11_11h09.17.291	THAI_DOC	2021.2.3	Win32	59.57345407	0	14	14	14	1
z	1	0.871						ORDONE	np	6	0	baseline	250	nonparola	2	ong	0	no	SD19F8	19	F	2021-10-11_11h09.17.291	THAI_DOC	2021.2.3	Win32	59.57345407	0	15	15	15	1
z	1	1.7207						TERPONE	np	7	0	baseline	250	nonparola	2	ong	0	no	SD19F8	19	F	2021-10-11_11h09.17.291	THAI_DOC	2021.2.3	Win32	59.57345407	0	16	16	16	1
m	1	0.7697						INCHINO	p	7	10	baseline	250	parola	1	ong	0	no	SD19F8	19	F	2021-10-11_11h09.17.291	THAI_DOC	2021.2.3	Win32	59.57345407	0	17	17	17	1
m	1	0.789						ETTARO	p	6	31	baseline	0	parola	1	ong	0	no	SD19F8	19	F	2021-10-11_11h09.17.291	THAI_DOC	2021.2.3	Win32	59.57345407	0	18	18	18	1
z	1	0.8461						LUVACA	np	6	0	baseline	250	nonparola	2	ong	0	no	SD19F8	19	F	2021-10-11_11h09.17.291	THAI_DOC	2021.2.3	Win32	59.57345407	0	19	19	19	1
m	1	0.8851						DUETTO	p	6	23	baseline	500	parola	1	ong	0	no	SD19F8	19	F	2021-10-11_11h09.17.291	THAI_DOC	2021.2.3	Win32	59.57345407	0	20	20	20	1
m	0	1.0201						PUPILE	np	6	0	baseline	250	nonparola	2	ong	0	no	SD19F8	19	F	2021-10-11_11h09.17.291	THAI_DOC	2021.2.3	Win32	59.57345407	0	21	21	21	1
z	1	1.2875						STOVACO	np	7	0	baseline	0	nonparola	2	ong	0	no	SD19F8	19	F	2021-10-11_11h09.17.291	THAI_DOC	2021.2.3	Win32	59.57345407	0	22	22	22	1
m	1	0.686						BARILE	p	6	7	baseline	500	parola	1	ong	0	no	SD19F8	19	F	2021-10-11_11h09.17.291	THAI_DOC	2021.2.3	Win32	59.57345407	0	23	23	23	1
z	1	1.2293						RANAIO	np	6	0	baseline	250	nonparola	2	ong	0	no	SD19F8	19	F	2021-10-11_11h09.17.291	THAI_DOC	2021.2.3	Win32	59.57345407	0	24	24	24	1
m	1	1.3865						CAVERNA	p	7	14	baseline	250	parola	1	ong	0	no	SD19F8	19	F	2021-10-11_11h09.17.291	THAI_DOC	2021.2.3	Win32	59.57345407	0	25	25	25	1
z	1	1.2368						ROTOIA	np	7	0	baseline	500	nonparola	2	ong	0	no	SD19F8	19	F	2021-10-11_11h09.17.291	THAI_DOC	2021.2.3	Win32	59.57345407	0	26	26	26	1
m	1	0.9671						ALTURA	p	6	8	baseline	500	parola	1	ong	0	no	SD19F8	19	F	2021-10-11_11h09.17.291	THAI_DOC	2021.2.3	Win32	59.57345407	0	27	27	27	1
m	1	0.7955						DIPINTO	p	7	21	baseline	0	parola	1	ong	0	no	SD19F8	19	F	2021-10-11_11h09.17.291	THAI_DOC	2021.2.3	Win32	59.57345407	0	28	28	28	1
m	1	0.6098						LEGUME	p	6	11	baseline	250	parola	1	ong	0	no	SD19F8	19	F	2021-10-11_11h09.17.291	THAI_DOC	2021.2.3	Win32	59.57345407	0	29	29	29	1
z	1	0.9039						FEDINO	np	6	0	baseline	500	nonparola	2	ong	0	no	SD19F8	19	F	2021-10-11_11h09.17.291	THAI_DOC	2021.2.3	Win32	59.57345407	0	30	30	30	1
m	1	0.7361						MENSOLA	p	7	7	baseline	0	parola	1	ong	0	no	SD19F8	19	F	2021-10-11_11h09.17.291	THAI_DOC	2021.2.3	Win32	59.57345407	0	31	31	31	1
z	1	0.9501						ALCUME	np	6	0	baseline	500	nonparola	2	ong	0	no	SD19F8	19	F	2021-10-11_11h09.17.291	THAI_DOC	2021.2.3	Win32	59.57345407	0	32	32	32	1
m	1	0.818						INNESTO	p	6	13	baseline	0	parola	1	ong	0	no	SD19F8	19	F	2021-10-11_11h09.17.291	THAI_DOC	2021.2.3	Win32	59.57345407	0	33	33	33	1
z	1	0.8683						LAVENDA	np	7	0	baseline	0	nonparola	2	ong	0	no	SD19F8	19	F	2021-10-11_11h09.17.291	THAI_DOC	2021.2.3	Win32	59.57345407	0	34	34	34	1
m	1	1.059						SLAVINA	p	7	5	baseline	500	parola	1	ong	0	no	SD19F8	19	F	2021-10-11_11h09.17.291	THAI_DOC	2021.2.3	Win32	59.57345407	0	35	35	35	1
m	1	1.0279						ORMONE	p	6	6	baseline	500	parola	1	ong	0	no	SD19F8	19	F	2021-10-11_11h09.17.291	THAI_DOC	2021.2.3	Win32	59.57345407	0	36	36	36	1
z	1	0.8413						UMIONE	np	6	0	baseline	0	nonparola	2	ong	0	no	SD19F8	19	F	2021-10-11_11h09.17.291	THAI_DOC	2021.2.3	Win32	59.57345407	0	37	37	37	1
m	1	0.5679						SALAME	p	6	14	baseline	0	parola	1	ong	0	no	SD19F8	19	F	2021-10-11_11h09.17.291	THAI_DOC	2021.2.3	Win32	59.57345407	0	38	38	38	1
z	1	1.1086						GANDOLA	np	7	0	baseline	500	nonparola	2	ong	0	no	SD19F8	19	F	2021-10-11_11h09.17.291	THAI_DOC	2021.2.3	Win32	59.57345407	0	39	39	39	1
z	1	1.0726						DIGEGNO	np	7	0	baseline	500	nonparola	2	ong	0	no	SD19F8	19	F	2021-10-11_11h09.17.291	THAI_DOC	2021.2.3	Win32	59.57345407	0	40	40	40	1
z	1	0.9086						BACRECA	np	7	0	baseline	0	nonparola	2	ong	0	no	SD19F8	19	F	2021-10-11_11h09.17.291	THAI_DOC	2021.2.3	Win32	59.57345407	0	41	41	41	1
m	1	1.2161						RUDERE	p	6	8	baseline	250	parola	1	ong	0	no	SD19F8	19	F	2021-10-11_11h09.17.291	THAI_DOC	2021.2.3	Win32	59.57345407	0	42	42	42	1
z	1	0.7941						OSCITE	np	6	0	baseline	250	nonparola	2	ong	0	no	SD19F8	19	F	2021-10-11_11h09.17.291	THAI_DOC	2021.2.3	Win32	59.57345407	0	43	43	43	1
m	1	0.6594						NETTARE	p	7	14	baseline	500	parola	1	ong	0	no	SD19F8	19	F	2021-10-11_11h09.17.291	THAI_DOC	2021.2.3	Win32	59.57345407	0	44	44	44	1
m	0	0.6562						PENTERA	np	7	0	baseline	0	nonparola	2	ong	0	no	SD19F8	19	F	2021-10-11_11h09.17.291	THAI_DOC	2021.2.3	Win32	59.57345407	0	45	45	45	1
z	1	0.7516						NEBOZIO	np	7	0	baseline	250	nonparola	2	ong	0	no	SD19F8	19	F	2021-10-11_11h09.17.291	THAI_DOC	2021.2.3	Win32	59.57345407	0	46	46	46	1
m	1	1.0076						ZATTERA	p	7	14	baseline	500	parola	1	ong	0	no	SD19F8	19	F	2021-10-11_11h09.17.291	THAI_DOC	2021.2.3	Win32	59.57345407	0	47	47	47	1
m	1	1.0532						LAMIERA	p	7	11	baseline	500	parola	1	ong	0	no	SD19F8	19	F	2021-10-11_11h09.17.291	THAI_DOC	2021.2.3	Win32	59.57345407	0	48	48	48	1
z	1	1.6716						CULINA	np	6	0	baseline	500	nonparola	2	ong	0	no	SD19F8	19	F	2021-10-11_11h09.17.291	THAI_DOC	2021.2.3	Win32	59.57345407	0	49	49	49	1
m	1	0.6853						FALANGE	p	7	9	baseline	250	parola	1	ong	0	no	SD19F8	19	F	2021-10-11_11h09.17.291	THAI_DOC	2021.2.3	Win32	59.57345407	0	50	50	50	1
m	1	0.8193						PEDALE	p	6	16	baseline	500	parola	1	ong	0	no	SD19F8	19	F	2021-10-11_11h09.17.291	THAI_DOC	2021.2.3	Win32	59.57345407	0	51	51	51	1
z	1	0.889						METARDO	np	7	0	baseline	500	nonparola	2	ong	0	no	SD19F8	19	F	2021-10-11_11h09.17.291	THAI_DOC	2021.2.3	Win32	59.57345407	0	52	52	52	1
m	1	0.6337						EMPORIO	p	7	3	baseline	250	parola	1	ong	0	no	SD19F8	19	F	2021-10-11_11h09.17.291	THAI_DOC	2021.2.3	Win32	59.57345407	0	53	53	53	1
z	1	0.7863						TAPORE	np	6	0	baseline	0	nonparola	2	ong	0	no	SD19F8	19	F	2021-10-11_11h09.17.291	THAI_DOC	2021.2.3	Win32	59.57345407	0	54	54	54	1
z	1	0.8499						DENTIDE	np	7	0	baseline	250	nonparola	2	ong	0	no	SD19F8	19	F	2021-10-11_11h09.17.291	THAI_DOC	2021.2.3	Win32	59.57345407	0	55	55	55	1
z	1	0.969						SEPERTO	np	7	0	baseline	500	nonparola	2	ong	0	no	SD19F8	19	F	2021-10-11_11h09.17.291	THAI_DOC	2021.2.3	Win32	59.57345407	0	56	56	56	1
m	1	0.8244						MUCOSA	p	6	6	baseline	500	parola	1	ong	0	no	SD19F8	19	F	2021-10-11_11h09.17.291	THAI_DOC	2021.2.3	Win32	59.57345407	0	57	57	57	1
z	1	0.7733						BECULLA	np	7	0	baseline	250	nonparola	2	ong	0	no	SD19F8	19	F	2021-10-11_11h09.17.291	THAI_DOC	2021.2.3	Win32	59.57345407	0	58	58	58	1
m	1	0.7693						FUCINA	p	6	8	baseline	250	parola	1	ong	0	no	SD19F8	19	F	2021-10-11_11h09.17.291	THAI_DOC	2021.2.3	Win32	59.57345407	0	59	59	59	1
m	1	0.891						ECLISSI	p	7	5	baseline	0	parola	1	ong	0	no	SD19F8	19	F	2021-10-11_11h09.17.291	THAI_DOC	2021.2.3	Win32	59.57345407	0	60	60	60	1
m	1	0.5999						TROFEO	p	6	23	baseline	250	parola	1	ong	0	no	SD19F8	19	F	2021-10-11_11h09.17.291	THAI_DOC	2021.2.3	Win32	59.57345407	0	61	61	61	1
m	1	0.5579						ROTTAME	p	7	7	baseline	0	parola	1	ong	0	no	SD19F8	19	F	2021-10-11_11h09.17.291	THAI_DOC	2021.2.3	Win32	59.57345407	0	62	62	62	1
z	1	0.7531						MENDOLO	np	7	0	baseline	500	nonparola	2	ong	0	no	SD19F8	19	F	2021-10-11_11h09.17.291	THAI_DOC	2021.2.3	Win32	59.57345407	0	63	63	63	1
z	1	0.6583						ARSINE	np	6	0	baseline	250	nonparola	2	ong	0	no	SD19F8	19	F	2021-10-11_11h09.17.291	THAI_DOC	2021.2.3	Win32	59.57345407	0	64	64	64	1
m	1	0.6499						TISANA	p	6	7	baseline	0	parola	1	ong	0	no	SD19F8	19	F	2021-10-11_11h09.17.291	THAI_DOC	2021.2.3	Win32	59.57345407	0	65	65	65	1
z	1	0.7667						ORLINO	np	6	0	baseline	0	nonparola	2	ong	0	no	SD19F8	19	F	2021-10-11_11h09.17.291	THAI_DOC	2021.2.3	Win32	59.57345407	0	66	66	66	1
z	0	1.2503						ARINGA	p	6	9	baseline	500	parola	1	ong	0	no	SD19F8	19	F	2021-10-11_11h09.17.291	THAI_DOC	2021.2.3	Win32	59.57345407	0	67	67	67	1
z	1	1.1043						TENGINE	np	7	0	baseline	0	nonparola	2	ong	0	no	SD19F8	19	F	2021-10-11_11h09.17.291	THAI_DOC	2021.2.3	Win32	59.57345407	0	68	68	68	1
m	1	0.5618						ATTICO	p	6	6	baseline	500	parola	1	ong	0	no	SD19F8	19	F	2021-10-11_11h09.17.291	THAI_DOC	2021.2.3	Win32	59.57345407	0	69	69	69	1
z	1	0.767						VENORE	np	6	0	baseline	250	nonparola	2	ong	0	no	SD19F8	19	F	2021-10-11_11h09.17.291	THAI_DOC	2021.2.3	Win32	59.57345407	0	70	70	70	1
m	1	0.8167						DARSENA	p	7	9	baseline	0	parola	1	ong	0	no	SD19F8	19	F	2021-10-11_11h09.17.291	THAI_DOC	2021.2.3	Win32	59.57345407	0	71	71	71	1
z	1	1.1384						ALCIERE	np	7	0	baseline	250	nonparola	2	ong	0	no	SD19F8	19	F	2021-10-11_11h09.17.291	THAI_DOC	2021.2.3	Win32	59.57345407	0	72	72	72	1
z	1	0.9286						ENTIMO	np	6	0	baseline	0	nonparola	2	ong	0	no	SD19F8	19	F	2021-10-11_11h09.17.291	THAI_DOC	2021.2.3	Win32	59.57345407	0	73	73	73	1
m	1	0.6701						LIVIDO	p	6	8	baseline	500	parola	1	ong	0	no	SD19F8	19	F	2021-10-11_11h09.17.291	THAI_DOC	2021.2.3	Win32	59.57345407	0	74	74	74	1
m	1	0.626						NAUSEA	p	6	15	baseline	0	parola	1	ong	0	no	SD19F8	19	F	2021-10-11_11h09.17.291	THAI_DOC	2021.2.3	Win32	59.57345407	0	75	75	75	1
z	1	0.9213						VERCACE	np	7	0	baseline	500	nonparola	2	ong	0	no	SD19F8	19	F	2021-10-11_11h09.17.291	THAI_DOC	2021.2.3	Win32	59.57345407	0	76	76	76	1
m	1	0.917						COFANO	p	6	9	baseline	0	parola	1	ong	0	no	SD19F8	19	F	2021-10-11_11h09.17.291	THAI_DOC	2021.2.3	Win32	59.57345407	0	77	77	77	1
z	1	1.0388						USPICIO	np	7	0	baseline	250	nonparola	2	ong	0	no	SD19F8	19	F	2021-10-11_11h09.17.291	THAI_DOC	2021.2.3	Win32	59.57345407	0	78	78	78	1
m	1	0.6117						IMBUTO	p	6	9	baseline	0	parola	1	ong	0	no	SD19F8	19	F	2021-10-11_11h09.17.291	THAI_DOC	2021.2.3	Win32	59.57345407	0	79	79	79	1
z	1	1.0167						SADIVA	np	6	0	baseline	500	nonparola	2	ong	0	no	SD19F8	19	F	2021-10-11_11h09.17.291	THAI_DOC	2021.2.3	Win32	59.57345407	0	80	80	80	1
m	1	0.7778						BOZZOLO	p	7	7	baseline	0	parola	1	ong	0	no	SD19F8	19	F	2021-10-11_11h09.17.291	THAI_DOC	2021.2.3	Win32	59.57345407	0	81	81	81	1
z	1	0.7604						OMPICCIO	np	7	0	baseline	0	nonparola	2	ong	0	no	SD19F8	19	F	2021-10-11_11h09.17.291	THAI_DOC	2021.2.3	Win32	59.57345407	0	82	82	82	1
z	1	0.8467						LIMPONE	np	7	0	baseline	500	nonparola	2	ong	0	no	SD19F8	19	F	2021-10-11_11h09.17.291	THAI_DOC	2021.2.3	Win32	59.57345407	0	83	83	83	1
z	1	0.9105						NARCICO	np	7	0	baseline	250	nonparola	2	ong	0	no	SD19F8	19	F	2021-10-11_11h09.17.291	THAI_DOC	2021.2.3	Win32	59.57345407	0	84	84	84	1
m	1	0.6573						PASCOLO	p	7	7	baseline	0	parola	1	ong	0	no	SD19F8	19	F	2021-10-11_11h09.17.291	THAI_DOC	2021.2.3	Win32	59.57345407	0	85	85	85	1
z	1	1.0164						INSOGNA	np	7	0	baseline	250	nonparola	2	ong	0	no	SD19F8	19	F	2021-10-11_11h09.17.291	THAI_DOC	2021.2.3	Win32	59.57345407	0	86	86	86	1
m	1	0.9003						PATINA	p	6	14	baseline	250	parola	1	ong	0	no	SD19F8	19	F	2021-10-11_11h09.17.291	THAI_DOC	2021.2.3	Win32	59.57345407	0	87	87	87	1
z	1	0.7336						ADOLTO	np	7	0	baseline	0	nonparola	2	ong	0	no	SD19F8	19	F	2021-10-11_11h09.17.291	THAI_DOC	2021.2.3	Win32	59.57345407	0	88	88	88	1
m	1	1.5612						UTENTE	p	6	34	baseline	0	parola	1	ong	0	no	SD19F8	19	F	2021-10-11_11h09.17.291	THAI_DOC	2021.2.3	Win32	59.57345407	0	89	89	89	1
z	1	0.7054						CIPELLA	np	7	0	baseline	500	nonparola	2	ong	0	no	SD19F8	19	F	2021-10-11_11h09.17.291	THAI_DOC	2021.2.3	Win32	59.57345407	0	90	90	90	1
m	1	0.7553						GINEPRO	p	7	10	baseline	0	parola	1	ong	0	no	SD19F8	19	F	2021-10-11_11h09.17.291	THAI_DOC	2021.2.3	Win32	59.57345407	0	91	91	91	1
z	1	1.1948						NONATO	np	6	0	baseline	500	nonparola	2	ong	0	no	SD19F8	19	F	2021-10-11_11h09.17.291	THAI_DOC	2021.2.3	Win32	59.57345407	0	92	92	92	1
m	1	0.622						CALICE	p	6	10	baseline	0	parola	1	ong	0	no	SD19F8	19	F	2021-10-11_11h09.17.291	THAI_DOC	2021.2.3	Win32	59.57345407	0	93	93	93	1
m	1	0.7832						TORACE	p	6	31	baseline	250	parola	1	ong	0	no	SD19F8	19	F	2021-10-11_11h09.17.291	THAI_DOC	2021.2.3	Win32	59.57345407	0	94	94	94	1
z	0	0.9063						REDINE	p	6	8	baseline	500	parola	1	ong	0	no	SD19F8	19	F	2021-10-11_11h09.17.291	THAI_DOC	2021.2.3	Win32	59.57345407	0	95	95	95	1
m	1	0.542						GOMITO	p	6	35	baseline	0	parola	1	ong	0	no	SD19F8	19	F	2021-10-11_11h09.17.291	THAI_DOC	2021.2.3	Win32	59.57345407	0	96	96	96	1
z	1	0.8402						INGENSO	np	7	0	baseline	500	nonparola	2	ong	0	no	SD19F8	19	F	2021-10-11_11h09.17.291	THAI_DOC	2021.2.3	Win32	59.57345407	0	97	97	97	1
m	0	0.524						COVALLO	np	7	0	baseline	250	nonparola	2	ong	0	no	SD19F8	19	F	2021-10-11_11h09.17.291	THAI_DOC	2021.2.3	Win32	59.57345407	0	98	98	98	1
m	1	0.7334						MONACO	p	6	24	baseline	250	parola	1	ong	0	no	SD19F8	19	F	2021-10-11_11h09.17.291	THAI_DOC	2021.2.3	Win32	59.57345407	0	99	99	99	1
m	1	1.6797						DILUVIO	p	7	34	monitoring	0	parola	1	ong	0	no	SD19F8	19	F	2021-10-11_11h09.17.291	THAI_DOC	2021.2.3	Win32	59.57345407						0	0	0	0	1
z	1	0.9841						PADATO	np	6	0	monitoring	250	nonparola	2	ong	0	no	SD19F8	19	F	2021-10-11_11h09.17.291	THAI_DOC	2021.2.3	Win32	59.57345407						0	1	1	1	1
m	1	0.8866						STIVALE	p	7	10	monitoring	0	parola	1	ong	0	no	SD19F8	19	F	2021-10-11_11h09.17.291	THAI_DOC	2021.2.3	Win32	59.57345407						0	2	2	2	1
z	1	1.0311						BAMMINO	np	7	0	monitoring	0	nonparola	2	ong	0	no	SD19F8	19	F	2021-10-11_11h09.17.291	THAI_DOC	2021.2.3	Win32	59.57345407						0	3	3	3	1
z	1	0.8732						NUDOLA	np	6	0	monitoring	250	nonparola	2	ong	0	no	SD19F8	19	F	2021-10-11_11h09.17.291	THAI_DOC	2021.2.3	Win32	59.57345407						0	4	4	4	1
m	1	1.5319						ZAMPINO	p	7	6	monitoring	500	parola	1	ong	0	no	SD19F8	19	F	2021-10-11_11h09.17.291	THAI_DOC	2021.2.3	Win32	59.57345407						0	5	5	5	1
m	1	1.0478						CALDAIA	p	7	12	monitoring	250	parola	1	ong	0	no	SD19F8	19	F	2021-10-11_11h09.17.291	THAI_DOC	2021.2.3	Win32	59.57345407						0	6	6	6	1
z	1	1.2469						FULGINE	np	7	0	monitoring	0	nonparola	2	ong	0	no	SD19F8	19	F	2021-10-11_11h09.17.291	THAI_DOC	2021.2.3	Win32	59.57345407						0	7	7	7	1
m	1	1.3293						URANIO	p	6	9	monitoring	250	parola	1	ong	0	no	SD19F8	19	F	2021-10-11_11h09.17.291	THAI_DOC	2021.2.3	Win32	59.57345407						0	8	8	8	1
z	1	0.8736						APISSO	np	6	0	monitoring	500	nonparola	2	ong	0	no	SD19F8	19	F	2021-10-11_11h09.17.291	THAI_DOC	2021.2.3	Win32	59.57345407						0	9	9	9	1
	0							CAGERMA	np	7	0	monitoring	0	l	2	pmcue	0	no	SD19F8	19	F	2021-10-11_11h09.17.291	THAI_DOC	2021.2.3	Win32	59.57345407						0	10	10	10	1
m	1	1.256						TAZZINA	p	7	10	monitoring	250	parola	1	ong	0	no	SD19F8	19	F	2021-10-11_11h09.17.291	THAI_DOC	2021.2.3	Win32	59.57345407						0	11	11	11	1
m	1	0.8476						VAPORE	p	6	40	monitoring	0	parola	1	ong	0	no	SD19F8	19	F	2021-10-11_11h09.17.291	THAI_DOC	2021.2.3	Win32	59.57345407						0	12	12	12	1
z	1	0.9989						FEDORE	np	6	0	monitoring	250	nonparola	2	ong	0	no	SD19F8	19	F	2021-10-11_11h09.17.291	THAI_DOC	2021.2.3	Win32	59.57345407						0	13	13	13	1
m	1	1.1645						MONTONE	p	7	8	monitoring	250	parola	1	ong	0	no	SD19F8	19	F	2021-10-11_11h09.17.291	THAI_DOC	2021.2.3	Win32	59.57345407						0	14	14	14	1
z	1	1.075						CANEZZA	np	7	0	monitoring	0	nonparola	2	ong	0	no	SD19F8	19	F	2021-10-11_11h09.17.291	THAI_DOC	2021.2.3	Win32	59.57345407						0	15	15	15	1
z	1	1.4791						RAGINA	np	6	0	monitoring	250	nonparola	2	ong	0	no	SD19F8	19	F	2021-10-11_11h09.17.291	THAI_DOC	2021.2.3	Win32	59.57345407						0	16	16	16	1
m	1	1.4312						AGNELLO	p	7	17	monitoring	250	parola	1	ong	0	no	SD19F8	19	F	2021-10-11_11h09.17.291	THAI_DOC	2021.2.3	Win32	59.57345407						0	17	17	17	1
	0							PINARIO	np	7	0	monitoring	250	nonparola	2	ong	0	no	SD19F8	19	F	2021-10-11_11h09.17.291	THAI_DOC	2021.2.3	Win32	59.57345407						0	18	18	18	1
z	1	0.9796						INDANO	np	6	0	monitoring	500	nonparola	2	ong	0	no	SD19F8	19	F	2021-10-11_11h09.17.291	THAI_DOC	2021.2.3	Win32	59.57345407						0	19	19	19	1
z	0	1.4215						BISTURI	p	7	8	monitoring	250	parola	1	ong	0	no	SD19F8	19	F	2021-10-11_11h09.17.291	THAI_DOC	2021.2.3	Win32	59.57345407						0	20	20	20	1
z	1	1.3386						SECONTO	np	7	0	monitoring	250	nonparola	2	ong	0	no	SD19F8	19	F	2021-10-11_11h09.17.291	THAI_DOC	2021.2.3	Win32	59.57345407						0	21	21	21	1
l	1	0.9979						POMATA	p	6	0	monitoring	500	l	1	pmcue	0	no	SD19F8	19	F	2021-10-11_11h09.17.291	THAI_DOC	2021.2.3	Win32	59.57345407						0	22	22	22	1
z	1	1.0622						UMETTA	np	6	0	monitoring	250	nonparola	2	ong	0	no	SD19F8	19	F	2021-10-11_11h09.17.291	THAI_DOC	2021.2.3	Win32	59.57345407						0	23	23	23	1
m	1	1.1381						FRUSCIO	p	7	9	monitoring	0	parola	1	ong	0	no	SD19F8	19	F	2021-10-11_11h09.17.291	THAI_DOC	2021.2.3	Win32	59.57345407						0	24	24	24	1
m	1	1.3153						ORDIGNO	p	7	15	monitoring	250	parola	1	ong	0	no	SD19F8	19	F	2021-10-11_11h09.17.291	THAI_DOC	2021.2.3	Win32	59.57345407						0	25	25	25	1
m	0	1.2855						METALO	np	6	0	monitoring	0	nonparola	2	ong	0	no	SD19F8	19	F	2021-10-11_11h09.17.291	THAI_DOC	2021.2.3	Win32	59.57345407						0	26	26	26	1
z	1	1.1192						GAVERA	np	6	0	monitoring	500	nonparola	2	ong	0	no	SD19F8	19	F	2021-10-11_11h09.17.291	THAI_DOC	2021.2.3	Win32	59.57345407						0	27	27	27	1
m	1	1.5956						INSERTO	p	7	9	monitoring	0	parola	1	ong	0	no	SD19F8	19	F	2021-10-11_11h09.17.291	THAI_DOC	2021.2.3	Win32	59.57345407						0	28	28	28	1
m	1	0.9457						VICARIO	p	7	9	monitoring	500	parola	1	ong	0	no	SD19F8	19	F	2021-10-11_11h09.17.291	THAI_DOC	2021.2.3	Win32	59.57345407						0	29	29	29	1
z	1	1.0145						ACENDA	np	6	0	monitoring	0	nonparola	2	ong	0	no	SD19F8	19	F	2021-10-11_11h09.17.291	THAI_DOC	2021.2.3	Win32	59.57345407						0	30	30	30	1
m	1	0.9717						DECADE	p	6	7	monitoring	0	parola	1	ong	0	no	SD19F8	19	F	2021-10-11_11h09.17.291	THAI_DOC	2021.2.3	Win32	59.57345407						0	31	31	31	1
z	1	1.2535						PALETE	np	6	0	monitoring	500	nonparola	2	ong	0	no	SD19F8	19	F	2021-10-11_11h09.17.291	THAI_DOC	2021.2.3	Win32	59.57345407						0	32	32	32	1
m	1	1.0314						SENAPE	p	6	17	monitoring	500	parola	1	ong	0	no	SD19F8	19	F	2021-10-11_11h09.17.291	THAI_DOC	2021.2.3	Win32	59.57345407						0	33	33	33	1
	0							TENTONO	np	7	0	monitoring	0	nonparola	2	ong	0	no	SD19F8	19	F	2021-10-11_11h09.17.291	THAI_DOC	2021.2.3	Win32	59.57345407						0	34	34	34	1
l	1	1.356						MANICO	p	6	12	monitoring	0	l	1	pmcue	0	no	SD19F8	19	F	2021-10-11_11h09.17.291	THAI_DOC	2021.2.3	Win32	59.57345407						0	35	35	35	1
m	1	0.9667						GETTONE	p	7	5	monitoring	250	parola	1	ong	0	no	SD19F8	19	F	2021-10-11_11h09.17.291	THAI_DOC	2021.2.3	Win32	59.57345407						0	36	36	36	1
z	1	0.7315						CALERA	np	6	0	monitoring	500	nonparola	2	ong	0	no	SD19F8	19	F	2021-10-11_11h09.17.291	THAI_DOC	2021.2.3	Win32	59.57345407						0	37	37	37	1
m	1	0.793						USTIONE	p	7	20	monitoring	500	parola	1	ong	0	no	SD19F8	19	F	2021-10-11_11h09.17.291	THAI_DOC	2021.2.3	Win32	59.57345407						0	38	38	38	1
m	1	1.3889						LEGNAME	p	7	7	monitoring	0	parola	1	ong	0	no	SD19F8	19	F	2021-10-11_11h09.17.291	THAI_DOC	2021.2.3	Win32	59.57345407						0	39	39	39	1
z	1	0.8794						MODIVO	np	6	0	monitoring	0	nonparola	2	ong	0	no	SD19F8	19	F	2021-10-11_11h09.17.291	THAI_DOC	2021.2.3	Win32	59.57345407						0	40	40	40	1
m	1	1.1588						RADURA	p	6	9	monitoring	0	parola	1	ong	0	no	SD19F8	19	F	2021-10-11_11h09.17.291	THAI_DOC	2021.2.3	Win32	59.57345407						0	41	41	41	1
z	1	0.8059						TUANTO	np	6	0	monitoring	250	nonparola	2	ong	0	no	SD19F8	19	F	2021-10-11_11h09.17.291	THAI_DOC	2021.2.3	Win32	59.57345407						0	42	42	42	1
m	1	1.1457						PICCONE	p	7	11	monitoring	0	parola	1	ong	0	no	SD19F8	19	F	2021-10-11_11h09.17.291	THAI_DOC	2021.2.3	Win32	59.57345407						0	43	43	43	1
z	1	0.9312						LACREME	np	7	0	monitoring	250	nonparola	2	ong	0	no	SD19F8	19	F	2021-10-11_11h09.17.291	THAI_DOC	2021.2.3	Win32	59.57345407						0	44	44	44	1
z	1	1.5874						DILITTA	np	7	0	monitoring	500	nonparola	2	ong	0	no	SD19F8	19	F	2021-10-11_11h09.17.291	THAI_DOC	2021.2.3	Win32	59.57345407						0	45	45	45	1
l	1	1.2382						TOMANTE	np	7	0	monitoring	0	l	2	pmcue	0	no	SD19F8	19	F	2021-10-11_11h09.17.291	THAI_DOC	2021.2.3	Win32	59.57345407						0	46	46	46	1
m	1	0.8504						OTTONE	p	6	17	monitoring	500	parola	1	ong	0	no	SD19F8	19	F	2021-10-11_11h09.17.291	THAI_DOC	2021.2.3	Win32	59.57345407						0	47	47	47	1
m	1	1.0573						GAZEBO	p	6	8	monitoring	0	parola	1	ong	0	no	SD19F8	19	F	2021-10-11_11h09.17.291	THAI_DOC	2021.2.3	Win32	59.57345407						0	48	48	48	1
z	1	1.5974						NENICO	np	6	0	monitoring	250	nonparola	2	ong	0	no	SD19F8	19	F	2021-10-11_11h09.17.291	THAI_DOC	2021.2.3	Win32	59.57345407						0	49	49	49	1
m	1	1.1064						ARPIONE	p	7	12	monitoring	250	parola	1	ong	0	no	SD19F8	19	F	2021-10-11_11h09.17.291	THAI_DOC	2021.2.3	Win32	59.57345407						0	50	50	50	1
z	1	1.7309						VANIGIA	np	7	0	monitoring	500	nonparola	2	ong	0	no	SD19F8	19	F	2021-10-11_11h09.17.291	THAI_DOC	2021.2.3	Win32	59.57345407						0	51	51	51	1
z	1	1.1014						EBLISSE	np	7	0	monitoring	0	nonparola	2	ong	0	no	SD19F8	19	F	2021-10-11_11h09.17.291	THAI_DOC	2021.2.3	Win32	59.57345407						0	52	52	52	1
m	1	1.5857						CARTINA	p	7	13	monitoring	250	parola	1	ong	0	no	SD19F8	19	F	2021-10-11_11h09.17.291	THAI_DOC	2021.2.3	Win32	59.57345407						0	53	53	53	1
z	1	1.1076						TECITA	np	6	0	monitoring	500	nonparola	2	ong	0	no	SD19F8	19	F	2021-10-11_11h09.17.291	THAI_DOC	2021.2.3	Win32	59.57345407						0	54	54	54	1
m	1	0.7495						FELINO	p	6	9	monitoring	500	parola	1	ong	0	no	SD19F8	19	F	2021-10-11_11h09.17.291	THAI_DOC	2021.2.3	Win32	59.57345407						0	55	55	55	1
	0							GINEVRO	np	7	0	monitoring	250	nonparola	2	ong	0	no	SD19F8	19	F	2021-10-11_11h09.17.291	THAI_DOC	2021.2.3	Win32	59.57345407						0	56	56	56	1
z	1	1.3286						ELANCO	np	6	0	monitoring	250	nonparola	2	ong	0	no	SD19F8	19	F	2021-10-11_11h09.17.291	THAI_DOC	2021.2.3	Win32	59.57345407						0	57	57	57	1
m	1	0.831						BIDONE	p	6	13	monitoring	0	parola	1	ong	0	no	SD19F8	19	F	2021-10-11_11h09.17.291	THAI_DOC	2021.2.3	Win32	59.57345407						0	58	58	58	1
m	1	1.1367						LEMURE	p	6	3	monitoring	500	parola	1	ong	0	no	SD19F8	19	F	2021-10-11_11h09.17.291	THAI_DOC	2021.2.3	Win32	59.57345407						0	59	59	59	1
l	1	1.1707						SAGOMA	p	6	0	monitoring	250	l	1	pmcue	0	no	SD19F8	19	F	2021-10-11_11h09.17.291	THAI_DOC	2021.2.3	Win32	59.57345407						0	60	60	60	1
m	1	0.7815						REPERTO	p	7	7	monitoring	0	parola	1	ong	0	no	SD19F8	19	F	2021-10-11_11h09.17.291	THAI_DOC	2021.2.3	Win32	59.57345407						0	61	61	61	1
z	1	0.8658						MIDULLO	np	7	0	monitoring	250	nonparola	2	ong	0	no	SD19F8	19	F	2021-10-11_11h09.17.291	THAI_DOC	2021.2.3	Win32	59.57345407						0	62	62	62	1
z	1	1.4144						DANNOLA	np	7	0	monitoring	500	nonparola	2	ong	0	no	SD19F8	19	F	2021-10-11_11h09.17.291	THAI_DOC	2021.2.3	Win32	59.57345407						0	63	63	63	1
m	1	0.7466						ORFANO	p	6	9	monitoring	500	parola	1	ong	0	no	SD19F8	19	F	2021-10-11_11h09.17.291	THAI_DOC	2021.2.3	Win32	59.57345407						0	64	64	64	1
z	1	0.9464						BANENA	np	6	0	monitoring	250	nonparola	2	ong	0	no	SD19F8	19	F	2021-10-11_11h09.17.291	THAI_DOC	2021.2.3	Win32	59.57345407						0	65	65	65	1
z	1	0.9993						FERPATA	np	7	0	monitoring	0	nonparola	2	ong	0	no	SD19F8	19	F	2021-10-11_11h09.17.291	THAI_DOC	2021.2.3	Win32	59.57345407						0	66	66	66	1
m	1	0.7571						NEURONE	p	7	11	monitoring	250	parola	1	ong	0	no	SD19F8	19	F	2021-10-11_11h09.17.291	THAI_DOC	2021.2.3	Win32	59.57345407						0	67	67	67	1
z	1	1.281						LATTERA	np	7	0	monitoring	500	nonparola	2	ong	0	no	SD19F8	19	F	2021-10-11_11h09.17.291	THAI_DOC	2021.2.3	Win32	59.57345407						0	68	68	68	1
z	1	1.2511						GESIONE	np	7	0	monitoring	500	nonparola	2	ong	0	no	SD19F8	19	F	2021-10-11_11h09.17.291	THAI_DOC	2021.2.3	Win32	59.57345407						0	69	69	69	1
m	1	0.8839						PEDANA	p	6	18	monitoring	500	parola	1	ong	0	no	SD19F8	19	F	2021-10-11_11h09.17.291	THAI_DOC	2021.2.3	Win32	59.57345407						0	70	70	70	1
l	1	1.063						MACIATA	np	7	0	monitoring	500	l	2	pmcue	0	no	SD19F8	19	F	2021-10-11_11h09.17.291	THAI_DOC	2021.2.3	Win32	59.57345407						0	71	71	71	1
z	1	0.9863						FIOLINO	np	7	0	monitoring	250	nonparola	2	ong	0	no	SD19F8	19	F	2021-10-11_11h09.17.291	THAI_DOC	2021.2.3	Win32	59.57345407						0	72	72	72	1
m	1	1.3197						INGORGO	p	7	16	monitoring	0	parola	1	ong	0	no	SD19F8	19	F	2021-10-11_11h09.17.291	THAI_DOC	2021.2.3	Win32	59.57345407						0	73	73	73	1
z	1	0.7984						IMPORO	np	6	0	monitoring	250	nonparola	2	ong	0	no	SD19F8	19	F	2021-10-11_11h09.17.291	THAI_DOC	2021.2.3	Win32	59.57345407						0	74	74	74	1
m	1	1.1546						NOBILE	p	6	29	monitoring	500	parola	1	ong	0	no	SD19F8	19	F	2021-10-11_11h09.17.291	THAI_DOC	2021.2.3	Win32	59.57345407						0	75	75	75	1
m	1	0.8509						MINIERA	p	7	19	monitoring	500	parola	1	ong	0	no	SD19F8	19	F	2021-10-11_11h09.17.291	THAI_DOC	2021.2.3	Win32	59.57345407						0	76	76	76	1
z	1	0.7847						ALLARVE	np	7	0	monitoring	500	nonparola	2	ong	0	no	SD19F8	19	F	2021-10-11_11h09.17.291	THAI_DOC	2021.2.3	Win32	59.57345407						0	77	77	77	1
z	1	1.1707						DIBANO	np	6	0	monitoring	250	nonparola	2	ong	0	no	SD19F8	19	F	2021-10-11_11h09.17.291	THAI_DOC	2021.2.3	Win32	59.57345407						0	78	78	78	1
m	1	0.9184						FAGOTTO	p	7	7	monitoring	0	parola	1	ong	0	no	SD19F8	19	F	2021-10-11_11h09.17.291	THAI_DOC	2021.2.3	Win32	59.57345407						0	79	79	79	1
m	1	0.735						PALUDE	p	6	13	monitoring	0	parola	1	ong	0	no	SD19F8	19	F	2021-10-11_11h09.17.291	THAI_DOC	2021.2.3	Win32	59.57345407						0	80	80	80	1
z	1	1.2149						MUDINO	np	6	0	monitoring	500	nonparola	2	ong	0	no	SD19F8	19	F	2021-10-11_11h09.17.291	THAI_DOC	2021.2.3	Win32	59.57345407						0	81	81	81	1
z	1	0.8652						ESTEBA	np	6	0	monitoring	500	nonparola	2	ong	0	no	SD19F8	19	F	2021-10-11_11h09.17.291	THAI_DOC	2021.2.3	Win32	59.57345407						0	82	82	82	1
m	0	1.0822						MANTIDE	p	7	9	monitoring	250	l	1	pmcue	0	no	SD19F8	19	F	2021-10-11_11h09.17.291	THAI_DOC	2021.2.3	Win32	59.57345407						0	83	83	83	1
m	1	0.9753						UVETTA	p	6	11	monitoring	500	parola	1	ong	0	no	SD19F8	19	F	2021-10-11_11h09.17.291	THAI_DOC	2021.2.3	Win32	59.57345407						0	84	84	84	1
m	1	0.8651						ESILIO	p	6	41	monitoring	250	parola	1	ong	0	no	SD19F8	19	F	2021-10-11_11h09.17.291	THAI_DOC	2021.2.3	Win32	59.57345407						0	85	85	85	1
	0							RECRUTA	np	7	0	monitoring	500	nonparola	2	ong	0	no	SD19F8	19	F	2021-10-11_11h09.17.291	THAI_DOC	2021.2.3	Win32	59.57345407						0	86	86	86	1
z	0	0.6424						TIMONE	p	7	31	monitoring	250	parola	1	ong	0	no	SD19F8	19	F	2021-10-11_11h09.17.291	THAI_DOC	2021.2.3	Win32	59.57345407						0	87	87	87	1
m	1	1.2164						CAVOLO	p	6	13	monitoring	0	parola	1	ong	0	no	SD19F8	19	F	2021-10-11_11h09.17.291	THAI_DOC	2021.2.3	Win32	59.57345407						0	88	88	88	1
z	1	0.9425						NOTTARE	np	7	0	monitoring	500	nonparola	2	ong	0	no	SD19F8	19	F	2021-10-11_11h09.17.291	THAI_DOC	2021.2.3	Win32	59.57345407						0	89	89	89	1
m	1	0.9796						LICHENE	p	7	7	monitoring	0	parola	1	ong	0	no	SD19F8	19	F	2021-10-11_11h09.17.291	THAI_DOC	2021.2.3	Win32	59.57345407						0	90	90	90	1
z	1	1.3647						PUSTINO	np	7	0	monitoring	500	nonparola	2	ong	0	no	SD19F8	19	F	2021-10-11_11h09.17.291	THAI_DOC	2021.2.3	Win32	59.57345407						0	91	91	91	1
m	1	1.2547						MULINO	p	6	7	monitoring	0	parola	1	ong	0	no	SD19F8	19	F	2021-10-11_11h09.17.291	THAI_DOC	2021.2.3	Win32	59.57345407						0	92	92	92	1
z	1	1.7329						VAROLO	np	6	0	monitoring	0	nonparola	2	ong	0	no	SD19F8	19	F	2021-10-11_11h09.17.291	THAI_DOC	2021.2.3	Win32	59.57345407						0	93	93	93	1
m	0	0.8391						ENIGMA	p	6	9	monitoring	500	l	1	pmcue	0	no	SD19F8	19	F	2021-10-11_11h09.17.291	THAI_DOC	2021.2.3	Win32	59.57345407						0	94	94	94	1
m	1	1.836						NARICE	p	6	15	monitoring	250	parola	1	ong	0	no	SD19F8	19	F	2021-10-11_11h09.17.291	THAI_DOC	2021.2.3	Win32	59.57345407						0	95	95	95	1
z	1	0.9342						CAVIDE	np	6	0	monitoring	500	nonparola	2	ong	0	no	SD19F8	19	F	2021-10-11_11h09.17.291	THAI_DOC	2021.2.3	Win32	59.57345407						0	96	96	96	1
z	1	1.5983						VOLACE	np	6	0	monitoring	0	nonparola	2	ong	0	no	SD19F8	19	F	2021-10-11_11h09.17.291	THAI_DOC	2021.2.3	Win32	59.57345407						0	97	97	97	1
	0							SADICE	np	6	0	monitoring	0	nonparola	2	ong	0	no	SD19F8	19	F	2021-10-11_11h09.17.291	THAI_DOC	2021.2.3	Win32	59.57345407						0	98	98	98	1
m	1	0.9483						VORTICE	p	7	14	monitoring	250	parola	1	ong	0	no	SD19F8	19	F	2021-10-11_11h09.17.291	THAI_DOC	2021.2.3	Win32	59.57345407						0	99	99	99	1
																			SD19F8	19	F	2021-10-11_11h09.17.291	THAI_DOC	2021.2.3	Win32	59.57345407											y	1	11.202	n	1	3.3807	y	0	4.2817
