# Supplementary material for: Thinking about it: the impact of COVID-19-related stimuli on prospective memory
Source: PeerJ. 2023 Nov 16;11:e16389. doi: 10.7717/peerj.16389 (PMC10657566; doi:10.7717/peerj.16389)
Supplement: Supplemental Information 4 — The raw data from both the task and the questionnaire. Both folders are divided in the three conditions (COV, DOC, and NEGA) depending on the presented video clip. [file peerj-11-16389-s004.zip › Data/RAW_Data_Task/DOC_version/DT24M9_doc.csv]

trial_key.keys	trial_key.corr	trial_key.rt	trials_loop_practice.thisRepN	trials_loop_practice.thisTrialN	trials_loop_practice.thisN	trials_loop_practice.thisIndex	trials_loop_practice.ran	stimolo	parolanonparola	lunghezza	frequenza	blocco	jitter	rispcorr	StimTrig	stim_type	stimulus_after	underline	ID_Soggetto*	Età*	Sesso	date	expName	psychopyVersion	OS	frameRate	trials_loop_baseline.thisRepN	trials_loop_baseline.thisTrialN	trials_loop_baseline.thisN	trials_loop_baseline.thisIndex	trials_loop_baseline.ran	trials_loop_attention.thisRepN	trials_loop_attention.thisTrialN	trials_loop_attention.thisN	trials_loop_attention.thisIndex	trials_loop_attention.ran	neutral1_key.keys	neutral1_key.corr	neutral1_key.rt	neutral1_key_2.keys	neutral1_key_2.corr	neutral1_key_2.rt	neutral1_key_3.keys	neutral1_key_3.corr	neutral1_key_3.rt
m	0	0.1915	0	0	0	0	1	ARANCIA	p	7	31	practice	500	parola	1	ong	0	no	DT24M9	24	maschio	2021-12-09_10h12.18.268	THAI_DOC	2021.2.3	MacIntel	59.84082341
m	1	1.2265	0	1	1	1	1	RECINA	np	6	0	practice	500	nonparola	2	ong	0	no	DT24M9	24	maschio	2021-12-09_10h12.18.268	THAI_DOC	2021.2.3	MacIntel	59.84082341
m	1	1.2166	0	2	2	2	1	TUCCANA	np	7	0	practice	250	nonparola	2	ong	0	no	DT24M9	24	maschio	2021-12-09_10h12.18.268	THAI_DOC	2021.2.3	MacIntel	59.84082341
z	1	0.6075	0	3	3	3	1	PETTINE	p	7	1	practice	0	parola	1	ong	0	no	DT24M9	24	maschio	2021-12-09_10h12.18.268	THAI_DOC	2021.2.3	MacIntel	59.84082341
m	1	1.0678	0	4	4	4	1	INFITO	np	6	0	practice	500	nonparola	2	ong	0	no	DT24M9	24	maschio	2021-12-09_10h12.18.268	THAI_DOC	2021.2.3	MacIntel	59.84082341
z	1	0.5996	0	5	5	5	1	GIUDICE	p	7	374	practice	500	parola	1	ong	0	no	DT24M9	24	maschio	2021-12-09_10h12.18.268	THAI_DOC	2021.2.3	MacIntel	59.84082341
z	1	0.6362	0	6	6	6	1	VOLANTE	p	7	89	practice	0	parola	1	ong	0	no	DT24M9	24	maschio	2021-12-09_10h12.18.268	THAI_DOC	2021.2.3	MacIntel	59.84082341
m	1	0.9411	0	7	7	7	1	CUBELA	np	6	0	practice	250	nonparola	2	ong	0	no	DT24M9	24	maschio	2021-12-09_10h12.18.268	THAI_DOC	2021.2.3	MacIntel	59.84082341
m	1	1.0033	0	8	8	8	1	LUGGINE	np	7	0	practice	0	nonparola	2	ong	0	no	DT24M9	24	maschio	2021-12-09_10h12.18.268	THAI_DOC	2021.2.3	MacIntel	59.84082341
z	1	0.5893	0	9	9	9	1	DISEGNO	p	7	201	practice	0	parola	1	ong	0	no	DT24M9	24	maschio	2021-12-09_10h12.18.268	THAI_DOC	2021.2.3	MacIntel	59.84082341
z	1	0.8043						RELITTO	p	7	8	baseline	500	parola	1	ong	0	no	DT24M9	24	maschio	2021-12-09_10h12.18.268	THAI_DOC	2021.2.3	MacIntel	59.84082341	0	0	0	0	1
z	1	0.7329						GERANIO	p	7	12	baseline	250	parola	1	ong	0	no	DT24M9	24	maschio	2021-12-09_10h12.18.268	THAI_DOC	2021.2.3	MacIntel	59.84082341	0	1	1	1	1
m	1	0.787						VANANGA	np	7	0	baseline	0	nonparola	2	ong	0	no	DT24M9	24	maschio	2021-12-09_10h12.18.268	THAI_DOC	2021.2.3	MacIntel	59.84082341	0	2	2	2	1
z	1	1.0504						NATICA	p	6	5	baseline	250	parola	1	ong	0	no	DT24M9	24	maschio	2021-12-09_10h12.18.268	THAI_DOC	2021.2.3	MacIntel	59.84082341	0	3	3	3	1
m	1	0.8213						USTELLO	np	7	0	baseline	500	nonparola	2	ong	0	no	DT24M9	24	maschio	2021-12-09_10h12.18.268	THAI_DOC	2021.2.3	MacIntel	59.84082341	0	4	4	4	1
z	1	0.8012						METANO	p	6	17	baseline	250	parola	1	ong	0	no	DT24M9	24	maschio	2021-12-09_10h12.18.268	THAI_DOC	2021.2.3	MacIntel	59.84082341	0	5	5	5	1
m	1	0.7557						FIURIA	np	6	0	baseline	500	nonparola	2	ong	0	no	DT24M9	24	maschio	2021-12-09_10h12.18.268	THAI_DOC	2021.2.3	MacIntel	59.84082341	0	6	6	6	1
z	1	0.8176						SUGHERO	p	7	5	baseline	250	parola	1	ong	0	no	DT24M9	24	maschio	2021-12-09_10h12.18.268	THAI_DOC	2021.2.3	MacIntel	59.84082341	0	7	7	7	1
m	1	0.8237						PIROTA	np	6	0	baseline	250	nonparola	2	ong	0	no	DT24M9	24	maschio	2021-12-09_10h12.18.268	THAI_DOC	2021.2.3	MacIntel	59.84082341	0	8	8	8	1
m	1	0.7314						BAMBORA	np	7	0	baseline	0	nonparola	2	ong	0	no	DT24M9	24	maschio	2021-12-09_10h12.18.268	THAI_DOC	2021.2.3	MacIntel	59.84082341	0	9	9	9	1
z	1	0.6999						PETALO	p	6	27	baseline	250	parola	1	ong	0	no	DT24M9	24	maschio	2021-12-09_10h12.18.268	THAI_DOC	2021.2.3	MacIntel	59.84082341	0	10	10	10	1
z	1	0.65						ELMETTO	p	7	5	baseline	0	parola	1	ong	0	no	DT24M9	24	maschio	2021-12-09_10h12.18.268	THAI_DOC	2021.2.3	MacIntel	59.84082341	0	11	11	11	1
m	1	0.8309						DOBILE	np	6	0	baseline	250	nonparola	2	ong	0	no	DT24M9	24	maschio	2021-12-09_10h12.18.268	THAI_DOC	2021.2.3	MacIntel	59.84082341	0	12	12	12	1
z	1	0.7687						BAVERO	p	6	7	baseline	0	parola	1	ong	0	no	DT24M9	24	maschio	2021-12-09_10h12.18.268	THAI_DOC	2021.2.3	MacIntel	59.84082341	0	13	13	13	1
m	0	0.7011						VALENZA	p	7	10	baseline	500	parola	1	ong	0	no	DT24M9	24	maschio	2021-12-09_10h12.18.268	THAI_DOC	2021.2.3	MacIntel	59.84082341	0	14	14	14	1
m	1	0.8685						ORDONE	np	6	0	baseline	250	nonparola	2	ong	0	no	DT24M9	24	maschio	2021-12-09_10h12.18.268	THAI_DOC	2021.2.3	MacIntel	59.84082341	0	15	15	15	1
m	1	0.6501						TERPONE	np	7	0	baseline	250	nonparola	2	ong	0	no	DT24M9	24	maschio	2021-12-09_10h12.18.268	THAI_DOC	2021.2.3	MacIntel	59.84082341	0	16	16	16	1
m	0	0.6211						INCHINO	p	7	10	baseline	250	parola	1	ong	0	no	DT24M9	24	maschio	2021-12-09_10h12.18.268	THAI_DOC	2021.2.3	MacIntel	59.84082341	0	17	17	17	1
z	1	0.7501						ETTARO	p	6	31	baseline	0	parola	1	ong	0	no	DT24M9	24	maschio	2021-12-09_10h12.18.268	THAI_DOC	2021.2.3	MacIntel	59.84082341	0	18	18	18	1
m	1	1.1229						LUVACA	np	6	0	baseline	250	nonparola	2	ong	0	no	DT24M9	24	maschio	2021-12-09_10h12.18.268	THAI_DOC	2021.2.3	MacIntel	59.84082341	0	19	19	19	1
z	1	0.7395						DUETTO	p	6	23	baseline	500	parola	1	ong	0	no	DT24M9	24	maschio	2021-12-09_10h12.18.268	THAI_DOC	2021.2.3	MacIntel	59.84082341	0	20	20	20	1
m	1	0.8071						PUPILE	np	6	0	baseline	250	nonparola	2	ong	0	no	DT24M9	24	maschio	2021-12-09_10h12.18.268	THAI_DOC	2021.2.3	MacIntel	59.84082341	0	21	21	21	1
z	0	0.9347						STOVACO	np	7	0	baseline	0	nonparola	2	ong	0	no	DT24M9	24	maschio	2021-12-09_10h12.18.268	THAI_DOC	2021.2.3	MacIntel	59.84082341	0	22	22	22	1
z	1	1.1196						BARILE	p	6	7	baseline	500	parola	1	ong	0	no	DT24M9	24	maschio	2021-12-09_10h12.18.268	THAI_DOC	2021.2.3	MacIntel	59.84082341	0	23	23	23	1
m	1	1.4211						RANAIO	np	6	0	baseline	250	nonparola	2	ong	0	no	DT24M9	24	maschio	2021-12-09_10h12.18.268	THAI_DOC	2021.2.3	MacIntel	59.84082341	0	24	24	24	1
	0							CAVERNA	p	7	14	baseline	250	parola	1	ong	0	no	DT24M9	24	maschio	2021-12-09_10h12.18.268	THAI_DOC	2021.2.3	MacIntel	59.84082341	0	25	25	25	1
	0							ROTOIA	np	7	0	baseline	500	nonparola	2	ong	0	no	DT24M9	24	maschio	2021-12-09_10h12.18.268	THAI_DOC	2021.2.3	MacIntel	59.84082341	0	26	26	26	1
z	1	0.971						ALTURA	p	6	8	baseline	500	parola	1	ong	0	no	DT24M9	24	maschio	2021-12-09_10h12.18.268	THAI_DOC	2021.2.3	MacIntel	59.84082341	0	27	27	27	1
z	1	0.5716						DIPINTO	p	7	21	baseline	0	parola	1	ong	0	no	DT24M9	24	maschio	2021-12-09_10h12.18.268	THAI_DOC	2021.2.3	MacIntel	59.84082341	0	28	28	28	1
z	1	1.0175						LEGUME	p	6	11	baseline	250	parola	1	ong	0	no	DT24M9	24	maschio	2021-12-09_10h12.18.268	THAI_DOC	2021.2.3	MacIntel	59.84082341	0	29	29	29	1
m	1	0.8373						FEDINO	np	6	0	baseline	500	nonparola	2	ong	0	no	DT24M9	24	maschio	2021-12-09_10h12.18.268	THAI_DOC	2021.2.3	MacIntel	59.84082341	0	30	30	30	1
z	1	0.6357						MENSOLA	p	7	7	baseline	0	parola	1	ong	0	no	DT24M9	24	maschio	2021-12-09_10h12.18.268	THAI_DOC	2021.2.3	MacIntel	59.84082341	0	31	31	31	1
m	1	1.1698						ALCUME	np	6	0	baseline	500	nonparola	2	ong	0	no	DT24M9	24	maschio	2021-12-09_10h12.18.268	THAI_DOC	2021.2.3	MacIntel	59.84082341	0	32	32	32	1
z	1	0.9241						INNESTO	p	6	13	baseline	0	parola	1	ong	0	no	DT24M9	24	maschio	2021-12-09_10h12.18.268	THAI_DOC	2021.2.3	MacIntel	59.84082341	0	33	33	33	1
m	1	1.6357						LAVENDA	np	7	0	baseline	0	nonparola	2	ong	0	no	DT24M9	24	maschio	2021-12-09_10h12.18.268	THAI_DOC	2021.2.3	MacIntel	59.84082341	0	34	34	34	1
z	1	0.9209						SLAVINA	p	7	5	baseline	500	parola	1	ong	0	no	DT24M9	24	maschio	2021-12-09_10h12.18.268	THAI_DOC	2021.2.3	MacIntel	59.84082341	0	35	35	35	1
z	1	0.6343						ORMONE	p	6	6	baseline	500	parola	1	ong	0	no	DT24M9	24	maschio	2021-12-09_10h12.18.268	THAI_DOC	2021.2.3	MacIntel	59.84082341	0	36	36	36	1
m	1	0.818						UMIONE	np	6	0	baseline	0	nonparola	2	ong	0	no	DT24M9	24	maschio	2021-12-09_10h12.18.268	THAI_DOC	2021.2.3	MacIntel	59.84082341	0	37	37	37	1
z	1	0.617						SALAME	p	6	14	baseline	0	parola	1	ong	0	no	DT24M9	24	maschio	2021-12-09_10h12.18.268	THAI_DOC	2021.2.3	MacIntel	59.84082341	0	38	38	38	1
z	0	0.4847						GANDOLA	np	7	0	baseline	500	nonparola	2	ong	0	no	DT24M9	24	maschio	2021-12-09_10h12.18.268	THAI_DOC	2021.2.3	MacIntel	59.84082341	0	39	39	39	1
z	0	0.6506						DIGEGNO	np	7	0	baseline	500	nonparola	2	ong	0	no	DT24M9	24	maschio	2021-12-09_10h12.18.268	THAI_DOC	2021.2.3	MacIntel	59.84082341	0	40	40	40	1
m	1	0.9063						BACRECA	np	7	0	baseline	0	nonparola	2	ong	0	no	DT24M9	24	maschio	2021-12-09_10h12.18.268	THAI_DOC	2021.2.3	MacIntel	59.84082341	0	41	41	41	1
z	1	0.8848						RUDERE	p	6	8	baseline	250	parola	1	ong	0	no	DT24M9	24	maschio	2021-12-09_10h12.18.268	THAI_DOC	2021.2.3	MacIntel	59.84082341	0	42	42	42	1
m	1	0.9412						OSCITE	np	6	0	baseline	250	nonparola	2	ong	0	no	DT24M9	24	maschio	2021-12-09_10h12.18.268	THAI_DOC	2021.2.3	MacIntel	59.84082341	0	43	43	43	1
z	1	0.6551						NETTARE	p	7	14	baseline	500	parola	1	ong	0	no	DT24M9	24	maschio	2021-12-09_10h12.18.268	THAI_DOC	2021.2.3	MacIntel	59.84082341	0	44	44	44	1
m	1	1.252						PENTERA	np	7	0	baseline	0	nonparola	2	ong	0	no	DT24M9	24	maschio	2021-12-09_10h12.18.268	THAI_DOC	2021.2.3	MacIntel	59.84082341	0	45	45	45	1
m	1	1.5356						NEBOZIO	np	7	0	baseline	250	nonparola	2	ong	0	no	DT24M9	24	maschio	2021-12-09_10h12.18.268	THAI_DOC	2021.2.3	MacIntel	59.84082341	0	46	46	46	1
z	1	1.891						ZATTERA	p	7	14	baseline	500	parola	1	ong	0	no	DT24M9	24	maschio	2021-12-09_10h12.18.268	THAI_DOC	2021.2.3	MacIntel	59.84082341	0	47	47	47	1
z	1	1.6514						LAMIERA	p	7	11	baseline	500	parola	1	ong	0	no	DT24M9	24	maschio	2021-12-09_10h12.18.268	THAI_DOC	2021.2.3	MacIntel	59.84082341	0	48	48	48	1
m	1	1.2042						CULINA	np	6	0	baseline	500	nonparola	2	ong	0	no	DT24M9	24	maschio	2021-12-09_10h12.18.268	THAI_DOC	2021.2.3	MacIntel	59.84082341	0	49	49	49	1
z	1	1.15						FALANGE	p	7	9	baseline	250	parola	1	ong	0	no	DT24M9	24	maschio	2021-12-09_10h12.18.268	THAI_DOC	2021.2.3	MacIntel	59.84082341	0	50	50	50	1
z	1	1.8563						PEDALE	p	6	16	baseline	500	parola	1	ong	0	no	DT24M9	24	maschio	2021-12-09_10h12.18.268	THAI_DOC	2021.2.3	MacIntel	59.84082341	0	51	51	51	1
	0							METARDO	np	7	0	baseline	500	nonparola	2	ong	0	no	DT24M9	24	maschio	2021-12-09_10h12.18.268	THAI_DOC	2021.2.3	MacIntel	59.84082341	0	52	52	52	1
	0							EMPORIO	p	7	3	baseline	250	parola	1	ong	0	no	DT24M9	24	maschio	2021-12-09_10h12.18.268	THAI_DOC	2021.2.3	MacIntel	59.84082341	0	53	53	53	1
	0							TAPORE	np	6	0	baseline	0	nonparola	2	ong	0	no	DT24M9	24	maschio	2021-12-09_10h12.18.268	THAI_DOC	2021.2.3	MacIntel	59.84082341	0	54	54	54	1
	0							DENTIDE	np	7	0	baseline	250	nonparola	2	ong	0	no	DT24M9	24	maschio	2021-12-09_10h12.18.268	THAI_DOC	2021.2.3	MacIntel	59.84082341	0	55	55	55	1
m	1	0.8229						SEPERTO	np	7	0	baseline	500	nonparola	2	ong	0	no	DT24M9	24	maschio	2021-12-09_10h12.18.268	THAI_DOC	2021.2.3	MacIntel	59.84082341	0	56	56	56	1
z	1	0.6938						MUCOSA	p	6	6	baseline	500	parola	1	ong	0	no	DT24M9	24	maschio	2021-12-09_10h12.18.268	THAI_DOC	2021.2.3	MacIntel	59.84082341	0	57	57	57	1
z	0	0.5843						BECULLA	np	7	0	baseline	250	nonparola	2	ong	0	no	DT24M9	24	maschio	2021-12-09_10h12.18.268	THAI_DOC	2021.2.3	MacIntel	59.84082341	0	58	58	58	1
z	1	0.7005						FUCINA	p	6	8	baseline	250	parola	1	ong	0	no	DT24M9	24	maschio	2021-12-09_10h12.18.268	THAI_DOC	2021.2.3	MacIntel	59.84082341	0	59	59	59	1
m	0	0.699						ECLISSI	p	7	5	baseline	0	parola	1	ong	0	no	DT24M9	24	maschio	2021-12-09_10h12.18.268	THAI_DOC	2021.2.3	MacIntel	59.84082341	0	60	60	60	1
z	1	0.65						TROFEO	p	6	23	baseline	250	parola	1	ong	0	no	DT24M9	24	maschio	2021-12-09_10h12.18.268	THAI_DOC	2021.2.3	MacIntel	59.84082341	0	61	61	61	1
z	1	0.5335						ROTTAME	p	7	7	baseline	0	parola	1	ong	0	no	DT24M9	24	maschio	2021-12-09_10h12.18.268	THAI_DOC	2021.2.3	MacIntel	59.84082341	0	62	62	62	1
z	0	0.4318						MENDOLO	np	7	0	baseline	500	nonparola	2	ong	0	no	DT24M9	24	maschio	2021-12-09_10h12.18.268	THAI_DOC	2021.2.3	MacIntel	59.84082341	0	63	63	63	1
m	1	0.9515						ARSINE	np	6	0	baseline	250	nonparola	2	ong	0	no	DT24M9	24	maschio	2021-12-09_10h12.18.268	THAI_DOC	2021.2.3	MacIntel	59.84082341	0	64	64	64	1
z	1	0.9511						TISANA	p	6	7	baseline	0	parola	1	ong	0	no	DT24M9	24	maschio	2021-12-09_10h12.18.268	THAI_DOC	2021.2.3	MacIntel	59.84082341	0	65	65	65	1
m	1	1.054						ORLINO	np	6	0	baseline	0	nonparola	2	ong	0	no	DT24M9	24	maschio	2021-12-09_10h12.18.268	THAI_DOC	2021.2.3	MacIntel	59.84082341	0	66	66	66	1
m	0	1.0257						ARINGA	p	6	9	baseline	500	parola	1	ong	0	no	DT24M9	24	maschio	2021-12-09_10h12.18.268	THAI_DOC	2021.2.3	MacIntel	59.84082341	0	67	67	67	1
m	1	1.1039						TENGINE	np	7	0	baseline	0	nonparola	2	ong	0	no	DT24M9	24	maschio	2021-12-09_10h12.18.268	THAI_DOC	2021.2.3	MacIntel	59.84082341	0	68	68	68	1
z	1	0.6771						ATTICO	p	6	6	baseline	500	parola	1	ong	0	no	DT24M9	24	maschio	2021-12-09_10h12.18.268	THAI_DOC	2021.2.3	MacIntel	59.84082341	0	69	69	69	1
m	1	0.619						VENORE	np	6	0	baseline	250	nonparola	2	ong	0	no	DT24M9	24	maschio	2021-12-09_10h12.18.268	THAI_DOC	2021.2.3	MacIntel	59.84082341	0	70	70	70	1
z	1	1.2556						DARSENA	p	7	9	baseline	0	parola	1	ong	0	no	DT24M9	24	maschio	2021-12-09_10h12.18.268	THAI_DOC	2021.2.3	MacIntel	59.84082341	0	71	71	71	1
m	1	1.122						ALCIERE	np	7	0	baseline	250	nonparola	2	ong	0	no	DT24M9	24	maschio	2021-12-09_10h12.18.268	THAI_DOC	2021.2.3	MacIntel	59.84082341	0	72	72	72	1
m	1	1.7219						ENTIMO	np	6	0	baseline	0	nonparola	2	ong	0	no	DT24M9	24	maschio	2021-12-09_10h12.18.268	THAI_DOC	2021.2.3	MacIntel	59.84082341	0	73	73	73	1
z	1	0.8715						LIVIDO	p	6	8	baseline	500	parola	1	ong	0	no	DT24M9	24	maschio	2021-12-09_10h12.18.268	THAI_DOC	2021.2.3	MacIntel	59.84082341	0	74	74	74	1
z	1	1.5214						NAUSEA	p	6	15	baseline	0	parola	1	ong	0	no	DT24M9	24	maschio	2021-12-09_10h12.18.268	THAI_DOC	2021.2.3	MacIntel	59.84082341	0	75	75	75	1
m	1	1.3533						VERCACE	np	7	0	baseline	500	nonparola	2	ong	0	no	DT24M9	24	maschio	2021-12-09_10h12.18.268	THAI_DOC	2021.2.3	MacIntel	59.84082341	0	76	76	76	1
z	1	0.8685						COFANO	p	6	9	baseline	0	parola	1	ong	0	no	DT24M9	24	maschio	2021-12-09_10h12.18.268	THAI_DOC	2021.2.3	MacIntel	59.84082341	0	77	77	77	1
m	1	1.5363						USPICIO	np	7	0	baseline	250	nonparola	2	ong	0	no	DT24M9	24	maschio	2021-12-09_10h12.18.268	THAI_DOC	2021.2.3	MacIntel	59.84082341	0	78	78	78	1
z	1	1.1857						IMBUTO	p	6	9	baseline	0	parola	1	ong	0	no	DT24M9	24	maschio	2021-12-09_10h12.18.268	THAI_DOC	2021.2.3	MacIntel	59.84082341	0	79	79	79	1
m	1	1.1375						SADIVA	np	6	0	baseline	500	nonparola	2	ong	0	no	DT24M9	24	maschio	2021-12-09_10h12.18.268	THAI_DOC	2021.2.3	MacIntel	59.84082341	0	80	80	80	1
z	1	1.5734						BOZZOLO	p	7	7	baseline	0	parola	1	ong	0	no	DT24M9	24	maschio	2021-12-09_10h12.18.268	THAI_DOC	2021.2.3	MacIntel	59.84082341	0	81	81	81	1
m	1	1.6881						OMPICCIO	np	7	0	baseline	0	nonparola	2	ong	0	no	DT24M9	24	maschio	2021-12-09_10h12.18.268	THAI_DOC	2021.2.3	MacIntel	59.84082341	0	82	82	82	1
m	1	1.4408						LIMPONE	np	7	0	baseline	500	nonparola	2	ong	0	no	DT24M9	24	maschio	2021-12-09_10h12.18.268	THAI_DOC	2021.2.3	MacIntel	59.84082341	0	83	83	83	1
m	1	1.6713						NARCICO	np	7	0	baseline	250	nonparola	2	ong	0	no	DT24M9	24	maschio	2021-12-09_10h12.18.268	THAI_DOC	2021.2.3	MacIntel	59.84082341	0	84	84	84	1
z	1	1.2688						PASCOLO	p	7	7	baseline	0	parola	1	ong	0	no	DT24M9	24	maschio	2021-12-09_10h12.18.268	THAI_DOC	2021.2.3	MacIntel	59.84082341	0	85	85	85	1
m	1	1.3188						INSOGNA	np	7	0	baseline	250	nonparola	2	ong	0	no	DT24M9	24	maschio	2021-12-09_10h12.18.268	THAI_DOC	2021.2.3	MacIntel	59.84082341	0	86	86	86	1
z	1	1.0046						PATINA	p	6	14	baseline	250	parola	1	ong	0	no	DT24M9	24	maschio	2021-12-09_10h12.18.268	THAI_DOC	2021.2.3	MacIntel	59.84082341	0	87	87	87	1
m	1	1.1189						ADOLTO	np	7	0	baseline	0	nonparola	2	ong	0	no	DT24M9	24	maschio	2021-12-09_10h12.18.268	THAI_DOC	2021.2.3	MacIntel	59.84082341	0	88	88	88	1
z	1	1.0927						UTENTE	p	6	34	baseline	0	parola	1	ong	0	no	DT24M9	24	maschio	2021-12-09_10h12.18.268	THAI_DOC	2021.2.3	MacIntel	59.84082341	0	89	89	89	1
m	1	1.4513						CIPELLA	np	7	0	baseline	500	nonparola	2	ong	0	no	DT24M9	24	maschio	2021-12-09_10h12.18.268	THAI_DOC	2021.2.3	MacIntel	59.84082341	0	90	90	90	1
z	1	1.1867						GINEPRO	p	7	10	baseline	0	parola	1	ong	0	no	DT24M9	24	maschio	2021-12-09_10h12.18.268	THAI_DOC	2021.2.3	MacIntel	59.84082341	0	91	91	91	1
m	1	1.9215						NONATO	np	6	0	baseline	500	nonparola	2	ong	0	no	DT24M9	24	maschio	2021-12-09_10h12.18.268	THAI_DOC	2021.2.3	MacIntel	59.84082341	0	92	92	92	1
z	1	1.3727						CALICE	p	6	10	baseline	0	parola	1	ong	0	no	DT24M9	24	maschio	2021-12-09_10h12.18.268	THAI_DOC	2021.2.3	MacIntel	59.84082341	0	93	93	93	1
z	1	0.9824						TORACE	p	6	31	baseline	250	parola	1	ong	0	no	DT24M9	24	maschio	2021-12-09_10h12.18.268	THAI_DOC	2021.2.3	MacIntel	59.84082341	0	94	94	94	1
z	1	0.9703						REDINE	p	6	8	baseline	500	parola	1	ong	0	no	DT24M9	24	maschio	2021-12-09_10h12.18.268	THAI_DOC	2021.2.3	MacIntel	59.84082341	0	95	95	95	1
z	1	0.5849						GOMITO	p	6	35	baseline	0	parola	1	ong	0	no	DT24M9	24	maschio	2021-12-09_10h12.18.268	THAI_DOC	2021.2.3	MacIntel	59.84082341	0	96	96	96	1
m	1	0.9654						INGENSO	np	7	0	baseline	500	nonparola	2	ong	0	no	DT24M9	24	maschio	2021-12-09_10h12.18.268	THAI_DOC	2021.2.3	MacIntel	59.84082341	0	97	97	97	1
m	1	0.8051						COVALLO	np	7	0	baseline	250	nonparola	2	ong	0	no	DT24M9	24	maschio	2021-12-09_10h12.18.268	THAI_DOC	2021.2.3	MacIntel	59.84082341	0	98	98	98	1
z	1	0.7366						MONACO	p	6	24	baseline	250	parola	1	ong	0	no	DT24M9	24	maschio	2021-12-09_10h12.18.268	THAI_DOC	2021.2.3	MacIntel	59.84082341	0	99	99	99	1
z	1	1.9076						DILUVIO	p	7	34	monitoring	0	parola	1	ong	0	no	DT24M9	24	maschio	2021-12-09_10h12.18.268	THAI_DOC	2021.2.3	MacIntel	59.84082341						0	0	0	0	1
m	1	1.2896						PADATO	np	6	0	monitoring	250	nonparola	2	ong	0	no	DT24M9	24	maschio	2021-12-09_10h12.18.268	THAI_DOC	2021.2.3	MacIntel	59.84082341						0	1	1	1	1
z	1	1.5192						STIVALE	p	7	10	monitoring	0	parola	1	ong	0	no	DT24M9	24	maschio	2021-12-09_10h12.18.268	THAI_DOC	2021.2.3	MacIntel	59.84082341						0	2	2	2	1
m	1	1.6121						BAMMINO	np	7	0	monitoring	0	nonparola	2	ong	0	no	DT24M9	24	maschio	2021-12-09_10h12.18.268	THAI_DOC	2021.2.3	MacIntel	59.84082341						0	3	3	3	1
m	1	1.3176						NUDOLA	np	6	0	monitoring	250	nonparola	2	ong	0	no	DT24M9	24	maschio	2021-12-09_10h12.18.268	THAI_DOC	2021.2.3	MacIntel	59.84082341						0	4	4	4	1
	0							ZAMPINO	p	7	6	monitoring	500	parola	1	ong	0	no	DT24M9	24	maschio	2021-12-09_10h12.18.268	THAI_DOC	2021.2.3	MacIntel	59.84082341						0	5	5	5	1
z	1	0.7488						CALDAIA	p	7	12	monitoring	250	parola	1	ong	0	no	DT24M9	24	maschio	2021-12-09_10h12.18.268	THAI_DOC	2021.2.3	MacIntel	59.84082341						0	6	6	6	1
m	1	1.7428						FULGINE	np	7	0	monitoring	0	nonparola	2	ong	0	no	DT24M9	24	maschio	2021-12-09_10h12.18.268	THAI_DOC	2021.2.3	MacIntel	59.84082341						0	7	7	7	1
z	1	1.0671						URANIO	p	6	9	monitoring	250	parola	1	ong	0	no	DT24M9	24	maschio	2021-12-09_10h12.18.268	THAI_DOC	2021.2.3	MacIntel	59.84082341						0	8	8	8	1
m	1	1.2613						APISSO	np	6	0	monitoring	500	nonparola	2	ong	0	no	DT24M9	24	maschio	2021-12-09_10h12.18.268	THAI_DOC	2021.2.3	MacIntel	59.84082341						0	9	9	9	1
m	0	1.1196						CAGERMA	np	7	0	monitoring	0	l	2	pmcue	0	no	DT24M9	24	maschio	2021-12-09_10h12.18.268	THAI_DOC	2021.2.3	MacIntel	59.84082341						0	10	10	10	1
z	1	1.1733						TAZZINA	p	7	10	monitoring	250	parola	1	ong	0	no	DT24M9	24	maschio	2021-12-09_10h12.18.268	THAI_DOC	2021.2.3	MacIntel	59.84082341						0	11	11	11	1
z	1	1.4864						VAPORE	p	6	40	monitoring	0	parola	1	ong	0	no	DT24M9	24	maschio	2021-12-09_10h12.18.268	THAI_DOC	2021.2.3	MacIntel	59.84082341						0	12	12	12	1
m	1	1.1712						FEDORE	np	6	0	monitoring	250	nonparola	2	ong	0	no	DT24M9	24	maschio	2021-12-09_10h12.18.268	THAI_DOC	2021.2.3	MacIntel	59.84082341						0	13	13	13	1
z	1	1.6048						MONTONE	p	7	8	monitoring	250	parola	1	ong	0	no	DT24M9	24	maschio	2021-12-09_10h12.18.268	THAI_DOC	2021.2.3	MacIntel	59.84082341						0	14	14	14	1
m	1	1.7853						CANEZZA	np	7	0	monitoring	0	nonparola	2	ong	0	no	DT24M9	24	maschio	2021-12-09_10h12.18.268	THAI_DOC	2021.2.3	MacIntel	59.84082341						0	15	15	15	1
m	1	1.253						RAGINA	np	6	0	monitoring	250	nonparola	2	ong	0	no	DT24M9	24	maschio	2021-12-09_10h12.18.268	THAI_DOC	2021.2.3	MacIntel	59.84082341						0	16	16	16	1
z	1	1.418						AGNELLO	p	7	17	monitoring	250	parola	1	ong	0	no	DT24M9	24	maschio	2021-12-09_10h12.18.268	THAI_DOC	2021.2.3	MacIntel	59.84082341						0	17	17	17	1
m	1	1.4646						PINARIO	np	7	0	monitoring	250	nonparola	2	ong	0	no	DT24M9	24	maschio	2021-12-09_10h12.18.268	THAI_DOC	2021.2.3	MacIntel	59.84082341						0	18	18	18	1
	0							INDANO	np	6	0	monitoring	500	nonparola	2	ong	0	no	DT24M9	24	maschio	2021-12-09_10h12.18.268	THAI_DOC	2021.2.3	MacIntel	59.84082341						0	19	19	19	1
z	1	1.3372						BISTURI	p	7	8	monitoring	250	parola	1	ong	0	no	DT24M9	24	maschio	2021-12-09_10h12.18.268	THAI_DOC	2021.2.3	MacIntel	59.84082341						0	20	20	20	1
m	1	1.2864						SECONTO	np	7	0	monitoring	250	nonparola	2	ong	0	no	DT24M9	24	maschio	2021-12-09_10h12.18.268	THAI_DOC	2021.2.3	MacIntel	59.84082341						0	21	21	21	1
z	0	1.2714						POMATA	p	6	0	monitoring	500	l	1	pmcue	0	no	DT24M9	24	maschio	2021-12-09_10h12.18.268	THAI_DOC	2021.2.3	MacIntel	59.84082341						0	22	22	22	1
m	1	0.8708						UMETTA	np	6	0	monitoring	250	nonparola	2	ong	0	no	DT24M9	24	maschio	2021-12-09_10h12.18.268	THAI_DOC	2021.2.3	MacIntel	59.84082341						0	23	23	23	1
z	1	0.7392						FRUSCIO	p	7	9	monitoring	0	parola	1	ong	0	no	DT24M9	24	maschio	2021-12-09_10h12.18.268	THAI_DOC	2021.2.3	MacIntel	59.84082341						0	24	24	24	1
m	0	1.0596						ORDIGNO	p	7	15	monitoring	250	parola	1	ong	0	no	DT24M9	24	maschio	2021-12-09_10h12.18.268	THAI_DOC	2021.2.3	MacIntel	59.84082341						0	25	25	25	1
z	0	0.7669						METALO	np	6	0	monitoring	0	nonparola	2	ong	0	no	DT24M9	24	maschio	2021-12-09_10h12.18.268	THAI_DOC	2021.2.3	MacIntel	59.84082341						0	26	26	26	1
	0							GAVERA	np	6	0	monitoring	500	nonparola	2	ong	0	no	DT24M9	24	maschio	2021-12-09_10h12.18.268	THAI_DOC	2021.2.3	MacIntel	59.84082341						0	27	27	27	1
z	1	0.9458						INSERTO	p	7	9	monitoring	0	parola	1	ong	0	no	DT24M9	24	maschio	2021-12-09_10h12.18.268	THAI_DOC	2021.2.3	MacIntel	59.84082341						0	28	28	28	1
z	1	1.0735						VICARIO	p	7	9	monitoring	500	parola	1	ong	0	no	DT24M9	24	maschio	2021-12-09_10h12.18.268	THAI_DOC	2021.2.3	MacIntel	59.84082341						0	29	29	29	1
m	1	1.2541						ACENDA	np	6	0	monitoring	0	nonparola	2	ong	0	no	DT24M9	24	maschio	2021-12-09_10h12.18.268	THAI_DOC	2021.2.3	MacIntel	59.84082341						0	30	30	30	1
z	1	0.9356						DECADE	p	6	7	monitoring	0	parola	1	ong	0	no	DT24M9	24	maschio	2021-12-09_10h12.18.268	THAI_DOC	2021.2.3	MacIntel	59.84082341						0	31	31	31	1
m	1	0.8692						PALETE	np	6	0	monitoring	500	nonparola	2	ong	0	no	DT24M9	24	maschio	2021-12-09_10h12.18.268	THAI_DOC	2021.2.3	MacIntel	59.84082341						0	32	32	32	1
z	1	0.7167						SENAPE	p	6	17	monitoring	500	parola	1	ong	0	no	DT24M9	24	maschio	2021-12-09_10h12.18.268	THAI_DOC	2021.2.3	MacIntel	59.84082341						0	33	33	33	1
m	1	1.4859						TENTONO	np	7	0	monitoring	0	nonparola	2	ong	0	no	DT24M9	24	maschio	2021-12-09_10h12.18.268	THAI_DOC	2021.2.3	MacIntel	59.84082341						0	34	34	34	1
z	0	1.4243						MANICO	p	6	12	monitoring	0	l	1	pmcue	0	no	DT24M9	24	maschio	2021-12-09_10h12.18.268	THAI_DOC	2021.2.3	MacIntel	59.84082341						0	35	35	35	1
z	1	1.5533						GETTONE	p	7	5	monitoring	250	parola	1	ong	0	no	DT24M9	24	maschio	2021-12-09_10h12.18.268	THAI_DOC	2021.2.3	MacIntel	59.84082341						0	36	36	36	1
z	0	0.5562						CALERA	np	6	0	monitoring	500	nonparola	2	ong	0	no	DT24M9	24	maschio	2021-12-09_10h12.18.268	THAI_DOC	2021.2.3	MacIntel	59.84082341						0	37	37	37	1
z	1	0.6884						USTIONE	p	7	20	monitoring	500	parola	1	ong	0	no	DT24M9	24	maschio	2021-12-09_10h12.18.268	THAI_DOC	2021.2.3	MacIntel	59.84082341						0	38	38	38	1
z	1	0.8691						LEGNAME	p	7	7	monitoring	0	parola	1	ong	0	no	DT24M9	24	maschio	2021-12-09_10h12.18.268	THAI_DOC	2021.2.3	MacIntel	59.84082341						0	39	39	39	1
m	1	1.4384						MODIVO	np	6	0	monitoring	0	nonparola	2	ong	0	no	DT24M9	24	maschio	2021-12-09_10h12.18.268	THAI_DOC	2021.2.3	MacIntel	59.84082341						0	40	40	40	1
z	1	1.3697						RADURA	p	6	9	monitoring	0	parola	1	ong	0	no	DT24M9	24	maschio	2021-12-09_10h12.18.268	THAI_DOC	2021.2.3	MacIntel	59.84082341						0	41	41	41	1
m	1	1.0015						TUANTO	np	6	0	monitoring	250	nonparola	2	ong	0	no	DT24M9	24	maschio	2021-12-09_10h12.18.268	THAI_DOC	2021.2.3	MacIntel	59.84082341						0	42	42	42	1
z	1	1.4507						PICCONE	p	7	11	monitoring	0	parola	1	ong	0	no	DT24M9	24	maschio	2021-12-09_10h12.18.268	THAI_DOC	2021.2.3	MacIntel	59.84082341						0	43	43	43	1
m	1	1.8381						LACREME	np	7	0	monitoring	250	nonparola	2	ong	0	no	DT24M9	24	maschio	2021-12-09_10h12.18.268	THAI_DOC	2021.2.3	MacIntel	59.84082341						0	44	44	44	1
m	1	0.9591						DILITTA	np	7	0	monitoring	500	nonparola	2	ong	0	no	DT24M9	24	maschio	2021-12-09_10h12.18.268	THAI_DOC	2021.2.3	MacIntel	59.84082341						0	45	45	45	1
m	0	1.7701						TOMANTE	np	7	0	monitoring	0	l	2	pmcue	0	no	DT24M9	24	maschio	2021-12-09_10h12.18.268	THAI_DOC	2021.2.3	MacIntel	59.84082341						0	46	46	46	1
m	0	0.7017						OTTONE	p	6	17	monitoring	500	parola	1	ong	0	no	DT24M9	24	maschio	2021-12-09_10h12.18.268	THAI_DOC	2021.2.3	MacIntel	59.84082341						0	47	47	47	1
z	1	0.8021						GAZEBO	p	6	8	monitoring	0	parola	1	ong	0	no	DT24M9	24	maschio	2021-12-09_10h12.18.268	THAI_DOC	2021.2.3	MacIntel	59.84082341						0	48	48	48	1
m	1	0.7523						NENICO	np	6	0	monitoring	250	nonparola	2	ong	0	no	DT24M9	24	maschio	2021-12-09_10h12.18.268	THAI_DOC	2021.2.3	MacIntel	59.84082341						0	49	49	49	1
z	1	0.8333						ARPIONE	p	7	12	monitoring	250	parola	1	ong	0	no	DT24M9	24	maschio	2021-12-09_10h12.18.268	THAI_DOC	2021.2.3	MacIntel	59.84082341						0	50	50	50	1
	0							VANIGIA	np	7	0	monitoring	500	nonparola	2	ong	0	no	DT24M9	24	maschio	2021-12-09_10h12.18.268	THAI_DOC	2021.2.3	MacIntel	59.84082341						0	51	51	51	1
m	1	0.8188						EBLISSE	np	7	0	monitoring	0	nonparola	2	ong	0	no	DT24M9	24	maschio	2021-12-09_10h12.18.268	THAI_DOC	2021.2.3	MacIntel	59.84082341						0	52	52	52	1
z	1	1.1078						CARTINA	p	7	13	monitoring	250	parola	1	ong	0	no	DT24M9	24	maschio	2021-12-09_10h12.18.268	THAI_DOC	2021.2.3	MacIntel	59.84082341						0	53	53	53	1
m	1	0.9028						TECITA	np	6	0	monitoring	500	nonparola	2	ong	0	no	DT24M9	24	maschio	2021-12-09_10h12.18.268	THAI_DOC	2021.2.3	MacIntel	59.84082341						0	54	54	54	1
z	1	0.7405						FELINO	p	6	9	monitoring	500	parola	1	ong	0	no	DT24M9	24	maschio	2021-12-09_10h12.18.268	THAI_DOC	2021.2.3	MacIntel	59.84082341						0	55	55	55	1
m	1	0.9206						GINEVRO	np	7	0	monitoring	250	nonparola	2	ong	0	no	DT24M9	24	maschio	2021-12-09_10h12.18.268	THAI_DOC	2021.2.3	MacIntel	59.84082341						0	56	56	56	1
z	0	0.7764						ELANCO	np	6	0	monitoring	250	nonparola	2	ong	0	no	DT24M9	24	maschio	2021-12-09_10h12.18.268	THAI_DOC	2021.2.3	MacIntel	59.84082341						0	57	57	57	1
z	1	1.1192						BIDONE	p	6	13	monitoring	0	parola	1	ong	0	no	DT24M9	24	maschio	2021-12-09_10h12.18.268	THAI_DOC	2021.2.3	MacIntel	59.84082341						0	58	58	58	1
m	0	0.7506						LEMURE	p	6	3	monitoring	500	parola	1	ong	0	no	DT24M9	24	maschio	2021-12-09_10h12.18.268	THAI_DOC	2021.2.3	MacIntel	59.84082341						0	59	59	59	1
z	0	0.8667						SAGOMA	p	6	0	monitoring	250	l	1	pmcue	0	no	DT24M9	24	maschio	2021-12-09_10h12.18.268	THAI_DOC	2021.2.3	MacIntel	59.84082341						0	60	60	60	1
z	1	0.9823						REPERTO	p	7	7	monitoring	0	parola	1	ong	0	no	DT24M9	24	maschio	2021-12-09_10h12.18.268	THAI_DOC	2021.2.3	MacIntel	59.84082341						0	61	61	61	1
m	1	0.8862						MIDULLO	np	7	0	monitoring	250	nonparola	2	ong	0	no	DT24M9	24	maschio	2021-12-09_10h12.18.268	THAI_DOC	2021.2.3	MacIntel	59.84082341						0	62	62	62	1
z	0	0.8526						DANNOLA	np	7	0	monitoring	500	nonparola	2	ong	0	no	DT24M9	24	maschio	2021-12-09_10h12.18.268	THAI_DOC	2021.2.3	MacIntel	59.84082341						0	63	63	63	1
z	1	0.0007						ORFANO	p	6	9	monitoring	500	parola	1	ong	0	no	DT24M9	24	maschio	2021-12-09_10h12.18.268	THAI_DOC	2021.2.3	MacIntel	59.84082341						0	64	64	64	1
m	1	1.3257						BANENA	np	6	0	monitoring	250	nonparola	2	ong	0	no	DT24M9	24	maschio	2021-12-09_10h12.18.268	THAI_DOC	2021.2.3	MacIntel	59.84082341						0	65	65	65	1
m	1	0.8548						FERPATA	np	7	0	monitoring	0	nonparola	2	ong	0	no	DT24M9	24	maschio	2021-12-09_10h12.18.268	THAI_DOC	2021.2.3	MacIntel	59.84082341						0	66	66	66	1
z	1	0.8193						NEURONE	p	7	11	monitoring	250	parola	1	ong	0	no	DT24M9	24	maschio	2021-12-09_10h12.18.268	THAI_DOC	2021.2.3	MacIntel	59.84082341						0	67	67	67	1
z	0	1.0839						LATTERA	np	7	0	monitoring	500	nonparola	2	ong	0	no	DT24M9	24	maschio	2021-12-09_10h12.18.268	THAI_DOC	2021.2.3	MacIntel	59.84082341						0	68	68	68	1
m	1	1.0059						GESIONE	np	7	0	monitoring	500	nonparola	2	ong	0	no	DT24M9	24	maschio	2021-12-09_10h12.18.268	THAI_DOC	2021.2.3	MacIntel	59.84082341						0	69	69	69	1
z	1	1.092						PEDANA	p	6	18	monitoring	500	parola	1	ong	0	no	DT24M9	24	maschio	2021-12-09_10h12.18.268	THAI_DOC	2021.2.3	MacIntel	59.84082341						0	70	70	70	1
l	1	1.0323						MACIATA	np	7	0	monitoring	500	l	2	pmcue	0	no	DT24M9	24	maschio	2021-12-09_10h12.18.268	THAI_DOC	2021.2.3	MacIntel	59.84082341						0	71	71	71	1
m	1	0.8737						FIOLINO	np	7	0	monitoring	250	nonparola	2	ong	0	no	DT24M9	24	maschio	2021-12-09_10h12.18.268	THAI_DOC	2021.2.3	MacIntel	59.84082341						0	72	72	72	1
z	1	0.8393						INGORGO	p	7	16	monitoring	0	parola	1	ong	0	no	DT24M9	24	maschio	2021-12-09_10h12.18.268	THAI_DOC	2021.2.3	MacIntel	59.84082341						0	73	73	73	1
m	1	0.7179						IMPORO	np	6	0	monitoring	250	nonparola	2	ong	0	no	DT24M9	24	maschio	2021-12-09_10h12.18.268	THAI_DOC	2021.2.3	MacIntel	59.84082341						0	74	74	74	1
z	1	1.5768						NOBILE	p	6	29	monitoring	500	parola	1	ong	0	no	DT24M9	24	maschio	2021-12-09_10h12.18.268	THAI_DOC	2021.2.3	MacIntel	59.84082341						0	75	75	75	1
z	1	1.3277						MINIERA	p	7	19	monitoring	500	parola	1	ong	0	no	DT24M9	24	maschio	2021-12-09_10h12.18.268	THAI_DOC	2021.2.3	MacIntel	59.84082341						0	76	76	76	1
m	1	1.283						ALLARVE	np	7	0	monitoring	500	nonparola	2	ong	0	no	DT24M9	24	maschio	2021-12-09_10h12.18.268	THAI_DOC	2021.2.3	MacIntel	59.84082341						0	77	77	77	1
m	1	0.8013						DIBANO	np	6	0	monitoring	250	nonparola	2	ong	0	no	DT24M9	24	maschio	2021-12-09_10h12.18.268	THAI_DOC	2021.2.3	MacIntel	59.84082341						0	78	78	78	1
z	1	0.3189						FAGOTTO	p	7	7	monitoring	0	parola	1	ong	0	no	DT24M9	24	maschio	2021-12-09_10h12.18.268	THAI_DOC	2021.2.3	MacIntel	59.84082341						0	79	79	79	1
z	1	1.2337						PALUDE	p	6	13	monitoring	0	parola	1	ong	0	no	DT24M9	24	maschio	2021-12-09_10h12.18.268	THAI_DOC	2021.2.3	MacIntel	59.84082341						0	80	80	80	1
m	1	1.0878						MUDINO	np	6	0	monitoring	500	nonparola	2	ong	0	no	DT24M9	24	maschio	2021-12-09_10h12.18.268	THAI_DOC	2021.2.3	MacIntel	59.84082341						0	81	81	81	1
m	1	0.8337						ESTEBA	np	6	0	monitoring	500	nonparola	2	ong	0	no	DT24M9	24	maschio	2021-12-09_10h12.18.268	THAI_DOC	2021.2.3	MacIntel	59.84082341						0	82	82	82	1
l	1	0.9405						MANTIDE	p	7	9	monitoring	250	l	1	pmcue	0	no	DT24M9	24	maschio	2021-12-09_10h12.18.268	THAI_DOC	2021.2.3	MacIntel	59.84082341						0	83	83	83	1
z	1	0.9274						UVETTA	p	6	11	monitoring	500	parola	1	ong	0	no	DT24M9	24	maschio	2021-12-09_10h12.18.268	THAI_DOC	2021.2.3	MacIntel	59.84082341						0	84	84	84	1
z	1	0.8677						ESILIO	p	6	41	monitoring	250	parola	1	ong	0	no	DT24M9	24	maschio	2021-12-09_10h12.18.268	THAI_DOC	2021.2.3	MacIntel	59.84082341						0	85	85	85	1
m	1	1.269						RECRUTA	np	7	0	monitoring	500	nonparola	2	ong	0	no	DT24M9	24	maschio	2021-12-09_10h12.18.268	THAI_DOC	2021.2.3	MacIntel	59.84082341						0	86	86	86	1
	0							TIMONE	p	7	31	monitoring	250	parola	1	ong	0	no	DT24M9	24	maschio	2021-12-09_10h12.18.268	THAI_DOC	2021.2.3	MacIntel	59.84082341						0	87	87	87	1
	0							CAVOLO	p	6	13	monitoring	0	parola	1	ong	0	no	DT24M9	24	maschio	2021-12-09_10h12.18.268	THAI_DOC	2021.2.3	MacIntel	59.84082341						0	88	88	88	1
m	1	1.4736						NOTTARE	np	7	0	monitoring	500	nonparola	2	ong	0	no	DT24M9	24	maschio	2021-12-09_10h12.18.268	THAI_DOC	2021.2.3	MacIntel	59.84082341						0	89	89	89	1
m	0	1.3044						LICHENE	p	7	7	monitoring	0	parola	1	ong	0	no	DT24M9	24	maschio	2021-12-09_10h12.18.268	THAI_DOC	2021.2.3	MacIntel	59.84082341						0	90	90	90	1
m	1	0.8929						PUSTINO	np	7	0	monitoring	500	nonparola	2	ong	0	no	DT24M9	24	maschio	2021-12-09_10h12.18.268	THAI_DOC	2021.2.3	MacIntel	59.84082341						0	91	91	91	1
z	1	1.7888						MULINO	p	6	7	monitoring	0	parola	1	ong	0	no	DT24M9	24	maschio	2021-12-09_10h12.18.268	THAI_DOC	2021.2.3	MacIntel	59.84082341						0	92	92	92	1
m	1	0.9347						VAROLO	np	6	0	monitoring	0	nonparola	2	ong	0	no	DT24M9	24	maschio	2021-12-09_10h12.18.268	THAI_DOC	2021.2.3	MacIntel	59.84082341						0	93	93	93	1
m	0	1.5801						ENIGMA	p	6	9	monitoring	500	l	1	pmcue	0	no	DT24M9	24	maschio	2021-12-09_10h12.18.268	THAI_DOC	2021.2.3	MacIntel	59.84082341						0	94	94	94	1
z	1	0.921						NARICE	p	6	15	monitoring	250	parola	1	ong	0	no	DT24M9	24	maschio	2021-12-09_10h12.18.268	THAI_DOC	2021.2.3	MacIntel	59.84082341						0	95	95	95	1
z	0	0.8555						CAVIDE	np	6	0	monitoring	500	nonparola	2	ong	0	no	DT24M9	24	maschio	2021-12-09_10h12.18.268	THAI_DOC	2021.2.3	MacIntel	59.84082341						0	96	96	96	1
	0							VOLACE	np	6	0	monitoring	0	nonparola	2	ong	0	no	DT24M9	24	maschio	2021-12-09_10h12.18.268	THAI_DOC	2021.2.3	MacIntel	59.84082341						0	97	97	97	1
m	1	1.7555						SADICE	np	6	0	monitoring	0	nonparola	2	ong	0	no	DT24M9	24	maschio	2021-12-09_10h12.18.268	THAI_DOC	2021.2.3	MacIntel	59.84082341						0	98	98	98	1
m	0	0.316						VORTICE	p	7	14	monitoring	250	parola	1	ong	0	no	DT24M9	24	maschio	2021-12-09_10h12.18.268	THAI_DOC	2021.2.3	MacIntel	59.84082341						0	99	99	99	1
																			DT24M9	24	maschio	2021-12-09_10h12.18.268	THAI_DOC	2021.2.3	MacIntel	59.84082341											y	1	5.9613	y	0	5.8834	y	0	1.5508
