# Supplementary material for: Thinking about it: the impact of COVID-19-related stimuli on prospective memory
Source: PeerJ. 2023 Nov 16;11:e16389. doi: 10.7717/peerj.16389 (PMC10657566; doi:10.7717/peerj.16389)
Supplement: Supplemental Information 4 — The raw data from both the task and the questionnaire. Both folders are divided in the three conditions (COV, DOC, and NEGA) depending on the presented video clip. [file peerj-11-16389-s004.zip › Data/RAW_Data_Task/DOC_version/IS20F8_doc.csv]

trial_key.keys	trial_key.corr	trials_loop_practice.thisRepN	trials_loop_practice.thisTrialN	trials_loop_practice.thisN	trials_loop_practice.thisIndex	trials_loop_practice.ran	stimolo	parolanonparola	lunghezza	frequenza	blocco	jitter	rispcorr	StimTrig	stim_type	stimulus_after	underline	ID_Soggetto*	Età*	Sesso	date	expName	psychopyVersion	OS	frameRate	trial_key.rt	trials_loop_baseline.thisRepN	trials_loop_baseline.thisTrialN	trials_loop_baseline.thisN	trials_loop_baseline.thisIndex	trials_loop_baseline.ran	trials_loop_attention.thisRepN	trials_loop_attention.thisTrialN	trials_loop_attention.thisN	trials_loop_attention.thisIndex	trials_loop_attention.ran	neutral1_key.keys	neutral1_key.corr	neutral1_key.rt	neutral1_key_2.keys	neutral1_key_2.corr	neutral1_key_2.rt	neutral1_key_3.keys	neutral1_key_3.corr	neutral1_key_3.rt
	0	0	0	0	0	1	ARANCIA	p	7	31	practice	500	parola	1	ong	0	no	IS20F8	20	Femmina	2021-10-08_23h36.42.581	THAI_DOC	2021.2.3	MacIntel	60.0024001
m	1	0	1	1	1	1	RECINA	np	6	0	practice	500	nonparola	2	ong	0	no	IS20F8	20	Femmina	2021-10-08_23h36.42.581	THAI_DOC	2021.2.3	MacIntel	60.0024001	1.7625
	0	0	2	2	2	1	TUCCANA	np	7	0	practice	250	nonparola	2	ong	0	no	IS20F8	20	Femmina	2021-10-08_23h36.42.581	THAI_DOC	2021.2.3	MacIntel	60.0024001
z	1	0	3	3	3	1	PETTINE	p	7	1	practice	0	parola	1	ong	0	no	IS20F8	20	Femmina	2021-10-08_23h36.42.581	THAI_DOC	2021.2.3	MacIntel	60.0024001	1.0495
	0	0	4	4	4	1	INFITO	np	6	0	practice	500	nonparola	2	ong	0	no	IS20F8	20	Femmina	2021-10-08_23h36.42.581	THAI_DOC	2021.2.3	MacIntel	60.0024001
m	0	0	5	5	5	1	GIUDICE	p	7	374	practice	500	parola	1	ong	0	no	IS20F8	20	Femmina	2021-10-08_23h36.42.581	THAI_DOC	2021.2.3	MacIntel	60.0024001	-2.2816
z	1	0	6	6	6	1	VOLANTE	p	7	89	practice	0	parola	1	ong	0	no	IS20F8	20	Femmina	2021-10-08_23h36.42.581	THAI_DOC	2021.2.3	MacIntel	60.0024001	0.7417
m	1	0	7	7	7	1	CUBELA	np	6	0	practice	250	nonparola	2	ong	0	no	IS20F8	20	Femmina	2021-10-08_23h36.42.581	THAI_DOC	2021.2.3	MacIntel	60.0024001	1.0979
m	1	0	8	8	8	1	LUGGINE	np	7	0	practice	0	nonparola	2	ong	0	no	IS20F8	20	Femmina	2021-10-08_23h36.42.581	THAI_DOC	2021.2.3	MacIntel	60.0024001	1.1303
	0	0	9	9	9	1	DISEGNO	p	7	201	practice	0	parola	1	ong	0	no	IS20F8	20	Femmina	2021-10-08_23h36.42.581	THAI_DOC	2021.2.3	MacIntel	60.0024001
	0						RELITTO	p	7	8	baseline	500	parola	1	ong	0	no	IS20F8	20	Femmina	2021-10-08_23h36.42.581	THAI_DOC	2021.2.3	MacIntel	60.0024001		0	0	0	0	1
	0						GERANIO	p	7	12	baseline	250	parola	1	ong	0	no	IS20F8	20	Femmina	2021-10-08_23h36.42.581	THAI_DOC	2021.2.3	MacIntel	60.0024001		0	1	1	1	1
	0						VANANGA	np	7	0	baseline	0	nonparola	2	ong	0	no	IS20F8	20	Femmina	2021-10-08_23h36.42.581	THAI_DOC	2021.2.3	MacIntel	60.0024001		0	2	2	2	1
z	1						NATICA	p	6	5	baseline	250	parola	1	ong	0	no	IS20F8	20	Femmina	2021-10-08_23h36.42.581	THAI_DOC	2021.2.3	MacIntel	60.0024001	1.3182	0	3	3	3	1
	0						USTELLO	np	7	0	baseline	500	nonparola	2	ong	0	no	IS20F8	20	Femmina	2021-10-08_23h36.42.581	THAI_DOC	2021.2.3	MacIntel	60.0024001		0	4	4	4	1
z	1						METANO	p	6	17	baseline	250	parola	1	ong	0	no	IS20F8	20	Femmina	2021-10-08_23h36.42.581	THAI_DOC	2021.2.3	MacIntel	60.0024001	1.5461	0	5	5	5	1
m	1						FIURIA	np	6	0	baseline	500	nonparola	2	ong	0	no	IS20F8	20	Femmina	2021-10-08_23h36.42.581	THAI_DOC	2021.2.3	MacIntel	60.0024001	1.8293	0	6	6	6	1
z	1						SUGHERO	p	7	5	baseline	250	parola	1	ong	0	no	IS20F8	20	Femmina	2021-10-08_23h36.42.581	THAI_DOC	2021.2.3	MacIntel	60.0024001	1.4297	0	7	7	7	1
m	1						PIROTA	np	6	0	baseline	250	nonparola	2	ong	0	no	IS20F8	20	Femmina	2021-10-08_23h36.42.581	THAI_DOC	2021.2.3	MacIntel	60.0024001	1.536	0	8	8	8	1
m	1						BAMBORA	np	7	0	baseline	0	nonparola	2	ong	0	no	IS20F8	20	Femmina	2021-10-08_23h36.42.581	THAI_DOC	2021.2.3	MacIntel	60.0024001	1.6079	0	9	9	9	1
z	1						PETALO	p	6	27	baseline	250	parola	1	ong	0	no	IS20F8	20	Femmina	2021-10-08_23h36.42.581	THAI_DOC	2021.2.3	MacIntel	60.0024001	1.4449	0	10	10	10	1
z	1						ELMETTO	p	7	5	baseline	0	parola	1	ong	0	no	IS20F8	20	Femmina	2021-10-08_23h36.42.581	THAI_DOC	2021.2.3	MacIntel	60.0024001	1.7294	0	11	11	11	1
m	1						DOBILE	np	6	0	baseline	250	nonparola	2	ong	0	no	IS20F8	20	Femmina	2021-10-08_23h36.42.581	THAI_DOC	2021.2.3	MacIntel	60.0024001	1.364	0	12	12	12	1
	0						BAVERO	p	6	7	baseline	0	parola	1	ong	0	no	IS20F8	20	Femmina	2021-10-08_23h36.42.581	THAI_DOC	2021.2.3	MacIntel	60.0024001		0	13	13	13	1
z	1						VALENZA	p	7	10	baseline	500	parola	1	ong	0	no	IS20F8	20	Femmina	2021-10-08_23h36.42.581	THAI_DOC	2021.2.3	MacIntel	60.0024001	1.5846	0	14	14	14	1
m	1						ORDONE	np	6	0	baseline	250	nonparola	2	ong	0	no	IS20F8	20	Femmina	2021-10-08_23h36.42.581	THAI_DOC	2021.2.3	MacIntel	60.0024001	1.3803	0	15	15	15	1
	0						TERPONE	np	7	0	baseline	250	nonparola	2	ong	0	no	IS20F8	20	Femmina	2021-10-08_23h36.42.581	THAI_DOC	2021.2.3	MacIntel	60.0024001		0	16	16	16	1
z	1						INCHINO	p	7	10	baseline	250	parola	1	ong	0	no	IS20F8	20	Femmina	2021-10-08_23h36.42.581	THAI_DOC	2021.2.3	MacIntel	60.0024001	1.128	0	17	17	17	1
z	1						ETTARO	p	6	31	baseline	0	parola	1	ong	0	no	IS20F8	20	Femmina	2021-10-08_23h36.42.581	THAI_DOC	2021.2.3	MacIntel	60.0024001	0.914	0	18	18	18	1
m	1						LUVACA	np	6	0	baseline	250	nonparola	2	ong	0	no	IS20F8	20	Femmina	2021-10-08_23h36.42.581	THAI_DOC	2021.2.3	MacIntel	60.0024001	1.2776	0	19	19	19	1
z	1						DUETTO	p	6	23	baseline	500	parola	1	ong	0	no	IS20F8	20	Femmina	2021-10-08_23h36.42.581	THAI_DOC	2021.2.3	MacIntel	60.0024001	1.0716	0	20	20	20	1
	0						PUPILE	np	6	0	baseline	250	nonparola	2	ong	0	no	IS20F8	20	Femmina	2021-10-08_23h36.42.581	THAI_DOC	2021.2.3	MacIntel	60.0024001		0	21	21	21	1
m	1						STOVACO	np	7	0	baseline	0	nonparola	2	ong	0	no	IS20F8	20	Femmina	2021-10-08_23h36.42.581	THAI_DOC	2021.2.3	MacIntel	60.0024001	1.4486	0	22	22	22	1
z	1						BARILE	p	6	7	baseline	500	parola	1	ong	0	no	IS20F8	20	Femmina	2021-10-08_23h36.42.581	THAI_DOC	2021.2.3	MacIntel	60.0024001	1.5784	0	23	23	23	1
	0						RANAIO	np	6	0	baseline	250	nonparola	2	ong	0	no	IS20F8	20	Femmina	2021-10-08_23h36.42.581	THAI_DOC	2021.2.3	MacIntel	60.0024001		0	24	24	24	1
m	0						CAVERNA	p	7	14	baseline	250	parola	1	ong	0	no	IS20F8	20	Femmina	2021-10-08_23h36.42.581	THAI_DOC	2021.2.3	MacIntel	60.0024001	0.0009	0	25	25	25	1
m	1						ROTOIA	np	7	0	baseline	500	nonparola	2	ong	0	no	IS20F8	20	Femmina	2021-10-08_23h36.42.581	THAI_DOC	2021.2.3	MacIntel	60.0024001	1.6843	0	26	26	26	1
z	1						ALTURA	p	6	8	baseline	500	parola	1	ong	0	no	IS20F8	20	Femmina	2021-10-08_23h36.42.581	THAI_DOC	2021.2.3	MacIntel	60.0024001	1.1167	0	27	27	27	1
z	1						DIPINTO	p	7	21	baseline	0	parola	1	ong	0	no	IS20F8	20	Femmina	2021-10-08_23h36.42.581	THAI_DOC	2021.2.3	MacIntel	60.0024001	0.749	0	28	28	28	1
z	1						LEGUME	p	6	11	baseline	250	parola	1	ong	0	no	IS20F8	20	Femmina	2021-10-08_23h36.42.581	THAI_DOC	2021.2.3	MacIntel	60.0024001	0.7831	0	29	29	29	1
m	1						FEDINO	np	6	0	baseline	500	nonparola	2	ong	0	no	IS20F8	20	Femmina	2021-10-08_23h36.42.581	THAI_DOC	2021.2.3	MacIntel	60.0024001	0.882	0	30	30	30	1
z	1						MENSOLA	p	7	7	baseline	0	parola	1	ong	0	no	IS20F8	20	Femmina	2021-10-08_23h36.42.581	THAI_DOC	2021.2.3	MacIntel	60.0024001	0.8307	0	31	31	31	1
m	1						ALCUME	np	6	0	baseline	500	nonparola	2	ong	0	no	IS20F8	20	Femmina	2021-10-08_23h36.42.581	THAI_DOC	2021.2.3	MacIntel	60.0024001	0.9324	0	32	32	32	1
z	1						INNESTO	p	6	13	baseline	0	parola	1	ong	0	no	IS20F8	20	Femmina	2021-10-08_23h36.42.581	THAI_DOC	2021.2.3	MacIntel	60.0024001	0.6417	0	33	33	33	1
m	1						LAVENDA	np	7	0	baseline	0	nonparola	2	ong	0	no	IS20F8	20	Femmina	2021-10-08_23h36.42.581	THAI_DOC	2021.2.3	MacIntel	60.0024001	0.9175	0	34	34	34	1
m	0						SLAVINA	p	7	5	baseline	500	parola	1	ong	0	no	IS20F8	20	Femmina	2021-10-08_23h36.42.581	THAI_DOC	2021.2.3	MacIntel	60.0024001	0.9971	0	35	35	35	1
z	1						ORMONE	p	6	6	baseline	500	parola	1	ong	0	no	IS20F8	20	Femmina	2021-10-08_23h36.42.581	THAI_DOC	2021.2.3	MacIntel	60.0024001	0.6765	0	36	36	36	1
m	1						UMIONE	np	6	0	baseline	0	nonparola	2	ong	0	no	IS20F8	20	Femmina	2021-10-08_23h36.42.581	THAI_DOC	2021.2.3	MacIntel	60.0024001	0.9261	0	37	37	37	1
z	1						SALAME	p	6	14	baseline	0	parola	1	ong	0	no	IS20F8	20	Femmina	2021-10-08_23h36.42.581	THAI_DOC	2021.2.3	MacIntel	60.0024001	0.682	0	38	38	38	1
m	1						GANDOLA	np	7	0	baseline	500	nonparola	2	ong	0	no	IS20F8	20	Femmina	2021-10-08_23h36.42.581	THAI_DOC	2021.2.3	MacIntel	60.0024001	1.0484	0	39	39	39	1
m	1						DIGEGNO	np	7	0	baseline	500	nonparola	2	ong	0	no	IS20F8	20	Femmina	2021-10-08_23h36.42.581	THAI_DOC	2021.2.3	MacIntel	60.0024001	1.0089	0	40	40	40	1
m	1						BACRECA	np	7	0	baseline	0	nonparola	2	ong	0	no	IS20F8	20	Femmina	2021-10-08_23h36.42.581	THAI_DOC	2021.2.3	MacIntel	60.0024001	0.6852	0	41	41	41	1
z	1						RUDERE	p	6	8	baseline	250	parola	1	ong	0	no	IS20F8	20	Femmina	2021-10-08_23h36.42.581	THAI_DOC	2021.2.3	MacIntel	60.0024001	0.8056	0	42	42	42	1
m	1						OSCITE	np	6	0	baseline	250	nonparola	2	ong	0	no	IS20F8	20	Femmina	2021-10-08_23h36.42.581	THAI_DOC	2021.2.3	MacIntel	60.0024001	0.9369	0	43	43	43	1
m	0						NETTARE	p	7	14	baseline	500	parola	1	ong	0	no	IS20F8	20	Femmina	2021-10-08_23h36.42.581	THAI_DOC	2021.2.3	MacIntel	60.0024001	1.1307	0	44	44	44	1
m	1						PENTERA	np	7	0	baseline	0	nonparola	2	ong	0	no	IS20F8	20	Femmina	2021-10-08_23h36.42.581	THAI_DOC	2021.2.3	MacIntel	60.0024001	1.3274	0	45	45	45	1
m	1						NEBOZIO	np	7	0	baseline	250	nonparola	2	ong	0	no	IS20F8	20	Femmina	2021-10-08_23h36.42.581	THAI_DOC	2021.2.3	MacIntel	60.0024001	1.0852	0	46	46	46	1
z	1						ZATTERA	p	7	14	baseline	500	parola	1	ong	0	no	IS20F8	20	Femmina	2021-10-08_23h36.42.581	THAI_DOC	2021.2.3	MacIntel	60.0024001	0.7826	0	47	47	47	1
z	1						LAMIERA	p	7	11	baseline	500	parola	1	ong	0	no	IS20F8	20	Femmina	2021-10-08_23h36.42.581	THAI_DOC	2021.2.3	MacIntel	60.0024001	0.9364	0	48	48	48	1
m	1						CULINA	np	6	0	baseline	500	nonparola	2	ong	0	no	IS20F8	20	Femmina	2021-10-08_23h36.42.581	THAI_DOC	2021.2.3	MacIntel	60.0024001	0.7499	0	49	49	49	1
z	1						FALANGE	p	7	9	baseline	250	parola	1	ong	0	no	IS20F8	20	Femmina	2021-10-08_23h36.42.581	THAI_DOC	2021.2.3	MacIntel	60.0024001	0.9236	0	50	50	50	1
z	1						PEDALE	p	6	16	baseline	500	parola	1	ong	0	no	IS20F8	20	Femmina	2021-10-08_23h36.42.581	THAI_DOC	2021.2.3	MacIntel	60.0024001	0.9814	0	51	51	51	1
m	1						METARDO	np	7	0	baseline	500	nonparola	2	ong	0	no	IS20F8	20	Femmina	2021-10-08_23h36.42.581	THAI_DOC	2021.2.3	MacIntel	60.0024001	1.2307	0	52	52	52	1
z	1						EMPORIO	p	7	3	baseline	250	parola	1	ong	0	no	IS20F8	20	Femmina	2021-10-08_23h36.42.581	THAI_DOC	2021.2.3	MacIntel	60.0024001	0.8343	0	53	53	53	1
m	1						TAPORE	np	6	0	baseline	0	nonparola	2	ong	0	no	IS20F8	20	Femmina	2021-10-08_23h36.42.581	THAI_DOC	2021.2.3	MacIntel	60.0024001	1.9358	0	54	54	54	1
m	1						DENTIDE	np	7	0	baseline	250	nonparola	2	ong	0	no	IS20F8	20	Femmina	2021-10-08_23h36.42.581	THAI_DOC	2021.2.3	MacIntel	60.0024001	0.7878	0	55	55	55	1
m	1						SEPERTO	np	7	0	baseline	500	nonparola	2	ong	0	no	IS20F8	20	Femmina	2021-10-08_23h36.42.581	THAI_DOC	2021.2.3	MacIntel	60.0024001	0.8682	0	56	56	56	1
z	1						MUCOSA	p	6	6	baseline	500	parola	1	ong	0	no	IS20F8	20	Femmina	2021-10-08_23h36.42.581	THAI_DOC	2021.2.3	MacIntel	60.0024001	1.481	0	57	57	57	1
m	1						BECULLA	np	7	0	baseline	250	nonparola	2	ong	0	no	IS20F8	20	Femmina	2021-10-08_23h36.42.581	THAI_DOC	2021.2.3	MacIntel	60.0024001	1.3813	0	58	58	58	1
z	1						FUCINA	p	6	8	baseline	250	parola	1	ong	0	no	IS20F8	20	Femmina	2021-10-08_23h36.42.581	THAI_DOC	2021.2.3	MacIntel	60.0024001	1.7174	0	59	59	59	1
z	1						ECLISSI	p	7	5	baseline	0	parola	1	ong	0	no	IS20F8	20	Femmina	2021-10-08_23h36.42.581	THAI_DOC	2021.2.3	MacIntel	60.0024001	1.0913	0	60	60	60	1
z	1						TROFEO	p	6	23	baseline	250	parola	1	ong	0	no	IS20F8	20	Femmina	2021-10-08_23h36.42.581	THAI_DOC	2021.2.3	MacIntel	60.0024001	1.1582	0	61	61	61	1
z	1						ROTTAME	p	7	7	baseline	0	parola	1	ong	0	no	IS20F8	20	Femmina	2021-10-08_23h36.42.581	THAI_DOC	2021.2.3	MacIntel	60.0024001	0.7803	0	62	62	62	1
	0						MENDOLO	np	7	0	baseline	500	nonparola	2	ong	0	no	IS20F8	20	Femmina	2021-10-08_23h36.42.581	THAI_DOC	2021.2.3	MacIntel	60.0024001		0	63	63	63	1
m	1						ARSINE	np	6	0	baseline	250	nonparola	2	ong	0	no	IS20F8	20	Femmina	2021-10-08_23h36.42.581	THAI_DOC	2021.2.3	MacIntel	60.0024001	1.4217	0	64	64	64	1
z	1						TISANA	p	6	7	baseline	0	parola	1	ong	0	no	IS20F8	20	Femmina	2021-10-08_23h36.42.581	THAI_DOC	2021.2.3	MacIntel	60.0024001	0.7369	0	65	65	65	1
m	1						ORLINO	np	6	0	baseline	0	nonparola	2	ong	0	no	IS20F8	20	Femmina	2021-10-08_23h36.42.581	THAI_DOC	2021.2.3	MacIntel	60.0024001	0.7815	0	66	66	66	1
z	1						ARINGA	p	6	9	baseline	500	parola	1	ong	0	no	IS20F8	20	Femmina	2021-10-08_23h36.42.581	THAI_DOC	2021.2.3	MacIntel	60.0024001	0.9424	0	67	67	67	1
m	1						TENGINE	np	7	0	baseline	0	nonparola	2	ong	0	no	IS20F8	20	Femmina	2021-10-08_23h36.42.581	THAI_DOC	2021.2.3	MacIntel	60.0024001	1.835	0	68	68	68	1
z	1						ATTICO	p	6	6	baseline	500	parola	1	ong	0	no	IS20F8	20	Femmina	2021-10-08_23h36.42.581	THAI_DOC	2021.2.3	MacIntel	60.0024001	0.6765	0	69	69	69	1
m	1						VENORE	np	6	0	baseline	250	nonparola	2	ong	0	no	IS20F8	20	Femmina	2021-10-08_23h36.42.581	THAI_DOC	2021.2.3	MacIntel	60.0024001	1.1295	0	70	70	70	1
	0						DARSENA	p	7	9	baseline	0	parola	1	ong	0	no	IS20F8	20	Femmina	2021-10-08_23h36.42.581	THAI_DOC	2021.2.3	MacIntel	60.0024001		0	71	71	71	1
m	1						ALCIERE	np	7	0	baseline	250	nonparola	2	ong	0	no	IS20F8	20	Femmina	2021-10-08_23h36.42.581	THAI_DOC	2021.2.3	MacIntel	60.0024001	1.482	0	72	72	72	1
	0						ENTIMO	np	6	0	baseline	0	nonparola	2	ong	0	no	IS20F8	20	Femmina	2021-10-08_23h36.42.581	THAI_DOC	2021.2.3	MacIntel	60.0024001		0	73	73	73	1
z	1						LIVIDO	p	6	8	baseline	500	parola	1	ong	0	no	IS20F8	20	Femmina	2021-10-08_23h36.42.581	THAI_DOC	2021.2.3	MacIntel	60.0024001	0.746	0	74	74	74	1
z	1						NAUSEA	p	6	15	baseline	0	parola	1	ong	0	no	IS20F8	20	Femmina	2021-10-08_23h36.42.581	THAI_DOC	2021.2.3	MacIntel	60.0024001	0.8269	0	75	75	75	1
m	1						VERCACE	np	7	0	baseline	500	nonparola	2	ong	0	no	IS20F8	20	Femmina	2021-10-08_23h36.42.581	THAI_DOC	2021.2.3	MacIntel	60.0024001	0.8838	0	76	76	76	1
z	1						COFANO	p	6	9	baseline	0	parola	1	ong	0	no	IS20F8	20	Femmina	2021-10-08_23h36.42.581	THAI_DOC	2021.2.3	MacIntel	60.0024001	0.8493	0	77	77	77	1
	0						USPICIO	np	7	0	baseline	250	nonparola	2	ong	0	no	IS20F8	20	Femmina	2021-10-08_23h36.42.581	THAI_DOC	2021.2.3	MacIntel	60.0024001		0	78	78	78	1
z	1						IMBUTO	p	6	9	baseline	0	parola	1	ong	0	no	IS20F8	20	Femmina	2021-10-08_23h36.42.581	THAI_DOC	2021.2.3	MacIntel	60.0024001	0.8327	0	79	79	79	1
m	1						SADIVA	np	6	0	baseline	500	nonparola	2	ong	0	no	IS20F8	20	Femmina	2021-10-08_23h36.42.581	THAI_DOC	2021.2.3	MacIntel	60.0024001	1.2308	0	80	80	80	1
	0						BOZZOLO	p	7	7	baseline	0	parola	1	ong	0	no	IS20F8	20	Femmina	2021-10-08_23h36.42.581	THAI_DOC	2021.2.3	MacIntel	60.0024001		0	81	81	81	1
m	1						OMPICCIO	np	7	0	baseline	0	nonparola	2	ong	0	no	IS20F8	20	Femmina	2021-10-08_23h36.42.581	THAI_DOC	2021.2.3	MacIntel	60.0024001	0.7848	0	82	82	82	1
m	1						LIMPONE	np	7	0	baseline	500	nonparola	2	ong	0	no	IS20F8	20	Femmina	2021-10-08_23h36.42.581	THAI_DOC	2021.2.3	MacIntel	60.0024001	1.1396	0	83	83	83	1
	0						NARCICO	np	7	0	baseline	250	nonparola	2	ong	0	no	IS20F8	20	Femmina	2021-10-08_23h36.42.581	THAI_DOC	2021.2.3	MacIntel	60.0024001		0	84	84	84	1
m	0						PASCOLO	p	7	7	baseline	0	parola	1	ong	0	no	IS20F8	20	Femmina	2021-10-08_23h36.42.581	THAI_DOC	2021.2.3	MacIntel	60.0024001	0.6987	0	85	85	85	1
	0						INSOGNA	np	7	0	baseline	250	nonparola	2	ong	0	no	IS20F8	20	Femmina	2021-10-08_23h36.42.581	THAI_DOC	2021.2.3	MacIntel	60.0024001		0	86	86	86	1
z	1						PATINA	p	6	14	baseline	250	parola	1	ong	0	no	IS20F8	20	Femmina	2021-10-08_23h36.42.581	THAI_DOC	2021.2.3	MacIntel	60.0024001	1.0237	0	87	87	87	1
	0						ADOLTO	np	7	0	baseline	0	nonparola	2	ong	0	no	IS20F8	20	Femmina	2021-10-08_23h36.42.581	THAI_DOC	2021.2.3	MacIntel	60.0024001		0	88	88	88	1
z	1						UTENTE	p	6	34	baseline	0	parola	1	ong	0	no	IS20F8	20	Femmina	2021-10-08_23h36.42.581	THAI_DOC	2021.2.3	MacIntel	60.0024001	0.8836	0	89	89	89	1
m	1						CIPELLA	np	7	0	baseline	500	nonparola	2	ong	0	no	IS20F8	20	Femmina	2021-10-08_23h36.42.581	THAI_DOC	2021.2.3	MacIntel	60.0024001	1.7701	0	90	90	90	1
z	1						GINEPRO	p	7	10	baseline	0	parola	1	ong	0	no	IS20F8	20	Femmina	2021-10-08_23h36.42.581	THAI_DOC	2021.2.3	MacIntel	60.0024001	0.8487	0	91	91	91	1
m	1						NONATO	np	6	0	baseline	500	nonparola	2	ong	0	no	IS20F8	20	Femmina	2021-10-08_23h36.42.581	THAI_DOC	2021.2.3	MacIntel	60.0024001	1.3327	0	92	92	92	1
z	1						CALICE	p	6	10	baseline	0	parola	1	ong	0	no	IS20F8	20	Femmina	2021-10-08_23h36.42.581	THAI_DOC	2021.2.3	MacIntel	60.0024001	0.7347	0	93	93	93	1
z	1						TORACE	p	6	31	baseline	250	parola	1	ong	0	no	IS20F8	20	Femmina	2021-10-08_23h36.42.581	THAI_DOC	2021.2.3	MacIntel	60.0024001	0.781	0	94	94	94	1
z	1						REDINE	p	6	8	baseline	500	parola	1	ong	0	no	IS20F8	20	Femmina	2021-10-08_23h36.42.581	THAI_DOC	2021.2.3	MacIntel	60.0024001	1.0944	0	95	95	95	1
z	1						GOMITO	p	6	35	baseline	0	parola	1	ong	0	no	IS20F8	20	Femmina	2021-10-08_23h36.42.581	THAI_DOC	2021.2.3	MacIntel	60.0024001	0.6201	0	96	96	96	1
m	1						INGENSO	np	7	0	baseline	500	nonparola	2	ong	0	no	IS20F8	20	Femmina	2021-10-08_23h36.42.581	THAI_DOC	2021.2.3	MacIntel	60.0024001	1.2317	0	97	97	97	1
	0						COVALLO	np	7	0	baseline	250	nonparola	2	ong	0	no	IS20F8	20	Femmina	2021-10-08_23h36.42.581	THAI_DOC	2021.2.3	MacIntel	60.0024001		0	98	98	98	1
z	1						MONACO	p	6	24	baseline	250	parola	1	ong	0	no	IS20F8	20	Femmina	2021-10-08_23h36.42.581	THAI_DOC	2021.2.3	MacIntel	60.0024001	1.3663	0	99	99	99	1
	0						DILUVIO	p	7	34	monitoring	0	parola	1	ong	0	no	IS20F8	20	Femmina	2021-10-08_23h36.42.581	THAI_DOC	2021.2.3	MacIntel	60.0024001							0	0	0	0	1
z	0						PADATO	np	6	0	monitoring	250	nonparola	2	ong	0	no	IS20F8	20	Femmina	2021-10-08_23h36.42.581	THAI_DOC	2021.2.3	MacIntel	60.0024001	1.0643						0	1	1	1	1
z	1						STIVALE	p	7	10	monitoring	0	parola	1	ong	0	no	IS20F8	20	Femmina	2021-10-08_23h36.42.581	THAI_DOC	2021.2.3	MacIntel	60.0024001	1.4326						0	2	2	2	1
	0						BAMMINO	np	7	0	monitoring	0	nonparola	2	ong	0	no	IS20F8	20	Femmina	2021-10-08_23h36.42.581	THAI_DOC	2021.2.3	MacIntel	60.0024001							0	3	3	3	1
m	1						NUDOLA	np	6	0	monitoring	250	nonparola	2	ong	0	no	IS20F8	20	Femmina	2021-10-08_23h36.42.581	THAI_DOC	2021.2.3	MacIntel	60.0024001	1.9681						0	4	4	4	1
	0						ZAMPINO	p	7	6	monitoring	500	parola	1	ong	0	no	IS20F8	20	Femmina	2021-10-08_23h36.42.581	THAI_DOC	2021.2.3	MacIntel	60.0024001							0	5	5	5	1
z	1						CALDAIA	p	7	12	monitoring	250	parola	1	ong	0	no	IS20F8	20	Femmina	2021-10-08_23h36.42.581	THAI_DOC	2021.2.3	MacIntel	60.0024001	1.33						0	6	6	6	1
m	1						FULGINE	np	7	0	monitoring	0	nonparola	2	ong	0	no	IS20F8	20	Femmina	2021-10-08_23h36.42.581	THAI_DOC	2021.2.3	MacIntel	60.0024001	1.9288						0	7	7	7	1
	0						URANIO	p	6	9	monitoring	250	parola	1	ong	0	no	IS20F8	20	Femmina	2021-10-08_23h36.42.581	THAI_DOC	2021.2.3	MacIntel	60.0024001							0	8	8	8	1
m	1						APISSO	np	6	0	monitoring	500	nonparola	2	ong	0	no	IS20F8	20	Femmina	2021-10-08_23h36.42.581	THAI_DOC	2021.2.3	MacIntel	60.0024001	1.6836						0	9	9	9	1
	0						CAGERMA	np	7	0	monitoring	0	l	2	pmcue	0	no	IS20F8	20	Femmina	2021-10-08_23h36.42.581	THAI_DOC	2021.2.3	MacIntel	60.0024001							0	10	10	10	1
	0						TAZZINA	p	7	10	monitoring	250	parola	1	ong	0	no	IS20F8	20	Femmina	2021-10-08_23h36.42.581	THAI_DOC	2021.2.3	MacIntel	60.0024001							0	11	11	11	1
z	1						VAPORE	p	6	40	monitoring	0	parola	1	ong	0	no	IS20F8	20	Femmina	2021-10-08_23h36.42.581	THAI_DOC	2021.2.3	MacIntel	60.0024001	0.8671						0	12	12	12	1
m	1						FEDORE	np	6	0	monitoring	250	nonparola	2	ong	0	no	IS20F8	20	Femmina	2021-10-08_23h36.42.581	THAI_DOC	2021.2.3	MacIntel	60.0024001	1.4965						0	13	13	13	1
	0						MONTONE	p	7	8	monitoring	250	parola	1	ong	0	no	IS20F8	20	Femmina	2021-10-08_23h36.42.581	THAI_DOC	2021.2.3	MacIntel	60.0024001							0	14	14	14	1
	0						CANEZZA	np	7	0	monitoring	0	nonparola	2	ong	0	no	IS20F8	20	Femmina	2021-10-08_23h36.42.581	THAI_DOC	2021.2.3	MacIntel	60.0024001							0	15	15	15	1
	0						RAGINA	np	6	0	monitoring	250	nonparola	2	ong	0	no	IS20F8	20	Femmina	2021-10-08_23h36.42.581	THAI_DOC	2021.2.3	MacIntel	60.0024001							0	16	16	16	1
z	1						AGNELLO	p	7	17	monitoring	250	parola	1	ong	0	no	IS20F8	20	Femmina	2021-10-08_23h36.42.581	THAI_DOC	2021.2.3	MacIntel	60.0024001	1.3756						0	17	17	17	1
m	1						PINARIO	np	7	0	monitoring	250	nonparola	2	ong	0	no	IS20F8	20	Femmina	2021-10-08_23h36.42.581	THAI_DOC	2021.2.3	MacIntel	60.0024001	1.8614						0	18	18	18	1
	0						INDANO	np	6	0	monitoring	500	nonparola	2	ong	0	no	IS20F8	20	Femmina	2021-10-08_23h36.42.581	THAI_DOC	2021.2.3	MacIntel	60.0024001							0	19	19	19	1
z	1						BISTURI	p	7	8	monitoring	250	parola	1	ong	0	no	IS20F8	20	Femmina	2021-10-08_23h36.42.581	THAI_DOC	2021.2.3	MacIntel	60.0024001	1.1702						0	20	20	20	1
m	1						SECONTO	np	7	0	monitoring	250	nonparola	2	ong	0	no	IS20F8	20	Femmina	2021-10-08_23h36.42.581	THAI_DOC	2021.2.3	MacIntel	60.0024001	1.3978						0	21	21	21	1
l	1						POMATA	p	6	0	monitoring	500	l	1	pmcue	0	no	IS20F8	20	Femmina	2021-10-08_23h36.42.581	THAI_DOC	2021.2.3	MacIntel	60.0024001	1.382						0	22	22	22	1
	0						UMETTA	np	6	0	monitoring	250	nonparola	2	ong	0	no	IS20F8	20	Femmina	2021-10-08_23h36.42.581	THAI_DOC	2021.2.3	MacIntel	60.0024001							0	23	23	23	1
m	0						FRUSCIO	p	7	9	monitoring	0	parola	1	ong	0	no	IS20F8	20	Femmina	2021-10-08_23h36.42.581	THAI_DOC	2021.2.3	MacIntel	60.0024001	-1.7789						0	24	24	24	1
z	1						ORDIGNO	p	7	15	monitoring	250	parola	1	ong	0	no	IS20F8	20	Femmina	2021-10-08_23h36.42.581	THAI_DOC	2021.2.3	MacIntel	60.0024001	0.0029						0	25	25	25	1
	0						METALO	np	6	0	monitoring	0	nonparola	2	ong	0	no	IS20F8	20	Femmina	2021-10-08_23h36.42.581	THAI_DOC	2021.2.3	MacIntel	60.0024001							0	26	26	26	1
m	1						GAVERA	np	6	0	monitoring	500	nonparola	2	ong	0	no	IS20F8	20	Femmina	2021-10-08_23h36.42.581	THAI_DOC	2021.2.3	MacIntel	60.0024001	1.9425						0	27	27	27	1
z	1						INSERTO	p	7	9	monitoring	0	parola	1	ong	0	no	IS20F8	20	Femmina	2021-10-08_23h36.42.581	THAI_DOC	2021.2.3	MacIntel	60.0024001	1.616						0	28	28	28	1
z	1						VICARIO	p	7	9	monitoring	500	parola	1	ong	0	no	IS20F8	20	Femmina	2021-10-08_23h36.42.581	THAI_DOC	2021.2.3	MacIntel	60.0024001	1.6799						0	29	29	29	1
m	1						ACENDA	np	6	0	monitoring	0	nonparola	2	ong	0	no	IS20F8	20	Femmina	2021-10-08_23h36.42.581	THAI_DOC	2021.2.3	MacIntel	60.0024001	1.1481						0	30	30	30	1
	0						DECADE	p	6	7	monitoring	0	parola	1	ong	0	no	IS20F8	20	Femmina	2021-10-08_23h36.42.581	THAI_DOC	2021.2.3	MacIntel	60.0024001							0	31	31	31	1
	0						PALETE	np	6	0	monitoring	500	nonparola	2	ong	0	no	IS20F8	20	Femmina	2021-10-08_23h36.42.581	THAI_DOC	2021.2.3	MacIntel	60.0024001							0	32	32	32	1
z	1						SENAPE	p	6	17	monitoring	500	parola	1	ong	0	no	IS20F8	20	Femmina	2021-10-08_23h36.42.581	THAI_DOC	2021.2.3	MacIntel	60.0024001	1.6539						0	33	33	33	1
m	1						TENTONO	np	7	0	monitoring	0	nonparola	2	ong	0	no	IS20F8	20	Femmina	2021-10-08_23h36.42.581	THAI_DOC	2021.2.3	MacIntel	60.0024001	1.215						0	34	34	34	1
l	1						MANICO	p	6	12	monitoring	0	l	1	pmcue	0	no	IS20F8	20	Femmina	2021-10-08_23h36.42.581	THAI_DOC	2021.2.3	MacIntel	60.0024001	1.1896						0	35	35	35	1
z	1						GETTONE	p	7	5	monitoring	250	parola	1	ong	0	no	IS20F8	20	Femmina	2021-10-08_23h36.42.581	THAI_DOC	2021.2.3	MacIntel	60.0024001	1.0385						0	36	36	36	1
m	1						CALERA	np	6	0	monitoring	500	nonparola	2	ong	0	no	IS20F8	20	Femmina	2021-10-08_23h36.42.581	THAI_DOC	2021.2.3	MacIntel	60.0024001	1.6378						0	37	37	37	1
z	1						USTIONE	p	7	20	monitoring	500	parola	1	ong	0	no	IS20F8	20	Femmina	2021-10-08_23h36.42.581	THAI_DOC	2021.2.3	MacIntel	60.0024001	0.8849						0	38	38	38	1
z	1						LEGNAME	p	7	7	monitoring	0	parola	1	ong	0	no	IS20F8	20	Femmina	2021-10-08_23h36.42.581	THAI_DOC	2021.2.3	MacIntel	60.0024001	1.2813						0	39	39	39	1
m	1						MODIVO	np	6	0	monitoring	0	nonparola	2	ong	0	no	IS20F8	20	Femmina	2021-10-08_23h36.42.581	THAI_DOC	2021.2.3	MacIntel	60.0024001	1.7235						0	40	40	40	1
z	1						RADURA	p	6	9	monitoring	0	parola	1	ong	0	no	IS20F8	20	Femmina	2021-10-08_23h36.42.581	THAI_DOC	2021.2.3	MacIntel	60.0024001	1.331						0	41	41	41	1
m	1						TUANTO	np	6	0	monitoring	250	nonparola	2	ong	0	no	IS20F8	20	Femmina	2021-10-08_23h36.42.581	THAI_DOC	2021.2.3	MacIntel	60.0024001	1.3394						0	42	42	42	1
z	1						PICCONE	p	7	11	monitoring	0	parola	1	ong	0	no	IS20F8	20	Femmina	2021-10-08_23h36.42.581	THAI_DOC	2021.2.3	MacIntel	60.0024001	1.0787						0	43	43	43	1
	0						LACREME	np	7	0	monitoring	250	nonparola	2	ong	0	no	IS20F8	20	Femmina	2021-10-08_23h36.42.581	THAI_DOC	2021.2.3	MacIntel	60.0024001							0	44	44	44	1
m	1						DILITTA	np	7	0	monitoring	500	nonparola	2	ong	0	no	IS20F8	20	Femmina	2021-10-08_23h36.42.581	THAI_DOC	2021.2.3	MacIntel	60.0024001	1.8804						0	45	45	45	1
l	1						TOMANTE	np	7	0	monitoring	0	l	2	pmcue	0	no	IS20F8	20	Femmina	2021-10-08_23h36.42.581	THAI_DOC	2021.2.3	MacIntel	60.0024001	1.1647						0	46	46	46	1
z	1						OTTONE	p	6	17	monitoring	500	parola	1	ong	0	no	IS20F8	20	Femmina	2021-10-08_23h36.42.581	THAI_DOC	2021.2.3	MacIntel	60.0024001	0.9874						0	47	47	47	1
z	1						GAZEBO	p	6	8	monitoring	0	parola	1	ong	0	no	IS20F8	20	Femmina	2021-10-08_23h36.42.581	THAI_DOC	2021.2.3	MacIntel	60.0024001	0.9894						0	48	48	48	1
m	1						NENICO	np	6	0	monitoring	250	nonparola	2	ong	0	no	IS20F8	20	Femmina	2021-10-08_23h36.42.581	THAI_DOC	2021.2.3	MacIntel	60.0024001	0.8975						0	49	49	49	1
	0						ARPIONE	p	7	12	monitoring	250	parola	1	ong	0	no	IS20F8	20	Femmina	2021-10-08_23h36.42.581	THAI_DOC	2021.2.3	MacIntel	60.0024001							0	50	50	50	1
	0						VANIGIA	np	7	0	monitoring	500	nonparola	2	ong	0	no	IS20F8	20	Femmina	2021-10-08_23h36.42.581	THAI_DOC	2021.2.3	MacIntel	60.0024001							0	51	51	51	1
m	1						EBLISSE	np	7	0	monitoring	0	nonparola	2	ong	0	no	IS20F8	20	Femmina	2021-10-08_23h36.42.581	THAI_DOC	2021.2.3	MacIntel	60.0024001	1.4151						0	52	52	52	1
	0						CARTINA	p	7	13	monitoring	250	parola	1	ong	0	no	IS20F8	20	Femmina	2021-10-08_23h36.42.581	THAI_DOC	2021.2.3	MacIntel	60.0024001							0	53	53	53	1
m	1						TECITA	np	6	0	monitoring	500	nonparola	2	ong	0	no	IS20F8	20	Femmina	2021-10-08_23h36.42.581	THAI_DOC	2021.2.3	MacIntel	60.0024001	1.6205						0	54	54	54	1
z	1						FELINO	p	6	9	monitoring	500	parola	1	ong	0	no	IS20F8	20	Femmina	2021-10-08_23h36.42.581	THAI_DOC	2021.2.3	MacIntel	60.0024001	1.1974						0	55	55	55	1
	0						GINEVRO	np	7	0	monitoring	250	nonparola	2	ong	0	no	IS20F8	20	Femmina	2021-10-08_23h36.42.581	THAI_DOC	2021.2.3	MacIntel	60.0024001							0	56	56	56	1
m	1						ELANCO	np	6	0	monitoring	250	nonparola	2	ong	0	no	IS20F8	20	Femmina	2021-10-08_23h36.42.581	THAI_DOC	2021.2.3	MacIntel	60.0024001	1.6062						0	57	57	57	1
z	1						BIDONE	p	6	13	monitoring	0	parola	1	ong	0	no	IS20F8	20	Femmina	2021-10-08_23h36.42.581	THAI_DOC	2021.2.3	MacIntel	60.0024001	0.8817						0	58	58	58	1
z	1						LEMURE	p	6	3	monitoring	500	parola	1	ong	0	no	IS20F8	20	Femmina	2021-10-08_23h36.42.581	THAI_DOC	2021.2.3	MacIntel	60.0024001	1.38						0	59	59	59	1
l	1						SAGOMA	p	6	0	monitoring	250	l	1	pmcue	0	no	IS20F8	20	Femmina	2021-10-08_23h36.42.581	THAI_DOC	2021.2.3	MacIntel	60.0024001	1.2718						0	60	60	60	1
z	1						REPERTO	p	7	7	monitoring	0	parola	1	ong	0	no	IS20F8	20	Femmina	2021-10-08_23h36.42.581	THAI_DOC	2021.2.3	MacIntel	60.0024001	0.9306						0	61	61	61	1
m	1						MIDULLO	np	7	0	monitoring	250	nonparola	2	ong	0	no	IS20F8	20	Femmina	2021-10-08_23h36.42.581	THAI_DOC	2021.2.3	MacIntel	60.0024001	1.2797						0	62	62	62	1
m	1						DANNOLA	np	7	0	monitoring	500	nonparola	2	ong	0	no	IS20F8	20	Femmina	2021-10-08_23h36.42.581	THAI_DOC	2021.2.3	MacIntel	60.0024001	1.6058						0	63	63	63	1
z	1						ORFANO	p	6	9	monitoring	500	parola	1	ong	0	no	IS20F8	20	Femmina	2021-10-08_23h36.42.581	THAI_DOC	2021.2.3	MacIntel	60.0024001	1.4143						0	64	64	64	1
	0						BANENA	np	6	0	monitoring	250	nonparola	2	ong	0	no	IS20F8	20	Femmina	2021-10-08_23h36.42.581	THAI_DOC	2021.2.3	MacIntel	60.0024001							0	65	65	65	1
	0						FERPATA	np	7	0	monitoring	0	nonparola	2	ong	0	no	IS20F8	20	Femmina	2021-10-08_23h36.42.581	THAI_DOC	2021.2.3	MacIntel	60.0024001							0	66	66	66	1
z	1						NEURONE	p	7	11	monitoring	250	parola	1	ong	0	no	IS20F8	20	Femmina	2021-10-08_23h36.42.581	THAI_DOC	2021.2.3	MacIntel	60.0024001	1.0886						0	67	67	67	1
	0						LATTERA	np	7	0	monitoring	500	nonparola	2	ong	0	no	IS20F8	20	Femmina	2021-10-08_23h36.42.581	THAI_DOC	2021.2.3	MacIntel	60.0024001							0	68	68	68	1
m	1						GESIONE	np	7	0	monitoring	500	nonparola	2	ong	0	no	IS20F8	20	Femmina	2021-10-08_23h36.42.581	THAI_DOC	2021.2.3	MacIntel	60.0024001	1.8778						0	69	69	69	1
z	1						PEDANA	p	6	18	monitoring	500	parola	1	ong	0	no	IS20F8	20	Femmina	2021-10-08_23h36.42.581	THAI_DOC	2021.2.3	MacIntel	60.0024001	1.6957						0	70	70	70	1
	0						MACIATA	np	7	0	monitoring	500	l	2	pmcue	0	no	IS20F8	20	Femmina	2021-10-08_23h36.42.581	THAI_DOC	2021.2.3	MacIntel	60.0024001							0	71	71	71	1
m	1						FIOLINO	np	7	0	monitoring	250	nonparola	2	ong	0	no	IS20F8	20	Femmina	2021-10-08_23h36.42.581	THAI_DOC	2021.2.3	MacIntel	60.0024001	1.5349						0	72	72	72	1
z	1						INGORGO	p	7	16	monitoring	0	parola	1	ong	0	no	IS20F8	20	Femmina	2021-10-08_23h36.42.581	THAI_DOC	2021.2.3	MacIntel	60.0024001	1.8332						0	73	73	73	1
m	1						IMPORO	np	6	0	monitoring	250	nonparola	2	ong	0	no	IS20F8	20	Femmina	2021-10-08_23h36.42.581	THAI_DOC	2021.2.3	MacIntel	60.0024001	1.6153						0	74	74	74	1
z	1						NOBILE	p	6	29	monitoring	500	parola	1	ong	0	no	IS20F8	20	Femmina	2021-10-08_23h36.42.581	THAI_DOC	2021.2.3	MacIntel	60.0024001	1.4438						0	75	75	75	1
z	1						MINIERA	p	7	19	monitoring	500	parola	1	ong	0	no	IS20F8	20	Femmina	2021-10-08_23h36.42.581	THAI_DOC	2021.2.3	MacIntel	60.0024001	1.5227						0	76	76	76	1
m	1						ALLARVE	np	7	0	monitoring	500	nonparola	2	ong	0	no	IS20F8	20	Femmina	2021-10-08_23h36.42.581	THAI_DOC	2021.2.3	MacIntel	60.0024001	1.1968						0	77	77	77	1
	0						DIBANO	np	6	0	monitoring	250	nonparola	2	ong	0	no	IS20F8	20	Femmina	2021-10-08_23h36.42.581	THAI_DOC	2021.2.3	MacIntel	60.0024001							0	78	78	78	1
z	1						FAGOTTO	p	7	7	monitoring	0	parola	1	ong	0	no	IS20F8	20	Femmina	2021-10-08_23h36.42.581	THAI_DOC	2021.2.3	MacIntel	60.0024001	0.921						0	79	79	79	1
	0						PALUDE	p	6	13	monitoring	0	parola	1	ong	0	no	IS20F8	20	Femmina	2021-10-08_23h36.42.581	THAI_DOC	2021.2.3	MacIntel	60.0024001							0	80	80	80	1
	0						MUDINO	np	6	0	monitoring	500	nonparola	2	ong	0	no	IS20F8	20	Femmina	2021-10-08_23h36.42.581	THAI_DOC	2021.2.3	MacIntel	60.0024001							0	81	81	81	1
m	1						ESTEBA	np	6	0	monitoring	500	nonparola	2	ong	0	no	IS20F8	20	Femmina	2021-10-08_23h36.42.581	THAI_DOC	2021.2.3	MacIntel	60.0024001	1.1493						0	82	82	82	1
l	1						MANTIDE	p	7	9	monitoring	250	l	1	pmcue	0	no	IS20F8	20	Femmina	2021-10-08_23h36.42.581	THAI_DOC	2021.2.3	MacIntel	60.0024001	0.7749						0	83	83	83	1
z	1						UVETTA	p	6	11	monitoring	500	parola	1	ong	0	no	IS20F8	20	Femmina	2021-10-08_23h36.42.581	THAI_DOC	2021.2.3	MacIntel	60.0024001	1.6139						0	84	84	84	1
	0						ESILIO	p	6	41	monitoring	250	parola	1	ong	0	no	IS20F8	20	Femmina	2021-10-08_23h36.42.581	THAI_DOC	2021.2.3	MacIntel	60.0024001							0	85	85	85	1
m	1						RECRUTA	np	7	0	monitoring	500	nonparola	2	ong	0	no	IS20F8	20	Femmina	2021-10-08_23h36.42.581	THAI_DOC	2021.2.3	MacIntel	60.0024001	1.079						0	86	86	86	1
z	1						TIMONE	p	7	31	monitoring	250	parola	1	ong	0	no	IS20F8	20	Femmina	2021-10-08_23h36.42.581	THAI_DOC	2021.2.3	MacIntel	60.0024001	1.1795						0	87	87	87	1
z	1						CAVOLO	p	6	13	monitoring	0	parola	1	ong	0	no	IS20F8	20	Femmina	2021-10-08_23h36.42.581	THAI_DOC	2021.2.3	MacIntel	60.0024001	0.8659						0	88	88	88	1
	0						NOTTARE	np	7	0	monitoring	500	nonparola	2	ong	0	no	IS20F8	20	Femmina	2021-10-08_23h36.42.581	THAI_DOC	2021.2.3	MacIntel	60.0024001							0	89	89	89	1
	0						LICHENE	p	7	7	monitoring	0	parola	1	ong	0	no	IS20F8	20	Femmina	2021-10-08_23h36.42.581	THAI_DOC	2021.2.3	MacIntel	60.0024001							0	90	90	90	1
m	1						PUSTINO	np	7	0	monitoring	500	nonparola	2	ong	0	no	IS20F8	20	Femmina	2021-10-08_23h36.42.581	THAI_DOC	2021.2.3	MacIntel	60.0024001	1.0151						0	91	91	91	1
z	1						MULINO	p	6	7	monitoring	0	parola	1	ong	0	no	IS20F8	20	Femmina	2021-10-08_23h36.42.581	THAI_DOC	2021.2.3	MacIntel	60.0024001	1.3448						0	92	92	92	1
m	1						VAROLO	np	6	0	monitoring	0	nonparola	2	ong	0	no	IS20F8	20	Femmina	2021-10-08_23h36.42.581	THAI_DOC	2021.2.3	MacIntel	60.0024001	1.4303						0	93	93	93	1
l	1						ENIGMA	p	6	9	monitoring	500	l	1	pmcue	0	no	IS20F8	20	Femmina	2021-10-08_23h36.42.581	THAI_DOC	2021.2.3	MacIntel	60.0024001	1.4677						0	94	94	94	1
z	1						NARICE	p	6	15	monitoring	250	parola	1	ong	0	no	IS20F8	20	Femmina	2021-10-08_23h36.42.581	THAI_DOC	2021.2.3	MacIntel	60.0024001	1.4633						0	95	95	95	1
m	1						CAVIDE	np	6	0	monitoring	500	nonparola	2	ong	0	no	IS20F8	20	Femmina	2021-10-08_23h36.42.581	THAI_DOC	2021.2.3	MacIntel	60.0024001	1.5336						0	96	96	96	1
m	1						VOLACE	np	6	0	monitoring	0	nonparola	2	ong	0	no	IS20F8	20	Femmina	2021-10-08_23h36.42.581	THAI_DOC	2021.2.3	MacIntel	60.0024001	1.5297						0	97	97	97	1
m	1						SADICE	np	6	0	monitoring	0	nonparola	2	ong	0	no	IS20F8	20	Femmina	2021-10-08_23h36.42.581	THAI_DOC	2021.2.3	MacIntel	60.0024001	1.2924						0	98	98	98	1
z	1						VORTICE	p	7	14	monitoring	250	parola	1	ong	0	no	IS20F8	20	Femmina	2021-10-08_23h36.42.581	THAI_DOC	2021.2.3	MacIntel	60.0024001	1.5789						0	99	99	99	1
																		IS20F8	20	Femmina	2021-10-08_23h36.42.581	THAI_DOC	2021.2.3	MacIntel	60.0024001												y	1	16.569	y	0	5.2397	y	0	1.7714
