# Supplementary material for: Thinking about it: the impact of COVID-19-related stimuli on prospective memory
Source: PeerJ. 2023 Nov 16;11:e16389. doi: 10.7717/peerj.16389 (PMC10657566; doi:10.7717/peerj.16389)
Supplement: Supplemental Information 4 — The raw data from both the task and the questionnaire. Both folders are divided in the three conditions (COV, DOC, and NEGA) depending on the presented video clip. [file peerj-11-16389-s004.zip › Data/RAW_Data_Task/DOC_version/MV20F11_doc.csv]

trial_key.keys	trial_key.corr	trial_key.rt	trials_loop_practice.thisRepN	trials_loop_practice.thisTrialN	trials_loop_practice.thisN	trials_loop_practice.thisIndex	trials_loop_practice.ran	stimolo	parolanonparola	lunghezza	frequenza	blocco	jitter	rispcorr	StimTrig	stim_type	stimulus_after	underline	ID_Soggetto*	Età*	Sesso	date	expName	psychopyVersion	OS	frameRate	trials_loop_baseline.thisRepN	trials_loop_baseline.thisTrialN	trials_loop_baseline.thisN	trials_loop_baseline.thisIndex	trials_loop_baseline.ran	trials_loop_attention.thisRepN	trials_loop_attention.thisTrialN	trials_loop_attention.thisN	trials_loop_attention.thisIndex	trials_loop_attention.ran	neutral1_key.keys	neutral1_key.corr	neutral1_key.rt	neutral1_key_2.keys	neutral1_key_2.corr	neutral1_key_2.rt	neutral1_key_3.keys	neutral1_key_3.corr	neutral1_key_3.rt
z	1	1.3089	0	0	0	0	1	ARANCIA	p	7	31	practice	500	parola	1	ong	0	no	MV20F11	20	F	2021-11-11_17h44.33.885	THAI_DOC	2021.2.3	Win32	29.90877823
m	1	1.1741	0	1	1	1	1	RECINA	np	6	0	practice	500	nonparola	2	ong	0	no	MV20F11	20	F	2021-11-11_17h44.33.885	THAI_DOC	2021.2.3	Win32	29.90877823
m	1	0.8421	0	2	2	2	1	TUCCANA	np	7	0	practice	250	nonparola	2	ong	0	no	MV20F11	20	F	2021-11-11_17h44.33.885	THAI_DOC	2021.2.3	Win32	29.90877823
z	1	0.7264	0	3	3	3	1	PETTINE	p	7	1	practice	0	parola	1	ong	0	no	MV20F11	20	F	2021-11-11_17h44.33.885	THAI_DOC	2021.2.3	Win32	29.90877823
m	1	0.9116	0	4	4	4	1	INFITO	np	6	0	practice	500	nonparola	2	ong	0	no	MV20F11	20	F	2021-11-11_17h44.33.885	THAI_DOC	2021.2.3	Win32	29.90877823
z	1	0.699	0	5	5	5	1	GIUDICE	p	7	374	practice	500	parola	1	ong	0	no	MV20F11	20	F	2021-11-11_17h44.33.885	THAI_DOC	2021.2.3	Win32	29.90877823
z	1	0.6304	0	6	6	6	1	VOLANTE	p	7	89	practice	0	parola	1	ong	0	no	MV20F11	20	F	2021-11-11_17h44.33.885	THAI_DOC	2021.2.3	Win32	29.90877823
m	1	0.6423	0	7	7	7	1	CUBELA	np	6	0	practice	250	nonparola	2	ong	0	no	MV20F11	20	F	2021-11-11_17h44.33.885	THAI_DOC	2021.2.3	Win32	29.90877823
z	0	1.0071	0	8	8	8	1	LUGGINE	np	7	0	practice	0	nonparola	2	ong	0	no	MV20F11	20	F	2021-11-11_17h44.33.885	THAI_DOC	2021.2.3	Win32	29.90877823
z	1	0.6883	0	9	9	9	1	DISEGNO	p	7	201	practice	0	parola	1	ong	0	no	MV20F11	20	F	2021-11-11_17h44.33.885	THAI_DOC	2021.2.3	Win32	29.90877823
z	1	0.9229						RELITTO	p	7	8	baseline	500	parola	1	ong	0	no	MV20F11	20	F	2021-11-11_17h44.33.885	THAI_DOC	2021.2.3	Win32	29.90877823	0	0	0	0	1
z	1	0.9691						GERANIO	p	7	12	baseline	250	parola	1	ong	0	no	MV20F11	20	F	2021-11-11_17h44.33.885	THAI_DOC	2021.2.3	Win32	29.90877823	0	1	1	1	1
m	1	0.7642						VANANGA	np	7	0	baseline	0	nonparola	2	ong	0	no	MV20F11	20	F	2021-11-11_17h44.33.885	THAI_DOC	2021.2.3	Win32	29.90877823	0	2	2	2	1
z	1	1.0468						NATICA	p	6	5	baseline	250	parola	1	ong	0	no	MV20F11	20	F	2021-11-11_17h44.33.885	THAI_DOC	2021.2.3	Win32	29.90877823	0	3	3	3	1
m	1	0.7556						USTELLO	np	7	0	baseline	500	nonparola	2	ong	0	no	MV20F11	20	F	2021-11-11_17h44.33.885	THAI_DOC	2021.2.3	Win32	29.90877823	0	4	4	4	1
z	1	0.7144						METANO	p	6	17	baseline	250	parola	1	ong	0	no	MV20F11	20	F	2021-11-11_17h44.33.885	THAI_DOC	2021.2.3	Win32	29.90877823	0	5	5	5	1
m	1	0.8086						FIURIA	np	6	0	baseline	500	nonparola	2	ong	0	no	MV20F11	20	F	2021-11-11_17h44.33.885	THAI_DOC	2021.2.3	Win32	29.90877823	0	6	6	6	1
z	1	1.315						SUGHERO	p	7	5	baseline	250	parola	1	ong	0	no	MV20F11	20	F	2021-11-11_17h44.33.885	THAI_DOC	2021.2.3	Win32	29.90877823	0	7	7	7	1
m	1	0.7112						PIROTA	np	6	0	baseline	250	nonparola	2	ong	0	no	MV20F11	20	F	2021-11-11_17h44.33.885	THAI_DOC	2021.2.3	Win32	29.90877823	0	8	8	8	1
m	1	0.9571						BAMBORA	np	7	0	baseline	0	nonparola	2	ong	0	no	MV20F11	20	F	2021-11-11_17h44.33.885	THAI_DOC	2021.2.3	Win32	29.90877823	0	9	9	9	1
z	1	0.8196						PETALO	p	6	27	baseline	250	parola	1	ong	0	no	MV20F11	20	F	2021-11-11_17h44.33.885	THAI_DOC	2021.2.3	Win32	29.90877823	0	10	10	10	1
z	1	0.6821						ELMETTO	p	7	5	baseline	0	parola	1	ong	0	no	MV20F11	20	F	2021-11-11_17h44.33.885	THAI_DOC	2021.2.3	Win32	29.90877823	0	11	11	11	1
m	1	0.6061						DOBILE	np	6	0	baseline	250	nonparola	2	ong	0	no	MV20F11	20	F	2021-11-11_17h44.33.885	THAI_DOC	2021.2.3	Win32	29.90877823	0	12	12	12	1
m	0	0.8692						BAVERO	p	6	7	baseline	0	parola	1	ong	0	no	MV20F11	20	F	2021-11-11_17h44.33.885	THAI_DOC	2021.2.3	Win32	29.90877823	0	13	13	13	1
z	1	0.6854						VALENZA	p	7	10	baseline	500	parola	1	ong	0	no	MV20F11	20	F	2021-11-11_17h44.33.885	THAI_DOC	2021.2.3	Win32	29.90877823	0	14	14	14	1
m	1	0.6052						ORDONE	np	6	0	baseline	250	nonparola	2	ong	0	no	MV20F11	20	F	2021-11-11_17h44.33.885	THAI_DOC	2021.2.3	Win32	29.90877823	0	15	15	15	1
m	1	0.6728						TERPONE	np	7	0	baseline	250	nonparola	2	ong	0	no	MV20F11	20	F	2021-11-11_17h44.33.885	THAI_DOC	2021.2.3	Win32	29.90877823	0	16	16	16	1
z	1	0.6934						INCHINO	p	7	10	baseline	250	parola	1	ong	0	no	MV20F11	20	F	2021-11-11_17h44.33.885	THAI_DOC	2021.2.3	Win32	29.90877823	0	17	17	17	1
z	1	1.1996						ETTARO	p	6	31	baseline	0	parola	1	ong	0	no	MV20F11	20	F	2021-11-11_17h44.33.885	THAI_DOC	2021.2.3	Win32	29.90877823	0	18	18	18	1
m	1	0.6286						LUVACA	np	6	0	baseline	250	nonparola	2	ong	0	no	MV20F11	20	F	2021-11-11_17h44.33.885	THAI_DOC	2021.2.3	Win32	29.90877823	0	19	19	19	1
z	1	0.5561						DUETTO	p	6	23	baseline	500	parola	1	ong	0	no	MV20F11	20	F	2021-11-11_17h44.33.885	THAI_DOC	2021.2.3	Win32	29.90877823	0	20	20	20	1
m	1	0.8408						PUPILE	np	6	0	baseline	250	nonparola	2	ong	0	no	MV20F11	20	F	2021-11-11_17h44.33.885	THAI_DOC	2021.2.3	Win32	29.90877823	0	21	21	21	1
m	1	0.7519						STOVACO	np	7	0	baseline	0	nonparola	2	ong	0	no	MV20F11	20	F	2021-11-11_17h44.33.885	THAI_DOC	2021.2.3	Win32	29.90877823	0	22	22	22	1
z	1	0.6275						BARILE	p	6	7	baseline	500	parola	1	ong	0	no	MV20F11	20	F	2021-11-11_17h44.33.885	THAI_DOC	2021.2.3	Win32	29.90877823	0	23	23	23	1
m	1	0.7058						RANAIO	np	6	0	baseline	250	nonparola	2	ong	0	no	MV20F11	20	F	2021-11-11_17h44.33.885	THAI_DOC	2021.2.3	Win32	29.90877823	0	24	24	24	1
z	1	0.6374						CAVERNA	p	7	14	baseline	250	parola	1	ong	0	no	MV20F11	20	F	2021-11-11_17h44.33.885	THAI_DOC	2021.2.3	Win32	29.90877823	0	25	25	25	1
m	1	0.7159						ROTOIA	np	7	0	baseline	500	nonparola	2	ong	0	no	MV20F11	20	F	2021-11-11_17h44.33.885	THAI_DOC	2021.2.3	Win32	29.90877823	0	26	26	26	1
z	1	0.775						ALTURA	p	6	8	baseline	500	parola	1	ong	0	no	MV20F11	20	F	2021-11-11_17h44.33.885	THAI_DOC	2021.2.3	Win32	29.90877823	0	27	27	27	1
z	1	0.6523						DIPINTO	p	7	21	baseline	0	parola	1	ong	0	no	MV20F11	20	F	2021-11-11_17h44.33.885	THAI_DOC	2021.2.3	Win32	29.90877823	0	28	28	28	1
z	1	0.6013						LEGUME	p	6	11	baseline	250	parola	1	ong	0	no	MV20F11	20	F	2021-11-11_17h44.33.885	THAI_DOC	2021.2.3	Win32	29.90877823	0	29	29	29	1
m	1	1.2136						FEDINO	np	6	0	baseline	500	nonparola	2	ong	0	no	MV20F11	20	F	2021-11-11_17h44.33.885	THAI_DOC	2021.2.3	Win32	29.90877823	0	30	30	30	1
z	1	0.6323						MENSOLA	p	7	7	baseline	0	parola	1	ong	0	no	MV20F11	20	F	2021-11-11_17h44.33.885	THAI_DOC	2021.2.3	Win32	29.90877823	0	31	31	31	1
m	1	0.6717						ALCUME	np	6	0	baseline	500	nonparola	2	ong	0	no	MV20F11	20	F	2021-11-11_17h44.33.885	THAI_DOC	2021.2.3	Win32	29.90877823	0	32	32	32	1
z	1	0.5908						INNESTO	p	6	13	baseline	0	parola	1	ong	0	no	MV20F11	20	F	2021-11-11_17h44.33.885	THAI_DOC	2021.2.3	Win32	29.90877823	0	33	33	33	1
m	1	0.7547						LAVENDA	np	7	0	baseline	0	nonparola	2	ong	0	no	MV20F11	20	F	2021-11-11_17h44.33.885	THAI_DOC	2021.2.3	Win32	29.90877823	0	34	34	34	1
m	0	0.8593						SLAVINA	p	7	5	baseline	500	parola	1	ong	0	no	MV20F11	20	F	2021-11-11_17h44.33.885	THAI_DOC	2021.2.3	Win32	29.90877823	0	35	35	35	1
z	1	0.5588						ORMONE	p	6	6	baseline	500	parola	1	ong	0	no	MV20F11	20	F	2021-11-11_17h44.33.885	THAI_DOC	2021.2.3	Win32	29.90877823	0	36	36	36	1
m	1	0.7148						UMIONE	np	6	0	baseline	0	nonparola	2	ong	0	no	MV20F11	20	F	2021-11-11_17h44.33.885	THAI_DOC	2021.2.3	Win32	29.90877823	0	37	37	37	1
z	1	0.5071						SALAME	p	6	14	baseline	0	parola	1	ong	0	no	MV20F11	20	F	2021-11-11_17h44.33.885	THAI_DOC	2021.2.3	Win32	29.90877823	0	38	38	38	1
m	1	0.7574						GANDOLA	np	7	0	baseline	500	nonparola	2	ong	0	no	MV20F11	20	F	2021-11-11_17h44.33.885	THAI_DOC	2021.2.3	Win32	29.90877823	0	39	39	39	1
z	0	0.5011						DIGEGNO	np	7	0	baseline	500	nonparola	2	ong	0	no	MV20F11	20	F	2021-11-11_17h44.33.885	THAI_DOC	2021.2.3	Win32	29.90877823	0	40	40	40	1
m	1	0.7953						BACRECA	np	7	0	baseline	0	nonparola	2	ong	0	no	MV20F11	20	F	2021-11-11_17h44.33.885	THAI_DOC	2021.2.3	Win32	29.90877823	0	41	41	41	1
m	0	0.9323						RUDERE	p	6	8	baseline	250	parola	1	ong	0	no	MV20F11	20	F	2021-11-11_17h44.33.885	THAI_DOC	2021.2.3	Win32	29.90877823	0	42	42	42	1
m	1	0.7606						OSCITE	np	6	0	baseline	250	nonparola	2	ong	0	no	MV20F11	20	F	2021-11-11_17h44.33.885	THAI_DOC	2021.2.3	Win32	29.90877823	0	43	43	43	1
z	1	1.0113						NETTARE	p	7	14	baseline	500	parola	1	ong	0	no	MV20F11	20	F	2021-11-11_17h44.33.885	THAI_DOC	2021.2.3	Win32	29.90877823	0	44	44	44	1
m	1	0.7079						PENTERA	np	7	0	baseline	0	nonparola	2	ong	0	no	MV20F11	20	F	2021-11-11_17h44.33.885	THAI_DOC	2021.2.3	Win32	29.90877823	0	45	45	45	1
m	1	0.6806						NEBOZIO	np	7	0	baseline	250	nonparola	2	ong	0	no	MV20F11	20	F	2021-11-11_17h44.33.885	THAI_DOC	2021.2.3	Win32	29.90877823	0	46	46	46	1
z	1	0.668						ZATTERA	p	7	14	baseline	500	parola	1	ong	0	no	MV20F11	20	F	2021-11-11_17h44.33.885	THAI_DOC	2021.2.3	Win32	29.90877823	0	47	47	47	1
z	1	0.7695						LAMIERA	p	7	11	baseline	500	parola	1	ong	0	no	MV20F11	20	F	2021-11-11_17h44.33.885	THAI_DOC	2021.2.3	Win32	29.90877823	0	48	48	48	1
m	1	0.7992						CULINA	np	6	0	baseline	500	nonparola	2	ong	0	no	MV20F11	20	F	2021-11-11_17h44.33.885	THAI_DOC	2021.2.3	Win32	29.90877823	0	49	49	49	1
z	1	0.6326						FALANGE	p	7	9	baseline	250	parola	1	ong	0	no	MV20F11	20	F	2021-11-11_17h44.33.885	THAI_DOC	2021.2.3	Win32	29.90877823	0	50	50	50	1
z	1	0.8224						PEDALE	p	6	16	baseline	500	parola	1	ong	0	no	MV20F11	20	F	2021-11-11_17h44.33.885	THAI_DOC	2021.2.3	Win32	29.90877823	0	51	51	51	1
m	1	0.8367						METARDO	np	7	0	baseline	500	nonparola	2	ong	0	no	MV20F11	20	F	2021-11-11_17h44.33.885	THAI_DOC	2021.2.3	Win32	29.90877823	0	52	52	52	1
z	1	0.604						EMPORIO	p	7	3	baseline	250	parola	1	ong	0	no	MV20F11	20	F	2021-11-11_17h44.33.885	THAI_DOC	2021.2.3	Win32	29.90877823	0	53	53	53	1
m	1	0.8462						TAPORE	np	6	0	baseline	0	nonparola	2	ong	0	no	MV20F11	20	F	2021-11-11_17h44.33.885	THAI_DOC	2021.2.3	Win32	29.90877823	0	54	54	54	1
m	1	0.9507						DENTIDE	np	7	0	baseline	250	nonparola	2	ong	0	no	MV20F11	20	F	2021-11-11_17h44.33.885	THAI_DOC	2021.2.3	Win32	29.90877823	0	55	55	55	1
m	1	0.6803						SEPERTO	np	7	0	baseline	500	nonparola	2	ong	0	no	MV20F11	20	F	2021-11-11_17h44.33.885	THAI_DOC	2021.2.3	Win32	29.90877823	0	56	56	56	1
z	1	0.6256						MUCOSA	p	6	6	baseline	500	parola	1	ong	0	no	MV20F11	20	F	2021-11-11_17h44.33.885	THAI_DOC	2021.2.3	Win32	29.90877823	0	57	57	57	1
m	1	0.7984						BECULLA	np	7	0	baseline	250	nonparola	2	ong	0	no	MV20F11	20	F	2021-11-11_17h44.33.885	THAI_DOC	2021.2.3	Win32	29.90877823	0	58	58	58	1
m	0	0.6861						FUCINA	p	6	8	baseline	250	parola	1	ong	0	no	MV20F11	20	F	2021-11-11_17h44.33.885	THAI_DOC	2021.2.3	Win32	29.90877823	0	59	59	59	1
z	1	0.5808						ECLISSI	p	7	5	baseline	0	parola	1	ong	0	no	MV20F11	20	F	2021-11-11_17h44.33.885	THAI_DOC	2021.2.3	Win32	29.90877823	0	60	60	60	1
z	1	0.5612						TROFEO	p	6	23	baseline	250	parola	1	ong	0	no	MV20F11	20	F	2021-11-11_17h44.33.885	THAI_DOC	2021.2.3	Win32	29.90877823	0	61	61	61	1
z	1	0.5615						ROTTAME	p	7	7	baseline	0	parola	1	ong	0	no	MV20F11	20	F	2021-11-11_17h44.33.885	THAI_DOC	2021.2.3	Win32	29.90877823	0	62	62	62	1
m	1	0.7163						MENDOLO	np	7	0	baseline	500	nonparola	2	ong	0	no	MV20F11	20	F	2021-11-11_17h44.33.885	THAI_DOC	2021.2.3	Win32	29.90877823	0	63	63	63	1
m	1	0.7694						ARSINE	np	6	0	baseline	250	nonparola	2	ong	0	no	MV20F11	20	F	2021-11-11_17h44.33.885	THAI_DOC	2021.2.3	Win32	29.90877823	0	64	64	64	1
z	1	0.845						TISANA	p	6	7	baseline	0	parola	1	ong	0	no	MV20F11	20	F	2021-11-11_17h44.33.885	THAI_DOC	2021.2.3	Win32	29.90877823	0	65	65	65	1
m	1	0.5384						ORLINO	np	6	0	baseline	0	nonparola	2	ong	0	no	MV20F11	20	F	2021-11-11_17h44.33.885	THAI_DOC	2021.2.3	Win32	29.90877823	0	66	66	66	1
m	0	0.7492						ARINGA	p	6	9	baseline	500	parola	1	ong	0	no	MV20F11	20	F	2021-11-11_17h44.33.885	THAI_DOC	2021.2.3	Win32	29.90877823	0	67	67	67	1
m	1	0.9371						TENGINE	np	7	0	baseline	0	nonparola	2	ong	0	no	MV20F11	20	F	2021-11-11_17h44.33.885	THAI_DOC	2021.2.3	Win32	29.90877823	0	68	68	68	1
z	1	0.6116						ATTICO	p	6	6	baseline	500	parola	1	ong	0	no	MV20F11	20	F	2021-11-11_17h44.33.885	THAI_DOC	2021.2.3	Win32	29.90877823	0	69	69	69	1
m	1	0.6603						VENORE	np	6	0	baseline	250	nonparola	2	ong	0	no	MV20F11	20	F	2021-11-11_17h44.33.885	THAI_DOC	2021.2.3	Win32	29.90877823	0	70	70	70	1
m	0	0.6703						DARSENA	p	7	9	baseline	0	parola	1	ong	0	no	MV20F11	20	F	2021-11-11_17h44.33.885	THAI_DOC	2021.2.3	Win32	29.90877823	0	71	71	71	1
m	1	1.3001						ALCIERE	np	7	0	baseline	250	nonparola	2	ong	0	no	MV20F11	20	F	2021-11-11_17h44.33.885	THAI_DOC	2021.2.3	Win32	29.90877823	0	72	72	72	1
m	1	0.8185						ENTIMO	np	6	0	baseline	0	nonparola	2	ong	0	no	MV20F11	20	F	2021-11-11_17h44.33.885	THAI_DOC	2021.2.3	Win32	29.90877823	0	73	73	73	1
z	1	0.729						LIVIDO	p	6	8	baseline	500	parola	1	ong	0	no	MV20F11	20	F	2021-11-11_17h44.33.885	THAI_DOC	2021.2.3	Win32	29.90877823	0	74	74	74	1
z	1	0.6834						NAUSEA	p	6	15	baseline	0	parola	1	ong	0	no	MV20F11	20	F	2021-11-11_17h44.33.885	THAI_DOC	2021.2.3	Win32	29.90877823	0	75	75	75	1
m	1	0.6725						VERCACE	np	7	0	baseline	500	nonparola	2	ong	0	no	MV20F11	20	F	2021-11-11_17h44.33.885	THAI_DOC	2021.2.3	Win32	29.90877823	0	76	76	76	1
z	1	0.6481						COFANO	p	6	9	baseline	0	parola	1	ong	0	no	MV20F11	20	F	2021-11-11_17h44.33.885	THAI_DOC	2021.2.3	Win32	29.90877823	0	77	77	77	1
m	1	0.8414						USPICIO	np	7	0	baseline	250	nonparola	2	ong	0	no	MV20F11	20	F	2021-11-11_17h44.33.885	THAI_DOC	2021.2.3	Win32	29.90877823	0	78	78	78	1
z	1	0.5529						IMBUTO	p	6	9	baseline	0	parola	1	ong	0	no	MV20F11	20	F	2021-11-11_17h44.33.885	THAI_DOC	2021.2.3	Win32	29.90877823	0	79	79	79	1
m	1	0.6284						SADIVA	np	6	0	baseline	500	nonparola	2	ong	0	no	MV20F11	20	F	2021-11-11_17h44.33.885	THAI_DOC	2021.2.3	Win32	29.90877823	0	80	80	80	1
z	1	0.8388						BOZZOLO	p	7	7	baseline	0	parola	1	ong	0	no	MV20F11	20	F	2021-11-11_17h44.33.885	THAI_DOC	2021.2.3	Win32	29.90877823	0	81	81	81	1
m	1	0.6732						OMPICCIO	np	7	0	baseline	0	nonparola	2	ong	0	no	MV20F11	20	F	2021-11-11_17h44.33.885	THAI_DOC	2021.2.3	Win32	29.90877823	0	82	82	82	1
m	1	0.7016						LIMPONE	np	7	0	baseline	500	nonparola	2	ong	0	no	MV20F11	20	F	2021-11-11_17h44.33.885	THAI_DOC	2021.2.3	Win32	29.90877823	0	83	83	83	1
m	1	0.6724						NARCICO	np	7	0	baseline	250	nonparola	2	ong	0	no	MV20F11	20	F	2021-11-11_17h44.33.885	THAI_DOC	2021.2.3	Win32	29.90877823	0	84	84	84	1
z	1	0.711						PASCOLO	p	7	7	baseline	0	parola	1	ong	0	no	MV20F11	20	F	2021-11-11_17h44.33.885	THAI_DOC	2021.2.3	Win32	29.90877823	0	85	85	85	1
z	0	0.8396						INSOGNA	np	7	0	baseline	250	nonparola	2	ong	0	no	MV20F11	20	F	2021-11-11_17h44.33.885	THAI_DOC	2021.2.3	Win32	29.90877823	0	86	86	86	1
z	1	0.675						PATINA	p	6	14	baseline	250	parola	1	ong	0	no	MV20F11	20	F	2021-11-11_17h44.33.885	THAI_DOC	2021.2.3	Win32	29.90877823	0	87	87	87	1
m	1	0.6379						ADOLTO	np	7	0	baseline	0	nonparola	2	ong	0	no	MV20F11	20	F	2021-11-11_17h44.33.885	THAI_DOC	2021.2.3	Win32	29.90877823	0	88	88	88	1
z	1	0.5086						UTENTE	p	6	34	baseline	0	parola	1	ong	0	no	MV20F11	20	F	2021-11-11_17h44.33.885	THAI_DOC	2021.2.3	Win32	29.90877823	0	89	89	89	1
m	1	0.5876						CIPELLA	np	7	0	baseline	500	nonparola	2	ong	0	no	MV20F11	20	F	2021-11-11_17h44.33.885	THAI_DOC	2021.2.3	Win32	29.90877823	0	90	90	90	1
z	1	0.5535						GINEPRO	p	7	10	baseline	0	parola	1	ong	0	no	MV20F11	20	F	2021-11-11_17h44.33.885	THAI_DOC	2021.2.3	Win32	29.90877823	0	91	91	91	1
m	1	0.6316						NONATO	np	6	0	baseline	500	nonparola	2	ong	0	no	MV20F11	20	F	2021-11-11_17h44.33.885	THAI_DOC	2021.2.3	Win32	29.90877823	0	92	92	92	1
z	1	0.5044						CALICE	p	6	10	baseline	0	parola	1	ong	0	no	MV20F11	20	F	2021-11-11_17h44.33.885	THAI_DOC	2021.2.3	Win32	29.90877823	0	93	93	93	1
z	1	0.7961						TORACE	p	6	31	baseline	250	parola	1	ong	0	no	MV20F11	20	F	2021-11-11_17h44.33.885	THAI_DOC	2021.2.3	Win32	29.90877823	0	94	94	94	1
z	1	0.8482						REDINE	p	6	8	baseline	500	parola	1	ong	0	no	MV20F11	20	F	2021-11-11_17h44.33.885	THAI_DOC	2021.2.3	Win32	29.90877823	0	95	95	95	1
z	1	0.5893						GOMITO	p	6	35	baseline	0	parola	1	ong	0	no	MV20F11	20	F	2021-11-11_17h44.33.885	THAI_DOC	2021.2.3	Win32	29.90877823	0	96	96	96	1
m	1	0.7157						INGENSO	np	7	0	baseline	500	nonparola	2	ong	0	no	MV20F11	20	F	2021-11-11_17h44.33.885	THAI_DOC	2021.2.3	Win32	29.90877823	0	97	97	97	1
m	1	0.7147						COVALLO	np	7	0	baseline	250	nonparola	2	ong	0	no	MV20F11	20	F	2021-11-11_17h44.33.885	THAI_DOC	2021.2.3	Win32	29.90877823	0	98	98	98	1
z	1	0.8813						MONACO	p	6	24	baseline	250	parola	1	ong	0	no	MV20F11	20	F	2021-11-11_17h44.33.885	THAI_DOC	2021.2.3	Win32	29.90877823	0	99	99	99	1
z	1	1.0071						DILUVIO	p	7	34	monitoring	0	parola	1	ong	0	no	MV20F11	20	F	2021-11-11_17h44.33.885	THAI_DOC	2021.2.3	Win32	29.90877823						0	0	0	0	1
m	1	0.8419						PADATO	np	6	0	monitoring	250	nonparola	2	ong	0	no	MV20F11	20	F	2021-11-11_17h44.33.885	THAI_DOC	2021.2.3	Win32	29.90877823						0	1	1	1	1
z	1	0.645						STIVALE	p	7	10	monitoring	0	parola	1	ong	0	no	MV20F11	20	F	2021-11-11_17h44.33.885	THAI_DOC	2021.2.3	Win32	29.90877823						0	2	2	2	1
m	1	1.3045						BAMMINO	np	7	0	monitoring	0	nonparola	2	ong	0	no	MV20F11	20	F	2021-11-11_17h44.33.885	THAI_DOC	2021.2.3	Win32	29.90877823						0	3	3	3	1
z	0	0.5905						NUDOLA	np	6	0	monitoring	250	nonparola	2	ong	0	no	MV20F11	20	F	2021-11-11_17h44.33.885	THAI_DOC	2021.2.3	Win32	29.90877823						0	4	4	4	1
z	1	1.0194						ZAMPINO	p	7	6	monitoring	500	parola	1	ong	0	no	MV20F11	20	F	2021-11-11_17h44.33.885	THAI_DOC	2021.2.3	Win32	29.90877823						0	5	5	5	1
z	1	0.7137						CALDAIA	p	7	12	monitoring	250	parola	1	ong	0	no	MV20F11	20	F	2021-11-11_17h44.33.885	THAI_DOC	2021.2.3	Win32	29.90877823						0	6	6	6	1
m	1	1.0926						FULGINE	np	7	0	monitoring	0	nonparola	2	ong	0	no	MV20F11	20	F	2021-11-11_17h44.33.885	THAI_DOC	2021.2.3	Win32	29.90877823						0	7	7	7	1
z	1	0.7555						URANIO	p	6	9	monitoring	250	parola	1	ong	0	no	MV20F11	20	F	2021-11-11_17h44.33.885	THAI_DOC	2021.2.3	Win32	29.90877823						0	8	8	8	1
m	1	0.843						APISSO	np	6	0	monitoring	500	nonparola	2	ong	0	no	MV20F11	20	F	2021-11-11_17h44.33.885	THAI_DOC	2021.2.3	Win32	29.90877823						0	9	9	9	1
l	1	0.8874						CAGERMA	np	7	0	monitoring	0	l	2	pmcue	0	no	MV20F11	20	F	2021-11-11_17h44.33.885	THAI_DOC	2021.2.3	Win32	29.90877823						0	10	10	10	1
z	1	0.9296						TAZZINA	p	7	10	monitoring	250	parola	1	ong	0	no	MV20F11	20	F	2021-11-11_17h44.33.885	THAI_DOC	2021.2.3	Win32	29.90877823						0	11	11	11	1
z	1	0.6694						VAPORE	p	6	40	monitoring	0	parola	1	ong	0	no	MV20F11	20	F	2021-11-11_17h44.33.885	THAI_DOC	2021.2.3	Win32	29.90877823						0	12	12	12	1
m	1	0.883						FEDORE	np	6	0	monitoring	250	nonparola	2	ong	0	no	MV20F11	20	F	2021-11-11_17h44.33.885	THAI_DOC	2021.2.3	Win32	29.90877823						0	13	13	13	1
z	1	1.3533						MONTONE	p	7	8	monitoring	250	parola	1	ong	0	no	MV20F11	20	F	2021-11-11_17h44.33.885	THAI_DOC	2021.2.3	Win32	29.90877823						0	14	14	14	1
m	1	1.1047						CANEZZA	np	7	0	monitoring	0	nonparola	2	ong	0	no	MV20F11	20	F	2021-11-11_17h44.33.885	THAI_DOC	2021.2.3	Win32	29.90877823						0	15	15	15	1
m	1	0.9787						RAGINA	np	6	0	monitoring	250	nonparola	2	ong	0	no	MV20F11	20	F	2021-11-11_17h44.33.885	THAI_DOC	2021.2.3	Win32	29.90877823						0	16	16	16	1
z	1	1.2181						AGNELLO	p	7	17	monitoring	250	parola	1	ong	0	no	MV20F11	20	F	2021-11-11_17h44.33.885	THAI_DOC	2021.2.3	Win32	29.90877823						0	17	17	17	1
m	1	1.2585						PINARIO	np	7	0	monitoring	250	nonparola	2	ong	0	no	MV20F11	20	F	2021-11-11_17h44.33.885	THAI_DOC	2021.2.3	Win32	29.90877823						0	18	18	18	1
m	1	1.0601						INDANO	np	6	0	monitoring	500	nonparola	2	ong	0	no	MV20F11	20	F	2021-11-11_17h44.33.885	THAI_DOC	2021.2.3	Win32	29.90877823						0	19	19	19	1
z	1	0.7565						BISTURI	p	7	8	monitoring	250	parola	1	ong	0	no	MV20F11	20	F	2021-11-11_17h44.33.885	THAI_DOC	2021.2.3	Win32	29.90877823						0	20	20	20	1
m	1	1.0905						SECONTO	np	7	0	monitoring	250	nonparola	2	ong	0	no	MV20F11	20	F	2021-11-11_17h44.33.885	THAI_DOC	2021.2.3	Win32	29.90877823						0	21	21	21	1
l	1	0.7999						POMATA	p	6	0	monitoring	500	l	1	pmcue	0	no	MV20F11	20	F	2021-11-11_17h44.33.885	THAI_DOC	2021.2.3	Win32	29.90877823						0	22	22	22	1
m	1	1.262						UMETTA	np	6	0	monitoring	250	nonparola	2	ong	0	no	MV20F11	20	F	2021-11-11_17h44.33.885	THAI_DOC	2021.2.3	Win32	29.90877823						0	23	23	23	1
z	1	1.3122						FRUSCIO	p	7	9	monitoring	0	parola	1	ong	0	no	MV20F11	20	F	2021-11-11_17h44.33.885	THAI_DOC	2021.2.3	Win32	29.90877823						0	24	24	24	1
	0							ORDIGNO	p	7	15	monitoring	250	parola	1	ong	0	no	MV20F11	20	F	2021-11-11_17h44.33.885	THAI_DOC	2021.2.3	Win32	29.90877823						0	25	25	25	1
m	1	1.0989						METALO	np	6	0	monitoring	0	nonparola	2	ong	0	no	MV20F11	20	F	2021-11-11_17h44.33.885	THAI_DOC	2021.2.3	Win32	29.90877823						0	26	26	26	1
m	1	0.8406						GAVERA	np	6	0	monitoring	500	nonparola	2	ong	0	no	MV20F11	20	F	2021-11-11_17h44.33.885	THAI_DOC	2021.2.3	Win32	29.90877823						0	27	27	27	1
z	1	0.9681						INSERTO	p	7	9	monitoring	0	parola	1	ong	0	no	MV20F11	20	F	2021-11-11_17h44.33.885	THAI_DOC	2021.2.3	Win32	29.90877823						0	28	28	28	1
z	1	0.7344						VICARIO	p	7	9	monitoring	500	parola	1	ong	0	no	MV20F11	20	F	2021-11-11_17h44.33.885	THAI_DOC	2021.2.3	Win32	29.90877823						0	29	29	29	1
m	1	0.6733						ACENDA	np	6	0	monitoring	0	nonparola	2	ong	0	no	MV20F11	20	F	2021-11-11_17h44.33.885	THAI_DOC	2021.2.3	Win32	29.90877823						0	30	30	30	1
z	1	0.7322						DECADE	p	6	7	monitoring	0	parola	1	ong	0	no	MV20F11	20	F	2021-11-11_17h44.33.885	THAI_DOC	2021.2.3	Win32	29.90877823						0	31	31	31	1
m	1	1.0582						PALETE	np	6	0	monitoring	500	nonparola	2	ong	0	no	MV20F11	20	F	2021-11-11_17h44.33.885	THAI_DOC	2021.2.3	Win32	29.90877823						0	32	32	32	1
z	1	0.713						SENAPE	p	6	17	monitoring	500	parola	1	ong	0	no	MV20F11	20	F	2021-11-11_17h44.33.885	THAI_DOC	2021.2.3	Win32	29.90877823						0	33	33	33	1
m	1	0.6707						TENTONO	np	7	0	monitoring	0	nonparola	2	ong	0	no	MV20F11	20	F	2021-11-11_17h44.33.885	THAI_DOC	2021.2.3	Win32	29.90877823						0	34	34	34	1
l	1	0.8407						MANICO	p	6	12	monitoring	0	l	1	pmcue	0	no	MV20F11	20	F	2021-11-11_17h44.33.885	THAI_DOC	2021.2.3	Win32	29.90877823						0	35	35	35	1
z	1	0.9793						GETTONE	p	7	5	monitoring	250	parola	1	ong	0	no	MV20F11	20	F	2021-11-11_17h44.33.885	THAI_DOC	2021.2.3	Win32	29.90877823						0	36	36	36	1
m	1	1.4452						CALERA	np	6	0	monitoring	500	nonparola	2	ong	0	no	MV20F11	20	F	2021-11-11_17h44.33.885	THAI_DOC	2021.2.3	Win32	29.90877823						0	37	37	37	1
z	1	0.6313						USTIONE	p	7	20	monitoring	500	parola	1	ong	0	no	MV20F11	20	F	2021-11-11_17h44.33.885	THAI_DOC	2021.2.3	Win32	29.90877823						0	38	38	38	1
z	1	1.6771						LEGNAME	p	7	7	monitoring	0	parola	1	ong	0	no	MV20F11	20	F	2021-11-11_17h44.33.885	THAI_DOC	2021.2.3	Win32	29.90877823						0	39	39	39	1
m	1	0.9298						MODIVO	np	6	0	monitoring	0	nonparola	2	ong	0	no	MV20F11	20	F	2021-11-11_17h44.33.885	THAI_DOC	2021.2.3	Win32	29.90877823						0	40	40	40	1
z	1	1.7181						RADURA	p	6	9	monitoring	0	parola	1	ong	0	no	MV20F11	20	F	2021-11-11_17h44.33.885	THAI_DOC	2021.2.3	Win32	29.90877823						0	41	41	41	1
m	1	1.3911						TUANTO	np	6	0	monitoring	250	nonparola	2	ong	0	no	MV20F11	20	F	2021-11-11_17h44.33.885	THAI_DOC	2021.2.3	Win32	29.90877823						0	42	42	42	1
z	1	0.7652						PICCONE	p	7	11	monitoring	0	parola	1	ong	0	no	MV20F11	20	F	2021-11-11_17h44.33.885	THAI_DOC	2021.2.3	Win32	29.90877823						0	43	43	43	1
m	1	0.8005						LACREME	np	7	0	monitoring	250	nonparola	2	ong	0	no	MV20F11	20	F	2021-11-11_17h44.33.885	THAI_DOC	2021.2.3	Win32	29.90877823						0	44	44	44	1
m	1	1.2629						DILITTA	np	7	0	monitoring	500	nonparola	2	ong	0	no	MV20F11	20	F	2021-11-11_17h44.33.885	THAI_DOC	2021.2.3	Win32	29.90877823						0	45	45	45	1
l	1	0.7145						TOMANTE	np	7	0	monitoring	0	l	2	pmcue	0	no	MV20F11	20	F	2021-11-11_17h44.33.885	THAI_DOC	2021.2.3	Win32	29.90877823						0	46	46	46	1
z	1	0.8837						OTTONE	p	6	17	monitoring	500	parola	1	ong	0	no	MV20F11	20	F	2021-11-11_17h44.33.885	THAI_DOC	2021.2.3	Win32	29.90877823						0	47	47	47	1
z	1	1.0521						GAZEBO	p	6	8	monitoring	0	parola	1	ong	0	no	MV20F11	20	F	2021-11-11_17h44.33.885	THAI_DOC	2021.2.3	Win32	29.90877823						0	48	48	48	1
m	1	1.0616						NENICO	np	6	0	monitoring	250	nonparola	2	ong	0	no	MV20F11	20	F	2021-11-11_17h44.33.885	THAI_DOC	2021.2.3	Win32	29.90877823						0	49	49	49	1
	0							ARPIONE	p	7	12	monitoring	250	parola	1	ong	0	no	MV20F11	20	F	2021-11-11_17h44.33.885	THAI_DOC	2021.2.3	Win32	29.90877823						0	50	50	50	1
m	1	1.5165						VANIGIA	np	7	0	monitoring	500	nonparola	2	ong	0	no	MV20F11	20	F	2021-11-11_17h44.33.885	THAI_DOC	2021.2.3	Win32	29.90877823						0	51	51	51	1
m	1	0.8418						EBLISSE	np	7	0	monitoring	0	nonparola	2	ong	0	no	MV20F11	20	F	2021-11-11_17h44.33.885	THAI_DOC	2021.2.3	Win32	29.90877823						0	52	52	52	1
z	1	0.6734						CARTINA	p	7	13	monitoring	250	parola	1	ong	0	no	MV20F11	20	F	2021-11-11_17h44.33.885	THAI_DOC	2021.2.3	Win32	29.90877823						0	53	53	53	1
m	1	1.0999						TECITA	np	6	0	monitoring	500	nonparola	2	ong	0	no	MV20F11	20	F	2021-11-11_17h44.33.885	THAI_DOC	2021.2.3	Win32	29.90877823						0	54	54	54	1
z	1	0.7592						FELINO	p	6	9	monitoring	500	parola	1	ong	0	no	MV20F11	20	F	2021-11-11_17h44.33.885	THAI_DOC	2021.2.3	Win32	29.90877823						0	55	55	55	1
m	1	1.01						GINEVRO	np	7	0	monitoring	250	nonparola	2	ong	0	no	MV20F11	20	F	2021-11-11_17h44.33.885	THAI_DOC	2021.2.3	Win32	29.90877823						0	56	56	56	1
m	1	0.8104						ELANCO	np	6	0	monitoring	250	nonparola	2	ong	0	no	MV20F11	20	F	2021-11-11_17h44.33.885	THAI_DOC	2021.2.3	Win32	29.90877823						0	57	57	57	1
z	1	0.8001						BIDONE	p	6	13	monitoring	0	parola	1	ong	0	no	MV20F11	20	F	2021-11-11_17h44.33.885	THAI_DOC	2021.2.3	Win32	29.90877823						0	58	58	58	1
z	1	1.2248						LEMURE	p	6	3	monitoring	500	parola	1	ong	0	no	MV20F11	20	F	2021-11-11_17h44.33.885	THAI_DOC	2021.2.3	Win32	29.90877823						0	59	59	59	1
l	1	0.7162						SAGOMA	p	6	0	monitoring	250	l	1	pmcue	0	no	MV20F11	20	F	2021-11-11_17h44.33.885	THAI_DOC	2021.2.3	Win32	29.90877823						0	60	60	60	1
z	1	0.59						REPERTO	p	7	7	monitoring	0	parola	1	ong	0	no	MV20F11	20	F	2021-11-11_17h44.33.885	THAI_DOC	2021.2.3	Win32	29.90877823						0	61	61	61	1
m	1	1.0093						MIDULLO	np	7	0	monitoring	250	nonparola	2	ong	0	no	MV20F11	20	F	2021-11-11_17h44.33.885	THAI_DOC	2021.2.3	Win32	29.90877823						0	62	62	62	1
m	1	1.1737						DANNOLA	np	7	0	monitoring	500	nonparola	2	ong	0	no	MV20F11	20	F	2021-11-11_17h44.33.885	THAI_DOC	2021.2.3	Win32	29.90877823						0	63	63	63	1
z	1	1.2152						ORFANO	p	6	9	monitoring	500	parola	1	ong	0	no	MV20F11	20	F	2021-11-11_17h44.33.885	THAI_DOC	2021.2.3	Win32	29.90877823						0	64	64	64	1
m	1	0.7539						BANENA	np	6	0	monitoring	250	nonparola	2	ong	0	no	MV20F11	20	F	2021-11-11_17h44.33.885	THAI_DOC	2021.2.3	Win32	29.90877823						0	65	65	65	1
m	1	0.7987						FERPATA	np	7	0	monitoring	0	nonparola	2	ong	0	no	MV20F11	20	F	2021-11-11_17h44.33.885	THAI_DOC	2021.2.3	Win32	29.90877823						0	66	66	66	1
z	1	0.637						NEURONE	p	7	11	monitoring	250	parola	1	ong	0	no	MV20F11	20	F	2021-11-11_17h44.33.885	THAI_DOC	2021.2.3	Win32	29.90877823						0	67	67	67	1
m	1	0.966						LATTERA	np	7	0	monitoring	500	nonparola	2	ong	0	no	MV20F11	20	F	2021-11-11_17h44.33.885	THAI_DOC	2021.2.3	Win32	29.90877823						0	68	68	68	1
m	1	0.799						GESIONE	np	7	0	monitoring	500	nonparola	2	ong	0	no	MV20F11	20	F	2021-11-11_17h44.33.885	THAI_DOC	2021.2.3	Win32	29.90877823						0	69	69	69	1
z	1	0.8815						PEDANA	p	6	18	monitoring	500	parola	1	ong	0	no	MV20F11	20	F	2021-11-11_17h44.33.885	THAI_DOC	2021.2.3	Win32	29.90877823						0	70	70	70	1
l	1	0.799						MACIATA	np	7	0	monitoring	500	l	2	pmcue	0	no	MV20F11	20	F	2021-11-11_17h44.33.885	THAI_DOC	2021.2.3	Win32	29.90877823						0	71	71	71	1
m	1	0.7574						FIOLINO	np	7	0	monitoring	250	nonparola	2	ong	0	no	MV20F11	20	F	2021-11-11_17h44.33.885	THAI_DOC	2021.2.3	Win32	29.90877823						0	72	72	72	1
z	1	0.721						INGORGO	p	7	16	monitoring	0	parola	1	ong	0	no	MV20F11	20	F	2021-11-11_17h44.33.885	THAI_DOC	2021.2.3	Win32	29.90877823						0	73	73	73	1
m	1	0.8						IMPORO	np	6	0	monitoring	250	nonparola	2	ong	0	no	MV20F11	20	F	2021-11-11_17h44.33.885	THAI_DOC	2021.2.3	Win32	29.90877823						0	74	74	74	1
z	1	0.7241						NOBILE	p	6	29	monitoring	500	parola	1	ong	0	no	MV20F11	20	F	2021-11-11_17h44.33.885	THAI_DOC	2021.2.3	Win32	29.90877823						0	75	75	75	1
z	1	1.1459						MINIERA	p	7	19	monitoring	500	parola	1	ong	0	no	MV20F11	20	F	2021-11-11_17h44.33.885	THAI_DOC	2021.2.3	Win32	29.90877823						0	76	76	76	1
m	1	0.7525						ALLARVE	np	7	0	monitoring	500	nonparola	2	ong	0	no	MV20F11	20	F	2021-11-11_17h44.33.885	THAI_DOC	2021.2.3	Win32	29.90877823						0	77	77	77	1
m	1	0.93						DIBANO	np	6	0	monitoring	250	nonparola	2	ong	0	no	MV20F11	20	F	2021-11-11_17h44.33.885	THAI_DOC	2021.2.3	Win32	29.90877823						0	78	78	78	1
z	1	0.5946						FAGOTTO	p	7	7	monitoring	0	parola	1	ong	0	no	MV20F11	20	F	2021-11-11_17h44.33.885	THAI_DOC	2021.2.3	Win32	29.90877823						0	79	79	79	1
z	1	0.9664						PALUDE	p	6	13	monitoring	0	parola	1	ong	0	no	MV20F11	20	F	2021-11-11_17h44.33.885	THAI_DOC	2021.2.3	Win32	29.90877823						0	80	80	80	1
m	1	0.9796						MUDINO	np	6	0	monitoring	500	nonparola	2	ong	0	no	MV20F11	20	F	2021-11-11_17h44.33.885	THAI_DOC	2021.2.3	Win32	29.90877823						0	81	81	81	1
m	1	0.8117						ESTEBA	np	6	0	monitoring	500	nonparola	2	ong	0	no	MV20F11	20	F	2021-11-11_17h44.33.885	THAI_DOC	2021.2.3	Win32	29.90877823						0	82	82	82	1
l	1	0.6301						MANTIDE	p	7	9	monitoring	250	l	1	pmcue	0	no	MV20F11	20	F	2021-11-11_17h44.33.885	THAI_DOC	2021.2.3	Win32	29.90877823						0	83	83	83	1
z	1	0.7567						UVETTA	p	6	11	monitoring	500	parola	1	ong	0	no	MV20F11	20	F	2021-11-11_17h44.33.885	THAI_DOC	2021.2.3	Win32	29.90877823						0	84	84	84	1
z	1	0.6785						ESILIO	p	6	41	monitoring	250	parola	1	ong	0	no	MV20F11	20	F	2021-11-11_17h44.33.885	THAI_DOC	2021.2.3	Win32	29.90877823						0	85	85	85	1
m	1	1.8142						RECRUTA	np	7	0	monitoring	500	nonparola	2	ong	0	no	MV20F11	20	F	2021-11-11_17h44.33.885	THAI_DOC	2021.2.3	Win32	29.90877823						0	86	86	86	1
z	1	0.8425						TIMONE	p	7	31	monitoring	250	parola	1	ong	0	no	MV20F11	20	F	2021-11-11_17h44.33.885	THAI_DOC	2021.2.3	Win32	29.90877823						0	87	87	87	1
z	1	0.6755						CAVOLO	p	6	13	monitoring	0	parola	1	ong	0	no	MV20F11	20	F	2021-11-11_17h44.33.885	THAI_DOC	2021.2.3	Win32	29.90877823						0	88	88	88	1
m	1	0.838						NOTTARE	np	7	0	monitoring	500	nonparola	2	ong	0	no	MV20F11	20	F	2021-11-11_17h44.33.885	THAI_DOC	2021.2.3	Win32	29.90877823						0	89	89	89	1
z	1	1.0911						LICHENE	p	7	7	monitoring	0	parola	1	ong	0	no	MV20F11	20	F	2021-11-11_17h44.33.885	THAI_DOC	2021.2.3	Win32	29.90877823						0	90	90	90	1
m	1	0.8826						PUSTINO	np	7	0	monitoring	500	nonparola	2	ong	0	no	MV20F11	20	F	2021-11-11_17h44.33.885	THAI_DOC	2021.2.3	Win32	29.90877823						0	91	91	91	1
z	1	0.9701						MULINO	p	6	7	monitoring	0	parola	1	ong	0	no	MV20F11	20	F	2021-11-11_17h44.33.885	THAI_DOC	2021.2.3	Win32	29.90877823						0	92	92	92	1
m	1	0.7656						VAROLO	np	6	0	monitoring	0	nonparola	2	ong	0	no	MV20F11	20	F	2021-11-11_17h44.33.885	THAI_DOC	2021.2.3	Win32	29.90877823						0	93	93	93	1
l	1	0.9719						ENIGMA	p	6	9	monitoring	500	l	1	pmcue	0	no	MV20F11	20	F	2021-11-11_17h44.33.885	THAI_DOC	2021.2.3	Win32	29.90877823						0	94	94	94	1
z	1	0.8513						NARICE	p	6	15	monitoring	250	parola	1	ong	0	no	MV20F11	20	F	2021-11-11_17h44.33.885	THAI_DOC	2021.2.3	Win32	29.90877823						0	95	95	95	1
m	1	0.7546						CAVIDE	np	6	0	monitoring	500	nonparola	2	ong	0	no	MV20F11	20	F	2021-11-11_17h44.33.885	THAI_DOC	2021.2.3	Win32	29.90877823						0	96	96	96	1
m	1	1.1279						VOLACE	np	6	0	monitoring	0	nonparola	2	ong	0	no	MV20F11	20	F	2021-11-11_17h44.33.885	THAI_DOC	2021.2.3	Win32	29.90877823						0	97	97	97	1
m	1	1.3611						SADICE	np	6	0	monitoring	0	nonparola	2	ong	0	no	MV20F11	20	F	2021-11-11_17h44.33.885	THAI_DOC	2021.2.3	Win32	29.90877823						0	98	98	98	1
z	1	0.673						VORTICE	p	7	14	monitoring	250	parola	1	ong	0	no	MV20F11	20	F	2021-11-11_17h44.33.885	THAI_DOC	2021.2.3	Win32	29.90877823						0	99	99	99	1
																			MV20F11	20	F	2021-11-11_17h44.33.885	THAI_DOC	2021.2.3	Win32	29.90877823											y	1	4.1012	n	1	3.3386	y	0	3.1208
