# Supplementary material for: Thinking about it: the impact of COVID-19-related stimuli on prospective memory
Source: PeerJ. 2023 Nov 16;11:e16389. doi: 10.7717/peerj.16389 (PMC10657566; doi:10.7717/peerj.16389)
Supplement: Supplemental Information 4 — The raw data from both the task and the questionnaire. Both folders are divided in the three conditions (COV, DOC, and NEGA) depending on the presented video clip. [file peerj-11-16389-s004.zip › Data/RAW_Data_Task/DOC_version/CZ25F18_doc.csv]

trial_key.keys	trial_key.corr	trial_key.rt	trials_loop_practice.thisRepN	trials_loop_practice.thisTrialN	trials_loop_practice.thisN	trials_loop_practice.thisIndex	trials_loop_practice.ran	stimolo	parolanonparola	lunghezza	frequenza	blocco	jitter	rispcorr	StimTrig	stim_type	stimulus_after	underline	ID_Soggetto*	Età*	Sesso	date	expName	psychopyVersion	OS	frameRate	trials_loop_baseline.thisRepN	trials_loop_baseline.thisTrialN	trials_loop_baseline.thisN	trials_loop_baseline.thisIndex	trials_loop_baseline.ran	trials_loop_attention.thisRepN	trials_loop_attention.thisTrialN	trials_loop_attention.thisN	trials_loop_attention.thisIndex	trials_loop_attention.ran	neutral1_key.keys	neutral1_key.corr	neutral1_key.rt	neutral1_key_2.keys	neutral1_key_2.corr	neutral1_key_2.rt	neutral1_key_3.keys	neutral1_key_3.corr	neutral1_key_3.rt
m	1	0.5129	0	0	0	0	1	ARANCIA	p	7	31	practice	500	parola	1	ong	0	no	CZ25F18	25	F	2021-12-18_17h42.38.790	THAI_DOC	2021.2.3	MacIntel	59.94125757
z	1	0.7245	0	1	1	1	1	RECINA	np	6	0	practice	500	nonparola	2	ong	0	no	CZ25F18	25	F	2021-12-18_17h42.38.790	THAI_DOC	2021.2.3	MacIntel	59.94125757
z	1	0.6847	0	2	2	2	1	TUCCANA	np	7	0	practice	250	nonparola	2	ong	0	no	CZ25F18	25	F	2021-12-18_17h42.38.790	THAI_DOC	2021.2.3	MacIntel	59.94125757
m	1	0.6426	0	3	3	3	1	PETTINE	p	7	1	practice	0	parola	1	ong	0	no	CZ25F18	25	F	2021-12-18_17h42.38.790	THAI_DOC	2021.2.3	MacIntel	59.94125757
z	1	1.2762	0	4	4	4	1	INFITO	np	6	0	practice	500	nonparola	2	ong	0	no	CZ25F18	25	F	2021-12-18_17h42.38.790	THAI_DOC	2021.2.3	MacIntel	59.94125757
m	1	0.6186	0	5	5	5	1	GIUDICE	p	7	374	practice	500	parola	1	ong	0	no	CZ25F18	25	F	2021-12-18_17h42.38.790	THAI_DOC	2021.2.3	MacIntel	59.94125757
m	1	0.6656	0	6	6	6	1	VOLANTE	p	7	89	practice	0	parola	1	ong	0	no	CZ25F18	25	F	2021-12-18_17h42.38.790	THAI_DOC	2021.2.3	MacIntel	59.94125757
z	1	0.649	0	7	7	7	1	CUBELA	np	6	0	practice	250	nonparola	2	ong	0	no	CZ25F18	25	F	2021-12-18_17h42.38.790	THAI_DOC	2021.2.3	MacIntel	59.94125757
z	1	0.827	0	8	8	8	1	LUGGINE	np	7	0	practice	0	nonparola	2	ong	0	no	CZ25F18	25	F	2021-12-18_17h42.38.790	THAI_DOC	2021.2.3	MacIntel	59.94125757
m	1	0.6373	0	9	9	9	1	DISEGNO	p	7	201	practice	0	parola	1	ong	0	no	CZ25F18	25	F	2021-12-18_17h42.38.790	THAI_DOC	2021.2.3	MacIntel	59.94125757
m	1	1.0845						RELITTO	p	7	8	baseline	500	parola	1	ong	0	no	CZ25F18	25	F	2021-12-18_17h42.38.790	THAI_DOC	2021.2.3	MacIntel	59.94125757	0	0	0	0	1
m	1	1.0513						GERANIO	p	7	12	baseline	250	parola	1	ong	0	no	CZ25F18	25	F	2021-12-18_17h42.38.790	THAI_DOC	2021.2.3	MacIntel	59.94125757	0	1	1	1	1
z	1	0.7186						VANANGA	np	7	0	baseline	0	nonparola	2	ong	0	no	CZ25F18	25	F	2021-12-18_17h42.38.790	THAI_DOC	2021.2.3	MacIntel	59.94125757	0	2	2	2	1
m	1	0.8693						NATICA	p	6	5	baseline	250	parola	1	ong	0	no	CZ25F18	25	F	2021-12-18_17h42.38.790	THAI_DOC	2021.2.3	MacIntel	59.94125757	0	3	3	3	1
z	1	0.7664						USTELLO	np	7	0	baseline	500	nonparola	2	ong	0	no	CZ25F18	25	F	2021-12-18_17h42.38.790	THAI_DOC	2021.2.3	MacIntel	59.94125757	0	4	4	4	1
m	1	0.7035						METANO	p	6	17	baseline	250	parola	1	ong	0	no	CZ25F18	25	F	2021-12-18_17h42.38.790	THAI_DOC	2021.2.3	MacIntel	59.94125757	0	5	5	5	1
z	1	0.9367						FIURIA	np	6	0	baseline	500	nonparola	2	ong	0	no	CZ25F18	25	F	2021-12-18_17h42.38.790	THAI_DOC	2021.2.3	MacIntel	59.94125757	0	6	6	6	1
m	1	0.767						SUGHERO	p	7	5	baseline	250	parola	1	ong	0	no	CZ25F18	25	F	2021-12-18_17h42.38.790	THAI_DOC	2021.2.3	MacIntel	59.94125757	0	7	7	7	1
z	1	0.852						PIROTA	np	6	0	baseline	250	nonparola	2	ong	0	no	CZ25F18	25	F	2021-12-18_17h42.38.790	THAI_DOC	2021.2.3	MacIntel	59.94125757	0	8	8	8	1
z	1	1.0921						BAMBORA	np	7	0	baseline	0	nonparola	2	ong	0	no	CZ25F18	25	F	2021-12-18_17h42.38.790	THAI_DOC	2021.2.3	MacIntel	59.94125757	0	9	9	9	1
m	1	0.6036						PETALO	p	6	27	baseline	250	parola	1	ong	0	no	CZ25F18	25	F	2021-12-18_17h42.38.790	THAI_DOC	2021.2.3	MacIntel	59.94125757	0	10	10	10	1
m	1	0.8349						ELMETTO	p	7	5	baseline	0	parola	1	ong	0	no	CZ25F18	25	F	2021-12-18_17h42.38.790	THAI_DOC	2021.2.3	MacIntel	59.94125757	0	11	11	11	1
z	1	0.7218						DOBILE	np	6	0	baseline	250	nonparola	2	ong	0	no	CZ25F18	25	F	2021-12-18_17h42.38.790	THAI_DOC	2021.2.3	MacIntel	59.94125757	0	12	12	12	1
m	1	0.7168						BAVERO	p	6	7	baseline	0	parola	1	ong	0	no	CZ25F18	25	F	2021-12-18_17h42.38.790	THAI_DOC	2021.2.3	MacIntel	59.94125757	0	13	13	13	1
m	1	0.7672						VALENZA	p	7	10	baseline	500	parola	1	ong	0	no	CZ25F18	25	F	2021-12-18_17h42.38.790	THAI_DOC	2021.2.3	MacIntel	59.94125757	0	14	14	14	1
z	1	0.7679						ORDONE	np	6	0	baseline	250	nonparola	2	ong	0	no	CZ25F18	25	F	2021-12-18_17h42.38.790	THAI_DOC	2021.2.3	MacIntel	59.94125757	0	15	15	15	1
z	1	0.8567						TERPONE	np	7	0	baseline	250	nonparola	2	ong	0	no	CZ25F18	25	F	2021-12-18_17h42.38.790	THAI_DOC	2021.2.3	MacIntel	59.94125757	0	16	16	16	1
m	1	0.6574						INCHINO	p	7	10	baseline	250	parola	1	ong	0	no	CZ25F18	25	F	2021-12-18_17h42.38.790	THAI_DOC	2021.2.3	MacIntel	59.94125757	0	17	17	17	1
m	1	0.8173						ETTARO	p	6	31	baseline	0	parola	1	ong	0	no	CZ25F18	25	F	2021-12-18_17h42.38.790	THAI_DOC	2021.2.3	MacIntel	59.94125757	0	18	18	18	1
z	1	0.6659						LUVACA	np	6	0	baseline	250	nonparola	2	ong	0	no	CZ25F18	25	F	2021-12-18_17h42.38.790	THAI_DOC	2021.2.3	MacIntel	59.94125757	0	19	19	19	1
m	1	0.6786						DUETTO	p	6	23	baseline	500	parola	1	ong	0	no	CZ25F18	25	F	2021-12-18_17h42.38.790	THAI_DOC	2021.2.3	MacIntel	59.94125757	0	20	20	20	1
z	1	1.02						PUPILE	np	6	0	baseline	250	nonparola	2	ong	0	no	CZ25F18	25	F	2021-12-18_17h42.38.790	THAI_DOC	2021.2.3	MacIntel	59.94125757	0	21	21	21	1
z	1	0.8875						STOVACO	np	7	0	baseline	0	nonparola	2	ong	0	no	CZ25F18	25	F	2021-12-18_17h42.38.790	THAI_DOC	2021.2.3	MacIntel	59.94125757	0	22	22	22	1
m	1	0.6848						BARILE	p	6	7	baseline	500	parola	1	ong	0	no	CZ25F18	25	F	2021-12-18_17h42.38.790	THAI_DOC	2021.2.3	MacIntel	59.94125757	0	23	23	23	1
z	1	1.0476						RANAIO	np	6	0	baseline	250	nonparola	2	ong	0	no	CZ25F18	25	F	2021-12-18_17h42.38.790	THAI_DOC	2021.2.3	MacIntel	59.94125757	0	24	24	24	1
m	1	0.5858						CAVERNA	p	7	14	baseline	250	parola	1	ong	0	no	CZ25F18	25	F	2021-12-18_17h42.38.790	THAI_DOC	2021.2.3	MacIntel	59.94125757	0	25	25	25	1
z	1	1.2585						ROTOIA	np	7	0	baseline	500	nonparola	2	ong	0	no	CZ25F18	25	F	2021-12-18_17h42.38.790	THAI_DOC	2021.2.3	MacIntel	59.94125757	0	26	26	26	1
m	1	0.7277						ALTURA	p	6	8	baseline	500	parola	1	ong	0	no	CZ25F18	25	F	2021-12-18_17h42.38.790	THAI_DOC	2021.2.3	MacIntel	59.94125757	0	27	27	27	1
m	1	0.6237						DIPINTO	p	7	21	baseline	0	parola	1	ong	0	no	CZ25F18	25	F	2021-12-18_17h42.38.790	THAI_DOC	2021.2.3	MacIntel	59.94125757	0	28	28	28	1
m	1	0.9093						LEGUME	p	6	11	baseline	250	parola	1	ong	0	no	CZ25F18	25	F	2021-12-18_17h42.38.790	THAI_DOC	2021.2.3	MacIntel	59.94125757	0	29	29	29	1
z	1	0.8331						FEDINO	np	6	0	baseline	500	nonparola	2	ong	0	no	CZ25F18	25	F	2021-12-18_17h42.38.790	THAI_DOC	2021.2.3	MacIntel	59.94125757	0	30	30	30	1
m	1	0.8206						MENSOLA	p	7	7	baseline	0	parola	1	ong	0	no	CZ25F18	25	F	2021-12-18_17h42.38.790	THAI_DOC	2021.2.3	MacIntel	59.94125757	0	31	31	31	1
z	1	1.2745						ALCUME	np	6	0	baseline	500	nonparola	2	ong	0	no	CZ25F18	25	F	2021-12-18_17h42.38.790	THAI_DOC	2021.2.3	MacIntel	59.94125757	0	32	32	32	1
m	1	0.6824						INNESTO	p	6	13	baseline	0	parola	1	ong	0	no	CZ25F18	25	F	2021-12-18_17h42.38.790	THAI_DOC	2021.2.3	MacIntel	59.94125757	0	33	33	33	1
z	1	0.788						LAVENDA	np	7	0	baseline	0	nonparola	2	ong	0	no	CZ25F18	25	F	2021-12-18_17h42.38.790	THAI_DOC	2021.2.3	MacIntel	59.94125757	0	34	34	34	1
m	1	0.8871						SLAVINA	p	7	5	baseline	500	parola	1	ong	0	no	CZ25F18	25	F	2021-12-18_17h42.38.790	THAI_DOC	2021.2.3	MacIntel	59.94125757	0	35	35	35	1
m	1	0.5985						ORMONE	p	6	6	baseline	500	parola	1	ong	0	no	CZ25F18	25	F	2021-12-18_17h42.38.790	THAI_DOC	2021.2.3	MacIntel	59.94125757	0	36	36	36	1
z	1	0.6919						UMIONE	np	6	0	baseline	0	nonparola	2	ong	0	no	CZ25F18	25	F	2021-12-18_17h42.38.790	THAI_DOC	2021.2.3	MacIntel	59.94125757	0	37	37	37	1
m	1	0.5521						SALAME	p	6	14	baseline	0	parola	1	ong	0	no	CZ25F18	25	F	2021-12-18_17h42.38.790	THAI_DOC	2021.2.3	MacIntel	59.94125757	0	38	38	38	1
z	1	0.9577						GANDOLA	np	7	0	baseline	500	nonparola	2	ong	0	no	CZ25F18	25	F	2021-12-18_17h42.38.790	THAI_DOC	2021.2.3	MacIntel	59.94125757	0	39	39	39	1
z	1	1.0023						DIGEGNO	np	7	0	baseline	500	nonparola	2	ong	0	no	CZ25F18	25	F	2021-12-18_17h42.38.790	THAI_DOC	2021.2.3	MacIntel	59.94125757	0	40	40	40	1
z	1	0.9173						BACRECA	np	7	0	baseline	0	nonparola	2	ong	0	no	CZ25F18	25	F	2021-12-18_17h42.38.790	THAI_DOC	2021.2.3	MacIntel	59.94125757	0	41	41	41	1
m	1	0.8409						RUDERE	p	6	8	baseline	250	parola	1	ong	0	no	CZ25F18	25	F	2021-12-18_17h42.38.790	THAI_DOC	2021.2.3	MacIntel	59.94125757	0	42	42	42	1
z	1	0.767						OSCITE	np	6	0	baseline	250	nonparola	2	ong	0	no	CZ25F18	25	F	2021-12-18_17h42.38.790	THAI_DOC	2021.2.3	MacIntel	59.94125757	0	43	43	43	1
m	1	0.6587						NETTARE	p	7	14	baseline	500	parola	1	ong	0	no	CZ25F18	25	F	2021-12-18_17h42.38.790	THAI_DOC	2021.2.3	MacIntel	59.94125757	0	44	44	44	1
m	0	0.6544						PENTERA	np	7	0	baseline	0	nonparola	2	ong	0	no	CZ25F18	25	F	2021-12-18_17h42.38.790	THAI_DOC	2021.2.3	MacIntel	59.94125757	0	45	45	45	1
z	1	0.8428						NEBOZIO	np	7	0	baseline	250	nonparola	2	ong	0	no	CZ25F18	25	F	2021-12-18_17h42.38.790	THAI_DOC	2021.2.3	MacIntel	59.94125757	0	46	46	46	1
m	1	0.726						ZATTERA	p	7	14	baseline	500	parola	1	ong	0	no	CZ25F18	25	F	2021-12-18_17h42.38.790	THAI_DOC	2021.2.3	MacIntel	59.94125757	0	47	47	47	1
m	1	1.2252						LAMIERA	p	7	11	baseline	500	parola	1	ong	0	no	CZ25F18	25	F	2021-12-18_17h42.38.790	THAI_DOC	2021.2.3	MacIntel	59.94125757	0	48	48	48	1
z	1	0.9175						CULINA	np	6	0	baseline	500	nonparola	2	ong	0	no	CZ25F18	25	F	2021-12-18_17h42.38.790	THAI_DOC	2021.2.3	MacIntel	59.94125757	0	49	49	49	1
m	1	0.8949						FALANGE	p	7	9	baseline	250	parola	1	ong	0	no	CZ25F18	25	F	2021-12-18_17h42.38.790	THAI_DOC	2021.2.3	MacIntel	59.94125757	0	50	50	50	1
m	1	0.6362						PEDALE	p	6	16	baseline	500	parola	1	ong	0	no	CZ25F18	25	F	2021-12-18_17h42.38.790	THAI_DOC	2021.2.3	MacIntel	59.94125757	0	51	51	51	1
z	1	1.3303						METARDO	np	7	0	baseline	500	nonparola	2	ong	0	no	CZ25F18	25	F	2021-12-18_17h42.38.790	THAI_DOC	2021.2.3	MacIntel	59.94125757	0	52	52	52	1
m	1	0.7345						EMPORIO	p	7	3	baseline	250	parola	1	ong	0	no	CZ25F18	25	F	2021-12-18_17h42.38.790	THAI_DOC	2021.2.3	MacIntel	59.94125757	0	53	53	53	1
z	1	1.1326						TAPORE	np	6	0	baseline	0	nonparola	2	ong	0	no	CZ25F18	25	F	2021-12-18_17h42.38.790	THAI_DOC	2021.2.3	MacIntel	59.94125757	0	54	54	54	1
z	1	1.9117						DENTIDE	np	7	0	baseline	250	nonparola	2	ong	0	no	CZ25F18	25	F	2021-12-18_17h42.38.790	THAI_DOC	2021.2.3	MacIntel	59.94125757	0	55	55	55	1
z	1	1.0102						SEPERTO	np	7	0	baseline	500	nonparola	2	ong	0	no	CZ25F18	25	F	2021-12-18_17h42.38.790	THAI_DOC	2021.2.3	MacIntel	59.94125757	0	56	56	56	1
m	1	0.6539						MUCOSA	p	6	6	baseline	500	parola	1	ong	0	no	CZ25F18	25	F	2021-12-18_17h42.38.790	THAI_DOC	2021.2.3	MacIntel	59.94125757	0	57	57	57	1
z	1	1.0161						BECULLA	np	7	0	baseline	250	nonparola	2	ong	0	no	CZ25F18	25	F	2021-12-18_17h42.38.790	THAI_DOC	2021.2.3	MacIntel	59.94125757	0	58	58	58	1
z	0	0.9156						FUCINA	p	6	8	baseline	250	parola	1	ong	0	no	CZ25F18	25	F	2021-12-18_17h42.38.790	THAI_DOC	2021.2.3	MacIntel	59.94125757	0	59	59	59	1
m	1	0.7198						ECLISSI	p	7	5	baseline	0	parola	1	ong	0	no	CZ25F18	25	F	2021-12-18_17h42.38.790	THAI_DOC	2021.2.3	MacIntel	59.94125757	0	60	60	60	1
m	1	0.9029						TROFEO	p	6	23	baseline	250	parola	1	ong	0	no	CZ25F18	25	F	2021-12-18_17h42.38.790	THAI_DOC	2021.2.3	MacIntel	59.94125757	0	61	61	61	1
m	1	0.6352						ROTTAME	p	7	7	baseline	0	parola	1	ong	0	no	CZ25F18	25	F	2021-12-18_17h42.38.790	THAI_DOC	2021.2.3	MacIntel	59.94125757	0	62	62	62	1
z	1	1.0033						MENDOLO	np	7	0	baseline	500	nonparola	2	ong	0	no	CZ25F18	25	F	2021-12-18_17h42.38.790	THAI_DOC	2021.2.3	MacIntel	59.94125757	0	63	63	63	1
z	1	1.1701						ARSINE	np	6	0	baseline	250	nonparola	2	ong	0	no	CZ25F18	25	F	2021-12-18_17h42.38.790	THAI_DOC	2021.2.3	MacIntel	59.94125757	0	64	64	64	1
m	1	0.7732						TISANA	p	6	7	baseline	0	parola	1	ong	0	no	CZ25F18	25	F	2021-12-18_17h42.38.790	THAI_DOC	2021.2.3	MacIntel	59.94125757	0	65	65	65	1
z	1	1.0294						ORLINO	np	6	0	baseline	0	nonparola	2	ong	0	no	CZ25F18	25	F	2021-12-18_17h42.38.790	THAI_DOC	2021.2.3	MacIntel	59.94125757	0	66	66	66	1
m	1	0.7716						ARINGA	p	6	9	baseline	500	parola	1	ong	0	no	CZ25F18	25	F	2021-12-18_17h42.38.790	THAI_DOC	2021.2.3	MacIntel	59.94125757	0	67	67	67	1
z	1	0.9188						TENGINE	np	7	0	baseline	0	nonparola	2	ong	0	no	CZ25F18	25	F	2021-12-18_17h42.38.790	THAI_DOC	2021.2.3	MacIntel	59.94125757	0	68	68	68	1
m	1	0.6732						ATTICO	p	6	6	baseline	500	parola	1	ong	0	no	CZ25F18	25	F	2021-12-18_17h42.38.790	THAI_DOC	2021.2.3	MacIntel	59.94125757	0	69	69	69	1
z	1	0.7342						VENORE	np	6	0	baseline	250	nonparola	2	ong	0	no	CZ25F18	25	F	2021-12-18_17h42.38.790	THAI_DOC	2021.2.3	MacIntel	59.94125757	0	70	70	70	1
m	1	0.8857						DARSENA	p	7	9	baseline	0	parola	1	ong	0	no	CZ25F18	25	F	2021-12-18_17h42.38.790	THAI_DOC	2021.2.3	MacIntel	59.94125757	0	71	71	71	1
m	0	0.681						ALCIERE	np	7	0	baseline	250	nonparola	2	ong	0	no	CZ25F18	25	F	2021-12-18_17h42.38.790	THAI_DOC	2021.2.3	MacIntel	59.94125757	0	72	72	72	1
z	1	0.8996						ENTIMO	np	6	0	baseline	0	nonparola	2	ong	0	no	CZ25F18	25	F	2021-12-18_17h42.38.790	THAI_DOC	2021.2.3	MacIntel	59.94125757	0	73	73	73	1
m	1	0.9177						LIVIDO	p	6	8	baseline	500	parola	1	ong	0	no	CZ25F18	25	F	2021-12-18_17h42.38.790	THAI_DOC	2021.2.3	MacIntel	59.94125757	0	74	74	74	1
m	1	0.5915						NAUSEA	p	6	15	baseline	0	parola	1	ong	0	no	CZ25F18	25	F	2021-12-18_17h42.38.790	THAI_DOC	2021.2.3	MacIntel	59.94125757	0	75	75	75	1
z	1	1.3865						VERCACE	np	7	0	baseline	500	nonparola	2	ong	0	no	CZ25F18	25	F	2021-12-18_17h42.38.790	THAI_DOC	2021.2.3	MacIntel	59.94125757	0	76	76	76	1
m	1	0.7997						COFANO	p	6	9	baseline	0	parola	1	ong	0	no	CZ25F18	25	F	2021-12-18_17h42.38.790	THAI_DOC	2021.2.3	MacIntel	59.94125757	0	77	77	77	1
z	1	1.0005						USPICIO	np	7	0	baseline	250	nonparola	2	ong	0	no	CZ25F18	25	F	2021-12-18_17h42.38.790	THAI_DOC	2021.2.3	MacIntel	59.94125757	0	78	78	78	1
m	1	0.9643						IMBUTO	p	6	9	baseline	0	parola	1	ong	0	no	CZ25F18	25	F	2021-12-18_17h42.38.790	THAI_DOC	2021.2.3	MacIntel	59.94125757	0	79	79	79	1
z	1	0.8742						SADIVA	np	6	0	baseline	500	nonparola	2	ong	0	no	CZ25F18	25	F	2021-12-18_17h42.38.790	THAI_DOC	2021.2.3	MacIntel	59.94125757	0	80	80	80	1
m	1	0.7331						BOZZOLO	p	7	7	baseline	0	parola	1	ong	0	no	CZ25F18	25	F	2021-12-18_17h42.38.790	THAI_DOC	2021.2.3	MacIntel	59.94125757	0	81	81	81	1
z	1	1.0578						OMPICCIO	np	7	0	baseline	0	nonparola	2	ong	0	no	CZ25F18	25	F	2021-12-18_17h42.38.790	THAI_DOC	2021.2.3	MacIntel	59.94125757	0	82	82	82	1
z	1	1.0176						LIMPONE	np	7	0	baseline	500	nonparola	2	ong	0	no	CZ25F18	25	F	2021-12-18_17h42.38.790	THAI_DOC	2021.2.3	MacIntel	59.94125757	0	83	83	83	1
z	1	1.3416						NARCICO	np	7	0	baseline	250	nonparola	2	ong	0	no	CZ25F18	25	F	2021-12-18_17h42.38.790	THAI_DOC	2021.2.3	MacIntel	59.94125757	0	84	84	84	1
m	1	0.6723						PASCOLO	p	7	7	baseline	0	parola	1	ong	0	no	CZ25F18	25	F	2021-12-18_17h42.38.790	THAI_DOC	2021.2.3	MacIntel	59.94125757	0	85	85	85	1
z	1	1.4496						INSOGNA	np	7	0	baseline	250	nonparola	2	ong	0	no	CZ25F18	25	F	2021-12-18_17h42.38.790	THAI_DOC	2021.2.3	MacIntel	59.94125757	0	86	86	86	1
m	1	0.8517						PATINA	p	6	14	baseline	250	parola	1	ong	0	no	CZ25F18	25	F	2021-12-18_17h42.38.790	THAI_DOC	2021.2.3	MacIntel	59.94125757	0	87	87	87	1
z	1	0.8384						ADOLTO	np	7	0	baseline	0	nonparola	2	ong	0	no	CZ25F18	25	F	2021-12-18_17h42.38.790	THAI_DOC	2021.2.3	MacIntel	59.94125757	0	88	88	88	1
m	1	0.6504						UTENTE	p	6	34	baseline	0	parola	1	ong	0	no	CZ25F18	25	F	2021-12-18_17h42.38.790	THAI_DOC	2021.2.3	MacIntel	59.94125757	0	89	89	89	1
z	1	0.768						CIPELLA	np	7	0	baseline	500	nonparola	2	ong	0	no	CZ25F18	25	F	2021-12-18_17h42.38.790	THAI_DOC	2021.2.3	MacIntel	59.94125757	0	90	90	90	1
m	1	0.632						GINEPRO	p	7	10	baseline	0	parola	1	ong	0	no	CZ25F18	25	F	2021-12-18_17h42.38.790	THAI_DOC	2021.2.3	MacIntel	59.94125757	0	91	91	91	1
z	1	1.0937						NONATO	np	6	0	baseline	500	nonparola	2	ong	0	no	CZ25F18	25	F	2021-12-18_17h42.38.790	THAI_DOC	2021.2.3	MacIntel	59.94125757	0	92	92	92	1
m	1	0.5963						CALICE	p	6	10	baseline	0	parola	1	ong	0	no	CZ25F18	25	F	2021-12-18_17h42.38.790	THAI_DOC	2021.2.3	MacIntel	59.94125757	0	93	93	93	1
m	1	0.6334						TORACE	p	6	31	baseline	250	parola	1	ong	0	no	CZ25F18	25	F	2021-12-18_17h42.38.790	THAI_DOC	2021.2.3	MacIntel	59.94125757	0	94	94	94	1
m	1	1.1487						REDINE	p	6	8	baseline	500	parola	1	ong	0	no	CZ25F18	25	F	2021-12-18_17h42.38.790	THAI_DOC	2021.2.3	MacIntel	59.94125757	0	95	95	95	1
m	1	0.7335						GOMITO	p	6	35	baseline	0	parola	1	ong	0	no	CZ25F18	25	F	2021-12-18_17h42.38.790	THAI_DOC	2021.2.3	MacIntel	59.94125757	0	96	96	96	1
z	1	1.5987						INGENSO	np	7	0	baseline	500	nonparola	2	ong	0	no	CZ25F18	25	F	2021-12-18_17h42.38.790	THAI_DOC	2021.2.3	MacIntel	59.94125757	0	97	97	97	1
z	1	0.7522						COVALLO	np	7	0	baseline	250	nonparola	2	ong	0	no	CZ25F18	25	F	2021-12-18_17h42.38.790	THAI_DOC	2021.2.3	MacIntel	59.94125757	0	98	98	98	1
m	1	0.5859						MONACO	p	6	24	baseline	250	parola	1	ong	0	no	CZ25F18	25	F	2021-12-18_17h42.38.790	THAI_DOC	2021.2.3	MacIntel	59.94125757	0	99	99	99	1
m	1	1.5736						DILUVIO	p	7	34	monitoring	0	parola	1	ong	0	no	CZ25F18	25	F	2021-12-18_17h42.38.790	THAI_DOC	2021.2.3	MacIntel	59.94125757						0	0	0	0	1
z	1	1.1847						PADATO	np	6	0	monitoring	250	nonparola	2	ong	0	no	CZ25F18	25	F	2021-12-18_17h42.38.790	THAI_DOC	2021.2.3	MacIntel	59.94125757						0	1	1	1	1
m	1	0.9335						STIVALE	p	7	10	monitoring	0	parola	1	ong	0	no	CZ25F18	25	F	2021-12-18_17h42.38.790	THAI_DOC	2021.2.3	MacIntel	59.94125757						0	2	2	2	1
	0							BAMMINO	np	7	0	monitoring	0	nonparola	2	ong	0	no	CZ25F18	25	F	2021-12-18_17h42.38.790	THAI_DOC	2021.2.3	MacIntel	59.94125757						0	3	3	3	1
z	1	0.9537						NUDOLA	np	6	0	monitoring	250	nonparola	2	ong	0	no	CZ25F18	25	F	2021-12-18_17h42.38.790	THAI_DOC	2021.2.3	MacIntel	59.94125757						0	4	4	4	1
m	1	1.4657						ZAMPINO	p	7	6	monitoring	500	parola	1	ong	0	no	CZ25F18	25	F	2021-12-18_17h42.38.790	THAI_DOC	2021.2.3	MacIntel	59.94125757						0	5	5	5	1
m	1	0.7851						CALDAIA	p	7	12	monitoring	250	parola	1	ong	0	no	CZ25F18	25	F	2021-12-18_17h42.38.790	THAI_DOC	2021.2.3	MacIntel	59.94125757						0	6	6	6	1
z	1	0.9027						FULGINE	np	7	0	monitoring	0	nonparola	2	ong	0	no	CZ25F18	25	F	2021-12-18_17h42.38.790	THAI_DOC	2021.2.3	MacIntel	59.94125757						0	7	7	7	1
m	1	0.9163						URANIO	p	6	9	monitoring	250	parola	1	ong	0	no	CZ25F18	25	F	2021-12-18_17h42.38.790	THAI_DOC	2021.2.3	MacIntel	59.94125757						0	8	8	8	1
z	1	0.909						APISSO	np	6	0	monitoring	500	nonparola	2	ong	0	no	CZ25F18	25	F	2021-12-18_17h42.38.790	THAI_DOC	2021.2.3	MacIntel	59.94125757						0	9	9	9	1
l	1	1.3061						CAGERMA	np	7	0	monitoring	0	l	2	pmcue	0	no	CZ25F18	25	F	2021-12-18_17h42.38.790	THAI_DOC	2021.2.3	MacIntel	59.94125757						0	10	10	10	1
m	1	0.7325						TAZZINA	p	7	10	monitoring	250	parola	1	ong	0	no	CZ25F18	25	F	2021-12-18_17h42.38.790	THAI_DOC	2021.2.3	MacIntel	59.94125757						0	11	11	11	1
m	1	0.6566						VAPORE	p	6	40	monitoring	0	parola	1	ong	0	no	CZ25F18	25	F	2021-12-18_17h42.38.790	THAI_DOC	2021.2.3	MacIntel	59.94125757						0	12	12	12	1
z	1	0.8547						FEDORE	np	6	0	monitoring	250	nonparola	2	ong	0	no	CZ25F18	25	F	2021-12-18_17h42.38.790	THAI_DOC	2021.2.3	MacIntel	59.94125757						0	13	13	13	1
m	1	0.918						MONTONE	p	7	8	monitoring	250	parola	1	ong	0	no	CZ25F18	25	F	2021-12-18_17h42.38.790	THAI_DOC	2021.2.3	MacIntel	59.94125757						0	14	14	14	1
z	1	0.8504						CANEZZA	np	7	0	monitoring	0	nonparola	2	ong	0	no	CZ25F18	25	F	2021-12-18_17h42.38.790	THAI_DOC	2021.2.3	MacIntel	59.94125757						0	15	15	15	1
z	1	0.923						RAGINA	np	6	0	monitoring	250	nonparola	2	ong	0	no	CZ25F18	25	F	2021-12-18_17h42.38.790	THAI_DOC	2021.2.3	MacIntel	59.94125757						0	16	16	16	1
m	1	1.1506						AGNELLO	p	7	17	monitoring	250	parola	1	ong	0	no	CZ25F18	25	F	2021-12-18_17h42.38.790	THAI_DOC	2021.2.3	MacIntel	59.94125757						0	17	17	17	1
z	1	0.7518						PINARIO	np	7	0	monitoring	250	nonparola	2	ong	0	no	CZ25F18	25	F	2021-12-18_17h42.38.790	THAI_DOC	2021.2.3	MacIntel	59.94125757						0	18	18	18	1
z	1	0.8867						INDANO	np	6	0	monitoring	500	nonparola	2	ong	0	no	CZ25F18	25	F	2021-12-18_17h42.38.790	THAI_DOC	2021.2.3	MacIntel	59.94125757						0	19	19	19	1
m	1	0.788						BISTURI	p	7	8	monitoring	250	parola	1	ong	0	no	CZ25F18	25	F	2021-12-18_17h42.38.790	THAI_DOC	2021.2.3	MacIntel	59.94125757						0	20	20	20	1
z	1	0.9159						SECONTO	np	7	0	monitoring	250	nonparola	2	ong	0	no	CZ25F18	25	F	2021-12-18_17h42.38.790	THAI_DOC	2021.2.3	MacIntel	59.94125757						0	21	21	21	1
l	1	0.7705						POMATA	p	6	0	monitoring	500	l	1	pmcue	0	no	CZ25F18	25	F	2021-12-18_17h42.38.790	THAI_DOC	2021.2.3	MacIntel	59.94125757						0	22	22	22	1
z	1	1.1298						UMETTA	np	6	0	monitoring	250	nonparola	2	ong	0	no	CZ25F18	25	F	2021-12-18_17h42.38.790	THAI_DOC	2021.2.3	MacIntel	59.94125757						0	23	23	23	1
m	1	0.7677						FRUSCIO	p	7	9	monitoring	0	parola	1	ong	0	no	CZ25F18	25	F	2021-12-18_17h42.38.790	THAI_DOC	2021.2.3	MacIntel	59.94125757						0	24	24	24	1
m	1	0.8717						ORDIGNO	p	7	15	monitoring	250	parola	1	ong	0	no	CZ25F18	25	F	2021-12-18_17h42.38.790	THAI_DOC	2021.2.3	MacIntel	59.94125757						0	25	25	25	1
m	0	1.0319						METALO	np	6	0	monitoring	0	nonparola	2	ong	0	no	CZ25F18	25	F	2021-12-18_17h42.38.790	THAI_DOC	2021.2.3	MacIntel	59.94125757						0	26	26	26	1
z	1	0.9659						GAVERA	np	6	0	monitoring	500	nonparola	2	ong	0	no	CZ25F18	25	F	2021-12-18_17h42.38.790	THAI_DOC	2021.2.3	MacIntel	59.94125757						0	27	27	27	1
m	1	1.119						INSERTO	p	7	9	monitoring	0	parola	1	ong	0	no	CZ25F18	25	F	2021-12-18_17h42.38.790	THAI_DOC	2021.2.3	MacIntel	59.94125757						0	28	28	28	1
m	1	0.9424						VICARIO	p	7	9	monitoring	500	parola	1	ong	0	no	CZ25F18	25	F	2021-12-18_17h42.38.790	THAI_DOC	2021.2.3	MacIntel	59.94125757						0	29	29	29	1
z	1	0.7818						ACENDA	np	6	0	monitoring	0	nonparola	2	ong	0	no	CZ25F18	25	F	2021-12-18_17h42.38.790	THAI_DOC	2021.2.3	MacIntel	59.94125757						0	30	30	30	1
m	1	0.9018						DECADE	p	6	7	monitoring	0	parola	1	ong	0	no	CZ25F18	25	F	2021-12-18_17h42.38.790	THAI_DOC	2021.2.3	MacIntel	59.94125757						0	31	31	31	1
z	1	1.3837						PALETE	np	6	0	monitoring	500	nonparola	2	ong	0	no	CZ25F18	25	F	2021-12-18_17h42.38.790	THAI_DOC	2021.2.3	MacIntel	59.94125757						0	32	32	32	1
m	1	0.7023						SENAPE	p	6	17	monitoring	500	parola	1	ong	0	no	CZ25F18	25	F	2021-12-18_17h42.38.790	THAI_DOC	2021.2.3	MacIntel	59.94125757						0	33	33	33	1
z	1	1.3682						TENTONO	np	7	0	monitoring	0	nonparola	2	ong	0	no	CZ25F18	25	F	2021-12-18_17h42.38.790	THAI_DOC	2021.2.3	MacIntel	59.94125757						0	34	34	34	1
l	1	0.8505						MANICO	p	6	12	monitoring	0	l	1	pmcue	0	no	CZ25F18	25	F	2021-12-18_17h42.38.790	THAI_DOC	2021.2.3	MacIntel	59.94125757						0	35	35	35	1
m	1	0.7506						GETTONE	p	7	5	monitoring	250	parola	1	ong	0	no	CZ25F18	25	F	2021-12-18_17h42.38.790	THAI_DOC	2021.2.3	MacIntel	59.94125757						0	36	36	36	1
z	1	0.7842						CALERA	np	6	0	monitoring	500	nonparola	2	ong	0	no	CZ25F18	25	F	2021-12-18_17h42.38.790	THAI_DOC	2021.2.3	MacIntel	59.94125757						0	37	37	37	1
m	1	0.7838						USTIONE	p	7	20	monitoring	500	parola	1	ong	0	no	CZ25F18	25	F	2021-12-18_17h42.38.790	THAI_DOC	2021.2.3	MacIntel	59.94125757						0	38	38	38	1
m	1	1.6878						LEGNAME	p	7	7	monitoring	0	parola	1	ong	0	no	CZ25F18	25	F	2021-12-18_17h42.38.790	THAI_DOC	2021.2.3	MacIntel	59.94125757						0	39	39	39	1
z	1	1.0018						MODIVO	np	6	0	monitoring	0	nonparola	2	ong	0	no	CZ25F18	25	F	2021-12-18_17h42.38.790	THAI_DOC	2021.2.3	MacIntel	59.94125757						0	40	40	40	1
m	1	0.867						RADURA	p	6	9	monitoring	0	parola	1	ong	0	no	CZ25F18	25	F	2021-12-18_17h42.38.790	THAI_DOC	2021.2.3	MacIntel	59.94125757						0	41	41	41	1
z	1	1.1009						TUANTO	np	6	0	monitoring	250	nonparola	2	ong	0	no	CZ25F18	25	F	2021-12-18_17h42.38.790	THAI_DOC	2021.2.3	MacIntel	59.94125757						0	42	42	42	1
m	1	0.8888						PICCONE	p	7	11	monitoring	0	parola	1	ong	0	no	CZ25F18	25	F	2021-12-18_17h42.38.790	THAI_DOC	2021.2.3	MacIntel	59.94125757						0	43	43	43	1
z	1	1.1038						LACREME	np	7	0	monitoring	250	nonparola	2	ong	0	no	CZ25F18	25	F	2021-12-18_17h42.38.790	THAI_DOC	2021.2.3	MacIntel	59.94125757						0	44	44	44	1
z	1	0.9004						DILITTA	np	7	0	monitoring	500	nonparola	2	ong	0	no	CZ25F18	25	F	2021-12-18_17h42.38.790	THAI_DOC	2021.2.3	MacIntel	59.94125757						0	45	45	45	1
l	1	0.9674						TOMANTE	np	7	0	monitoring	0	l	2	pmcue	0	no	CZ25F18	25	F	2021-12-18_17h42.38.790	THAI_DOC	2021.2.3	MacIntel	59.94125757						0	46	46	46	1
m	1	0.6516						OTTONE	p	6	17	monitoring	500	parola	1	ong	0	no	CZ25F18	25	F	2021-12-18_17h42.38.790	THAI_DOC	2021.2.3	MacIntel	59.94125757						0	47	47	47	1
m	1	0.9168						GAZEBO	p	6	8	monitoring	0	parola	1	ong	0	no	CZ25F18	25	F	2021-12-18_17h42.38.790	THAI_DOC	2021.2.3	MacIntel	59.94125757						0	48	48	48	1
z	1	0.8509						NENICO	np	6	0	monitoring	250	nonparola	2	ong	0	no	CZ25F18	25	F	2021-12-18_17h42.38.790	THAI_DOC	2021.2.3	MacIntel	59.94125757						0	49	49	49	1
m	1	0.9576						ARPIONE	p	7	12	monitoring	250	parola	1	ong	0	no	CZ25F18	25	F	2021-12-18_17h42.38.790	THAI_DOC	2021.2.3	MacIntel	59.94125757						0	50	50	50	1
	0							VANIGIA	np	7	0	monitoring	500	nonparola	2	ong	0	no	CZ25F18	25	F	2021-12-18_17h42.38.790	THAI_DOC	2021.2.3	MacIntel	59.94125757						0	51	51	51	1
z	1	0.9863						EBLISSE	np	7	0	monitoring	0	nonparola	2	ong	0	no	CZ25F18	25	F	2021-12-18_17h42.38.790	THAI_DOC	2021.2.3	MacIntel	59.94125757						0	52	52	52	1
m	1	0.7795						CARTINA	p	7	13	monitoring	250	parola	1	ong	0	no	CZ25F18	25	F	2021-12-18_17h42.38.790	THAI_DOC	2021.2.3	MacIntel	59.94125757						0	53	53	53	1
z	1	0.9192						TECITA	np	6	0	monitoring	500	nonparola	2	ong	0	no	CZ25F18	25	F	2021-12-18_17h42.38.790	THAI_DOC	2021.2.3	MacIntel	59.94125757						0	54	54	54	1
m	1	0.635						FELINO	p	6	9	monitoring	500	parola	1	ong	0	no	CZ25F18	25	F	2021-12-18_17h42.38.790	THAI_DOC	2021.2.3	MacIntel	59.94125757						0	55	55	55	1
z	1	0.8168						GINEVRO	np	7	0	monitoring	250	nonparola	2	ong	0	no	CZ25F18	25	F	2021-12-18_17h42.38.790	THAI_DOC	2021.2.3	MacIntel	59.94125757						0	56	56	56	1
z	1	1.0181						ELANCO	np	6	0	monitoring	250	nonparola	2	ong	0	no	CZ25F18	25	F	2021-12-18_17h42.38.790	THAI_DOC	2021.2.3	MacIntel	59.94125757						0	57	57	57	1
m	1	0.7369						BIDONE	p	6	13	monitoring	0	parola	1	ong	0	no	CZ25F18	25	F	2021-12-18_17h42.38.790	THAI_DOC	2021.2.3	MacIntel	59.94125757						0	58	58	58	1
m	1	1.1837						LEMURE	p	6	3	monitoring	500	parola	1	ong	0	no	CZ25F18	25	F	2021-12-18_17h42.38.790	THAI_DOC	2021.2.3	MacIntel	59.94125757						0	59	59	59	1
l	1	0.7888						SAGOMA	p	6	0	monitoring	250	l	1	pmcue	0	no	CZ25F18	25	F	2021-12-18_17h42.38.790	THAI_DOC	2021.2.3	MacIntel	59.94125757						0	60	60	60	1
m	1	0.82						REPERTO	p	7	7	monitoring	0	parola	1	ong	0	no	CZ25F18	25	F	2021-12-18_17h42.38.790	THAI_DOC	2021.2.3	MacIntel	59.94125757						0	61	61	61	1
z	1	0.7664						MIDULLO	np	7	0	monitoring	250	nonparola	2	ong	0	no	CZ25F18	25	F	2021-12-18_17h42.38.790	THAI_DOC	2021.2.3	MacIntel	59.94125757						0	62	62	62	1
z	1	1.4876						DANNOLA	np	7	0	monitoring	500	nonparola	2	ong	0	no	CZ25F18	25	F	2021-12-18_17h42.38.790	THAI_DOC	2021.2.3	MacIntel	59.94125757						0	63	63	63	1
m	1	0.752						ORFANO	p	6	9	monitoring	500	parola	1	ong	0	no	CZ25F18	25	F	2021-12-18_17h42.38.790	THAI_DOC	2021.2.3	MacIntel	59.94125757						0	64	64	64	1
z	1	0.7024						BANENA	np	6	0	monitoring	250	nonparola	2	ong	0	no	CZ25F18	25	F	2021-12-18_17h42.38.790	THAI_DOC	2021.2.3	MacIntel	59.94125757						0	65	65	65	1
z	1	1.0318						FERPATA	np	7	0	monitoring	0	nonparola	2	ong	0	no	CZ25F18	25	F	2021-12-18_17h42.38.790	THAI_DOC	2021.2.3	MacIntel	59.94125757						0	66	66	66	1
m	1	0.6958						NEURONE	p	7	11	monitoring	250	parola	1	ong	0	no	CZ25F18	25	F	2021-12-18_17h42.38.790	THAI_DOC	2021.2.3	MacIntel	59.94125757						0	67	67	67	1
z	1	1.1687						LATTERA	np	7	0	monitoring	500	nonparola	2	ong	0	no	CZ25F18	25	F	2021-12-18_17h42.38.790	THAI_DOC	2021.2.3	MacIntel	59.94125757						0	68	68	68	1
z	1	1.1235						GESIONE	np	7	0	monitoring	500	nonparola	2	ong	0	no	CZ25F18	25	F	2021-12-18_17h42.38.790	THAI_DOC	2021.2.3	MacIntel	59.94125757						0	69	69	69	1
m	1	1.0604						PEDANA	p	6	18	monitoring	500	parola	1	ong	0	no	CZ25F18	25	F	2021-12-18_17h42.38.790	THAI_DOC	2021.2.3	MacIntel	59.94125757						0	70	70	70	1
z	0	1.2708						MACIATA	np	7	0	monitoring	500	l	2	pmcue	0	no	CZ25F18	25	F	2021-12-18_17h42.38.790	THAI_DOC	2021.2.3	MacIntel	59.94125757						0	71	71	71	1
z	1	0.9418						FIOLINO	np	7	0	monitoring	250	nonparola	2	ong	0	no	CZ25F18	25	F	2021-12-18_17h42.38.790	THAI_DOC	2021.2.3	MacIntel	59.94125757						0	72	72	72	1
m	1	0.7663						INGORGO	p	7	16	monitoring	0	parola	1	ong	0	no	CZ25F18	25	F	2021-12-18_17h42.38.790	THAI_DOC	2021.2.3	MacIntel	59.94125757						0	73	73	73	1
z	1	0.9875						IMPORO	np	6	0	monitoring	250	nonparola	2	ong	0	no	CZ25F18	25	F	2021-12-18_17h42.38.790	THAI_DOC	2021.2.3	MacIntel	59.94125757						0	74	74	74	1
m	1	1.1365						NOBILE	p	6	29	monitoring	500	parola	1	ong	0	no	CZ25F18	25	F	2021-12-18_17h42.38.790	THAI_DOC	2021.2.3	MacIntel	59.94125757						0	75	75	75	1
m	1	1.0884						MINIERA	p	7	19	monitoring	500	parola	1	ong	0	no	CZ25F18	25	F	2021-12-18_17h42.38.790	THAI_DOC	2021.2.3	MacIntel	59.94125757						0	76	76	76	1
z	1	1.2211						ALLARVE	np	7	0	monitoring	500	nonparola	2	ong	0	no	CZ25F18	25	F	2021-12-18_17h42.38.790	THAI_DOC	2021.2.3	MacIntel	59.94125757						0	77	77	77	1
z	1	1.2319						DIBANO	np	6	0	monitoring	250	nonparola	2	ong	0	no	CZ25F18	25	F	2021-12-18_17h42.38.790	THAI_DOC	2021.2.3	MacIntel	59.94125757						0	78	78	78	1
m	1	1.0234						FAGOTTO	p	7	7	monitoring	0	parola	1	ong	0	no	CZ25F18	25	F	2021-12-18_17h42.38.790	THAI_DOC	2021.2.3	MacIntel	59.94125757						0	79	79	79	1
m	1	0.651						PALUDE	p	6	13	monitoring	0	parola	1	ong	0	no	CZ25F18	25	F	2021-12-18_17h42.38.790	THAI_DOC	2021.2.3	MacIntel	59.94125757						0	80	80	80	1
z	1	0.9339						MUDINO	np	6	0	monitoring	500	nonparola	2	ong	0	no	CZ25F18	25	F	2021-12-18_17h42.38.790	THAI_DOC	2021.2.3	MacIntel	59.94125757						0	81	81	81	1
z	1	0.9908						ESTEBA	np	6	0	monitoring	500	nonparola	2	ong	0	no	CZ25F18	25	F	2021-12-18_17h42.38.790	THAI_DOC	2021.2.3	MacIntel	59.94125757						0	82	82	82	1
l	1	0.6407						MANTIDE	p	7	9	monitoring	250	l	1	pmcue	0	no	CZ25F18	25	F	2021-12-18_17h42.38.790	THAI_DOC	2021.2.3	MacIntel	59.94125757						0	83	83	83	1
m	1	0.8679						UVETTA	p	6	11	monitoring	500	parola	1	ong	0	no	CZ25F18	25	F	2021-12-18_17h42.38.790	THAI_DOC	2021.2.3	MacIntel	59.94125757						0	84	84	84	1
m	1	0.8175						ESILIO	p	6	41	monitoring	250	parola	1	ong	0	no	CZ25F18	25	F	2021-12-18_17h42.38.790	THAI_DOC	2021.2.3	MacIntel	59.94125757						0	85	85	85	1
m	0	1.1603						RECRUTA	np	7	0	monitoring	500	nonparola	2	ong	0	no	CZ25F18	25	F	2021-12-18_17h42.38.790	THAI_DOC	2021.2.3	MacIntel	59.94125757						0	86	86	86	1
m	1	1.1523						TIMONE	p	7	31	monitoring	250	parola	1	ong	0	no	CZ25F18	25	F	2021-12-18_17h42.38.790	THAI_DOC	2021.2.3	MacIntel	59.94125757						0	87	87	87	1
m	1	0.6872						CAVOLO	p	6	13	monitoring	0	parola	1	ong	0	no	CZ25F18	25	F	2021-12-18_17h42.38.790	THAI_DOC	2021.2.3	MacIntel	59.94125757						0	88	88	88	1
z	1	0.9937						NOTTARE	np	7	0	monitoring	500	nonparola	2	ong	0	no	CZ25F18	25	F	2021-12-18_17h42.38.790	THAI_DOC	2021.2.3	MacIntel	59.94125757						0	89	89	89	1
m	1	0.8793						LICHENE	p	7	7	monitoring	0	parola	1	ong	0	no	CZ25F18	25	F	2021-12-18_17h42.38.790	THAI_DOC	2021.2.3	MacIntel	59.94125757						0	90	90	90	1
z	1	0.8702						PUSTINO	np	7	0	monitoring	500	nonparola	2	ong	0	no	CZ25F18	25	F	2021-12-18_17h42.38.790	THAI_DOC	2021.2.3	MacIntel	59.94125757						0	91	91	91	1
m	1	1.0845						MULINO	p	6	7	monitoring	0	parola	1	ong	0	no	CZ25F18	25	F	2021-12-18_17h42.38.790	THAI_DOC	2021.2.3	MacIntel	59.94125757						0	92	92	92	1
z	1	0.8716						VAROLO	np	6	0	monitoring	0	nonparola	2	ong	0	no	CZ25F18	25	F	2021-12-18_17h42.38.790	THAI_DOC	2021.2.3	MacIntel	59.94125757						0	93	93	93	1
l	1	1.1474						ENIGMA	p	6	9	monitoring	500	l	1	pmcue	0	no	CZ25F18	25	F	2021-12-18_17h42.38.790	THAI_DOC	2021.2.3	MacIntel	59.94125757						0	94	94	94	1
m	1	0.8939						NARICE	p	6	15	monitoring	250	parola	1	ong	0	no	CZ25F18	25	F	2021-12-18_17h42.38.790	THAI_DOC	2021.2.3	MacIntel	59.94125757						0	95	95	95	1
z	1	0.6993						CAVIDE	np	6	0	monitoring	500	nonparola	2	ong	0	no	CZ25F18	25	F	2021-12-18_17h42.38.790	THAI_DOC	2021.2.3	MacIntel	59.94125757						0	96	96	96	1
z	1	1.1197						VOLACE	np	6	0	monitoring	0	nonparola	2	ong	0	no	CZ25F18	25	F	2021-12-18_17h42.38.790	THAI_DOC	2021.2.3	MacIntel	59.94125757						0	97	97	97	1
z	1	0.9691						SADICE	np	6	0	monitoring	0	nonparola	2	ong	0	no	CZ25F18	25	F	2021-12-18_17h42.38.790	THAI_DOC	2021.2.3	MacIntel	59.94125757						0	98	98	98	1
m	1	0.9505						VORTICE	p	7	14	monitoring	250	parola	1	ong	0	no	CZ25F18	25	F	2021-12-18_17h42.38.790	THAI_DOC	2021.2.3	MacIntel	59.94125757						0	99	99	99	1
																			CZ25F18	25	F	2021-12-18_17h42.38.790	THAI_DOC	2021.2.3	MacIntel	59.94125757											y	1	8.1224	n	1	5.0345	n	1	4.151
