# Supplementary material for: Thinking about it: the impact of COVID-19-related stimuli on prospective memory
Source: PeerJ. 2023 Nov 16;11:e16389. doi: 10.7717/peerj.16389 (PMC10657566; doi:10.7717/peerj.16389)
Supplement: Supplemental Information 4 — The raw data from both the task and the questionnaire. Both folders are divided in the three conditions (COV, DOC, and NEGA) depending on the presented video clip. [file peerj-11-16389-s004.zip › Data/RAW_Data_Task/DOC_version/AZ19F11_doc.csv]

trial_key.keys	trial_key.corr	trial_key.rt	trials_loop_practice.thisRepN	trials_loop_practice.thisTrialN	trials_loop_practice.thisN	trials_loop_practice.thisIndex	trials_loop_practice.ran	stimolo	parolanonparola	lunghezza	frequenza	blocco	jitter	rispcorr	StimTrig	stim_type	stimulus_after	underline	ID_Soggetto*	Età*	Sesso	date	expName	psychopyVersion	OS	frameRate	trials_loop_baseline.thisRepN	trials_loop_baseline.thisTrialN	trials_loop_baseline.thisN	trials_loop_baseline.thisIndex	trials_loop_baseline.ran	trials_loop_attention.thisRepN	trials_loop_attention.thisTrialN	trials_loop_attention.thisN	trials_loop_attention.thisIndex	trials_loop_attention.ran	neutral1_key.keys	neutral1_key.corr	neutral1_key.rt	neutral1_key_2.keys	neutral1_key_2.corr	neutral1_key_2.rt	neutral1_key_3.keys	neutral1_key_3.corr	neutral1_key_3.rt
m	1	1.5679	0	0	0	0	1	ARANCIA	p	7	31	practice	500	parola	1	ong	0	no	AZ19F11	19	F	2021-11-11_11h48.43.498	THAI_DOC	2021.2.3	MacIntel	60.14675809
	0		0	1	1	1	1	RECINA	np	6	0	practice	500	nonparola	2	ong	0	no	AZ19F11	19	F	2021-11-11_11h48.43.498	THAI_DOC	2021.2.3	MacIntel	60.14675809
z	1	1.3346	0	2	2	2	1	TUCCANA	np	7	0	practice	250	nonparola	2	ong	0	no	AZ19F11	19	F	2021-11-11_11h48.43.498	THAI_DOC	2021.2.3	MacIntel	60.14675809
m	1	1.2286	0	3	3	3	1	PETTINE	p	7	1	practice	0	parola	1	ong	0	no	AZ19F11	19	F	2021-11-11_11h48.43.498	THAI_DOC	2021.2.3	MacIntel	60.14675809
	0		0	4	4	4	1	INFITO	np	6	0	practice	500	nonparola	2	ong	0	no	AZ19F11	19	F	2021-11-11_11h48.43.498	THAI_DOC	2021.2.3	MacIntel	60.14675809
m	1	0.9942	0	5	5	5	1	GIUDICE	p	7	374	practice	500	parola	1	ong	0	no	AZ19F11	19	F	2021-11-11_11h48.43.498	THAI_DOC	2021.2.3	MacIntel	60.14675809
m	1	0.802	0	6	6	6	1	VOLANTE	p	7	89	practice	0	parola	1	ong	0	no	AZ19F11	19	F	2021-11-11_11h48.43.498	THAI_DOC	2021.2.3	MacIntel	60.14675809
z	1	1.0654	0	7	7	7	1	CUBELA	np	6	0	practice	250	nonparola	2	ong	0	no	AZ19F11	19	F	2021-11-11_11h48.43.498	THAI_DOC	2021.2.3	MacIntel	60.14675809
z	1	1.3477	0	8	8	8	1	LUGGINE	np	7	0	practice	0	nonparola	2	ong	0	no	AZ19F11	19	F	2021-11-11_11h48.43.498	THAI_DOC	2021.2.3	MacIntel	60.14675809
m	1	1.172	0	9	9	9	1	DISEGNO	p	7	201	practice	0	parola	1	ong	0	no	AZ19F11	19	F	2021-11-11_11h48.43.498	THAI_DOC	2021.2.3	MacIntel	60.14675809
m	1	1.0635						RELITTO	p	7	8	baseline	500	parola	1	ong	0	no	AZ19F11	19	F	2021-11-11_11h48.43.498	THAI_DOC	2021.2.3	MacIntel	60.14675809	0	0	0	0	1
m	1	1.5429						GERANIO	p	7	12	baseline	250	parola	1	ong	0	no	AZ19F11	19	F	2021-11-11_11h48.43.498	THAI_DOC	2021.2.3	MacIntel	60.14675809	0	1	1	1	1
z	1	1.2435						VANANGA	np	7	0	baseline	0	nonparola	2	ong	0	no	AZ19F11	19	F	2021-11-11_11h48.43.498	THAI_DOC	2021.2.3	MacIntel	60.14675809	0	2	2	2	1
m	1	0.7863						NATICA	p	6	5	baseline	250	parola	1	ong	0	no	AZ19F11	19	F	2021-11-11_11h48.43.498	THAI_DOC	2021.2.3	MacIntel	60.14675809	0	3	3	3	1
z	1	1.1561						USTELLO	np	7	0	baseline	500	nonparola	2	ong	0	no	AZ19F11	19	F	2021-11-11_11h48.43.498	THAI_DOC	2021.2.3	MacIntel	60.14675809	0	4	4	4	1
m	1	0.8325						METANO	p	6	17	baseline	250	parola	1	ong	0	no	AZ19F11	19	F	2021-11-11_11h48.43.498	THAI_DOC	2021.2.3	MacIntel	60.14675809	0	5	5	5	1
m	0	0.6627						FIURIA	np	6	0	baseline	500	nonparola	2	ong	0	no	AZ19F11	19	F	2021-11-11_11h48.43.498	THAI_DOC	2021.2.3	MacIntel	60.14675809	0	6	6	6	1
m	1	0.8579						SUGHERO	p	7	5	baseline	250	parola	1	ong	0	no	AZ19F11	19	F	2021-11-11_11h48.43.498	THAI_DOC	2021.2.3	MacIntel	60.14675809	0	7	7	7	1
z	1	1.3634						PIROTA	np	6	0	baseline	250	nonparola	2	ong	0	no	AZ19F11	19	F	2021-11-11_11h48.43.498	THAI_DOC	2021.2.3	MacIntel	60.14675809	0	8	8	8	1
z	1	1.2774						BAMBORA	np	7	0	baseline	0	nonparola	2	ong	0	no	AZ19F11	19	F	2021-11-11_11h48.43.498	THAI_DOC	2021.2.3	MacIntel	60.14675809	0	9	9	9	1
m	1	0.8051						PETALO	p	6	27	baseline	250	parola	1	ong	0	no	AZ19F11	19	F	2021-11-11_11h48.43.498	THAI_DOC	2021.2.3	MacIntel	60.14675809	0	10	10	10	1
m	1	1.3186						ELMETTO	p	7	5	baseline	0	parola	1	ong	0	no	AZ19F11	19	F	2021-11-11_11h48.43.498	THAI_DOC	2021.2.3	MacIntel	60.14675809	0	11	11	11	1
z	1	1.1563						DOBILE	np	6	0	baseline	250	nonparola	2	ong	0	no	AZ19F11	19	F	2021-11-11_11h48.43.498	THAI_DOC	2021.2.3	MacIntel	60.14675809	0	12	12	12	1
m	1	1.4386						BAVERO	p	6	7	baseline	0	parola	1	ong	0	no	AZ19F11	19	F	2021-11-11_11h48.43.498	THAI_DOC	2021.2.3	MacIntel	60.14675809	0	13	13	13	1
m	1	0.9796						VALENZA	p	7	10	baseline	500	parola	1	ong	0	no	AZ19F11	19	F	2021-11-11_11h48.43.498	THAI_DOC	2021.2.3	MacIntel	60.14675809	0	14	14	14	1
z	1	1.0984						ORDONE	np	6	0	baseline	250	nonparola	2	ong	0	no	AZ19F11	19	F	2021-11-11_11h48.43.498	THAI_DOC	2021.2.3	MacIntel	60.14675809	0	15	15	15	1
z	1	1.3004						TERPONE	np	7	0	baseline	250	nonparola	2	ong	0	no	AZ19F11	19	F	2021-11-11_11h48.43.498	THAI_DOC	2021.2.3	MacIntel	60.14675809	0	16	16	16	1
m	1	1.0557						INCHINO	p	7	10	baseline	250	parola	1	ong	0	no	AZ19F11	19	F	2021-11-11_11h48.43.498	THAI_DOC	2021.2.3	MacIntel	60.14675809	0	17	17	17	1
m	1	0.868						ETTARO	p	6	31	baseline	0	parola	1	ong	0	no	AZ19F11	19	F	2021-11-11_11h48.43.498	THAI_DOC	2021.2.3	MacIntel	60.14675809	0	18	18	18	1
z	1	1.1628						LUVACA	np	6	0	baseline	250	nonparola	2	ong	0	no	AZ19F11	19	F	2021-11-11_11h48.43.498	THAI_DOC	2021.2.3	MacIntel	60.14675809	0	19	19	19	1
m	1	0.801						DUETTO	p	6	23	baseline	500	parola	1	ong	0	no	AZ19F11	19	F	2021-11-11_11h48.43.498	THAI_DOC	2021.2.3	MacIntel	60.14675809	0	20	20	20	1
z	1	1.2309						PUPILE	np	6	0	baseline	250	nonparola	2	ong	0	no	AZ19F11	19	F	2021-11-11_11h48.43.498	THAI_DOC	2021.2.3	MacIntel	60.14675809	0	21	21	21	1
z	1	1.1895						STOVACO	np	7	0	baseline	0	nonparola	2	ong	0	no	AZ19F11	19	F	2021-11-11_11h48.43.498	THAI_DOC	2021.2.3	MacIntel	60.14675809	0	22	22	22	1
m	1	0.881						BARILE	p	6	7	baseline	500	parola	1	ong	0	no	AZ19F11	19	F	2021-11-11_11h48.43.498	THAI_DOC	2021.2.3	MacIntel	60.14675809	0	23	23	23	1
z	1	1.0935						RANAIO	np	6	0	baseline	250	nonparola	2	ong	0	no	AZ19F11	19	F	2021-11-11_11h48.43.498	THAI_DOC	2021.2.3	MacIntel	60.14675809	0	24	24	24	1
m	1	1.254						CAVERNA	p	7	14	baseline	250	parola	1	ong	0	no	AZ19F11	19	F	2021-11-11_11h48.43.498	THAI_DOC	2021.2.3	MacIntel	60.14675809	0	25	25	25	1
z	1	1.1567						ROTOIA	np	7	0	baseline	500	nonparola	2	ong	0	no	AZ19F11	19	F	2021-11-11_11h48.43.498	THAI_DOC	2021.2.3	MacIntel	60.14675809	0	26	26	26	1
m	1	0.9788						ALTURA	p	6	8	baseline	500	parola	1	ong	0	no	AZ19F11	19	F	2021-11-11_11h48.43.498	THAI_DOC	2021.2.3	MacIntel	60.14675809	0	27	27	27	1
m	1	0.8345						DIPINTO	p	7	21	baseline	0	parola	1	ong	0	no	AZ19F11	19	F	2021-11-11_11h48.43.498	THAI_DOC	2021.2.3	MacIntel	60.14675809	0	28	28	28	1
m	1	1.288						LEGUME	p	6	11	baseline	250	parola	1	ong	0	no	AZ19F11	19	F	2021-11-11_11h48.43.498	THAI_DOC	2021.2.3	MacIntel	60.14675809	0	29	29	29	1
z	1	1.0453						FEDINO	np	6	0	baseline	500	nonparola	2	ong	0	no	AZ19F11	19	F	2021-11-11_11h48.43.498	THAI_DOC	2021.2.3	MacIntel	60.14675809	0	30	30	30	1
m	1	1.0587						MENSOLA	p	7	7	baseline	0	parola	1	ong	0	no	AZ19F11	19	F	2021-11-11_11h48.43.498	THAI_DOC	2021.2.3	MacIntel	60.14675809	0	31	31	31	1
z	1	1.1308						ALCUME	np	6	0	baseline	500	nonparola	2	ong	0	no	AZ19F11	19	F	2021-11-11_11h48.43.498	THAI_DOC	2021.2.3	MacIntel	60.14675809	0	32	32	32	1
m	1	1.3011						INNESTO	p	6	13	baseline	0	parola	1	ong	0	no	AZ19F11	19	F	2021-11-11_11h48.43.498	THAI_DOC	2021.2.3	MacIntel	60.14675809	0	33	33	33	1
z	1	1.2669						LAVENDA	np	7	0	baseline	0	nonparola	2	ong	0	no	AZ19F11	19	F	2021-11-11_11h48.43.498	THAI_DOC	2021.2.3	MacIntel	60.14675809	0	34	34	34	1
m	1	1.1743						SLAVINA	p	7	5	baseline	500	parola	1	ong	0	no	AZ19F11	19	F	2021-11-11_11h48.43.498	THAI_DOC	2021.2.3	MacIntel	60.14675809	0	35	35	35	1
m	1	0.956						ORMONE	p	6	6	baseline	500	parola	1	ong	0	no	AZ19F11	19	F	2021-11-11_11h48.43.498	THAI_DOC	2021.2.3	MacIntel	60.14675809	0	36	36	36	1
z	1	1.1701						UMIONE	np	6	0	baseline	0	nonparola	2	ong	0	no	AZ19F11	19	F	2021-11-11_11h48.43.498	THAI_DOC	2021.2.3	MacIntel	60.14675809	0	37	37	37	1
m	1	0.823						SALAME	p	6	14	baseline	0	parola	1	ong	0	no	AZ19F11	19	F	2021-11-11_11h48.43.498	THAI_DOC	2021.2.3	MacIntel	60.14675809	0	38	38	38	1
z	1	1.3384						GANDOLA	np	7	0	baseline	500	nonparola	2	ong	0	no	AZ19F11	19	F	2021-11-11_11h48.43.498	THAI_DOC	2021.2.3	MacIntel	60.14675809	0	39	39	39	1
z	1	1.2188						DIGEGNO	np	7	0	baseline	500	nonparola	2	ong	0	no	AZ19F11	19	F	2021-11-11_11h48.43.498	THAI_DOC	2021.2.3	MacIntel	60.14675809	0	40	40	40	1
z	1	0.8444						BACRECA	np	7	0	baseline	0	nonparola	2	ong	0	no	AZ19F11	19	F	2021-11-11_11h48.43.498	THAI_DOC	2021.2.3	MacIntel	60.14675809	0	41	41	41	1
m	1	0.746						RUDERE	p	6	8	baseline	250	parola	1	ong	0	no	AZ19F11	19	F	2021-11-11_11h48.43.498	THAI_DOC	2021.2.3	MacIntel	60.14675809	0	42	42	42	1
z	1	1.038						OSCITE	np	6	0	baseline	250	nonparola	2	ong	0	no	AZ19F11	19	F	2021-11-11_11h48.43.498	THAI_DOC	2021.2.3	MacIntel	60.14675809	0	43	43	43	1
m	1	1.1555						NETTARE	p	7	14	baseline	500	parola	1	ong	0	no	AZ19F11	19	F	2021-11-11_11h48.43.498	THAI_DOC	2021.2.3	MacIntel	60.14675809	0	44	44	44	1
z	1	1.0044						PENTERA	np	7	0	baseline	0	nonparola	2	ong	0	no	AZ19F11	19	F	2021-11-11_11h48.43.498	THAI_DOC	2021.2.3	MacIntel	60.14675809	0	45	45	45	1
z	1	0.9465						NEBOZIO	np	7	0	baseline	250	nonparola	2	ong	0	no	AZ19F11	19	F	2021-11-11_11h48.43.498	THAI_DOC	2021.2.3	MacIntel	60.14675809	0	46	46	46	1
m	1	1.3742						ZATTERA	p	7	14	baseline	500	parola	1	ong	0	no	AZ19F11	19	F	2021-11-11_11h48.43.498	THAI_DOC	2021.2.3	MacIntel	60.14675809	0	47	47	47	1
m	1	0.8544						LAMIERA	p	7	11	baseline	500	parola	1	ong	0	no	AZ19F11	19	F	2021-11-11_11h48.43.498	THAI_DOC	2021.2.3	MacIntel	60.14675809	0	48	48	48	1
z	1	0.961						CULINA	np	6	0	baseline	500	nonparola	2	ong	0	no	AZ19F11	19	F	2021-11-11_11h48.43.498	THAI_DOC	2021.2.3	MacIntel	60.14675809	0	49	49	49	1
m	1	0.9123						FALANGE	p	7	9	baseline	250	parola	1	ong	0	no	AZ19F11	19	F	2021-11-11_11h48.43.498	THAI_DOC	2021.2.3	MacIntel	60.14675809	0	50	50	50	1
m	1	1.4542						PEDALE	p	6	16	baseline	500	parola	1	ong	0	no	AZ19F11	19	F	2021-11-11_11h48.43.498	THAI_DOC	2021.2.3	MacIntel	60.14675809	0	51	51	51	1
z	1	1.3404						METARDO	np	7	0	baseline	500	nonparola	2	ong	0	no	AZ19F11	19	F	2021-11-11_11h48.43.498	THAI_DOC	2021.2.3	MacIntel	60.14675809	0	52	52	52	1
m	1	0.7584						EMPORIO	p	7	3	baseline	250	parola	1	ong	0	no	AZ19F11	19	F	2021-11-11_11h48.43.498	THAI_DOC	2021.2.3	MacIntel	60.14675809	0	53	53	53	1
z	1	1.0755						TAPORE	np	6	0	baseline	0	nonparola	2	ong	0	no	AZ19F11	19	F	2021-11-11_11h48.43.498	THAI_DOC	2021.2.3	MacIntel	60.14675809	0	54	54	54	1
z	1	0.8829						DENTIDE	np	7	0	baseline	250	nonparola	2	ong	0	no	AZ19F11	19	F	2021-11-11_11h48.43.498	THAI_DOC	2021.2.3	MacIntel	60.14675809	0	55	55	55	1
z	1	1.2613						SEPERTO	np	7	0	baseline	500	nonparola	2	ong	0	no	AZ19F11	19	F	2021-11-11_11h48.43.498	THAI_DOC	2021.2.3	MacIntel	60.14675809	0	56	56	56	1
m	1	1.015						MUCOSA	p	6	6	baseline	500	parola	1	ong	0	no	AZ19F11	19	F	2021-11-11_11h48.43.498	THAI_DOC	2021.2.3	MacIntel	60.14675809	0	57	57	57	1
	0							BECULLA	np	7	0	baseline	250	nonparola	2	ong	0	no	AZ19F11	19	F	2021-11-11_11h48.43.498	THAI_DOC	2021.2.3	MacIntel	60.14675809	0	58	58	58	1
m	1	1.9315						FUCINA	p	6	8	baseline	250	parola	1	ong	0	no	AZ19F11	19	F	2021-11-11_11h48.43.498	THAI_DOC	2021.2.3	MacIntel	60.14675809	0	59	59	59	1
	0							ECLISSI	p	7	5	baseline	0	parola	1	ong	0	no	AZ19F11	19	F	2021-11-11_11h48.43.498	THAI_DOC	2021.2.3	MacIntel	60.14675809	0	60	60	60	1
m	1	-1.9962						TROFEO	p	6	23	baseline	250	parola	1	ong	0	no	AZ19F11	19	F	2021-11-11_11h48.43.498	THAI_DOC	2021.2.3	MacIntel	60.14675809	0	61	61	61	1
m	1	0.7762						ROTTAME	p	7	7	baseline	0	parola	1	ong	0	no	AZ19F11	19	F	2021-11-11_11h48.43.498	THAI_DOC	2021.2.3	MacIntel	60.14675809	0	62	62	62	1
z	1	0.9461						MENDOLO	np	7	0	baseline	500	nonparola	2	ong	0	no	AZ19F11	19	F	2021-11-11_11h48.43.498	THAI_DOC	2021.2.3	MacIntel	60.14675809	0	63	63	63	1
z	1	1.1326						ARSINE	np	6	0	baseline	250	nonparola	2	ong	0	no	AZ19F11	19	F	2021-11-11_11h48.43.498	THAI_DOC	2021.2.3	MacIntel	60.14675809	0	64	64	64	1
m	1	0.869						TISANA	p	6	7	baseline	0	parola	1	ong	0	no	AZ19F11	19	F	2021-11-11_11h48.43.498	THAI_DOC	2021.2.3	MacIntel	60.14675809	0	65	65	65	1
z	1	0.8182						ORLINO	np	6	0	baseline	0	nonparola	2	ong	0	no	AZ19F11	19	F	2021-11-11_11h48.43.498	THAI_DOC	2021.2.3	MacIntel	60.14675809	0	66	66	66	1
	0							ARINGA	p	6	9	baseline	500	parola	1	ong	0	no	AZ19F11	19	F	2021-11-11_11h48.43.498	THAI_DOC	2021.2.3	MacIntel	60.14675809	0	67	67	67	1
z	1	0.9378						TENGINE	np	7	0	baseline	0	nonparola	2	ong	0	no	AZ19F11	19	F	2021-11-11_11h48.43.498	THAI_DOC	2021.2.3	MacIntel	60.14675809	0	68	68	68	1
m	1	0.828						ATTICO	p	6	6	baseline	500	parola	1	ong	0	no	AZ19F11	19	F	2021-11-11_11h48.43.498	THAI_DOC	2021.2.3	MacIntel	60.14675809	0	69	69	69	1
z	1	1.475						VENORE	np	6	0	baseline	250	nonparola	2	ong	0	no	AZ19F11	19	F	2021-11-11_11h48.43.498	THAI_DOC	2021.2.3	MacIntel	60.14675809	0	70	70	70	1
m	1	1.0013						DARSENA	p	7	9	baseline	0	parola	1	ong	0	no	AZ19F11	19	F	2021-11-11_11h48.43.498	THAI_DOC	2021.2.3	MacIntel	60.14675809	0	71	71	71	1
m	0	1.4676						ALCIERE	np	7	0	baseline	250	nonparola	2	ong	0	no	AZ19F11	19	F	2021-11-11_11h48.43.498	THAI_DOC	2021.2.3	MacIntel	60.14675809	0	72	72	72	1
z	1	1.1184						ENTIMO	np	6	0	baseline	0	nonparola	2	ong	0	no	AZ19F11	19	F	2021-11-11_11h48.43.498	THAI_DOC	2021.2.3	MacIntel	60.14675809	0	73	73	73	1
m	1	1.7035						LIVIDO	p	6	8	baseline	500	parola	1	ong	0	no	AZ19F11	19	F	2021-11-11_11h48.43.498	THAI_DOC	2021.2.3	MacIntel	60.14675809	0	74	74	74	1
m	1	0.8574						NAUSEA	p	6	15	baseline	0	parola	1	ong	0	no	AZ19F11	19	F	2021-11-11_11h48.43.498	THAI_DOC	2021.2.3	MacIntel	60.14675809	0	75	75	75	1
z	1	1.7355						VERCACE	np	7	0	baseline	500	nonparola	2	ong	0	no	AZ19F11	19	F	2021-11-11_11h48.43.498	THAI_DOC	2021.2.3	MacIntel	60.14675809	0	76	76	76	1
	0							COFANO	p	6	9	baseline	0	parola	1	ong	0	no	AZ19F11	19	F	2021-11-11_11h48.43.498	THAI_DOC	2021.2.3	MacIntel	60.14675809	0	77	77	77	1
m	0	1.3981						USPICIO	np	7	0	baseline	250	nonparola	2	ong	0	no	AZ19F11	19	F	2021-11-11_11h48.43.498	THAI_DOC	2021.2.3	MacIntel	60.14675809	0	78	78	78	1
m	1	1.0234						IMBUTO	p	6	9	baseline	0	parola	1	ong	0	no	AZ19F11	19	F	2021-11-11_11h48.43.498	THAI_DOC	2021.2.3	MacIntel	60.14675809	0	79	79	79	1
	0							SADIVA	np	6	0	baseline	500	nonparola	2	ong	0	no	AZ19F11	19	F	2021-11-11_11h48.43.498	THAI_DOC	2021.2.3	MacIntel	60.14675809	0	80	80	80	1
m	1	1.0527						BOZZOLO	p	7	7	baseline	0	parola	1	ong	0	no	AZ19F11	19	F	2021-11-11_11h48.43.498	THAI_DOC	2021.2.3	MacIntel	60.14675809	0	81	81	81	1
	0							OMPICCIO	np	7	0	baseline	0	nonparola	2	ong	0	no	AZ19F11	19	F	2021-11-11_11h48.43.498	THAI_DOC	2021.2.3	MacIntel	60.14675809	0	82	82	82	1
	0							LIMPONE	np	7	0	baseline	500	nonparola	2	ong	0	no	AZ19F11	19	F	2021-11-11_11h48.43.498	THAI_DOC	2021.2.3	MacIntel	60.14675809	0	83	83	83	1
	0							NARCICO	np	7	0	baseline	250	nonparola	2	ong	0	no	AZ19F11	19	F	2021-11-11_11h48.43.498	THAI_DOC	2021.2.3	MacIntel	60.14675809	0	84	84	84	1
m	1	0.9385						PASCOLO	p	7	7	baseline	0	parola	1	ong	0	no	AZ19F11	19	F	2021-11-11_11h48.43.498	THAI_DOC	2021.2.3	MacIntel	60.14675809	0	85	85	85	1
z	1	1.3023						INSOGNA	np	7	0	baseline	250	nonparola	2	ong	0	no	AZ19F11	19	F	2021-11-11_11h48.43.498	THAI_DOC	2021.2.3	MacIntel	60.14675809	0	86	86	86	1
m	1	1.3319						PATINA	p	6	14	baseline	250	parola	1	ong	0	no	AZ19F11	19	F	2021-11-11_11h48.43.498	THAI_DOC	2021.2.3	MacIntel	60.14675809	0	87	87	87	1
z	1	1.7316						ADOLTO	np	7	0	baseline	0	nonparola	2	ong	0	no	AZ19F11	19	F	2021-11-11_11h48.43.498	THAI_DOC	2021.2.3	MacIntel	60.14675809	0	88	88	88	1
m	1	1.0407						UTENTE	p	6	34	baseline	0	parola	1	ong	0	no	AZ19F11	19	F	2021-11-11_11h48.43.498	THAI_DOC	2021.2.3	MacIntel	60.14675809	0	89	89	89	1
z	1	1.6432						CIPELLA	np	7	0	baseline	500	nonparola	2	ong	0	no	AZ19F11	19	F	2021-11-11_11h48.43.498	THAI_DOC	2021.2.3	MacIntel	60.14675809	0	90	90	90	1
m	1	1.1798						GINEPRO	p	7	10	baseline	0	parola	1	ong	0	no	AZ19F11	19	F	2021-11-11_11h48.43.498	THAI_DOC	2021.2.3	MacIntel	60.14675809	0	91	91	91	1
z	1	1.2127						NONATO	np	6	0	baseline	500	nonparola	2	ong	0	no	AZ19F11	19	F	2021-11-11_11h48.43.498	THAI_DOC	2021.2.3	MacIntel	60.14675809	0	92	92	92	1
m	1	0.7973						CALICE	p	6	10	baseline	0	parola	1	ong	0	no	AZ19F11	19	F	2021-11-11_11h48.43.498	THAI_DOC	2021.2.3	MacIntel	60.14675809	0	93	93	93	1
m	1	0.7164						TORACE	p	6	31	baseline	250	parola	1	ong	0	no	AZ19F11	19	F	2021-11-11_11h48.43.498	THAI_DOC	2021.2.3	MacIntel	60.14675809	0	94	94	94	1
m	1	1.5701						REDINE	p	6	8	baseline	500	parola	1	ong	0	no	AZ19F11	19	F	2021-11-11_11h48.43.498	THAI_DOC	2021.2.3	MacIntel	60.14675809	0	95	95	95	1
m	1	0.8468						GOMITO	p	6	35	baseline	0	parola	1	ong	0	no	AZ19F11	19	F	2021-11-11_11h48.43.498	THAI_DOC	2021.2.3	MacIntel	60.14675809	0	96	96	96	1
z	1	0.9547						INGENSO	np	7	0	baseline	500	nonparola	2	ong	0	no	AZ19F11	19	F	2021-11-11_11h48.43.498	THAI_DOC	2021.2.3	MacIntel	60.14675809	0	97	97	97	1
z	1	0.959						COVALLO	np	7	0	baseline	250	nonparola	2	ong	0	no	AZ19F11	19	F	2021-11-11_11h48.43.498	THAI_DOC	2021.2.3	MacIntel	60.14675809	0	98	98	98	1
m	1	0.6906						MONACO	p	6	24	baseline	250	parola	1	ong	0	no	AZ19F11	19	F	2021-11-11_11h48.43.498	THAI_DOC	2021.2.3	MacIntel	60.14675809	0	99	99	99	1
m	1	1.5637						DILUVIO	p	7	34	monitoring	0	parola	1	ong	0	no	AZ19F11	19	F	2021-11-11_11h48.43.498	THAI_DOC	2021.2.3	MacIntel	60.14675809						0	0	0	0	1
	0							PADATO	np	6	0	monitoring	250	nonparola	2	ong	0	no	AZ19F11	19	F	2021-11-11_11h48.43.498	THAI_DOC	2021.2.3	MacIntel	60.14675809						0	1	1	1	1
m	1	1.7302						STIVALE	p	7	10	monitoring	0	parola	1	ong	0	no	AZ19F11	19	F	2021-11-11_11h48.43.498	THAI_DOC	2021.2.3	MacIntel	60.14675809						0	2	2	2	1
	0							BAMMINO	np	7	0	monitoring	0	nonparola	2	ong	0	no	AZ19F11	19	F	2021-11-11_11h48.43.498	THAI_DOC	2021.2.3	MacIntel	60.14675809						0	3	3	3	1
z	1	-2.0217						NUDOLA	np	6	0	monitoring	250	nonparola	2	ong	0	no	AZ19F11	19	F	2021-11-11_11h48.43.498	THAI_DOC	2021.2.3	MacIntel	60.14675809						0	4	4	4	1
m	1	1.7792						ZAMPINO	p	7	6	monitoring	500	parola	1	ong	0	no	AZ19F11	19	F	2021-11-11_11h48.43.498	THAI_DOC	2021.2.3	MacIntel	60.14675809						0	5	5	5	1
m	1	1.6967						CALDAIA	p	7	12	monitoring	250	parola	1	ong	0	no	AZ19F11	19	F	2021-11-11_11h48.43.498	THAI_DOC	2021.2.3	MacIntel	60.14675809						0	6	6	6	1
z	1	1.4143						FULGINE	np	7	0	monitoring	0	nonparola	2	ong	0	no	AZ19F11	19	F	2021-11-11_11h48.43.498	THAI_DOC	2021.2.3	MacIntel	60.14675809						0	7	7	7	1
m	1	1.45						URANIO	p	6	9	monitoring	250	parola	1	ong	0	no	AZ19F11	19	F	2021-11-11_11h48.43.498	THAI_DOC	2021.2.3	MacIntel	60.14675809						0	8	8	8	1
z	1	1.6329						APISSO	np	6	0	monitoring	500	nonparola	2	ong	0	no	AZ19F11	19	F	2021-11-11_11h48.43.498	THAI_DOC	2021.2.3	MacIntel	60.14675809						0	9	9	9	1
z	0	1.5136						CAGERMA	np	7	0	monitoring	0	l	2	pmcue	0	no	AZ19F11	19	F	2021-11-11_11h48.43.498	THAI_DOC	2021.2.3	MacIntel	60.14675809						0	10	10	10	1
m	1	1.147						TAZZINA	p	7	10	monitoring	250	parola	1	ong	0	no	AZ19F11	19	F	2021-11-11_11h48.43.498	THAI_DOC	2021.2.3	MacIntel	60.14675809						0	11	11	11	1
m	1	0.9968						VAPORE	p	6	40	monitoring	0	parola	1	ong	0	no	AZ19F11	19	F	2021-11-11_11h48.43.498	THAI_DOC	2021.2.3	MacIntel	60.14675809						0	12	12	12	1
z	1	1.4518						FEDORE	np	6	0	monitoring	250	nonparola	2	ong	0	no	AZ19F11	19	F	2021-11-11_11h48.43.498	THAI_DOC	2021.2.3	MacIntel	60.14675809						0	13	13	13	1
m	1	0.9216						MONTONE	p	7	8	monitoring	250	parola	1	ong	0	no	AZ19F11	19	F	2021-11-11_11h48.43.498	THAI_DOC	2021.2.3	MacIntel	60.14675809						0	14	14	14	1
z	1	0.9985						CANEZZA	np	7	0	monitoring	0	nonparola	2	ong	0	no	AZ19F11	19	F	2021-11-11_11h48.43.498	THAI_DOC	2021.2.3	MacIntel	60.14675809						0	15	15	15	1
z	1	1.2475						RAGINA	np	6	0	monitoring	250	nonparola	2	ong	0	no	AZ19F11	19	F	2021-11-11_11h48.43.498	THAI_DOC	2021.2.3	MacIntel	60.14675809						0	16	16	16	1
m	1	1.3802						AGNELLO	p	7	17	monitoring	250	parola	1	ong	0	no	AZ19F11	19	F	2021-11-11_11h48.43.498	THAI_DOC	2021.2.3	MacIntel	60.14675809						0	17	17	17	1
z	1	1.4802						PINARIO	np	7	0	monitoring	250	nonparola	2	ong	0	no	AZ19F11	19	F	2021-11-11_11h48.43.498	THAI_DOC	2021.2.3	MacIntel	60.14675809						0	18	18	18	1
z	1	1.4339						INDANO	np	6	0	monitoring	500	nonparola	2	ong	0	no	AZ19F11	19	F	2021-11-11_11h48.43.498	THAI_DOC	2021.2.3	MacIntel	60.14675809						0	19	19	19	1
m	1	1.3137						BISTURI	p	7	8	monitoring	250	parola	1	ong	0	no	AZ19F11	19	F	2021-11-11_11h48.43.498	THAI_DOC	2021.2.3	MacIntel	60.14675809						0	20	20	20	1
z	1	1.3624						SECONTO	np	7	0	monitoring	250	nonparola	2	ong	0	no	AZ19F11	19	F	2021-11-11_11h48.43.498	THAI_DOC	2021.2.3	MacIntel	60.14675809						0	21	21	21	1
m	0	0.8498						POMATA	p	6	0	monitoring	500	l	1	pmcue	0	no	AZ19F11	19	F	2021-11-11_11h48.43.498	THAI_DOC	2021.2.3	MacIntel	60.14675809						0	22	22	22	1
	0							UMETTA	np	6	0	monitoring	250	nonparola	2	ong	0	no	AZ19F11	19	F	2021-11-11_11h48.43.498	THAI_DOC	2021.2.3	MacIntel	60.14675809						0	23	23	23	1
m	1	0.8159						FRUSCIO	p	7	9	monitoring	0	parola	1	ong	0	no	AZ19F11	19	F	2021-11-11_11h48.43.498	THAI_DOC	2021.2.3	MacIntel	60.14675809						0	24	24	24	1
m	1	1.0698						ORDIGNO	p	7	15	monitoring	250	parola	1	ong	0	no	AZ19F11	19	F	2021-11-11_11h48.43.498	THAI_DOC	2021.2.3	MacIntel	60.14675809						0	25	25	25	1
z	1	1.663						METALO	np	6	0	monitoring	0	nonparola	2	ong	0	no	AZ19F11	19	F	2021-11-11_11h48.43.498	THAI_DOC	2021.2.3	MacIntel	60.14675809						0	26	26	26	1
z	1	0.9339						GAVERA	np	6	0	monitoring	500	nonparola	2	ong	0	no	AZ19F11	19	F	2021-11-11_11h48.43.498	THAI_DOC	2021.2.3	MacIntel	60.14675809						0	27	27	27	1
m	1	1.2797						INSERTO	p	7	9	monitoring	0	parola	1	ong	0	no	AZ19F11	19	F	2021-11-11_11h48.43.498	THAI_DOC	2021.2.3	MacIntel	60.14675809						0	28	28	28	1
m	1	0.9082						VICARIO	p	7	9	monitoring	500	parola	1	ong	0	no	AZ19F11	19	F	2021-11-11_11h48.43.498	THAI_DOC	2021.2.3	MacIntel	60.14675809						0	29	29	29	1
z	1	1.4632						ACENDA	np	6	0	monitoring	0	nonparola	2	ong	0	no	AZ19F11	19	F	2021-11-11_11h48.43.498	THAI_DOC	2021.2.3	MacIntel	60.14675809						0	30	30	30	1
m	1	1.2475						DECADE	p	6	7	monitoring	0	parola	1	ong	0	no	AZ19F11	19	F	2021-11-11_11h48.43.498	THAI_DOC	2021.2.3	MacIntel	60.14675809						0	31	31	31	1
z	1	1.5073						PALETE	np	6	0	monitoring	500	nonparola	2	ong	0	no	AZ19F11	19	F	2021-11-11_11h48.43.498	THAI_DOC	2021.2.3	MacIntel	60.14675809						0	32	32	32	1
m	1	0.8009						SENAPE	p	6	17	monitoring	500	parola	1	ong	0	no	AZ19F11	19	F	2021-11-11_11h48.43.498	THAI_DOC	2021.2.3	MacIntel	60.14675809						0	33	33	33	1
z	1	1.4006						TENTONO	np	7	0	monitoring	0	nonparola	2	ong	0	no	AZ19F11	19	F	2021-11-11_11h48.43.498	THAI_DOC	2021.2.3	MacIntel	60.14675809						0	34	34	34	1
l	1	1.0322						MANICO	p	6	12	monitoring	0	l	1	pmcue	0	no	AZ19F11	19	F	2021-11-11_11h48.43.498	THAI_DOC	2021.2.3	MacIntel	60.14675809						0	35	35	35	1
m	1	0.7817						GETTONE	p	7	5	monitoring	250	parola	1	ong	0	no	AZ19F11	19	F	2021-11-11_11h48.43.498	THAI_DOC	2021.2.3	MacIntel	60.14675809						0	36	36	36	1
z	1	1.5631						CALERA	np	6	0	monitoring	500	nonparola	2	ong	0	no	AZ19F11	19	F	2021-11-11_11h48.43.498	THAI_DOC	2021.2.3	MacIntel	60.14675809						0	37	37	37	1
m	1	0.7487						USTIONE	p	7	20	monitoring	500	parola	1	ong	0	no	AZ19F11	19	F	2021-11-11_11h48.43.498	THAI_DOC	2021.2.3	MacIntel	60.14675809						0	38	38	38	1
m	1	1.2362						LEGNAME	p	7	7	monitoring	0	parola	1	ong	0	no	AZ19F11	19	F	2021-11-11_11h48.43.498	THAI_DOC	2021.2.3	MacIntel	60.14675809						0	39	39	39	1
z	1	0.9821						MODIVO	np	6	0	monitoring	0	nonparola	2	ong	0	no	AZ19F11	19	F	2021-11-11_11h48.43.498	THAI_DOC	2021.2.3	MacIntel	60.14675809						0	40	40	40	1
m	1	0.9319						RADURA	p	6	9	monitoring	0	parola	1	ong	0	no	AZ19F11	19	F	2021-11-11_11h48.43.498	THAI_DOC	2021.2.3	MacIntel	60.14675809						0	41	41	41	1
z	1	1.1814						TUANTO	np	6	0	monitoring	250	nonparola	2	ong	0	no	AZ19F11	19	F	2021-11-11_11h48.43.498	THAI_DOC	2021.2.3	MacIntel	60.14675809						0	42	42	42	1
m	1	1.1021						PICCONE	p	7	11	monitoring	0	parola	1	ong	0	no	AZ19F11	19	F	2021-11-11_11h48.43.498	THAI_DOC	2021.2.3	MacIntel	60.14675809						0	43	43	43	1
z	1	1.3214						LACREME	np	7	0	monitoring	250	nonparola	2	ong	0	no	AZ19F11	19	F	2021-11-11_11h48.43.498	THAI_DOC	2021.2.3	MacIntel	60.14675809						0	44	44	44	1
z	1	0.9289						DILITTA	np	7	0	monitoring	500	nonparola	2	ong	0	no	AZ19F11	19	F	2021-11-11_11h48.43.498	THAI_DOC	2021.2.3	MacIntel	60.14675809						0	45	45	45	1
	0							TOMANTE	np	7	0	monitoring	0	l	2	pmcue	0	no	AZ19F11	19	F	2021-11-11_11h48.43.498	THAI_DOC	2021.2.3	MacIntel	60.14675809						0	46	46	46	1
z	0	0.7149						OTTONE	p	6	17	monitoring	500	parola	1	ong	0	no	AZ19F11	19	F	2021-11-11_11h48.43.498	THAI_DOC	2021.2.3	MacIntel	60.14675809						0	47	47	47	1
m	1	0.8851						GAZEBO	p	6	8	monitoring	0	parola	1	ong	0	no	AZ19F11	19	F	2021-11-11_11h48.43.498	THAI_DOC	2021.2.3	MacIntel	60.14675809						0	48	48	48	1
	0							NENICO	np	6	0	monitoring	250	nonparola	2	ong	0	no	AZ19F11	19	F	2021-11-11_11h48.43.498	THAI_DOC	2021.2.3	MacIntel	60.14675809						0	49	49	49	1
z	0	-2.0221						ARPIONE	p	7	12	monitoring	250	parola	1	ong	0	no	AZ19F11	19	F	2021-11-11_11h48.43.498	THAI_DOC	2021.2.3	MacIntel	60.14675809						0	50	50	50	1
z	1	1.3639						VANIGIA	np	7	0	monitoring	500	nonparola	2	ong	0	no	AZ19F11	19	F	2021-11-11_11h48.43.498	THAI_DOC	2021.2.3	MacIntel	60.14675809						0	51	51	51	1
	0							EBLISSE	np	7	0	monitoring	0	nonparola	2	ong	0	no	AZ19F11	19	F	2021-11-11_11h48.43.498	THAI_DOC	2021.2.3	MacIntel	60.14675809						0	52	52	52	1
m	1	0.7838						CARTINA	p	7	13	monitoring	250	parola	1	ong	0	no	AZ19F11	19	F	2021-11-11_11h48.43.498	THAI_DOC	2021.2.3	MacIntel	60.14675809						0	53	53	53	1
z	1	1.0648						TECITA	np	6	0	monitoring	500	nonparola	2	ong	0	no	AZ19F11	19	F	2021-11-11_11h48.43.498	THAI_DOC	2021.2.3	MacIntel	60.14675809						0	54	54	54	1
m	1	1.263						FELINO	p	6	9	monitoring	500	parola	1	ong	0	no	AZ19F11	19	F	2021-11-11_11h48.43.498	THAI_DOC	2021.2.3	MacIntel	60.14675809						0	55	55	55	1
	0							GINEVRO	np	7	0	monitoring	250	nonparola	2	ong	0	no	AZ19F11	19	F	2021-11-11_11h48.43.498	THAI_DOC	2021.2.3	MacIntel	60.14675809						0	56	56	56	1
z	1	0.8311						ELANCO	np	6	0	monitoring	250	nonparola	2	ong	0	no	AZ19F11	19	F	2021-11-11_11h48.43.498	THAI_DOC	2021.2.3	MacIntel	60.14675809						0	57	57	57	1
m	1	0.7983						BIDONE	p	6	13	monitoring	0	parola	1	ong	0	no	AZ19F11	19	F	2021-11-11_11h48.43.498	THAI_DOC	2021.2.3	MacIntel	60.14675809						0	58	58	58	1
z	0	0.7201						LEMURE	p	6	3	monitoring	500	parola	1	ong	0	no	AZ19F11	19	F	2021-11-11_11h48.43.498	THAI_DOC	2021.2.3	MacIntel	60.14675809						0	59	59	59	1
m	0	1.4145						SAGOMA	p	6	0	monitoring	250	l	1	pmcue	0	no	AZ19F11	19	F	2021-11-11_11h48.43.498	THAI_DOC	2021.2.3	MacIntel	60.14675809						0	60	60	60	1
m	1	1.0815						REPERTO	p	7	7	monitoring	0	parola	1	ong	0	no	AZ19F11	19	F	2021-11-11_11h48.43.498	THAI_DOC	2021.2.3	MacIntel	60.14675809						0	61	61	61	1
z	1	1.2524						MIDULLO	np	7	0	monitoring	250	nonparola	2	ong	0	no	AZ19F11	19	F	2021-11-11_11h48.43.498	THAI_DOC	2021.2.3	MacIntel	60.14675809						0	62	62	62	1
z	1	1.3798						DANNOLA	np	7	0	monitoring	500	nonparola	2	ong	0	no	AZ19F11	19	F	2021-11-11_11h48.43.498	THAI_DOC	2021.2.3	MacIntel	60.14675809						0	63	63	63	1
m	1	0.9825						ORFANO	p	6	9	monitoring	500	parola	1	ong	0	no	AZ19F11	19	F	2021-11-11_11h48.43.498	THAI_DOC	2021.2.3	MacIntel	60.14675809						0	64	64	64	1
z	1	1.325						BANENA	np	6	0	monitoring	250	nonparola	2	ong	0	no	AZ19F11	19	F	2021-11-11_11h48.43.498	THAI_DOC	2021.2.3	MacIntel	60.14675809						0	65	65	65	1
z	1	1.3686						FERPATA	np	7	0	monitoring	0	nonparola	2	ong	0	no	AZ19F11	19	F	2021-11-11_11h48.43.498	THAI_DOC	2021.2.3	MacIntel	60.14675809						0	66	66	66	1
m	1	0.9313						NEURONE	p	7	11	monitoring	250	parola	1	ong	0	no	AZ19F11	19	F	2021-11-11_11h48.43.498	THAI_DOC	2021.2.3	MacIntel	60.14675809						0	67	67	67	1
z	1	1.4003						LATTERA	np	7	0	monitoring	500	nonparola	2	ong	0	no	AZ19F11	19	F	2021-11-11_11h48.43.498	THAI_DOC	2021.2.3	MacIntel	60.14675809						0	68	68	68	1
z	1	1.8141						GESIONE	np	7	0	monitoring	500	nonparola	2	ong	0	no	AZ19F11	19	F	2021-11-11_11h48.43.498	THAI_DOC	2021.2.3	MacIntel	60.14675809						0	69	69	69	1
m	1	1.3334						PEDANA	p	6	18	monitoring	500	parola	1	ong	0	no	AZ19F11	19	F	2021-11-11_11h48.43.498	THAI_DOC	2021.2.3	MacIntel	60.14675809						0	70	70	70	1
l	1	1.3652						MACIATA	np	7	0	monitoring	500	l	2	pmcue	0	no	AZ19F11	19	F	2021-11-11_11h48.43.498	THAI_DOC	2021.2.3	MacIntel	60.14675809						0	71	71	71	1
z	1	1.5334						FIOLINO	np	7	0	monitoring	250	nonparola	2	ong	0	no	AZ19F11	19	F	2021-11-11_11h48.43.498	THAI_DOC	2021.2.3	MacIntel	60.14675809						0	72	72	72	1
m	1	0.8002						INGORGO	p	7	16	monitoring	0	parola	1	ong	0	no	AZ19F11	19	F	2021-11-11_11h48.43.498	THAI_DOC	2021.2.3	MacIntel	60.14675809						0	73	73	73	1
	0							IMPORO	np	6	0	monitoring	250	nonparola	2	ong	0	no	AZ19F11	19	F	2021-11-11_11h48.43.498	THAI_DOC	2021.2.3	MacIntel	60.14675809						0	74	74	74	1
m	1	1.0148						NOBILE	p	6	29	monitoring	500	parola	1	ong	0	no	AZ19F11	19	F	2021-11-11_11h48.43.498	THAI_DOC	2021.2.3	MacIntel	60.14675809						0	75	75	75	1
m	1	1.4186						MINIERA	p	7	19	monitoring	500	parola	1	ong	0	no	AZ19F11	19	F	2021-11-11_11h48.43.498	THAI_DOC	2021.2.3	MacIntel	60.14675809						0	76	76	76	1
z	1	1.0418						ALLARVE	np	7	0	monitoring	500	nonparola	2	ong	0	no	AZ19F11	19	F	2021-11-11_11h48.43.498	THAI_DOC	2021.2.3	MacIntel	60.14675809						0	77	77	77	1
z	1	0.9974						DIBANO	np	6	0	monitoring	250	nonparola	2	ong	0	no	AZ19F11	19	F	2021-11-11_11h48.43.498	THAI_DOC	2021.2.3	MacIntel	60.14675809						0	78	78	78	1
m	1	1.1478						FAGOTTO	p	7	7	monitoring	0	parola	1	ong	0	no	AZ19F11	19	F	2021-11-11_11h48.43.498	THAI_DOC	2021.2.3	MacIntel	60.14675809						0	79	79	79	1
m	1	0.7513						PALUDE	p	6	13	monitoring	0	parola	1	ong	0	no	AZ19F11	19	F	2021-11-11_11h48.43.498	THAI_DOC	2021.2.3	MacIntel	60.14675809						0	80	80	80	1
z	1	1.1975						MUDINO	np	6	0	monitoring	500	nonparola	2	ong	0	no	AZ19F11	19	F	2021-11-11_11h48.43.498	THAI_DOC	2021.2.3	MacIntel	60.14675809						0	81	81	81	1
z	1	1.4479						ESTEBA	np	6	0	monitoring	500	nonparola	2	ong	0	no	AZ19F11	19	F	2021-11-11_11h48.43.498	THAI_DOC	2021.2.3	MacIntel	60.14675809						0	82	82	82	1
l	1	1.4307						MANTIDE	p	7	9	monitoring	250	l	1	pmcue	0	no	AZ19F11	19	F	2021-11-11_11h48.43.498	THAI_DOC	2021.2.3	MacIntel	60.14675809						0	83	83	83	1
m	1	0.7492						UVETTA	p	6	11	monitoring	500	parola	1	ong	0	no	AZ19F11	19	F	2021-11-11_11h48.43.498	THAI_DOC	2021.2.3	MacIntel	60.14675809						0	84	84	84	1
m	1	0.7989						ESILIO	p	6	41	monitoring	250	parola	1	ong	0	no	AZ19F11	19	F	2021-11-11_11h48.43.498	THAI_DOC	2021.2.3	MacIntel	60.14675809						0	85	85	85	1
m	0	1.4965						RECRUTA	np	7	0	monitoring	500	nonparola	2	ong	0	no	AZ19F11	19	F	2021-11-11_11h48.43.498	THAI_DOC	2021.2.3	MacIntel	60.14675809						0	86	86	86	1
m	1	1.2042						TIMONE	p	7	31	monitoring	250	parola	1	ong	0	no	AZ19F11	19	F	2021-11-11_11h48.43.498	THAI_DOC	2021.2.3	MacIntel	60.14675809						0	87	87	87	1
m	1	0.7108						CAVOLO	p	6	13	monitoring	0	parola	1	ong	0	no	AZ19F11	19	F	2021-11-11_11h48.43.498	THAI_DOC	2021.2.3	MacIntel	60.14675809						0	88	88	88	1
z	1	1.044						NOTTARE	np	7	0	monitoring	500	nonparola	2	ong	0	no	AZ19F11	19	F	2021-11-11_11h48.43.498	THAI_DOC	2021.2.3	MacIntel	60.14675809						0	89	89	89	1
m	1	1.0304						LICHENE	p	7	7	monitoring	0	parola	1	ong	0	no	AZ19F11	19	F	2021-11-11_11h48.43.498	THAI_DOC	2021.2.3	MacIntel	60.14675809						0	90	90	90	1
z	1	0.915						PUSTINO	np	7	0	monitoring	500	nonparola	2	ong	0	no	AZ19F11	19	F	2021-11-11_11h48.43.498	THAI_DOC	2021.2.3	MacIntel	60.14675809						0	91	91	91	1
m	1	0.9808						MULINO	p	6	7	monitoring	0	parola	1	ong	0	no	AZ19F11	19	F	2021-11-11_11h48.43.498	THAI_DOC	2021.2.3	MacIntel	60.14675809						0	92	92	92	1
z	1	0.7242						VAROLO	np	6	0	monitoring	0	nonparola	2	ong	0	no	AZ19F11	19	F	2021-11-11_11h48.43.498	THAI_DOC	2021.2.3	MacIntel	60.14675809						0	93	93	93	1
l	1	1.4975						ENIGMA	p	6	9	monitoring	500	l	1	pmcue	0	no	AZ19F11	19	F	2021-11-11_11h48.43.498	THAI_DOC	2021.2.3	MacIntel	60.14675809						0	94	94	94	1
m	1	1.0039						NARICE	p	6	15	monitoring	250	parola	1	ong	0	no	AZ19F11	19	F	2021-11-11_11h48.43.498	THAI_DOC	2021.2.3	MacIntel	60.14675809						0	95	95	95	1
z	1	0.7817						CAVIDE	np	6	0	monitoring	500	nonparola	2	ong	0	no	AZ19F11	19	F	2021-11-11_11h48.43.498	THAI_DOC	2021.2.3	MacIntel	60.14675809						0	96	96	96	1
z	1	1.1928						VOLACE	np	6	0	monitoring	0	nonparola	2	ong	0	no	AZ19F11	19	F	2021-11-11_11h48.43.498	THAI_DOC	2021.2.3	MacIntel	60.14675809						0	97	97	97	1
z	1	1.449						SADICE	np	6	0	monitoring	0	nonparola	2	ong	0	no	AZ19F11	19	F	2021-11-11_11h48.43.498	THAI_DOC	2021.2.3	MacIntel	60.14675809						0	98	98	98	1
m	1	1.0988						VORTICE	p	7	14	monitoring	250	parola	1	ong	0	no	AZ19F11	19	F	2021-11-11_11h48.43.498	THAI_DOC	2021.2.3	MacIntel	60.14675809						0	99	99	99	1
																			AZ19F11	19	F	2021-11-11_11h48.43.498	THAI_DOC	2021.2.3	MacIntel	60.14675809											y	1	7.6477	n	1	11.0901	y	0	2.6597
