# Supplementary material for: Thinking about it: the impact of COVID-19-related stimuli on prospective memory
Source: PeerJ. 2023 Nov 16;11:e16389. doi: 10.7717/peerj.16389 (PMC10657566; doi:10.7717/peerj.16389)
Supplement: Supplemental Information 4 — The raw data from both the task and the questionnaire. Both folders are divided in the three conditions (COV, DOC, and NEGA) depending on the presented video clip. [file peerj-11-16389-s004.zip › Data/RAW_Data_Task/DOC_version/DS29M18_doc.csv]

trial_key.keys	trial_key.corr	trial_key.rt	trials_loop_practice.thisRepN	trials_loop_practice.thisTrialN	trials_loop_practice.thisN	trials_loop_practice.thisIndex	trials_loop_practice.ran	stimolo	parolanonparola	lunghezza	frequenza	blocco	jitter	rispcorr	StimTrig	stim_type	stimulus_after	underline	ID_Soggetto*	Età*	Sesso	date	expName	psychopyVersion	OS	frameRate	trials_loop_baseline.thisRepN	trials_loop_baseline.thisTrialN	trials_loop_baseline.thisN	trials_loop_baseline.thisIndex	trials_loop_baseline.ran	trials_loop_attention.thisRepN	trials_loop_attention.thisTrialN	trials_loop_attention.thisN	trials_loop_attention.thisIndex	trials_loop_attention.ran	neutral1_key.keys	neutral1_key.corr	neutral1_key.rt	neutral1_key_2.keys	neutral1_key_2.corr	neutral1_key_2.rt	neutral1_key_3.keys	neutral1_key_3.corr	neutral1_key_3.rt
m	1	0.7331	0	0	0	0	1	ARANCIA	p	7	31	practice	500	parola	1	ong	0	no	DS29M18	29	M	2021-11-18_11h13.18.468	THAI_DOC	2021.2.3	Win32	59.94485074
m	0	1.8112	0	1	1	1	1	RECINA	np	6	0	practice	500	nonparola	2	ong	0	no	DS29M18	29	M	2021-11-18_11h13.18.468	THAI_DOC	2021.2.3	Win32	59.94485074
	0		0	2	2	2	1	TUCCANA	np	7	0	practice	250	nonparola	2	ong	0	no	DS29M18	29	M	2021-11-18_11h13.18.468	THAI_DOC	2021.2.3	Win32	59.94485074
m	1	1.4229	0	3	3	3	1	PETTINE	p	7	1	practice	0	parola	1	ong	0	no	DS29M18	29	M	2021-11-18_11h13.18.468	THAI_DOC	2021.2.3	Win32	59.94485074
m	0	0.9888	0	4	4	4	1	INFITO	np	6	0	practice	500	nonparola	2	ong	0	no	DS29M18	29	M	2021-11-18_11h13.18.468	THAI_DOC	2021.2.3	Win32	59.94485074
m	1	0.8161	0	5	5	5	1	GIUDICE	p	7	374	practice	500	parola	1	ong	0	no	DS29M18	29	M	2021-11-18_11h13.18.468	THAI_DOC	2021.2.3	Win32	59.94485074
m	1	0.6016	0	6	6	6	1	VOLANTE	p	7	89	practice	0	parola	1	ong	0	no	DS29M18	29	M	2021-11-18_11h13.18.468	THAI_DOC	2021.2.3	Win32	59.94485074
z	1	0.8754	0	7	7	7	1	CUBELA	np	6	0	practice	250	nonparola	2	ong	0	no	DS29M18	29	M	2021-11-18_11h13.18.468	THAI_DOC	2021.2.3	Win32	59.94485074
	0		0	8	8	8	1	LUGGINE	np	7	0	practice	0	nonparola	2	ong	0	no	DS29M18	29	M	2021-11-18_11h13.18.468	THAI_DOC	2021.2.3	Win32	59.94485074
m	1	1.7186	0	9	9	9	1	DISEGNO	p	7	201	practice	0	parola	1	ong	0	no	DS29M18	29	M	2021-11-18_11h13.18.468	THAI_DOC	2021.2.3	Win32	59.94485074
m	1	0.8615						RELITTO	p	7	8	baseline	500	parola	1	ong	0	no	DS29M18	29	M	2021-11-18_11h13.18.468	THAI_DOC	2021.2.3	Win32	59.94485074	0	0	0	0	1
z	0	1.0726						GERANIO	p	7	12	baseline	250	parola	1	ong	0	no	DS29M18	29	M	2021-11-18_11h13.18.468	THAI_DOC	2021.2.3	Win32	59.94485074	0	1	1	1	1
z	1	1.3191						VANANGA	np	7	0	baseline	0	nonparola	2	ong	0	no	DS29M18	29	M	2021-11-18_11h13.18.468	THAI_DOC	2021.2.3	Win32	59.94485074	0	2	2	2	1
m	1	1.1611						NATICA	p	6	5	baseline	250	parola	1	ong	0	no	DS29M18	29	M	2021-11-18_11h13.18.468	THAI_DOC	2021.2.3	Win32	59.94485074	0	3	3	3	1
z	1	1.3244						USTELLO	np	7	0	baseline	500	nonparola	2	ong	0	no	DS29M18	29	M	2021-11-18_11h13.18.468	THAI_DOC	2021.2.3	Win32	59.94485074	0	4	4	4	1
m	1	0.7279						METANO	p	6	17	baseline	250	parola	1	ong	0	no	DS29M18	29	M	2021-11-18_11h13.18.468	THAI_DOC	2021.2.3	Win32	59.94485074	0	5	5	5	1
z	1	1.6582						FIURIA	np	6	0	baseline	500	nonparola	2	ong	0	no	DS29M18	29	M	2021-11-18_11h13.18.468	THAI_DOC	2021.2.3	Win32	59.94485074	0	6	6	6	1
m	1	0.7463						SUGHERO	p	7	5	baseline	250	parola	1	ong	0	no	DS29M18	29	M	2021-11-18_11h13.18.468	THAI_DOC	2021.2.3	Win32	59.94485074	0	7	7	7	1
z	1	1.2207						PIROTA	np	6	0	baseline	250	nonparola	2	ong	0	no	DS29M18	29	M	2021-11-18_11h13.18.468	THAI_DOC	2021.2.3	Win32	59.94485074	0	8	8	8	1
	0							BAMBORA	np	7	0	baseline	0	nonparola	2	ong	0	no	DS29M18	29	M	2021-11-18_11h13.18.468	THAI_DOC	2021.2.3	Win32	59.94485074	0	9	9	9	1
m	1	0.7855						PETALO	p	6	27	baseline	250	parola	1	ong	0	no	DS29M18	29	M	2021-11-18_11h13.18.468	THAI_DOC	2021.2.3	Win32	59.94485074	0	10	10	10	1
m	1	1.3653						ELMETTO	p	7	5	baseline	0	parola	1	ong	0	no	DS29M18	29	M	2021-11-18_11h13.18.468	THAI_DOC	2021.2.3	Win32	59.94485074	0	11	11	11	1
z	1	0.906						DOBILE	np	6	0	baseline	250	nonparola	2	ong	0	no	DS29M18	29	M	2021-11-18_11h13.18.468	THAI_DOC	2021.2.3	Win32	59.94485074	0	12	12	12	1
m	1	1.1102						BAVERO	p	6	7	baseline	0	parola	1	ong	0	no	DS29M18	29	M	2021-11-18_11h13.18.468	THAI_DOC	2021.2.3	Win32	59.94485074	0	13	13	13	1
m	1	0.8247						VALENZA	p	7	10	baseline	500	parola	1	ong	0	no	DS29M18	29	M	2021-11-18_11h13.18.468	THAI_DOC	2021.2.3	Win32	59.94485074	0	14	14	14	1
z	1	1.1058						ORDONE	np	6	0	baseline	250	nonparola	2	ong	0	no	DS29M18	29	M	2021-11-18_11h13.18.468	THAI_DOC	2021.2.3	Win32	59.94485074	0	15	15	15	1
z	1	1.4028						TERPONE	np	7	0	baseline	250	nonparola	2	ong	0	no	DS29M18	29	M	2021-11-18_11h13.18.468	THAI_DOC	2021.2.3	Win32	59.94485074	0	16	16	16	1
m	1	0.8162						INCHINO	p	7	10	baseline	250	parola	1	ong	0	no	DS29M18	29	M	2021-11-18_11h13.18.468	THAI_DOC	2021.2.3	Win32	59.94485074	0	17	17	17	1
m	1	0.8164						ETTARO	p	6	31	baseline	0	parola	1	ong	0	no	DS29M18	29	M	2021-11-18_11h13.18.468	THAI_DOC	2021.2.3	Win32	59.94485074	0	18	18	18	1
z	1	1.4489						LUVACA	np	6	0	baseline	250	nonparola	2	ong	0	no	DS29M18	29	M	2021-11-18_11h13.18.468	THAI_DOC	2021.2.3	Win32	59.94485074	0	19	19	19	1
m	1	0.9325						DUETTO	p	6	23	baseline	500	parola	1	ong	0	no	DS29M18	29	M	2021-11-18_11h13.18.468	THAI_DOC	2021.2.3	Win32	59.94485074	0	20	20	20	1
z	1	1.2447						PUPILE	np	6	0	baseline	250	nonparola	2	ong	0	no	DS29M18	29	M	2021-11-18_11h13.18.468	THAI_DOC	2021.2.3	Win32	59.94485074	0	21	21	21	1
z	1	1.0005						STOVACO	np	7	0	baseline	0	nonparola	2	ong	0	no	DS29M18	29	M	2021-11-18_11h13.18.468	THAI_DOC	2021.2.3	Win32	59.94485074	0	22	22	22	1
m	1	0.8994						BARILE	p	6	7	baseline	500	parola	1	ong	0	no	DS29M18	29	M	2021-11-18_11h13.18.468	THAI_DOC	2021.2.3	Win32	59.94485074	0	23	23	23	1
z	1	1.4754						RANAIO	np	6	0	baseline	250	nonparola	2	ong	0	no	DS29M18	29	M	2021-11-18_11h13.18.468	THAI_DOC	2021.2.3	Win32	59.94485074	0	24	24	24	1
m	1	1.1656						CAVERNA	p	7	14	baseline	250	parola	1	ong	0	no	DS29M18	29	M	2021-11-18_11h13.18.468	THAI_DOC	2021.2.3	Win32	59.94485074	0	25	25	25	1
z	1	1.35						ROTOIA	np	7	0	baseline	500	nonparola	2	ong	0	no	DS29M18	29	M	2021-11-18_11h13.18.468	THAI_DOC	2021.2.3	Win32	59.94485074	0	26	26	26	1
m	1	0.8288						ALTURA	p	6	8	baseline	500	parola	1	ong	0	no	DS29M18	29	M	2021-11-18_11h13.18.468	THAI_DOC	2021.2.3	Win32	59.94485074	0	27	27	27	1
m	1	0.9965						DIPINTO	p	7	21	baseline	0	parola	1	ong	0	no	DS29M18	29	M	2021-11-18_11h13.18.468	THAI_DOC	2021.2.3	Win32	59.94485074	0	28	28	28	1
m	1	0.7454						LEGUME	p	6	11	baseline	250	parola	1	ong	0	no	DS29M18	29	M	2021-11-18_11h13.18.468	THAI_DOC	2021.2.3	Win32	59.94485074	0	29	29	29	1
z	1	0.8934						FEDINO	np	6	0	baseline	500	nonparola	2	ong	0	no	DS29M18	29	M	2021-11-18_11h13.18.468	THAI_DOC	2021.2.3	Win32	59.94485074	0	30	30	30	1
m	1	0.7261						MENSOLA	p	7	7	baseline	0	parola	1	ong	0	no	DS29M18	29	M	2021-11-18_11h13.18.468	THAI_DOC	2021.2.3	Win32	59.94485074	0	31	31	31	1
z	1	0.9703						ALCUME	np	6	0	baseline	500	nonparola	2	ong	0	no	DS29M18	29	M	2021-11-18_11h13.18.468	THAI_DOC	2021.2.3	Win32	59.94485074	0	32	32	32	1
m	1	0.8907						INNESTO	p	6	13	baseline	0	parola	1	ong	0	no	DS29M18	29	M	2021-11-18_11h13.18.468	THAI_DOC	2021.2.3	Win32	59.94485074	0	33	33	33	1
z	1	1.199						LAVENDA	np	7	0	baseline	0	nonparola	2	ong	0	no	DS29M18	29	M	2021-11-18_11h13.18.468	THAI_DOC	2021.2.3	Win32	59.94485074	0	34	34	34	1
m	1	0.9189						SLAVINA	p	7	5	baseline	500	parola	1	ong	0	no	DS29M18	29	M	2021-11-18_11h13.18.468	THAI_DOC	2021.2.3	Win32	59.94485074	0	35	35	35	1
m	1	0.9182						ORMONE	p	6	6	baseline	500	parola	1	ong	0	no	DS29M18	29	M	2021-11-18_11h13.18.468	THAI_DOC	2021.2.3	Win32	59.94485074	0	36	36	36	1
z	1	0.9115						UMIONE	np	6	0	baseline	0	nonparola	2	ong	0	no	DS29M18	29	M	2021-11-18_11h13.18.468	THAI_DOC	2021.2.3	Win32	59.94485074	0	37	37	37	1
m	1	0.6787						SALAME	p	6	14	baseline	0	parola	1	ong	0	no	DS29M18	29	M	2021-11-18_11h13.18.468	THAI_DOC	2021.2.3	Win32	59.94485074	0	38	38	38	1
z	1	0.8451						GANDOLA	np	7	0	baseline	500	nonparola	2	ong	0	no	DS29M18	29	M	2021-11-18_11h13.18.468	THAI_DOC	2021.2.3	Win32	59.94485074	0	39	39	39	1
z	1	0.8666						DIGEGNO	np	7	0	baseline	500	nonparola	2	ong	0	no	DS29M18	29	M	2021-11-18_11h13.18.468	THAI_DOC	2021.2.3	Win32	59.94485074	0	40	40	40	1
z	1	1.2578						BACRECA	np	7	0	baseline	0	nonparola	2	ong	0	no	DS29M18	29	M	2021-11-18_11h13.18.468	THAI_DOC	2021.2.3	Win32	59.94485074	0	41	41	41	1
m	1	0.8249						RUDERE	p	6	8	baseline	250	parola	1	ong	0	no	DS29M18	29	M	2021-11-18_11h13.18.468	THAI_DOC	2021.2.3	Win32	59.94485074	0	42	42	42	1
z	1	1.0267						OSCITE	np	6	0	baseline	250	nonparola	2	ong	0	no	DS29M18	29	M	2021-11-18_11h13.18.468	THAI_DOC	2021.2.3	Win32	59.94485074	0	43	43	43	1
m	1	0.9254						NETTARE	p	7	14	baseline	500	parola	1	ong	0	no	DS29M18	29	M	2021-11-18_11h13.18.468	THAI_DOC	2021.2.3	Win32	59.94485074	0	44	44	44	1
m	0	0.8216						PENTERA	np	7	0	baseline	0	nonparola	2	ong	0	no	DS29M18	29	M	2021-11-18_11h13.18.468	THAI_DOC	2021.2.3	Win32	59.94485074	0	45	45	45	1
z	1	0.7698						NEBOZIO	np	7	0	baseline	250	nonparola	2	ong	0	no	DS29M18	29	M	2021-11-18_11h13.18.468	THAI_DOC	2021.2.3	Win32	59.94485074	0	46	46	46	1
m	1	0.7892						ZATTERA	p	7	14	baseline	500	parola	1	ong	0	no	DS29M18	29	M	2021-11-18_11h13.18.468	THAI_DOC	2021.2.3	Win32	59.94485074	0	47	47	47	1
m	1	0.6765						LAMIERA	p	7	11	baseline	500	parola	1	ong	0	no	DS29M18	29	M	2021-11-18_11h13.18.468	THAI_DOC	2021.2.3	Win32	59.94485074	0	48	48	48	1
z	1	0.6996						CULINA	np	6	0	baseline	500	nonparola	2	ong	0	no	DS29M18	29	M	2021-11-18_11h13.18.468	THAI_DOC	2021.2.3	Win32	59.94485074	0	49	49	49	1
z	0	0.7597						FALANGE	p	7	9	baseline	250	parola	1	ong	0	no	DS29M18	29	M	2021-11-18_11h13.18.468	THAI_DOC	2021.2.3	Win32	59.94485074	0	50	50	50	1
m	1	1.2897						PEDALE	p	6	16	baseline	500	parola	1	ong	0	no	DS29M18	29	M	2021-11-18_11h13.18.468	THAI_DOC	2021.2.3	Win32	59.94485074	0	51	51	51	1
m	0	1.1158						METARDO	np	7	0	baseline	500	nonparola	2	ong	0	no	DS29M18	29	M	2021-11-18_11h13.18.468	THAI_DOC	2021.2.3	Win32	59.94485074	0	52	52	52	1
m	1	0.9323						EMPORIO	p	7	3	baseline	250	parola	1	ong	0	no	DS29M18	29	M	2021-11-18_11h13.18.468	THAI_DOC	2021.2.3	Win32	59.94485074	0	53	53	53	1
z	1	1.7052						TAPORE	np	6	0	baseline	0	nonparola	2	ong	0	no	DS29M18	29	M	2021-11-18_11h13.18.468	THAI_DOC	2021.2.3	Win32	59.94485074	0	54	54	54	1
m	0	1.6236						DENTIDE	np	7	0	baseline	250	nonparola	2	ong	0	no	DS29M18	29	M	2021-11-18_11h13.18.468	THAI_DOC	2021.2.3	Win32	59.94485074	0	55	55	55	1
z	1	1.2061						SEPERTO	np	7	0	baseline	500	nonparola	2	ong	0	no	DS29M18	29	M	2021-11-18_11h13.18.468	THAI_DOC	2021.2.3	Win32	59.94485074	0	56	56	56	1
m	1	0.7824						MUCOSA	p	6	6	baseline	500	parola	1	ong	0	no	DS29M18	29	M	2021-11-18_11h13.18.468	THAI_DOC	2021.2.3	Win32	59.94485074	0	57	57	57	1
z	1	1.3815						BECULLA	np	7	0	baseline	250	nonparola	2	ong	0	no	DS29M18	29	M	2021-11-18_11h13.18.468	THAI_DOC	2021.2.3	Win32	59.94485074	0	58	58	58	1
m	1	1.3819						FUCINA	p	6	8	baseline	250	parola	1	ong	0	no	DS29M18	29	M	2021-11-18_11h13.18.468	THAI_DOC	2021.2.3	Win32	59.94485074	0	59	59	59	1
m	1	0.7831						ECLISSI	p	7	5	baseline	0	parola	1	ong	0	no	DS29M18	29	M	2021-11-18_11h13.18.468	THAI_DOC	2021.2.3	Win32	59.94485074	0	60	60	60	1
m	1	0.5852						TROFEO	p	6	23	baseline	250	parola	1	ong	0	no	DS29M18	29	M	2021-11-18_11h13.18.468	THAI_DOC	2021.2.3	Win32	59.94485074	0	61	61	61	1
m	1	0.5693						ROTTAME	p	7	7	baseline	0	parola	1	ong	0	no	DS29M18	29	M	2021-11-18_11h13.18.468	THAI_DOC	2021.2.3	Win32	59.94485074	0	62	62	62	1
z	1	0.8559						MENDOLO	np	7	0	baseline	500	nonparola	2	ong	0	no	DS29M18	29	M	2021-11-18_11h13.18.468	THAI_DOC	2021.2.3	Win32	59.94485074	0	63	63	63	1
z	1	0.7997						ARSINE	np	6	0	baseline	250	nonparola	2	ong	0	no	DS29M18	29	M	2021-11-18_11h13.18.468	THAI_DOC	2021.2.3	Win32	59.94485074	0	64	64	64	1
m	1	0.7168						TISANA	p	6	7	baseline	0	parola	1	ong	0	no	DS29M18	29	M	2021-11-18_11h13.18.468	THAI_DOC	2021.2.3	Win32	59.94485074	0	65	65	65	1
z	1	1.2729						ORLINO	np	6	0	baseline	0	nonparola	2	ong	0	no	DS29M18	29	M	2021-11-18_11h13.18.468	THAI_DOC	2021.2.3	Win32	59.94485074	0	66	66	66	1
m	1	0.9825						ARINGA	p	6	9	baseline	500	parola	1	ong	0	no	DS29M18	29	M	2021-11-18_11h13.18.468	THAI_DOC	2021.2.3	Win32	59.94485074	0	67	67	67	1
z	1	1.2551						TENGINE	np	7	0	baseline	0	nonparola	2	ong	0	no	DS29M18	29	M	2021-11-18_11h13.18.468	THAI_DOC	2021.2.3	Win32	59.94485074	0	68	68	68	1
m	1	0.7357						ATTICO	p	6	6	baseline	500	parola	1	ong	0	no	DS29M18	29	M	2021-11-18_11h13.18.468	THAI_DOC	2021.2.3	Win32	59.94485074	0	69	69	69	1
z	1	1.049						VENORE	np	6	0	baseline	250	nonparola	2	ong	0	no	DS29M18	29	M	2021-11-18_11h13.18.468	THAI_DOC	2021.2.3	Win32	59.94485074	0	70	70	70	1
m	1	1.0265						DARSENA	p	7	9	baseline	0	parola	1	ong	0	no	DS29M18	29	M	2021-11-18_11h13.18.468	THAI_DOC	2021.2.3	Win32	59.94485074	0	71	71	71	1
z	1	1.1678						ALCIERE	np	7	0	baseline	250	nonparola	2	ong	0	no	DS29M18	29	M	2021-11-18_11h13.18.468	THAI_DOC	2021.2.3	Win32	59.94485074	0	72	72	72	1
z	1	1.0846						ENTIMO	np	6	0	baseline	0	nonparola	2	ong	0	no	DS29M18	29	M	2021-11-18_11h13.18.468	THAI_DOC	2021.2.3	Win32	59.94485074	0	73	73	73	1
m	1	0.8879						LIVIDO	p	6	8	baseline	500	parola	1	ong	0	no	DS29M18	29	M	2021-11-18_11h13.18.468	THAI_DOC	2021.2.3	Win32	59.94485074	0	74	74	74	1
m	1	0.6773						NAUSEA	p	6	15	baseline	0	parola	1	ong	0	no	DS29M18	29	M	2021-11-18_11h13.18.468	THAI_DOC	2021.2.3	Win32	59.94485074	0	75	75	75	1
z	1	1.092						VERCACE	np	7	0	baseline	500	nonparola	2	ong	0	no	DS29M18	29	M	2021-11-18_11h13.18.468	THAI_DOC	2021.2.3	Win32	59.94485074	0	76	76	76	1
m	1	0.9						COFANO	p	6	9	baseline	0	parola	1	ong	0	no	DS29M18	29	M	2021-11-18_11h13.18.468	THAI_DOC	2021.2.3	Win32	59.94485074	0	77	77	77	1
z	1	1.3356						USPICIO	np	7	0	baseline	250	nonparola	2	ong	0	no	DS29M18	29	M	2021-11-18_11h13.18.468	THAI_DOC	2021.2.3	Win32	59.94485074	0	78	78	78	1
m	1	0.8524						IMBUTO	p	6	9	baseline	0	parola	1	ong	0	no	DS29M18	29	M	2021-11-18_11h13.18.468	THAI_DOC	2021.2.3	Win32	59.94485074	0	79	79	79	1
z	1	0.8872						SADIVA	np	6	0	baseline	500	nonparola	2	ong	0	no	DS29M18	29	M	2021-11-18_11h13.18.468	THAI_DOC	2021.2.3	Win32	59.94485074	0	80	80	80	1
m	1	0.8397						BOZZOLO	p	7	7	baseline	0	parola	1	ong	0	no	DS29M18	29	M	2021-11-18_11h13.18.468	THAI_DOC	2021.2.3	Win32	59.94485074	0	81	81	81	1
z	1	1.0654						OMPICCIO	np	7	0	baseline	0	nonparola	2	ong	0	no	DS29M18	29	M	2021-11-18_11h13.18.468	THAI_DOC	2021.2.3	Win32	59.94485074	0	82	82	82	1
z	1	0.9728						LIMPONE	np	7	0	baseline	500	nonparola	2	ong	0	no	DS29M18	29	M	2021-11-18_11h13.18.468	THAI_DOC	2021.2.3	Win32	59.94485074	0	83	83	83	1
z	1	0.7329						NARCICO	np	7	0	baseline	250	nonparola	2	ong	0	no	DS29M18	29	M	2021-11-18_11h13.18.468	THAI_DOC	2021.2.3	Win32	59.94485074	0	84	84	84	1
m	1	0.7232						PASCOLO	p	7	7	baseline	0	parola	1	ong	0	no	DS29M18	29	M	2021-11-18_11h13.18.468	THAI_DOC	2021.2.3	Win32	59.94485074	0	85	85	85	1
m	0	0.7076						INSOGNA	np	7	0	baseline	250	nonparola	2	ong	0	no	DS29M18	29	M	2021-11-18_11h13.18.468	THAI_DOC	2021.2.3	Win32	59.94485074	0	86	86	86	1
m	1	0.9375						PATINA	p	6	14	baseline	250	parola	1	ong	0	no	DS29M18	29	M	2021-11-18_11h13.18.468	THAI_DOC	2021.2.3	Win32	59.94485074	0	87	87	87	1
z	1	0.957						ADOLTO	np	7	0	baseline	0	nonparola	2	ong	0	no	DS29M18	29	M	2021-11-18_11h13.18.468	THAI_DOC	2021.2.3	Win32	59.94485074	0	88	88	88	1
m	1	0.7344						UTENTE	p	6	34	baseline	0	parola	1	ong	0	no	DS29M18	29	M	2021-11-18_11h13.18.468	THAI_DOC	2021.2.3	Win32	59.94485074	0	89	89	89	1
z	1	0.8391						CIPELLA	np	7	0	baseline	500	nonparola	2	ong	0	no	DS29M18	29	M	2021-11-18_11h13.18.468	THAI_DOC	2021.2.3	Win32	59.94485074	0	90	90	90	1
m	1	0.9328						GINEPRO	p	7	10	baseline	0	parola	1	ong	0	no	DS29M18	29	M	2021-11-18_11h13.18.468	THAI_DOC	2021.2.3	Win32	59.94485074	0	91	91	91	1
z	1	0.7729						NONATO	np	6	0	baseline	500	nonparola	2	ong	0	no	DS29M18	29	M	2021-11-18_11h13.18.468	THAI_DOC	2021.2.3	Win32	59.94485074	0	92	92	92	1
m	1	0.9157						CALICE	p	6	10	baseline	0	parola	1	ong	0	no	DS29M18	29	M	2021-11-18_11h13.18.468	THAI_DOC	2021.2.3	Win32	59.94485074	0	93	93	93	1
m	1	0.6863						TORACE	p	6	31	baseline	250	parola	1	ong	0	no	DS29M18	29	M	2021-11-18_11h13.18.468	THAI_DOC	2021.2.3	Win32	59.94485074	0	94	94	94	1
m	1	0.8677						REDINE	p	6	8	baseline	500	parola	1	ong	0	no	DS29M18	29	M	2021-11-18_11h13.18.468	THAI_DOC	2021.2.3	Win32	59.94485074	0	95	95	95	1
z	0	1.1988						GOMITO	p	6	35	baseline	0	parola	1	ong	0	no	DS29M18	29	M	2021-11-18_11h13.18.468	THAI_DOC	2021.2.3	Win32	59.94485074	0	96	96	96	1
z	1	1.0795						INGENSO	np	7	0	baseline	500	nonparola	2	ong	0	no	DS29M18	29	M	2021-11-18_11h13.18.468	THAI_DOC	2021.2.3	Win32	59.94485074	0	97	97	97	1
z	1	1.2204						COVALLO	np	7	0	baseline	250	nonparola	2	ong	0	no	DS29M18	29	M	2021-11-18_11h13.18.468	THAI_DOC	2021.2.3	Win32	59.94485074	0	98	98	98	1
m	1	0.8562						MONACO	p	6	24	baseline	250	parola	1	ong	0	no	DS29M18	29	M	2021-11-18_11h13.18.468	THAI_DOC	2021.2.3	Win32	59.94485074	0	99	99	99	1
m	1	1.1785						DILUVIO	p	7	34	monitoring	0	parola	1	ong	0	no	DS29M18	29	M	2021-11-18_11h13.18.468	THAI_DOC	2021.2.3	Win32	59.94485074						0	0	0	0	1
z	1	0.857						PADATO	np	6	0	monitoring	250	nonparola	2	ong	0	no	DS29M18	29	M	2021-11-18_11h13.18.468	THAI_DOC	2021.2.3	Win32	59.94485074						0	1	1	1	1
m	1	0.8157						STIVALE	p	7	10	monitoring	0	parola	1	ong	0	no	DS29M18	29	M	2021-11-18_11h13.18.468	THAI_DOC	2021.2.3	Win32	59.94485074						0	2	2	2	1
z	1	1.653						BAMMINO	np	7	0	monitoring	0	nonparola	2	ong	0	no	DS29M18	29	M	2021-11-18_11h13.18.468	THAI_DOC	2021.2.3	Win32	59.94485074						0	3	3	3	1
z	1	1.0288						NUDOLA	np	6	0	monitoring	250	nonparola	2	ong	0	no	DS29M18	29	M	2021-11-18_11h13.18.468	THAI_DOC	2021.2.3	Win32	59.94485074						0	4	4	4	1
m	1	1.0717						ZAMPINO	p	7	6	monitoring	500	parola	1	ong	0	no	DS29M18	29	M	2021-11-18_11h13.18.468	THAI_DOC	2021.2.3	Win32	59.94485074						0	5	5	5	1
m	1	0.7876						CALDAIA	p	7	12	monitoring	250	parola	1	ong	0	no	DS29M18	29	M	2021-11-18_11h13.18.468	THAI_DOC	2021.2.3	Win32	59.94485074						0	6	6	6	1
z	1	1.0668						FULGINE	np	7	0	monitoring	0	nonparola	2	ong	0	no	DS29M18	29	M	2021-11-18_11h13.18.468	THAI_DOC	2021.2.3	Win32	59.94485074						0	7	7	7	1
m	1	0.6735						URANIO	p	6	9	monitoring	250	parola	1	ong	0	no	DS29M18	29	M	2021-11-18_11h13.18.468	THAI_DOC	2021.2.3	Win32	59.94485074						0	8	8	8	1
z	1	1.0328						APISSO	np	6	0	monitoring	500	nonparola	2	ong	0	no	DS29M18	29	M	2021-11-18_11h13.18.468	THAI_DOC	2021.2.3	Win32	59.94485074						0	9	9	9	1
z	0	1.2158						CAGERMA	np	7	0	monitoring	0	l	2	pmcue	0	no	DS29M18	29	M	2021-11-18_11h13.18.468	THAI_DOC	2021.2.3	Win32	59.94485074						0	10	10	10	1
z	0	1.8673						TAZZINA	p	7	10	monitoring	250	parola	1	ong	0	no	DS29M18	29	M	2021-11-18_11h13.18.468	THAI_DOC	2021.2.3	Win32	59.94485074						0	11	11	11	1
m	1	0.7909						VAPORE	p	6	40	monitoring	0	parola	1	ong	0	no	DS29M18	29	M	2021-11-18_11h13.18.468	THAI_DOC	2021.2.3	Win32	59.94485074						0	12	12	12	1
z	1	1.4873						FEDORE	np	6	0	monitoring	250	nonparola	2	ong	0	no	DS29M18	29	M	2021-11-18_11h13.18.468	THAI_DOC	2021.2.3	Win32	59.94485074						0	13	13	13	1
m	1	0.9709						MONTONE	p	7	8	monitoring	250	parola	1	ong	0	no	DS29M18	29	M	2021-11-18_11h13.18.468	THAI_DOC	2021.2.3	Win32	59.94485074						0	14	14	14	1
z	1	1.0626						CANEZZA	np	7	0	monitoring	0	nonparola	2	ong	0	no	DS29M18	29	M	2021-11-18_11h13.18.468	THAI_DOC	2021.2.3	Win32	59.94485074						0	15	15	15	1
z	1	0.936						RAGINA	np	6	0	monitoring	250	nonparola	2	ong	0	no	DS29M18	29	M	2021-11-18_11h13.18.468	THAI_DOC	2021.2.3	Win32	59.94485074						0	16	16	16	1
m	1	1.1584						AGNELLO	p	7	17	monitoring	250	parola	1	ong	0	no	DS29M18	29	M	2021-11-18_11h13.18.468	THAI_DOC	2021.2.3	Win32	59.94485074						0	17	17	17	1
z	1	1.4257						PINARIO	np	7	0	monitoring	250	nonparola	2	ong	0	no	DS29M18	29	M	2021-11-18_11h13.18.468	THAI_DOC	2021.2.3	Win32	59.94485074						0	18	18	18	1
z	1	1.6179						INDANO	np	6	0	monitoring	500	nonparola	2	ong	0	no	DS29M18	29	M	2021-11-18_11h13.18.468	THAI_DOC	2021.2.3	Win32	59.94485074						0	19	19	19	1
m	1	1.0601						BISTURI	p	7	8	monitoring	250	parola	1	ong	0	no	DS29M18	29	M	2021-11-18_11h13.18.468	THAI_DOC	2021.2.3	Win32	59.94485074						0	20	20	20	1
m	0	0.8989						SECONTO	np	7	0	monitoring	250	nonparola	2	ong	0	no	DS29M18	29	M	2021-11-18_11h13.18.468	THAI_DOC	2021.2.3	Win32	59.94485074						0	21	21	21	1
l	1	1.0546						POMATA	p	6	0	monitoring	500	l	1	pmcue	0	no	DS29M18	29	M	2021-11-18_11h13.18.468	THAI_DOC	2021.2.3	Win32	59.94485074						0	22	22	22	1
z	1	1.349						UMETTA	np	6	0	monitoring	250	nonparola	2	ong	0	no	DS29M18	29	M	2021-11-18_11h13.18.468	THAI_DOC	2021.2.3	Win32	59.94485074						0	23	23	23	1
m	1	1.0527						FRUSCIO	p	7	9	monitoring	0	parola	1	ong	0	no	DS29M18	29	M	2021-11-18_11h13.18.468	THAI_DOC	2021.2.3	Win32	59.94485074						0	24	24	24	1
m	1	0.7024						ORDIGNO	p	7	15	monitoring	250	parola	1	ong	0	no	DS29M18	29	M	2021-11-18_11h13.18.468	THAI_DOC	2021.2.3	Win32	59.94485074						0	25	25	25	1
z	1	1.228						METALO	np	6	0	monitoring	0	nonparola	2	ong	0	no	DS29M18	29	M	2021-11-18_11h13.18.468	THAI_DOC	2021.2.3	Win32	59.94485074						0	26	26	26	1
z	1	1.7602						GAVERA	np	6	0	monitoring	500	nonparola	2	ong	0	no	DS29M18	29	M	2021-11-18_11h13.18.468	THAI_DOC	2021.2.3	Win32	59.94485074						0	27	27	27	1
m	1	0.8823						INSERTO	p	7	9	monitoring	0	parola	1	ong	0	no	DS29M18	29	M	2021-11-18_11h13.18.468	THAI_DOC	2021.2.3	Win32	59.94485074						0	28	28	28	1
m	1	0.8254						VICARIO	p	7	9	monitoring	500	parola	1	ong	0	no	DS29M18	29	M	2021-11-18_11h13.18.468	THAI_DOC	2021.2.3	Win32	59.94485074						0	29	29	29	1
z	1	1.0394						ACENDA	np	6	0	monitoring	0	nonparola	2	ong	0	no	DS29M18	29	M	2021-11-18_11h13.18.468	THAI_DOC	2021.2.3	Win32	59.94485074						0	30	30	30	1
m	1	0.8825						DECADE	p	6	7	monitoring	0	parola	1	ong	0	no	DS29M18	29	M	2021-11-18_11h13.18.468	THAI_DOC	2021.2.3	Win32	59.94485074						0	31	31	31	1
z	1	1.4612						PALETE	np	6	0	monitoring	500	nonparola	2	ong	0	no	DS29M18	29	M	2021-11-18_11h13.18.468	THAI_DOC	2021.2.3	Win32	59.94485074						0	32	32	32	1
m	1	0.8826						SENAPE	p	6	17	monitoring	500	parola	1	ong	0	no	DS29M18	29	M	2021-11-18_11h13.18.468	THAI_DOC	2021.2.3	Win32	59.94485074						0	33	33	33	1
z	1	1.3002						TENTONO	np	7	0	monitoring	0	nonparola	2	ong	0	no	DS29M18	29	M	2021-11-18_11h13.18.468	THAI_DOC	2021.2.3	Win32	59.94485074						0	34	34	34	1
m	0	1.4826						MANICO	p	6	12	monitoring	0	l	1	pmcue	0	no	DS29M18	29	M	2021-11-18_11h13.18.468	THAI_DOC	2021.2.3	Win32	59.94485074						0	35	35	35	1
m	1	1.2047						GETTONE	p	7	5	monitoring	250	parola	1	ong	0	no	DS29M18	29	M	2021-11-18_11h13.18.468	THAI_DOC	2021.2.3	Win32	59.94485074						0	36	36	36	1
z	1	1.4656						CALERA	np	6	0	monitoring	500	nonparola	2	ong	0	no	DS29M18	29	M	2021-11-18_11h13.18.468	THAI_DOC	2021.2.3	Win32	59.94485074						0	37	37	37	1
m	1	0.8159						USTIONE	p	7	20	monitoring	500	parola	1	ong	0	no	DS29M18	29	M	2021-11-18_11h13.18.468	THAI_DOC	2021.2.3	Win32	59.94485074						0	38	38	38	1
m	1	1.4335						LEGNAME	p	7	7	monitoring	0	parola	1	ong	0	no	DS29M18	29	M	2021-11-18_11h13.18.468	THAI_DOC	2021.2.3	Win32	59.94485074						0	39	39	39	1
z	1	1.4486						MODIVO	np	6	0	monitoring	0	nonparola	2	ong	0	no	DS29M18	29	M	2021-11-18_11h13.18.468	THAI_DOC	2021.2.3	Win32	59.94485074						0	40	40	40	1
m	1	0.8005						RADURA	p	6	9	monitoring	0	parola	1	ong	0	no	DS29M18	29	M	2021-11-18_11h13.18.468	THAI_DOC	2021.2.3	Win32	59.94485074						0	41	41	41	1
z	1	1.5264						TUANTO	np	6	0	monitoring	250	nonparola	2	ong	0	no	DS29M18	29	M	2021-11-18_11h13.18.468	THAI_DOC	2021.2.3	Win32	59.94485074						0	42	42	42	1
m	1	0.728						PICCONE	p	7	11	monitoring	0	parola	1	ong	0	no	DS29M18	29	M	2021-11-18_11h13.18.468	THAI_DOC	2021.2.3	Win32	59.94485074						0	43	43	43	1
z	1	1.2271						LACREME	np	7	0	monitoring	250	nonparola	2	ong	0	no	DS29M18	29	M	2021-11-18_11h13.18.468	THAI_DOC	2021.2.3	Win32	59.94485074						0	44	44	44	1
z	1	1.1042						DILITTA	np	7	0	monitoring	500	nonparola	2	ong	0	no	DS29M18	29	M	2021-11-18_11h13.18.468	THAI_DOC	2021.2.3	Win32	59.94485074						0	45	45	45	1
l	1	0.8326						TOMANTE	np	7	0	monitoring	0	l	2	pmcue	0	no	DS29M18	29	M	2021-11-18_11h13.18.468	THAI_DOC	2021.2.3	Win32	59.94485074						0	46	46	46	1
m	1	0.7606						OTTONE	p	6	17	monitoring	500	parola	1	ong	0	no	DS29M18	29	M	2021-11-18_11h13.18.468	THAI_DOC	2021.2.3	Win32	59.94485074						0	47	47	47	1
m	1	1.6152						GAZEBO	p	6	8	monitoring	0	parola	1	ong	0	no	DS29M18	29	M	2021-11-18_11h13.18.468	THAI_DOC	2021.2.3	Win32	59.94485074						0	48	48	48	1
z	1	1.109						NENICO	np	6	0	monitoring	250	nonparola	2	ong	0	no	DS29M18	29	M	2021-11-18_11h13.18.468	THAI_DOC	2021.2.3	Win32	59.94485074						0	49	49	49	1
m	1	0.8999						ARPIONE	p	7	12	monitoring	250	parola	1	ong	0	no	DS29M18	29	M	2021-11-18_11h13.18.468	THAI_DOC	2021.2.3	Win32	59.94485074						0	50	50	50	1
z	1	1.1488						VANIGIA	np	7	0	monitoring	500	nonparola	2	ong	0	no	DS29M18	29	M	2021-11-18_11h13.18.468	THAI_DOC	2021.2.3	Win32	59.94485074						0	51	51	51	1
z	1	1.2824						EBLISSE	np	7	0	monitoring	0	nonparola	2	ong	0	no	DS29M18	29	M	2021-11-18_11h13.18.468	THAI_DOC	2021.2.3	Win32	59.94485074						0	52	52	52	1
m	1	1.3029						CARTINA	p	7	13	monitoring	250	parola	1	ong	0	no	DS29M18	29	M	2021-11-18_11h13.18.468	THAI_DOC	2021.2.3	Win32	59.94485074						0	53	53	53	1
z	1	1.6817						TECITA	np	6	0	monitoring	500	nonparola	2	ong	0	no	DS29M18	29	M	2021-11-18_11h13.18.468	THAI_DOC	2021.2.3	Win32	59.94485074						0	54	54	54	1
m	1	0.8169						FELINO	p	6	9	monitoring	500	parola	1	ong	0	no	DS29M18	29	M	2021-11-18_11h13.18.468	THAI_DOC	2021.2.3	Win32	59.94485074						0	55	55	55	1
m	0	0.7869						GINEVRO	np	7	0	monitoring	250	nonparola	2	ong	0	no	DS29M18	29	M	2021-11-18_11h13.18.468	THAI_DOC	2021.2.3	Win32	59.94485074						0	56	56	56	1
z	1	1.0487						ELANCO	np	6	0	monitoring	250	nonparola	2	ong	0	no	DS29M18	29	M	2021-11-18_11h13.18.468	THAI_DOC	2021.2.3	Win32	59.94485074						0	57	57	57	1
m	1	0.9595						BIDONE	p	6	13	monitoring	0	parola	1	ong	0	no	DS29M18	29	M	2021-11-18_11h13.18.468	THAI_DOC	2021.2.3	Win32	59.94485074						0	58	58	58	1
	0							LEMURE	p	6	3	monitoring	500	parola	1	ong	0	no	DS29M18	29	M	2021-11-18_11h13.18.468	THAI_DOC	2021.2.3	Win32	59.94485074						0	59	59	59	1
l	1	0.8237						SAGOMA	p	6	0	monitoring	250	l	1	pmcue	0	no	DS29M18	29	M	2021-11-18_11h13.18.468	THAI_DOC	2021.2.3	Win32	59.94485074						0	60	60	60	1
m	1	0.9535						REPERTO	p	7	7	monitoring	0	parola	1	ong	0	no	DS29M18	29	M	2021-11-18_11h13.18.468	THAI_DOC	2021.2.3	Win32	59.94485074						0	61	61	61	1
z	1	1.0261						MIDULLO	np	7	0	monitoring	250	nonparola	2	ong	0	no	DS29M18	29	M	2021-11-18_11h13.18.468	THAI_DOC	2021.2.3	Win32	59.94485074						0	62	62	62	1
z	1	1.4928						DANNOLA	np	7	0	monitoring	500	nonparola	2	ong	0	no	DS29M18	29	M	2021-11-18_11h13.18.468	THAI_DOC	2021.2.3	Win32	59.94485074						0	63	63	63	1
m	1	0.856						ORFANO	p	6	9	monitoring	500	parola	1	ong	0	no	DS29M18	29	M	2021-11-18_11h13.18.468	THAI_DOC	2021.2.3	Win32	59.94485074						0	64	64	64	1
z	1	1.2342						BANENA	np	6	0	monitoring	250	nonparola	2	ong	0	no	DS29M18	29	M	2021-11-18_11h13.18.468	THAI_DOC	2021.2.3	Win32	59.94485074						0	65	65	65	1
z	1	1.7669						FERPATA	np	7	0	monitoring	0	nonparola	2	ong	0	no	DS29M18	29	M	2021-11-18_11h13.18.468	THAI_DOC	2021.2.3	Win32	59.94485074						0	66	66	66	1
m	1	0.734						NEURONE	p	7	11	monitoring	250	parola	1	ong	0	no	DS29M18	29	M	2021-11-18_11h13.18.468	THAI_DOC	2021.2.3	Win32	59.94485074						0	67	67	67	1
z	1	1.0824						LATTERA	np	7	0	monitoring	500	nonparola	2	ong	0	no	DS29M18	29	M	2021-11-18_11h13.18.468	THAI_DOC	2021.2.3	Win32	59.94485074						0	68	68	68	1
z	1	0.8348						GESIONE	np	7	0	monitoring	500	nonparola	2	ong	0	no	DS29M18	29	M	2021-11-18_11h13.18.468	THAI_DOC	2021.2.3	Win32	59.94485074						0	69	69	69	1
m	1	1.4982						PEDANA	p	6	18	monitoring	500	parola	1	ong	0	no	DS29M18	29	M	2021-11-18_11h13.18.468	THAI_DOC	2021.2.3	Win32	59.94485074						0	70	70	70	1
l	1	1.0684						MACIATA	np	7	0	monitoring	500	l	2	pmcue	0	no	DS29M18	29	M	2021-11-18_11h13.18.468	THAI_DOC	2021.2.3	Win32	59.94485074						0	71	71	71	1
z	1	0.8991						FIOLINO	np	7	0	monitoring	250	nonparola	2	ong	0	no	DS29M18	29	M	2021-11-18_11h13.18.468	THAI_DOC	2021.2.3	Win32	59.94485074						0	72	72	72	1
m	1	0.8661						INGORGO	p	7	16	monitoring	0	parola	1	ong	0	no	DS29M18	29	M	2021-11-18_11h13.18.468	THAI_DOC	2021.2.3	Win32	59.94485074						0	73	73	73	1
z	1	0.9697						IMPORO	np	6	0	monitoring	250	nonparola	2	ong	0	no	DS29M18	29	M	2021-11-18_11h13.18.468	THAI_DOC	2021.2.3	Win32	59.94485074						0	74	74	74	1
m	1	0.7704						NOBILE	p	6	29	monitoring	500	parola	1	ong	0	no	DS29M18	29	M	2021-11-18_11h13.18.468	THAI_DOC	2021.2.3	Win32	59.94485074						0	75	75	75	1
m	1	1.099						MINIERA	p	7	19	monitoring	500	parola	1	ong	0	no	DS29M18	29	M	2021-11-18_11h13.18.468	THAI_DOC	2021.2.3	Win32	59.94485074						0	76	76	76	1
z	1	0.841						ALLARVE	np	7	0	monitoring	500	nonparola	2	ong	0	no	DS29M18	29	M	2021-11-18_11h13.18.468	THAI_DOC	2021.2.3	Win32	59.94485074						0	77	77	77	1
z	1	0.7582						DIBANO	np	6	0	monitoring	250	nonparola	2	ong	0	no	DS29M18	29	M	2021-11-18_11h13.18.468	THAI_DOC	2021.2.3	Win32	59.94485074						0	78	78	78	1
m	1	0.728						FAGOTTO	p	7	7	monitoring	0	parola	1	ong	0	no	DS29M18	29	M	2021-11-18_11h13.18.468	THAI_DOC	2021.2.3	Win32	59.94485074						0	79	79	79	1
m	1	0.7457						PALUDE	p	6	13	monitoring	0	parola	1	ong	0	no	DS29M18	29	M	2021-11-18_11h13.18.468	THAI_DOC	2021.2.3	Win32	59.94485074						0	80	80	80	1
z	1	0.7259						MUDINO	np	6	0	monitoring	500	nonparola	2	ong	0	no	DS29M18	29	M	2021-11-18_11h13.18.468	THAI_DOC	2021.2.3	Win32	59.94485074						0	81	81	81	1
z	1	0.7691						ESTEBA	np	6	0	monitoring	500	nonparola	2	ong	0	no	DS29M18	29	M	2021-11-18_11h13.18.468	THAI_DOC	2021.2.3	Win32	59.94485074						0	82	82	82	1
m	0	1.3819						MANTIDE	p	7	9	monitoring	250	l	1	pmcue	0	no	DS29M18	29	M	2021-11-18_11h13.18.468	THAI_DOC	2021.2.3	Win32	59.94485074						0	83	83	83	1
m	1	1.1488						UVETTA	p	6	11	monitoring	500	parola	1	ong	0	no	DS29M18	29	M	2021-11-18_11h13.18.468	THAI_DOC	2021.2.3	Win32	59.94485074						0	84	84	84	1
m	1	0.77						ESILIO	p	6	41	monitoring	250	parola	1	ong	0	no	DS29M18	29	M	2021-11-18_11h13.18.468	THAI_DOC	2021.2.3	Win32	59.94485074						0	85	85	85	1
m	0	1.1261						RECRUTA	np	7	0	monitoring	500	nonparola	2	ong	0	no	DS29M18	29	M	2021-11-18_11h13.18.468	THAI_DOC	2021.2.3	Win32	59.94485074						0	86	86	86	1
m	1	1.7945						TIMONE	p	7	31	monitoring	250	parola	1	ong	0	no	DS29M18	29	M	2021-11-18_11h13.18.468	THAI_DOC	2021.2.3	Win32	59.94485074						0	87	87	87	1
m	1	0.8662						CAVOLO	p	6	13	monitoring	0	parola	1	ong	0	no	DS29M18	29	M	2021-11-18_11h13.18.468	THAI_DOC	2021.2.3	Win32	59.94485074						0	88	88	88	1
z	1	1.4987						NOTTARE	np	7	0	monitoring	500	nonparola	2	ong	0	no	DS29M18	29	M	2021-11-18_11h13.18.468	THAI_DOC	2021.2.3	Win32	59.94485074						0	89	89	89	1
m	1	1.1792						LICHENE	p	7	7	monitoring	0	parola	1	ong	0	no	DS29M18	29	M	2021-11-18_11h13.18.468	THAI_DOC	2021.2.3	Win32	59.94485074						0	90	90	90	1
z	1	0.8889						PUSTINO	np	7	0	monitoring	500	nonparola	2	ong	0	no	DS29M18	29	M	2021-11-18_11h13.18.468	THAI_DOC	2021.2.3	Win32	59.94485074						0	91	91	91	1
m	1	1.0686						MULINO	p	6	7	monitoring	0	parola	1	ong	0	no	DS29M18	29	M	2021-11-18_11h13.18.468	THAI_DOC	2021.2.3	Win32	59.94485074						0	92	92	92	1
z	1	1.4842						VAROLO	np	6	0	monitoring	0	nonparola	2	ong	0	no	DS29M18	29	M	2021-11-18_11h13.18.468	THAI_DOC	2021.2.3	Win32	59.94485074						0	93	93	93	1
m	0	0.7513						ENIGMA	p	6	9	monitoring	500	l	1	pmcue	0	no	DS29M18	29	M	2021-11-18_11h13.18.468	THAI_DOC	2021.2.3	Win32	59.94485074						0	94	94	94	1
m	1	1.4154						NARICE	p	6	15	monitoring	250	parola	1	ong	0	no	DS29M18	29	M	2021-11-18_11h13.18.468	THAI_DOC	2021.2.3	Win32	59.94485074						0	95	95	95	1
z	1	1.0562						CAVIDE	np	6	0	monitoring	500	nonparola	2	ong	0	no	DS29M18	29	M	2021-11-18_11h13.18.468	THAI_DOC	2021.2.3	Win32	59.94485074						0	96	96	96	1
m	0	0.8559						VOLACE	np	6	0	monitoring	0	nonparola	2	ong	0	no	DS29M18	29	M	2021-11-18_11h13.18.468	THAI_DOC	2021.2.3	Win32	59.94485074						0	97	97	97	1
z	1	1.3186						SADICE	np	6	0	monitoring	0	nonparola	2	ong	0	no	DS29M18	29	M	2021-11-18_11h13.18.468	THAI_DOC	2021.2.3	Win32	59.94485074						0	98	98	98	1
m	1	0.8511						VORTICE	p	7	14	monitoring	250	parola	1	ong	0	no	DS29M18	29	M	2021-11-18_11h13.18.468	THAI_DOC	2021.2.3	Win32	59.94485074						0	99	99	99	1
																			DS29M18	29	M	2021-11-18_11h13.18.468	THAI_DOC	2021.2.3	Win32	59.94485074											y	1	3.4528	n	1	7.4738	n	1	2.5469
