# Supplementary material for: Thinking about it: the impact of COVID-19-related stimuli on prospective memory
Source: PeerJ. 2023 Nov 16;11:e16389. doi: 10.7717/peerj.16389 (PMC10657566; doi:10.7717/peerj.16389)
Supplement: Supplemental Information 4 — The raw data from both the task and the questionnaire. Both folders are divided in the three conditions (COV, DOC, and NEGA) depending on the presented video clip. [file peerj-11-16389-s004.zip › Data/RAW_Data_Task/DOC_version/VL22F23_doc.csv]

trial_key.keys	trial_key.corr	trial_key.rt	trials_loop_practice.thisRepN	trials_loop_practice.thisTrialN	trials_loop_practice.thisN	trials_loop_practice.thisIndex	trials_loop_practice.ran	stimolo	parolanonparola	lunghezza	frequenza	blocco	jitter	rispcorr	StimTrig	stim_type	stimulus_after	underline	ID_Soggetto*	Età*	Sesso	date	expName	psychopyVersion	OS	frameRate	trials_loop_baseline.thisRepN	trials_loop_baseline.thisTrialN	trials_loop_baseline.thisN	trials_loop_baseline.thisIndex	trials_loop_baseline.ran	trials_loop_attention.thisRepN	trials_loop_attention.thisTrialN	trials_loop_attention.thisN	trials_loop_attention.thisIndex	trials_loop_attention.ran	neutral1_key.keys	neutral1_key.corr	neutral1_key.rt	neutral1_key_2.keys	neutral1_key_2.corr	neutral1_key_2.rt	neutral1_key_3.keys	neutral1_key_3.corr	neutral1_key_3.rt
m	0	0.5514	0	0	0	0	1	ARANCIA	p	7	31	practice	500	parola	1	ong	0	no	VL22F23	22	F	2021-11-23_13h42.17.911	THAI_DOC	2021.2.3	Win32	60.0060006
m	1	0.9823	0	1	1	1	1	RECINA	np	6	0	practice	500	nonparola	2	ong	0	no	VL22F23	22	F	2021-11-23_13h42.17.911	THAI_DOC	2021.2.3	Win32	60.0060006
m	1	0.8913	0	2	2	2	1	TUCCANA	np	7	0	practice	250	nonparola	2	ong	0	no	VL22F23	22	F	2021-11-23_13h42.17.911	THAI_DOC	2021.2.3	Win32	60.0060006
z	1	0.6654	0	3	3	3	1	PETTINE	p	7	1	practice	0	parola	1	ong	0	no	VL22F23	22	F	2021-11-23_13h42.17.911	THAI_DOC	2021.2.3	Win32	60.0060006
m	1	0.9782	0	4	4	4	1	INFITO	np	6	0	practice	500	nonparola	2	ong	0	no	VL22F23	22	F	2021-11-23_13h42.17.911	THAI_DOC	2021.2.3	Win32	60.0060006
z	1	0.7951	0	5	5	5	1	GIUDICE	p	7	374	practice	500	parola	1	ong	0	no	VL22F23	22	F	2021-11-23_13h42.17.911	THAI_DOC	2021.2.3	Win32	60.0060006
z	1	0.5758	0	6	6	6	1	VOLANTE	p	7	89	practice	0	parola	1	ong	0	no	VL22F23	22	F	2021-11-23_13h42.17.911	THAI_DOC	2021.2.3	Win32	60.0060006
m	1	0.6888	0	7	7	7	1	CUBELA	np	6	0	practice	250	nonparola	2	ong	0	no	VL22F23	22	F	2021-11-23_13h42.17.911	THAI_DOC	2021.2.3	Win32	60.0060006
m	1	0.9818	0	8	8	8	1	LUGGINE	np	7	0	practice	0	nonparola	2	ong	0	no	VL22F23	22	F	2021-11-23_13h42.17.911	THAI_DOC	2021.2.3	Win32	60.0060006
z	1	0.6139	0	9	9	9	1	DISEGNO	p	7	201	practice	0	parola	1	ong	0	no	VL22F23	22	F	2021-11-23_13h42.17.911	THAI_DOC	2021.2.3	Win32	60.0060006
z	1	1.0059						RELITTO	p	7	8	baseline	500	parola	1	ong	0	no	VL22F23	22	F	2021-11-23_13h42.17.911	THAI_DOC	2021.2.3	Win32	60.0060006	0	0	0	0	1
m	0	0.6161						GERANIO	p	7	12	baseline	250	parola	1	ong	0	no	VL22F23	22	F	2021-11-23_13h42.17.911	THAI_DOC	2021.2.3	Win32	60.0060006	0	1	1	1	1
m	1	0.9024						VANANGA	np	7	0	baseline	0	nonparola	2	ong	0	no	VL22F23	22	F	2021-11-23_13h42.17.911	THAI_DOC	2021.2.3	Win32	60.0060006	0	2	2	2	1
z	1	0.8835						NATICA	p	6	5	baseline	250	parola	1	ong	0	no	VL22F23	22	F	2021-11-23_13h42.17.911	THAI_DOC	2021.2.3	Win32	60.0060006	0	3	3	3	1
m	1	0.72						USTELLO	np	7	0	baseline	500	nonparola	2	ong	0	no	VL22F23	22	F	2021-11-23_13h42.17.911	THAI_DOC	2021.2.3	Win32	60.0060006	0	4	4	4	1
z	1	0.7153						METANO	p	6	17	baseline	250	parola	1	ong	0	no	VL22F23	22	F	2021-11-23_13h42.17.911	THAI_DOC	2021.2.3	Win32	60.0060006	0	5	5	5	1
m	1	1.0134						FIURIA	np	6	0	baseline	500	nonparola	2	ong	0	no	VL22F23	22	F	2021-11-23_13h42.17.911	THAI_DOC	2021.2.3	Win32	60.0060006	0	6	6	6	1
z	1	0.7652						SUGHERO	p	7	5	baseline	250	parola	1	ong	0	no	VL22F23	22	F	2021-11-23_13h42.17.911	THAI_DOC	2021.2.3	Win32	60.0060006	0	7	7	7	1
m	1	0.7754						PIROTA	np	6	0	baseline	250	nonparola	2	ong	0	no	VL22F23	22	F	2021-11-23_13h42.17.911	THAI_DOC	2021.2.3	Win32	60.0060006	0	8	8	8	1
m	1	0.7959						BAMBORA	np	7	0	baseline	0	nonparola	2	ong	0	no	VL22F23	22	F	2021-11-23_13h42.17.911	THAI_DOC	2021.2.3	Win32	60.0060006	0	9	9	9	1
z	1	0.8244						PETALO	p	6	27	baseline	250	parola	1	ong	0	no	VL22F23	22	F	2021-11-23_13h42.17.911	THAI_DOC	2021.2.3	Win32	60.0060006	0	10	10	10	1
z	1	0.8129						ELMETTO	p	7	5	baseline	0	parola	1	ong	0	no	VL22F23	22	F	2021-11-23_13h42.17.911	THAI_DOC	2021.2.3	Win32	60.0060006	0	11	11	11	1
m	1	0.7039						DOBILE	np	6	0	baseline	250	nonparola	2	ong	0	no	VL22F23	22	F	2021-11-23_13h42.17.911	THAI_DOC	2021.2.3	Win32	60.0060006	0	12	12	12	1
z	1	1.0465						BAVERO	p	6	7	baseline	0	parola	1	ong	0	no	VL22F23	22	F	2021-11-23_13h42.17.911	THAI_DOC	2021.2.3	Win32	60.0060006	0	13	13	13	1
z	1	0.8172						VALENZA	p	7	10	baseline	500	parola	1	ong	0	no	VL22F23	22	F	2021-11-23_13h42.17.911	THAI_DOC	2021.2.3	Win32	60.0060006	0	14	14	14	1
m	1	0.7368						ORDONE	np	6	0	baseline	250	nonparola	2	ong	0	no	VL22F23	22	F	2021-11-23_13h42.17.911	THAI_DOC	2021.2.3	Win32	60.0060006	0	15	15	15	1
m	1	0.8679						TERPONE	np	7	0	baseline	250	nonparola	2	ong	0	no	VL22F23	22	F	2021-11-23_13h42.17.911	THAI_DOC	2021.2.3	Win32	60.0060006	0	16	16	16	1
z	1	0.6518						INCHINO	p	7	10	baseline	250	parola	1	ong	0	no	VL22F23	22	F	2021-11-23_13h42.17.911	THAI_DOC	2021.2.3	Win32	60.0060006	0	17	17	17	1
z	1	1.0016						ETTARO	p	6	31	baseline	0	parola	1	ong	0	no	VL22F23	22	F	2021-11-23_13h42.17.911	THAI_DOC	2021.2.3	Win32	60.0060006	0	18	18	18	1
m	1	0.7097						LUVACA	np	6	0	baseline	250	nonparola	2	ong	0	no	VL22F23	22	F	2021-11-23_13h42.17.911	THAI_DOC	2021.2.3	Win32	60.0060006	0	19	19	19	1
z	1	0.5967						DUETTO	p	6	23	baseline	500	parola	1	ong	0	no	VL22F23	22	F	2021-11-23_13h42.17.911	THAI_DOC	2021.2.3	Win32	60.0060006	0	20	20	20	1
m	1	0.6702						PUPILE	np	6	0	baseline	250	nonparola	2	ong	0	no	VL22F23	22	F	2021-11-23_13h42.17.911	THAI_DOC	2021.2.3	Win32	60.0060006	0	21	21	21	1
m	1	0.7959						STOVACO	np	7	0	baseline	0	nonparola	2	ong	0	no	VL22F23	22	F	2021-11-23_13h42.17.911	THAI_DOC	2021.2.3	Win32	60.0060006	0	22	22	22	1
z	1	0.7347						BARILE	p	6	7	baseline	500	parola	1	ong	0	no	VL22F23	22	F	2021-11-23_13h42.17.911	THAI_DOC	2021.2.3	Win32	60.0060006	0	23	23	23	1
m	1	0.9989						RANAIO	np	6	0	baseline	250	nonparola	2	ong	0	no	VL22F23	22	F	2021-11-23_13h42.17.911	THAI_DOC	2021.2.3	Win32	60.0060006	0	24	24	24	1
z	1	0.7117						CAVERNA	p	7	14	baseline	250	parola	1	ong	0	no	VL22F23	22	F	2021-11-23_13h42.17.911	THAI_DOC	2021.2.3	Win32	60.0060006	0	25	25	25	1
m	1	0.7164						ROTOIA	np	7	0	baseline	500	nonparola	2	ong	0	no	VL22F23	22	F	2021-11-23_13h42.17.911	THAI_DOC	2021.2.3	Win32	60.0060006	0	26	26	26	1
z	1	0.8499						ALTURA	p	6	8	baseline	500	parola	1	ong	0	no	VL22F23	22	F	2021-11-23_13h42.17.911	THAI_DOC	2021.2.3	Win32	60.0060006	0	27	27	27	1
z	1	0.6561						DIPINTO	p	7	21	baseline	0	parola	1	ong	0	no	VL22F23	22	F	2021-11-23_13h42.17.911	THAI_DOC	2021.2.3	Win32	60.0060006	0	28	28	28	1
z	1	0.5925						LEGUME	p	6	11	baseline	250	parola	1	ong	0	no	VL22F23	22	F	2021-11-23_13h42.17.911	THAI_DOC	2021.2.3	Win32	60.0060006	0	29	29	29	1
m	1	0.8243						FEDINO	np	6	0	baseline	500	nonparola	2	ong	0	no	VL22F23	22	F	2021-11-23_13h42.17.911	THAI_DOC	2021.2.3	Win32	60.0060006	0	30	30	30	1
z	1	0.6309						MENSOLA	p	7	7	baseline	0	parola	1	ong	0	no	VL22F23	22	F	2021-11-23_13h42.17.911	THAI_DOC	2021.2.3	Win32	60.0060006	0	31	31	31	1
m	1	0.847						ALCUME	np	6	0	baseline	500	nonparola	2	ong	0	no	VL22F23	22	F	2021-11-23_13h42.17.911	THAI_DOC	2021.2.3	Win32	60.0060006	0	32	32	32	1
z	1	0.648						INNESTO	p	6	13	baseline	0	parola	1	ong	0	no	VL22F23	22	F	2021-11-23_13h42.17.911	THAI_DOC	2021.2.3	Win32	60.0060006	0	33	33	33	1
m	1	0.8645						LAVENDA	np	7	0	baseline	0	nonparola	2	ong	0	no	VL22F23	22	F	2021-11-23_13h42.17.911	THAI_DOC	2021.2.3	Win32	60.0060006	0	34	34	34	1
z	1	1.0184						SLAVINA	p	7	5	baseline	500	parola	1	ong	0	no	VL22F23	22	F	2021-11-23_13h42.17.911	THAI_DOC	2021.2.3	Win32	60.0060006	0	35	35	35	1
z	1	0.6825						ORMONE	p	6	6	baseline	500	parola	1	ong	0	no	VL22F23	22	F	2021-11-23_13h42.17.911	THAI_DOC	2021.2.3	Win32	60.0060006	0	36	36	36	1
m	1	0.7926						UMIONE	np	6	0	baseline	0	nonparola	2	ong	0	no	VL22F23	22	F	2021-11-23_13h42.17.911	THAI_DOC	2021.2.3	Win32	60.0060006	0	37	37	37	1
z	1	0.6385						SALAME	p	6	14	baseline	0	parola	1	ong	0	no	VL22F23	22	F	2021-11-23_13h42.17.911	THAI_DOC	2021.2.3	Win32	60.0060006	0	38	38	38	1
m	1	0.875						GANDOLA	np	7	0	baseline	500	nonparola	2	ong	0	no	VL22F23	22	F	2021-11-23_13h42.17.911	THAI_DOC	2021.2.3	Win32	60.0060006	0	39	39	39	1
m	1	0.8902						DIGEGNO	np	7	0	baseline	500	nonparola	2	ong	0	no	VL22F23	22	F	2021-11-23_13h42.17.911	THAI_DOC	2021.2.3	Win32	60.0060006	0	40	40	40	1
m	1	0.7294						BACRECA	np	7	0	baseline	0	nonparola	2	ong	0	no	VL22F23	22	F	2021-11-23_13h42.17.911	THAI_DOC	2021.2.3	Win32	60.0060006	0	41	41	41	1
z	1	0.8703						RUDERE	p	6	8	baseline	250	parola	1	ong	0	no	VL22F23	22	F	2021-11-23_13h42.17.911	THAI_DOC	2021.2.3	Win32	60.0060006	0	42	42	42	1
m	1	0.6343						OSCITE	np	6	0	baseline	250	nonparola	2	ong	0	no	VL22F23	22	F	2021-11-23_13h42.17.911	THAI_DOC	2021.2.3	Win32	60.0060006	0	43	43	43	1
z	1	0.6626						NETTARE	p	7	14	baseline	500	parola	1	ong	0	no	VL22F23	22	F	2021-11-23_13h42.17.911	THAI_DOC	2021.2.3	Win32	60.0060006	0	44	44	44	1
m	1	0.6461						PENTERA	np	7	0	baseline	0	nonparola	2	ong	0	no	VL22F23	22	F	2021-11-23_13h42.17.911	THAI_DOC	2021.2.3	Win32	60.0060006	0	45	45	45	1
m	1	0.9801						NEBOZIO	np	7	0	baseline	250	nonparola	2	ong	0	no	VL22F23	22	F	2021-11-23_13h42.17.911	THAI_DOC	2021.2.3	Win32	60.0060006	0	46	46	46	1
z	1	0.6731						ZATTERA	p	7	14	baseline	500	parola	1	ong	0	no	VL22F23	22	F	2021-11-23_13h42.17.911	THAI_DOC	2021.2.3	Win32	60.0060006	0	47	47	47	1
z	1	0.7542						LAMIERA	p	7	11	baseline	500	parola	1	ong	0	no	VL22F23	22	F	2021-11-23_13h42.17.911	THAI_DOC	2021.2.3	Win32	60.0060006	0	48	48	48	1
m	1	0.702						CULINA	np	6	0	baseline	500	nonparola	2	ong	0	no	VL22F23	22	F	2021-11-23_13h42.17.911	THAI_DOC	2021.2.3	Win32	60.0060006	0	49	49	49	1
z	1	0.8236						FALANGE	p	7	9	baseline	250	parola	1	ong	0	no	VL22F23	22	F	2021-11-23_13h42.17.911	THAI_DOC	2021.2.3	Win32	60.0060006	0	50	50	50	1
z	1	0.719						PEDALE	p	6	16	baseline	500	parola	1	ong	0	no	VL22F23	22	F	2021-11-23_13h42.17.911	THAI_DOC	2021.2.3	Win32	60.0060006	0	51	51	51	1
m	1	0.7678						METARDO	np	7	0	baseline	500	nonparola	2	ong	0	no	VL22F23	22	F	2021-11-23_13h42.17.911	THAI_DOC	2021.2.3	Win32	60.0060006	0	52	52	52	1
z	1	0.7004						EMPORIO	p	7	3	baseline	250	parola	1	ong	0	no	VL22F23	22	F	2021-11-23_13h42.17.911	THAI_DOC	2021.2.3	Win32	60.0060006	0	53	53	53	1
m	1	0.7176						TAPORE	np	6	0	baseline	0	nonparola	2	ong	0	no	VL22F23	22	F	2021-11-23_13h42.17.911	THAI_DOC	2021.2.3	Win32	60.0060006	0	54	54	54	1
m	1	0.7288						DENTIDE	np	7	0	baseline	250	nonparola	2	ong	0	no	VL22F23	22	F	2021-11-23_13h42.17.911	THAI_DOC	2021.2.3	Win32	60.0060006	0	55	55	55	1
m	1	0.8693						SEPERTO	np	7	0	baseline	500	nonparola	2	ong	0	no	VL22F23	22	F	2021-11-23_13h42.17.911	THAI_DOC	2021.2.3	Win32	60.0060006	0	56	56	56	1
z	1	0.7519						MUCOSA	p	6	6	baseline	500	parola	1	ong	0	no	VL22F23	22	F	2021-11-23_13h42.17.911	THAI_DOC	2021.2.3	Win32	60.0060006	0	57	57	57	1
m	1	0.6634						BECULLA	np	7	0	baseline	250	nonparola	2	ong	0	no	VL22F23	22	F	2021-11-23_13h42.17.911	THAI_DOC	2021.2.3	Win32	60.0060006	0	58	58	58	1
z	1	0.8211						FUCINA	p	6	8	baseline	250	parola	1	ong	0	no	VL22F23	22	F	2021-11-23_13h42.17.911	THAI_DOC	2021.2.3	Win32	60.0060006	0	59	59	59	1
z	1	0.6738						ECLISSI	p	7	5	baseline	0	parola	1	ong	0	no	VL22F23	22	F	2021-11-23_13h42.17.911	THAI_DOC	2021.2.3	Win32	60.0060006	0	60	60	60	1
z	1	0.5959						TROFEO	p	6	23	baseline	250	parola	1	ong	0	no	VL22F23	22	F	2021-11-23_13h42.17.911	THAI_DOC	2021.2.3	Win32	60.0060006	0	61	61	61	1
z	1	0.6879						ROTTAME	p	7	7	baseline	0	parola	1	ong	0	no	VL22F23	22	F	2021-11-23_13h42.17.911	THAI_DOC	2021.2.3	Win32	60.0060006	0	62	62	62	1
m	1	0.8084						MENDOLO	np	7	0	baseline	500	nonparola	2	ong	0	no	VL22F23	22	F	2021-11-23_13h42.17.911	THAI_DOC	2021.2.3	Win32	60.0060006	0	63	63	63	1
m	1	1.0235						ARSINE	np	6	0	baseline	250	nonparola	2	ong	0	no	VL22F23	22	F	2021-11-23_13h42.17.911	THAI_DOC	2021.2.3	Win32	60.0060006	0	64	64	64	1
z	1	0.6417						TISANA	p	6	7	baseline	0	parola	1	ong	0	no	VL22F23	22	F	2021-11-23_13h42.17.911	THAI_DOC	2021.2.3	Win32	60.0060006	0	65	65	65	1
m	1	0.9921						ORLINO	np	6	0	baseline	0	nonparola	2	ong	0	no	VL22F23	22	F	2021-11-23_13h42.17.911	THAI_DOC	2021.2.3	Win32	60.0060006	0	66	66	66	1
z	1	1.2853						ARINGA	p	6	9	baseline	500	parola	1	ong	0	no	VL22F23	22	F	2021-11-23_13h42.17.911	THAI_DOC	2021.2.3	Win32	60.0060006	0	67	67	67	1
m	1	0.7782						TENGINE	np	7	0	baseline	0	nonparola	2	ong	0	no	VL22F23	22	F	2021-11-23_13h42.17.911	THAI_DOC	2021.2.3	Win32	60.0060006	0	68	68	68	1
z	1	1.3014						ATTICO	p	6	6	baseline	500	parola	1	ong	0	no	VL22F23	22	F	2021-11-23_13h42.17.911	THAI_DOC	2021.2.3	Win32	60.0060006	0	69	69	69	1
m	1	0.7283						VENORE	np	6	0	baseline	250	nonparola	2	ong	0	no	VL22F23	22	F	2021-11-23_13h42.17.911	THAI_DOC	2021.2.3	Win32	60.0060006	0	70	70	70	1
m	0	1.6072						DARSENA	p	7	9	baseline	0	parola	1	ong	0	no	VL22F23	22	F	2021-11-23_13h42.17.911	THAI_DOC	2021.2.3	Win32	60.0060006	0	71	71	71	1
	0							ALCIERE	np	7	0	baseline	250	nonparola	2	ong	0	no	VL22F23	22	F	2021-11-23_13h42.17.911	THAI_DOC	2021.2.3	Win32	60.0060006	0	72	72	72	1
m	1	0.7508						ENTIMO	np	6	0	baseline	0	nonparola	2	ong	0	no	VL22F23	22	F	2021-11-23_13h42.17.911	THAI_DOC	2021.2.3	Win32	60.0060006	0	73	73	73	1
z	1	0.6739						LIVIDO	p	6	8	baseline	500	parola	1	ong	0	no	VL22F23	22	F	2021-11-23_13h42.17.911	THAI_DOC	2021.2.3	Win32	60.0060006	0	74	74	74	1
z	1	0.6121						NAUSEA	p	6	15	baseline	0	parola	1	ong	0	no	VL22F23	22	F	2021-11-23_13h42.17.911	THAI_DOC	2021.2.3	Win32	60.0060006	0	75	75	75	1
m	1	0.656						VERCACE	np	7	0	baseline	500	nonparola	2	ong	0	no	VL22F23	22	F	2021-11-23_13h42.17.911	THAI_DOC	2021.2.3	Win32	60.0060006	0	76	76	76	1
z	1	0.823						COFANO	p	6	9	baseline	0	parola	1	ong	0	no	VL22F23	22	F	2021-11-23_13h42.17.911	THAI_DOC	2021.2.3	Win32	60.0060006	0	77	77	77	1
z	0	0.9425						USPICIO	np	7	0	baseline	250	nonparola	2	ong	0	no	VL22F23	22	F	2021-11-23_13h42.17.911	THAI_DOC	2021.2.3	Win32	60.0060006	0	78	78	78	1
z	1	0.6131						IMBUTO	p	6	9	baseline	0	parola	1	ong	0	no	VL22F23	22	F	2021-11-23_13h42.17.911	THAI_DOC	2021.2.3	Win32	60.0060006	0	79	79	79	1
m	1	0.885						SADIVA	np	6	0	baseline	500	nonparola	2	ong	0	no	VL22F23	22	F	2021-11-23_13h42.17.911	THAI_DOC	2021.2.3	Win32	60.0060006	0	80	80	80	1
z	1	0.8615						BOZZOLO	p	7	7	baseline	0	parola	1	ong	0	no	VL22F23	22	F	2021-11-23_13h42.17.911	THAI_DOC	2021.2.3	Win32	60.0060006	0	81	81	81	1
m	1	0.7942						OMPICCIO	np	7	0	baseline	0	nonparola	2	ong	0	no	VL22F23	22	F	2021-11-23_13h42.17.911	THAI_DOC	2021.2.3	Win32	60.0060006	0	82	82	82	1
m	1	0.8678						LIMPONE	np	7	0	baseline	500	nonparola	2	ong	0	no	VL22F23	22	F	2021-11-23_13h42.17.911	THAI_DOC	2021.2.3	Win32	60.0060006	0	83	83	83	1
m	1	0.8611						NARCICO	np	7	0	baseline	250	nonparola	2	ong	0	no	VL22F23	22	F	2021-11-23_13h42.17.911	THAI_DOC	2021.2.3	Win32	60.0060006	0	84	84	84	1
z	1	0.658						PASCOLO	p	7	7	baseline	0	parola	1	ong	0	no	VL22F23	22	F	2021-11-23_13h42.17.911	THAI_DOC	2021.2.3	Win32	60.0060006	0	85	85	85	1
m	1	0.8031						INSOGNA	np	7	0	baseline	250	nonparola	2	ong	0	no	VL22F23	22	F	2021-11-23_13h42.17.911	THAI_DOC	2021.2.3	Win32	60.0060006	0	86	86	86	1
z	1	0.9346						PATINA	p	6	14	baseline	250	parola	1	ong	0	no	VL22F23	22	F	2021-11-23_13h42.17.911	THAI_DOC	2021.2.3	Win32	60.0060006	0	87	87	87	1
m	1	0.7395						ADOLTO	np	7	0	baseline	0	nonparola	2	ong	0	no	VL22F23	22	F	2021-11-23_13h42.17.911	THAI_DOC	2021.2.3	Win32	60.0060006	0	88	88	88	1
z	1	0.6695						UTENTE	p	6	34	baseline	0	parola	1	ong	0	no	VL22F23	22	F	2021-11-23_13h42.17.911	THAI_DOC	2021.2.3	Win32	60.0060006	0	89	89	89	1
m	1	0.8181						CIPELLA	np	7	0	baseline	500	nonparola	2	ong	0	no	VL22F23	22	F	2021-11-23_13h42.17.911	THAI_DOC	2021.2.3	Win32	60.0060006	0	90	90	90	1
z	1	0.5956						GINEPRO	p	7	10	baseline	0	parola	1	ong	0	no	VL22F23	22	F	2021-11-23_13h42.17.911	THAI_DOC	2021.2.3	Win32	60.0060006	0	91	91	91	1
m	1	0.7482						NONATO	np	6	0	baseline	500	nonparola	2	ong	0	no	VL22F23	22	F	2021-11-23_13h42.17.911	THAI_DOC	2021.2.3	Win32	60.0060006	0	92	92	92	1
z	1	0.6935						CALICE	p	6	10	baseline	0	parola	1	ong	0	no	VL22F23	22	F	2021-11-23_13h42.17.911	THAI_DOC	2021.2.3	Win32	60.0060006	0	93	93	93	1
z	1	0.6387						TORACE	p	6	31	baseline	250	parola	1	ong	0	no	VL22F23	22	F	2021-11-23_13h42.17.911	THAI_DOC	2021.2.3	Win32	60.0060006	0	94	94	94	1
z	1	0.6811						REDINE	p	6	8	baseline	500	parola	1	ong	0	no	VL22F23	22	F	2021-11-23_13h42.17.911	THAI_DOC	2021.2.3	Win32	60.0060006	0	95	95	95	1
z	1	0.5578						GOMITO	p	6	35	baseline	0	parola	1	ong	0	no	VL22F23	22	F	2021-11-23_13h42.17.911	THAI_DOC	2021.2.3	Win32	60.0060006	0	96	96	96	1
m	1	0.7347						INGENSO	np	7	0	baseline	500	nonparola	2	ong	0	no	VL22F23	22	F	2021-11-23_13h42.17.911	THAI_DOC	2021.2.3	Win32	60.0060006	0	97	97	97	1
m	1	0.778						COVALLO	np	7	0	baseline	250	nonparola	2	ong	0	no	VL22F23	22	F	2021-11-23_13h42.17.911	THAI_DOC	2021.2.3	Win32	60.0060006	0	98	98	98	1
z	1	0.8558						MONACO	p	6	24	baseline	250	parola	1	ong	0	no	VL22F23	22	F	2021-11-23_13h42.17.911	THAI_DOC	2021.2.3	Win32	60.0060006	0	99	99	99	1
z	1	1.6415						DILUVIO	p	7	34	monitoring	0	parola	1	ong	0	no	VL22F23	22	F	2021-11-23_13h42.17.911	THAI_DOC	2021.2.3	Win32	60.0060006						0	0	0	0	1
m	1	1.0345						PADATO	np	6	0	monitoring	250	nonparola	2	ong	0	no	VL22F23	22	F	2021-11-23_13h42.17.911	THAI_DOC	2021.2.3	Win32	60.0060006						0	1	1	1	1
z	1	0.8597						STIVALE	p	7	10	monitoring	0	parola	1	ong	0	no	VL22F23	22	F	2021-11-23_13h42.17.911	THAI_DOC	2021.2.3	Win32	60.0060006						0	2	2	2	1
m	1	1.2044						BAMMINO	np	7	0	monitoring	0	nonparola	2	ong	0	no	VL22F23	22	F	2021-11-23_13h42.17.911	THAI_DOC	2021.2.3	Win32	60.0060006						0	3	3	3	1
m	1	1.0126						NUDOLA	np	6	0	monitoring	250	nonparola	2	ong	0	no	VL22F23	22	F	2021-11-23_13h42.17.911	THAI_DOC	2021.2.3	Win32	60.0060006						0	4	4	4	1
z	1	0.9146						ZAMPINO	p	7	6	monitoring	500	parola	1	ong	0	no	VL22F23	22	F	2021-11-23_13h42.17.911	THAI_DOC	2021.2.3	Win32	60.0060006						0	5	5	5	1
z	1	1.492						CALDAIA	p	7	12	monitoring	250	parola	1	ong	0	no	VL22F23	22	F	2021-11-23_13h42.17.911	THAI_DOC	2021.2.3	Win32	60.0060006						0	6	6	6	1
m	1	0.9102						FULGINE	np	7	0	monitoring	0	nonparola	2	ong	0	no	VL22F23	22	F	2021-11-23_13h42.17.911	THAI_DOC	2021.2.3	Win32	60.0060006						0	7	7	7	1
z	1	0.832						URANIO	p	6	9	monitoring	250	parola	1	ong	0	no	VL22F23	22	F	2021-11-23_13h42.17.911	THAI_DOC	2021.2.3	Win32	60.0060006						0	8	8	8	1
m	1	0.9098						APISSO	np	6	0	monitoring	500	nonparola	2	ong	0	no	VL22F23	22	F	2021-11-23_13h42.17.911	THAI_DOC	2021.2.3	Win32	60.0060006						0	9	9	9	1
m	0	0.8714						CAGERMA	np	7	0	monitoring	0	l	2	pmcue	0	no	VL22F23	22	F	2021-11-23_13h42.17.911	THAI_DOC	2021.2.3	Win32	60.0060006						0	10	10	10	1
z	1	1.3527						TAZZINA	p	7	10	monitoring	250	parola	1	ong	0	no	VL22F23	22	F	2021-11-23_13h42.17.911	THAI_DOC	2021.2.3	Win32	60.0060006						0	11	11	11	1
z	1	1.0377						VAPORE	p	6	40	monitoring	0	parola	1	ong	0	no	VL22F23	22	F	2021-11-23_13h42.17.911	THAI_DOC	2021.2.3	Win32	60.0060006						0	12	12	12	1
m	1	1.3144						FEDORE	np	6	0	monitoring	250	nonparola	2	ong	0	no	VL22F23	22	F	2021-11-23_13h42.17.911	THAI_DOC	2021.2.3	Win32	60.0060006						0	13	13	13	1
z	1	1.0685						MONTONE	p	7	8	monitoring	250	parola	1	ong	0	no	VL22F23	22	F	2021-11-23_13h42.17.911	THAI_DOC	2021.2.3	Win32	60.0060006						0	14	14	14	1
m	1	1.38						CANEZZA	np	7	0	monitoring	0	nonparola	2	ong	0	no	VL22F23	22	F	2021-11-23_13h42.17.911	THAI_DOC	2021.2.3	Win32	60.0060006						0	15	15	15	1
m	1	1.0572						RAGINA	np	6	0	monitoring	250	nonparola	2	ong	0	no	VL22F23	22	F	2021-11-23_13h42.17.911	THAI_DOC	2021.2.3	Win32	60.0060006						0	16	16	16	1
z	1	0.989						AGNELLO	p	7	17	monitoring	250	parola	1	ong	0	no	VL22F23	22	F	2021-11-23_13h42.17.911	THAI_DOC	2021.2.3	Win32	60.0060006						0	17	17	17	1
m	1	1.1484						PINARIO	np	7	0	monitoring	250	nonparola	2	ong	0	no	VL22F23	22	F	2021-11-23_13h42.17.911	THAI_DOC	2021.2.3	Win32	60.0060006						0	18	18	18	1
m	1	1.1595						INDANO	np	6	0	monitoring	500	nonparola	2	ong	0	no	VL22F23	22	F	2021-11-23_13h42.17.911	THAI_DOC	2021.2.3	Win32	60.0060006						0	19	19	19	1
z	1	0.8562						BISTURI	p	7	8	monitoring	250	parola	1	ong	0	no	VL22F23	22	F	2021-11-23_13h42.17.911	THAI_DOC	2021.2.3	Win32	60.0060006						0	20	20	20	1
m	1	1.2204						SECONTO	np	7	0	monitoring	250	nonparola	2	ong	0	no	VL22F23	22	F	2021-11-23_13h42.17.911	THAI_DOC	2021.2.3	Win32	60.0060006						0	21	21	21	1
l	1	0.8297						POMATA	p	6	0	monitoring	500	l	1	pmcue	0	no	VL22F23	22	F	2021-11-23_13h42.17.911	THAI_DOC	2021.2.3	Win32	60.0060006						0	22	22	22	1
m	1	1.4083						UMETTA	np	6	0	monitoring	250	nonparola	2	ong	0	no	VL22F23	22	F	2021-11-23_13h42.17.911	THAI_DOC	2021.2.3	Win32	60.0060006						0	23	23	23	1
z	1	0.8029						FRUSCIO	p	7	9	monitoring	0	parola	1	ong	0	no	VL22F23	22	F	2021-11-23_13h42.17.911	THAI_DOC	2021.2.3	Win32	60.0060006						0	24	24	24	1
z	1	0.9553						ORDIGNO	p	7	15	monitoring	250	parola	1	ong	0	no	VL22F23	22	F	2021-11-23_13h42.17.911	THAI_DOC	2021.2.3	Win32	60.0060006						0	25	25	25	1
	0							METALO	np	6	0	monitoring	0	nonparola	2	ong	0	no	VL22F23	22	F	2021-11-23_13h42.17.911	THAI_DOC	2021.2.3	Win32	60.0060006						0	26	26	26	1
m	1	1.0837						GAVERA	np	6	0	monitoring	500	nonparola	2	ong	0	no	VL22F23	22	F	2021-11-23_13h42.17.911	THAI_DOC	2021.2.3	Win32	60.0060006						0	27	27	27	1
z	1	0.925						INSERTO	p	7	9	monitoring	0	parola	1	ong	0	no	VL22F23	22	F	2021-11-23_13h42.17.911	THAI_DOC	2021.2.3	Win32	60.0060006						0	28	28	28	1
z	1	1.0131						VICARIO	p	7	9	monitoring	500	parola	1	ong	0	no	VL22F23	22	F	2021-11-23_13h42.17.911	THAI_DOC	2021.2.3	Win32	60.0060006						0	29	29	29	1
m	1	1.1215						ACENDA	np	6	0	monitoring	0	nonparola	2	ong	0	no	VL22F23	22	F	2021-11-23_13h42.17.911	THAI_DOC	2021.2.3	Win32	60.0060006						0	30	30	30	1
z	1	0.9922						DECADE	p	6	7	monitoring	0	parola	1	ong	0	no	VL22F23	22	F	2021-11-23_13h42.17.911	THAI_DOC	2021.2.3	Win32	60.0060006						0	31	31	31	1
m	1	0.982						PALETE	np	6	0	monitoring	500	nonparola	2	ong	0	no	VL22F23	22	F	2021-11-23_13h42.17.911	THAI_DOC	2021.2.3	Win32	60.0060006						0	32	32	32	1
z	1	0.9734						SENAPE	p	6	17	monitoring	500	parola	1	ong	0	no	VL22F23	22	F	2021-11-23_13h42.17.911	THAI_DOC	2021.2.3	Win32	60.0060006						0	33	33	33	1
m	1	1.1708						TENTONO	np	7	0	monitoring	0	nonparola	2	ong	0	no	VL22F23	22	F	2021-11-23_13h42.17.911	THAI_DOC	2021.2.3	Win32	60.0060006						0	34	34	34	1
l	1	0.7998						MANICO	p	6	12	monitoring	0	l	1	pmcue	0	no	VL22F23	22	F	2021-11-23_13h42.17.911	THAI_DOC	2021.2.3	Win32	60.0060006						0	35	35	35	1
z	1	0.8808						GETTONE	p	7	5	monitoring	250	parola	1	ong	0	no	VL22F23	22	F	2021-11-23_13h42.17.911	THAI_DOC	2021.2.3	Win32	60.0060006						0	36	36	36	1
m	1	1.1969						CALERA	np	6	0	monitoring	500	nonparola	2	ong	0	no	VL22F23	22	F	2021-11-23_13h42.17.911	THAI_DOC	2021.2.3	Win32	60.0060006						0	37	37	37	1
z	1	0.8319						USTIONE	p	7	20	monitoring	500	parola	1	ong	0	no	VL22F23	22	F	2021-11-23_13h42.17.911	THAI_DOC	2021.2.3	Win32	60.0060006						0	38	38	38	1
z	1	1.7427						LEGNAME	p	7	7	monitoring	0	parola	1	ong	0	no	VL22F23	22	F	2021-11-23_13h42.17.911	THAI_DOC	2021.2.3	Win32	60.0060006						0	39	39	39	1
m	1	1.4578						MODIVO	np	6	0	monitoring	0	nonparola	2	ong	0	no	VL22F23	22	F	2021-11-23_13h42.17.911	THAI_DOC	2021.2.3	Win32	60.0060006						0	40	40	40	1
z	1	0.8984						RADURA	p	6	9	monitoring	0	parola	1	ong	0	no	VL22F23	22	F	2021-11-23_13h42.17.911	THAI_DOC	2021.2.3	Win32	60.0060006						0	41	41	41	1
m	1	0.9184						TUANTO	np	6	0	monitoring	250	nonparola	2	ong	0	no	VL22F23	22	F	2021-11-23_13h42.17.911	THAI_DOC	2021.2.3	Win32	60.0060006						0	42	42	42	1
z	1	1.5298						PICCONE	p	7	11	monitoring	0	parola	1	ong	0	no	VL22F23	22	F	2021-11-23_13h42.17.911	THAI_DOC	2021.2.3	Win32	60.0060006						0	43	43	43	1
m	1	0.9911						LACREME	np	7	0	monitoring	250	nonparola	2	ong	0	no	VL22F23	22	F	2021-11-23_13h42.17.911	THAI_DOC	2021.2.3	Win32	60.0060006						0	44	44	44	1
m	1	1.0469						DILITTA	np	7	0	monitoring	500	nonparola	2	ong	0	no	VL22F23	22	F	2021-11-23_13h42.17.911	THAI_DOC	2021.2.3	Win32	60.0060006						0	45	45	45	1
l	1	1.6184						TOMANTE	np	7	0	monitoring	0	l	2	pmcue	0	no	VL22F23	22	F	2021-11-23_13h42.17.911	THAI_DOC	2021.2.3	Win32	60.0060006						0	46	46	46	1
z	1	0.7987						OTTONE	p	6	17	monitoring	500	parola	1	ong	0	no	VL22F23	22	F	2021-11-23_13h42.17.911	THAI_DOC	2021.2.3	Win32	60.0060006						0	47	47	47	1
z	1	1.4847						GAZEBO	p	6	8	monitoring	0	parola	1	ong	0	no	VL22F23	22	F	2021-11-23_13h42.17.911	THAI_DOC	2021.2.3	Win32	60.0060006						0	48	48	48	1
m	1	1.0891						NENICO	np	6	0	monitoring	250	nonparola	2	ong	0	no	VL22F23	22	F	2021-11-23_13h42.17.911	THAI_DOC	2021.2.3	Win32	60.0060006						0	49	49	49	1
z	1	1.1147						ARPIONE	p	7	12	monitoring	250	parola	1	ong	0	no	VL22F23	22	F	2021-11-23_13h42.17.911	THAI_DOC	2021.2.3	Win32	60.0060006						0	50	50	50	1
m	1	0.9146						VANIGIA	np	7	0	monitoring	500	nonparola	2	ong	0	no	VL22F23	22	F	2021-11-23_13h42.17.911	THAI_DOC	2021.2.3	Win32	60.0060006						0	51	51	51	1
m	1	0.8739						EBLISSE	np	7	0	monitoring	0	nonparola	2	ong	0	no	VL22F23	22	F	2021-11-23_13h42.17.911	THAI_DOC	2021.2.3	Win32	60.0060006						0	52	52	52	1
z	1	1.0921						CARTINA	p	7	13	monitoring	250	parola	1	ong	0	no	VL22F23	22	F	2021-11-23_13h42.17.911	THAI_DOC	2021.2.3	Win32	60.0060006						0	53	53	53	1
m	1	1.3086						TECITA	np	6	0	monitoring	500	nonparola	2	ong	0	no	VL22F23	22	F	2021-11-23_13h42.17.911	THAI_DOC	2021.2.3	Win32	60.0060006						0	54	54	54	1
z	1	0.968						FELINO	p	6	9	monitoring	500	parola	1	ong	0	no	VL22F23	22	F	2021-11-23_13h42.17.911	THAI_DOC	2021.2.3	Win32	60.0060006						0	55	55	55	1
m	1	1.2966						GINEVRO	np	7	0	monitoring	250	nonparola	2	ong	0	no	VL22F23	22	F	2021-11-23_13h42.17.911	THAI_DOC	2021.2.3	Win32	60.0060006						0	56	56	56	1
m	1	1.6597						ELANCO	np	6	0	monitoring	250	nonparola	2	ong	0	no	VL22F23	22	F	2021-11-23_13h42.17.911	THAI_DOC	2021.2.3	Win32	60.0060006						0	57	57	57	1
z	1	0.9498						BIDONE	p	6	13	monitoring	0	parola	1	ong	0	no	VL22F23	22	F	2021-11-23_13h42.17.911	THAI_DOC	2021.2.3	Win32	60.0060006						0	58	58	58	1
z	1	0.825						LEMURE	p	6	3	monitoring	500	parola	1	ong	0	no	VL22F23	22	F	2021-11-23_13h42.17.911	THAI_DOC	2021.2.3	Win32	60.0060006						0	59	59	59	1
l	1	0.8315						SAGOMA	p	6	0	monitoring	250	l	1	pmcue	0	no	VL22F23	22	F	2021-11-23_13h42.17.911	THAI_DOC	2021.2.3	Win32	60.0060006						0	60	60	60	1
z	1	0.8393						REPERTO	p	7	7	monitoring	0	parola	1	ong	0	no	VL22F23	22	F	2021-11-23_13h42.17.911	THAI_DOC	2021.2.3	Win32	60.0060006						0	61	61	61	1
m	1	1.03						MIDULLO	np	7	0	monitoring	250	nonparola	2	ong	0	no	VL22F23	22	F	2021-11-23_13h42.17.911	THAI_DOC	2021.2.3	Win32	60.0060006						0	62	62	62	1
m	1	1.0678						DANNOLA	np	7	0	monitoring	500	nonparola	2	ong	0	no	VL22F23	22	F	2021-11-23_13h42.17.911	THAI_DOC	2021.2.3	Win32	60.0060006						0	63	63	63	1
z	1	1.1364						ORFANO	p	6	9	monitoring	500	parola	1	ong	0	no	VL22F23	22	F	2021-11-23_13h42.17.911	THAI_DOC	2021.2.3	Win32	60.0060006						0	64	64	64	1
m	1	0.9175						BANENA	np	6	0	monitoring	250	nonparola	2	ong	0	no	VL22F23	22	F	2021-11-23_13h42.17.911	THAI_DOC	2021.2.3	Win32	60.0060006						0	65	65	65	1
m	1	1.1628						FERPATA	np	7	0	monitoring	0	nonparola	2	ong	0	no	VL22F23	22	F	2021-11-23_13h42.17.911	THAI_DOC	2021.2.3	Win32	60.0060006						0	66	66	66	1
z	1	0.8206						NEURONE	p	7	11	monitoring	250	parola	1	ong	0	no	VL22F23	22	F	2021-11-23_13h42.17.911	THAI_DOC	2021.2.3	Win32	60.0060006						0	67	67	67	1
m	1	1.52						LATTERA	np	7	0	monitoring	500	nonparola	2	ong	0	no	VL22F23	22	F	2021-11-23_13h42.17.911	THAI_DOC	2021.2.3	Win32	60.0060006						0	68	68	68	1
m	1	1.6532						GESIONE	np	7	0	monitoring	500	nonparola	2	ong	0	no	VL22F23	22	F	2021-11-23_13h42.17.911	THAI_DOC	2021.2.3	Win32	60.0060006						0	69	69	69	1
z	1	1.9035						PEDANA	p	6	18	monitoring	500	parola	1	ong	0	no	VL22F23	22	F	2021-11-23_13h42.17.911	THAI_DOC	2021.2.3	Win32	60.0060006						0	70	70	70	1
l	1	1.0497						MACIATA	np	7	0	monitoring	500	l	2	pmcue	0	no	VL22F23	22	F	2021-11-23_13h42.17.911	THAI_DOC	2021.2.3	Win32	60.0060006						0	71	71	71	1
m	1	1.4296						FIOLINO	np	7	0	monitoring	250	nonparola	2	ong	0	no	VL22F23	22	F	2021-11-23_13h42.17.911	THAI_DOC	2021.2.3	Win32	60.0060006						0	72	72	72	1
z	1	1.1509						INGORGO	p	7	16	monitoring	0	parola	1	ong	0	no	VL22F23	22	F	2021-11-23_13h42.17.911	THAI_DOC	2021.2.3	Win32	60.0060006						0	73	73	73	1
m	1	0.9326						IMPORO	np	6	0	monitoring	250	nonparola	2	ong	0	no	VL22F23	22	F	2021-11-23_13h42.17.911	THAI_DOC	2021.2.3	Win32	60.0060006						0	74	74	74	1
z	1	0.8354						NOBILE	p	6	29	monitoring	500	parola	1	ong	0	no	VL22F23	22	F	2021-11-23_13h42.17.911	THAI_DOC	2021.2.3	Win32	60.0060006						0	75	75	75	1
z	1	1.132						MINIERA	p	7	19	monitoring	500	parola	1	ong	0	no	VL22F23	22	F	2021-11-23_13h42.17.911	THAI_DOC	2021.2.3	Win32	60.0060006						0	76	76	76	1
m	1	1.0964						ALLARVE	np	7	0	monitoring	500	nonparola	2	ong	0	no	VL22F23	22	F	2021-11-23_13h42.17.911	THAI_DOC	2021.2.3	Win32	60.0060006						0	77	77	77	1
m	1	0.9842						DIBANO	np	6	0	monitoring	250	nonparola	2	ong	0	no	VL22F23	22	F	2021-11-23_13h42.17.911	THAI_DOC	2021.2.3	Win32	60.0060006						0	78	78	78	1
z	1	0.8547						FAGOTTO	p	7	7	monitoring	0	parola	1	ong	0	no	VL22F23	22	F	2021-11-23_13h42.17.911	THAI_DOC	2021.2.3	Win32	60.0060006						0	79	79	79	1
z	1	0.7728						PALUDE	p	6	13	monitoring	0	parola	1	ong	0	no	VL22F23	22	F	2021-11-23_13h42.17.911	THAI_DOC	2021.2.3	Win32	60.0060006						0	80	80	80	1
m	1	1.0375						MUDINO	np	6	0	monitoring	500	nonparola	2	ong	0	no	VL22F23	22	F	2021-11-23_13h42.17.911	THAI_DOC	2021.2.3	Win32	60.0060006						0	81	81	81	1
m	1	1.0014						ESTEBA	np	6	0	monitoring	500	nonparola	2	ong	0	no	VL22F23	22	F	2021-11-23_13h42.17.911	THAI_DOC	2021.2.3	Win32	60.0060006						0	82	82	82	1
l	1	0.8544						MANTIDE	p	7	9	monitoring	250	l	1	pmcue	0	no	VL22F23	22	F	2021-11-23_13h42.17.911	THAI_DOC	2021.2.3	Win32	60.0060006						0	83	83	83	1
z	1	0.796						UVETTA	p	6	11	monitoring	500	parola	1	ong	0	no	VL22F23	22	F	2021-11-23_13h42.17.911	THAI_DOC	2021.2.3	Win32	60.0060006						0	84	84	84	1
z	1	0.8717						ESILIO	p	6	41	monitoring	250	parola	1	ong	0	no	VL22F23	22	F	2021-11-23_13h42.17.911	THAI_DOC	2021.2.3	Win32	60.0060006						0	85	85	85	1
m	1	1.0299						RECRUTA	np	7	0	monitoring	500	nonparola	2	ong	0	no	VL22F23	22	F	2021-11-23_13h42.17.911	THAI_DOC	2021.2.3	Win32	60.0060006						0	86	86	86	1
z	1	1.2814						TIMONE	p	7	31	monitoring	250	parola	1	ong	0	no	VL22F23	22	F	2021-11-23_13h42.17.911	THAI_DOC	2021.2.3	Win32	60.0060006						0	87	87	87	1
z	1	0.8375						CAVOLO	p	6	13	monitoring	0	parola	1	ong	0	no	VL22F23	22	F	2021-11-23_13h42.17.911	THAI_DOC	2021.2.3	Win32	60.0060006						0	88	88	88	1
m	1	1.7372						NOTTARE	np	7	0	monitoring	500	nonparola	2	ong	0	no	VL22F23	22	F	2021-11-23_13h42.17.911	THAI_DOC	2021.2.3	Win32	60.0060006						0	89	89	89	1
z	1	1.0017						LICHENE	p	7	7	monitoring	0	parola	1	ong	0	no	VL22F23	22	F	2021-11-23_13h42.17.911	THAI_DOC	2021.2.3	Win32	60.0060006						0	90	90	90	1
m	1	1.5295						PUSTINO	np	7	0	monitoring	500	nonparola	2	ong	0	no	VL22F23	22	F	2021-11-23_13h42.17.911	THAI_DOC	2021.2.3	Win32	60.0060006						0	91	91	91	1
z	1	0.9266						MULINO	p	6	7	monitoring	0	parola	1	ong	0	no	VL22F23	22	F	2021-11-23_13h42.17.911	THAI_DOC	2021.2.3	Win32	60.0060006						0	92	92	92	1
m	1	1.1498						VAROLO	np	6	0	monitoring	0	nonparola	2	ong	0	no	VL22F23	22	F	2021-11-23_13h42.17.911	THAI_DOC	2021.2.3	Win32	60.0060006						0	93	93	93	1
l	1	0.9891						ENIGMA	p	6	9	monitoring	500	l	1	pmcue	0	no	VL22F23	22	F	2021-11-23_13h42.17.911	THAI_DOC	2021.2.3	Win32	60.0060006						0	94	94	94	1
z	1	1.4502						NARICE	p	6	15	monitoring	250	parola	1	ong	0	no	VL22F23	22	F	2021-11-23_13h42.17.911	THAI_DOC	2021.2.3	Win32	60.0060006						0	95	95	95	1
m	1	0.8324						CAVIDE	np	6	0	monitoring	500	nonparola	2	ong	0	no	VL22F23	22	F	2021-11-23_13h42.17.911	THAI_DOC	2021.2.3	Win32	60.0060006						0	96	96	96	1
m	1	0.8996						VOLACE	np	6	0	monitoring	0	nonparola	2	ong	0	no	VL22F23	22	F	2021-11-23_13h42.17.911	THAI_DOC	2021.2.3	Win32	60.0060006						0	97	97	97	1
m	1	1.3789						SADICE	np	6	0	monitoring	0	nonparola	2	ong	0	no	VL22F23	22	F	2021-11-23_13h42.17.911	THAI_DOC	2021.2.3	Win32	60.0060006						0	98	98	98	1
z	1	0.8052						VORTICE	p	7	14	monitoring	250	parola	1	ong	0	no	VL22F23	22	F	2021-11-23_13h42.17.911	THAI_DOC	2021.2.3	Win32	60.0060006						0	99	99	99	1
																			VL22F23	22	F	2021-11-23_13h42.17.911	THAI_DOC	2021.2.3	Win32	60.0060006											y	1	14.7385	y	0	12.2418	n	1	4.6029
