# Supplementary material for: Thinking about it: the impact of COVID-19-related stimuli on prospective memory
Source: PeerJ. 2023 Nov 16;11:e16389. doi: 10.7717/peerj.16389 (PMC10657566; doi:10.7717/peerj.16389)
Supplement: Supplemental Information 4 — The raw data from both the task and the questionnaire. Both folders are divided in the three conditions (COV, DOC, and NEGA) depending on the presented video clip. [file peerj-11-16389-s004.zip › Data/RAW_Data_Task/DOC_version/EF20F9_doc.csv]

trial_key.keys	trial_key.corr	trial_key.rt	trials_loop_practice.thisRepN	trials_loop_practice.thisTrialN	trials_loop_practice.thisN	trials_loop_practice.thisIndex	trials_loop_practice.ran	stimolo	parolanonparola	lunghezza	frequenza	blocco	jitter	rispcorr	StimTrig	stim_type	stimulus_after	underline	ID_Soggetto*	Età*	Sesso	date	expName	psychopyVersion	OS	frameRate	trials_loop_baseline.thisRepN	trials_loop_baseline.thisTrialN	trials_loop_baseline.thisN	trials_loop_baseline.thisIndex	trials_loop_baseline.ran	trials_loop_attention.thisRepN	trials_loop_attention.thisTrialN	trials_loop_attention.thisN	trials_loop_attention.thisIndex	trials_loop_attention.ran	neutral1_key.keys	neutral1_key.corr	neutral1_key.rt	neutral1_key_2.keys	neutral1_key_2.corr	neutral1_key_2.rt	neutral1_key_3.keys	neutral1_key_3.corr	neutral1_key_3.rt
z	1	1.0109	0	0	0	0	1	ARANCIA	p	7	31	practice	500	parola	1	ong	0	no	EF20F9	20	F	2021-10-09_22h56.52.006	THAI_DOC	2021.2.3	Win32	59.96282305
m	1	0.9391	0	1	1	1	1	RECINA	np	6	0	practice	500	nonparola	2	ong	0	no	EF20F9	20	F	2021-10-09_22h56.52.006	THAI_DOC	2021.2.3	Win32	59.96282305
m	1	0.8653	0	2	2	2	1	TUCCANA	np	7	0	practice	250	nonparola	2	ong	0	no	EF20F9	20	F	2021-10-09_22h56.52.006	THAI_DOC	2021.2.3	Win32	59.96282305
z	1	0.5964	0	3	3	3	1	PETTINE	p	7	1	practice	0	parola	1	ong	0	no	EF20F9	20	F	2021-10-09_22h56.52.006	THAI_DOC	2021.2.3	Win32	59.96282305
m	1	1.0313	0	4	4	4	1	INFITO	np	6	0	practice	500	nonparola	2	ong	0	no	EF20F9	20	F	2021-10-09_22h56.52.006	THAI_DOC	2021.2.3	Win32	59.96282305
z	1	0.8208	0	5	5	5	1	GIUDICE	p	7	374	practice	500	parola	1	ong	0	no	EF20F9	20	F	2021-10-09_22h56.52.006	THAI_DOC	2021.2.3	Win32	59.96282305
z	1	0.7184	0	6	6	6	1	VOLANTE	p	7	89	practice	0	parola	1	ong	0	no	EF20F9	20	F	2021-10-09_22h56.52.006	THAI_DOC	2021.2.3	Win32	59.96282305
m	1	0.498	0	7	7	7	1	CUBELA	np	6	0	practice	250	nonparola	2	ong	0	no	EF20F9	20	F	2021-10-09_22h56.52.006	THAI_DOC	2021.2.3	Win32	59.96282305
m	1	0.762	0	8	8	8	1	LUGGINE	np	7	0	practice	0	nonparola	2	ong	0	no	EF20F9	20	F	2021-10-09_22h56.52.006	THAI_DOC	2021.2.3	Win32	59.96282305
z	1	0.5042	0	9	9	9	1	DISEGNO	p	7	201	practice	0	parola	1	ong	0	no	EF20F9	20	F	2021-10-09_22h56.52.006	THAI_DOC	2021.2.3	Win32	59.96282305
m	0	0.8181						RELITTO	p	7	8	baseline	500	parola	1	ong	0	no	EF20F9	20	F	2021-10-09_22h56.52.006	THAI_DOC	2021.2.3	Win32	59.96282305	0	0	0	0	1
m	0	0.7791						GERANIO	p	7	12	baseline	250	parola	1	ong	0	no	EF20F9	20	F	2021-10-09_22h56.52.006	THAI_DOC	2021.2.3	Win32	59.96282305	0	1	1	1	1
m	1	0.828						VANANGA	np	7	0	baseline	0	nonparola	2	ong	0	no	EF20F9	20	F	2021-10-09_22h56.52.006	THAI_DOC	2021.2.3	Win32	59.96282305	0	2	2	2	1
z	1	0.7925						NATICA	p	6	5	baseline	250	parola	1	ong	0	no	EF20F9	20	F	2021-10-09_22h56.52.006	THAI_DOC	2021.2.3	Win32	59.96282305	0	3	3	3	1
m	1	0.7188						USTELLO	np	7	0	baseline	500	nonparola	2	ong	0	no	EF20F9	20	F	2021-10-09_22h56.52.006	THAI_DOC	2021.2.3	Win32	59.96282305	0	4	4	4	1
z	1	0.6939						METANO	p	6	17	baseline	250	parola	1	ong	0	no	EF20F9	20	F	2021-10-09_22h56.52.006	THAI_DOC	2021.2.3	Win32	59.96282305	0	5	5	5	1
m	1	0.7718						FIURIA	np	6	0	baseline	500	nonparola	2	ong	0	no	EF20F9	20	F	2021-10-09_22h56.52.006	THAI_DOC	2021.2.3	Win32	59.96282305	0	6	6	6	1
z	1	0.6646						SUGHERO	p	7	5	baseline	250	parola	1	ong	0	no	EF20F9	20	F	2021-10-09_22h56.52.006	THAI_DOC	2021.2.3	Win32	59.96282305	0	7	7	7	1
m	1	0.7609						PIROTA	np	6	0	baseline	250	nonparola	2	ong	0	no	EF20F9	20	F	2021-10-09_22h56.52.006	THAI_DOC	2021.2.3	Win32	59.96282305	0	8	8	8	1
m	1	0.8386						BAMBORA	np	7	0	baseline	0	nonparola	2	ong	0	no	EF20F9	20	F	2021-10-09_22h56.52.006	THAI_DOC	2021.2.3	Win32	59.96282305	0	9	9	9	1
z	1	0.9774						PETALO	p	6	27	baseline	250	parola	1	ong	0	no	EF20F9	20	F	2021-10-09_22h56.52.006	THAI_DOC	2021.2.3	Win32	59.96282305	0	10	10	10	1
z	1	0.8667						ELMETTO	p	7	5	baseline	0	parola	1	ong	0	no	EF20F9	20	F	2021-10-09_22h56.52.006	THAI_DOC	2021.2.3	Win32	59.96282305	0	11	11	11	1
m	1	0.689						DOBILE	np	6	0	baseline	250	nonparola	2	ong	0	no	EF20F9	20	F	2021-10-09_22h56.52.006	THAI_DOC	2021.2.3	Win32	59.96282305	0	12	12	12	1
z	1	0.7956						BAVERO	p	6	7	baseline	0	parola	1	ong	0	no	EF20F9	20	F	2021-10-09_22h56.52.006	THAI_DOC	2021.2.3	Win32	59.96282305	0	13	13	13	1
z	1	0.7162						VALENZA	p	7	10	baseline	500	parola	1	ong	0	no	EF20F9	20	F	2021-10-09_22h56.52.006	THAI_DOC	2021.2.3	Win32	59.96282305	0	14	14	14	1
m	1	0.6714						ORDONE	np	6	0	baseline	250	nonparola	2	ong	0	no	EF20F9	20	F	2021-10-09_22h56.52.006	THAI_DOC	2021.2.3	Win32	59.96282305	0	15	15	15	1
m	1	0.8061						TERPONE	np	7	0	baseline	250	nonparola	2	ong	0	no	EF20F9	20	F	2021-10-09_22h56.52.006	THAI_DOC	2021.2.3	Win32	59.96282305	0	16	16	16	1
z	1	0.7199						INCHINO	p	7	10	baseline	250	parola	1	ong	0	no	EF20F9	20	F	2021-10-09_22h56.52.006	THAI_DOC	2021.2.3	Win32	59.96282305	0	17	17	17	1
z	1	0.7813						ETTARO	p	6	31	baseline	0	parola	1	ong	0	no	EF20F9	20	F	2021-10-09_22h56.52.006	THAI_DOC	2021.2.3	Win32	59.96282305	0	18	18	18	1
m	1	0.6377						LUVACA	np	6	0	baseline	250	nonparola	2	ong	0	no	EF20F9	20	F	2021-10-09_22h56.52.006	THAI_DOC	2021.2.3	Win32	59.96282305	0	19	19	19	1
z	1	0.6042						DUETTO	p	6	23	baseline	500	parola	1	ong	0	no	EF20F9	20	F	2021-10-09_22h56.52.006	THAI_DOC	2021.2.3	Win32	59.96282305	0	20	20	20	1
m	1	0.7498						PUPILE	np	6	0	baseline	250	nonparola	2	ong	0	no	EF20F9	20	F	2021-10-09_22h56.52.006	THAI_DOC	2021.2.3	Win32	59.96282305	0	21	21	21	1
m	1	0.7114						STOVACO	np	7	0	baseline	0	nonparola	2	ong	0	no	EF20F9	20	F	2021-10-09_22h56.52.006	THAI_DOC	2021.2.3	Win32	59.96282305	0	22	22	22	1
z	1	0.6052						BARILE	p	6	7	baseline	500	parola	1	ong	0	no	EF20F9	20	F	2021-10-09_22h56.52.006	THAI_DOC	2021.2.3	Win32	59.96282305	0	23	23	23	1
m	1	0.6634						RANAIO	np	6	0	baseline	250	nonparola	2	ong	0	no	EF20F9	20	F	2021-10-09_22h56.52.006	THAI_DOC	2021.2.3	Win32	59.96282305	0	24	24	24	1
z	1	0.6638						CAVERNA	p	7	14	baseline	250	parola	1	ong	0	no	EF20F9	20	F	2021-10-09_22h56.52.006	THAI_DOC	2021.2.3	Win32	59.96282305	0	25	25	25	1
m	1	0.8162						ROTOIA	np	7	0	baseline	500	nonparola	2	ong	0	no	EF20F9	20	F	2021-10-09_22h56.52.006	THAI_DOC	2021.2.3	Win32	59.96282305	0	26	26	26	1
z	1	0.5712						ALTURA	p	6	8	baseline	500	parola	1	ong	0	no	EF20F9	20	F	2021-10-09_22h56.52.006	THAI_DOC	2021.2.3	Win32	59.96282305	0	27	27	27	1
z	1	0.4917						DIPINTO	p	7	21	baseline	0	parola	1	ong	0	no	EF20F9	20	F	2021-10-09_22h56.52.006	THAI_DOC	2021.2.3	Win32	59.96282305	0	28	28	28	1
z	1	0.6272						LEGUME	p	6	11	baseline	250	parola	1	ong	0	no	EF20F9	20	F	2021-10-09_22h56.52.006	THAI_DOC	2021.2.3	Win32	59.96282305	0	29	29	29	1
m	1	0.5617						FEDINO	np	6	0	baseline	500	nonparola	2	ong	0	no	EF20F9	20	F	2021-10-09_22h56.52.006	THAI_DOC	2021.2.3	Win32	59.96282305	0	30	30	30	1
z	1	0.5452						MENSOLA	p	7	7	baseline	0	parola	1	ong	0	no	EF20F9	20	F	2021-10-09_22h56.52.006	THAI_DOC	2021.2.3	Win32	59.96282305	0	31	31	31	1
m	1	0.5709						ALCUME	np	6	0	baseline	500	nonparola	2	ong	0	no	EF20F9	20	F	2021-10-09_22h56.52.006	THAI_DOC	2021.2.3	Win32	59.96282305	0	32	32	32	1
z	1	0.6873						INNESTO	p	6	13	baseline	0	parola	1	ong	0	no	EF20F9	20	F	2021-10-09_22h56.52.006	THAI_DOC	2021.2.3	Win32	59.96282305	0	33	33	33	1
m	1	0.53						LAVENDA	np	7	0	baseline	0	nonparola	2	ong	0	no	EF20F9	20	F	2021-10-09_22h56.52.006	THAI_DOC	2021.2.3	Win32	59.96282305	0	34	34	34	1
m	0	0.7157						SLAVINA	p	7	5	baseline	500	parola	1	ong	0	no	EF20F9	20	F	2021-10-09_22h56.52.006	THAI_DOC	2021.2.3	Win32	59.96282305	0	35	35	35	1
z	1	0.5777						ORMONE	p	6	6	baseline	500	parola	1	ong	0	no	EF20F9	20	F	2021-10-09_22h56.52.006	THAI_DOC	2021.2.3	Win32	59.96282305	0	36	36	36	1
m	1	0.656						UMIONE	np	6	0	baseline	0	nonparola	2	ong	0	no	EF20F9	20	F	2021-10-09_22h56.52.006	THAI_DOC	2021.2.3	Win32	59.96282305	0	37	37	37	1
z	1	0.5501						SALAME	p	6	14	baseline	0	parola	1	ong	0	no	EF20F9	20	F	2021-10-09_22h56.52.006	THAI_DOC	2021.2.3	Win32	59.96282305	0	38	38	38	1
m	1	0.913						GANDOLA	np	7	0	baseline	500	nonparola	2	ong	0	no	EF20F9	20	F	2021-10-09_22h56.52.006	THAI_DOC	2021.2.3	Win32	59.96282305	0	39	39	39	1
z	0	0.779						DIGEGNO	np	7	0	baseline	500	nonparola	2	ong	0	no	EF20F9	20	F	2021-10-09_22h56.52.006	THAI_DOC	2021.2.3	Win32	59.96282305	0	40	40	40	1
m	1	0.7006						BACRECA	np	7	0	baseline	0	nonparola	2	ong	0	no	EF20F9	20	F	2021-10-09_22h56.52.006	THAI_DOC	2021.2.3	Win32	59.96282305	0	41	41	41	1
z	1	0.5837						RUDERE	p	6	8	baseline	250	parola	1	ong	0	no	EF20F9	20	F	2021-10-09_22h56.52.006	THAI_DOC	2021.2.3	Win32	59.96282305	0	42	42	42	1
m	1	0.5904						OSCITE	np	6	0	baseline	250	nonparola	2	ong	0	no	EF20F9	20	F	2021-10-09_22h56.52.006	THAI_DOC	2021.2.3	Win32	59.96282305	0	43	43	43	1
z	1	0.7259						NETTARE	p	7	14	baseline	500	parola	1	ong	0	no	EF20F9	20	F	2021-10-09_22h56.52.006	THAI_DOC	2021.2.3	Win32	59.96282305	0	44	44	44	1
m	1	0.9109						PENTERA	np	7	0	baseline	0	nonparola	2	ong	0	no	EF20F9	20	F	2021-10-09_22h56.52.006	THAI_DOC	2021.2.3	Win32	59.96282305	0	45	45	45	1
m	1	0.6335						NEBOZIO	np	7	0	baseline	250	nonparola	2	ong	0	no	EF20F9	20	F	2021-10-09_22h56.52.006	THAI_DOC	2021.2.3	Win32	59.96282305	0	46	46	46	1
z	1	0.6762						ZATTERA	p	7	14	baseline	500	parola	1	ong	0	no	EF20F9	20	F	2021-10-09_22h56.52.006	THAI_DOC	2021.2.3	Win32	59.96282305	0	47	47	47	1
z	1	0.7337						LAMIERA	p	7	11	baseline	500	parola	1	ong	0	no	EF20F9	20	F	2021-10-09_22h56.52.006	THAI_DOC	2021.2.3	Win32	59.96282305	0	48	48	48	1
m	1	0.6511						CULINA	np	6	0	baseline	500	nonparola	2	ong	0	no	EF20F9	20	F	2021-10-09_22h56.52.006	THAI_DOC	2021.2.3	Win32	59.96282305	0	49	49	49	1
z	1	0.6062						FALANGE	p	7	9	baseline	250	parola	1	ong	0	no	EF20F9	20	F	2021-10-09_22h56.52.006	THAI_DOC	2021.2.3	Win32	59.96282305	0	50	50	50	1
m	0	0.6756						PEDALE	p	6	16	baseline	500	parola	1	ong	0	no	EF20F9	20	F	2021-10-09_22h56.52.006	THAI_DOC	2021.2.3	Win32	59.96282305	0	51	51	51	1
m	1	0.8766						METARDO	np	7	0	baseline	500	nonparola	2	ong	0	no	EF20F9	20	F	2021-10-09_22h56.52.006	THAI_DOC	2021.2.3	Win32	59.96282305	0	52	52	52	1
m	0	0.5685						EMPORIO	p	7	3	baseline	250	parola	1	ong	0	no	EF20F9	20	F	2021-10-09_22h56.52.006	THAI_DOC	2021.2.3	Win32	59.96282305	0	53	53	53	1
m	1	0.7535						TAPORE	np	6	0	baseline	0	nonparola	2	ong	0	no	EF20F9	20	F	2021-10-09_22h56.52.006	THAI_DOC	2021.2.3	Win32	59.96282305	0	54	54	54	1
m	1	1.0683						DENTIDE	np	7	0	baseline	250	nonparola	2	ong	0	no	EF20F9	20	F	2021-10-09_22h56.52.006	THAI_DOC	2021.2.3	Win32	59.96282305	0	55	55	55	1
m	1	0.7734						SEPERTO	np	7	0	baseline	500	nonparola	2	ong	0	no	EF20F9	20	F	2021-10-09_22h56.52.006	THAI_DOC	2021.2.3	Win32	59.96282305	0	56	56	56	1
z	1	0.5348						MUCOSA	p	6	6	baseline	500	parola	1	ong	0	no	EF20F9	20	F	2021-10-09_22h56.52.006	THAI_DOC	2021.2.3	Win32	59.96282305	0	57	57	57	1
m	1	0.5189						BECULLA	np	7	0	baseline	250	nonparola	2	ong	0	no	EF20F9	20	F	2021-10-09_22h56.52.006	THAI_DOC	2021.2.3	Win32	59.96282305	0	58	58	58	1
z	1	0.6517						FUCINA	p	6	8	baseline	250	parola	1	ong	0	no	EF20F9	20	F	2021-10-09_22h56.52.006	THAI_DOC	2021.2.3	Win32	59.96282305	0	59	59	59	1
z	1	0.635						ECLISSI	p	7	5	baseline	0	parola	1	ong	0	no	EF20F9	20	F	2021-10-09_22h56.52.006	THAI_DOC	2021.2.3	Win32	59.96282305	0	60	60	60	1
z	1	0.5909						TROFEO	p	6	23	baseline	250	parola	1	ong	0	no	EF20F9	20	F	2021-10-09_22h56.52.006	THAI_DOC	2021.2.3	Win32	59.96282305	0	61	61	61	1
z	1	0.5518						ROTTAME	p	7	7	baseline	0	parola	1	ong	0	no	EF20F9	20	F	2021-10-09_22h56.52.006	THAI_DOC	2021.2.3	Win32	59.96282305	0	62	62	62	1
m	1	0.871						MENDOLO	np	7	0	baseline	500	nonparola	2	ong	0	no	EF20F9	20	F	2021-10-09_22h56.52.006	THAI_DOC	2021.2.3	Win32	59.96282305	0	63	63	63	1
m	1	0.8426						ARSINE	np	6	0	baseline	250	nonparola	2	ong	0	no	EF20F9	20	F	2021-10-09_22h56.52.006	THAI_DOC	2021.2.3	Win32	59.96282305	0	64	64	64	1
z	1	0.5848						TISANA	p	6	7	baseline	0	parola	1	ong	0	no	EF20F9	20	F	2021-10-09_22h56.52.006	THAI_DOC	2021.2.3	Win32	59.96282305	0	65	65	65	1
z	0	0.8527						ORLINO	np	6	0	baseline	0	nonparola	2	ong	0	no	EF20F9	20	F	2021-10-09_22h56.52.006	THAI_DOC	2021.2.3	Win32	59.96282305	0	66	66	66	1
m	0	0.7518						ARINGA	p	6	9	baseline	500	parola	1	ong	0	no	EF20F9	20	F	2021-10-09_22h56.52.006	THAI_DOC	2021.2.3	Win32	59.96282305	0	67	67	67	1
m	1	0.8577						TENGINE	np	7	0	baseline	0	nonparola	2	ong	0	no	EF20F9	20	F	2021-10-09_22h56.52.006	THAI_DOC	2021.2.3	Win32	59.96282305	0	68	68	68	1
z	1	0.5921						ATTICO	p	6	6	baseline	500	parola	1	ong	0	no	EF20F9	20	F	2021-10-09_22h56.52.006	THAI_DOC	2021.2.3	Win32	59.96282305	0	69	69	69	1
m	1	0.6179						VENORE	np	6	0	baseline	250	nonparola	2	ong	0	no	EF20F9	20	F	2021-10-09_22h56.52.006	THAI_DOC	2021.2.3	Win32	59.96282305	0	70	70	70	1
m	0	0.5914						DARSENA	p	7	9	baseline	0	parola	1	ong	0	no	EF20F9	20	F	2021-10-09_22h56.52.006	THAI_DOC	2021.2.3	Win32	59.96282305	0	71	71	71	1
z	0	0.7041						ALCIERE	np	7	0	baseline	250	nonparola	2	ong	0	no	EF20F9	20	F	2021-10-09_22h56.52.006	THAI_DOC	2021.2.3	Win32	59.96282305	0	72	72	72	1
m	1	0.8041						ENTIMO	np	6	0	baseline	0	nonparola	2	ong	0	no	EF20F9	20	F	2021-10-09_22h56.52.006	THAI_DOC	2021.2.3	Win32	59.96282305	0	73	73	73	1
z	1	0.6409						LIVIDO	p	6	8	baseline	500	parola	1	ong	0	no	EF20F9	20	F	2021-10-09_22h56.52.006	THAI_DOC	2021.2.3	Win32	59.96282305	0	74	74	74	1
z	1	0.5719						NAUSEA	p	6	15	baseline	0	parola	1	ong	0	no	EF20F9	20	F	2021-10-09_22h56.52.006	THAI_DOC	2021.2.3	Win32	59.96282305	0	75	75	75	1
z	0	0.6533						VERCACE	np	7	0	baseline	500	nonparola	2	ong	0	no	EF20F9	20	F	2021-10-09_22h56.52.006	THAI_DOC	2021.2.3	Win32	59.96282305	0	76	76	76	1
m	0	0.6859						COFANO	p	6	9	baseline	0	parola	1	ong	0	no	EF20F9	20	F	2021-10-09_22h56.52.006	THAI_DOC	2021.2.3	Win32	59.96282305	0	77	77	77	1
z	0	0.6612						USPICIO	np	7	0	baseline	250	nonparola	2	ong	0	no	EF20F9	20	F	2021-10-09_22h56.52.006	THAI_DOC	2021.2.3	Win32	59.96282305	0	78	78	78	1
z	1	0.7579						IMBUTO	p	6	9	baseline	0	parola	1	ong	0	no	EF20F9	20	F	2021-10-09_22h56.52.006	THAI_DOC	2021.2.3	Win32	59.96282305	0	79	79	79	1
m	1	0.6914						SADIVA	np	6	0	baseline	500	nonparola	2	ong	0	no	EF20F9	20	F	2021-10-09_22h56.52.006	THAI_DOC	2021.2.3	Win32	59.96282305	0	80	80	80	1
z	1	0.6019						BOZZOLO	p	7	7	baseline	0	parola	1	ong	0	no	EF20F9	20	F	2021-10-09_22h56.52.006	THAI_DOC	2021.2.3	Win32	59.96282305	0	81	81	81	1
m	1	0.6689						OMPICCIO	np	7	0	baseline	0	nonparola	2	ong	0	no	EF20F9	20	F	2021-10-09_22h56.52.006	THAI_DOC	2021.2.3	Win32	59.96282305	0	82	82	82	1
m	1	0.8187						LIMPONE	np	7	0	baseline	500	nonparola	2	ong	0	no	EF20F9	20	F	2021-10-09_22h56.52.006	THAI_DOC	2021.2.3	Win32	59.96282305	0	83	83	83	1
m	1	0.7589						NARCICO	np	7	0	baseline	250	nonparola	2	ong	0	no	EF20F9	20	F	2021-10-09_22h56.52.006	THAI_DOC	2021.2.3	Win32	59.96282305	0	84	84	84	1
z	1	0.7518						PASCOLO	p	7	7	baseline	0	parola	1	ong	0	no	EF20F9	20	F	2021-10-09_22h56.52.006	THAI_DOC	2021.2.3	Win32	59.96282305	0	85	85	85	1
z	0	0.6928						INSOGNA	np	7	0	baseline	250	nonparola	2	ong	0	no	EF20F9	20	F	2021-10-09_22h56.52.006	THAI_DOC	2021.2.3	Win32	59.96282305	0	86	86	86	1
m	0	0.7182						PATINA	p	6	14	baseline	250	parola	1	ong	0	no	EF20F9	20	F	2021-10-09_22h56.52.006	THAI_DOC	2021.2.3	Win32	59.96282305	0	87	87	87	1
m	1	0.7186						ADOLTO	np	7	0	baseline	0	nonparola	2	ong	0	no	EF20F9	20	F	2021-10-09_22h56.52.006	THAI_DOC	2021.2.3	Win32	59.96282305	0	88	88	88	1
z	1	0.7045						UTENTE	p	6	34	baseline	0	parola	1	ong	0	no	EF20F9	20	F	2021-10-09_22h56.52.006	THAI_DOC	2021.2.3	Win32	59.96282305	0	89	89	89	1
m	1	0.601						CIPELLA	np	7	0	baseline	500	nonparola	2	ong	0	no	EF20F9	20	F	2021-10-09_22h56.52.006	THAI_DOC	2021.2.3	Win32	59.96282305	0	90	90	90	1
z	1	0.8357						GINEPRO	p	7	10	baseline	0	parola	1	ong	0	no	EF20F9	20	F	2021-10-09_22h56.52.006	THAI_DOC	2021.2.3	Win32	59.96282305	0	91	91	91	1
m	1	0.6844						NONATO	np	6	0	baseline	500	nonparola	2	ong	0	no	EF20F9	20	F	2021-10-09_22h56.52.006	THAI_DOC	2021.2.3	Win32	59.96282305	0	92	92	92	1
z	1	0.5898						CALICE	p	6	10	baseline	0	parola	1	ong	0	no	EF20F9	20	F	2021-10-09_22h56.52.006	THAI_DOC	2021.2.3	Win32	59.96282305	0	93	93	93	1
z	1	0.5697						TORACE	p	6	31	baseline	250	parola	1	ong	0	no	EF20F9	20	F	2021-10-09_22h56.52.006	THAI_DOC	2021.2.3	Win32	59.96282305	0	94	94	94	1
m	0	0.8346						REDINE	p	6	8	baseline	500	parola	1	ong	0	no	EF20F9	20	F	2021-10-09_22h56.52.006	THAI_DOC	2021.2.3	Win32	59.96282305	0	95	95	95	1
z	1	0.628						GOMITO	p	6	35	baseline	0	parola	1	ong	0	no	EF20F9	20	F	2021-10-09_22h56.52.006	THAI_DOC	2021.2.3	Win32	59.96282305	0	96	96	96	1
m	1	0.7023						INGENSO	np	7	0	baseline	500	nonparola	2	ong	0	no	EF20F9	20	F	2021-10-09_22h56.52.006	THAI_DOC	2021.2.3	Win32	59.96282305	0	97	97	97	1
m	1	0.6029						COVALLO	np	7	0	baseline	250	nonparola	2	ong	0	no	EF20F9	20	F	2021-10-09_22h56.52.006	THAI_DOC	2021.2.3	Win32	59.96282305	0	98	98	98	1
z	1	0.5686						MONACO	p	6	24	baseline	250	parola	1	ong	0	no	EF20F9	20	F	2021-10-09_22h56.52.006	THAI_DOC	2021.2.3	Win32	59.96282305	0	99	99	99	1
z	1	1.0258						DILUVIO	p	7	34	monitoring	0	parola	1	ong	0	no	EF20F9	20	F	2021-10-09_22h56.52.006	THAI_DOC	2021.2.3	Win32	59.96282305						0	0	0	0	1
z	0	1.1467						PADATO	np	6	0	monitoring	250	nonparola	2	ong	0	no	EF20F9	20	F	2021-10-09_22h56.52.006	THAI_DOC	2021.2.3	Win32	59.96282305						0	1	1	1	1
z	1	0.7128						STIVALE	p	7	10	monitoring	0	parola	1	ong	0	no	EF20F9	20	F	2021-10-09_22h56.52.006	THAI_DOC	2021.2.3	Win32	59.96282305						0	2	2	2	1
m	1	1.654						BAMMINO	np	7	0	monitoring	0	nonparola	2	ong	0	no	EF20F9	20	F	2021-10-09_22h56.52.006	THAI_DOC	2021.2.3	Win32	59.96282305						0	3	3	3	1
m	1	0.8349						NUDOLA	np	6	0	monitoring	250	nonparola	2	ong	0	no	EF20F9	20	F	2021-10-09_22h56.52.006	THAI_DOC	2021.2.3	Win32	59.96282305						0	4	4	4	1
m	0	1.7036						ZAMPINO	p	7	6	monitoring	500	parola	1	ong	0	no	EF20F9	20	F	2021-10-09_22h56.52.006	THAI_DOC	2021.2.3	Win32	59.96282305						0	5	5	5	1
z	1	0.7857						CALDAIA	p	7	12	monitoring	250	parola	1	ong	0	no	EF20F9	20	F	2021-10-09_22h56.52.006	THAI_DOC	2021.2.3	Win32	59.96282305						0	6	6	6	1
m	1	1.1281						FULGINE	np	7	0	monitoring	0	nonparola	2	ong	0	no	EF20F9	20	F	2021-10-09_22h56.52.006	THAI_DOC	2021.2.3	Win32	59.96282305						0	7	7	7	1
z	1	0.8212						URANIO	p	6	9	monitoring	250	parola	1	ong	0	no	EF20F9	20	F	2021-10-09_22h56.52.006	THAI_DOC	2021.2.3	Win32	59.96282305						0	8	8	8	1
m	1	0.8368						APISSO	np	6	0	monitoring	500	nonparola	2	ong	0	no	EF20F9	20	F	2021-10-09_22h56.52.006	THAI_DOC	2021.2.3	Win32	59.96282305						0	9	9	9	1
l	1	0.8448						CAGERMA	np	7	0	monitoring	0	l	2	pmcue	0	no	EF20F9	20	F	2021-10-09_22h56.52.006	THAI_DOC	2021.2.3	Win32	59.96282305						0	10	10	10	1
z	1	0.7237						TAZZINA	p	7	10	monitoring	250	parola	1	ong	0	no	EF20F9	20	F	2021-10-09_22h56.52.006	THAI_DOC	2021.2.3	Win32	59.96282305						0	11	11	11	1
z	1	0.7607						VAPORE	p	6	40	monitoring	0	parola	1	ong	0	no	EF20F9	20	F	2021-10-09_22h56.52.006	THAI_DOC	2021.2.3	Win32	59.96282305						0	12	12	12	1
m	1	0.9285						FEDORE	np	6	0	monitoring	250	nonparola	2	ong	0	no	EF20F9	20	F	2021-10-09_22h56.52.006	THAI_DOC	2021.2.3	Win32	59.96282305						0	13	13	13	1
z	1	0.9304						MONTONE	p	7	8	monitoring	250	parola	1	ong	0	no	EF20F9	20	F	2021-10-09_22h56.52.006	THAI_DOC	2021.2.3	Win32	59.96282305						0	14	14	14	1
m	1	0.8312						CANEZZA	np	7	0	monitoring	0	nonparola	2	ong	0	no	EF20F9	20	F	2021-10-09_22h56.52.006	THAI_DOC	2021.2.3	Win32	59.96282305						0	15	15	15	1
m	1	1.2276						RAGINA	np	6	0	monitoring	250	nonparola	2	ong	0	no	EF20F9	20	F	2021-10-09_22h56.52.006	THAI_DOC	2021.2.3	Win32	59.96282305						0	16	16	16	1
m	0	1.2043						AGNELLO	p	7	17	monitoring	250	parola	1	ong	0	no	EF20F9	20	F	2021-10-09_22h56.52.006	THAI_DOC	2021.2.3	Win32	59.96282305						0	17	17	17	1
m	1	0.7687						PINARIO	np	7	0	monitoring	250	nonparola	2	ong	0	no	EF20F9	20	F	2021-10-09_22h56.52.006	THAI_DOC	2021.2.3	Win32	59.96282305						0	18	18	18	1
m	1	1.2659						INDANO	np	6	0	monitoring	500	nonparola	2	ong	0	no	EF20F9	20	F	2021-10-09_22h56.52.006	THAI_DOC	2021.2.3	Win32	59.96282305						0	19	19	19	1
z	1	0.8666						BISTURI	p	7	8	monitoring	250	parola	1	ong	0	no	EF20F9	20	F	2021-10-09_22h56.52.006	THAI_DOC	2021.2.3	Win32	59.96282305						0	20	20	20	1
m	1	0.9797						SECONTO	np	7	0	monitoring	250	nonparola	2	ong	0	no	EF20F9	20	F	2021-10-09_22h56.52.006	THAI_DOC	2021.2.3	Win32	59.96282305						0	21	21	21	1
l	1	0.8516						POMATA	p	6	0	monitoring	500	l	1	pmcue	0	no	EF20F9	20	F	2021-10-09_22h56.52.006	THAI_DOC	2021.2.3	Win32	59.96282305						0	22	22	22	1
m	1	0.885						UMETTA	np	6	0	monitoring	250	nonparola	2	ong	0	no	EF20F9	20	F	2021-10-09_22h56.52.006	THAI_DOC	2021.2.3	Win32	59.96282305						0	23	23	23	1
z	1	0.8086						FRUSCIO	p	7	9	monitoring	0	parola	1	ong	0	no	EF20F9	20	F	2021-10-09_22h56.52.006	THAI_DOC	2021.2.3	Win32	59.96282305						0	24	24	24	1
z	1	0.9583						ORDIGNO	p	7	15	monitoring	250	parola	1	ong	0	no	EF20F9	20	F	2021-10-09_22h56.52.006	THAI_DOC	2021.2.3	Win32	59.96282305						0	25	25	25	1
m	1	0.7709						METALO	np	6	0	monitoring	0	nonparola	2	ong	0	no	EF20F9	20	F	2021-10-09_22h56.52.006	THAI_DOC	2021.2.3	Win32	59.96282305						0	26	26	26	1
z	0	1.0667						GAVERA	np	6	0	monitoring	500	nonparola	2	ong	0	no	EF20F9	20	F	2021-10-09_22h56.52.006	THAI_DOC	2021.2.3	Win32	59.96282305						0	27	27	27	1
z	1	0.9185						INSERTO	p	7	9	monitoring	0	parola	1	ong	0	no	EF20F9	20	F	2021-10-09_22h56.52.006	THAI_DOC	2021.2.3	Win32	59.96282305						0	28	28	28	1
z	1	0.7361						VICARIO	p	7	9	monitoring	500	parola	1	ong	0	no	EF20F9	20	F	2021-10-09_22h56.52.006	THAI_DOC	2021.2.3	Win32	59.96282305						0	29	29	29	1
m	1	0.6861						ACENDA	np	6	0	monitoring	0	nonparola	2	ong	0	no	EF20F9	20	F	2021-10-09_22h56.52.006	THAI_DOC	2021.2.3	Win32	59.96282305						0	30	30	30	1
z	1	0.8345						DECADE	p	6	7	monitoring	0	parola	1	ong	0	no	EF20F9	20	F	2021-10-09_22h56.52.006	THAI_DOC	2021.2.3	Win32	59.96282305						0	31	31	31	1
m	1	0.7715						PALETE	np	6	0	monitoring	500	nonparola	2	ong	0	no	EF20F9	20	F	2021-10-09_22h56.52.006	THAI_DOC	2021.2.3	Win32	59.96282305						0	32	32	32	1
z	1	0.8072						SENAPE	p	6	17	monitoring	500	parola	1	ong	0	no	EF20F9	20	F	2021-10-09_22h56.52.006	THAI_DOC	2021.2.3	Win32	59.96282305						0	33	33	33	1
m	1	1.1525						TENTONO	np	7	0	monitoring	0	nonparola	2	ong	0	no	EF20F9	20	F	2021-10-09_22h56.52.006	THAI_DOC	2021.2.3	Win32	59.96282305						0	34	34	34	1
l	1	0.717						MANICO	p	6	12	monitoring	0	l	1	pmcue	0	no	EF20F9	20	F	2021-10-09_22h56.52.006	THAI_DOC	2021.2.3	Win32	59.96282305						0	35	35	35	1
z	1	0.7012						GETTONE	p	7	5	monitoring	250	parola	1	ong	0	no	EF20F9	20	F	2021-10-09_22h56.52.006	THAI_DOC	2021.2.3	Win32	59.96282305						0	36	36	36	1
m	1	0.7843						CALERA	np	6	0	monitoring	500	nonparola	2	ong	0	no	EF20F9	20	F	2021-10-09_22h56.52.006	THAI_DOC	2021.2.3	Win32	59.96282305						0	37	37	37	1
z	1	0.7016						USTIONE	p	7	20	monitoring	500	parola	1	ong	0	no	EF20F9	20	F	2021-10-09_22h56.52.006	THAI_DOC	2021.2.3	Win32	59.96282305						0	38	38	38	1
l	0	0.6366						LEGNAME	p	7	7	monitoring	0	parola	1	ong	0	no	EF20F9	20	F	2021-10-09_22h56.52.006	THAI_DOC	2021.2.3	Win32	59.96282305						0	39	39	39	1
m	1	0.9181						MODIVO	np	6	0	monitoring	0	nonparola	2	ong	0	no	EF20F9	20	F	2021-10-09_22h56.52.006	THAI_DOC	2021.2.3	Win32	59.96282305						0	40	40	40	1
z	1	0.7346						RADURA	p	6	9	monitoring	0	parola	1	ong	0	no	EF20F9	20	F	2021-10-09_22h56.52.006	THAI_DOC	2021.2.3	Win32	59.96282305						0	41	41	41	1
m	1	0.7576						TUANTO	np	6	0	monitoring	250	nonparola	2	ong	0	no	EF20F9	20	F	2021-10-09_22h56.52.006	THAI_DOC	2021.2.3	Win32	59.96282305						0	42	42	42	1
z	1	0.7528						PICCONE	p	7	11	monitoring	0	parola	1	ong	0	no	EF20F9	20	F	2021-10-09_22h56.52.006	THAI_DOC	2021.2.3	Win32	59.96282305						0	43	43	43	1
m	1	0.7348						LACREME	np	7	0	monitoring	250	nonparola	2	ong	0	no	EF20F9	20	F	2021-10-09_22h56.52.006	THAI_DOC	2021.2.3	Win32	59.96282305						0	44	44	44	1
m	1	0.8004						DILITTA	np	7	0	monitoring	500	nonparola	2	ong	0	no	EF20F9	20	F	2021-10-09_22h56.52.006	THAI_DOC	2021.2.3	Win32	59.96282305						0	45	45	45	1
l	1	0.6733						TOMANTE	np	7	0	monitoring	0	l	2	pmcue	0	no	EF20F9	20	F	2021-10-09_22h56.52.006	THAI_DOC	2021.2.3	Win32	59.96282305						0	46	46	46	1
z	1	0.7032						OTTONE	p	6	17	monitoring	500	parola	1	ong	0	no	EF20F9	20	F	2021-10-09_22h56.52.006	THAI_DOC	2021.2.3	Win32	59.96282305						0	47	47	47	1
z	1	1.7504						GAZEBO	p	6	8	monitoring	0	parola	1	ong	0	no	EF20F9	20	F	2021-10-09_22h56.52.006	THAI_DOC	2021.2.3	Win32	59.96282305						0	48	48	48	1
m	1	0.735						NENICO	np	6	0	monitoring	250	nonparola	2	ong	0	no	EF20F9	20	F	2021-10-09_22h56.52.006	THAI_DOC	2021.2.3	Win32	59.96282305						0	49	49	49	1
z	1	0.9216						ARPIONE	p	7	12	monitoring	250	parola	1	ong	0	no	EF20F9	20	F	2021-10-09_22h56.52.006	THAI_DOC	2021.2.3	Win32	59.96282305						0	50	50	50	1
m	1	1.037						VANIGIA	np	7	0	monitoring	500	nonparola	2	ong	0	no	EF20F9	20	F	2021-10-09_22h56.52.006	THAI_DOC	2021.2.3	Win32	59.96282305						0	51	51	51	1
m	1	0.8253						EBLISSE	np	7	0	monitoring	0	nonparola	2	ong	0	no	EF20F9	20	F	2021-10-09_22h56.52.006	THAI_DOC	2021.2.3	Win32	59.96282305						0	52	52	52	1
z	1	0.7068						CARTINA	p	7	13	monitoring	250	parola	1	ong	0	no	EF20F9	20	F	2021-10-09_22h56.52.006	THAI_DOC	2021.2.3	Win32	59.96282305						0	53	53	53	1
m	1	0.7731						TECITA	np	6	0	monitoring	500	nonparola	2	ong	0	no	EF20F9	20	F	2021-10-09_22h56.52.006	THAI_DOC	2021.2.3	Win32	59.96282305						0	54	54	54	1
z	1	0.7023						FELINO	p	6	9	monitoring	500	parola	1	ong	0	no	EF20F9	20	F	2021-10-09_22h56.52.006	THAI_DOC	2021.2.3	Win32	59.96282305						0	55	55	55	1
m	1	0.8746						GINEVRO	np	7	0	monitoring	250	nonparola	2	ong	0	no	EF20F9	20	F	2021-10-09_22h56.52.006	THAI_DOC	2021.2.3	Win32	59.96282305						0	56	56	56	1
m	1	0.7193						ELANCO	np	6	0	monitoring	250	nonparola	2	ong	0	no	EF20F9	20	F	2021-10-09_22h56.52.006	THAI_DOC	2021.2.3	Win32	59.96282305						0	57	57	57	1
z	1	0.7215						BIDONE	p	6	13	monitoring	0	parola	1	ong	0	no	EF20F9	20	F	2021-10-09_22h56.52.006	THAI_DOC	2021.2.3	Win32	59.96282305						0	58	58	58	1
m	0	0.6688						LEMURE	p	6	3	monitoring	500	parola	1	ong	0	no	EF20F9	20	F	2021-10-09_22h56.52.006	THAI_DOC	2021.2.3	Win32	59.96282305						0	59	59	59	1
z	0	0.6691						SAGOMA	p	6	0	monitoring	250	l	1	pmcue	0	no	EF20F9	20	F	2021-10-09_22h56.52.006	THAI_DOC	2021.2.3	Win32	59.96282305						0	60	60	60	1
z	1	0.8236						REPERTO	p	7	7	monitoring	0	parola	1	ong	0	no	EF20F9	20	F	2021-10-09_22h56.52.006	THAI_DOC	2021.2.3	Win32	59.96282305						0	61	61	61	1
m	1	1.0734						MIDULLO	np	7	0	monitoring	250	nonparola	2	ong	0	no	EF20F9	20	F	2021-10-09_22h56.52.006	THAI_DOC	2021.2.3	Win32	59.96282305						0	62	62	62	1
z	0	1.0512						DANNOLA	np	7	0	monitoring	500	nonparola	2	ong	0	no	EF20F9	20	F	2021-10-09_22h56.52.006	THAI_DOC	2021.2.3	Win32	59.96282305						0	63	63	63	1
z	1	0.6614						ORFANO	p	6	9	monitoring	500	parola	1	ong	0	no	EF20F9	20	F	2021-10-09_22h56.52.006	THAI_DOC	2021.2.3	Win32	59.96282305						0	64	64	64	1
m	1	0.8051						BANENA	np	6	0	monitoring	250	nonparola	2	ong	0	no	EF20F9	20	F	2021-10-09_22h56.52.006	THAI_DOC	2021.2.3	Win32	59.96282305						0	65	65	65	1
m	1	0.9586						FERPATA	np	7	0	monitoring	0	nonparola	2	ong	0	no	EF20F9	20	F	2021-10-09_22h56.52.006	THAI_DOC	2021.2.3	Win32	59.96282305						0	66	66	66	1
z	1	0.7176						NEURONE	p	7	11	monitoring	250	parola	1	ong	0	no	EF20F9	20	F	2021-10-09_22h56.52.006	THAI_DOC	2021.2.3	Win32	59.96282305						0	67	67	67	1
l	0	1.1842						LATTERA	np	7	0	monitoring	500	nonparola	2	ong	0	no	EF20F9	20	F	2021-10-09_22h56.52.006	THAI_DOC	2021.2.3	Win32	59.96282305						0	68	68	68	1
m	1	1.2344						GESIONE	np	7	0	monitoring	500	nonparola	2	ong	0	no	EF20F9	20	F	2021-10-09_22h56.52.006	THAI_DOC	2021.2.3	Win32	59.96282305						0	69	69	69	1
z	1	1.4509						PEDANA	p	6	18	monitoring	500	parola	1	ong	0	no	EF20F9	20	F	2021-10-09_22h56.52.006	THAI_DOC	2021.2.3	Win32	59.96282305						0	70	70	70	1
l	1	0.828						MACIATA	np	7	0	monitoring	500	l	2	pmcue	0	no	EF20F9	20	F	2021-10-09_22h56.52.006	THAI_DOC	2021.2.3	Win32	59.96282305						0	71	71	71	1
m	1	0.8996						FIOLINO	np	7	0	monitoring	250	nonparola	2	ong	0	no	EF20F9	20	F	2021-10-09_22h56.52.006	THAI_DOC	2021.2.3	Win32	59.96282305						0	72	72	72	1
z	1	0.8285						INGORGO	p	7	16	monitoring	0	parola	1	ong	0	no	EF20F9	20	F	2021-10-09_22h56.52.006	THAI_DOC	2021.2.3	Win32	59.96282305						0	73	73	73	1
m	1	1.0014						IMPORO	np	6	0	monitoring	250	nonparola	2	ong	0	no	EF20F9	20	F	2021-10-09_22h56.52.006	THAI_DOC	2021.2.3	Win32	59.96282305						0	74	74	74	1
z	1	0.6783						NOBILE	p	6	29	monitoring	500	parola	1	ong	0	no	EF20F9	20	F	2021-10-09_22h56.52.006	THAI_DOC	2021.2.3	Win32	59.96282305						0	75	75	75	1
z	1	1.0518						MINIERA	p	7	19	monitoring	500	parola	1	ong	0	no	EF20F9	20	F	2021-10-09_22h56.52.006	THAI_DOC	2021.2.3	Win32	59.96282305						0	76	76	76	1
m	1	0.8864						ALLARVE	np	7	0	monitoring	500	nonparola	2	ong	0	no	EF20F9	20	F	2021-10-09_22h56.52.006	THAI_DOC	2021.2.3	Win32	59.96282305						0	77	77	77	1
m	1	0.8441						DIBANO	np	6	0	monitoring	250	nonparola	2	ong	0	no	EF20F9	20	F	2021-10-09_22h56.52.006	THAI_DOC	2021.2.3	Win32	59.96282305						0	78	78	78	1
z	1	0.8147						FAGOTTO	p	7	7	monitoring	0	parola	1	ong	0	no	EF20F9	20	F	2021-10-09_22h56.52.006	THAI_DOC	2021.2.3	Win32	59.96282305						0	79	79	79	1
z	1	0.6152						PALUDE	p	6	13	monitoring	0	parola	1	ong	0	no	EF20F9	20	F	2021-10-09_22h56.52.006	THAI_DOC	2021.2.3	Win32	59.96282305						0	80	80	80	1
m	1	0.9786						MUDINO	np	6	0	monitoring	500	nonparola	2	ong	0	no	EF20F9	20	F	2021-10-09_22h56.52.006	THAI_DOC	2021.2.3	Win32	59.96282305						0	81	81	81	1
m	1	0.9057						ESTEBA	np	6	0	monitoring	500	nonparola	2	ong	0	no	EF20F9	20	F	2021-10-09_22h56.52.006	THAI_DOC	2021.2.3	Win32	59.96282305						0	82	82	82	1
l	1	0.7995						MANTIDE	p	7	9	monitoring	250	l	1	pmcue	0	no	EF20F9	20	F	2021-10-09_22h56.52.006	THAI_DOC	2021.2.3	Win32	59.96282305						0	83	83	83	1
z	1	0.7062						UVETTA	p	6	11	monitoring	500	parola	1	ong	0	no	EF20F9	20	F	2021-10-09_22h56.52.006	THAI_DOC	2021.2.3	Win32	59.96282305						0	84	84	84	1
z	1	0.6969						ESILIO	p	6	41	monitoring	250	parola	1	ong	0	no	EF20F9	20	F	2021-10-09_22h56.52.006	THAI_DOC	2021.2.3	Win32	59.96282305						0	85	85	85	1
m	1	0.76						RECRUTA	np	7	0	monitoring	500	nonparola	2	ong	0	no	EF20F9	20	F	2021-10-09_22h56.52.006	THAI_DOC	2021.2.3	Win32	59.96282305						0	86	86	86	1
z	1	1.3543						TIMONE	p	7	31	monitoring	250	parola	1	ong	0	no	EF20F9	20	F	2021-10-09_22h56.52.006	THAI_DOC	2021.2.3	Win32	59.96282305						0	87	87	87	1
z	1	0.6503						CAVOLO	p	6	13	monitoring	0	parola	1	ong	0	no	EF20F9	20	F	2021-10-09_22h56.52.006	THAI_DOC	2021.2.3	Win32	59.96282305						0	88	88	88	1
m	1	0.6948						NOTTARE	np	7	0	monitoring	500	nonparola	2	ong	0	no	EF20F9	20	F	2021-10-09_22h56.52.006	THAI_DOC	2021.2.3	Win32	59.96282305						0	89	89	89	1
z	1	0.8348						LICHENE	p	7	7	monitoring	0	parola	1	ong	0	no	EF20F9	20	F	2021-10-09_22h56.52.006	THAI_DOC	2021.2.3	Win32	59.96282305						0	90	90	90	1
m	1	0.8471						PUSTINO	np	7	0	monitoring	500	nonparola	2	ong	0	no	EF20F9	20	F	2021-10-09_22h56.52.006	THAI_DOC	2021.2.3	Win32	59.96282305						0	91	91	91	1
z	1	0.6988						MULINO	p	6	7	monitoring	0	parola	1	ong	0	no	EF20F9	20	F	2021-10-09_22h56.52.006	THAI_DOC	2021.2.3	Win32	59.96282305						0	92	92	92	1
m	1	0.7191						VAROLO	np	6	0	monitoring	0	nonparola	2	ong	0	no	EF20F9	20	F	2021-10-09_22h56.52.006	THAI_DOC	2021.2.3	Win32	59.96282305						0	93	93	93	1
z	0	0.6076						ENIGMA	p	6	9	monitoring	500	l	1	pmcue	0	no	EF20F9	20	F	2021-10-09_22h56.52.006	THAI_DOC	2021.2.3	Win32	59.96282305						0	94	94	94	1
z	1	0.929						NARICE	p	6	15	monitoring	250	parola	1	ong	0	no	EF20F9	20	F	2021-10-09_22h56.52.006	THAI_DOC	2021.2.3	Win32	59.96282305						0	95	95	95	1
m	1	0.8783						CAVIDE	np	6	0	monitoring	500	nonparola	2	ong	0	no	EF20F9	20	F	2021-10-09_22h56.52.006	THAI_DOC	2021.2.3	Win32	59.96282305						0	96	96	96	1
m	1	1.2134						VOLACE	np	6	0	monitoring	0	nonparola	2	ong	0	no	EF20F9	20	F	2021-10-09_22h56.52.006	THAI_DOC	2021.2.3	Win32	59.96282305						0	97	97	97	1
z	0	1.0627						SADICE	np	6	0	monitoring	0	nonparola	2	ong	0	no	EF20F9	20	F	2021-10-09_22h56.52.006	THAI_DOC	2021.2.3	Win32	59.96282305						0	98	98	98	1
z	1	0.6843						VORTICE	p	7	14	monitoring	250	parola	1	ong	0	no	EF20F9	20	F	2021-10-09_22h56.52.006	THAI_DOC	2021.2.3	Win32	59.96282305						0	99	99	99	1
																			EF20F9	20	F	2021-10-09_22h56.52.006	THAI_DOC	2021.2.3	Win32	59.96282305											y	1	6.5375	n	1	18.7256	n	1	72.2698
