# Supplementary material for: Thinking about it: the impact of COVID-19-related stimuli on prospective memory
Source: PeerJ. 2023 Nov 16;11:e16389. doi: 10.7717/peerj.16389 (PMC10657566; doi:10.7717/peerj.16389)
Supplement: Supplemental Information 4 — The raw data from both the task and the questionnaire. Both folders are divided in the three conditions (COV, DOC, and NEGA) depending on the presented video clip. [file peerj-11-16389-s004.zip › Data/RAW_Data_Task/DOC_version/EN25M8_doc.csv]

trial_key.keys	trial_key.corr	trial_key.rt	trials_loop_practice.thisRepN	trials_loop_practice.thisTrialN	trials_loop_practice.thisN	trials_loop_practice.thisIndex	trials_loop_practice.ran	stimolo	parolanonparola	lunghezza	frequenza	blocco	jitter	rispcorr	StimTrig	stim_type	stimulus_after	underline	ID_Soggetto*	Età*	Sesso	date	expName	psychopyVersion	OS	frameRate	trials_loop_baseline.thisRepN	trials_loop_baseline.thisTrialN	trials_loop_baseline.thisN	trials_loop_baseline.thisIndex	trials_loop_baseline.ran	trials_loop_attention.thisRepN	trials_loop_attention.thisTrialN	trials_loop_attention.thisN	trials_loop_attention.thisIndex	trials_loop_attention.ran	neutral1_key.keys	neutral1_key.corr	neutral1_key.rt	neutral1_key_2.keys	neutral1_key_2.corr	neutral1_key_2.rt	neutral1_key_3.keys	neutral1_key_3.corr	neutral1_key_3.rt
m	1	0.8957	0	0	0	0	1	ARANCIA	p	7	31	practice	500	parola	1	ong	0	no	EN25M8	25	M	2021-10-08_14h53.59.576	THAI_DOC	2021.2.3	Win32	60.07088364
m	0	1.1293	0	1	1	1	1	RECINA	np	6	0	practice	500	nonparola	2	ong	0	no	EN25M8	25	M	2021-10-08_14h53.59.576	THAI_DOC	2021.2.3	Win32	60.07088364
z	1	1.3885	0	2	2	2	1	TUCCANA	np	7	0	practice	250	nonparola	2	ong	0	no	EN25M8	25	M	2021-10-08_14h53.59.576	THAI_DOC	2021.2.3	Win32	60.07088364
m	1	0.7879	0	3	3	3	1	PETTINE	p	7	1	practice	0	parola	1	ong	0	no	EN25M8	25	M	2021-10-08_14h53.59.576	THAI_DOC	2021.2.3	Win32	60.07088364
z	1	1.0377	0	4	4	4	1	INFITO	np	6	0	practice	500	nonparola	2	ong	0	no	EN25M8	25	M	2021-10-08_14h53.59.576	THAI_DOC	2021.2.3	Win32	60.07088364
m	1	0.7176	0	5	5	5	1	GIUDICE	p	7	374	practice	500	parola	1	ong	0	no	EN25M8	25	M	2021-10-08_14h53.59.576	THAI_DOC	2021.2.3	Win32	60.07088364
m	1	0.5811	0	6	6	6	1	VOLANTE	p	7	89	practice	0	parola	1	ong	0	no	EN25M8	25	M	2021-10-08_14h53.59.576	THAI_DOC	2021.2.3	Win32	60.07088364
z	1	0.6772	0	7	7	7	1	CUBELA	np	6	0	practice	250	nonparola	2	ong	0	no	EN25M8	25	M	2021-10-08_14h53.59.576	THAI_DOC	2021.2.3	Win32	60.07088364
z	1	1.1356	0	8	8	8	1	LUGGINE	np	7	0	practice	0	nonparola	2	ong	0	no	EN25M8	25	M	2021-10-08_14h53.59.576	THAI_DOC	2021.2.3	Win32	60.07088364
m	1	0.6007	0	9	9	9	1	DISEGNO	p	7	201	practice	0	parola	1	ong	0	no	EN25M8	25	M	2021-10-08_14h53.59.576	THAI_DOC	2021.2.3	Win32	60.07088364
m	1	0.8047						RELITTO	p	7	8	baseline	500	parola	1	ong	0	no	EN25M8	25	M	2021-10-08_14h53.59.576	THAI_DOC	2021.2.3	Win32	60.07088364	0	0	0	0	1
m	1	0.9697						GERANIO	p	7	12	baseline	250	parola	1	ong	0	no	EN25M8	25	M	2021-10-08_14h53.59.576	THAI_DOC	2021.2.3	Win32	60.07088364	0	1	1	1	1
z	1	0.8036						VANANGA	np	7	0	baseline	0	nonparola	2	ong	0	no	EN25M8	25	M	2021-10-08_14h53.59.576	THAI_DOC	2021.2.3	Win32	60.07088364	0	2	2	2	1
m	1	0.6951						NATICA	p	6	5	baseline	250	parola	1	ong	0	no	EN25M8	25	M	2021-10-08_14h53.59.576	THAI_DOC	2021.2.3	Win32	60.07088364	0	3	3	3	1
z	1	0.9609						USTELLO	np	7	0	baseline	500	nonparola	2	ong	0	no	EN25M8	25	M	2021-10-08_14h53.59.576	THAI_DOC	2021.2.3	Win32	60.07088364	0	4	4	4	1
m	1	0.5706						METANO	p	6	17	baseline	250	parola	1	ong	0	no	EN25M8	25	M	2021-10-08_14h53.59.576	THAI_DOC	2021.2.3	Win32	60.07088364	0	5	5	5	1
z	1	0.8051						FIURIA	np	6	0	baseline	500	nonparola	2	ong	0	no	EN25M8	25	M	2021-10-08_14h53.59.576	THAI_DOC	2021.2.3	Win32	60.07088364	0	6	6	6	1
m	1	0.531						SUGHERO	p	7	5	baseline	250	parola	1	ong	0	no	EN25M8	25	M	2021-10-08_14h53.59.576	THAI_DOC	2021.2.3	Win32	60.07088364	0	7	7	7	1
z	1	0.6952						PIROTA	np	6	0	baseline	250	nonparola	2	ong	0	no	EN25M8	25	M	2021-10-08_14h53.59.576	THAI_DOC	2021.2.3	Win32	60.07088364	0	8	8	8	1
z	1	0.8229						BAMBORA	np	7	0	baseline	0	nonparola	2	ong	0	no	EN25M8	25	M	2021-10-08_14h53.59.576	THAI_DOC	2021.2.3	Win32	60.07088364	0	9	9	9	1
m	1	0.5477						PETALO	p	6	27	baseline	250	parola	1	ong	0	no	EN25M8	25	M	2021-10-08_14h53.59.576	THAI_DOC	2021.2.3	Win32	60.07088364	0	10	10	10	1
m	1	0.6861						ELMETTO	p	7	5	baseline	0	parola	1	ong	0	no	EN25M8	25	M	2021-10-08_14h53.59.576	THAI_DOC	2021.2.3	Win32	60.07088364	0	11	11	11	1
z	1	0.7287						DOBILE	np	6	0	baseline	250	nonparola	2	ong	0	no	EN25M8	25	M	2021-10-08_14h53.59.576	THAI_DOC	2021.2.3	Win32	60.07088364	0	12	12	12	1
m	1	0.6148						BAVERO	p	6	7	baseline	0	parola	1	ong	0	no	EN25M8	25	M	2021-10-08_14h53.59.576	THAI_DOC	2021.2.3	Win32	60.07088364	0	13	13	13	1
m	1	0.6318						VALENZA	p	7	10	baseline	500	parola	1	ong	0	no	EN25M8	25	M	2021-10-08_14h53.59.576	THAI_DOC	2021.2.3	Win32	60.07088364	0	14	14	14	1
z	1	0.6203						ORDONE	np	6	0	baseline	250	nonparola	2	ong	0	no	EN25M8	25	M	2021-10-08_14h53.59.576	THAI_DOC	2021.2.3	Win32	60.07088364	0	15	15	15	1
z	1	0.8309						TERPONE	np	7	0	baseline	250	nonparola	2	ong	0	no	EN25M8	25	M	2021-10-08_14h53.59.576	THAI_DOC	2021.2.3	Win32	60.07088364	0	16	16	16	1
m	1	0.6498						INCHINO	p	7	10	baseline	250	parola	1	ong	0	no	EN25M8	25	M	2021-10-08_14h53.59.576	THAI_DOC	2021.2.3	Win32	60.07088364	0	17	17	17	1
m	1	0.5809						ETTARO	p	6	31	baseline	0	parola	1	ong	0	no	EN25M8	25	M	2021-10-08_14h53.59.576	THAI_DOC	2021.2.3	Win32	60.07088364	0	18	18	18	1
z	1	0.6152						LUVACA	np	6	0	baseline	250	nonparola	2	ong	0	no	EN25M8	25	M	2021-10-08_14h53.59.576	THAI_DOC	2021.2.3	Win32	60.07088364	0	19	19	19	1
m	1	0.6369						DUETTO	p	6	23	baseline	500	parola	1	ong	0	no	EN25M8	25	M	2021-10-08_14h53.59.576	THAI_DOC	2021.2.3	Win32	60.07088364	0	20	20	20	1
z	1	0.7302						PUPILE	np	6	0	baseline	250	nonparola	2	ong	0	no	EN25M8	25	M	2021-10-08_14h53.59.576	THAI_DOC	2021.2.3	Win32	60.07088364	0	21	21	21	1
z	1	0.651						STOVACO	np	7	0	baseline	0	nonparola	2	ong	0	no	EN25M8	25	M	2021-10-08_14h53.59.576	THAI_DOC	2021.2.3	Win32	60.07088364	0	22	22	22	1
m	1	0.5238						BARILE	p	6	7	baseline	500	parola	1	ong	0	no	EN25M8	25	M	2021-10-08_14h53.59.576	THAI_DOC	2021.2.3	Win32	60.07088364	0	23	23	23	1
z	1	0.69						RANAIO	np	6	0	baseline	250	nonparola	2	ong	0	no	EN25M8	25	M	2021-10-08_14h53.59.576	THAI_DOC	2021.2.3	Win32	60.07088364	0	24	24	24	1
m	1	0.5508						CAVERNA	p	7	14	baseline	250	parola	1	ong	0	no	EN25M8	25	M	2021-10-08_14h53.59.576	THAI_DOC	2021.2.3	Win32	60.07088364	0	25	25	25	1
z	1	0.6179						ROTOIA	np	7	0	baseline	500	nonparola	2	ong	0	no	EN25M8	25	M	2021-10-08_14h53.59.576	THAI_DOC	2021.2.3	Win32	60.07088364	0	26	26	26	1
m	1	0.5433						ALTURA	p	6	8	baseline	500	parola	1	ong	0	no	EN25M8	25	M	2021-10-08_14h53.59.576	THAI_DOC	2021.2.3	Win32	60.07088364	0	27	27	27	1
m	1	0.433						DIPINTO	p	7	21	baseline	0	parola	1	ong	0	no	EN25M8	25	M	2021-10-08_14h53.59.576	THAI_DOC	2021.2.3	Win32	60.07088364	0	28	28	28	1
m	1	0.3953						LEGUME	p	6	11	baseline	250	parola	1	ong	0	no	EN25M8	25	M	2021-10-08_14h53.59.576	THAI_DOC	2021.2.3	Win32	60.07088364	0	29	29	29	1
m	0	0.5386						FEDINO	np	6	0	baseline	500	nonparola	2	ong	0	no	EN25M8	25	M	2021-10-08_14h53.59.576	THAI_DOC	2021.2.3	Win32	60.07088364	0	30	30	30	1
m	1	0.576						MENSOLA	p	7	7	baseline	0	parola	1	ong	0	no	EN25M8	25	M	2021-10-08_14h53.59.576	THAI_DOC	2021.2.3	Win32	60.07088364	0	31	31	31	1
z	1	0.8204						ALCUME	np	6	0	baseline	500	nonparola	2	ong	0	no	EN25M8	25	M	2021-10-08_14h53.59.576	THAI_DOC	2021.2.3	Win32	60.07088364	0	32	32	32	1
m	1	0.7674						INNESTO	p	6	13	baseline	0	parola	1	ong	0	no	EN25M8	25	M	2021-10-08_14h53.59.576	THAI_DOC	2021.2.3	Win32	60.07088364	0	33	33	33	1
z	1	0.7617						LAVENDA	np	7	0	baseline	0	nonparola	2	ong	0	no	EN25M8	25	M	2021-10-08_14h53.59.576	THAI_DOC	2021.2.3	Win32	60.07088364	0	34	34	34	1
m	1	1.0864						SLAVINA	p	7	5	baseline	500	parola	1	ong	0	no	EN25M8	25	M	2021-10-08_14h53.59.576	THAI_DOC	2021.2.3	Win32	60.07088364	0	35	35	35	1
m	1	0.4053						ORMONE	p	6	6	baseline	500	parola	1	ong	0	no	EN25M8	25	M	2021-10-08_14h53.59.576	THAI_DOC	2021.2.3	Win32	60.07088364	0	36	36	36	1
z	1	0.5674						UMIONE	np	6	0	baseline	0	nonparola	2	ong	0	no	EN25M8	25	M	2021-10-08_14h53.59.576	THAI_DOC	2021.2.3	Win32	60.07088364	0	37	37	37	1
m	1	0.5722						SALAME	p	6	14	baseline	0	parola	1	ong	0	no	EN25M8	25	M	2021-10-08_14h53.59.576	THAI_DOC	2021.2.3	Win32	60.07088364	0	38	38	38	1
z	1	0.6367						GANDOLA	np	7	0	baseline	500	nonparola	2	ong	0	no	EN25M8	25	M	2021-10-08_14h53.59.576	THAI_DOC	2021.2.3	Win32	60.07088364	0	39	39	39	1
m	0	0.5426						DIGEGNO	np	7	0	baseline	500	nonparola	2	ong	0	no	EN25M8	25	M	2021-10-08_14h53.59.576	THAI_DOC	2021.2.3	Win32	60.07088364	0	40	40	40	1
z	1	0.7032						BACRECA	np	7	0	baseline	0	nonparola	2	ong	0	no	EN25M8	25	M	2021-10-08_14h53.59.576	THAI_DOC	2021.2.3	Win32	60.07088364	0	41	41	41	1
m	1	0.6254						RUDERE	p	6	8	baseline	250	parola	1	ong	0	no	EN25M8	25	M	2021-10-08_14h53.59.576	THAI_DOC	2021.2.3	Win32	60.07088364	0	42	42	42	1
z	1	0.7461						OSCITE	np	6	0	baseline	250	nonparola	2	ong	0	no	EN25M8	25	M	2021-10-08_14h53.59.576	THAI_DOC	2021.2.3	Win32	60.07088364	0	43	43	43	1
m	1	0.6191						NETTARE	p	7	14	baseline	500	parola	1	ong	0	no	EN25M8	25	M	2021-10-08_14h53.59.576	THAI_DOC	2021.2.3	Win32	60.07088364	0	44	44	44	1
m	0	0.4596						PENTERA	np	7	0	baseline	0	nonparola	2	ong	0	no	EN25M8	25	M	2021-10-08_14h53.59.576	THAI_DOC	2021.2.3	Win32	60.07088364	0	45	45	45	1
z	1	0.6444						NEBOZIO	np	7	0	baseline	250	nonparola	2	ong	0	no	EN25M8	25	M	2021-10-08_14h53.59.576	THAI_DOC	2021.2.3	Win32	60.07088364	0	46	46	46	1
m	1	0.4921						ZATTERA	p	7	14	baseline	500	parola	1	ong	0	no	EN25M8	25	M	2021-10-08_14h53.59.576	THAI_DOC	2021.2.3	Win32	60.07088364	0	47	47	47	1
m	1	0.7835						LAMIERA	p	7	11	baseline	500	parola	1	ong	0	no	EN25M8	25	M	2021-10-08_14h53.59.576	THAI_DOC	2021.2.3	Win32	60.07088364	0	48	48	48	1
z	1	0.6731						CULINA	np	6	0	baseline	500	nonparola	2	ong	0	no	EN25M8	25	M	2021-10-08_14h53.59.576	THAI_DOC	2021.2.3	Win32	60.07088364	0	49	49	49	1
m	1	0.6983						FALANGE	p	7	9	baseline	250	parola	1	ong	0	no	EN25M8	25	M	2021-10-08_14h53.59.576	THAI_DOC	2021.2.3	Win32	60.07088364	0	50	50	50	1
m	1	0.5763						PEDALE	p	6	16	baseline	500	parola	1	ong	0	no	EN25M8	25	M	2021-10-08_14h53.59.576	THAI_DOC	2021.2.3	Win32	60.07088364	0	51	51	51	1
z	1	0.6869						METARDO	np	7	0	baseline	500	nonparola	2	ong	0	no	EN25M8	25	M	2021-10-08_14h53.59.576	THAI_DOC	2021.2.3	Win32	60.07088364	0	52	52	52	1
m	1	0.6004						EMPORIO	p	7	3	baseline	250	parola	1	ong	0	no	EN25M8	25	M	2021-10-08_14h53.59.576	THAI_DOC	2021.2.3	Win32	60.07088364	0	53	53	53	1
z	1	0.6838						TAPORE	np	6	0	baseline	0	nonparola	2	ong	0	no	EN25M8	25	M	2021-10-08_14h53.59.576	THAI_DOC	2021.2.3	Win32	60.07088364	0	54	54	54	1
z	1	0.8084						DENTIDE	np	7	0	baseline	250	nonparola	2	ong	0	no	EN25M8	25	M	2021-10-08_14h53.59.576	THAI_DOC	2021.2.3	Win32	60.07088364	0	55	55	55	1
z	1	0.8171						SEPERTO	np	7	0	baseline	500	nonparola	2	ong	0	no	EN25M8	25	M	2021-10-08_14h53.59.576	THAI_DOC	2021.2.3	Win32	60.07088364	0	56	56	56	1
m	1	0.6176						MUCOSA	p	6	6	baseline	500	parola	1	ong	0	no	EN25M8	25	M	2021-10-08_14h53.59.576	THAI_DOC	2021.2.3	Win32	60.07088364	0	57	57	57	1
z	1	0.7549						BECULLA	np	7	0	baseline	250	nonparola	2	ong	0	no	EN25M8	25	M	2021-10-08_14h53.59.576	THAI_DOC	2021.2.3	Win32	60.07088364	0	58	58	58	1
m	1	0.6799						FUCINA	p	6	8	baseline	250	parola	1	ong	0	no	EN25M8	25	M	2021-10-08_14h53.59.576	THAI_DOC	2021.2.3	Win32	60.07088364	0	59	59	59	1
m	1	0.7449						ECLISSI	p	7	5	baseline	0	parola	1	ong	0	no	EN25M8	25	M	2021-10-08_14h53.59.576	THAI_DOC	2021.2.3	Win32	60.07088364	0	60	60	60	1
m	1	0.5293						TROFEO	p	6	23	baseline	250	parola	1	ong	0	no	EN25M8	25	M	2021-10-08_14h53.59.576	THAI_DOC	2021.2.3	Win32	60.07088364	0	61	61	61	1
m	1	0.553						ROTTAME	p	7	7	baseline	0	parola	1	ong	0	no	EN25M8	25	M	2021-10-08_14h53.59.576	THAI_DOC	2021.2.3	Win32	60.07088364	0	62	62	62	1
z	1	0.834						MENDOLO	np	7	0	baseline	500	nonparola	2	ong	0	no	EN25M8	25	M	2021-10-08_14h53.59.576	THAI_DOC	2021.2.3	Win32	60.07088364	0	63	63	63	1
z	1	0.8966						ARSINE	np	6	0	baseline	250	nonparola	2	ong	0	no	EN25M8	25	M	2021-10-08_14h53.59.576	THAI_DOC	2021.2.3	Win32	60.07088364	0	64	64	64	1
m	1	0.7696						TISANA	p	6	7	baseline	0	parola	1	ong	0	no	EN25M8	25	M	2021-10-08_14h53.59.576	THAI_DOC	2021.2.3	Win32	60.07088364	0	65	65	65	1
z	1	0.8881						ORLINO	np	6	0	baseline	0	nonparola	2	ong	0	no	EN25M8	25	M	2021-10-08_14h53.59.576	THAI_DOC	2021.2.3	Win32	60.07088364	0	66	66	66	1
m	1	0.786						ARINGA	p	6	9	baseline	500	parola	1	ong	0	no	EN25M8	25	M	2021-10-08_14h53.59.576	THAI_DOC	2021.2.3	Win32	60.07088364	0	67	67	67	1
z	1	0.7118						TENGINE	np	7	0	baseline	0	nonparola	2	ong	0	no	EN25M8	25	M	2021-10-08_14h53.59.576	THAI_DOC	2021.2.3	Win32	60.07088364	0	68	68	68	1
m	1	0.5754						ATTICO	p	6	6	baseline	500	parola	1	ong	0	no	EN25M8	25	M	2021-10-08_14h53.59.576	THAI_DOC	2021.2.3	Win32	60.07088364	0	69	69	69	1
z	1	0.8514						VENORE	np	6	0	baseline	250	nonparola	2	ong	0	no	EN25M8	25	M	2021-10-08_14h53.59.576	THAI_DOC	2021.2.3	Win32	60.07088364	0	70	70	70	1
m	1	1.0962						DARSENA	p	7	9	baseline	0	parola	1	ong	0	no	EN25M8	25	M	2021-10-08_14h53.59.576	THAI_DOC	2021.2.3	Win32	60.07088364	0	71	71	71	1
m	0	0.5363						ALCIERE	np	7	0	baseline	250	nonparola	2	ong	0	no	EN25M8	25	M	2021-10-08_14h53.59.576	THAI_DOC	2021.2.3	Win32	60.07088364	0	72	72	72	1
z	1	0.9683						ENTIMO	np	6	0	baseline	0	nonparola	2	ong	0	no	EN25M8	25	M	2021-10-08_14h53.59.576	THAI_DOC	2021.2.3	Win32	60.07088364	0	73	73	73	1
m	1	0.6031						LIVIDO	p	6	8	baseline	500	parola	1	ong	0	no	EN25M8	25	M	2021-10-08_14h53.59.576	THAI_DOC	2021.2.3	Win32	60.07088364	0	74	74	74	1
m	1	0.7192						NAUSEA	p	6	15	baseline	0	parola	1	ong	0	no	EN25M8	25	M	2021-10-08_14h53.59.576	THAI_DOC	2021.2.3	Win32	60.07088364	0	75	75	75	1
z	1	0.8559						VERCACE	np	7	0	baseline	500	nonparola	2	ong	0	no	EN25M8	25	M	2021-10-08_14h53.59.576	THAI_DOC	2021.2.3	Win32	60.07088364	0	76	76	76	1
m	1	0.6586						COFANO	p	6	9	baseline	0	parola	1	ong	0	no	EN25M8	25	M	2021-10-08_14h53.59.576	THAI_DOC	2021.2.3	Win32	60.07088364	0	77	77	77	1
z	1	1.7933						USPICIO	np	7	0	baseline	250	nonparola	2	ong	0	no	EN25M8	25	M	2021-10-08_14h53.59.576	THAI_DOC	2021.2.3	Win32	60.07088364	0	78	78	78	1
m	1	0.6179						IMBUTO	p	6	9	baseline	0	parola	1	ong	0	no	EN25M8	25	M	2021-10-08_14h53.59.576	THAI_DOC	2021.2.3	Win32	60.07088364	0	79	79	79	1
z	1	0.7218						SADIVA	np	6	0	baseline	500	nonparola	2	ong	0	no	EN25M8	25	M	2021-10-08_14h53.59.576	THAI_DOC	2021.2.3	Win32	60.07088364	0	80	80	80	1
m	1	0.5839						BOZZOLO	p	7	7	baseline	0	parola	1	ong	0	no	EN25M8	25	M	2021-10-08_14h53.59.576	THAI_DOC	2021.2.3	Win32	60.07088364	0	81	81	81	1
z	1	0.9452						OMPICCIO	np	7	0	baseline	0	nonparola	2	ong	0	no	EN25M8	25	M	2021-10-08_14h53.59.576	THAI_DOC	2021.2.3	Win32	60.07088364	0	82	82	82	1
z	1	0.8028						LIMPONE	np	7	0	baseline	500	nonparola	2	ong	0	no	EN25M8	25	M	2021-10-08_14h53.59.576	THAI_DOC	2021.2.3	Win32	60.07088364	0	83	83	83	1
z	1	1.0867						NARCICO	np	7	0	baseline	250	nonparola	2	ong	0	no	EN25M8	25	M	2021-10-08_14h53.59.576	THAI_DOC	2021.2.3	Win32	60.07088364	0	84	84	84	1
m	1	0.8014						PASCOLO	p	7	7	baseline	0	parola	1	ong	0	no	EN25M8	25	M	2021-10-08_14h53.59.576	THAI_DOC	2021.2.3	Win32	60.07088364	0	85	85	85	1
z	1	0.6683						INSOGNA	np	7	0	baseline	250	nonparola	2	ong	0	no	EN25M8	25	M	2021-10-08_14h53.59.576	THAI_DOC	2021.2.3	Win32	60.07088364	0	86	86	86	1
m	1	1.3749						PATINA	p	6	14	baseline	250	parola	1	ong	0	no	EN25M8	25	M	2021-10-08_14h53.59.576	THAI_DOC	2021.2.3	Win32	60.07088364	0	87	87	87	1
z	1	0.737						ADOLTO	np	7	0	baseline	0	nonparola	2	ong	0	no	EN25M8	25	M	2021-10-08_14h53.59.576	THAI_DOC	2021.2.3	Win32	60.07088364	0	88	88	88	1
m	1	0.5002						UTENTE	p	6	34	baseline	0	parola	1	ong	0	no	EN25M8	25	M	2021-10-08_14h53.59.576	THAI_DOC	2021.2.3	Win32	60.07088364	0	89	89	89	1
z	1	0.6589						CIPELLA	np	7	0	baseline	500	nonparola	2	ong	0	no	EN25M8	25	M	2021-10-08_14h53.59.576	THAI_DOC	2021.2.3	Win32	60.07088364	0	90	90	90	1
m	1	0.6175						GINEPRO	p	7	10	baseline	0	parola	1	ong	0	no	EN25M8	25	M	2021-10-08_14h53.59.576	THAI_DOC	2021.2.3	Win32	60.07088364	0	91	91	91	1
z	1	0.8379						NONATO	np	6	0	baseline	500	nonparola	2	ong	0	no	EN25M8	25	M	2021-10-08_14h53.59.576	THAI_DOC	2021.2.3	Win32	60.07088364	0	92	92	92	1
m	1	0.5513						CALICE	p	6	10	baseline	0	parola	1	ong	0	no	EN25M8	25	M	2021-10-08_14h53.59.576	THAI_DOC	2021.2.3	Win32	60.07088364	0	93	93	93	1
m	1	0.6849						TORACE	p	6	31	baseline	250	parola	1	ong	0	no	EN25M8	25	M	2021-10-08_14h53.59.576	THAI_DOC	2021.2.3	Win32	60.07088364	0	94	94	94	1
	0							REDINE	p	6	8	baseline	500	parola	1	ong	0	no	EN25M8	25	M	2021-10-08_14h53.59.576	THAI_DOC	2021.2.3	Win32	60.07088364	0	95	95	95	1
m	1	0.6199						GOMITO	p	6	35	baseline	0	parola	1	ong	0	no	EN25M8	25	M	2021-10-08_14h53.59.576	THAI_DOC	2021.2.3	Win32	60.07088364	0	96	96	96	1
z	1	0.7472						INGENSO	np	7	0	baseline	500	nonparola	2	ong	0	no	EN25M8	25	M	2021-10-08_14h53.59.576	THAI_DOC	2021.2.3	Win32	60.07088364	0	97	97	97	1
z	1	0.6395						COVALLO	np	7	0	baseline	250	nonparola	2	ong	0	no	EN25M8	25	M	2021-10-08_14h53.59.576	THAI_DOC	2021.2.3	Win32	60.07088364	0	98	98	98	1
m	1	0.5555						MONACO	p	6	24	baseline	250	parola	1	ong	0	no	EN25M8	25	M	2021-10-08_14h53.59.576	THAI_DOC	2021.2.3	Win32	60.07088364	0	99	99	99	1
m	1	1.7474						DILUVIO	p	7	34	monitoring	0	parola	1	ong	0	no	EN25M8	25	M	2021-10-08_14h53.59.576	THAI_DOC	2021.2.3	Win32	60.07088364						0	0	0	0	1
z	1	0.8559						PADATO	np	6	0	monitoring	250	nonparola	2	ong	0	no	EN25M8	25	M	2021-10-08_14h53.59.576	THAI_DOC	2021.2.3	Win32	60.07088364						0	1	1	1	1
m	1	0.6299						STIVALE	p	7	10	monitoring	0	parola	1	ong	0	no	EN25M8	25	M	2021-10-08_14h53.59.576	THAI_DOC	2021.2.3	Win32	60.07088364						0	2	2	2	1
	0							BAMMINO	np	7	0	monitoring	0	nonparola	2	ong	0	no	EN25M8	25	M	2021-10-08_14h53.59.576	THAI_DOC	2021.2.3	Win32	60.07088364						0	3	3	3	1
z	1	1.0304						NUDOLA	np	6	0	monitoring	250	nonparola	2	ong	0	no	EN25M8	25	M	2021-10-08_14h53.59.576	THAI_DOC	2021.2.3	Win32	60.07088364						0	4	4	4	1
m	1	1.7515						ZAMPINO	p	7	6	monitoring	500	parola	1	ong	0	no	EN25M8	25	M	2021-10-08_14h53.59.576	THAI_DOC	2021.2.3	Win32	60.07088364						0	5	5	5	1
m	1	0.756						CALDAIA	p	7	12	monitoring	250	parola	1	ong	0	no	EN25M8	25	M	2021-10-08_14h53.59.576	THAI_DOC	2021.2.3	Win32	60.07088364						0	6	6	6	1
z	1	0.8878						FULGINE	np	7	0	monitoring	0	nonparola	2	ong	0	no	EN25M8	25	M	2021-10-08_14h53.59.576	THAI_DOC	2021.2.3	Win32	60.07088364						0	7	7	7	1
m	1	1.5139						URANIO	p	6	9	monitoring	250	parola	1	ong	0	no	EN25M8	25	M	2021-10-08_14h53.59.576	THAI_DOC	2021.2.3	Win32	60.07088364						0	8	8	8	1
z	1	0.7319						APISSO	np	6	0	monitoring	500	nonparola	2	ong	0	no	EN25M8	25	M	2021-10-08_14h53.59.576	THAI_DOC	2021.2.3	Win32	60.07088364						0	9	9	9	1
l	1	1.0123						CAGERMA	np	7	0	monitoring	0	l	2	pmcue	0	no	EN25M8	25	M	2021-10-08_14h53.59.576	THAI_DOC	2021.2.3	Win32	60.07088364						0	10	10	10	1
m	1	0.8643						TAZZINA	p	7	10	monitoring	250	parola	1	ong	0	no	EN25M8	25	M	2021-10-08_14h53.59.576	THAI_DOC	2021.2.3	Win32	60.07088364						0	11	11	11	1
m	1	0.6484						VAPORE	p	6	40	monitoring	0	parola	1	ong	0	no	EN25M8	25	M	2021-10-08_14h53.59.576	THAI_DOC	2021.2.3	Win32	60.07088364						0	12	12	12	1
z	1	0.8787						FEDORE	np	6	0	monitoring	250	nonparola	2	ong	0	no	EN25M8	25	M	2021-10-08_14h53.59.576	THAI_DOC	2021.2.3	Win32	60.07088364						0	13	13	13	1
m	1	1.0553						MONTONE	p	7	8	monitoring	250	parola	1	ong	0	no	EN25M8	25	M	2021-10-08_14h53.59.576	THAI_DOC	2021.2.3	Win32	60.07088364						0	14	14	14	1
z	1	0.8044						CANEZZA	np	7	0	monitoring	0	nonparola	2	ong	0	no	EN25M8	25	M	2021-10-08_14h53.59.576	THAI_DOC	2021.2.3	Win32	60.07088364						0	15	15	15	1
z	1	1.0544						RAGINA	np	6	0	monitoring	250	nonparola	2	ong	0	no	EN25M8	25	M	2021-10-08_14h53.59.576	THAI_DOC	2021.2.3	Win32	60.07088364						0	16	16	16	1
m	1	0.7207						AGNELLO	p	7	17	monitoring	250	parola	1	ong	0	no	EN25M8	25	M	2021-10-08_14h53.59.576	THAI_DOC	2021.2.3	Win32	60.07088364						0	17	17	17	1
z	1	0.8954						PINARIO	np	7	0	monitoring	250	nonparola	2	ong	0	no	EN25M8	25	M	2021-10-08_14h53.59.576	THAI_DOC	2021.2.3	Win32	60.07088364						0	18	18	18	1
z	1	0.761						INDANO	np	6	0	monitoring	500	nonparola	2	ong	0	no	EN25M8	25	M	2021-10-08_14h53.59.576	THAI_DOC	2021.2.3	Win32	60.07088364						0	19	19	19	1
m	1	0.7349						BISTURI	p	7	8	monitoring	250	parola	1	ong	0	no	EN25M8	25	M	2021-10-08_14h53.59.576	THAI_DOC	2021.2.3	Win32	60.07088364						0	20	20	20	1
z	1	0.6958						SECONTO	np	7	0	monitoring	250	nonparola	2	ong	0	no	EN25M8	25	M	2021-10-08_14h53.59.576	THAI_DOC	2021.2.3	Win32	60.07088364						0	21	21	21	1
l	1	0.6474						POMATA	p	6	0	monitoring	500	l	1	pmcue	0	no	EN25M8	25	M	2021-10-08_14h53.59.576	THAI_DOC	2021.2.3	Win32	60.07088364						0	22	22	22	1
z	1	1.3244						UMETTA	np	6	0	monitoring	250	nonparola	2	ong	0	no	EN25M8	25	M	2021-10-08_14h53.59.576	THAI_DOC	2021.2.3	Win32	60.07088364						0	23	23	23	1
m	1	0.9542						FRUSCIO	p	7	9	monitoring	0	parola	1	ong	0	no	EN25M8	25	M	2021-10-08_14h53.59.576	THAI_DOC	2021.2.3	Win32	60.07088364						0	24	24	24	1
m	1	0.7687						ORDIGNO	p	7	15	monitoring	250	parola	1	ong	0	no	EN25M8	25	M	2021-10-08_14h53.59.576	THAI_DOC	2021.2.3	Win32	60.07088364						0	25	25	25	1
z	1	1.2562						METALO	np	6	0	monitoring	0	nonparola	2	ong	0	no	EN25M8	25	M	2021-10-08_14h53.59.576	THAI_DOC	2021.2.3	Win32	60.07088364						0	26	26	26	1
z	1	0.684						GAVERA	np	6	0	monitoring	500	nonparola	2	ong	0	no	EN25M8	25	M	2021-10-08_14h53.59.576	THAI_DOC	2021.2.3	Win32	60.07088364						0	27	27	27	1
m	1	0.8904						INSERTO	p	7	9	monitoring	0	parola	1	ong	0	no	EN25M8	25	M	2021-10-08_14h53.59.576	THAI_DOC	2021.2.3	Win32	60.07088364						0	28	28	28	1
m	1	0.8547						VICARIO	p	7	9	monitoring	500	parola	1	ong	0	no	EN25M8	25	M	2021-10-08_14h53.59.576	THAI_DOC	2021.2.3	Win32	60.07088364						0	29	29	29	1
z	1	1.1043						ACENDA	np	6	0	monitoring	0	nonparola	2	ong	0	no	EN25M8	25	M	2021-10-08_14h53.59.576	THAI_DOC	2021.2.3	Win32	60.07088364						0	30	30	30	1
m	1	0.7879						DECADE	p	6	7	monitoring	0	parola	1	ong	0	no	EN25M8	25	M	2021-10-08_14h53.59.576	THAI_DOC	2021.2.3	Win32	60.07088364						0	31	31	31	1
z	1	1.0354						PALETE	np	6	0	monitoring	500	nonparola	2	ong	0	no	EN25M8	25	M	2021-10-08_14h53.59.576	THAI_DOC	2021.2.3	Win32	60.07088364						0	32	32	32	1
m	1	1.0142						SENAPE	p	6	17	monitoring	500	parola	1	ong	0	no	EN25M8	25	M	2021-10-08_14h53.59.576	THAI_DOC	2021.2.3	Win32	60.07088364						0	33	33	33	1
z	1	0.749						TENTONO	np	7	0	monitoring	0	nonparola	2	ong	0	no	EN25M8	25	M	2021-10-08_14h53.59.576	THAI_DOC	2021.2.3	Win32	60.07088364						0	34	34	34	1
l	1	0.833						MANICO	p	6	12	monitoring	0	l	1	pmcue	0	no	EN25M8	25	M	2021-10-08_14h53.59.576	THAI_DOC	2021.2.3	Win32	60.07088364						0	35	35	35	1
m	1	0.7318						GETTONE	p	7	5	monitoring	250	parola	1	ong	0	no	EN25M8	25	M	2021-10-08_14h53.59.576	THAI_DOC	2021.2.3	Win32	60.07088364						0	36	36	36	1
z	1	1.2136						CALERA	np	6	0	monitoring	500	nonparola	2	ong	0	no	EN25M8	25	M	2021-10-08_14h53.59.576	THAI_DOC	2021.2.3	Win32	60.07088364						0	37	37	37	1
m	1	0.8635						USTIONE	p	7	20	monitoring	500	parola	1	ong	0	no	EN25M8	25	M	2021-10-08_14h53.59.576	THAI_DOC	2021.2.3	Win32	60.07088364						0	38	38	38	1
	0							LEGNAME	p	7	7	monitoring	0	parola	1	ong	0	no	EN25M8	25	M	2021-10-08_14h53.59.576	THAI_DOC	2021.2.3	Win32	60.07088364						0	39	39	39	1
z	1	0.7132						MODIVO	np	6	0	monitoring	0	nonparola	2	ong	0	no	EN25M8	25	M	2021-10-08_14h53.59.576	THAI_DOC	2021.2.3	Win32	60.07088364						0	40	40	40	1
m	1	0.5812						RADURA	p	6	9	monitoring	0	parola	1	ong	0	no	EN25M8	25	M	2021-10-08_14h53.59.576	THAI_DOC	2021.2.3	Win32	60.07088364						0	41	41	41	1
z	1	0.7008						TUANTO	np	6	0	monitoring	250	nonparola	2	ong	0	no	EN25M8	25	M	2021-10-08_14h53.59.576	THAI_DOC	2021.2.3	Win32	60.07088364						0	42	42	42	1
m	1	0.7644						PICCONE	p	7	11	monitoring	0	parola	1	ong	0	no	EN25M8	25	M	2021-10-08_14h53.59.576	THAI_DOC	2021.2.3	Win32	60.07088364						0	43	43	43	1
z	1	1.1002						LACREME	np	7	0	monitoring	250	nonparola	2	ong	0	no	EN25M8	25	M	2021-10-08_14h53.59.576	THAI_DOC	2021.2.3	Win32	60.07088364						0	44	44	44	1
z	1	0.9314						DILITTA	np	7	0	monitoring	500	nonparola	2	ong	0	no	EN25M8	25	M	2021-10-08_14h53.59.576	THAI_DOC	2021.2.3	Win32	60.07088364						0	45	45	45	1
l	1	1.0143						TOMANTE	np	7	0	monitoring	0	l	2	pmcue	0	no	EN25M8	25	M	2021-10-08_14h53.59.576	THAI_DOC	2021.2.3	Win32	60.07088364						0	46	46	46	1
m	1	0.7221						OTTONE	p	6	17	monitoring	500	parola	1	ong	0	no	EN25M8	25	M	2021-10-08_14h53.59.576	THAI_DOC	2021.2.3	Win32	60.07088364						0	47	47	47	1
m	1	0.7967						GAZEBO	p	6	8	monitoring	0	parola	1	ong	0	no	EN25M8	25	M	2021-10-08_14h53.59.576	THAI_DOC	2021.2.3	Win32	60.07088364						0	48	48	48	1
z	1	0.7797						NENICO	np	6	0	monitoring	250	nonparola	2	ong	0	no	EN25M8	25	M	2021-10-08_14h53.59.576	THAI_DOC	2021.2.3	Win32	60.07088364						0	49	49	49	1
m	1	0.6166						ARPIONE	p	7	12	monitoring	250	parola	1	ong	0	no	EN25M8	25	M	2021-10-08_14h53.59.576	THAI_DOC	2021.2.3	Win32	60.07088364						0	50	50	50	1
z	1	0.9131						VANIGIA	np	7	0	monitoring	500	nonparola	2	ong	0	no	EN25M8	25	M	2021-10-08_14h53.59.576	THAI_DOC	2021.2.3	Win32	60.07088364						0	51	51	51	1
z	1	0.9561						EBLISSE	np	7	0	monitoring	0	nonparola	2	ong	0	no	EN25M8	25	M	2021-10-08_14h53.59.576	THAI_DOC	2021.2.3	Win32	60.07088364						0	52	52	52	1
m	1	0.7558						CARTINA	p	7	13	monitoring	250	parola	1	ong	0	no	EN25M8	25	M	2021-10-08_14h53.59.576	THAI_DOC	2021.2.3	Win32	60.07088364						0	53	53	53	1
z	1	0.6727						TECITA	np	6	0	monitoring	500	nonparola	2	ong	0	no	EN25M8	25	M	2021-10-08_14h53.59.576	THAI_DOC	2021.2.3	Win32	60.07088364						0	54	54	54	1
m	1	0.6799						FELINO	p	6	9	monitoring	500	parola	1	ong	0	no	EN25M8	25	M	2021-10-08_14h53.59.576	THAI_DOC	2021.2.3	Win32	60.07088364						0	55	55	55	1
z	1	1.663						GINEVRO	np	7	0	monitoring	250	nonparola	2	ong	0	no	EN25M8	25	M	2021-10-08_14h53.59.576	THAI_DOC	2021.2.3	Win32	60.07088364						0	56	56	56	1
z	1	0.9184						ELANCO	np	6	0	monitoring	250	nonparola	2	ong	0	no	EN25M8	25	M	2021-10-08_14h53.59.576	THAI_DOC	2021.2.3	Win32	60.07088364						0	57	57	57	1
m	1	0.7401						BIDONE	p	6	13	monitoring	0	parola	1	ong	0	no	EN25M8	25	M	2021-10-08_14h53.59.576	THAI_DOC	2021.2.3	Win32	60.07088364						0	58	58	58	1
m	1	0.9753						LEMURE	p	6	3	monitoring	500	parola	1	ong	0	no	EN25M8	25	M	2021-10-08_14h53.59.576	THAI_DOC	2021.2.3	Win32	60.07088364						0	59	59	59	1
l	1	1.0388						SAGOMA	p	6	0	monitoring	250	l	1	pmcue	0	no	EN25M8	25	M	2021-10-08_14h53.59.576	THAI_DOC	2021.2.3	Win32	60.07088364						0	60	60	60	1
m	1	0.7288						REPERTO	p	7	7	monitoring	0	parola	1	ong	0	no	EN25M8	25	M	2021-10-08_14h53.59.576	THAI_DOC	2021.2.3	Win32	60.07088364						0	61	61	61	1
z	1	0.9807						MIDULLO	np	7	0	monitoring	250	nonparola	2	ong	0	no	EN25M8	25	M	2021-10-08_14h53.59.576	THAI_DOC	2021.2.3	Win32	60.07088364						0	62	62	62	1
z	1	0.7858						DANNOLA	np	7	0	monitoring	500	nonparola	2	ong	0	no	EN25M8	25	M	2021-10-08_14h53.59.576	THAI_DOC	2021.2.3	Win32	60.07088364						0	63	63	63	1
m	1	0.8627						ORFANO	p	6	9	monitoring	500	parola	1	ong	0	no	EN25M8	25	M	2021-10-08_14h53.59.576	THAI_DOC	2021.2.3	Win32	60.07088364						0	64	64	64	1
z	1	1.1151						BANENA	np	6	0	monitoring	250	nonparola	2	ong	0	no	EN25M8	25	M	2021-10-08_14h53.59.576	THAI_DOC	2021.2.3	Win32	60.07088364						0	65	65	65	1
z	1	1.3506						FERPATA	np	7	0	monitoring	0	nonparola	2	ong	0	no	EN25M8	25	M	2021-10-08_14h53.59.576	THAI_DOC	2021.2.3	Win32	60.07088364						0	66	66	66	1
m	1	1.0953						NEURONE	p	7	11	monitoring	250	parola	1	ong	0	no	EN25M8	25	M	2021-10-08_14h53.59.576	THAI_DOC	2021.2.3	Win32	60.07088364						0	67	67	67	1
z	1	0.8818						LATTERA	np	7	0	monitoring	500	nonparola	2	ong	0	no	EN25M8	25	M	2021-10-08_14h53.59.576	THAI_DOC	2021.2.3	Win32	60.07088364						0	68	68	68	1
z	1	1.1341						GESIONE	np	7	0	monitoring	500	nonparola	2	ong	0	no	EN25M8	25	M	2021-10-08_14h53.59.576	THAI_DOC	2021.2.3	Win32	60.07088364						0	69	69	69	1
m	1	1.0364						PEDANA	p	6	18	monitoring	500	parola	1	ong	0	no	EN25M8	25	M	2021-10-08_14h53.59.576	THAI_DOC	2021.2.3	Win32	60.07088364						0	70	70	70	1
l	1	0.8813						MACIATA	np	7	0	monitoring	500	l	2	pmcue	0	no	EN25M8	25	M	2021-10-08_14h53.59.576	THAI_DOC	2021.2.3	Win32	60.07088364						0	71	71	71	1
z	1	0.7839						FIOLINO	np	7	0	monitoring	250	nonparola	2	ong	0	no	EN25M8	25	M	2021-10-08_14h53.59.576	THAI_DOC	2021.2.3	Win32	60.07088364						0	72	72	72	1
m	1	1.1511						INGORGO	p	7	16	monitoring	0	parola	1	ong	0	no	EN25M8	25	M	2021-10-08_14h53.59.576	THAI_DOC	2021.2.3	Win32	60.07088364						0	73	73	73	1
z	1	1.2347						IMPORO	np	6	0	monitoring	250	nonparola	2	ong	0	no	EN25M8	25	M	2021-10-08_14h53.59.576	THAI_DOC	2021.2.3	Win32	60.07088364						0	74	74	74	1
l	0	1.229						NOBILE	p	6	29	monitoring	500	parola	1	ong	0	no	EN25M8	25	M	2021-10-08_14h53.59.576	THAI_DOC	2021.2.3	Win32	60.07088364						0	75	75	75	1
m	1	1.0287						MINIERA	p	7	19	monitoring	500	parola	1	ong	0	no	EN25M8	25	M	2021-10-08_14h53.59.576	THAI_DOC	2021.2.3	Win32	60.07088364						0	76	76	76	1
z	1	1.3432						ALLARVE	np	7	0	monitoring	500	nonparola	2	ong	0	no	EN25M8	25	M	2021-10-08_14h53.59.576	THAI_DOC	2021.2.3	Win32	60.07088364						0	77	77	77	1
z	1	0.6961						DIBANO	np	6	0	monitoring	250	nonparola	2	ong	0	no	EN25M8	25	M	2021-10-08_14h53.59.576	THAI_DOC	2021.2.3	Win32	60.07088364						0	78	78	78	1
m	1	1.0678						FAGOTTO	p	7	7	monitoring	0	parola	1	ong	0	no	EN25M8	25	M	2021-10-08_14h53.59.576	THAI_DOC	2021.2.3	Win32	60.07088364						0	79	79	79	1
m	1	0.6339						PALUDE	p	6	13	monitoring	0	parola	1	ong	0	no	EN25M8	25	M	2021-10-08_14h53.59.576	THAI_DOC	2021.2.3	Win32	60.07088364						0	80	80	80	1
z	1	0.7692						MUDINO	np	6	0	monitoring	500	nonparola	2	ong	0	no	EN25M8	25	M	2021-10-08_14h53.59.576	THAI_DOC	2021.2.3	Win32	60.07088364						0	81	81	81	1
z	1	0.7563						ESTEBA	np	6	0	monitoring	500	nonparola	2	ong	0	no	EN25M8	25	M	2021-10-08_14h53.59.576	THAI_DOC	2021.2.3	Win32	60.07088364						0	82	82	82	1
l	1	1.0671						MANTIDE	p	7	9	monitoring	250	l	1	pmcue	0	no	EN25M8	25	M	2021-10-08_14h53.59.576	THAI_DOC	2021.2.3	Win32	60.07088364						0	83	83	83	1
m	1	0.761						UVETTA	p	6	11	monitoring	500	parola	1	ong	0	no	EN25M8	25	M	2021-10-08_14h53.59.576	THAI_DOC	2021.2.3	Win32	60.07088364						0	84	84	84	1
m	1	0.9015						ESILIO	p	6	41	monitoring	250	parola	1	ong	0	no	EN25M8	25	M	2021-10-08_14h53.59.576	THAI_DOC	2021.2.3	Win32	60.07088364						0	85	85	85	1
m	0	0.6905						RECRUTA	np	7	0	monitoring	500	nonparola	2	ong	0	no	EN25M8	25	M	2021-10-08_14h53.59.576	THAI_DOC	2021.2.3	Win32	60.07088364						0	86	86	86	1
m	1	1.1726						TIMONE	p	7	31	monitoring	250	parola	1	ong	0	no	EN25M8	25	M	2021-10-08_14h53.59.576	THAI_DOC	2021.2.3	Win32	60.07088364						0	87	87	87	1
m	1	0.6672						CAVOLO	p	6	13	monitoring	0	parola	1	ong	0	no	EN25M8	25	M	2021-10-08_14h53.59.576	THAI_DOC	2021.2.3	Win32	60.07088364						0	88	88	88	1
z	1	1.0625						NOTTARE	np	7	0	monitoring	500	nonparola	2	ong	0	no	EN25M8	25	M	2021-10-08_14h53.59.576	THAI_DOC	2021.2.3	Win32	60.07088364						0	89	89	89	1
m	1	1.4103						LICHENE	p	7	7	monitoring	0	parola	1	ong	0	no	EN25M8	25	M	2021-10-08_14h53.59.576	THAI_DOC	2021.2.3	Win32	60.07088364						0	90	90	90	1
z	1	0.7054						PUSTINO	np	7	0	monitoring	500	nonparola	2	ong	0	no	EN25M8	25	M	2021-10-08_14h53.59.576	THAI_DOC	2021.2.3	Win32	60.07088364						0	91	91	91	1
m	1	0.9387						MULINO	p	6	7	monitoring	0	parola	1	ong	0	no	EN25M8	25	M	2021-10-08_14h53.59.576	THAI_DOC	2021.2.3	Win32	60.07088364						0	92	92	92	1
z	1	1.0873						VAROLO	np	6	0	monitoring	0	nonparola	2	ong	0	no	EN25M8	25	M	2021-10-08_14h53.59.576	THAI_DOC	2021.2.3	Win32	60.07088364						0	93	93	93	1
l	1	1.135						ENIGMA	p	6	9	monitoring	500	l	1	pmcue	0	no	EN25M8	25	M	2021-10-08_14h53.59.576	THAI_DOC	2021.2.3	Win32	60.07088364						0	94	94	94	1
m	1	0.8158						NARICE	p	6	15	monitoring	250	parola	1	ong	0	no	EN25M8	25	M	2021-10-08_14h53.59.576	THAI_DOC	2021.2.3	Win32	60.07088364						0	95	95	95	1
z	1	0.7136						CAVIDE	np	6	0	monitoring	500	nonparola	2	ong	0	no	EN25M8	25	M	2021-10-08_14h53.59.576	THAI_DOC	2021.2.3	Win32	60.07088364						0	96	96	96	1
z	1	1.3775						VOLACE	np	6	0	monitoring	0	nonparola	2	ong	0	no	EN25M8	25	M	2021-10-08_14h53.59.576	THAI_DOC	2021.2.3	Win32	60.07088364						0	97	97	97	1
z	1	1.0968						SADICE	np	6	0	monitoring	0	nonparola	2	ong	0	no	EN25M8	25	M	2021-10-08_14h53.59.576	THAI_DOC	2021.2.3	Win32	60.07088364						0	98	98	98	1
m	1	0.7347						VORTICE	p	7	14	monitoring	250	parola	1	ong	0	no	EN25M8	25	M	2021-10-08_14h53.59.576	THAI_DOC	2021.2.3	Win32	60.07088364						0	99	99	99	1
																			EN25M8	25	M	2021-10-08_14h53.59.576	THAI_DOC	2021.2.3	Win32	60.07088364											y	1	4.2321	y	0	3.058	n	1	2.5698
