# Supplementary material for: Thinking about it: the impact of COVID-19-related stimuli on prospective memory
Source: PeerJ. 2023 Nov 16;11:e16389. doi: 10.7717/peerj.16389 (PMC10657566; doi:10.7717/peerj.16389)
Supplement: Supplemental Information 4 — The raw data from both the task and the questionnaire. Both folders are divided in the three conditions (COV, DOC, and NEGA) depending on the presented video clip. [file peerj-11-16389-s004.zip › Data/RAW_Data_Task/DOC_version/DG21M26_doc.csv]

trial_key.keys	trial_key.corr	trial_key.rt	trials_loop_practice.thisRepN	trials_loop_practice.thisTrialN	trials_loop_practice.thisN	trials_loop_practice.thisIndex	trials_loop_practice.ran	stimolo	parolanonparola	lunghezza	frequenza	blocco	jitter	rispcorr	StimTrig	stim_type	stimulus_after	underline	ID_Soggetto*	Età*	Sesso	date	expName	psychopyVersion	OS	frameRate	trials_loop_baseline.thisRepN	trials_loop_baseline.thisTrialN	trials_loop_baseline.thisN	trials_loop_baseline.thisIndex	trials_loop_baseline.ran	trials_loop_attention.thisRepN	trials_loop_attention.thisTrialN	trials_loop_attention.thisN	trials_loop_attention.thisIndex	trials_loop_attention.ran	neutral1_key.keys	neutral1_key.corr	neutral1_key.rt	neutral1_key_2.keys	neutral1_key_2.corr	neutral1_key_2.rt	neutral1_key_3.keys	neutral1_key_3.corr	neutral1_key_3.rt
m	1	1.544	0	0	0	0	1	ARANCIA	p	7	31	practice	500	parola	1	ong	0	no	DG21M26	21	m	2021-11-26_16h43.44.241	THAI_DOC	2021.2.3	Win32	59.86590038
z	1	1.0415	0	1	1	1	1	RECINA	np	6	0	practice	500	nonparola	2	ong	0	no	DG21M26	21	m	2021-11-26_16h43.44.241	THAI_DOC	2021.2.3	Win32	59.86590038
z	1	0.7077	0	2	2	2	1	TUCCANA	np	7	0	practice	250	nonparola	2	ong	0	no	DG21M26	21	m	2021-11-26_16h43.44.241	THAI_DOC	2021.2.3	Win32	59.86590038
m	1	0.7189	0	3	3	3	1	PETTINE	p	7	1	practice	0	parola	1	ong	0	no	DG21M26	21	m	2021-11-26_16h43.44.241	THAI_DOC	2021.2.3	Win32	59.86590038
m	0	1.3214	0	4	4	4	1	INFITO	np	6	0	practice	500	nonparola	2	ong	0	no	DG21M26	21	m	2021-11-26_16h43.44.241	THAI_DOC	2021.2.3	Win32	59.86590038
m	1	0.8795	0	5	5	5	1	GIUDICE	p	7	374	practice	500	parola	1	ong	0	no	DG21M26	21	m	2021-11-26_16h43.44.241	THAI_DOC	2021.2.3	Win32	59.86590038
m	1	0.6399	0	6	6	6	1	VOLANTE	p	7	89	practice	0	parola	1	ong	0	no	DG21M26	21	m	2021-11-26_16h43.44.241	THAI_DOC	2021.2.3	Win32	59.86590038
z	1	0.7094	0	7	7	7	1	CUBELA	np	6	0	practice	250	nonparola	2	ong	0	no	DG21M26	21	m	2021-11-26_16h43.44.241	THAI_DOC	2021.2.3	Win32	59.86590038
z	1	0.7234	0	8	8	8	1	LUGGINE	np	7	0	practice	0	nonparola	2	ong	0	no	DG21M26	21	m	2021-11-26_16h43.44.241	THAI_DOC	2021.2.3	Win32	59.86590038
m	1	0.8112	0	9	9	9	1	DISEGNO	p	7	201	practice	0	parola	1	ong	0	no	DG21M26	21	m	2021-11-26_16h43.44.241	THAI_DOC	2021.2.3	Win32	59.86590038
m	1	0.8801						RELITTO	p	7	8	baseline	500	parola	1	ong	0	no	DG21M26	21	m	2021-11-26_16h43.44.241	THAI_DOC	2021.2.3	Win32	59.86590038	0	0	0	0	1
m	1	0.9399						GERANIO	p	7	12	baseline	250	parola	1	ong	0	no	DG21M26	21	m	2021-11-26_16h43.44.241	THAI_DOC	2021.2.3	Win32	59.86590038	0	1	1	1	1
z	1	0.7208						VANANGA	np	7	0	baseline	0	nonparola	2	ong	0	no	DG21M26	21	m	2021-11-26_16h43.44.241	THAI_DOC	2021.2.3	Win32	59.86590038	0	2	2	2	1
m	1	0.8058						NATICA	p	6	5	baseline	250	parola	1	ong	0	no	DG21M26	21	m	2021-11-26_16h43.44.241	THAI_DOC	2021.2.3	Win32	59.86590038	0	3	3	3	1
z	1	0.7672						USTELLO	np	7	0	baseline	500	nonparola	2	ong	0	no	DG21M26	21	m	2021-11-26_16h43.44.241	THAI_DOC	2021.2.3	Win32	59.86590038	0	4	4	4	1
m	1	0.7184						METANO	p	6	17	baseline	250	parola	1	ong	0	no	DG21M26	21	m	2021-11-26_16h43.44.241	THAI_DOC	2021.2.3	Win32	59.86590038	0	5	5	5	1
z	1	1.1895						FIURIA	np	6	0	baseline	500	nonparola	2	ong	0	no	DG21M26	21	m	2021-11-26_16h43.44.241	THAI_DOC	2021.2.3	Win32	59.86590038	0	6	6	6	1
m	1	0.7921						SUGHERO	p	7	5	baseline	250	parola	1	ong	0	no	DG21M26	21	m	2021-11-26_16h43.44.241	THAI_DOC	2021.2.3	Win32	59.86590038	0	7	7	7	1
z	1	1.0694						PIROTA	np	6	0	baseline	250	nonparola	2	ong	0	no	DG21M26	21	m	2021-11-26_16h43.44.241	THAI_DOC	2021.2.3	Win32	59.86590038	0	8	8	8	1
z	1	0.8849						BAMBORA	np	7	0	baseline	0	nonparola	2	ong	0	no	DG21M26	21	m	2021-11-26_16h43.44.241	THAI_DOC	2021.2.3	Win32	59.86590038	0	9	9	9	1
m	1	0.7046						PETALO	p	6	27	baseline	250	parola	1	ong	0	no	DG21M26	21	m	2021-11-26_16h43.44.241	THAI_DOC	2021.2.3	Win32	59.86590038	0	10	10	10	1
m	1	0.9361						ELMETTO	p	7	5	baseline	0	parola	1	ong	0	no	DG21M26	21	m	2021-11-26_16h43.44.241	THAI_DOC	2021.2.3	Win32	59.86590038	0	11	11	11	1
z	1	0.8432						DOBILE	np	6	0	baseline	250	nonparola	2	ong	0	no	DG21M26	21	m	2021-11-26_16h43.44.241	THAI_DOC	2021.2.3	Win32	59.86590038	0	12	12	12	1
m	1	0.9176						BAVERO	p	6	7	baseline	0	parola	1	ong	0	no	DG21M26	21	m	2021-11-26_16h43.44.241	THAI_DOC	2021.2.3	Win32	59.86590038	0	13	13	13	1
m	1	0.8371						VALENZA	p	7	10	baseline	500	parola	1	ong	0	no	DG21M26	21	m	2021-11-26_16h43.44.241	THAI_DOC	2021.2.3	Win32	59.86590038	0	14	14	14	1
z	1	0.7966						ORDONE	np	6	0	baseline	250	nonparola	2	ong	0	no	DG21M26	21	m	2021-11-26_16h43.44.241	THAI_DOC	2021.2.3	Win32	59.86590038	0	15	15	15	1
z	1	0.8783						TERPONE	np	7	0	baseline	250	nonparola	2	ong	0	no	DG21M26	21	m	2021-11-26_16h43.44.241	THAI_DOC	2021.2.3	Win32	59.86590038	0	16	16	16	1
m	1	0.7858						INCHINO	p	7	10	baseline	250	parola	1	ong	0	no	DG21M26	21	m	2021-11-26_16h43.44.241	THAI_DOC	2021.2.3	Win32	59.86590038	0	17	17	17	1
z	0	1.2824						ETTARO	p	6	31	baseline	0	parola	1	ong	0	no	DG21M26	21	m	2021-11-26_16h43.44.241	THAI_DOC	2021.2.3	Win32	59.86590038	0	18	18	18	1
z	1	0.8934						LUVACA	np	6	0	baseline	250	nonparola	2	ong	0	no	DG21M26	21	m	2021-11-26_16h43.44.241	THAI_DOC	2021.2.3	Win32	59.86590038	0	19	19	19	1
m	1	0.7626						DUETTO	p	6	23	baseline	500	parola	1	ong	0	no	DG21M26	21	m	2021-11-26_16h43.44.241	THAI_DOC	2021.2.3	Win32	59.86590038	0	20	20	20	1
z	1	1.3521						PUPILE	np	6	0	baseline	250	nonparola	2	ong	0	no	DG21M26	21	m	2021-11-26_16h43.44.241	THAI_DOC	2021.2.3	Win32	59.86590038	0	21	21	21	1
z	1	0.8193						STOVACO	np	7	0	baseline	0	nonparola	2	ong	0	no	DG21M26	21	m	2021-11-26_16h43.44.241	THAI_DOC	2021.2.3	Win32	59.86590038	0	22	22	22	1
m	1	0.6865						BARILE	p	6	7	baseline	500	parola	1	ong	0	no	DG21M26	21	m	2021-11-26_16h43.44.241	THAI_DOC	2021.2.3	Win32	59.86590038	0	23	23	23	1
z	1	0.9307						RANAIO	np	6	0	baseline	250	nonparola	2	ong	0	no	DG21M26	21	m	2021-11-26_16h43.44.241	THAI_DOC	2021.2.3	Win32	59.86590038	0	24	24	24	1
m	1	0.9412						CAVERNA	p	7	14	baseline	250	parola	1	ong	0	no	DG21M26	21	m	2021-11-26_16h43.44.241	THAI_DOC	2021.2.3	Win32	59.86590038	0	25	25	25	1
z	1	0.7553						ROTOIA	np	7	0	baseline	500	nonparola	2	ong	0	no	DG21M26	21	m	2021-11-26_16h43.44.241	THAI_DOC	2021.2.3	Win32	59.86590038	0	26	26	26	1
m	1	0.8457						ALTURA	p	6	8	baseline	500	parola	1	ong	0	no	DG21M26	21	m	2021-11-26_16h43.44.241	THAI_DOC	2021.2.3	Win32	59.86590038	0	27	27	27	1
m	1	0.7386						DIPINTO	p	7	21	baseline	0	parola	1	ong	0	no	DG21M26	21	m	2021-11-26_16h43.44.241	THAI_DOC	2021.2.3	Win32	59.86590038	0	28	28	28	1
m	1	0.8239						LEGUME	p	6	11	baseline	250	parola	1	ong	0	no	DG21M26	21	m	2021-11-26_16h43.44.241	THAI_DOC	2021.2.3	Win32	59.86590038	0	29	29	29	1
z	1	0.9221						FEDINO	np	6	0	baseline	500	nonparola	2	ong	0	no	DG21M26	21	m	2021-11-26_16h43.44.241	THAI_DOC	2021.2.3	Win32	59.86590038	0	30	30	30	1
m	1	0.7103						MENSOLA	p	7	7	baseline	0	parola	1	ong	0	no	DG21M26	21	m	2021-11-26_16h43.44.241	THAI_DOC	2021.2.3	Win32	59.86590038	0	31	31	31	1
z	1	1.0689						ALCUME	np	6	0	baseline	500	nonparola	2	ong	0	no	DG21M26	21	m	2021-11-26_16h43.44.241	THAI_DOC	2021.2.3	Win32	59.86590038	0	32	32	32	1
m	1	0.9572						INNESTO	p	6	13	baseline	0	parola	1	ong	0	no	DG21M26	21	m	2021-11-26_16h43.44.241	THAI_DOC	2021.2.3	Win32	59.86590038	0	33	33	33	1
z	1	1.1589						LAVENDA	np	7	0	baseline	0	nonparola	2	ong	0	no	DG21M26	21	m	2021-11-26_16h43.44.241	THAI_DOC	2021.2.3	Win32	59.86590038	0	34	34	34	1
m	1	0.8685						SLAVINA	p	7	5	baseline	500	parola	1	ong	0	no	DG21M26	21	m	2021-11-26_16h43.44.241	THAI_DOC	2021.2.3	Win32	59.86590038	0	35	35	35	1
m	1	0.7548						ORMONE	p	6	6	baseline	500	parola	1	ong	0	no	DG21M26	21	m	2021-11-26_16h43.44.241	THAI_DOC	2021.2.3	Win32	59.86590038	0	36	36	36	1
z	1	0.9123						UMIONE	np	6	0	baseline	0	nonparola	2	ong	0	no	DG21M26	21	m	2021-11-26_16h43.44.241	THAI_DOC	2021.2.3	Win32	59.86590038	0	37	37	37	1
m	1	0.6566						SALAME	p	6	14	baseline	0	parola	1	ong	0	no	DG21M26	21	m	2021-11-26_16h43.44.241	THAI_DOC	2021.2.3	Win32	59.86590038	0	38	38	38	1
z	1	0.9267						GANDOLA	np	7	0	baseline	500	nonparola	2	ong	0	no	DG21M26	21	m	2021-11-26_16h43.44.241	THAI_DOC	2021.2.3	Win32	59.86590038	0	39	39	39	1
m	0	0.7505						DIGEGNO	np	7	0	baseline	500	nonparola	2	ong	0	no	DG21M26	21	m	2021-11-26_16h43.44.241	THAI_DOC	2021.2.3	Win32	59.86590038	0	40	40	40	1
z	1	1.2033						BACRECA	np	7	0	baseline	0	nonparola	2	ong	0	no	DG21M26	21	m	2021-11-26_16h43.44.241	THAI_DOC	2021.2.3	Win32	59.86590038	0	41	41	41	1
m	1	0.748						RUDERE	p	6	8	baseline	250	parola	1	ong	0	no	DG21M26	21	m	2021-11-26_16h43.44.241	THAI_DOC	2021.2.3	Win32	59.86590038	0	42	42	42	1
z	1	0.7213						OSCITE	np	6	0	baseline	250	nonparola	2	ong	0	no	DG21M26	21	m	2021-11-26_16h43.44.241	THAI_DOC	2021.2.3	Win32	59.86590038	0	43	43	43	1
m	1	0.638						NETTARE	p	7	14	baseline	500	parola	1	ong	0	no	DG21M26	21	m	2021-11-26_16h43.44.241	THAI_DOC	2021.2.3	Win32	59.86590038	0	44	44	44	1
m	0	0.696						PENTERA	np	7	0	baseline	0	nonparola	2	ong	0	no	DG21M26	21	m	2021-11-26_16h43.44.241	THAI_DOC	2021.2.3	Win32	59.86590038	0	45	45	45	1
z	1	0.8135						NEBOZIO	np	7	0	baseline	250	nonparola	2	ong	0	no	DG21M26	21	m	2021-11-26_16h43.44.241	THAI_DOC	2021.2.3	Win32	59.86590038	0	46	46	46	1
m	1	0.6562						ZATTERA	p	7	14	baseline	500	parola	1	ong	0	no	DG21M26	21	m	2021-11-26_16h43.44.241	THAI_DOC	2021.2.3	Win32	59.86590038	0	47	47	47	1
m	1	1.001						LAMIERA	p	7	11	baseline	500	parola	1	ong	0	no	DG21M26	21	m	2021-11-26_16h43.44.241	THAI_DOC	2021.2.3	Win32	59.86590038	0	48	48	48	1
z	1	1.4917						CULINA	np	6	0	baseline	500	nonparola	2	ong	0	no	DG21M26	21	m	2021-11-26_16h43.44.241	THAI_DOC	2021.2.3	Win32	59.86590038	0	49	49	49	1
m	1	0.7227						FALANGE	p	7	9	baseline	250	parola	1	ong	0	no	DG21M26	21	m	2021-11-26_16h43.44.241	THAI_DOC	2021.2.3	Win32	59.86590038	0	50	50	50	1
m	1	1.007						PEDALE	p	6	16	baseline	500	parola	1	ong	0	no	DG21M26	21	m	2021-11-26_16h43.44.241	THAI_DOC	2021.2.3	Win32	59.86590038	0	51	51	51	1
z	1	0.9554						METARDO	np	7	0	baseline	500	nonparola	2	ong	0	no	DG21M26	21	m	2021-11-26_16h43.44.241	THAI_DOC	2021.2.3	Win32	59.86590038	0	52	52	52	1
m	1	0.7509						EMPORIO	p	7	3	baseline	250	parola	1	ong	0	no	DG21M26	21	m	2021-11-26_16h43.44.241	THAI_DOC	2021.2.3	Win32	59.86590038	0	53	53	53	1
z	1	1.0951						TAPORE	np	6	0	baseline	0	nonparola	2	ong	0	no	DG21M26	21	m	2021-11-26_16h43.44.241	THAI_DOC	2021.2.3	Win32	59.86590038	0	54	54	54	1
z	1	1.1786						DENTIDE	np	7	0	baseline	250	nonparola	2	ong	0	no	DG21M26	21	m	2021-11-26_16h43.44.241	THAI_DOC	2021.2.3	Win32	59.86590038	0	55	55	55	1
z	1	0.9013						SEPERTO	np	7	0	baseline	500	nonparola	2	ong	0	no	DG21M26	21	m	2021-11-26_16h43.44.241	THAI_DOC	2021.2.3	Win32	59.86590038	0	56	56	56	1
m	1	0.995						MUCOSA	p	6	6	baseline	500	parola	1	ong	0	no	DG21M26	21	m	2021-11-26_16h43.44.241	THAI_DOC	2021.2.3	Win32	59.86590038	0	57	57	57	1
z	1	0.8717						BECULLA	np	7	0	baseline	250	nonparola	2	ong	0	no	DG21M26	21	m	2021-11-26_16h43.44.241	THAI_DOC	2021.2.3	Win32	59.86590038	0	58	58	58	1
z	0	0.9701						FUCINA	p	6	8	baseline	250	parola	1	ong	0	no	DG21M26	21	m	2021-11-26_16h43.44.241	THAI_DOC	2021.2.3	Win32	59.86590038	0	59	59	59	1
m	1	0.8026						ECLISSI	p	7	5	baseline	0	parola	1	ong	0	no	DG21M26	21	m	2021-11-26_16h43.44.241	THAI_DOC	2021.2.3	Win32	59.86590038	0	60	60	60	1
m	1	0.7717						TROFEO	p	6	23	baseline	250	parola	1	ong	0	no	DG21M26	21	m	2021-11-26_16h43.44.241	THAI_DOC	2021.2.3	Win32	59.86590038	0	61	61	61	1
m	1	0.6861						ROTTAME	p	7	7	baseline	0	parola	1	ong	0	no	DG21M26	21	m	2021-11-26_16h43.44.241	THAI_DOC	2021.2.3	Win32	59.86590038	0	62	62	62	1
z	1	0.8592						MENDOLO	np	7	0	baseline	500	nonparola	2	ong	0	no	DG21M26	21	m	2021-11-26_16h43.44.241	THAI_DOC	2021.2.3	Win32	59.86590038	0	63	63	63	1
z	1	0.7411						ARSINE	np	6	0	baseline	250	nonparola	2	ong	0	no	DG21M26	21	m	2021-11-26_16h43.44.241	THAI_DOC	2021.2.3	Win32	59.86590038	0	64	64	64	1
m	1	0.7448						TISANA	p	6	7	baseline	0	parola	1	ong	0	no	DG21M26	21	m	2021-11-26_16h43.44.241	THAI_DOC	2021.2.3	Win32	59.86590038	0	65	65	65	1
z	1	0.6852						ORLINO	np	6	0	baseline	0	nonparola	2	ong	0	no	DG21M26	21	m	2021-11-26_16h43.44.241	THAI_DOC	2021.2.3	Win32	59.86590038	0	66	66	66	1
m	1	0.8085						ARINGA	p	6	9	baseline	500	parola	1	ong	0	no	DG21M26	21	m	2021-11-26_16h43.44.241	THAI_DOC	2021.2.3	Win32	59.86590038	0	67	67	67	1
z	1	0.8695						TENGINE	np	7	0	baseline	0	nonparola	2	ong	0	no	DG21M26	21	m	2021-11-26_16h43.44.241	THAI_DOC	2021.2.3	Win32	59.86590038	0	68	68	68	1
m	1	1.0686						ATTICO	p	6	6	baseline	500	parola	1	ong	0	no	DG21M26	21	m	2021-11-26_16h43.44.241	THAI_DOC	2021.2.3	Win32	59.86590038	0	69	69	69	1
z	1	0.6939						VENORE	np	6	0	baseline	250	nonparola	2	ong	0	no	DG21M26	21	m	2021-11-26_16h43.44.241	THAI_DOC	2021.2.3	Win32	59.86590038	0	70	70	70	1
z	0	0.8931						DARSENA	p	7	9	baseline	0	parola	1	ong	0	no	DG21M26	21	m	2021-11-26_16h43.44.241	THAI_DOC	2021.2.3	Win32	59.86590038	0	71	71	71	1
z	1	0.9682						ALCIERE	np	7	0	baseline	250	nonparola	2	ong	0	no	DG21M26	21	m	2021-11-26_16h43.44.241	THAI_DOC	2021.2.3	Win32	59.86590038	0	72	72	72	1
z	1	0.777						ENTIMO	np	6	0	baseline	0	nonparola	2	ong	0	no	DG21M26	21	m	2021-11-26_16h43.44.241	THAI_DOC	2021.2.3	Win32	59.86590038	0	73	73	73	1
m	1	0.8927						LIVIDO	p	6	8	baseline	500	parola	1	ong	0	no	DG21M26	21	m	2021-11-26_16h43.44.241	THAI_DOC	2021.2.3	Win32	59.86590038	0	74	74	74	1
m	1	0.7843						NAUSEA	p	6	15	baseline	0	parola	1	ong	0	no	DG21M26	21	m	2021-11-26_16h43.44.241	THAI_DOC	2021.2.3	Win32	59.86590038	0	75	75	75	1
z	1	1.2555						VERCACE	np	7	0	baseline	500	nonparola	2	ong	0	no	DG21M26	21	m	2021-11-26_16h43.44.241	THAI_DOC	2021.2.3	Win32	59.86590038	0	76	76	76	1
m	1	1.0082						COFANO	p	6	9	baseline	0	parola	1	ong	0	no	DG21M26	21	m	2021-11-26_16h43.44.241	THAI_DOC	2021.2.3	Win32	59.86590038	0	77	77	77	1
z	1	0.7844						USPICIO	np	7	0	baseline	250	nonparola	2	ong	0	no	DG21M26	21	m	2021-11-26_16h43.44.241	THAI_DOC	2021.2.3	Win32	59.86590038	0	78	78	78	1
m	1	0.7523						IMBUTO	p	6	9	baseline	0	parola	1	ong	0	no	DG21M26	21	m	2021-11-26_16h43.44.241	THAI_DOC	2021.2.3	Win32	59.86590038	0	79	79	79	1
z	1	0.6983						SADIVA	np	6	0	baseline	500	nonparola	2	ong	0	no	DG21M26	21	m	2021-11-26_16h43.44.241	THAI_DOC	2021.2.3	Win32	59.86590038	0	80	80	80	1
m	1	0.8175						BOZZOLO	p	7	7	baseline	0	parola	1	ong	0	no	DG21M26	21	m	2021-11-26_16h43.44.241	THAI_DOC	2021.2.3	Win32	59.86590038	0	81	81	81	1
z	1	0.718						OMPICCIO	np	7	0	baseline	0	nonparola	2	ong	0	no	DG21M26	21	m	2021-11-26_16h43.44.241	THAI_DOC	2021.2.3	Win32	59.86590038	0	82	82	82	1
z	1	0.9348						LIMPONE	np	7	0	baseline	500	nonparola	2	ong	0	no	DG21M26	21	m	2021-11-26_16h43.44.241	THAI_DOC	2021.2.3	Win32	59.86590038	0	83	83	83	1
z	1	0.7673						NARCICO	np	7	0	baseline	250	nonparola	2	ong	0	no	DG21M26	21	m	2021-11-26_16h43.44.241	THAI_DOC	2021.2.3	Win32	59.86590038	0	84	84	84	1
m	1	0.9511						PASCOLO	p	7	7	baseline	0	parola	1	ong	0	no	DG21M26	21	m	2021-11-26_16h43.44.241	THAI_DOC	2021.2.3	Win32	59.86590038	0	85	85	85	1
z	1	1.1015						INSOGNA	np	7	0	baseline	250	nonparola	2	ong	0	no	DG21M26	21	m	2021-11-26_16h43.44.241	THAI_DOC	2021.2.3	Win32	59.86590038	0	86	86	86	1
m	1	0.8394						PATINA	p	6	14	baseline	250	parola	1	ong	0	no	DG21M26	21	m	2021-11-26_16h43.44.241	THAI_DOC	2021.2.3	Win32	59.86590038	0	87	87	87	1
z	1	0.7462						ADOLTO	np	7	0	baseline	0	nonparola	2	ong	0	no	DG21M26	21	m	2021-11-26_16h43.44.241	THAI_DOC	2021.2.3	Win32	59.86590038	0	88	88	88	1
z	0	0.9769						UTENTE	p	6	34	baseline	0	parola	1	ong	0	no	DG21M26	21	m	2021-11-26_16h43.44.241	THAI_DOC	2021.2.3	Win32	59.86590038	0	89	89	89	1
z	1	0.7444						CIPELLA	np	7	0	baseline	500	nonparola	2	ong	0	no	DG21M26	21	m	2021-11-26_16h43.44.241	THAI_DOC	2021.2.3	Win32	59.86590038	0	90	90	90	1
m	1	0.7839						GINEPRO	p	7	10	baseline	0	parola	1	ong	0	no	DG21M26	21	m	2021-11-26_16h43.44.241	THAI_DOC	2021.2.3	Win32	59.86590038	0	91	91	91	1
z	1	0.9104						NONATO	np	6	0	baseline	500	nonparola	2	ong	0	no	DG21M26	21	m	2021-11-26_16h43.44.241	THAI_DOC	2021.2.3	Win32	59.86590038	0	92	92	92	1
m	1	0.7065						CALICE	p	6	10	baseline	0	parola	1	ong	0	no	DG21M26	21	m	2021-11-26_16h43.44.241	THAI_DOC	2021.2.3	Win32	59.86590038	0	93	93	93	1
m	1	0.708						TORACE	p	6	31	baseline	250	parola	1	ong	0	no	DG21M26	21	m	2021-11-26_16h43.44.241	THAI_DOC	2021.2.3	Win32	59.86590038	0	94	94	94	1
m	1	0.9851						REDINE	p	6	8	baseline	500	parola	1	ong	0	no	DG21M26	21	m	2021-11-26_16h43.44.241	THAI_DOC	2021.2.3	Win32	59.86590038	0	95	95	95	1
m	1	0.6432						GOMITO	p	6	35	baseline	0	parola	1	ong	0	no	DG21M26	21	m	2021-11-26_16h43.44.241	THAI_DOC	2021.2.3	Win32	59.86590038	0	96	96	96	1
z	1	0.9056						INGENSO	np	7	0	baseline	500	nonparola	2	ong	0	no	DG21M26	21	m	2021-11-26_16h43.44.241	THAI_DOC	2021.2.3	Win32	59.86590038	0	97	97	97	1
z	1	0.9755						COVALLO	np	7	0	baseline	250	nonparola	2	ong	0	no	DG21M26	21	m	2021-11-26_16h43.44.241	THAI_DOC	2021.2.3	Win32	59.86590038	0	98	98	98	1
m	1	0.7224						MONACO	p	6	24	baseline	250	parola	1	ong	0	no	DG21M26	21	m	2021-11-26_16h43.44.241	THAI_DOC	2021.2.3	Win32	59.86590038	0	99	99	99	1
	0							DILUVIO	p	7	34	monitoring	0	parola	1	ong	0	no	DG21M26	21	m	2021-11-26_16h43.44.241	THAI_DOC	2021.2.3	Win32	59.86590038						0	0	0	0	1
z	1	1.1551						PADATO	np	6	0	monitoring	250	nonparola	2	ong	0	no	DG21M26	21	m	2021-11-26_16h43.44.241	THAI_DOC	2021.2.3	Win32	59.86590038						0	1	1	1	1
m	1	0.942						STIVALE	p	7	10	monitoring	0	parola	1	ong	0	no	DG21M26	21	m	2021-11-26_16h43.44.241	THAI_DOC	2021.2.3	Win32	59.86590038						0	2	2	2	1
z	1	1.3562						BAMMINO	np	7	0	monitoring	0	nonparola	2	ong	0	no	DG21M26	21	m	2021-11-26_16h43.44.241	THAI_DOC	2021.2.3	Win32	59.86590038						0	3	3	3	1
z	1	1.2016						NUDOLA	np	6	0	monitoring	250	nonparola	2	ong	0	no	DG21M26	21	m	2021-11-26_16h43.44.241	THAI_DOC	2021.2.3	Win32	59.86590038						0	4	4	4	1
z	0	1.5158						ZAMPINO	p	7	6	monitoring	500	parola	1	ong	0	no	DG21M26	21	m	2021-11-26_16h43.44.241	THAI_DOC	2021.2.3	Win32	59.86590038						0	5	5	5	1
m	1	0.8891						CALDAIA	p	7	12	monitoring	250	parola	1	ong	0	no	DG21M26	21	m	2021-11-26_16h43.44.241	THAI_DOC	2021.2.3	Win32	59.86590038						0	6	6	6	1
z	1	1.4884						FULGINE	np	7	0	monitoring	0	nonparola	2	ong	0	no	DG21M26	21	m	2021-11-26_16h43.44.241	THAI_DOC	2021.2.3	Win32	59.86590038						0	7	7	7	1
m	1	0.8394						URANIO	p	6	9	monitoring	250	parola	1	ong	0	no	DG21M26	21	m	2021-11-26_16h43.44.241	THAI_DOC	2021.2.3	Win32	59.86590038						0	8	8	8	1
z	1	0.9968						APISSO	np	6	0	monitoring	500	nonparola	2	ong	0	no	DG21M26	21	m	2021-11-26_16h43.44.241	THAI_DOC	2021.2.3	Win32	59.86590038						0	9	9	9	1
z	0	1.1235						CAGERMA	np	7	0	monitoring	0	l	2	pmcue	0	no	DG21M26	21	m	2021-11-26_16h43.44.241	THAI_DOC	2021.2.3	Win32	59.86590038						0	10	10	10	1
m	1	0.8006						TAZZINA	p	7	10	monitoring	250	parola	1	ong	0	no	DG21M26	21	m	2021-11-26_16h43.44.241	THAI_DOC	2021.2.3	Win32	59.86590038						0	11	11	11	1
m	1	0.8144						VAPORE	p	6	40	monitoring	0	parola	1	ong	0	no	DG21M26	21	m	2021-11-26_16h43.44.241	THAI_DOC	2021.2.3	Win32	59.86590038						0	12	12	12	1
z	1	1.128						FEDORE	np	6	0	monitoring	250	nonparola	2	ong	0	no	DG21M26	21	m	2021-11-26_16h43.44.241	THAI_DOC	2021.2.3	Win32	59.86590038						0	13	13	13	1
m	1	0.905						MONTONE	p	7	8	monitoring	250	parola	1	ong	0	no	DG21M26	21	m	2021-11-26_16h43.44.241	THAI_DOC	2021.2.3	Win32	59.86590038						0	14	14	14	1
z	1	1.0714						CANEZZA	np	7	0	monitoring	0	nonparola	2	ong	0	no	DG21M26	21	m	2021-11-26_16h43.44.241	THAI_DOC	2021.2.3	Win32	59.86590038						0	15	15	15	1
m	0	1.3273						RAGINA	np	6	0	monitoring	250	nonparola	2	ong	0	no	DG21M26	21	m	2021-11-26_16h43.44.241	THAI_DOC	2021.2.3	Win32	59.86590038						0	16	16	16	1
m	1	1.2065						AGNELLO	p	7	17	monitoring	250	parola	1	ong	0	no	DG21M26	21	m	2021-11-26_16h43.44.241	THAI_DOC	2021.2.3	Win32	59.86590038						0	17	17	17	1
z	1	0.7019						PINARIO	np	7	0	monitoring	250	nonparola	2	ong	0	no	DG21M26	21	m	2021-11-26_16h43.44.241	THAI_DOC	2021.2.3	Win32	59.86590038						0	18	18	18	1
z	1	0.8084						INDANO	np	6	0	monitoring	500	nonparola	2	ong	0	no	DG21M26	21	m	2021-11-26_16h43.44.241	THAI_DOC	2021.2.3	Win32	59.86590038						0	19	19	19	1
m	1	0.7593						BISTURI	p	7	8	monitoring	250	parola	1	ong	0	no	DG21M26	21	m	2021-11-26_16h43.44.241	THAI_DOC	2021.2.3	Win32	59.86590038						0	20	20	20	1
z	1	1.0068						SECONTO	np	7	0	monitoring	250	nonparola	2	ong	0	no	DG21M26	21	m	2021-11-26_16h43.44.241	THAI_DOC	2021.2.3	Win32	59.86590038						0	21	21	21	1
l	1	0.7956						POMATA	p	6	0	monitoring	500	l	1	pmcue	0	no	DG21M26	21	m	2021-11-26_16h43.44.241	THAI_DOC	2021.2.3	Win32	59.86590038						0	22	22	22	1
z	1	1.0935						UMETTA	np	6	0	monitoring	250	nonparola	2	ong	0	no	DG21M26	21	m	2021-11-26_16h43.44.241	THAI_DOC	2021.2.3	Win32	59.86590038						0	23	23	23	1
m	1	0.8074						FRUSCIO	p	7	9	monitoring	0	parola	1	ong	0	no	DG21M26	21	m	2021-11-26_16h43.44.241	THAI_DOC	2021.2.3	Win32	59.86590038						0	24	24	24	1
m	1	0.7806						ORDIGNO	p	7	15	monitoring	250	parola	1	ong	0	no	DG21M26	21	m	2021-11-26_16h43.44.241	THAI_DOC	2021.2.3	Win32	59.86590038						0	25	25	25	1
m	0	0.6326						METALO	np	6	0	monitoring	0	nonparola	2	ong	0	no	DG21M26	21	m	2021-11-26_16h43.44.241	THAI_DOC	2021.2.3	Win32	59.86590038						0	26	26	26	1
z	1	0.6441						GAVERA	np	6	0	monitoring	500	nonparola	2	ong	0	no	DG21M26	21	m	2021-11-26_16h43.44.241	THAI_DOC	2021.2.3	Win32	59.86590038						0	27	27	27	1
m	1	0.655						INSERTO	p	7	9	monitoring	0	parola	1	ong	0	no	DG21M26	21	m	2021-11-26_16h43.44.241	THAI_DOC	2021.2.3	Win32	59.86590038						0	28	28	28	1
m	1	0.7251						VICARIO	p	7	9	monitoring	500	parola	1	ong	0	no	DG21M26	21	m	2021-11-26_16h43.44.241	THAI_DOC	2021.2.3	Win32	59.86590038						0	29	29	29	1
z	1	0.8223						ACENDA	np	6	0	monitoring	0	nonparola	2	ong	0	no	DG21M26	21	m	2021-11-26_16h43.44.241	THAI_DOC	2021.2.3	Win32	59.86590038						0	30	30	30	1
z	0	0.5977						DECADE	p	6	7	monitoring	0	parola	1	ong	0	no	DG21M26	21	m	2021-11-26_16h43.44.241	THAI_DOC	2021.2.3	Win32	59.86590038						0	31	31	31	1
z	1	0.7243						PALETE	np	6	0	monitoring	500	nonparola	2	ong	0	no	DG21M26	21	m	2021-11-26_16h43.44.241	THAI_DOC	2021.2.3	Win32	59.86590038						0	32	32	32	1
m	1	0.789						SENAPE	p	6	17	monitoring	500	parola	1	ong	0	no	DG21M26	21	m	2021-11-26_16h43.44.241	THAI_DOC	2021.2.3	Win32	59.86590038						0	33	33	33	1
z	1	0.6705						TENTONO	np	7	0	monitoring	0	nonparola	2	ong	0	no	DG21M26	21	m	2021-11-26_16h43.44.241	THAI_DOC	2021.2.3	Win32	59.86590038						0	34	34	34	1
m	0	0.9495						MANICO	p	6	12	monitoring	0	l	1	pmcue	0	no	DG21M26	21	m	2021-11-26_16h43.44.241	THAI_DOC	2021.2.3	Win32	59.86590038						0	35	35	35	1
m	1	0.8871						GETTONE	p	7	5	monitoring	250	parola	1	ong	0	no	DG21M26	21	m	2021-11-26_16h43.44.241	THAI_DOC	2021.2.3	Win32	59.86590038						0	36	36	36	1
z	1	0.7718						CALERA	np	6	0	monitoring	500	nonparola	2	ong	0	no	DG21M26	21	m	2021-11-26_16h43.44.241	THAI_DOC	2021.2.3	Win32	59.86590038						0	37	37	37	1
m	1	0.7567						USTIONE	p	7	20	monitoring	500	parola	1	ong	0	no	DG21M26	21	m	2021-11-26_16h43.44.241	THAI_DOC	2021.2.3	Win32	59.86590038						0	38	38	38	1
l	0	0.7056						LEGNAME	p	7	7	monitoring	0	parola	1	ong	0	no	DG21M26	21	m	2021-11-26_16h43.44.241	THAI_DOC	2021.2.3	Win32	59.86590038						0	39	39	39	1
z	1	0.9192						MODIVO	np	6	0	monitoring	0	nonparola	2	ong	0	no	DG21M26	21	m	2021-11-26_16h43.44.241	THAI_DOC	2021.2.3	Win32	59.86590038						0	40	40	40	1
m	1	0.7572						RADURA	p	6	9	monitoring	0	parola	1	ong	0	no	DG21M26	21	m	2021-11-26_16h43.44.241	THAI_DOC	2021.2.3	Win32	59.86590038						0	41	41	41	1
z	1	0.6866						TUANTO	np	6	0	monitoring	250	nonparola	2	ong	0	no	DG21M26	21	m	2021-11-26_16h43.44.241	THAI_DOC	2021.2.3	Win32	59.86590038						0	42	42	42	1
m	1	0.6688						PICCONE	p	7	11	monitoring	0	parola	1	ong	0	no	DG21M26	21	m	2021-11-26_16h43.44.241	THAI_DOC	2021.2.3	Win32	59.86590038						0	43	43	43	1
z	1	0.9603						LACREME	np	7	0	monitoring	250	nonparola	2	ong	0	no	DG21M26	21	m	2021-11-26_16h43.44.241	THAI_DOC	2021.2.3	Win32	59.86590038						0	44	44	44	1
z	1	0.7954						DILITTA	np	7	0	monitoring	500	nonparola	2	ong	0	no	DG21M26	21	m	2021-11-26_16h43.44.241	THAI_DOC	2021.2.3	Win32	59.86590038						0	45	45	45	1
l	1	0.7744						TOMANTE	np	7	0	monitoring	0	l	2	pmcue	0	no	DG21M26	21	m	2021-11-26_16h43.44.241	THAI_DOC	2021.2.3	Win32	59.86590038						0	46	46	46	1
m	1	0.6885						OTTONE	p	6	17	monitoring	500	parola	1	ong	0	no	DG21M26	21	m	2021-11-26_16h43.44.241	THAI_DOC	2021.2.3	Win32	59.86590038						0	47	47	47	1
z	0	0.7008						GAZEBO	p	6	8	monitoring	0	parola	1	ong	0	no	DG21M26	21	m	2021-11-26_16h43.44.241	THAI_DOC	2021.2.3	Win32	59.86590038						0	48	48	48	1
z	1	0.8846						NENICO	np	6	0	monitoring	250	nonparola	2	ong	0	no	DG21M26	21	m	2021-11-26_16h43.44.241	THAI_DOC	2021.2.3	Win32	59.86590038						0	49	49	49	1
m	1	0.7839						ARPIONE	p	7	12	monitoring	250	parola	1	ong	0	no	DG21M26	21	m	2021-11-26_16h43.44.241	THAI_DOC	2021.2.3	Win32	59.86590038						0	50	50	50	1
m	0	0.8012						VANIGIA	np	7	0	monitoring	500	nonparola	2	ong	0	no	DG21M26	21	m	2021-11-26_16h43.44.241	THAI_DOC	2021.2.3	Win32	59.86590038						0	51	51	51	1
z	1	0.8231						EBLISSE	np	7	0	monitoring	0	nonparola	2	ong	0	no	DG21M26	21	m	2021-11-26_16h43.44.241	THAI_DOC	2021.2.3	Win32	59.86590038						0	52	52	52	1
m	1	0.6666						CARTINA	p	7	13	monitoring	250	parola	1	ong	0	no	DG21M26	21	m	2021-11-26_16h43.44.241	THAI_DOC	2021.2.3	Win32	59.86590038						0	53	53	53	1
z	1	0.8345						TECITA	np	6	0	monitoring	500	nonparola	2	ong	0	no	DG21M26	21	m	2021-11-26_16h43.44.241	THAI_DOC	2021.2.3	Win32	59.86590038						0	54	54	54	1
m	1	0.7011						FELINO	p	6	9	monitoring	500	parola	1	ong	0	no	DG21M26	21	m	2021-11-26_16h43.44.241	THAI_DOC	2021.2.3	Win32	59.86590038						0	55	55	55	1
z	1	0.8711						GINEVRO	np	7	0	monitoring	250	nonparola	2	ong	0	no	DG21M26	21	m	2021-11-26_16h43.44.241	THAI_DOC	2021.2.3	Win32	59.86590038						0	56	56	56	1
z	1	0.6966						ELANCO	np	6	0	monitoring	250	nonparola	2	ong	0	no	DG21M26	21	m	2021-11-26_16h43.44.241	THAI_DOC	2021.2.3	Win32	59.86590038						0	57	57	57	1
m	1	0.7082						BIDONE	p	6	13	monitoring	0	parola	1	ong	0	no	DG21M26	21	m	2021-11-26_16h43.44.241	THAI_DOC	2021.2.3	Win32	59.86590038						0	58	58	58	1
m	1	0.8019						LEMURE	p	6	3	monitoring	500	parola	1	ong	0	no	DG21M26	21	m	2021-11-26_16h43.44.241	THAI_DOC	2021.2.3	Win32	59.86590038						0	59	59	59	1
m	0	0.8215						SAGOMA	p	6	0	monitoring	250	l	1	pmcue	0	no	DG21M26	21	m	2021-11-26_16h43.44.241	THAI_DOC	2021.2.3	Win32	59.86590038						0	60	60	60	1
m	1	0.7856						REPERTO	p	7	7	monitoring	0	parola	1	ong	0	no	DG21M26	21	m	2021-11-26_16h43.44.241	THAI_DOC	2021.2.3	Win32	59.86590038						0	61	61	61	1
z	1	0.8008						MIDULLO	np	7	0	monitoring	250	nonparola	2	ong	0	no	DG21M26	21	m	2021-11-26_16h43.44.241	THAI_DOC	2021.2.3	Win32	59.86590038						0	62	62	62	1
z	1	0.8517						DANNOLA	np	7	0	monitoring	500	nonparola	2	ong	0	no	DG21M26	21	m	2021-11-26_16h43.44.241	THAI_DOC	2021.2.3	Win32	59.86590038						0	63	63	63	1
m	1	0.8341						ORFANO	p	6	9	monitoring	500	parola	1	ong	0	no	DG21M26	21	m	2021-11-26_16h43.44.241	THAI_DOC	2021.2.3	Win32	59.86590038						0	64	64	64	1
m	0	1.0177						BANENA	np	6	0	monitoring	250	nonparola	2	ong	0	no	DG21M26	21	m	2021-11-26_16h43.44.241	THAI_DOC	2021.2.3	Win32	59.86590038						0	65	65	65	1
z	1	0.78						FERPATA	np	7	0	monitoring	0	nonparola	2	ong	0	no	DG21M26	21	m	2021-11-26_16h43.44.241	THAI_DOC	2021.2.3	Win32	59.86590038						0	66	66	66	1
m	1	0.784						NEURONE	p	7	11	monitoring	250	parola	1	ong	0	no	DG21M26	21	m	2021-11-26_16h43.44.241	THAI_DOC	2021.2.3	Win32	59.86590038						0	67	67	67	1
z	1	0.9182						LATTERA	np	7	0	monitoring	500	nonparola	2	ong	0	no	DG21M26	21	m	2021-11-26_16h43.44.241	THAI_DOC	2021.2.3	Win32	59.86590038						0	68	68	68	1
z	1	0.9527						GESIONE	np	7	0	monitoring	500	nonparola	2	ong	0	no	DG21M26	21	m	2021-11-26_16h43.44.241	THAI_DOC	2021.2.3	Win32	59.86590038						0	69	69	69	1
m	1	0.7463						PEDANA	p	6	18	monitoring	500	parola	1	ong	0	no	DG21M26	21	m	2021-11-26_16h43.44.241	THAI_DOC	2021.2.3	Win32	59.86590038						0	70	70	70	1
l	1	0.6572						MACIATA	np	7	0	monitoring	500	l	2	pmcue	0	no	DG21M26	21	m	2021-11-26_16h43.44.241	THAI_DOC	2021.2.3	Win32	59.86590038						0	71	71	71	1
z	1	0.8011						FIOLINO	np	7	0	monitoring	250	nonparola	2	ong	0	no	DG21M26	21	m	2021-11-26_16h43.44.241	THAI_DOC	2021.2.3	Win32	59.86590038						0	72	72	72	1
m	1	0.9514						INGORGO	p	7	16	monitoring	0	parola	1	ong	0	no	DG21M26	21	m	2021-11-26_16h43.44.241	THAI_DOC	2021.2.3	Win32	59.86590038						0	73	73	73	1
z	1	0.8076						IMPORO	np	6	0	monitoring	250	nonparola	2	ong	0	no	DG21M26	21	m	2021-11-26_16h43.44.241	THAI_DOC	2021.2.3	Win32	59.86590038						0	74	74	74	1
m	1	0.6742						NOBILE	p	6	29	monitoring	500	parola	1	ong	0	no	DG21M26	21	m	2021-11-26_16h43.44.241	THAI_DOC	2021.2.3	Win32	59.86590038						0	75	75	75	1
m	1	0.8345						MINIERA	p	7	19	monitoring	500	parola	1	ong	0	no	DG21M26	21	m	2021-11-26_16h43.44.241	THAI_DOC	2021.2.3	Win32	59.86590038						0	76	76	76	1
z	1	0.8385						ALLARVE	np	7	0	monitoring	500	nonparola	2	ong	0	no	DG21M26	21	m	2021-11-26_16h43.44.241	THAI_DOC	2021.2.3	Win32	59.86590038						0	77	77	77	1
z	1	0.6962						DIBANO	np	6	0	monitoring	250	nonparola	2	ong	0	no	DG21M26	21	m	2021-11-26_16h43.44.241	THAI_DOC	2021.2.3	Win32	59.86590038						0	78	78	78	1
m	1	0.6778						FAGOTTO	p	7	7	monitoring	0	parola	1	ong	0	no	DG21M26	21	m	2021-11-26_16h43.44.241	THAI_DOC	2021.2.3	Win32	59.86590038						0	79	79	79	1
m	1	0.7098						PALUDE	p	6	13	monitoring	0	parola	1	ong	0	no	DG21M26	21	m	2021-11-26_16h43.44.241	THAI_DOC	2021.2.3	Win32	59.86590038						0	80	80	80	1
z	1	0.8344						MUDINO	np	6	0	monitoring	500	nonparola	2	ong	0	no	DG21M26	21	m	2021-11-26_16h43.44.241	THAI_DOC	2021.2.3	Win32	59.86590038						0	81	81	81	1
z	1	0.7337						ESTEBA	np	6	0	monitoring	500	nonparola	2	ong	0	no	DG21M26	21	m	2021-11-26_16h43.44.241	THAI_DOC	2021.2.3	Win32	59.86590038						0	82	82	82	1
l	1	0.8949						MANTIDE	p	7	9	monitoring	250	l	1	pmcue	0	no	DG21M26	21	m	2021-11-26_16h43.44.241	THAI_DOC	2021.2.3	Win32	59.86590038						0	83	83	83	1
m	1	0.6719						UVETTA	p	6	11	monitoring	500	parola	1	ong	0	no	DG21M26	21	m	2021-11-26_16h43.44.241	THAI_DOC	2021.2.3	Win32	59.86590038						0	84	84	84	1
m	1	0.7837						ESILIO	p	6	41	monitoring	250	parola	1	ong	0	no	DG21M26	21	m	2021-11-26_16h43.44.241	THAI_DOC	2021.2.3	Win32	59.86590038						0	85	85	85	1
m	0	0.9511						RECRUTA	np	7	0	monitoring	500	nonparola	2	ong	0	no	DG21M26	21	m	2021-11-26_16h43.44.241	THAI_DOC	2021.2.3	Win32	59.86590038						0	86	86	86	1
m	1	0.6508						TIMONE	p	7	31	monitoring	250	parola	1	ong	0	no	DG21M26	21	m	2021-11-26_16h43.44.241	THAI_DOC	2021.2.3	Win32	59.86590038						0	87	87	87	1
m	1	0.6506						CAVOLO	p	6	13	monitoring	0	parola	1	ong	0	no	DG21M26	21	m	2021-11-26_16h43.44.241	THAI_DOC	2021.2.3	Win32	59.86590038						0	88	88	88	1
z	1	0.8675						NOTTARE	np	7	0	monitoring	500	nonparola	2	ong	0	no	DG21M26	21	m	2021-11-26_16h43.44.241	THAI_DOC	2021.2.3	Win32	59.86590038						0	89	89	89	1
m	1	0.8183						LICHENE	p	7	7	monitoring	0	parola	1	ong	0	no	DG21M26	21	m	2021-11-26_16h43.44.241	THAI_DOC	2021.2.3	Win32	59.86590038						0	90	90	90	1
z	1	0.8888						PUSTINO	np	7	0	monitoring	500	nonparola	2	ong	0	no	DG21M26	21	m	2021-11-26_16h43.44.241	THAI_DOC	2021.2.3	Win32	59.86590038						0	91	91	91	1
m	1	0.6364						MULINO	p	6	7	monitoring	0	parola	1	ong	0	no	DG21M26	21	m	2021-11-26_16h43.44.241	THAI_DOC	2021.2.3	Win32	59.86590038						0	92	92	92	1
z	1	0.7258						VAROLO	np	6	0	monitoring	0	nonparola	2	ong	0	no	DG21M26	21	m	2021-11-26_16h43.44.241	THAI_DOC	2021.2.3	Win32	59.86590038						0	93	93	93	1
l	1	0.9303						ENIGMA	p	6	9	monitoring	500	l	1	pmcue	0	no	DG21M26	21	m	2021-11-26_16h43.44.241	THAI_DOC	2021.2.3	Win32	59.86590038						0	94	94	94	1
m	1	0.7669						NARICE	p	6	15	monitoring	250	parola	1	ong	0	no	DG21M26	21	m	2021-11-26_16h43.44.241	THAI_DOC	2021.2.3	Win32	59.86590038						0	95	95	95	1
z	1	0.6727						CAVIDE	np	6	0	monitoring	500	nonparola	2	ong	0	no	DG21M26	21	m	2021-11-26_16h43.44.241	THAI_DOC	2021.2.3	Win32	59.86590038						0	96	96	96	1
z	1	1.2016						VOLACE	np	6	0	monitoring	0	nonparola	2	ong	0	no	DG21M26	21	m	2021-11-26_16h43.44.241	THAI_DOC	2021.2.3	Win32	59.86590038						0	97	97	97	1
z	1	0.8243						SADICE	np	6	0	monitoring	0	nonparola	2	ong	0	no	DG21M26	21	m	2021-11-26_16h43.44.241	THAI_DOC	2021.2.3	Win32	59.86590038						0	98	98	98	1
m	1	0.6877						VORTICE	p	7	14	monitoring	250	parola	1	ong	0	no	DG21M26	21	m	2021-11-26_16h43.44.241	THAI_DOC	2021.2.3	Win32	59.86590038						0	99	99	99	1
																			DG21M26	21	m	2021-11-26_16h43.44.241	THAI_DOC	2021.2.3	Win32	59.86590038											y	1	11.4735	n	1	5.0768	n	1	6.0871
