# Supplementary material for: Thinking about it: the impact of COVID-19-related stimuli on prospective memory
Source: PeerJ. 2023 Nov 16;11:e16389. doi: 10.7717/peerj.16389 (PMC10657566; doi:10.7717/peerj.16389)
Supplement: Supplemental Information 4 — The raw data from both the task and the questionnaire. Both folders are divided in the three conditions (COV, DOC, and NEGA) depending on the presented video clip. [file peerj-11-16389-s004.zip › Data/RAW_Data_Task/DOC_version/ST19F8_doc.csv]

trial_key.keys	trial_key.corr	trial_key.rt	trials_loop_practice.thisRepN	trials_loop_practice.thisTrialN	trials_loop_practice.thisN	trials_loop_practice.thisIndex	trials_loop_practice.ran	stimolo	parolanonparola	lunghezza	frequenza	blocco	jitter	rispcorr	StimTrig	stim_type	stimulus_after	underline	ID_Soggetto*	Età*	Sesso	date	expName	psychopyVersion	OS	frameRate	trials_loop_baseline.thisRepN	trials_loop_baseline.thisTrialN	trials_loop_baseline.thisN	trials_loop_baseline.thisIndex	trials_loop_baseline.ran	trials_loop_attention.thisRepN	trials_loop_attention.thisTrialN	trials_loop_attention.thisN	trials_loop_attention.thisIndex	trials_loop_attention.ran	neutral1_key.keys	neutral1_key.corr	neutral1_key.rt	neutral1_key_2.keys	neutral1_key_2.corr	neutral1_key_2.rt	neutral1_key_3.keys	neutral1_key_3.corr	neutral1_key_3.rt
m	1	1.2335	0	0	0	0	1	ARANCIA	p	7	31	practice	500	parola	1	ong	0	no	ST19F8	19	F	2021-10-08_14h39.45.781	THAI_DOC	2021.2.3	Win32	60.12506013
	0		0	1	1	1	1	RECINA	np	6	0	practice	500	nonparola	2	ong	0	no	ST19F8	19	F	2021-10-08_14h39.45.781	THAI_DOC	2021.2.3	Win32	60.12506013
z	1	1.3361	0	2	2	2	1	TUCCANA	np	7	0	practice	250	nonparola	2	ong	0	no	ST19F8	19	F	2021-10-08_14h39.45.781	THAI_DOC	2021.2.3	Win32	60.12506013
m	1	0.8176	0	3	3	3	1	PETTINE	p	7	1	practice	0	parola	1	ong	0	no	ST19F8	19	F	2021-10-08_14h39.45.781	THAI_DOC	2021.2.3	Win32	60.12506013
m	0	1.1485	0	4	4	4	1	INFITO	np	6	0	practice	500	nonparola	2	ong	0	no	ST19F8	19	F	2021-10-08_14h39.45.781	THAI_DOC	2021.2.3	Win32	60.12506013
m	1	0.8042	0	5	5	5	1	GIUDICE	p	7	374	practice	500	parola	1	ong	0	no	ST19F8	19	F	2021-10-08_14h39.45.781	THAI_DOC	2021.2.3	Win32	60.12506013
m	1	0.8468	0	6	6	6	1	VOLANTE	p	7	89	practice	0	parola	1	ong	0	no	ST19F8	19	F	2021-10-08_14h39.45.781	THAI_DOC	2021.2.3	Win32	60.12506013
z	1	1.4976	0	7	7	7	1	CUBELA	np	6	0	practice	250	nonparola	2	ong	0	no	ST19F8	19	F	2021-10-08_14h39.45.781	THAI_DOC	2021.2.3	Win32	60.12506013
z	1	1.3241	0	8	8	8	1	LUGGINE	np	7	0	practice	0	nonparola	2	ong	0	no	ST19F8	19	F	2021-10-08_14h39.45.781	THAI_DOC	2021.2.3	Win32	60.12506013
m	1	0.7242	0	9	9	9	1	DISEGNO	p	7	201	practice	0	parola	1	ong	0	no	ST19F8	19	F	2021-10-08_14h39.45.781	THAI_DOC	2021.2.3	Win32	60.12506013
m	1	1.2992						RELITTO	p	7	8	baseline	500	parola	1	ong	0	no	ST19F8	19	F	2021-10-08_14h39.45.781	THAI_DOC	2021.2.3	Win32	60.12506013	0	0	0	0	1
m	1	1.229						GERANIO	p	7	12	baseline	250	parola	1	ong	0	no	ST19F8	19	F	2021-10-08_14h39.45.781	THAI_DOC	2021.2.3	Win32	60.12506013	0	1	1	1	1
z	1	1.0488						VANANGA	np	7	0	baseline	0	nonparola	2	ong	0	no	ST19F8	19	F	2021-10-08_14h39.45.781	THAI_DOC	2021.2.3	Win32	60.12506013	0	2	2	2	1
m	1	0.8384						NATICA	p	6	5	baseline	250	parola	1	ong	0	no	ST19F8	19	F	2021-10-08_14h39.45.781	THAI_DOC	2021.2.3	Win32	60.12506013	0	3	3	3	1
z	1	0.9						USTELLO	np	7	0	baseline	500	nonparola	2	ong	0	no	ST19F8	19	F	2021-10-08_14h39.45.781	THAI_DOC	2021.2.3	Win32	60.12506013	0	4	4	4	1
m	1	0.6675						METANO	p	6	17	baseline	250	parola	1	ong	0	no	ST19F8	19	F	2021-10-08_14h39.45.781	THAI_DOC	2021.2.3	Win32	60.12506013	0	5	5	5	1
z	1	0.8725						FIURIA	np	6	0	baseline	500	nonparola	2	ong	0	no	ST19F8	19	F	2021-10-08_14h39.45.781	THAI_DOC	2021.2.3	Win32	60.12506013	0	6	6	6	1
m	1	0.7015						SUGHERO	p	7	5	baseline	250	parola	1	ong	0	no	ST19F8	19	F	2021-10-08_14h39.45.781	THAI_DOC	2021.2.3	Win32	60.12506013	0	7	7	7	1
m	0	0.6388						PIROTA	np	6	0	baseline	250	nonparola	2	ong	0	no	ST19F8	19	F	2021-10-08_14h39.45.781	THAI_DOC	2021.2.3	Win32	60.12506013	0	8	8	8	1
z	1	1.5954						BAMBORA	np	7	0	baseline	0	nonparola	2	ong	0	no	ST19F8	19	F	2021-10-08_14h39.45.781	THAI_DOC	2021.2.3	Win32	60.12506013	0	9	9	9	1
m	1	0.7971						PETALO	p	6	27	baseline	250	parola	1	ong	0	no	ST19F8	19	F	2021-10-08_14h39.45.781	THAI_DOC	2021.2.3	Win32	60.12506013	0	10	10	10	1
	0							ELMETTO	p	7	5	baseline	0	parola	1	ong	0	no	ST19F8	19	F	2021-10-08_14h39.45.781	THAI_DOC	2021.2.3	Win32	60.12506013	0	11	11	11	1
z	1	0.8493						DOBILE	np	6	0	baseline	250	nonparola	2	ong	0	no	ST19F8	19	F	2021-10-08_14h39.45.781	THAI_DOC	2021.2.3	Win32	60.12506013	0	12	12	12	1
m	1	0.9662						BAVERO	p	6	7	baseline	0	parola	1	ong	0	no	ST19F8	19	F	2021-10-08_14h39.45.781	THAI_DOC	2021.2.3	Win32	60.12506013	0	13	13	13	1
m	1	0.798						VALENZA	p	7	10	baseline	500	parola	1	ong	0	no	ST19F8	19	F	2021-10-08_14h39.45.781	THAI_DOC	2021.2.3	Win32	60.12506013	0	14	14	14	1
z	1	0.9001						ORDONE	np	6	0	baseline	250	nonparola	2	ong	0	no	ST19F8	19	F	2021-10-08_14h39.45.781	THAI_DOC	2021.2.3	Win32	60.12506013	0	15	15	15	1
z	1	1.3872						TERPONE	np	7	0	baseline	250	nonparola	2	ong	0	no	ST19F8	19	F	2021-10-08_14h39.45.781	THAI_DOC	2021.2.3	Win32	60.12506013	0	16	16	16	1
m	1	1.5758						INCHINO	p	7	10	baseline	250	parola	1	ong	0	no	ST19F8	19	F	2021-10-08_14h39.45.781	THAI_DOC	2021.2.3	Win32	60.12506013	0	17	17	17	1
m	1	0.8524						ETTARO	p	6	31	baseline	0	parola	1	ong	0	no	ST19F8	19	F	2021-10-08_14h39.45.781	THAI_DOC	2021.2.3	Win32	60.12506013	0	18	18	18	1
z	1	0.8137						LUVACA	np	6	0	baseline	250	nonparola	2	ong	0	no	ST19F8	19	F	2021-10-08_14h39.45.781	THAI_DOC	2021.2.3	Win32	60.12506013	0	19	19	19	1
m	1	0.7982						DUETTO	p	6	23	baseline	500	parola	1	ong	0	no	ST19F8	19	F	2021-10-08_14h39.45.781	THAI_DOC	2021.2.3	Win32	60.12506013	0	20	20	20	1
z	1	1.1744						PUPILE	np	6	0	baseline	250	nonparola	2	ong	0	no	ST19F8	19	F	2021-10-08_14h39.45.781	THAI_DOC	2021.2.3	Win32	60.12506013	0	21	21	21	1
z	1	1.5724						STOVACO	np	7	0	baseline	0	nonparola	2	ong	0	no	ST19F8	19	F	2021-10-08_14h39.45.781	THAI_DOC	2021.2.3	Win32	60.12506013	0	22	22	22	1
m	1	0.7126						BARILE	p	6	7	baseline	500	parola	1	ong	0	no	ST19F8	19	F	2021-10-08_14h39.45.781	THAI_DOC	2021.2.3	Win32	60.12506013	0	23	23	23	1
z	1	0.8197						RANAIO	np	6	0	baseline	250	nonparola	2	ong	0	no	ST19F8	19	F	2021-10-08_14h39.45.781	THAI_DOC	2021.2.3	Win32	60.12506013	0	24	24	24	1
m	1	0.7971						CAVERNA	p	7	14	baseline	250	parola	1	ong	0	no	ST19F8	19	F	2021-10-08_14h39.45.781	THAI_DOC	2021.2.3	Win32	60.12506013	0	25	25	25	1
z	1	0.7328						ROTOIA	np	7	0	baseline	500	nonparola	2	ong	0	no	ST19F8	19	F	2021-10-08_14h39.45.781	THAI_DOC	2021.2.3	Win32	60.12506013	0	26	26	26	1
m	1	1.6408						ALTURA	p	6	8	baseline	500	parola	1	ong	0	no	ST19F8	19	F	2021-10-08_14h39.45.781	THAI_DOC	2021.2.3	Win32	60.12506013	0	27	27	27	1
m	1	1.125						DIPINTO	p	7	21	baseline	0	parola	1	ong	0	no	ST19F8	19	F	2021-10-08_14h39.45.781	THAI_DOC	2021.2.3	Win32	60.12506013	0	28	28	28	1
m	1	0.8799						LEGUME	p	6	11	baseline	250	parola	1	ong	0	no	ST19F8	19	F	2021-10-08_14h39.45.781	THAI_DOC	2021.2.3	Win32	60.12506013	0	29	29	29	1
z	1	1.431						FEDINO	np	6	0	baseline	500	nonparola	2	ong	0	no	ST19F8	19	F	2021-10-08_14h39.45.781	THAI_DOC	2021.2.3	Win32	60.12506013	0	30	30	30	1
m	1	0.7998						MENSOLA	p	7	7	baseline	0	parola	1	ong	0	no	ST19F8	19	F	2021-10-08_14h39.45.781	THAI_DOC	2021.2.3	Win32	60.12506013	0	31	31	31	1
m	0	1.4152						ALCUME	np	6	0	baseline	500	nonparola	2	ong	0	no	ST19F8	19	F	2021-10-08_14h39.45.781	THAI_DOC	2021.2.3	Win32	60.12506013	0	32	32	32	1
m	1	0.8139						INNESTO	p	6	13	baseline	0	parola	1	ong	0	no	ST19F8	19	F	2021-10-08_14h39.45.781	THAI_DOC	2021.2.3	Win32	60.12506013	0	33	33	33	1
z	1	1.2178						LAVENDA	np	7	0	baseline	0	nonparola	2	ong	0	no	ST19F8	19	F	2021-10-08_14h39.45.781	THAI_DOC	2021.2.3	Win32	60.12506013	0	34	34	34	1
m	1	1.6243						SLAVINA	p	7	5	baseline	500	parola	1	ong	0	no	ST19F8	19	F	2021-10-08_14h39.45.781	THAI_DOC	2021.2.3	Win32	60.12506013	0	35	35	35	1
m	1	0.7307						ORMONE	p	6	6	baseline	500	parola	1	ong	0	no	ST19F8	19	F	2021-10-08_14h39.45.781	THAI_DOC	2021.2.3	Win32	60.12506013	0	36	36	36	1
z	1	1.746						UMIONE	np	6	0	baseline	0	nonparola	2	ong	0	no	ST19F8	19	F	2021-10-08_14h39.45.781	THAI_DOC	2021.2.3	Win32	60.12506013	0	37	37	37	1
m	1	0.9322						SALAME	p	6	14	baseline	0	parola	1	ong	0	no	ST19F8	19	F	2021-10-08_14h39.45.781	THAI_DOC	2021.2.3	Win32	60.12506013	0	38	38	38	1
	0							GANDOLA	np	7	0	baseline	500	nonparola	2	ong	0	no	ST19F8	19	F	2021-10-08_14h39.45.781	THAI_DOC	2021.2.3	Win32	60.12506013	0	39	39	39	1
m	0	0.9228						DIGEGNO	np	7	0	baseline	500	nonparola	2	ong	0	no	ST19F8	19	F	2021-10-08_14h39.45.781	THAI_DOC	2021.2.3	Win32	60.12506013	0	40	40	40	1
z	1	1.0235						BACRECA	np	7	0	baseline	0	nonparola	2	ong	0	no	ST19F8	19	F	2021-10-08_14h39.45.781	THAI_DOC	2021.2.3	Win32	60.12506013	0	41	41	41	1
m	1	0.8222						RUDERE	p	6	8	baseline	250	parola	1	ong	0	no	ST19F8	19	F	2021-10-08_14h39.45.781	THAI_DOC	2021.2.3	Win32	60.12506013	0	42	42	42	1
z	1	0.8466						OSCITE	np	6	0	baseline	250	nonparola	2	ong	0	no	ST19F8	19	F	2021-10-08_14h39.45.781	THAI_DOC	2021.2.3	Win32	60.12506013	0	43	43	43	1
m	1	0.7354						NETTARE	p	7	14	baseline	500	parola	1	ong	0	no	ST19F8	19	F	2021-10-08_14h39.45.781	THAI_DOC	2021.2.3	Win32	60.12506013	0	44	44	44	1
z	1	0.9358						PENTERA	np	7	0	baseline	0	nonparola	2	ong	0	no	ST19F8	19	F	2021-10-08_14h39.45.781	THAI_DOC	2021.2.3	Win32	60.12506013	0	45	45	45	1
z	1	0.9332						NEBOZIO	np	7	0	baseline	250	nonparola	2	ong	0	no	ST19F8	19	F	2021-10-08_14h39.45.781	THAI_DOC	2021.2.3	Win32	60.12506013	0	46	46	46	1
m	1	0.7596						ZATTERA	p	7	14	baseline	500	parola	1	ong	0	no	ST19F8	19	F	2021-10-08_14h39.45.781	THAI_DOC	2021.2.3	Win32	60.12506013	0	47	47	47	1
m	1	0.8308						LAMIERA	p	7	11	baseline	500	parola	1	ong	0	no	ST19F8	19	F	2021-10-08_14h39.45.781	THAI_DOC	2021.2.3	Win32	60.12506013	0	48	48	48	1
z	1	0.9398						CULINA	np	6	0	baseline	500	nonparola	2	ong	0	no	ST19F8	19	F	2021-10-08_14h39.45.781	THAI_DOC	2021.2.3	Win32	60.12506013	0	49	49	49	1
m	1	0.672						FALANGE	p	7	9	baseline	250	parola	1	ong	0	no	ST19F8	19	F	2021-10-08_14h39.45.781	THAI_DOC	2021.2.3	Win32	60.12506013	0	50	50	50	1
m	1	0.7584						PEDALE	p	6	16	baseline	500	parola	1	ong	0	no	ST19F8	19	F	2021-10-08_14h39.45.781	THAI_DOC	2021.2.3	Win32	60.12506013	0	51	51	51	1
z	1	1.0344						METARDO	np	7	0	baseline	500	nonparola	2	ong	0	no	ST19F8	19	F	2021-10-08_14h39.45.781	THAI_DOC	2021.2.3	Win32	60.12506013	0	52	52	52	1
m	1	0.7479						EMPORIO	p	7	3	baseline	250	parola	1	ong	0	no	ST19F8	19	F	2021-10-08_14h39.45.781	THAI_DOC	2021.2.3	Win32	60.12506013	0	53	53	53	1
z	1	1.2801						TAPORE	np	6	0	baseline	0	nonparola	2	ong	0	no	ST19F8	19	F	2021-10-08_14h39.45.781	THAI_DOC	2021.2.3	Win32	60.12506013	0	54	54	54	1
z	1	1.3641						DENTIDE	np	7	0	baseline	250	nonparola	2	ong	0	no	ST19F8	19	F	2021-10-08_14h39.45.781	THAI_DOC	2021.2.3	Win32	60.12506013	0	55	55	55	1
	0							SEPERTO	np	7	0	baseline	500	nonparola	2	ong	0	no	ST19F8	19	F	2021-10-08_14h39.45.781	THAI_DOC	2021.2.3	Win32	60.12506013	0	56	56	56	1
m	1	0.9882						MUCOSA	p	6	6	baseline	500	parola	1	ong	0	no	ST19F8	19	F	2021-10-08_14h39.45.781	THAI_DOC	2021.2.3	Win32	60.12506013	0	57	57	57	1
z	1	0.8013						BECULLA	np	7	0	baseline	250	nonparola	2	ong	0	no	ST19F8	19	F	2021-10-08_14h39.45.781	THAI_DOC	2021.2.3	Win32	60.12506013	0	58	58	58	1
m	1	0.6317						FUCINA	p	6	8	baseline	250	parola	1	ong	0	no	ST19F8	19	F	2021-10-08_14h39.45.781	THAI_DOC	2021.2.3	Win32	60.12506013	0	59	59	59	1
m	1	0.6227						ECLISSI	p	7	5	baseline	0	parola	1	ong	0	no	ST19F8	19	F	2021-10-08_14h39.45.781	THAI_DOC	2021.2.3	Win32	60.12506013	0	60	60	60	1
m	1	0.7336						TROFEO	p	6	23	baseline	250	parola	1	ong	0	no	ST19F8	19	F	2021-10-08_14h39.45.781	THAI_DOC	2021.2.3	Win32	60.12506013	0	61	61	61	1
m	1	0.7006						ROTTAME	p	7	7	baseline	0	parola	1	ong	0	no	ST19F8	19	F	2021-10-08_14h39.45.781	THAI_DOC	2021.2.3	Win32	60.12506013	0	62	62	62	1
z	1	0.8522						MENDOLO	np	7	0	baseline	500	nonparola	2	ong	0	no	ST19F8	19	F	2021-10-08_14h39.45.781	THAI_DOC	2021.2.3	Win32	60.12506013	0	63	63	63	1
z	1	1.2313						ARSINE	np	6	0	baseline	250	nonparola	2	ong	0	no	ST19F8	19	F	2021-10-08_14h39.45.781	THAI_DOC	2021.2.3	Win32	60.12506013	0	64	64	64	1
m	1	0.7396						TISANA	p	6	7	baseline	0	parola	1	ong	0	no	ST19F8	19	F	2021-10-08_14h39.45.781	THAI_DOC	2021.2.3	Win32	60.12506013	0	65	65	65	1
z	1	0.8595						ORLINO	np	6	0	baseline	0	nonparola	2	ong	0	no	ST19F8	19	F	2021-10-08_14h39.45.781	THAI_DOC	2021.2.3	Win32	60.12506013	0	66	66	66	1
m	1	1.4969						ARINGA	p	6	9	baseline	500	parola	1	ong	0	no	ST19F8	19	F	2021-10-08_14h39.45.781	THAI_DOC	2021.2.3	Win32	60.12506013	0	67	67	67	1
z	1	0.9911						TENGINE	np	7	0	baseline	0	nonparola	2	ong	0	no	ST19F8	19	F	2021-10-08_14h39.45.781	THAI_DOC	2021.2.3	Win32	60.12506013	0	68	68	68	1
m	1	0.6319						ATTICO	p	6	6	baseline	500	parola	1	ong	0	no	ST19F8	19	F	2021-10-08_14h39.45.781	THAI_DOC	2021.2.3	Win32	60.12506013	0	69	69	69	1
z	1	1.0144						VENORE	np	6	0	baseline	250	nonparola	2	ong	0	no	ST19F8	19	F	2021-10-08_14h39.45.781	THAI_DOC	2021.2.3	Win32	60.12506013	0	70	70	70	1
m	1	1.0174						DARSENA	p	7	9	baseline	0	parola	1	ong	0	no	ST19F8	19	F	2021-10-08_14h39.45.781	THAI_DOC	2021.2.3	Win32	60.12506013	0	71	71	71	1
m	0	1.5751						ALCIERE	np	7	0	baseline	250	nonparola	2	ong	0	no	ST19F8	19	F	2021-10-08_14h39.45.781	THAI_DOC	2021.2.3	Win32	60.12506013	0	72	72	72	1
z	1	0.8213						ENTIMO	np	6	0	baseline	0	nonparola	2	ong	0	no	ST19F8	19	F	2021-10-08_14h39.45.781	THAI_DOC	2021.2.3	Win32	60.12506013	0	73	73	73	1
m	1	0.8242						LIVIDO	p	6	8	baseline	500	parola	1	ong	0	no	ST19F8	19	F	2021-10-08_14h39.45.781	THAI_DOC	2021.2.3	Win32	60.12506013	0	74	74	74	1
m	1	0.6808						NAUSEA	p	6	15	baseline	0	parola	1	ong	0	no	ST19F8	19	F	2021-10-08_14h39.45.781	THAI_DOC	2021.2.3	Win32	60.12506013	0	75	75	75	1
m	0	0.6961						VERCACE	np	7	0	baseline	500	nonparola	2	ong	0	no	ST19F8	19	F	2021-10-08_14h39.45.781	THAI_DOC	2021.2.3	Win32	60.12506013	0	76	76	76	1
m	1	1.1706						COFANO	p	6	9	baseline	0	parola	1	ong	0	no	ST19F8	19	F	2021-10-08_14h39.45.781	THAI_DOC	2021.2.3	Win32	60.12506013	0	77	77	77	1
z	1	0.8635						USPICIO	np	7	0	baseline	250	nonparola	2	ong	0	no	ST19F8	19	F	2021-10-08_14h39.45.781	THAI_DOC	2021.2.3	Win32	60.12506013	0	78	78	78	1
m	1	0.7972						IMBUTO	p	6	9	baseline	0	parola	1	ong	0	no	ST19F8	19	F	2021-10-08_14h39.45.781	THAI_DOC	2021.2.3	Win32	60.12506013	0	79	79	79	1
z	1	1.3901						SADIVA	np	6	0	baseline	500	nonparola	2	ong	0	no	ST19F8	19	F	2021-10-08_14h39.45.781	THAI_DOC	2021.2.3	Win32	60.12506013	0	80	80	80	1
m	1	0.9833						BOZZOLO	p	7	7	baseline	0	parola	1	ong	0	no	ST19F8	19	F	2021-10-08_14h39.45.781	THAI_DOC	2021.2.3	Win32	60.12506013	0	81	81	81	1
z	1	1.8694						OMPICCIO	np	7	0	baseline	0	nonparola	2	ong	0	no	ST19F8	19	F	2021-10-08_14h39.45.781	THAI_DOC	2021.2.3	Win32	60.12506013	0	82	82	82	1
z	1	1.1135						LIMPONE	np	7	0	baseline	500	nonparola	2	ong	0	no	ST19F8	19	F	2021-10-08_14h39.45.781	THAI_DOC	2021.2.3	Win32	60.12506013	0	83	83	83	1
z	1	1.2402						NARCICO	np	7	0	baseline	250	nonparola	2	ong	0	no	ST19F8	19	F	2021-10-08_14h39.45.781	THAI_DOC	2021.2.3	Win32	60.12506013	0	84	84	84	1
m	1	0.9525						PASCOLO	p	7	7	baseline	0	parola	1	ong	0	no	ST19F8	19	F	2021-10-08_14h39.45.781	THAI_DOC	2021.2.3	Win32	60.12506013	0	85	85	85	1
z	1	0.9219						INSOGNA	np	7	0	baseline	250	nonparola	2	ong	0	no	ST19F8	19	F	2021-10-08_14h39.45.781	THAI_DOC	2021.2.3	Win32	60.12506013	0	86	86	86	1
m	1	1.0982						PATINA	p	6	14	baseline	250	parola	1	ong	0	no	ST19F8	19	F	2021-10-08_14h39.45.781	THAI_DOC	2021.2.3	Win32	60.12506013	0	87	87	87	1
z	1	0.7573						ADOLTO	np	7	0	baseline	0	nonparola	2	ong	0	no	ST19F8	19	F	2021-10-08_14h39.45.781	THAI_DOC	2021.2.3	Win32	60.12506013	0	88	88	88	1
m	1	0.857						UTENTE	p	6	34	baseline	0	parola	1	ong	0	no	ST19F8	19	F	2021-10-08_14h39.45.781	THAI_DOC	2021.2.3	Win32	60.12506013	0	89	89	89	1
z	1	0.8294						CIPELLA	np	7	0	baseline	500	nonparola	2	ong	0	no	ST19F8	19	F	2021-10-08_14h39.45.781	THAI_DOC	2021.2.3	Win32	60.12506013	0	90	90	90	1
m	1	1.2486						GINEPRO	p	7	10	baseline	0	parola	1	ong	0	no	ST19F8	19	F	2021-10-08_14h39.45.781	THAI_DOC	2021.2.3	Win32	60.12506013	0	91	91	91	1
z	1	0.8064						NONATO	np	6	0	baseline	500	nonparola	2	ong	0	no	ST19F8	19	F	2021-10-08_14h39.45.781	THAI_DOC	2021.2.3	Win32	60.12506013	0	92	92	92	1
m	1	0.6844						CALICE	p	6	10	baseline	0	parola	1	ong	0	no	ST19F8	19	F	2021-10-08_14h39.45.781	THAI_DOC	2021.2.3	Win32	60.12506013	0	93	93	93	1
m	1	0.6239						TORACE	p	6	31	baseline	250	parola	1	ong	0	no	ST19F8	19	F	2021-10-08_14h39.45.781	THAI_DOC	2021.2.3	Win32	60.12506013	0	94	94	94	1
m	1	0.8417						REDINE	p	6	8	baseline	500	parola	1	ong	0	no	ST19F8	19	F	2021-10-08_14h39.45.781	THAI_DOC	2021.2.3	Win32	60.12506013	0	95	95	95	1
m	1	0.5732						GOMITO	p	6	35	baseline	0	parola	1	ong	0	no	ST19F8	19	F	2021-10-08_14h39.45.781	THAI_DOC	2021.2.3	Win32	60.12506013	0	96	96	96	1
z	1	0.9171						INGENSO	np	7	0	baseline	500	nonparola	2	ong	0	no	ST19F8	19	F	2021-10-08_14h39.45.781	THAI_DOC	2021.2.3	Win32	60.12506013	0	97	97	97	1
m	0	0.8337						COVALLO	np	7	0	baseline	250	nonparola	2	ong	0	no	ST19F8	19	F	2021-10-08_14h39.45.781	THAI_DOC	2021.2.3	Win32	60.12506013	0	98	98	98	1
m	1	0.6837						MONACO	p	6	24	baseline	250	parola	1	ong	0	no	ST19F8	19	F	2021-10-08_14h39.45.781	THAI_DOC	2021.2.3	Win32	60.12506013	0	99	99	99	1
m	1	1.4396						DILUVIO	p	7	34	monitoring	0	parola	1	ong	0	no	ST19F8	19	F	2021-10-08_14h39.45.781	THAI_DOC	2021.2.3	Win32	60.12506013						0	0	0	0	1
	0							PADATO	np	6	0	monitoring	250	nonparola	2	ong	0	no	ST19F8	19	F	2021-10-08_14h39.45.781	THAI_DOC	2021.2.3	Win32	60.12506013						0	1	1	1	1
m	1	0.8246						STIVALE	p	7	10	monitoring	0	parola	1	ong	0	no	ST19F8	19	F	2021-10-08_14h39.45.781	THAI_DOC	2021.2.3	Win32	60.12506013						0	2	2	2	1
z	1	1.7624						BAMMINO	np	7	0	monitoring	0	nonparola	2	ong	0	no	ST19F8	19	F	2021-10-08_14h39.45.781	THAI_DOC	2021.2.3	Win32	60.12506013						0	3	3	3	1
z	1	1.3361						NUDOLA	np	6	0	monitoring	250	nonparola	2	ong	0	no	ST19F8	19	F	2021-10-08_14h39.45.781	THAI_DOC	2021.2.3	Win32	60.12506013						0	4	4	4	1
	0							ZAMPINO	p	7	6	monitoring	500	parola	1	ong	0	no	ST19F8	19	F	2021-10-08_14h39.45.781	THAI_DOC	2021.2.3	Win32	60.12506013						0	5	5	5	1
m	1	-2.028						CALDAIA	p	7	12	monitoring	250	parola	1	ong	0	no	ST19F8	19	F	2021-10-08_14h39.45.781	THAI_DOC	2021.2.3	Win32	60.12506013						0	6	6	6	1
z	1	1.246						FULGINE	np	7	0	monitoring	0	nonparola	2	ong	0	no	ST19F8	19	F	2021-10-08_14h39.45.781	THAI_DOC	2021.2.3	Win32	60.12506013						0	7	7	7	1
m	1	1.0455						URANIO	p	6	9	monitoring	250	parola	1	ong	0	no	ST19F8	19	F	2021-10-08_14h39.45.781	THAI_DOC	2021.2.3	Win32	60.12506013						0	8	8	8	1
z	1	1.9537						APISSO	np	6	0	monitoring	500	nonparola	2	ong	0	no	ST19F8	19	F	2021-10-08_14h39.45.781	THAI_DOC	2021.2.3	Win32	60.12506013						0	9	9	9	1
l	1	1.3177						CAGERMA	np	7	0	monitoring	0	l	2	pmcue	0	no	ST19F8	19	F	2021-10-08_14h39.45.781	THAI_DOC	2021.2.3	Win32	60.12506013						0	10	10	10	1
m	1	1.0157						TAZZINA	p	7	10	monitoring	250	parola	1	ong	0	no	ST19F8	19	F	2021-10-08_14h39.45.781	THAI_DOC	2021.2.3	Win32	60.12506013						0	11	11	11	1
m	1	1.0351						VAPORE	p	6	40	monitoring	0	parola	1	ong	0	no	ST19F8	19	F	2021-10-08_14h39.45.781	THAI_DOC	2021.2.3	Win32	60.12506013						0	12	12	12	1
	0							FEDORE	np	6	0	monitoring	250	nonparola	2	ong	0	no	ST19F8	19	F	2021-10-08_14h39.45.781	THAI_DOC	2021.2.3	Win32	60.12506013						0	13	13	13	1
m	1	1.336						MONTONE	p	7	8	monitoring	250	parola	1	ong	0	no	ST19F8	19	F	2021-10-08_14h39.45.781	THAI_DOC	2021.2.3	Win32	60.12506013						0	14	14	14	1
z	1	1.3791						CANEZZA	np	7	0	monitoring	0	nonparola	2	ong	0	no	ST19F8	19	F	2021-10-08_14h39.45.781	THAI_DOC	2021.2.3	Win32	60.12506013						0	15	15	15	1
m	0	1.0976						RAGINA	np	6	0	monitoring	250	nonparola	2	ong	0	no	ST19F8	19	F	2021-10-08_14h39.45.781	THAI_DOC	2021.2.3	Win32	60.12506013						0	16	16	16	1
m	1	1.3714						AGNELLO	p	7	17	monitoring	250	parola	1	ong	0	no	ST19F8	19	F	2021-10-08_14h39.45.781	THAI_DOC	2021.2.3	Win32	60.12506013						0	17	17	17	1
z	1	1.5692						PINARIO	np	7	0	monitoring	250	nonparola	2	ong	0	no	ST19F8	19	F	2021-10-08_14h39.45.781	THAI_DOC	2021.2.3	Win32	60.12506013						0	18	18	18	1
z	1	1.2352						INDANO	np	6	0	monitoring	500	nonparola	2	ong	0	no	ST19F8	19	F	2021-10-08_14h39.45.781	THAI_DOC	2021.2.3	Win32	60.12506013						0	19	19	19	1
m	1	1.189						BISTURI	p	7	8	monitoring	250	parola	1	ong	0	no	ST19F8	19	F	2021-10-08_14h39.45.781	THAI_DOC	2021.2.3	Win32	60.12506013						0	20	20	20	1
z	1	1.0832						SECONTO	np	7	0	monitoring	250	nonparola	2	ong	0	no	ST19F8	19	F	2021-10-08_14h39.45.781	THAI_DOC	2021.2.3	Win32	60.12506013						0	21	21	21	1
l	1	1.4506						POMATA	p	6	0	monitoring	500	l	1	pmcue	0	no	ST19F8	19	F	2021-10-08_14h39.45.781	THAI_DOC	2021.2.3	Win32	60.12506013						0	22	22	22	1
z	1	1.0132						UMETTA	np	6	0	monitoring	250	nonparola	2	ong	0	no	ST19F8	19	F	2021-10-08_14h39.45.781	THAI_DOC	2021.2.3	Win32	60.12506013						0	23	23	23	1
m	1	1.196						FRUSCIO	p	7	9	monitoring	0	parola	1	ong	0	no	ST19F8	19	F	2021-10-08_14h39.45.781	THAI_DOC	2021.2.3	Win32	60.12506013						0	24	24	24	1
m	1	1.3359						ORDIGNO	p	7	15	monitoring	250	parola	1	ong	0	no	ST19F8	19	F	2021-10-08_14h39.45.781	THAI_DOC	2021.2.3	Win32	60.12506013						0	25	25	25	1
m	0	1.7494						METALO	np	6	0	monitoring	0	nonparola	2	ong	0	no	ST19F8	19	F	2021-10-08_14h39.45.781	THAI_DOC	2021.2.3	Win32	60.12506013						0	26	26	26	1
z	1	1.0137						GAVERA	np	6	0	monitoring	500	nonparola	2	ong	0	no	ST19F8	19	F	2021-10-08_14h39.45.781	THAI_DOC	2021.2.3	Win32	60.12506013						0	27	27	27	1
m	1	1.3459						INSERTO	p	7	9	monitoring	0	parola	1	ong	0	no	ST19F8	19	F	2021-10-08_14h39.45.781	THAI_DOC	2021.2.3	Win32	60.12506013						0	28	28	28	1
m	1	1.6254						VICARIO	p	7	9	monitoring	500	parola	1	ong	0	no	ST19F8	19	F	2021-10-08_14h39.45.781	THAI_DOC	2021.2.3	Win32	60.12506013						0	29	29	29	1
z	1	1.114						ACENDA	np	6	0	monitoring	0	nonparola	2	ong	0	no	ST19F8	19	F	2021-10-08_14h39.45.781	THAI_DOC	2021.2.3	Win32	60.12506013						0	30	30	30	1
m	1	1.139						DECADE	p	6	7	monitoring	0	parola	1	ong	0	no	ST19F8	19	F	2021-10-08_14h39.45.781	THAI_DOC	2021.2.3	Win32	60.12506013						0	31	31	31	1
z	1	1.1475						PALETE	np	6	0	monitoring	500	nonparola	2	ong	0	no	ST19F8	19	F	2021-10-08_14h39.45.781	THAI_DOC	2021.2.3	Win32	60.12506013						0	32	32	32	1
m	1	0.9207						SENAPE	p	6	17	monitoring	500	parola	1	ong	0	no	ST19F8	19	F	2021-10-08_14h39.45.781	THAI_DOC	2021.2.3	Win32	60.12506013						0	33	33	33	1
z	1	1.2118						TENTONO	np	7	0	monitoring	0	nonparola	2	ong	0	no	ST19F8	19	F	2021-10-08_14h39.45.781	THAI_DOC	2021.2.3	Win32	60.12506013						0	34	34	34	1
l	1	1.0596						MANICO	p	6	12	monitoring	0	l	1	pmcue	0	no	ST19F8	19	F	2021-10-08_14h39.45.781	THAI_DOC	2021.2.3	Win32	60.12506013						0	35	35	35	1
z	0	1.2979						GETTONE	p	7	5	monitoring	250	parola	1	ong	0	no	ST19F8	19	F	2021-10-08_14h39.45.781	THAI_DOC	2021.2.3	Win32	60.12506013						0	36	36	36	1
	0							CALERA	np	6	0	monitoring	500	nonparola	2	ong	0	no	ST19F8	19	F	2021-10-08_14h39.45.781	THAI_DOC	2021.2.3	Win32	60.12506013						0	37	37	37	1
m	1	1.0892						USTIONE	p	7	20	monitoring	500	parola	1	ong	0	no	ST19F8	19	F	2021-10-08_14h39.45.781	THAI_DOC	2021.2.3	Win32	60.12506013						0	38	38	38	1
l	0	1.1346						LEGNAME	p	7	7	monitoring	0	parola	1	ong	0	no	ST19F8	19	F	2021-10-08_14h39.45.781	THAI_DOC	2021.2.3	Win32	60.12506013						0	39	39	39	1
z	1	1.3366						MODIVO	np	6	0	monitoring	0	nonparola	2	ong	0	no	ST19F8	19	F	2021-10-08_14h39.45.781	THAI_DOC	2021.2.3	Win32	60.12506013						0	40	40	40	1
	0							RADURA	p	6	9	monitoring	0	parola	1	ong	0	no	ST19F8	19	F	2021-10-08_14h39.45.781	THAI_DOC	2021.2.3	Win32	60.12506013						0	41	41	41	1
z	1	1.6842						TUANTO	np	6	0	monitoring	250	nonparola	2	ong	0	no	ST19F8	19	F	2021-10-08_14h39.45.781	THAI_DOC	2021.2.3	Win32	60.12506013						0	42	42	42	1
m	1	1.0757						PICCONE	p	7	11	monitoring	0	parola	1	ong	0	no	ST19F8	19	F	2021-10-08_14h39.45.781	THAI_DOC	2021.2.3	Win32	60.12506013						0	43	43	43	1
z	1	1.7584						LACREME	np	7	0	monitoring	250	nonparola	2	ong	0	no	ST19F8	19	F	2021-10-08_14h39.45.781	THAI_DOC	2021.2.3	Win32	60.12506013						0	44	44	44	1
z	1	1.1398						DILITTA	np	7	0	monitoring	500	nonparola	2	ong	0	no	ST19F8	19	F	2021-10-08_14h39.45.781	THAI_DOC	2021.2.3	Win32	60.12506013						0	45	45	45	1
l	1	1.175						TOMANTE	np	7	0	monitoring	0	l	2	pmcue	0	no	ST19F8	19	F	2021-10-08_14h39.45.781	THAI_DOC	2021.2.3	Win32	60.12506013						0	46	46	46	1
m	1	1.088						OTTONE	p	6	17	monitoring	500	parola	1	ong	0	no	ST19F8	19	F	2021-10-08_14h39.45.781	THAI_DOC	2021.2.3	Win32	60.12506013						0	47	47	47	1
m	1	1.0253						GAZEBO	p	6	8	monitoring	0	parola	1	ong	0	no	ST19F8	19	F	2021-10-08_14h39.45.781	THAI_DOC	2021.2.3	Win32	60.12506013						0	48	48	48	1
z	1	1.7482						NENICO	np	6	0	monitoring	250	nonparola	2	ong	0	no	ST19F8	19	F	2021-10-08_14h39.45.781	THAI_DOC	2021.2.3	Win32	60.12506013						0	49	49	49	1
m	1	1.2503						ARPIONE	p	7	12	monitoring	250	parola	1	ong	0	no	ST19F8	19	F	2021-10-08_14h39.45.781	THAI_DOC	2021.2.3	Win32	60.12506013						0	50	50	50	1
z	1	1.8151						VANIGIA	np	7	0	monitoring	500	nonparola	2	ong	0	no	ST19F8	19	F	2021-10-08_14h39.45.781	THAI_DOC	2021.2.3	Win32	60.12506013						0	51	51	51	1
z	1	1.2199						EBLISSE	np	7	0	monitoring	0	nonparola	2	ong	0	no	ST19F8	19	F	2021-10-08_14h39.45.781	THAI_DOC	2021.2.3	Win32	60.12506013						0	52	52	52	1
m	1	0.9194						CARTINA	p	7	13	monitoring	250	parola	1	ong	0	no	ST19F8	19	F	2021-10-08_14h39.45.781	THAI_DOC	2021.2.3	Win32	60.12506013						0	53	53	53	1
z	1	1.6174						TECITA	np	6	0	monitoring	500	nonparola	2	ong	0	no	ST19F8	19	F	2021-10-08_14h39.45.781	THAI_DOC	2021.2.3	Win32	60.12506013						0	54	54	54	1
m	1	0.819						FELINO	p	6	9	monitoring	500	parola	1	ong	0	no	ST19F8	19	F	2021-10-08_14h39.45.781	THAI_DOC	2021.2.3	Win32	60.12506013						0	55	55	55	1
z	1	1.8358						GINEVRO	np	7	0	monitoring	250	nonparola	2	ong	0	no	ST19F8	19	F	2021-10-08_14h39.45.781	THAI_DOC	2021.2.3	Win32	60.12506013						0	56	56	56	1
z	1	1.0841						ELANCO	np	6	0	monitoring	250	nonparola	2	ong	0	no	ST19F8	19	F	2021-10-08_14h39.45.781	THAI_DOC	2021.2.3	Win32	60.12506013						0	57	57	57	1
m	1	1.5529						BIDONE	p	6	13	monitoring	0	parola	1	ong	0	no	ST19F8	19	F	2021-10-08_14h39.45.781	THAI_DOC	2021.2.3	Win32	60.12506013						0	58	58	58	1
z	0	1.6678						LEMURE	p	6	3	monitoring	500	parola	1	ong	0	no	ST19F8	19	F	2021-10-08_14h39.45.781	THAI_DOC	2021.2.3	Win32	60.12506013						0	59	59	59	1
l	1	1.0583						SAGOMA	p	6	0	monitoring	250	l	1	pmcue	0	no	ST19F8	19	F	2021-10-08_14h39.45.781	THAI_DOC	2021.2.3	Win32	60.12506013						0	60	60	60	1
m	1	1.0492						REPERTO	p	7	7	monitoring	0	parola	1	ong	0	no	ST19F8	19	F	2021-10-08_14h39.45.781	THAI_DOC	2021.2.3	Win32	60.12506013						0	61	61	61	1
z	1	0.9394						MIDULLO	np	7	0	monitoring	250	nonparola	2	ong	0	no	ST19F8	19	F	2021-10-08_14h39.45.781	THAI_DOC	2021.2.3	Win32	60.12506013						0	62	62	62	1
z	1	1.6632						DANNOLA	np	7	0	monitoring	500	nonparola	2	ong	0	no	ST19F8	19	F	2021-10-08_14h39.45.781	THAI_DOC	2021.2.3	Win32	60.12506013						0	63	63	63	1
m	1	0.8134						ORFANO	p	6	9	monitoring	500	parola	1	ong	0	no	ST19F8	19	F	2021-10-08_14h39.45.781	THAI_DOC	2021.2.3	Win32	60.12506013						0	64	64	64	1
z	1	1.2602						BANENA	np	6	0	monitoring	250	nonparola	2	ong	0	no	ST19F8	19	F	2021-10-08_14h39.45.781	THAI_DOC	2021.2.3	Win32	60.12506013						0	65	65	65	1
z	1	1.6989						FERPATA	np	7	0	monitoring	0	nonparola	2	ong	0	no	ST19F8	19	F	2021-10-08_14h39.45.781	THAI_DOC	2021.2.3	Win32	60.12506013						0	66	66	66	1
m	1	1.2496						NEURONE	p	7	11	monitoring	250	parola	1	ong	0	no	ST19F8	19	F	2021-10-08_14h39.45.781	THAI_DOC	2021.2.3	Win32	60.12506013						0	67	67	67	1
z	1	1.3316						LATTERA	np	7	0	monitoring	500	nonparola	2	ong	0	no	ST19F8	19	F	2021-10-08_14h39.45.781	THAI_DOC	2021.2.3	Win32	60.12506013						0	68	68	68	1
z	1	1.2167						GESIONE	np	7	0	monitoring	500	nonparola	2	ong	0	no	ST19F8	19	F	2021-10-08_14h39.45.781	THAI_DOC	2021.2.3	Win32	60.12506013						0	69	69	69	1
m	1	1.0664						PEDANA	p	6	18	monitoring	500	parola	1	ong	0	no	ST19F8	19	F	2021-10-08_14h39.45.781	THAI_DOC	2021.2.3	Win32	60.12506013						0	70	70	70	1
l	1	0.7824						MACIATA	np	7	0	monitoring	500	l	2	pmcue	0	no	ST19F8	19	F	2021-10-08_14h39.45.781	THAI_DOC	2021.2.3	Win32	60.12506013						0	71	71	71	1
z	1	1.0476						FIOLINO	np	7	0	monitoring	250	nonparola	2	ong	0	no	ST19F8	19	F	2021-10-08_14h39.45.781	THAI_DOC	2021.2.3	Win32	60.12506013						0	72	72	72	1
m	1	0.9932						INGORGO	p	7	16	monitoring	0	parola	1	ong	0	no	ST19F8	19	F	2021-10-08_14h39.45.781	THAI_DOC	2021.2.3	Win32	60.12506013						0	73	73	73	1
z	1	1.3128						IMPORO	np	6	0	monitoring	250	nonparola	2	ong	0	no	ST19F8	19	F	2021-10-08_14h39.45.781	THAI_DOC	2021.2.3	Win32	60.12506013						0	74	74	74	1
m	1	0.7041						NOBILE	p	6	29	monitoring	500	parola	1	ong	0	no	ST19F8	19	F	2021-10-08_14h39.45.781	THAI_DOC	2021.2.3	Win32	60.12506013						0	75	75	75	1
m	1	1.5995						MINIERA	p	7	19	monitoring	500	parola	1	ong	0	no	ST19F8	19	F	2021-10-08_14h39.45.781	THAI_DOC	2021.2.3	Win32	60.12506013						0	76	76	76	1
z	1	1.2137						ALLARVE	np	7	0	monitoring	500	nonparola	2	ong	0	no	ST19F8	19	F	2021-10-08_14h39.45.781	THAI_DOC	2021.2.3	Win32	60.12506013						0	77	77	77	1
z	1	1.1378						DIBANO	np	6	0	monitoring	250	nonparola	2	ong	0	no	ST19F8	19	F	2021-10-08_14h39.45.781	THAI_DOC	2021.2.3	Win32	60.12506013						0	78	78	78	1
m	1	1.0173						FAGOTTO	p	7	7	monitoring	0	parola	1	ong	0	no	ST19F8	19	F	2021-10-08_14h39.45.781	THAI_DOC	2021.2.3	Win32	60.12506013						0	79	79	79	1
m	1	0.7737						PALUDE	p	6	13	monitoring	0	parola	1	ong	0	no	ST19F8	19	F	2021-10-08_14h39.45.781	THAI_DOC	2021.2.3	Win32	60.12506013						0	80	80	80	1
z	1	0.8634						MUDINO	np	6	0	monitoring	500	nonparola	2	ong	0	no	ST19F8	19	F	2021-10-08_14h39.45.781	THAI_DOC	2021.2.3	Win32	60.12506013						0	81	81	81	1
z	1	1.491						ESTEBA	np	6	0	monitoring	500	nonparola	2	ong	0	no	ST19F8	19	F	2021-10-08_14h39.45.781	THAI_DOC	2021.2.3	Win32	60.12506013						0	82	82	82	1
l	1	1.1632						MANTIDE	p	7	9	monitoring	250	l	1	pmcue	0	no	ST19F8	19	F	2021-10-08_14h39.45.781	THAI_DOC	2021.2.3	Win32	60.12506013						0	83	83	83	1
m	1	0.941						UVETTA	p	6	11	monitoring	500	parola	1	ong	0	no	ST19F8	19	F	2021-10-08_14h39.45.781	THAI_DOC	2021.2.3	Win32	60.12506013						0	84	84	84	1
m	1	0.991						ESILIO	p	6	41	monitoring	250	parola	1	ong	0	no	ST19F8	19	F	2021-10-08_14h39.45.781	THAI_DOC	2021.2.3	Win32	60.12506013						0	85	85	85	1
z	1	1.0914						RECRUTA	np	7	0	monitoring	500	nonparola	2	ong	0	no	ST19F8	19	F	2021-10-08_14h39.45.781	THAI_DOC	2021.2.3	Win32	60.12506013						0	86	86	86	1
m	1	0.71						TIMONE	p	7	31	monitoring	250	parola	1	ong	0	no	ST19F8	19	F	2021-10-08_14h39.45.781	THAI_DOC	2021.2.3	Win32	60.12506013						0	87	87	87	1
m	1	1.4867						CAVOLO	p	6	13	monitoring	0	parola	1	ong	0	no	ST19F8	19	F	2021-10-08_14h39.45.781	THAI_DOC	2021.2.3	Win32	60.12506013						0	88	88	88	1
m	0	0.9523						NOTTARE	np	7	0	monitoring	500	nonparola	2	ong	0	no	ST19F8	19	F	2021-10-08_14h39.45.781	THAI_DOC	2021.2.3	Win32	60.12506013						0	89	89	89	1
m	1	1.4729						LICHENE	p	7	7	monitoring	0	parola	1	ong	0	no	ST19F8	19	F	2021-10-08_14h39.45.781	THAI_DOC	2021.2.3	Win32	60.12506013						0	90	90	90	1
z	1	1.7135						PUSTINO	np	7	0	monitoring	500	nonparola	2	ong	0	no	ST19F8	19	F	2021-10-08_14h39.45.781	THAI_DOC	2021.2.3	Win32	60.12506013						0	91	91	91	1
m	1	1.236						MULINO	p	6	7	monitoring	0	parola	1	ong	0	no	ST19F8	19	F	2021-10-08_14h39.45.781	THAI_DOC	2021.2.3	Win32	60.12506013						0	92	92	92	1
z	1	1.7343						VAROLO	np	6	0	monitoring	0	nonparola	2	ong	0	no	ST19F8	19	F	2021-10-08_14h39.45.781	THAI_DOC	2021.2.3	Win32	60.12506013						0	93	93	93	1
l	1	1.1354						ENIGMA	p	6	9	monitoring	500	l	1	pmcue	0	no	ST19F8	19	F	2021-10-08_14h39.45.781	THAI_DOC	2021.2.3	Win32	60.12506013						0	94	94	94	1
m	1	0.9814						NARICE	p	6	15	monitoring	250	parola	1	ong	0	no	ST19F8	19	F	2021-10-08_14h39.45.781	THAI_DOC	2021.2.3	Win32	60.12506013						0	95	95	95	1
z	1	1.0718						CAVIDE	np	6	0	monitoring	500	nonparola	2	ong	0	no	ST19F8	19	F	2021-10-08_14h39.45.781	THAI_DOC	2021.2.3	Win32	60.12506013						0	96	96	96	1
z	1	1.1263						VOLACE	np	6	0	monitoring	0	nonparola	2	ong	0	no	ST19F8	19	F	2021-10-08_14h39.45.781	THAI_DOC	2021.2.3	Win32	60.12506013						0	97	97	97	1
z	1	1.3306						SADICE	np	6	0	monitoring	0	nonparola	2	ong	0	no	ST19F8	19	F	2021-10-08_14h39.45.781	THAI_DOC	2021.2.3	Win32	60.12506013						0	98	98	98	1
m	1	0.8129						VORTICE	p	7	14	monitoring	250	parola	1	ong	0	no	ST19F8	19	F	2021-10-08_14h39.45.781	THAI_DOC	2021.2.3	Win32	60.12506013						0	99	99	99	1
																			ST19F8	19	F	2021-10-08_14h39.45.781	THAI_DOC	2021.2.3	Win32	60.12506013											n	0	8.088	y	0	3.4612	n	1	1.9499
