# Supplementary material for: Thinking about it: the impact of COVID-19-related stimuli on prospective memory
Source: PeerJ. 2023 Nov 16;11:e16389. doi: 10.7717/peerj.16389 (PMC10657566; doi:10.7717/peerj.16389)
Supplement: Supplemental Information 4 — The raw data from both the task and the questionnaire. Both folders are divided in the three conditions (COV, DOC, and NEGA) depending on the presented video clip. [file peerj-11-16389-s004.zip › Data/RAW_Data_Task/DOC_version/AF19F20_doc.csv]

trial_key.keys	trial_key.corr	trial_key.rt	trials_loop_practice.thisRepN	trials_loop_practice.thisTrialN	trials_loop_practice.thisN	trials_loop_practice.thisIndex	trials_loop_practice.ran	stimolo	parolanonparola	lunghezza	frequenza	blocco	jitter	rispcorr	StimTrig	stim_type	stimulus_after	underline	ID_Soggetto*	Età*	Sesso	date	expName	psychopyVersion	OS	frameRate	trials_loop_baseline.thisRepN	trials_loop_baseline.thisTrialN	trials_loop_baseline.thisN	trials_loop_baseline.thisIndex	trials_loop_baseline.ran	trials_loop_attention.thisRepN	trials_loop_attention.thisTrialN	trials_loop_attention.thisN	trials_loop_attention.thisIndex	trials_loop_attention.ran	neutral1_key.keys	neutral1_key.corr	neutral1_key.rt	neutral1_key_2.keys	neutral1_key_2.corr	neutral1_key_2.rt	neutral1_key_3.keys	neutral1_key_3.corr	neutral1_key_3.rt
m	1	1.0183	0	0	0	0	1	ARANCIA	p	7	31	practice	500	parola	1	ong	0	no	AF19F20	19		2021-11-20_09h12.11.183	THAI_DOC	2021.2.3	Win32	29.94549919
z	1	0.8088	0	1	1	1	1	RECINA	np	6	0	practice	500	nonparola	2	ong	0	no	AF19F20	19		2021-11-20_09h12.11.183	THAI_DOC	2021.2.3	Win32	29.94549919
z	1	0.8635	0	2	2	2	1	TUCCANA	np	7	0	practice	250	nonparola	2	ong	0	no	AF19F20	19		2021-11-20_09h12.11.183	THAI_DOC	2021.2.3	Win32	29.94549919
m	1	0.6998	0	3	3	3	1	PETTINE	p	7	1	practice	0	parola	1	ong	0	no	AF19F20	19		2021-11-20_09h12.11.183	THAI_DOC	2021.2.3	Win32	29.94549919
m	0	0.9855	0	4	4	4	1	INFITO	np	6	0	practice	500	nonparola	2	ong	0	no	AF19F20	19		2021-11-20_09h12.11.183	THAI_DOC	2021.2.3	Win32	29.94549919
m	1	0.7295	0	5	5	5	1	GIUDICE	p	7	374	practice	500	parola	1	ong	0	no	AF19F20	19		2021-11-20_09h12.11.183	THAI_DOC	2021.2.3	Win32	29.94549919
m	1	0.7285	0	6	6	6	1	VOLANTE	p	7	89	practice	0	parola	1	ong	0	no	AF19F20	19		2021-11-20_09h12.11.183	THAI_DOC	2021.2.3	Win32	29.94549919
z	1	0.6871	0	7	7	7	1	CUBELA	np	6	0	practice	250	nonparola	2	ong	0	no	AF19F20	19		2021-11-20_09h12.11.183	THAI_DOC	2021.2.3	Win32	29.94549919
z	1	0.9477	0	8	8	8	1	LUGGINE	np	7	0	practice	0	nonparola	2	ong	0	no	AF19F20	19		2021-11-20_09h12.11.183	THAI_DOC	2021.2.3	Win32	29.94549919
m	1	0.7823	0	9	9	9	1	DISEGNO	p	7	201	practice	0	parola	1	ong	0	no	AF19F20	19		2021-11-20_09h12.11.183	THAI_DOC	2021.2.3	Win32	29.94549919
m	1	0.7306						RELITTO	p	7	8	baseline	500	parola	1	ong	0	no	AF19F20	19		2021-11-20_09h12.11.183	THAI_DOC	2021.2.3	Win32	29.94549919	0	0	0	0	1
m	1	0.8282						GERANIO	p	7	12	baseline	250	parola	1	ong	0	no	AF19F20	19		2021-11-20_09h12.11.183	THAI_DOC	2021.2.3	Win32	29.94549919	0	1	1	1	1
z	1	0.859						VANANGA	np	7	0	baseline	0	nonparola	2	ong	0	no	AF19F20	19		2021-11-20_09h12.11.183	THAI_DOC	2021.2.3	Win32	29.94549919	0	2	2	2	1
m	1	1.6031						NATICA	p	6	5	baseline	250	parola	1	ong	0	no	AF19F20	19		2021-11-20_09h12.11.183	THAI_DOC	2021.2.3	Win32	29.94549919	0	3	3	3	1
z	1	1.2313						USTELLO	np	7	0	baseline	500	nonparola	2	ong	0	no	AF19F20	19		2021-11-20_09h12.11.183	THAI_DOC	2021.2.3	Win32	29.94549919	0	4	4	4	1
m	1	0.774						METANO	p	6	17	baseline	250	parola	1	ong	0	no	AF19F20	19		2021-11-20_09h12.11.183	THAI_DOC	2021.2.3	Win32	29.94549919	0	5	5	5	1
z	1	0.9413						FIURIA	np	6	0	baseline	500	nonparola	2	ong	0	no	AF19F20	19		2021-11-20_09h12.11.183	THAI_DOC	2021.2.3	Win32	29.94549919	0	6	6	6	1
m	1	0.746						SUGHERO	p	7	5	baseline	250	parola	1	ong	0	no	AF19F20	19		2021-11-20_09h12.11.183	THAI_DOC	2021.2.3	Win32	29.94549919	0	7	7	7	1
z	1	1.0242						PIROTA	np	6	0	baseline	250	nonparola	2	ong	0	no	AF19F20	19		2021-11-20_09h12.11.183	THAI_DOC	2021.2.3	Win32	29.94549919	0	8	8	8	1
z	1	1.3033						BAMBORA	np	7	0	baseline	0	nonparola	2	ong	0	no	AF19F20	19		2021-11-20_09h12.11.183	THAI_DOC	2021.2.3	Win32	29.94549919	0	9	9	9	1
m	1	0.7362						PETALO	p	6	27	baseline	250	parola	1	ong	0	no	AF19F20	19		2021-11-20_09h12.11.183	THAI_DOC	2021.2.3	Win32	29.94549919	0	10	10	10	1
m	1	1.8366						ELMETTO	p	7	5	baseline	0	parola	1	ong	0	no	AF19F20	19		2021-11-20_09h12.11.183	THAI_DOC	2021.2.3	Win32	29.94549919	0	11	11	11	1
z	1	0.8971						DOBILE	np	6	0	baseline	250	nonparola	2	ong	0	no	AF19F20	19		2021-11-20_09h12.11.183	THAI_DOC	2021.2.3	Win32	29.94549919	0	12	12	12	1
m	1	0.8163						BAVERO	p	6	7	baseline	0	parola	1	ong	0	no	AF19F20	19		2021-11-20_09h12.11.183	THAI_DOC	2021.2.3	Win32	29.94549919	0	13	13	13	1
m	1	1.0293						VALENZA	p	7	10	baseline	500	parola	1	ong	0	no	AF19F20	19		2021-11-20_09h12.11.183	THAI_DOC	2021.2.3	Win32	29.94549919	0	14	14	14	1
z	1	1.3357						ORDONE	np	6	0	baseline	250	nonparola	2	ong	0	no	AF19F20	19		2021-11-20_09h12.11.183	THAI_DOC	2021.2.3	Win32	29.94549919	0	15	15	15	1
z	1	0.9866						TERPONE	np	7	0	baseline	250	nonparola	2	ong	0	no	AF19F20	19		2021-11-20_09h12.11.183	THAI_DOC	2021.2.3	Win32	29.94549919	0	16	16	16	1
m	1	0.7349						INCHINO	p	7	10	baseline	250	parola	1	ong	0	no	AF19F20	19		2021-11-20_09h12.11.183	THAI_DOC	2021.2.3	Win32	29.94549919	0	17	17	17	1
m	1	1.2006						ETTARO	p	6	31	baseline	0	parola	1	ong	0	no	AF19F20	19		2021-11-20_09h12.11.183	THAI_DOC	2021.2.3	Win32	29.94549919	0	18	18	18	1
z	1	1.0395						LUVACA	np	6	0	baseline	250	nonparola	2	ong	0	no	AF19F20	19		2021-11-20_09h12.11.183	THAI_DOC	2021.2.3	Win32	29.94549919	0	19	19	19	1
m	1	0.9846						DUETTO	p	6	23	baseline	500	parola	1	ong	0	no	AF19F20	19		2021-11-20_09h12.11.183	THAI_DOC	2021.2.3	Win32	29.94549919	0	20	20	20	1
z	1	0.858						PUPILE	np	6	0	baseline	250	nonparola	2	ong	0	no	AF19F20	19		2021-11-20_09h12.11.183	THAI_DOC	2021.2.3	Win32	29.94549919	0	21	21	21	1
z	1	0.942						STOVACO	np	7	0	baseline	0	nonparola	2	ong	0	no	AF19F20	19		2021-11-20_09h12.11.183	THAI_DOC	2021.2.3	Win32	29.94549919	0	22	22	22	1
m	1	0.5585						BARILE	p	6	7	baseline	500	parola	1	ong	0	no	AF19F20	19		2021-11-20_09h12.11.183	THAI_DOC	2021.2.3	Win32	29.94549919	0	23	23	23	1
z	1	0.8531						RANAIO	np	6	0	baseline	250	nonparola	2	ong	0	no	AF19F20	19		2021-11-20_09h12.11.183	THAI_DOC	2021.2.3	Win32	29.94549919	0	24	24	24	1
m	1	0.6462						CAVERNA	p	7	14	baseline	250	parola	1	ong	0	no	AF19F20	19		2021-11-20_09h12.11.183	THAI_DOC	2021.2.3	Win32	29.94549919	0	25	25	25	1
z	1	0.9236						ROTOIA	np	7	0	baseline	500	nonparola	2	ong	0	no	AF19F20	19		2021-11-20_09h12.11.183	THAI_DOC	2021.2.3	Win32	29.94549919	0	26	26	26	1
m	1	0.9437						ALTURA	p	6	8	baseline	500	parola	1	ong	0	no	AF19F20	19		2021-11-20_09h12.11.183	THAI_DOC	2021.2.3	Win32	29.94549919	0	27	27	27	1
m	1	1.1172						DIPINTO	p	7	21	baseline	0	parola	1	ong	0	no	AF19F20	19		2021-11-20_09h12.11.183	THAI_DOC	2021.2.3	Win32	29.94549919	0	28	28	28	1
m	1	0.6831						LEGUME	p	6	11	baseline	250	parola	1	ong	0	no	AF19F20	19		2021-11-20_09h12.11.183	THAI_DOC	2021.2.3	Win32	29.94549919	0	29	29	29	1
z	1	1.456						FEDINO	np	6	0	baseline	500	nonparola	2	ong	0	no	AF19F20	19		2021-11-20_09h12.11.183	THAI_DOC	2021.2.3	Win32	29.94549919	0	30	30	30	1
m	1	0.6891						MENSOLA	p	7	7	baseline	0	parola	1	ong	0	no	AF19F20	19		2021-11-20_09h12.11.183	THAI_DOC	2021.2.3	Win32	29.94549919	0	31	31	31	1
z	1	1.4409						ALCUME	np	6	0	baseline	500	nonparola	2	ong	0	no	AF19F20	19		2021-11-20_09h12.11.183	THAI_DOC	2021.2.3	Win32	29.94549919	0	32	32	32	1
m	1	0.6832						INNESTO	p	6	13	baseline	0	parola	1	ong	0	no	AF19F20	19		2021-11-20_09h12.11.183	THAI_DOC	2021.2.3	Win32	29.94549919	0	33	33	33	1
z	1	1.1985						LAVENDA	np	7	0	baseline	0	nonparola	2	ong	0	no	AF19F20	19		2021-11-20_09h12.11.183	THAI_DOC	2021.2.3	Win32	29.94549919	0	34	34	34	1
m	1	0.9608						SLAVINA	p	7	5	baseline	500	parola	1	ong	0	no	AF19F20	19		2021-11-20_09h12.11.183	THAI_DOC	2021.2.3	Win32	29.94549919	0	35	35	35	1
m	1	0.9065						ORMONE	p	6	6	baseline	500	parola	1	ong	0	no	AF19F20	19		2021-11-20_09h12.11.183	THAI_DOC	2021.2.3	Win32	29.94549919	0	36	36	36	1
z	1	0.953						UMIONE	np	6	0	baseline	0	nonparola	2	ong	0	no	AF19F20	19		2021-11-20_09h12.11.183	THAI_DOC	2021.2.3	Win32	29.94549919	0	37	37	37	1
m	1	0.928						SALAME	p	6	14	baseline	0	parola	1	ong	0	no	AF19F20	19		2021-11-20_09h12.11.183	THAI_DOC	2021.2.3	Win32	29.94549919	0	38	38	38	1
z	1	0.8611						GANDOLA	np	7	0	baseline	500	nonparola	2	ong	0	no	AF19F20	19		2021-11-20_09h12.11.183	THAI_DOC	2021.2.3	Win32	29.94549919	0	39	39	39	1
m	0	0.512						DIGEGNO	np	7	0	baseline	500	nonparola	2	ong	0	no	AF19F20	19		2021-11-20_09h12.11.183	THAI_DOC	2021.2.3	Win32	29.94549919	0	40	40	40	1
z	1	1.363						BACRECA	np	7	0	baseline	0	nonparola	2	ong	0	no	AF19F20	19		2021-11-20_09h12.11.183	THAI_DOC	2021.2.3	Win32	29.94549919	0	41	41	41	1
z	0	1.1694						RUDERE	p	6	8	baseline	250	parola	1	ong	0	no	AF19F20	19		2021-11-20_09h12.11.183	THAI_DOC	2021.2.3	Win32	29.94549919	0	42	42	42	1
z	1	1.3816						OSCITE	np	6	0	baseline	250	nonparola	2	ong	0	no	AF19F20	19		2021-11-20_09h12.11.183	THAI_DOC	2021.2.3	Win32	29.94549919	0	43	43	43	1
m	1	0.7446						NETTARE	p	7	14	baseline	500	parola	1	ong	0	no	AF19F20	19		2021-11-20_09h12.11.183	THAI_DOC	2021.2.3	Win32	29.94549919	0	44	44	44	1
z	1	0.9381						PENTERA	np	7	0	baseline	0	nonparola	2	ong	0	no	AF19F20	19		2021-11-20_09h12.11.183	THAI_DOC	2021.2.3	Win32	29.94549919	0	45	45	45	1
z	1	0.8218						NEBOZIO	np	7	0	baseline	250	nonparola	2	ong	0	no	AF19F20	19		2021-11-20_09h12.11.183	THAI_DOC	2021.2.3	Win32	29.94549919	0	46	46	46	1
m	1	0.7489						ZATTERA	p	7	14	baseline	500	parola	1	ong	0	no	AF19F20	19		2021-11-20_09h12.11.183	THAI_DOC	2021.2.3	Win32	29.94549919	0	47	47	47	1
m	1	0.7279						LAMIERA	p	7	11	baseline	500	parola	1	ong	0	no	AF19F20	19		2021-11-20_09h12.11.183	THAI_DOC	2021.2.3	Win32	29.94549919	0	48	48	48	1
z	1	0.8226						CULINA	np	6	0	baseline	500	nonparola	2	ong	0	no	AF19F20	19		2021-11-20_09h12.11.183	THAI_DOC	2021.2.3	Win32	29.94549919	0	49	49	49	1
m	1	0.6894						FALANGE	p	7	9	baseline	250	parola	1	ong	0	no	AF19F20	19		2021-11-20_09h12.11.183	THAI_DOC	2021.2.3	Win32	29.94549919	0	50	50	50	1
m	1	0.6504						PEDALE	p	6	16	baseline	500	parola	1	ong	0	no	AF19F20	19		2021-11-20_09h12.11.183	THAI_DOC	2021.2.3	Win32	29.94549919	0	51	51	51	1
z	1	0.8966						METARDO	np	7	0	baseline	500	nonparola	2	ong	0	no	AF19F20	19		2021-11-20_09h12.11.183	THAI_DOC	2021.2.3	Win32	29.94549919	0	52	52	52	1
m	1	0.7707						EMPORIO	p	7	3	baseline	250	parola	1	ong	0	no	AF19F20	19		2021-11-20_09h12.11.183	THAI_DOC	2021.2.3	Win32	29.94549919	0	53	53	53	1
z	1	0.7683						TAPORE	np	6	0	baseline	0	nonparola	2	ong	0	no	AF19F20	19		2021-11-20_09h12.11.183	THAI_DOC	2021.2.3	Win32	29.94549919	0	54	54	54	1
z	1	0.8471						DENTIDE	np	7	0	baseline	250	nonparola	2	ong	0	no	AF19F20	19		2021-11-20_09h12.11.183	THAI_DOC	2021.2.3	Win32	29.94549919	0	55	55	55	1
z	1	0.7868						SEPERTO	np	7	0	baseline	500	nonparola	2	ong	0	no	AF19F20	19		2021-11-20_09h12.11.183	THAI_DOC	2021.2.3	Win32	29.94549919	0	56	56	56	1
m	1	0.7663						MUCOSA	p	6	6	baseline	500	parola	1	ong	0	no	AF19F20	19		2021-11-20_09h12.11.183	THAI_DOC	2021.2.3	Win32	29.94549919	0	57	57	57	1
z	1	0.8195						BECULLA	np	7	0	baseline	250	nonparola	2	ong	0	no	AF19F20	19		2021-11-20_09h12.11.183	THAI_DOC	2021.2.3	Win32	29.94549919	0	58	58	58	1
m	1	1.067						FUCINA	p	6	8	baseline	250	parola	1	ong	0	no	AF19F20	19		2021-11-20_09h12.11.183	THAI_DOC	2021.2.3	Win32	29.94549919	0	59	59	59	1
m	1	1.0292						ECLISSI	p	7	5	baseline	0	parola	1	ong	0	no	AF19F20	19		2021-11-20_09h12.11.183	THAI_DOC	2021.2.3	Win32	29.94549919	0	60	60	60	1
m	1	0.7818						TROFEO	p	6	23	baseline	250	parola	1	ong	0	no	AF19F20	19		2021-11-20_09h12.11.183	THAI_DOC	2021.2.3	Win32	29.94549919	0	61	61	61	1
m	1	1.3226						ROTTAME	p	7	7	baseline	0	parola	1	ong	0	no	AF19F20	19		2021-11-20_09h12.11.183	THAI_DOC	2021.2.3	Win32	29.94549919	0	62	62	62	1
z	1	1.0779						MENDOLO	np	7	0	baseline	500	nonparola	2	ong	0	no	AF19F20	19		2021-11-20_09h12.11.183	THAI_DOC	2021.2.3	Win32	29.94549919	0	63	63	63	1
z	1	1.2258						ARSINE	np	6	0	baseline	250	nonparola	2	ong	0	no	AF19F20	19		2021-11-20_09h12.11.183	THAI_DOC	2021.2.3	Win32	29.94549919	0	64	64	64	1
m	1	0.6937						TISANA	p	6	7	baseline	0	parola	1	ong	0	no	AF19F20	19		2021-11-20_09h12.11.183	THAI_DOC	2021.2.3	Win32	29.94549919	0	65	65	65	1
z	1	0.9212						ORLINO	np	6	0	baseline	0	nonparola	2	ong	0	no	AF19F20	19		2021-11-20_09h12.11.183	THAI_DOC	2021.2.3	Win32	29.94549919	0	66	66	66	1
m	1	1.7184						ARINGA	p	6	9	baseline	500	parola	1	ong	0	no	AF19F20	19		2021-11-20_09h12.11.183	THAI_DOC	2021.2.3	Win32	29.94549919	0	67	67	67	1
z	1	0.9865						TENGINE	np	7	0	baseline	0	nonparola	2	ong	0	no	AF19F20	19		2021-11-20_09h12.11.183	THAI_DOC	2021.2.3	Win32	29.94549919	0	68	68	68	1
m	1	1.208						ATTICO	p	6	6	baseline	500	parola	1	ong	0	no	AF19F20	19		2021-11-20_09h12.11.183	THAI_DOC	2021.2.3	Win32	29.94549919	0	69	69	69	1
z	1	0.9088						VENORE	np	6	0	baseline	250	nonparola	2	ong	0	no	AF19F20	19		2021-11-20_09h12.11.183	THAI_DOC	2021.2.3	Win32	29.94549919	0	70	70	70	1
m	1	1.4619						DARSENA	p	7	9	baseline	0	parola	1	ong	0	no	AF19F20	19		2021-11-20_09h12.11.183	THAI_DOC	2021.2.3	Win32	29.94549919	0	71	71	71	1
m	0	1.886						ALCIERE	np	7	0	baseline	250	nonparola	2	ong	0	no	AF19F20	19		2021-11-20_09h12.11.183	THAI_DOC	2021.2.3	Win32	29.94549919	0	72	72	72	1
z	1	1.0422						ENTIMO	np	6	0	baseline	0	nonparola	2	ong	0	no	AF19F20	19		2021-11-20_09h12.11.183	THAI_DOC	2021.2.3	Win32	29.94549919	0	73	73	73	1
m	1	0.7722						LIVIDO	p	6	8	baseline	500	parola	1	ong	0	no	AF19F20	19		2021-11-20_09h12.11.183	THAI_DOC	2021.2.3	Win32	29.94549919	0	74	74	74	1
m	1	0.6252						NAUSEA	p	6	15	baseline	0	parola	1	ong	0	no	AF19F20	19		2021-11-20_09h12.11.183	THAI_DOC	2021.2.3	Win32	29.94549919	0	75	75	75	1
z	1	0.9018						VERCACE	np	7	0	baseline	500	nonparola	2	ong	0	no	AF19F20	19		2021-11-20_09h12.11.183	THAI_DOC	2021.2.3	Win32	29.94549919	0	76	76	76	1
m	1	0.5981						COFANO	p	6	9	baseline	0	parola	1	ong	0	no	AF19F20	19		2021-11-20_09h12.11.183	THAI_DOC	2021.2.3	Win32	29.94549919	0	77	77	77	1
z	1	1.0354						USPICIO	np	7	0	baseline	250	nonparola	2	ong	0	no	AF19F20	19		2021-11-20_09h12.11.183	THAI_DOC	2021.2.3	Win32	29.94549919	0	78	78	78	1
m	1	0.7787						IMBUTO	p	6	9	baseline	0	parola	1	ong	0	no	AF19F20	19		2021-11-20_09h12.11.183	THAI_DOC	2021.2.3	Win32	29.94549919	0	79	79	79	1
z	1	1.1204						SADIVA	np	6	0	baseline	500	nonparola	2	ong	0	no	AF19F20	19		2021-11-20_09h12.11.183	THAI_DOC	2021.2.3	Win32	29.94549919	0	80	80	80	1
m	1	1.1581						BOZZOLO	p	7	7	baseline	0	parola	1	ong	0	no	AF19F20	19		2021-11-20_09h12.11.183	THAI_DOC	2021.2.3	Win32	29.94549919	0	81	81	81	1
z	1	0.7866						OMPICCIO	np	7	0	baseline	0	nonparola	2	ong	0	no	AF19F20	19		2021-11-20_09h12.11.183	THAI_DOC	2021.2.3	Win32	29.94549919	0	82	82	82	1
z	1	1.1402						LIMPONE	np	7	0	baseline	500	nonparola	2	ong	0	no	AF19F20	19		2021-11-20_09h12.11.183	THAI_DOC	2021.2.3	Win32	29.94549919	0	83	83	83	1
z	1	1.193						NARCICO	np	7	0	baseline	250	nonparola	2	ong	0	no	AF19F20	19		2021-11-20_09h12.11.183	THAI_DOC	2021.2.3	Win32	29.94549919	0	84	84	84	1
m	1	0.684						PASCOLO	p	7	7	baseline	0	parola	1	ong	0	no	AF19F20	19		2021-11-20_09h12.11.183	THAI_DOC	2021.2.3	Win32	29.94549919	0	85	85	85	1
	0							INSOGNA	np	7	0	baseline	250	nonparola	2	ong	0	no	AF19F20	19		2021-11-20_09h12.11.183	THAI_DOC	2021.2.3	Win32	29.94549919	0	86	86	86	1
m	1	1.5689						PATINA	p	6	14	baseline	250	parola	1	ong	0	no	AF19F20	19		2021-11-20_09h12.11.183	THAI_DOC	2021.2.3	Win32	29.94549919	0	87	87	87	1
z	1	1.2802						ADOLTO	np	7	0	baseline	0	nonparola	2	ong	0	no	AF19F20	19		2021-11-20_09h12.11.183	THAI_DOC	2021.2.3	Win32	29.94549919	0	88	88	88	1
m	1	0.9633						UTENTE	p	6	34	baseline	0	parola	1	ong	0	no	AF19F20	19		2021-11-20_09h12.11.183	THAI_DOC	2021.2.3	Win32	29.94549919	0	89	89	89	1
z	1	0.8968						CIPELLA	np	7	0	baseline	500	nonparola	2	ong	0	no	AF19F20	19		2021-11-20_09h12.11.183	THAI_DOC	2021.2.3	Win32	29.94549919	0	90	90	90	1
m	1	0.7874						GINEPRO	p	7	10	baseline	0	parola	1	ong	0	no	AF19F20	19		2021-11-20_09h12.11.183	THAI_DOC	2021.2.3	Win32	29.94549919	0	91	91	91	1
z	1	1.3259						NONATO	np	6	0	baseline	500	nonparola	2	ong	0	no	AF19F20	19		2021-11-20_09h12.11.183	THAI_DOC	2021.2.3	Win32	29.94549919	0	92	92	92	1
m	1	0.9124						CALICE	p	6	10	baseline	0	parola	1	ong	0	no	AF19F20	19		2021-11-20_09h12.11.183	THAI_DOC	2021.2.3	Win32	29.94549919	0	93	93	93	1
m	1	0.8924						TORACE	p	6	31	baseline	250	parola	1	ong	0	no	AF19F20	19		2021-11-20_09h12.11.183	THAI_DOC	2021.2.3	Win32	29.94549919	0	94	94	94	1
m	1	1.0969						REDINE	p	6	8	baseline	500	parola	1	ong	0	no	AF19F20	19		2021-11-20_09h12.11.183	THAI_DOC	2021.2.3	Win32	29.94549919	0	95	95	95	1
m	1	0.7825						GOMITO	p	6	35	baseline	0	parola	1	ong	0	no	AF19F20	19		2021-11-20_09h12.11.183	THAI_DOC	2021.2.3	Win32	29.94549919	0	96	96	96	1
z	1	1.3753						INGENSO	np	7	0	baseline	500	nonparola	2	ong	0	no	AF19F20	19		2021-11-20_09h12.11.183	THAI_DOC	2021.2.3	Win32	29.94549919	0	97	97	97	1
z	1	1.1334						COVALLO	np	7	0	baseline	250	nonparola	2	ong	0	no	AF19F20	19		2021-11-20_09h12.11.183	THAI_DOC	2021.2.3	Win32	29.94549919	0	98	98	98	1
m	1	0.7423						MONACO	p	6	24	baseline	250	parola	1	ong	0	no	AF19F20	19		2021-11-20_09h12.11.183	THAI_DOC	2021.2.3	Win32	29.94549919	0	99	99	99	1
m	1	1.0955						DILUVIO	p	7	34	monitoring	0	parola	1	ong	0	no	AF19F20	19		2021-11-20_09h12.11.183	THAI_DOC	2021.2.3	Win32	29.94549919						0	0	0	0	1
z	1	1.2506						PADATO	np	6	0	monitoring	250	nonparola	2	ong	0	no	AF19F20	19		2021-11-20_09h12.11.183	THAI_DOC	2021.2.3	Win32	29.94549919						0	1	1	1	1
m	1	1.0512						STIVALE	p	7	10	monitoring	0	parola	1	ong	0	no	AF19F20	19		2021-11-20_09h12.11.183	THAI_DOC	2021.2.3	Win32	29.94549919						0	2	2	2	1
	0							BAMMINO	np	7	0	monitoring	0	nonparola	2	ong	0	no	AF19F20	19		2021-11-20_09h12.11.183	THAI_DOC	2021.2.3	Win32	29.94549919						0	3	3	3	1
z	1	1.305						NUDOLA	np	6	0	monitoring	250	nonparola	2	ong	0	no	AF19F20	19		2021-11-20_09h12.11.183	THAI_DOC	2021.2.3	Win32	29.94549919						0	4	4	4	1
m	1	1.6271						ZAMPINO	p	7	6	monitoring	500	parola	1	ong	0	no	AF19F20	19		2021-11-20_09h12.11.183	THAI_DOC	2021.2.3	Win32	29.94549919						0	5	5	5	1
m	1	1.002						CALDAIA	p	7	12	monitoring	250	parola	1	ong	0	no	AF19F20	19		2021-11-20_09h12.11.183	THAI_DOC	2021.2.3	Win32	29.94549919						0	6	6	6	1
z	1	1.3069						FULGINE	np	7	0	monitoring	0	nonparola	2	ong	0	no	AF19F20	19		2021-11-20_09h12.11.183	THAI_DOC	2021.2.3	Win32	29.94549919						0	7	7	7	1
m	1	1.1337						URANIO	p	6	9	monitoring	250	parola	1	ong	0	no	AF19F20	19		2021-11-20_09h12.11.183	THAI_DOC	2021.2.3	Win32	29.94549919						0	8	8	8	1
z	1	1.0821						APISSO	np	6	0	monitoring	500	nonparola	2	ong	0	no	AF19F20	19		2021-11-20_09h12.11.183	THAI_DOC	2021.2.3	Win32	29.94549919						0	9	9	9	1
z	0	1.0889						CAGERMA	np	7	0	monitoring	0	l	2	pmcue	0	no	AF19F20	19		2021-11-20_09h12.11.183	THAI_DOC	2021.2.3	Win32	29.94549919						0	10	10	10	1
m	1	0.8026						TAZZINA	p	7	10	monitoring	250	parola	1	ong	0	no	AF19F20	19		2021-11-20_09h12.11.183	THAI_DOC	2021.2.3	Win32	29.94549919						0	11	11	11	1
m	1	1.0392						VAPORE	p	6	40	monitoring	0	parola	1	ong	0	no	AF19F20	19		2021-11-20_09h12.11.183	THAI_DOC	2021.2.3	Win32	29.94549919						0	12	12	12	1
z	1	1.4608						FEDORE	np	6	0	monitoring	250	nonparola	2	ong	0	no	AF19F20	19		2021-11-20_09h12.11.183	THAI_DOC	2021.2.3	Win32	29.94549919						0	13	13	13	1
m	1	1.2015						MONTONE	p	7	8	monitoring	250	parola	1	ong	0	no	AF19F20	19		2021-11-20_09h12.11.183	THAI_DOC	2021.2.3	Win32	29.94549919						0	14	14	14	1
z	1	1.5666						CANEZZA	np	7	0	monitoring	0	nonparola	2	ong	0	no	AF19F20	19		2021-11-20_09h12.11.183	THAI_DOC	2021.2.3	Win32	29.94549919						0	15	15	15	1
z	1	1.0337						RAGINA	np	6	0	monitoring	250	nonparola	2	ong	0	no	AF19F20	19		2021-11-20_09h12.11.183	THAI_DOC	2021.2.3	Win32	29.94549919						0	16	16	16	1
m	1	1.1868						AGNELLO	p	7	17	monitoring	250	parola	1	ong	0	no	AF19F20	19		2021-11-20_09h12.11.183	THAI_DOC	2021.2.3	Win32	29.94549919						0	17	17	17	1
z	1	1.2177						PINARIO	np	7	0	monitoring	250	nonparola	2	ong	0	no	AF19F20	19		2021-11-20_09h12.11.183	THAI_DOC	2021.2.3	Win32	29.94549919						0	18	18	18	1
z	1	1.4525						INDANO	np	6	0	monitoring	500	nonparola	2	ong	0	no	AF19F20	19		2021-11-20_09h12.11.183	THAI_DOC	2021.2.3	Win32	29.94549919						0	19	19	19	1
m	1	0.9714						BISTURI	p	7	8	monitoring	250	parola	1	ong	0	no	AF19F20	19		2021-11-20_09h12.11.183	THAI_DOC	2021.2.3	Win32	29.94549919						0	20	20	20	1
z	1	1.53						SECONTO	np	7	0	monitoring	250	nonparola	2	ong	0	no	AF19F20	19		2021-11-20_09h12.11.183	THAI_DOC	2021.2.3	Win32	29.94549919						0	21	21	21	1
l	1	1.2707						POMATA	p	6	0	monitoring	500	l	1	pmcue	0	no	AF19F20	19		2021-11-20_09h12.11.183	THAI_DOC	2021.2.3	Win32	29.94549919						0	22	22	22	1
z	1	1.2598						UMETTA	np	6	0	monitoring	250	nonparola	2	ong	0	no	AF19F20	19		2021-11-20_09h12.11.183	THAI_DOC	2021.2.3	Win32	29.94549919						0	23	23	23	1
m	1	1.126						FRUSCIO	p	7	9	monitoring	0	parola	1	ong	0	no	AF19F20	19		2021-11-20_09h12.11.183	THAI_DOC	2021.2.3	Win32	29.94549919						0	24	24	24	1
m	1	1.835						ORDIGNO	p	7	15	monitoring	250	parola	1	ong	0	no	AF19F20	19		2021-11-20_09h12.11.183	THAI_DOC	2021.2.3	Win32	29.94549919						0	25	25	25	1
z	1	1.4993						METALO	np	6	0	monitoring	0	nonparola	2	ong	0	no	AF19F20	19		2021-11-20_09h12.11.183	THAI_DOC	2021.2.3	Win32	29.94549919						0	26	26	26	1
z	1	1.8729						GAVERA	np	6	0	monitoring	500	nonparola	2	ong	0	no	AF19F20	19		2021-11-20_09h12.11.183	THAI_DOC	2021.2.3	Win32	29.94549919						0	27	27	27	1
m	1	0.9069						INSERTO	p	7	9	monitoring	0	parola	1	ong	0	no	AF19F20	19		2021-11-20_09h12.11.183	THAI_DOC	2021.2.3	Win32	29.94549919						0	28	28	28	1
m	1	1.2181						VICARIO	p	7	9	monitoring	500	parola	1	ong	0	no	AF19F20	19		2021-11-20_09h12.11.183	THAI_DOC	2021.2.3	Win32	29.94549919						0	29	29	29	1
z	1	0.9204						ACENDA	np	6	0	monitoring	0	nonparola	2	ong	0	no	AF19F20	19		2021-11-20_09h12.11.183	THAI_DOC	2021.2.3	Win32	29.94549919						0	30	30	30	1
m	1	0.9104						DECADE	p	6	7	monitoring	0	parola	1	ong	0	no	AF19F20	19		2021-11-20_09h12.11.183	THAI_DOC	2021.2.3	Win32	29.94549919						0	31	31	31	1
z	1	1.7603						PALETE	np	6	0	monitoring	500	nonparola	2	ong	0	no	AF19F20	19		2021-11-20_09h12.11.183	THAI_DOC	2021.2.3	Win32	29.94549919						0	32	32	32	1
m	1	1.0743						SENAPE	p	6	17	monitoring	500	parola	1	ong	0	no	AF19F20	19		2021-11-20_09h12.11.183	THAI_DOC	2021.2.3	Win32	29.94549919						0	33	33	33	1
z	1	1.4522						TENTONO	np	7	0	monitoring	0	nonparola	2	ong	0	no	AF19F20	19		2021-11-20_09h12.11.183	THAI_DOC	2021.2.3	Win32	29.94549919						0	34	34	34	1
m	0	0.7714						MANICO	p	6	12	monitoring	0	l	1	pmcue	0	no	AF19F20	19		2021-11-20_09h12.11.183	THAI_DOC	2021.2.3	Win32	29.94549919						0	35	35	35	1
m	1	1.4816						GETTONE	p	7	5	monitoring	250	parola	1	ong	0	no	AF19F20	19		2021-11-20_09h12.11.183	THAI_DOC	2021.2.3	Win32	29.94549919						0	36	36	36	1
z	1	1.169						CALERA	np	6	0	monitoring	500	nonparola	2	ong	0	no	AF19F20	19		2021-11-20_09h12.11.183	THAI_DOC	2021.2.3	Win32	29.94549919						0	37	37	37	1
m	1	0.8509						USTIONE	p	7	20	monitoring	500	parola	1	ong	0	no	AF19F20	19		2021-11-20_09h12.11.183	THAI_DOC	2021.2.3	Win32	29.94549919						0	38	38	38	1
	0							LEGNAME	p	7	7	monitoring	0	parola	1	ong	0	no	AF19F20	19		2021-11-20_09h12.11.183	THAI_DOC	2021.2.3	Win32	29.94549919						0	39	39	39	1
z	1	1.0232						MODIVO	np	6	0	monitoring	0	nonparola	2	ong	0	no	AF19F20	19		2021-11-20_09h12.11.183	THAI_DOC	2021.2.3	Win32	29.94549919						0	40	40	40	1
m	1	1.399						RADURA	p	6	9	monitoring	0	parola	1	ong	0	no	AF19F20	19		2021-11-20_09h12.11.183	THAI_DOC	2021.2.3	Win32	29.94549919						0	41	41	41	1
z	1	0.8675						TUANTO	np	6	0	monitoring	250	nonparola	2	ong	0	no	AF19F20	19		2021-11-20_09h12.11.183	THAI_DOC	2021.2.3	Win32	29.94549919						0	42	42	42	1
m	1	1.0277						PICCONE	p	7	11	monitoring	0	parola	1	ong	0	no	AF19F20	19		2021-11-20_09h12.11.183	THAI_DOC	2021.2.3	Win32	29.94549919						0	43	43	43	1
z	1	1.3488						LACREME	np	7	0	monitoring	250	nonparola	2	ong	0	no	AF19F20	19		2021-11-20_09h12.11.183	THAI_DOC	2021.2.3	Win32	29.94549919						0	44	44	44	1
z	1	1.1413						DILITTA	np	7	0	monitoring	500	nonparola	2	ong	0	no	AF19F20	19		2021-11-20_09h12.11.183	THAI_DOC	2021.2.3	Win32	29.94549919						0	45	45	45	1
l	1	1.1367						TOMANTE	np	7	0	monitoring	0	l	2	pmcue	0	no	AF19F20	19		2021-11-20_09h12.11.183	THAI_DOC	2021.2.3	Win32	29.94549919						0	46	46	46	1
m	1	1.1479						OTTONE	p	6	17	monitoring	500	parola	1	ong	0	no	AF19F20	19		2021-11-20_09h12.11.183	THAI_DOC	2021.2.3	Win32	29.94549919						0	47	47	47	1
m	1	1.0045						GAZEBO	p	6	8	monitoring	0	parola	1	ong	0	no	AF19F20	19		2021-11-20_09h12.11.183	THAI_DOC	2021.2.3	Win32	29.94549919						0	48	48	48	1
z	1	1.2654						NENICO	np	6	0	monitoring	250	nonparola	2	ong	0	no	AF19F20	19		2021-11-20_09h12.11.183	THAI_DOC	2021.2.3	Win32	29.94549919						0	49	49	49	1
m	1	0.956						ARPIONE	p	7	12	monitoring	250	parola	1	ong	0	no	AF19F20	19		2021-11-20_09h12.11.183	THAI_DOC	2021.2.3	Win32	29.94549919						0	50	50	50	1
z	1	1.3239						VANIGIA	np	7	0	monitoring	500	nonparola	2	ong	0	no	AF19F20	19		2021-11-20_09h12.11.183	THAI_DOC	2021.2.3	Win32	29.94549919						0	51	51	51	1
z	1	1.3608						EBLISSE	np	7	0	monitoring	0	nonparola	2	ong	0	no	AF19F20	19		2021-11-20_09h12.11.183	THAI_DOC	2021.2.3	Win32	29.94549919						0	52	52	52	1
m	1	1.4654						CARTINA	p	7	13	monitoring	250	parola	1	ong	0	no	AF19F20	19		2021-11-20_09h12.11.183	THAI_DOC	2021.2.3	Win32	29.94549919						0	53	53	53	1
z	1	1.1244						TECITA	np	6	0	monitoring	500	nonparola	2	ong	0	no	AF19F20	19		2021-11-20_09h12.11.183	THAI_DOC	2021.2.3	Win32	29.94549919						0	54	54	54	1
	0							FELINO	p	6	9	monitoring	500	parola	1	ong	0	no	AF19F20	19		2021-11-20_09h12.11.183	THAI_DOC	2021.2.3	Win32	29.94549919						0	55	55	55	1
z	1	0.9428						GINEVRO	np	7	0	monitoring	250	nonparola	2	ong	0	no	AF19F20	19		2021-11-20_09h12.11.183	THAI_DOC	2021.2.3	Win32	29.94549919						0	56	56	56	1
	0							ELANCO	np	6	0	monitoring	250	nonparola	2	ong	0	no	AF19F20	19		2021-11-20_09h12.11.183	THAI_DOC	2021.2.3	Win32	29.94549919						0	57	57	57	1
m	1	1.3929						BIDONE	p	6	13	monitoring	0	parola	1	ong	0	no	AF19F20	19		2021-11-20_09h12.11.183	THAI_DOC	2021.2.3	Win32	29.94549919						0	58	58	58	1
m	1	1.8883						LEMURE	p	6	3	monitoring	500	parola	1	ong	0	no	AF19F20	19		2021-11-20_09h12.11.183	THAI_DOC	2021.2.3	Win32	29.94549919						0	59	59	59	1
l	1	0.9896						SAGOMA	p	6	0	monitoring	250	l	1	pmcue	0	no	AF19F20	19		2021-11-20_09h12.11.183	THAI_DOC	2021.2.3	Win32	29.94549919						0	60	60	60	1
m	1	0.917						REPERTO	p	7	7	monitoring	0	parola	1	ong	0	no	AF19F20	19		2021-11-20_09h12.11.183	THAI_DOC	2021.2.3	Win32	29.94549919						0	61	61	61	1
z	1	0.8243						MIDULLO	np	7	0	monitoring	250	nonparola	2	ong	0	no	AF19F20	19		2021-11-20_09h12.11.183	THAI_DOC	2021.2.3	Win32	29.94549919						0	62	62	62	1
z	1	1.5869						DANNOLA	np	7	0	monitoring	500	nonparola	2	ong	0	no	AF19F20	19		2021-11-20_09h12.11.183	THAI_DOC	2021.2.3	Win32	29.94549919						0	63	63	63	1
m	1	1.1327						ORFANO	p	6	9	monitoring	500	parola	1	ong	0	no	AF19F20	19		2021-11-20_09h12.11.183	THAI_DOC	2021.2.3	Win32	29.94549919						0	64	64	64	1
z	1	1.2236						BANENA	np	6	0	monitoring	250	nonparola	2	ong	0	no	AF19F20	19		2021-11-20_09h12.11.183	THAI_DOC	2021.2.3	Win32	29.94549919						0	65	65	65	1
z	1	1.0684						FERPATA	np	7	0	monitoring	0	nonparola	2	ong	0	no	AF19F20	19		2021-11-20_09h12.11.183	THAI_DOC	2021.2.3	Win32	29.94549919						0	66	66	66	1
m	1	0.9757						NEURONE	p	7	11	monitoring	250	parola	1	ong	0	no	AF19F20	19		2021-11-20_09h12.11.183	THAI_DOC	2021.2.3	Win32	29.94549919						0	67	67	67	1
z	1	1.7942						LATTERA	np	7	0	monitoring	500	nonparola	2	ong	0	no	AF19F20	19		2021-11-20_09h12.11.183	THAI_DOC	2021.2.3	Win32	29.94549919						0	68	68	68	1
z	1	1.3381						GESIONE	np	7	0	monitoring	500	nonparola	2	ong	0	no	AF19F20	19		2021-11-20_09h12.11.183	THAI_DOC	2021.2.3	Win32	29.94549919						0	69	69	69	1
m	1	1.2048						PEDANA	p	6	18	monitoring	500	parola	1	ong	0	no	AF19F20	19		2021-11-20_09h12.11.183	THAI_DOC	2021.2.3	Win32	29.94549919						0	70	70	70	1
	0							MACIATA	np	7	0	monitoring	500	l	2	pmcue	0	no	AF19F20	19		2021-11-20_09h12.11.183	THAI_DOC	2021.2.3	Win32	29.94549919						0	71	71	71	1
m	0	1.3526						FIOLINO	np	7	0	monitoring	250	nonparola	2	ong	0	no	AF19F20	19		2021-11-20_09h12.11.183	THAI_DOC	2021.2.3	Win32	29.94549919						0	72	72	72	1
m	1	1.5159						INGORGO	p	7	16	monitoring	0	parola	1	ong	0	no	AF19F20	19		2021-11-20_09h12.11.183	THAI_DOC	2021.2.3	Win32	29.94549919						0	73	73	73	1
z	1	1.2323						IMPORO	np	6	0	monitoring	250	nonparola	2	ong	0	no	AF19F20	19		2021-11-20_09h12.11.183	THAI_DOC	2021.2.3	Win32	29.94549919						0	74	74	74	1
m	1	1.1755						NOBILE	p	6	29	monitoring	500	parola	1	ong	0	no	AF19F20	19		2021-11-20_09h12.11.183	THAI_DOC	2021.2.3	Win32	29.94549919						0	75	75	75	1
m	1	1.1496						MINIERA	p	7	19	monitoring	500	parola	1	ong	0	no	AF19F20	19		2021-11-20_09h12.11.183	THAI_DOC	2021.2.3	Win32	29.94549919						0	76	76	76	1
z	1	1.5135						ALLARVE	np	7	0	monitoring	500	nonparola	2	ong	0	no	AF19F20	19		2021-11-20_09h12.11.183	THAI_DOC	2021.2.3	Win32	29.94549919						0	77	77	77	1
z	1	1.3914						DIBANO	np	6	0	monitoring	250	nonparola	2	ong	0	no	AF19F20	19		2021-11-20_09h12.11.183	THAI_DOC	2021.2.3	Win32	29.94549919						0	78	78	78	1
m	1	1.4075						FAGOTTO	p	7	7	monitoring	0	parola	1	ong	0	no	AF19F20	19		2021-11-20_09h12.11.183	THAI_DOC	2021.2.3	Win32	29.94549919						0	79	79	79	1
m	1	1.3473						PALUDE	p	6	13	monitoring	0	parola	1	ong	0	no	AF19F20	19		2021-11-20_09h12.11.183	THAI_DOC	2021.2.3	Win32	29.94549919						0	80	80	80	1
	0							MUDINO	np	6	0	monitoring	500	nonparola	2	ong	0	no	AF19F20	19		2021-11-20_09h12.11.183	THAI_DOC	2021.2.3	Win32	29.94549919						0	81	81	81	1
z	1	1.5178						ESTEBA	np	6	0	monitoring	500	nonparola	2	ong	0	no	AF19F20	19		2021-11-20_09h12.11.183	THAI_DOC	2021.2.3	Win32	29.94549919						0	82	82	82	1
l	1	1.8747						MANTIDE	p	7	9	monitoring	250	l	1	pmcue	0	no	AF19F20	19		2021-11-20_09h12.11.183	THAI_DOC	2021.2.3	Win32	29.94549919						0	83	83	83	1
z	0	0.9169						UVETTA	p	6	11	monitoring	500	parola	1	ong	0	no	AF19F20	19		2021-11-20_09h12.11.183	THAI_DOC	2021.2.3	Win32	29.94549919						0	84	84	84	1
m	1	1.014						ESILIO	p	6	41	monitoring	250	parola	1	ong	0	no	AF19F20	19		2021-11-20_09h12.11.183	THAI_DOC	2021.2.3	Win32	29.94549919						0	85	85	85	1
m	0	1.4968						RECRUTA	np	7	0	monitoring	500	nonparola	2	ong	0	no	AF19F20	19		2021-11-20_09h12.11.183	THAI_DOC	2021.2.3	Win32	29.94549919						0	86	86	86	1
m	1	1.3068						TIMONE	p	7	31	monitoring	250	parola	1	ong	0	no	AF19F20	19		2021-11-20_09h12.11.183	THAI_DOC	2021.2.3	Win32	29.94549919						0	87	87	87	1
m	1	1.4613						CAVOLO	p	6	13	monitoring	0	parola	1	ong	0	no	AF19F20	19		2021-11-20_09h12.11.183	THAI_DOC	2021.2.3	Win32	29.94549919						0	88	88	88	1
z	1	0.9154						NOTTARE	np	7	0	monitoring	500	nonparola	2	ong	0	no	AF19F20	19		2021-11-20_09h12.11.183	THAI_DOC	2021.2.3	Win32	29.94549919						0	89	89	89	1
m	1	1.3063						LICHENE	p	7	7	monitoring	0	parola	1	ong	0	no	AF19F20	19		2021-11-20_09h12.11.183	THAI_DOC	2021.2.3	Win32	29.94549919						0	90	90	90	1
z	1	1.68						PUSTINO	np	7	0	monitoring	500	nonparola	2	ong	0	no	AF19F20	19		2021-11-20_09h12.11.183	THAI_DOC	2021.2.3	Win32	29.94549919						0	91	91	91	1
m	1	1.3155						MULINO	p	6	7	monitoring	0	parola	1	ong	0	no	AF19F20	19		2021-11-20_09h12.11.183	THAI_DOC	2021.2.3	Win32	29.94549919						0	92	92	92	1
z	1	0.9248						VAROLO	np	6	0	monitoring	0	nonparola	2	ong	0	no	AF19F20	19		2021-11-20_09h12.11.183	THAI_DOC	2021.2.3	Win32	29.94549919						0	93	93	93	1
m	0	0.8265						ENIGMA	p	6	9	monitoring	500	l	1	pmcue	0	no	AF19F20	19		2021-11-20_09h12.11.183	THAI_DOC	2021.2.3	Win32	29.94549919						0	94	94	94	1
m	1	1.6368						NARICE	p	6	15	monitoring	250	parola	1	ong	0	no	AF19F20	19		2021-11-20_09h12.11.183	THAI_DOC	2021.2.3	Win32	29.94549919						0	95	95	95	1
z	1	1.0288						CAVIDE	np	6	0	monitoring	500	nonparola	2	ong	0	no	AF19F20	19		2021-11-20_09h12.11.183	THAI_DOC	2021.2.3	Win32	29.94549919						0	96	96	96	1
z	1	1.3517						VOLACE	np	6	0	monitoring	0	nonparola	2	ong	0	no	AF19F20	19		2021-11-20_09h12.11.183	THAI_DOC	2021.2.3	Win32	29.94549919						0	97	97	97	1
	0							SADICE	np	6	0	monitoring	0	nonparola	2	ong	0	no	AF19F20	19		2021-11-20_09h12.11.183	THAI_DOC	2021.2.3	Win32	29.94549919						0	98	98	98	1
m	1	1.1386						VORTICE	p	7	14	monitoring	250	parola	1	ong	0	no	AF19F20	19		2021-11-20_09h12.11.183	THAI_DOC	2021.2.3	Win32	29.94549919						0	99	99	99	1
																			AF19F20	19		2021-11-20_09h12.11.183	THAI_DOC	2021.2.3	Win32	29.94549919											n	0	4.9107	n	1	2.4728	n	1	5.1551
