# Supplementary material for: Thinking about it: the impact of COVID-19-related stimuli on prospective memory
Source: PeerJ. 2023 Nov 16;11:e16389. doi: 10.7717/peerj.16389 (PMC10657566; doi:10.7717/peerj.16389)
Supplement: Supplemental Information 4 — The raw data from both the task and the questionnaire. Both folders are divided in the three conditions (COV, DOC, and NEGA) depending on the presented video clip. [file peerj-11-16389-s004.zip › Data/RAW_Data_Task/DOC_version/FC21F11_doc.csv]

trial_key.keys	trial_key.corr	trial_key.rt	trials_loop_practice.thisRepN	trials_loop_practice.thisTrialN	trials_loop_practice.thisN	trials_loop_practice.thisIndex	trials_loop_practice.ran	stimolo	parolanonparola	lunghezza	frequenza	blocco	jitter	rispcorr	StimTrig	stim_type	stimulus_after	underline	ID_Soggetto*	Età*	Sesso	date	expName	psychopyVersion	OS	frameRate	trials_loop_baseline.thisRepN	trials_loop_baseline.thisTrialN	trials_loop_baseline.thisN	trials_loop_baseline.thisIndex	trials_loop_baseline.ran	trials_loop_attention.thisRepN	trials_loop_attention.thisTrialN	trials_loop_attention.thisN	trials_loop_attention.thisIndex	trials_loop_attention.ran	neutral1_key.keys	neutral1_key.corr	neutral1_key.rt	neutral1_key_2.keys	neutral1_key_2.corr	neutral1_key_2.rt	neutral1_key_3.keys	neutral1_key_3.corr	neutral1_key_3.rt
m	1	0.9674	0	0	0	0	1	ARANCIA	p	7	31	practice	500	parola	1	ong	0	no	FC21F11	21	Femmina	2021-11-22_10h46.56.066	THAI_DOC	2021.2.3	MacIntel	59.84082341
m	0	0.5505	0	1	1	1	1	RECINA	np	6	0	practice	500	nonparola	2	ong	0	no	FC21F11	21	Femmina	2021-11-22_10h46.56.066	THAI_DOC	2021.2.3	MacIntel	59.84082341
z	1	0.7897	0	2	2	2	1	TUCCANA	np	7	0	practice	250	nonparola	2	ong	0	no	FC21F11	21	Femmina	2021-11-22_10h46.56.066	THAI_DOC	2021.2.3	MacIntel	59.84082341
m	1	0.7435	0	3	3	3	1	PETTINE	p	7	1	practice	0	parola	1	ong	0	no	FC21F11	21	Femmina	2021-11-22_10h46.56.066	THAI_DOC	2021.2.3	MacIntel	59.84082341
z	1	0.9876	0	4	4	4	1	INFITO	np	6	0	practice	500	nonparola	2	ong	0	no	FC21F11	21	Femmina	2021-11-22_10h46.56.066	THAI_DOC	2021.2.3	MacIntel	59.84082341
m	1	0.915	0	5	5	5	1	GIUDICE	p	7	374	practice	500	parola	1	ong	0	no	FC21F11	21	Femmina	2021-11-22_10h46.56.066	THAI_DOC	2021.2.3	MacIntel	59.84082341
m	1	0.9383	0	6	6	6	1	VOLANTE	p	7	89	practice	0	parola	1	ong	0	no	FC21F11	21	Femmina	2021-11-22_10h46.56.066	THAI_DOC	2021.2.3	MacIntel	59.84082341
z	1	0.647	0	7	7	7	1	CUBELA	np	6	0	practice	250	nonparola	2	ong	0	no	FC21F11	21	Femmina	2021-11-22_10h46.56.066	THAI_DOC	2021.2.3	MacIntel	59.84082341
z	1	0.9173	0	8	8	8	1	LUGGINE	np	7	0	practice	0	nonparola	2	ong	0	no	FC21F11	21	Femmina	2021-11-22_10h46.56.066	THAI_DOC	2021.2.3	MacIntel	59.84082341
m	1	0.638	0	9	9	9	1	DISEGNO	p	7	201	practice	0	parola	1	ong	0	no	FC21F11	21	Femmina	2021-11-22_10h46.56.066	THAI_DOC	2021.2.3	MacIntel	59.84082341
m	1	0.9693						RELITTO	p	7	8	baseline	500	parola	1	ong	0	no	FC21F11	21	Femmina	2021-11-22_10h46.56.066	THAI_DOC	2021.2.3	MacIntel	59.84082341	0	0	0	0	1
z	0	0.789						GERANIO	p	7	12	baseline	250	parola	1	ong	0	no	FC21F11	21	Femmina	2021-11-22_10h46.56.066	THAI_DOC	2021.2.3	MacIntel	59.84082341	0	1	1	1	1
z	1	1.4031						VANANGA	np	7	0	baseline	0	nonparola	2	ong	0	no	FC21F11	21	Femmina	2021-11-22_10h46.56.066	THAI_DOC	2021.2.3	MacIntel	59.84082341	0	2	2	2	1
m	1	0.7381						NATICA	p	6	5	baseline	250	parola	1	ong	0	no	FC21F11	21	Femmina	2021-11-22_10h46.56.066	THAI_DOC	2021.2.3	MacIntel	59.84082341	0	3	3	3	1
z	1	0.9047						USTELLO	np	7	0	baseline	500	nonparola	2	ong	0	no	FC21F11	21	Femmina	2021-11-22_10h46.56.066	THAI_DOC	2021.2.3	MacIntel	59.84082341	0	4	4	4	1
m	1	0.7676						METANO	p	6	17	baseline	250	parola	1	ong	0	no	FC21F11	21	Femmina	2021-11-22_10h46.56.066	THAI_DOC	2021.2.3	MacIntel	59.84082341	0	5	5	5	1
z	1	0.9685						FIURIA	np	6	0	baseline	500	nonparola	2	ong	0	no	FC21F11	21	Femmina	2021-11-22_10h46.56.066	THAI_DOC	2021.2.3	MacIntel	59.84082341	0	6	6	6	1
m	1	1.3727						SUGHERO	p	7	5	baseline	250	parola	1	ong	0	no	FC21F11	21	Femmina	2021-11-22_10h46.56.066	THAI_DOC	2021.2.3	MacIntel	59.84082341	0	7	7	7	1
z	1	1.0575						PIROTA	np	6	0	baseline	250	nonparola	2	ong	0	no	FC21F11	21	Femmina	2021-11-22_10h46.56.066	THAI_DOC	2021.2.3	MacIntel	59.84082341	0	8	8	8	1
z	1	1.2051						BAMBORA	np	7	0	baseline	0	nonparola	2	ong	0	no	FC21F11	21	Femmina	2021-11-22_10h46.56.066	THAI_DOC	2021.2.3	MacIntel	59.84082341	0	9	9	9	1
m	1	0.8511						PETALO	p	6	27	baseline	250	parola	1	ong	0	no	FC21F11	21	Femmina	2021-11-22_10h46.56.066	THAI_DOC	2021.2.3	MacIntel	59.84082341	0	10	10	10	1
m	1	1.1223						ELMETTO	p	7	5	baseline	0	parola	1	ong	0	no	FC21F11	21	Femmina	2021-11-22_10h46.56.066	THAI_DOC	2021.2.3	MacIntel	59.84082341	0	11	11	11	1
z	1	0.8333						DOBILE	np	6	0	baseline	250	nonparola	2	ong	0	no	FC21F11	21	Femmina	2021-11-22_10h46.56.066	THAI_DOC	2021.2.3	MacIntel	59.84082341	0	12	12	12	1
m	1	1.0046						BAVERO	p	6	7	baseline	0	parola	1	ong	0	no	FC21F11	21	Femmina	2021-11-22_10h46.56.066	THAI_DOC	2021.2.3	MacIntel	59.84082341	0	13	13	13	1
m	1	0.8195						VALENZA	p	7	10	baseline	500	parola	1	ong	0	no	FC21F11	21	Femmina	2021-11-22_10h46.56.066	THAI_DOC	2021.2.3	MacIntel	59.84082341	0	14	14	14	1
z	1	1.1525						ORDONE	np	6	0	baseline	250	nonparola	2	ong	0	no	FC21F11	21	Femmina	2021-11-22_10h46.56.066	THAI_DOC	2021.2.3	MacIntel	59.84082341	0	15	15	15	1
m	0	0.9554						TERPONE	np	7	0	baseline	250	nonparola	2	ong	0	no	FC21F11	21	Femmina	2021-11-22_10h46.56.066	THAI_DOC	2021.2.3	MacIntel	59.84082341	0	16	16	16	1
m	1	0.9198						INCHINO	p	7	10	baseline	250	parola	1	ong	0	no	FC21F11	21	Femmina	2021-11-22_10h46.56.066	THAI_DOC	2021.2.3	MacIntel	59.84082341	0	17	17	17	1
m	1	0.6829						ETTARO	p	6	31	baseline	0	parola	1	ong	0	no	FC21F11	21	Femmina	2021-11-22_10h46.56.066	THAI_DOC	2021.2.3	MacIntel	59.84082341	0	18	18	18	1
z	1	0.6604						LUVACA	np	6	0	baseline	250	nonparola	2	ong	0	no	FC21F11	21	Femmina	2021-11-22_10h46.56.066	THAI_DOC	2021.2.3	MacIntel	59.84082341	0	19	19	19	1
m	1	0.733						DUETTO	p	6	23	baseline	500	parola	1	ong	0	no	FC21F11	21	Femmina	2021-11-22_10h46.56.066	THAI_DOC	2021.2.3	MacIntel	59.84082341	0	20	20	20	1
z	1	1.1428						PUPILE	np	6	0	baseline	250	nonparola	2	ong	0	no	FC21F11	21	Femmina	2021-11-22_10h46.56.066	THAI_DOC	2021.2.3	MacIntel	59.84082341	0	21	21	21	1
z	1	0.9328						STOVACO	np	7	0	baseline	0	nonparola	2	ong	0	no	FC21F11	21	Femmina	2021-11-22_10h46.56.066	THAI_DOC	2021.2.3	MacIntel	59.84082341	0	22	22	22	1
m	1	0.8519						BARILE	p	6	7	baseline	500	parola	1	ong	0	no	FC21F11	21	Femmina	2021-11-22_10h46.56.066	THAI_DOC	2021.2.3	MacIntel	59.84082341	0	23	23	23	1
z	1	1.058						RANAIO	np	6	0	baseline	250	nonparola	2	ong	0	no	FC21F11	21	Femmina	2021-11-22_10h46.56.066	THAI_DOC	2021.2.3	MacIntel	59.84082341	0	24	24	24	1
m	1	1.1694						CAVERNA	p	7	14	baseline	250	parola	1	ong	0	no	FC21F11	21	Femmina	2021-11-22_10h46.56.066	THAI_DOC	2021.2.3	MacIntel	59.84082341	0	25	25	25	1
z	1	1.4392						ROTOIA	np	7	0	baseline	500	nonparola	2	ong	0	no	FC21F11	21	Femmina	2021-11-22_10h46.56.066	THAI_DOC	2021.2.3	MacIntel	59.84082341	0	26	26	26	1
m	1	1.0346						ALTURA	p	6	8	baseline	500	parola	1	ong	0	no	FC21F11	21	Femmina	2021-11-22_10h46.56.066	THAI_DOC	2021.2.3	MacIntel	59.84082341	0	27	27	27	1
m	1	0.8337						DIPINTO	p	7	21	baseline	0	parola	1	ong	0	no	FC21F11	21	Femmina	2021-11-22_10h46.56.066	THAI_DOC	2021.2.3	MacIntel	59.84082341	0	28	28	28	1
m	1	0.9879						LEGUME	p	6	11	baseline	250	parola	1	ong	0	no	FC21F11	21	Femmina	2021-11-22_10h46.56.066	THAI_DOC	2021.2.3	MacIntel	59.84082341	0	29	29	29	1
z	1	0.859						FEDINO	np	6	0	baseline	500	nonparola	2	ong	0	no	FC21F11	21	Femmina	2021-11-22_10h46.56.066	THAI_DOC	2021.2.3	MacIntel	59.84082341	0	30	30	30	1
m	1	1.2112						MENSOLA	p	7	7	baseline	0	parola	1	ong	0	no	FC21F11	21	Femmina	2021-11-22_10h46.56.066	THAI_DOC	2021.2.3	MacIntel	59.84082341	0	31	31	31	1
z	1	0.75						ALCUME	np	6	0	baseline	500	nonparola	2	ong	0	no	FC21F11	21	Femmina	2021-11-22_10h46.56.066	THAI_DOC	2021.2.3	MacIntel	59.84082341	0	32	32	32	1
m	1	1.122						INNESTO	p	6	13	baseline	0	parola	1	ong	0	no	FC21F11	21	Femmina	2021-11-22_10h46.56.066	THAI_DOC	2021.2.3	MacIntel	59.84082341	0	33	33	33	1
z	1	1.4343						LAVENDA	np	7	0	baseline	0	nonparola	2	ong	0	no	FC21F11	21	Femmina	2021-11-22_10h46.56.066	THAI_DOC	2021.2.3	MacIntel	59.84082341	0	34	34	34	1
z	0	1.136						SLAVINA	p	7	5	baseline	500	parola	1	ong	0	no	FC21F11	21	Femmina	2021-11-22_10h46.56.066	THAI_DOC	2021.2.3	MacIntel	59.84082341	0	35	35	35	1
m	1	1.05						ORMONE	p	6	6	baseline	500	parola	1	ong	0	no	FC21F11	21	Femmina	2021-11-22_10h46.56.066	THAI_DOC	2021.2.3	MacIntel	59.84082341	0	36	36	36	1
z	1	0.9443						UMIONE	np	6	0	baseline	0	nonparola	2	ong	0	no	FC21F11	21	Femmina	2021-11-22_10h46.56.066	THAI_DOC	2021.2.3	MacIntel	59.84082341	0	37	37	37	1
m	1	0.8007						SALAME	p	6	14	baseline	0	parola	1	ong	0	no	FC21F11	21	Femmina	2021-11-22_10h46.56.066	THAI_DOC	2021.2.3	MacIntel	59.84082341	0	38	38	38	1
z	1	0.8563						GANDOLA	np	7	0	baseline	500	nonparola	2	ong	0	no	FC21F11	21	Femmina	2021-11-22_10h46.56.066	THAI_DOC	2021.2.3	MacIntel	59.84082341	0	39	39	39	1
m	0	0.6342						DIGEGNO	np	7	0	baseline	500	nonparola	2	ong	0	no	FC21F11	21	Femmina	2021-11-22_10h46.56.066	THAI_DOC	2021.2.3	MacIntel	59.84082341	0	40	40	40	1
z	1	0.9504						BACRECA	np	7	0	baseline	0	nonparola	2	ong	0	no	FC21F11	21	Femmina	2021-11-22_10h46.56.066	THAI_DOC	2021.2.3	MacIntel	59.84082341	0	41	41	41	1
m	1	0.8279						RUDERE	p	6	8	baseline	250	parola	1	ong	0	no	FC21F11	21	Femmina	2021-11-22_10h46.56.066	THAI_DOC	2021.2.3	MacIntel	59.84082341	0	42	42	42	1
z	1	0.8059						OSCITE	np	6	0	baseline	250	nonparola	2	ong	0	no	FC21F11	21	Femmina	2021-11-22_10h46.56.066	THAI_DOC	2021.2.3	MacIntel	59.84082341	0	43	43	43	1
m	1	0.72						NETTARE	p	7	14	baseline	500	parola	1	ong	0	no	FC21F11	21	Femmina	2021-11-22_10h46.56.066	THAI_DOC	2021.2.3	MacIntel	59.84082341	0	44	44	44	1
z	1	1.2859						PENTERA	np	7	0	baseline	0	nonparola	2	ong	0	no	FC21F11	21	Femmina	2021-11-22_10h46.56.066	THAI_DOC	2021.2.3	MacIntel	59.84082341	0	45	45	45	1
z	1	0.9708						NEBOZIO	np	7	0	baseline	250	nonparola	2	ong	0	no	FC21F11	21	Femmina	2021-11-22_10h46.56.066	THAI_DOC	2021.2.3	MacIntel	59.84082341	0	46	46	46	1
m	1	0.8242						ZATTERA	p	7	14	baseline	500	parola	1	ong	0	no	FC21F11	21	Femmina	2021-11-22_10h46.56.066	THAI_DOC	2021.2.3	MacIntel	59.84082341	0	47	47	47	1
m	1	1.1357						LAMIERA	p	7	11	baseline	500	parola	1	ong	0	no	FC21F11	21	Femmina	2021-11-22_10h46.56.066	THAI_DOC	2021.2.3	MacIntel	59.84082341	0	48	48	48	1
z	1	0.9189						CULINA	np	6	0	baseline	500	nonparola	2	ong	0	no	FC21F11	21	Femmina	2021-11-22_10h46.56.066	THAI_DOC	2021.2.3	MacIntel	59.84082341	0	49	49	49	1
m	1	0.8425						FALANGE	p	7	9	baseline	250	parola	1	ong	0	no	FC21F11	21	Femmina	2021-11-22_10h46.56.066	THAI_DOC	2021.2.3	MacIntel	59.84082341	0	50	50	50	1
m	1	0.7693						PEDALE	p	6	16	baseline	500	parola	1	ong	0	no	FC21F11	21	Femmina	2021-11-22_10h46.56.066	THAI_DOC	2021.2.3	MacIntel	59.84082341	0	51	51	51	1
z	1	1.2535						METARDO	np	7	0	baseline	500	nonparola	2	ong	0	no	FC21F11	21	Femmina	2021-11-22_10h46.56.066	THAI_DOC	2021.2.3	MacIntel	59.84082341	0	52	52	52	1
m	1	0.702						EMPORIO	p	7	3	baseline	250	parola	1	ong	0	no	FC21F11	21	Femmina	2021-11-22_10h46.56.066	THAI_DOC	2021.2.3	MacIntel	59.84082341	0	53	53	53	1
z	1	1.1871						TAPORE	np	6	0	baseline	0	nonparola	2	ong	0	no	FC21F11	21	Femmina	2021-11-22_10h46.56.066	THAI_DOC	2021.2.3	MacIntel	59.84082341	0	54	54	54	1
z	1	1.0646						DENTIDE	np	7	0	baseline	250	nonparola	2	ong	0	no	FC21F11	21	Femmina	2021-11-22_10h46.56.066	THAI_DOC	2021.2.3	MacIntel	59.84082341	0	55	55	55	1
z	1	0.9037						SEPERTO	np	7	0	baseline	500	nonparola	2	ong	0	no	FC21F11	21	Femmina	2021-11-22_10h46.56.066	THAI_DOC	2021.2.3	MacIntel	59.84082341	0	56	56	56	1
m	1	1.0193						MUCOSA	p	6	6	baseline	500	parola	1	ong	0	no	FC21F11	21	Femmina	2021-11-22_10h46.56.066	THAI_DOC	2021.2.3	MacIntel	59.84082341	0	57	57	57	1
z	1	0.8904						BECULLA	np	7	0	baseline	250	nonparola	2	ong	0	no	FC21F11	21	Femmina	2021-11-22_10h46.56.066	THAI_DOC	2021.2.3	MacIntel	59.84082341	0	58	58	58	1
z	0	0.8024						FUCINA	p	6	8	baseline	250	parola	1	ong	0	no	FC21F11	21	Femmina	2021-11-22_10h46.56.066	THAI_DOC	2021.2.3	MacIntel	59.84082341	0	59	59	59	1
m	1	0.8706						ECLISSI	p	7	5	baseline	0	parola	1	ong	0	no	FC21F11	21	Femmina	2021-11-22_10h46.56.066	THAI_DOC	2021.2.3	MacIntel	59.84082341	0	60	60	60	1
m	1	0.7145						TROFEO	p	6	23	baseline	250	parola	1	ong	0	no	FC21F11	21	Femmina	2021-11-22_10h46.56.066	THAI_DOC	2021.2.3	MacIntel	59.84082341	0	61	61	61	1
m	1	0.6184						ROTTAME	p	7	7	baseline	0	parola	1	ong	0	no	FC21F11	21	Femmina	2021-11-22_10h46.56.066	THAI_DOC	2021.2.3	MacIntel	59.84082341	0	62	62	62	1
m	0	0.5878						MENDOLO	np	7	0	baseline	500	nonparola	2	ong	0	no	FC21F11	21	Femmina	2021-11-22_10h46.56.066	THAI_DOC	2021.2.3	MacIntel	59.84082341	0	63	63	63	1
m	0	1.242						ARSINE	np	6	0	baseline	250	nonparola	2	ong	0	no	FC21F11	21	Femmina	2021-11-22_10h46.56.066	THAI_DOC	2021.2.3	MacIntel	59.84082341	0	64	64	64	1
m	1	0.9531						TISANA	p	6	7	baseline	0	parola	1	ong	0	no	FC21F11	21	Femmina	2021-11-22_10h46.56.066	THAI_DOC	2021.2.3	MacIntel	59.84082341	0	65	65	65	1
m	0	1.0918						ORLINO	np	6	0	baseline	0	nonparola	2	ong	0	no	FC21F11	21	Femmina	2021-11-22_10h46.56.066	THAI_DOC	2021.2.3	MacIntel	59.84082341	0	66	66	66	1
m	1	0.9589						ARINGA	p	6	9	baseline	500	parola	1	ong	0	no	FC21F11	21	Femmina	2021-11-22_10h46.56.066	THAI_DOC	2021.2.3	MacIntel	59.84082341	0	67	67	67	1
z	1	0.986						TENGINE	np	7	0	baseline	0	nonparola	2	ong	0	no	FC21F11	21	Femmina	2021-11-22_10h46.56.066	THAI_DOC	2021.2.3	MacIntel	59.84082341	0	68	68	68	1
m	1	0.8078						ATTICO	p	6	6	baseline	500	parola	1	ong	0	no	FC21F11	21	Femmina	2021-11-22_10h46.56.066	THAI_DOC	2021.2.3	MacIntel	59.84082341	0	69	69	69	1
z	1	0.8691						VENORE	np	6	0	baseline	250	nonparola	2	ong	0	no	FC21F11	21	Femmina	2021-11-22_10h46.56.066	THAI_DOC	2021.2.3	MacIntel	59.84082341	0	70	70	70	1
m	1	0.9003						DARSENA	p	7	9	baseline	0	parola	1	ong	0	no	FC21F11	21	Femmina	2021-11-22_10h46.56.066	THAI_DOC	2021.2.3	MacIntel	59.84082341	0	71	71	71	1
z	1	1.3356						ALCIERE	np	7	0	baseline	250	nonparola	2	ong	0	no	FC21F11	21	Femmina	2021-11-22_10h46.56.066	THAI_DOC	2021.2.3	MacIntel	59.84082341	0	72	72	72	1
z	1	1.8358						ENTIMO	np	6	0	baseline	0	nonparola	2	ong	0	no	FC21F11	21	Femmina	2021-11-22_10h46.56.066	THAI_DOC	2021.2.3	MacIntel	59.84082341	0	73	73	73	1
m	1	1.0376						LIVIDO	p	6	8	baseline	500	parola	1	ong	0	no	FC21F11	21	Femmina	2021-11-22_10h46.56.066	THAI_DOC	2021.2.3	MacIntel	59.84082341	0	74	74	74	1
m	1	0.6681						NAUSEA	p	6	15	baseline	0	parola	1	ong	0	no	FC21F11	21	Femmina	2021-11-22_10h46.56.066	THAI_DOC	2021.2.3	MacIntel	59.84082341	0	75	75	75	1
z	1	1.3865						VERCACE	np	7	0	baseline	500	nonparola	2	ong	0	no	FC21F11	21	Femmina	2021-11-22_10h46.56.066	THAI_DOC	2021.2.3	MacIntel	59.84082341	0	76	76	76	1
m	1	0.9503						COFANO	p	6	9	baseline	0	parola	1	ong	0	no	FC21F11	21	Femmina	2021-11-22_10h46.56.066	THAI_DOC	2021.2.3	MacIntel	59.84082341	0	77	77	77	1
z	1	1.2378						USPICIO	np	7	0	baseline	250	nonparola	2	ong	0	no	FC21F11	21	Femmina	2021-11-22_10h46.56.066	THAI_DOC	2021.2.3	MacIntel	59.84082341	0	78	78	78	1
	0							IMBUTO	p	6	9	baseline	0	parola	1	ong	0	no	FC21F11	21	Femmina	2021-11-22_10h46.56.066	THAI_DOC	2021.2.3	MacIntel	59.84082341	0	79	79	79	1
z	1	1.001						SADIVA	np	6	0	baseline	500	nonparola	2	ong	0	no	FC21F11	21	Femmina	2021-11-22_10h46.56.066	THAI_DOC	2021.2.3	MacIntel	59.84082341	0	80	80	80	1
m	1	0.7596						BOZZOLO	p	7	7	baseline	0	parola	1	ong	0	no	FC21F11	21	Femmina	2021-11-22_10h46.56.066	THAI_DOC	2021.2.3	MacIntel	59.84082341	0	81	81	81	1
z	1	1.0709						OMPICCIO	np	7	0	baseline	0	nonparola	2	ong	0	no	FC21F11	21	Femmina	2021-11-22_10h46.56.066	THAI_DOC	2021.2.3	MacIntel	59.84082341	0	82	82	82	1
m	0	0.6338						LIMPONE	np	7	0	baseline	500	nonparola	2	ong	0	no	FC21F11	21	Femmina	2021-11-22_10h46.56.066	THAI_DOC	2021.2.3	MacIntel	59.84082341	0	83	83	83	1
z	1	1.5103						NARCICO	np	7	0	baseline	250	nonparola	2	ong	0	no	FC21F11	21	Femmina	2021-11-22_10h46.56.066	THAI_DOC	2021.2.3	MacIntel	59.84082341	0	84	84	84	1
m	1	0.7163						PASCOLO	p	7	7	baseline	0	parola	1	ong	0	no	FC21F11	21	Femmina	2021-11-22_10h46.56.066	THAI_DOC	2021.2.3	MacIntel	59.84082341	0	85	85	85	1
z	1	0.9184						INSOGNA	np	7	0	baseline	250	nonparola	2	ong	0	no	FC21F11	21	Femmina	2021-11-22_10h46.56.066	THAI_DOC	2021.2.3	MacIntel	59.84082341	0	86	86	86	1
m	1	1.5193						PATINA	p	6	14	baseline	250	parola	1	ong	0	no	FC21F11	21	Femmina	2021-11-22_10h46.56.066	THAI_DOC	2021.2.3	MacIntel	59.84082341	0	87	87	87	1
z	1	1.001						ADOLTO	np	7	0	baseline	0	nonparola	2	ong	0	no	FC21F11	21	Femmina	2021-11-22_10h46.56.066	THAI_DOC	2021.2.3	MacIntel	59.84082341	0	88	88	88	1
m	1	0.77						UTENTE	p	6	34	baseline	0	parola	1	ong	0	no	FC21F11	21	Femmina	2021-11-22_10h46.56.066	THAI_DOC	2021.2.3	MacIntel	59.84082341	0	89	89	89	1
z	1	0.8432						CIPELLA	np	7	0	baseline	500	nonparola	2	ong	0	no	FC21F11	21	Femmina	2021-11-22_10h46.56.066	THAI_DOC	2021.2.3	MacIntel	59.84082341	0	90	90	90	1
m	1	0.8175						GINEPRO	p	7	10	baseline	0	parola	1	ong	0	no	FC21F11	21	Femmina	2021-11-22_10h46.56.066	THAI_DOC	2021.2.3	MacIntel	59.84082341	0	91	91	91	1
z	1	0.8167						NONATO	np	6	0	baseline	500	nonparola	2	ong	0	no	FC21F11	21	Femmina	2021-11-22_10h46.56.066	THAI_DOC	2021.2.3	MacIntel	59.84082341	0	92	92	92	1
m	1	0.7732						CALICE	p	6	10	baseline	0	parola	1	ong	0	no	FC21F11	21	Femmina	2021-11-22_10h46.56.066	THAI_DOC	2021.2.3	MacIntel	59.84082341	0	93	93	93	1
m	1	1.001						TORACE	p	6	31	baseline	250	parola	1	ong	0	no	FC21F11	21	Femmina	2021-11-22_10h46.56.066	THAI_DOC	2021.2.3	MacIntel	59.84082341	0	94	94	94	1
m	1	0.8916						REDINE	p	6	8	baseline	500	parola	1	ong	0	no	FC21F11	21	Femmina	2021-11-22_10h46.56.066	THAI_DOC	2021.2.3	MacIntel	59.84082341	0	95	95	95	1
m	1	0.8584						GOMITO	p	6	35	baseline	0	parola	1	ong	0	no	FC21F11	21	Femmina	2021-11-22_10h46.56.066	THAI_DOC	2021.2.3	MacIntel	59.84082341	0	96	96	96	1
z	1	0.9536						INGENSO	np	7	0	baseline	500	nonparola	2	ong	0	no	FC21F11	21	Femmina	2021-11-22_10h46.56.066	THAI_DOC	2021.2.3	MacIntel	59.84082341	0	97	97	97	1
m	0	1.3366						COVALLO	np	7	0	baseline	250	nonparola	2	ong	0	no	FC21F11	21	Femmina	2021-11-22_10h46.56.066	THAI_DOC	2021.2.3	MacIntel	59.84082341	0	98	98	98	1
m	1	0.7377						MONACO	p	6	24	baseline	250	parola	1	ong	0	no	FC21F11	21	Femmina	2021-11-22_10h46.56.066	THAI_DOC	2021.2.3	MacIntel	59.84082341	0	99	99	99	1
m	1	1.0165						DILUVIO	p	7	34	monitoring	0	parola	1	ong	0	no	FC21F11	21	Femmina	2021-11-22_10h46.56.066	THAI_DOC	2021.2.3	MacIntel	59.84082341						0	0	0	0	1
m	0	0.8186						PADATO	np	6	0	monitoring	250	nonparola	2	ong	0	no	FC21F11	21	Femmina	2021-11-22_10h46.56.066	THAI_DOC	2021.2.3	MacIntel	59.84082341						0	1	1	1	1
z	0	0.7937						STIVALE	p	7	10	monitoring	0	parola	1	ong	0	no	FC21F11	21	Femmina	2021-11-22_10h46.56.066	THAI_DOC	2021.2.3	MacIntel	59.84082341						0	2	2	2	1
z	1	1.4355						BAMMINO	np	7	0	monitoring	0	nonparola	2	ong	0	no	FC21F11	21	Femmina	2021-11-22_10h46.56.066	THAI_DOC	2021.2.3	MacIntel	59.84082341						0	3	3	3	1
z	1	1.0015						NUDOLA	np	6	0	monitoring	250	nonparola	2	ong	0	no	FC21F11	21	Femmina	2021-11-22_10h46.56.066	THAI_DOC	2021.2.3	MacIntel	59.84082341						0	4	4	4	1
m	1	1.2357						ZAMPINO	p	7	6	monitoring	500	parola	1	ong	0	no	FC21F11	21	Femmina	2021-11-22_10h46.56.066	THAI_DOC	2021.2.3	MacIntel	59.84082341						0	5	5	5	1
z	0	0.9368						CALDAIA	p	7	12	monitoring	250	parola	1	ong	0	no	FC21F11	21	Femmina	2021-11-22_10h46.56.066	THAI_DOC	2021.2.3	MacIntel	59.84082341						0	6	6	6	1
z	1	0.9454						FULGINE	np	7	0	monitoring	0	nonparola	2	ong	0	no	FC21F11	21	Femmina	2021-11-22_10h46.56.066	THAI_DOC	2021.2.3	MacIntel	59.84082341						0	7	7	7	1
m	1	0.9562						URANIO	p	6	9	monitoring	250	parola	1	ong	0	no	FC21F11	21	Femmina	2021-11-22_10h46.56.066	THAI_DOC	2021.2.3	MacIntel	59.84082341						0	8	8	8	1
z	1	0.9513						APISSO	np	6	0	monitoring	500	nonparola	2	ong	0	no	FC21F11	21	Femmina	2021-11-22_10h46.56.066	THAI_DOC	2021.2.3	MacIntel	59.84082341						0	9	9	9	1
l	1	0.9677						CAGERMA	np	7	0	monitoring	0	l	2	pmcue	0	no	FC21F11	21	Femmina	2021-11-22_10h46.56.066	THAI_DOC	2021.2.3	MacIntel	59.84082341						0	10	10	10	1
m	1	1.1076						TAZZINA	p	7	10	monitoring	250	parola	1	ong	0	no	FC21F11	21	Femmina	2021-11-22_10h46.56.066	THAI_DOC	2021.2.3	MacIntel	59.84082341						0	11	11	11	1
m	1	1.1259						VAPORE	p	6	40	monitoring	0	parola	1	ong	0	no	FC21F11	21	Femmina	2021-11-22_10h46.56.066	THAI_DOC	2021.2.3	MacIntel	59.84082341						0	12	12	12	1
z	1	1.5773						FEDORE	np	6	0	monitoring	250	nonparola	2	ong	0	no	FC21F11	21	Femmina	2021-11-22_10h46.56.066	THAI_DOC	2021.2.3	MacIntel	59.84082341						0	13	13	13	1
m	1	1.0749						MONTONE	p	7	8	monitoring	250	parola	1	ong	0	no	FC21F11	21	Femmina	2021-11-22_10h46.56.066	THAI_DOC	2021.2.3	MacIntel	59.84082341						0	14	14	14	1
z	1	1.4346						CANEZZA	np	7	0	monitoring	0	nonparola	2	ong	0	no	FC21F11	21	Femmina	2021-11-22_10h46.56.066	THAI_DOC	2021.2.3	MacIntel	59.84082341						0	15	15	15	1
z	1	1.2882						RAGINA	np	6	0	monitoring	250	nonparola	2	ong	0	no	FC21F11	21	Femmina	2021-11-22_10h46.56.066	THAI_DOC	2021.2.3	MacIntel	59.84082341						0	16	16	16	1
m	1	0.967						AGNELLO	p	7	17	monitoring	250	parola	1	ong	0	no	FC21F11	21	Femmina	2021-11-22_10h46.56.066	THAI_DOC	2021.2.3	MacIntel	59.84082341						0	17	17	17	1
z	1	0.9614						PINARIO	np	7	0	monitoring	250	nonparola	2	ong	0	no	FC21F11	21	Femmina	2021-11-22_10h46.56.066	THAI_DOC	2021.2.3	MacIntel	59.84082341						0	18	18	18	1
z	1	0.9535						INDANO	np	6	0	monitoring	500	nonparola	2	ong	0	no	FC21F11	21	Femmina	2021-11-22_10h46.56.066	THAI_DOC	2021.2.3	MacIntel	59.84082341						0	19	19	19	1
m	1	1.1567						BISTURI	p	7	8	monitoring	250	parola	1	ong	0	no	FC21F11	21	Femmina	2021-11-22_10h46.56.066	THAI_DOC	2021.2.3	MacIntel	59.84082341						0	20	20	20	1
z	1	0.9355						SECONTO	np	7	0	monitoring	250	nonparola	2	ong	0	no	FC21F11	21	Femmina	2021-11-22_10h46.56.066	THAI_DOC	2021.2.3	MacIntel	59.84082341						0	21	21	21	1
l	1	0.9519						POMATA	p	6	0	monitoring	500	l	1	pmcue	0	no	FC21F11	21	Femmina	2021-11-22_10h46.56.066	THAI_DOC	2021.2.3	MacIntel	59.84082341						0	22	22	22	1
z	1	0.9678						UMETTA	np	6	0	monitoring	250	nonparola	2	ong	0	no	FC21F11	21	Femmina	2021-11-22_10h46.56.066	THAI_DOC	2021.2.3	MacIntel	59.84082341						0	23	23	23	1
m	1	0.8574						FRUSCIO	p	7	9	monitoring	0	parola	1	ong	0	no	FC21F11	21	Femmina	2021-11-22_10h46.56.066	THAI_DOC	2021.2.3	MacIntel	59.84082341						0	24	24	24	1
m	1	1.1505						ORDIGNO	p	7	15	monitoring	250	parola	1	ong	0	no	FC21F11	21	Femmina	2021-11-22_10h46.56.066	THAI_DOC	2021.2.3	MacIntel	59.84082341						0	25	25	25	1
z	1	1.4738						METALO	np	6	0	monitoring	0	nonparola	2	ong	0	no	FC21F11	21	Femmina	2021-11-22_10h46.56.066	THAI_DOC	2021.2.3	MacIntel	59.84082341						0	26	26	26	1
z	1	0.9238						GAVERA	np	6	0	monitoring	500	nonparola	2	ong	0	no	FC21F11	21	Femmina	2021-11-22_10h46.56.066	THAI_DOC	2021.2.3	MacIntel	59.84082341						0	27	27	27	1
m	1	1.5364						INSERTO	p	7	9	monitoring	0	parola	1	ong	0	no	FC21F11	21	Femmina	2021-11-22_10h46.56.066	THAI_DOC	2021.2.3	MacIntel	59.84082341						0	28	28	28	1
m	1	0.9866						VICARIO	p	7	9	monitoring	500	parola	1	ong	0	no	FC21F11	21	Femmina	2021-11-22_10h46.56.066	THAI_DOC	2021.2.3	MacIntel	59.84082341						0	29	29	29	1
z	1	0.804						ACENDA	np	6	0	monitoring	0	nonparola	2	ong	0	no	FC21F11	21	Femmina	2021-11-22_10h46.56.066	THAI_DOC	2021.2.3	MacIntel	59.84082341						0	30	30	30	1
m	1	1.261						DECADE	p	6	7	monitoring	0	parola	1	ong	0	no	FC21F11	21	Femmina	2021-11-22_10h46.56.066	THAI_DOC	2021.2.3	MacIntel	59.84082341						0	31	31	31	1
z	1	1.121						PALETE	np	6	0	monitoring	500	nonparola	2	ong	0	no	FC21F11	21	Femmina	2021-11-22_10h46.56.066	THAI_DOC	2021.2.3	MacIntel	59.84082341						0	32	32	32	1
m	1	0.934						SENAPE	p	6	17	monitoring	500	parola	1	ong	0	no	FC21F11	21	Femmina	2021-11-22_10h46.56.066	THAI_DOC	2021.2.3	MacIntel	59.84082341						0	33	33	33	1
z	1	0.9037						TENTONO	np	7	0	monitoring	0	nonparola	2	ong	0	no	FC21F11	21	Femmina	2021-11-22_10h46.56.066	THAI_DOC	2021.2.3	MacIntel	59.84082341						0	34	34	34	1
l	1	0.9038						MANICO	p	6	12	monitoring	0	l	1	pmcue	0	no	FC21F11	21	Femmina	2021-11-22_10h46.56.066	THAI_DOC	2021.2.3	MacIntel	59.84082341						0	35	35	35	1
m	1	0.901						GETTONE	p	7	5	monitoring	250	parola	1	ong	0	no	FC21F11	21	Femmina	2021-11-22_10h46.56.066	THAI_DOC	2021.2.3	MacIntel	59.84082341						0	36	36	36	1
z	1	0.783						CALERA	np	6	0	monitoring	500	nonparola	2	ong	0	no	FC21F11	21	Femmina	2021-11-22_10h46.56.066	THAI_DOC	2021.2.3	MacIntel	59.84082341						0	37	37	37	1
m	1	0.9033						USTIONE	p	7	20	monitoring	500	parola	1	ong	0	no	FC21F11	21	Femmina	2021-11-22_10h46.56.066	THAI_DOC	2021.2.3	MacIntel	59.84082341						0	38	38	38	1
m	1	1.0259						LEGNAME	p	7	7	monitoring	0	parola	1	ong	0	no	FC21F11	21	Femmina	2021-11-22_10h46.56.066	THAI_DOC	2021.2.3	MacIntel	59.84082341						0	39	39	39	1
m	0	1.2359						MODIVO	np	6	0	monitoring	0	nonparola	2	ong	0	no	FC21F11	21	Femmina	2021-11-22_10h46.56.066	THAI_DOC	2021.2.3	MacIntel	59.84082341						0	40	40	40	1
m	1	0.9709						RADURA	p	6	9	monitoring	0	parola	1	ong	0	no	FC21F11	21	Femmina	2021-11-22_10h46.56.066	THAI_DOC	2021.2.3	MacIntel	59.84082341						0	41	41	41	1
z	1	1.0436						TUANTO	np	6	0	monitoring	250	nonparola	2	ong	0	no	FC21F11	21	Femmina	2021-11-22_10h46.56.066	THAI_DOC	2021.2.3	MacIntel	59.84082341						0	42	42	42	1
m	1	0.9363						PICCONE	p	7	11	monitoring	0	parola	1	ong	0	no	FC21F11	21	Femmina	2021-11-22_10h46.56.066	THAI_DOC	2021.2.3	MacIntel	59.84082341						0	43	43	43	1
m	0	0.9162						LACREME	np	7	0	monitoring	250	nonparola	2	ong	0	no	FC21F11	21	Femmina	2021-11-22_10h46.56.066	THAI_DOC	2021.2.3	MacIntel	59.84082341						0	44	44	44	1
z	1	1.1756						DILITTA	np	7	0	monitoring	500	nonparola	2	ong	0	no	FC21F11	21	Femmina	2021-11-22_10h46.56.066	THAI_DOC	2021.2.3	MacIntel	59.84082341						0	45	45	45	1
l	1	1.1186						TOMANTE	np	7	0	monitoring	0	l	2	pmcue	0	no	FC21F11	21	Femmina	2021-11-22_10h46.56.066	THAI_DOC	2021.2.3	MacIntel	59.84082341						0	46	46	46	1
m	1	0.7508						OTTONE	p	6	17	monitoring	500	parola	1	ong	0	no	FC21F11	21	Femmina	2021-11-22_10h46.56.066	THAI_DOC	2021.2.3	MacIntel	59.84082341						0	47	47	47	1
m	1	1.4739						GAZEBO	p	6	8	monitoring	0	parola	1	ong	0	no	FC21F11	21	Femmina	2021-11-22_10h46.56.066	THAI_DOC	2021.2.3	MacIntel	59.84082341						0	48	48	48	1
z	1	0.9733						NENICO	np	6	0	monitoring	250	nonparola	2	ong	0	no	FC21F11	21	Femmina	2021-11-22_10h46.56.066	THAI_DOC	2021.2.3	MacIntel	59.84082341						0	49	49	49	1
m	1	0.9999						ARPIONE	p	7	12	monitoring	250	parola	1	ong	0	no	FC21F11	21	Femmina	2021-11-22_10h46.56.066	THAI_DOC	2021.2.3	MacIntel	59.84082341						0	50	50	50	1
z	1	1.2045						VANIGIA	np	7	0	monitoring	500	nonparola	2	ong	0	no	FC21F11	21	Femmina	2021-11-22_10h46.56.066	THAI_DOC	2021.2.3	MacIntel	59.84082341						0	51	51	51	1
z	1	1.1582						EBLISSE	np	7	0	monitoring	0	nonparola	2	ong	0	no	FC21F11	21	Femmina	2021-11-22_10h46.56.066	THAI_DOC	2021.2.3	MacIntel	59.84082341						0	52	52	52	1
m	1	1.0891						CARTINA	p	7	13	monitoring	250	parola	1	ong	0	no	FC21F11	21	Femmina	2021-11-22_10h46.56.066	THAI_DOC	2021.2.3	MacIntel	59.84082341						0	53	53	53	1
z	1	0.9065						TECITA	np	6	0	monitoring	500	nonparola	2	ong	0	no	FC21F11	21	Femmina	2021-11-22_10h46.56.066	THAI_DOC	2021.2.3	MacIntel	59.84082341						0	54	54	54	1
z	0	1.0213						FELINO	p	6	9	monitoring	500	parola	1	ong	0	no	FC21F11	21	Femmina	2021-11-22_10h46.56.066	THAI_DOC	2021.2.3	MacIntel	59.84082341						0	55	55	55	1
m	0	1.4532						GINEVRO	np	7	0	monitoring	250	nonparola	2	ong	0	no	FC21F11	21	Femmina	2021-11-22_10h46.56.066	THAI_DOC	2021.2.3	MacIntel	59.84082341						0	56	56	56	1
z	1	1.1372						ELANCO	np	6	0	monitoring	250	nonparola	2	ong	0	no	FC21F11	21	Femmina	2021-11-22_10h46.56.066	THAI_DOC	2021.2.3	MacIntel	59.84082341						0	57	57	57	1
m	1	0.7827						BIDONE	p	6	13	monitoring	0	parola	1	ong	0	no	FC21F11	21	Femmina	2021-11-22_10h46.56.066	THAI_DOC	2021.2.3	MacIntel	59.84082341						0	58	58	58	1
m	1	0.8843						LEMURE	p	6	3	monitoring	500	parola	1	ong	0	no	FC21F11	21	Femmina	2021-11-22_10h46.56.066	THAI_DOC	2021.2.3	MacIntel	59.84082341						0	59	59	59	1
l	1	0.977						SAGOMA	p	6	0	monitoring	250	l	1	pmcue	0	no	FC21F11	21	Femmina	2021-11-22_10h46.56.066	THAI_DOC	2021.2.3	MacIntel	59.84082341						0	60	60	60	1
m	1	1.0372						REPERTO	p	7	7	monitoring	0	parola	1	ong	0	no	FC21F11	21	Femmina	2021-11-22_10h46.56.066	THAI_DOC	2021.2.3	MacIntel	59.84082341						0	61	61	61	1
z	1	1.3883						MIDULLO	np	7	0	monitoring	250	nonparola	2	ong	0	no	FC21F11	21	Femmina	2021-11-22_10h46.56.066	THAI_DOC	2021.2.3	MacIntel	59.84082341						0	62	62	62	1
z	1	1.2058						DANNOLA	np	7	0	monitoring	500	nonparola	2	ong	0	no	FC21F11	21	Femmina	2021-11-22_10h46.56.066	THAI_DOC	2021.2.3	MacIntel	59.84082341						0	63	63	63	1
m	1	0.741						ORFANO	p	6	9	monitoring	500	parola	1	ong	0	no	FC21F11	21	Femmina	2021-11-22_10h46.56.066	THAI_DOC	2021.2.3	MacIntel	59.84082341						0	64	64	64	1
z	1	1.5368						BANENA	np	6	0	monitoring	250	nonparola	2	ong	0	no	FC21F11	21	Femmina	2021-11-22_10h46.56.066	THAI_DOC	2021.2.3	MacIntel	59.84082341						0	65	65	65	1
z	1	1.0008						FERPATA	np	7	0	monitoring	0	nonparola	2	ong	0	no	FC21F11	21	Femmina	2021-11-22_10h46.56.066	THAI_DOC	2021.2.3	MacIntel	59.84082341						0	66	66	66	1
m	1	0.7857						NEURONE	p	7	11	monitoring	250	parola	1	ong	0	no	FC21F11	21	Femmina	2021-11-22_10h46.56.066	THAI_DOC	2021.2.3	MacIntel	59.84082341						0	67	67	67	1
z	1	1.1368						LATTERA	np	7	0	monitoring	500	nonparola	2	ong	0	no	FC21F11	21	Femmina	2021-11-22_10h46.56.066	THAI_DOC	2021.2.3	MacIntel	59.84082341						0	68	68	68	1
z	1	0.9415						GESIONE	np	7	0	monitoring	500	nonparola	2	ong	0	no	FC21F11	21	Femmina	2021-11-22_10h46.56.066	THAI_DOC	2021.2.3	MacIntel	59.84082341						0	69	69	69	1
m	1	1.353						PEDANA	p	6	18	monitoring	500	parola	1	ong	0	no	FC21F11	21	Femmina	2021-11-22_10h46.56.066	THAI_DOC	2021.2.3	MacIntel	59.84082341						0	70	70	70	1
l	1	0.7005						MACIATA	np	7	0	monitoring	500	l	2	pmcue	0	no	FC21F11	21	Femmina	2021-11-22_10h46.56.066	THAI_DOC	2021.2.3	MacIntel	59.84082341						0	71	71	71	1
z	1	0.7391						FIOLINO	np	7	0	monitoring	250	nonparola	2	ong	0	no	FC21F11	21	Femmina	2021-11-22_10h46.56.066	THAI_DOC	2021.2.3	MacIntel	59.84082341						0	72	72	72	1
m	1	1.5058						INGORGO	p	7	16	monitoring	0	parola	1	ong	0	no	FC21F11	21	Femmina	2021-11-22_10h46.56.066	THAI_DOC	2021.2.3	MacIntel	59.84082341						0	73	73	73	1
z	1	1.0358						IMPORO	np	6	0	monitoring	250	nonparola	2	ong	0	no	FC21F11	21	Femmina	2021-11-22_10h46.56.066	THAI_DOC	2021.2.3	MacIntel	59.84082341						0	74	74	74	1
m	1	0.9013						NOBILE	p	6	29	monitoring	500	parola	1	ong	0	no	FC21F11	21	Femmina	2021-11-22_10h46.56.066	THAI_DOC	2021.2.3	MacIntel	59.84082341						0	75	75	75	1
m	1	1.0057						MINIERA	p	7	19	monitoring	500	parola	1	ong	0	no	FC21F11	21	Femmina	2021-11-22_10h46.56.066	THAI_DOC	2021.2.3	MacIntel	59.84082341						0	76	76	76	1
z	1	0.8192						ALLARVE	np	7	0	monitoring	500	nonparola	2	ong	0	no	FC21F11	21	Femmina	2021-11-22_10h46.56.066	THAI_DOC	2021.2.3	MacIntel	59.84082341						0	77	77	77	1
z	1	1.0385						DIBANO	np	6	0	monitoring	250	nonparola	2	ong	0	no	FC21F11	21	Femmina	2021-11-22_10h46.56.066	THAI_DOC	2021.2.3	MacIntel	59.84082341						0	78	78	78	1
m	1	1.3444						FAGOTTO	p	7	7	monitoring	0	parola	1	ong	0	no	FC21F11	21	Femmina	2021-11-22_10h46.56.066	THAI_DOC	2021.2.3	MacIntel	59.84082341						0	79	79	79	1
m	1	0.8221						PALUDE	p	6	13	monitoring	0	parola	1	ong	0	no	FC21F11	21	Femmina	2021-11-22_10h46.56.066	THAI_DOC	2021.2.3	MacIntel	59.84082341						0	80	80	80	1
z	1	0.7925						MUDINO	np	6	0	monitoring	500	nonparola	2	ong	0	no	FC21F11	21	Femmina	2021-11-22_10h46.56.066	THAI_DOC	2021.2.3	MacIntel	59.84082341						0	81	81	81	1
z	1	0.8952						ESTEBA	np	6	0	monitoring	500	nonparola	2	ong	0	no	FC21F11	21	Femmina	2021-11-22_10h46.56.066	THAI_DOC	2021.2.3	MacIntel	59.84082341						0	82	82	82	1
l	1	1.3422						MANTIDE	p	7	9	monitoring	250	l	1	pmcue	0	no	FC21F11	21	Femmina	2021-11-22_10h46.56.066	THAI_DOC	2021.2.3	MacIntel	59.84082341						0	83	83	83	1
l	0	1.0882						UVETTA	p	6	11	monitoring	500	parola	1	ong	0	no	FC21F11	21	Femmina	2021-11-22_10h46.56.066	THAI_DOC	2021.2.3	MacIntel	59.84082341						0	84	84	84	1
m	1	1.1726						ESILIO	p	6	41	monitoring	250	parola	1	ong	0	no	FC21F11	21	Femmina	2021-11-22_10h46.56.066	THAI_DOC	2021.2.3	MacIntel	59.84082341						0	85	85	85	1
z	1	0.8682						RECRUTA	np	7	0	monitoring	500	nonparola	2	ong	0	no	FC21F11	21	Femmina	2021-11-22_10h46.56.066	THAI_DOC	2021.2.3	MacIntel	59.84082341						0	86	86	86	1
z	0	1.4713						TIMONE	p	7	31	monitoring	250	parola	1	ong	0	no	FC21F11	21	Femmina	2021-11-22_10h46.56.066	THAI_DOC	2021.2.3	MacIntel	59.84082341						0	87	87	87	1
m	1	1.1598						CAVOLO	p	6	13	monitoring	0	parola	1	ong	0	no	FC21F11	21	Femmina	2021-11-22_10h46.56.066	THAI_DOC	2021.2.3	MacIntel	59.84082341						0	88	88	88	1
z	1	0.9778						NOTTARE	np	7	0	monitoring	500	nonparola	2	ong	0	no	FC21F11	21	Femmina	2021-11-22_10h46.56.066	THAI_DOC	2021.2.3	MacIntel	59.84082341						0	89	89	89	1
z	0	0.808						LICHENE	p	7	7	monitoring	0	parola	1	ong	0	no	FC21F11	21	Femmina	2021-11-22_10h46.56.066	THAI_DOC	2021.2.3	MacIntel	59.84082341						0	90	90	90	1
z	1	1.1674						PUSTINO	np	7	0	monitoring	500	nonparola	2	ong	0	no	FC21F11	21	Femmina	2021-11-22_10h46.56.066	THAI_DOC	2021.2.3	MacIntel	59.84082341						0	91	91	91	1
m	1	0.7673						MULINO	p	6	7	monitoring	0	parola	1	ong	0	no	FC21F11	21	Femmina	2021-11-22_10h46.56.066	THAI_DOC	2021.2.3	MacIntel	59.84082341						0	92	92	92	1
m	0	1.0005						VAROLO	np	6	0	monitoring	0	nonparola	2	ong	0	no	FC21F11	21	Femmina	2021-11-22_10h46.56.066	THAI_DOC	2021.2.3	MacIntel	59.84082341						0	93	93	93	1
l	1	1.2368						ENIGMA	p	6	9	monitoring	500	l	1	pmcue	0	no	FC21F11	21	Femmina	2021-11-22_10h46.56.066	THAI_DOC	2021.2.3	MacIntel	59.84082341						0	94	94	94	1
m	1	0.935						NARICE	p	6	15	monitoring	250	parola	1	ong	0	no	FC21F11	21	Femmina	2021-11-22_10h46.56.066	THAI_DOC	2021.2.3	MacIntel	59.84082341						0	95	95	95	1
z	1	0.7227						CAVIDE	np	6	0	monitoring	500	nonparola	2	ong	0	no	FC21F11	21	Femmina	2021-11-22_10h46.56.066	THAI_DOC	2021.2.3	MacIntel	59.84082341						0	96	96	96	1
m	0	0.9885						VOLACE	np	6	0	monitoring	0	nonparola	2	ong	0	no	FC21F11	21	Femmina	2021-11-22_10h46.56.066	THAI_DOC	2021.2.3	MacIntel	59.84082341						0	97	97	97	1
z	1	1.7345						SADICE	np	6	0	monitoring	0	nonparola	2	ong	0	no	FC21F11	21	Femmina	2021-11-22_10h46.56.066	THAI_DOC	2021.2.3	MacIntel	59.84082341						0	98	98	98	1
m	1	0.7767						VORTICE	p	7	14	monitoring	250	parola	1	ong	0	no	FC21F11	21	Femmina	2021-11-22_10h46.56.066	THAI_DOC	2021.2.3	MacIntel	59.84082341						0	99	99	99	1
																			FC21F11	21	Femmina	2021-11-22_10h46.56.066	THAI_DOC	2021.2.3	MacIntel	59.84082341											n	0	8.0399	n	1	6.4526	y	0	13.5009
