# Supplementary material for: Thinking about it: the impact of COVID-19-related stimuli on prospective memory
Source: PeerJ. 2023 Nov 16;11:e16389. doi: 10.7717/peerj.16389 (PMC10657566; doi:10.7717/peerj.16389)
Supplement: Supplemental Information 4 — The raw data from both the task and the questionnaire. Both folders are divided in the three conditions (COV, DOC, and NEGA) depending on the presented video clip. [file peerj-11-16389-s004.zip › Data/RAW_Data_Task/DOC_version/MC20F10_doc.csv]

trial_key.keys	trial_key.corr	trial_key.rt	trials_loop_practice.thisRepN	trials_loop_practice.thisTrialN	trials_loop_practice.thisN	trials_loop_practice.thisIndex	trials_loop_practice.ran	stimolo	parolanonparola	lunghezza	frequenza	blocco	jitter	rispcorr	StimTrig	stim_type	stimulus_after	underline	ID_Soggetto*	Età*	Sesso	date	expName	psychopyVersion	OS	frameRate	trials_loop_baseline.thisRepN	trials_loop_baseline.thisTrialN	trials_loop_baseline.thisN	trials_loop_baseline.thisIndex	trials_loop_baseline.ran	trials_loop_attention.thisRepN	trials_loop_attention.thisTrialN	trials_loop_attention.thisN	trials_loop_attention.thisIndex	trials_loop_attention.ran	neutral1_key.keys	neutral1_key.corr	neutral1_key.rt	neutral1_key_2.keys	neutral1_key_2.corr	neutral1_key_2.rt	neutral1_key_3.keys	neutral1_key_3.corr	neutral1_key_3.rt
z	1	1.644	0	0	0	0	1	ARANCIA	p	7	31	practice	500	parola	1	ong	0	no	MC20F10	20	F	2021-10-08_14h31.53.553	THAI_DOC	2021.2.3	Win32	60.0240096
z	0	0.814	0	1	1	1	1	RECINA	np	6	0	practice	500	nonparola	2	ong	0	no	MC20F10	20	F	2021-10-08_14h31.53.553	THAI_DOC	2021.2.3	Win32	60.0240096
z	0	0.665	0	2	2	2	1	TUCCANA	np	7	0	practice	250	nonparola	2	ong	0	no	MC20F10	20	F	2021-10-08_14h31.53.553	THAI_DOC	2021.2.3	Win32	60.0240096
z	1	0.631	0	3	3	3	1	PETTINE	p	7	1	practice	0	parola	1	ong	0	no	MC20F10	20	F	2021-10-08_14h31.53.553	THAI_DOC	2021.2.3	Win32	60.0240096
	0		0	4	4	4	1	INFITO	np	6	0	practice	500	nonparola	2	ong	0	no	MC20F10	20	F	2021-10-08_14h31.53.553	THAI_DOC	2021.2.3	Win32	60.0240096
z	1	0.714	0	5	5	5	1	GIUDICE	p	7	374	practice	500	parola	1	ong	0	no	MC20F10	20	F	2021-10-08_14h31.53.553	THAI_DOC	2021.2.3	Win32	60.0240096
z	1	1.617	0	6	6	6	1	VOLANTE	p	7	89	practice	0	parola	1	ong	0	no	MC20F10	20	F	2021-10-08_14h31.53.553	THAI_DOC	2021.2.3	Win32	60.0240096
m	1	1.263	0	7	7	7	1	CUBELA	np	6	0	practice	250	nonparola	2	ong	0	no	MC20F10	20	F	2021-10-08_14h31.53.553	THAI_DOC	2021.2.3	Win32	60.0240096
m	1	1.863	0	8	8	8	1	LUGGINE	np	7	0	practice	0	nonparola	2	ong	0	no	MC20F10	20	F	2021-10-08_14h31.53.553	THAI_DOC	2021.2.3	Win32	60.0240096
z	1	1.068	0	9	9	9	1	DISEGNO	p	7	201	practice	0	parola	1	ong	0	no	MC20F10	20	F	2021-10-08_14h31.53.553	THAI_DOC	2021.2.3	Win32	60.0240096
z	1	0.916						RELITTO	p	7	8	baseline	500	parola	1	ong	0	no	MC20F10	20	F	2021-10-08_14h31.53.553	THAI_DOC	2021.2.3	Win32	60.0240096	0	0	0	0	1
z	1	1.449						GERANIO	p	7	12	baseline	250	parola	1	ong	0	no	MC20F10	20	F	2021-10-08_14h31.53.553	THAI_DOC	2021.2.3	Win32	60.0240096	0	1	1	1	1
m	1	1.135						VANANGA	np	7	0	baseline	0	nonparola	2	ong	0	no	MC20F10	20	F	2021-10-08_14h31.53.553	THAI_DOC	2021.2.3	Win32	60.0240096	0	2	2	2	1
z	1	0.93						NATICA	p	6	5	baseline	250	parola	1	ong	0	no	MC20F10	20	F	2021-10-08_14h31.53.553	THAI_DOC	2021.2.3	Win32	60.0240096	0	3	3	3	1
m	1	1.349						USTELLO	np	7	0	baseline	500	nonparola	2	ong	0	no	MC20F10	20	F	2021-10-08_14h31.53.553	THAI_DOC	2021.2.3	Win32	60.0240096	0	4	4	4	1
z	1	0.603						METANO	p	6	17	baseline	250	parola	1	ong	0	no	MC20F10	20	F	2021-10-08_14h31.53.553	THAI_DOC	2021.2.3	Win32	60.0240096	0	5	5	5	1
m	1	1.099						FIURIA	np	6	0	baseline	500	nonparola	2	ong	0	no	MC20F10	20	F	2021-10-08_14h31.53.553	THAI_DOC	2021.2.3	Win32	60.0240096	0	6	6	6	1
z	1	0.791						SUGHERO	p	7	5	baseline	250	parola	1	ong	0	no	MC20F10	20	F	2021-10-08_14h31.53.553	THAI_DOC	2021.2.3	Win32	60.0240096	0	7	7	7	1
m	1	0.845						PIROTA	np	6	0	baseline	250	nonparola	2	ong	0	no	MC20F10	20	F	2021-10-08_14h31.53.553	THAI_DOC	2021.2.3	Win32	60.0240096	0	8	8	8	1
m	1	0.852						BAMBORA	np	7	0	baseline	0	nonparola	2	ong	0	no	MC20F10	20	F	2021-10-08_14h31.53.553	THAI_DOC	2021.2.3	Win32	60.0240096	0	9	9	9	1
z	1	0.734						PETALO	p	6	27	baseline	250	parola	1	ong	0	no	MC20F10	20	F	2021-10-08_14h31.53.553	THAI_DOC	2021.2.3	Win32	60.0240096	0	10	10	10	1
z	1	0.805						ELMETTO	p	7	5	baseline	0	parola	1	ong	0	no	MC20F10	20	F	2021-10-08_14h31.53.553	THAI_DOC	2021.2.3	Win32	60.0240096	0	11	11	11	1
m	1	0.734						DOBILE	np	6	0	baseline	250	nonparola	2	ong	0	no	MC20F10	20	F	2021-10-08_14h31.53.553	THAI_DOC	2021.2.3	Win32	60.0240096	0	12	12	12	1
z	1	0.773						BAVERO	p	6	7	baseline	0	parola	1	ong	0	no	MC20F10	20	F	2021-10-08_14h31.53.553	THAI_DOC	2021.2.3	Win32	60.0240096	0	13	13	13	1
z	1	0.982						VALENZA	p	7	10	baseline	500	parola	1	ong	0	no	MC20F10	20	F	2021-10-08_14h31.53.553	THAI_DOC	2021.2.3	Win32	60.0240096	0	14	14	14	1
m	1	1.116						ORDONE	np	6	0	baseline	250	nonparola	2	ong	0	no	MC20F10	20	F	2021-10-08_14h31.53.553	THAI_DOC	2021.2.3	Win32	60.0240096	0	15	15	15	1
m	1	1.071						TERPONE	np	7	0	baseline	250	nonparola	2	ong	0	no	MC20F10	20	F	2021-10-08_14h31.53.553	THAI_DOC	2021.2.3	Win32	60.0240096	0	16	16	16	1
z	1	0.879						INCHINO	p	7	10	baseline	250	parola	1	ong	0	no	MC20F10	20	F	2021-10-08_14h31.53.553	THAI_DOC	2021.2.3	Win32	60.0240096	0	17	17	17	1
z	1	1.238						ETTARO	p	6	31	baseline	0	parola	1	ong	0	no	MC20F10	20	F	2021-10-08_14h31.53.553	THAI_DOC	2021.2.3	Win32	60.0240096	0	18	18	18	1
m	1	0.816						LUVACA	np	6	0	baseline	250	nonparola	2	ong	0	no	MC20F10	20	F	2021-10-08_14h31.53.553	THAI_DOC	2021.2.3	Win32	60.0240096	0	19	19	19	1
z	1	0.731						DUETTO	p	6	23	baseline	500	parola	1	ong	0	no	MC20F10	20	F	2021-10-08_14h31.53.553	THAI_DOC	2021.2.3	Win32	60.0240096	0	20	20	20	1
m	1	0.867						PUPILE	np	6	0	baseline	250	nonparola	2	ong	0	no	MC20F10	20	F	2021-10-08_14h31.53.553	THAI_DOC	2021.2.3	Win32	60.0240096	0	21	21	21	1
m	1	0.749						STOVACO	np	7	0	baseline	0	nonparola	2	ong	0	no	MC20F10	20	F	2021-10-08_14h31.53.553	THAI_DOC	2021.2.3	Win32	60.0240096	0	22	22	22	1
z	1	1.072						BARILE	p	6	7	baseline	500	parola	1	ong	0	no	MC20F10	20	F	2021-10-08_14h31.53.553	THAI_DOC	2021.2.3	Win32	60.0240096	0	23	23	23	1
m	1	0.886						RANAIO	np	6	0	baseline	250	nonparola	2	ong	0	no	MC20F10	20	F	2021-10-08_14h31.53.553	THAI_DOC	2021.2.3	Win32	60.0240096	0	24	24	24	1
z	1	0.795						CAVERNA	p	7	14	baseline	250	parola	1	ong	0	no	MC20F10	20	F	2021-10-08_14h31.53.553	THAI_DOC	2021.2.3	Win32	60.0240096	0	25	25	25	1
m	1	1.181						ROTOIA	np	7	0	baseline	500	nonparola	2	ong	0	no	MC20F10	20	F	2021-10-08_14h31.53.553	THAI_DOC	2021.2.3	Win32	60.0240096	0	26	26	26	1
z	1	0.712						ALTURA	p	6	8	baseline	500	parola	1	ong	0	no	MC20F10	20	F	2021-10-08_14h31.53.553	THAI_DOC	2021.2.3	Win32	60.0240096	0	27	27	27	1
z	1	0.679						DIPINTO	p	7	21	baseline	0	parola	1	ong	0	no	MC20F10	20	F	2021-10-08_14h31.53.553	THAI_DOC	2021.2.3	Win32	60.0240096	0	28	28	28	1
z	1	0.687						LEGUME	p	6	11	baseline	250	parola	1	ong	0	no	MC20F10	20	F	2021-10-08_14h31.53.553	THAI_DOC	2021.2.3	Win32	60.0240096	0	29	29	29	1
m	1	0.868						FEDINO	np	6	0	baseline	500	nonparola	2	ong	0	no	MC20F10	20	F	2021-10-08_14h31.53.553	THAI_DOC	2021.2.3	Win32	60.0240096	0	30	30	30	1
z	1	0.987						MENSOLA	p	7	7	baseline	0	parola	1	ong	0	no	MC20F10	20	F	2021-10-08_14h31.53.553	THAI_DOC	2021.2.3	Win32	60.0240096	0	31	31	31	1
m	1	1.015						ALCUME	np	6	0	baseline	500	nonparola	2	ong	0	no	MC20F10	20	F	2021-10-08_14h31.53.553	THAI_DOC	2021.2.3	Win32	60.0240096	0	32	32	32	1
z	1	0.682						INNESTO	p	6	13	baseline	0	parola	1	ong	0	no	MC20F10	20	F	2021-10-08_14h31.53.553	THAI_DOC	2021.2.3	Win32	60.0240096	0	33	33	33	1
m	1	0.915						LAVENDA	np	7	0	baseline	0	nonparola	2	ong	0	no	MC20F10	20	F	2021-10-08_14h31.53.553	THAI_DOC	2021.2.3	Win32	60.0240096	0	34	34	34	1
m	0	0.83						SLAVINA	p	7	5	baseline	500	parola	1	ong	0	no	MC20F10	20	F	2021-10-08_14h31.53.553	THAI_DOC	2021.2.3	Win32	60.0240096	0	35	35	35	1
z	1	0.58						ORMONE	p	6	6	baseline	500	parola	1	ong	0	no	MC20F10	20	F	2021-10-08_14h31.53.553	THAI_DOC	2021.2.3	Win32	60.0240096	0	36	36	36	1
m	1	0.831						UMIONE	np	6	0	baseline	0	nonparola	2	ong	0	no	MC20F10	20	F	2021-10-08_14h31.53.553	THAI_DOC	2021.2.3	Win32	60.0240096	0	37	37	37	1
z	1	0.65						SALAME	p	6	14	baseline	0	parola	1	ong	0	no	MC20F10	20	F	2021-10-08_14h31.53.553	THAI_DOC	2021.2.3	Win32	60.0240096	0	38	38	38	1
m	1	0.886						GANDOLA	np	7	0	baseline	500	nonparola	2	ong	0	no	MC20F10	20	F	2021-10-08_14h31.53.553	THAI_DOC	2021.2.3	Win32	60.0240096	0	39	39	39	1
m	1	0.929						DIGEGNO	np	7	0	baseline	500	nonparola	2	ong	0	no	MC20F10	20	F	2021-10-08_14h31.53.553	THAI_DOC	2021.2.3	Win32	60.0240096	0	40	40	40	1
m	1	0.915						BACRECA	np	7	0	baseline	0	nonparola	2	ong	0	no	MC20F10	20	F	2021-10-08_14h31.53.553	THAI_DOC	2021.2.3	Win32	60.0240096	0	41	41	41	1
z	1	0.746						RUDERE	p	6	8	baseline	250	parola	1	ong	0	no	MC20F10	20	F	2021-10-08_14h31.53.553	THAI_DOC	2021.2.3	Win32	60.0240096	0	42	42	42	1
m	1	1.331						OSCITE	np	6	0	baseline	250	nonparola	2	ong	0	no	MC20F10	20	F	2021-10-08_14h31.53.553	THAI_DOC	2021.2.3	Win32	60.0240096	0	43	43	43	1
z	1	0.795						NETTARE	p	7	14	baseline	500	parola	1	ong	0	no	MC20F10	20	F	2021-10-08_14h31.53.553	THAI_DOC	2021.2.3	Win32	60.0240096	0	44	44	44	1
m	1	0.899						PENTERA	np	7	0	baseline	0	nonparola	2	ong	0	no	MC20F10	20	F	2021-10-08_14h31.53.553	THAI_DOC	2021.2.3	Win32	60.0240096	0	45	45	45	1
m	1	1.035						NEBOZIO	np	7	0	baseline	250	nonparola	2	ong	0	no	MC20F10	20	F	2021-10-08_14h31.53.553	THAI_DOC	2021.2.3	Win32	60.0240096	0	46	46	46	1
z	1	0.638						ZATTERA	p	7	14	baseline	500	parola	1	ong	0	no	MC20F10	20	F	2021-10-08_14h31.53.553	THAI_DOC	2021.2.3	Win32	60.0240096	0	47	47	47	1
z	1	0.698						LAMIERA	p	7	11	baseline	500	parola	1	ong	0	no	MC20F10	20	F	2021-10-08_14h31.53.553	THAI_DOC	2021.2.3	Win32	60.0240096	0	48	48	48	1
m	1	1.046						CULINA	np	6	0	baseline	500	nonparola	2	ong	0	no	MC20F10	20	F	2021-10-08_14h31.53.553	THAI_DOC	2021.2.3	Win32	60.0240096	0	49	49	49	1
z	1	0.716						FALANGE	p	7	9	baseline	250	parola	1	ong	0	no	MC20F10	20	F	2021-10-08_14h31.53.553	THAI_DOC	2021.2.3	Win32	60.0240096	0	50	50	50	1
z	1	0.795						PEDALE	p	6	16	baseline	500	parola	1	ong	0	no	MC20F10	20	F	2021-10-08_14h31.53.553	THAI_DOC	2021.2.3	Win32	60.0240096	0	51	51	51	1
m	1	1.079						METARDO	np	7	0	baseline	500	nonparola	2	ong	0	no	MC20F10	20	F	2021-10-08_14h31.53.553	THAI_DOC	2021.2.3	Win32	60.0240096	0	52	52	52	1
z	1	0.643						EMPORIO	p	7	3	baseline	250	parola	1	ong	0	no	MC20F10	20	F	2021-10-08_14h31.53.553	THAI_DOC	2021.2.3	Win32	60.0240096	0	53	53	53	1
m	1	0.98						TAPORE	np	6	0	baseline	0	nonparola	2	ong	0	no	MC20F10	20	F	2021-10-08_14h31.53.553	THAI_DOC	2021.2.3	Win32	60.0240096	0	54	54	54	1
	0							DENTIDE	np	7	0	baseline	250	nonparola	2	ong	0	no	MC20F10	20	F	2021-10-08_14h31.53.553	THAI_DOC	2021.2.3	Win32	60.0240096	0	55	55	55	1
m	1	0.849						SEPERTO	np	7	0	baseline	500	nonparola	2	ong	0	no	MC20F10	20	F	2021-10-08_14h31.53.553	THAI_DOC	2021.2.3	Win32	60.0240096	0	56	56	56	1
z	1	0.769						MUCOSA	p	6	6	baseline	500	parola	1	ong	0	no	MC20F10	20	F	2021-10-08_14h31.53.553	THAI_DOC	2021.2.3	Win32	60.0240096	0	57	57	57	1
m	1	0.782						BECULLA	np	7	0	baseline	250	nonparola	2	ong	0	no	MC20F10	20	F	2021-10-08_14h31.53.553	THAI_DOC	2021.2.3	Win32	60.0240096	0	58	58	58	1
z	1	0.785						FUCINA	p	6	8	baseline	250	parola	1	ong	0	no	MC20F10	20	F	2021-10-08_14h31.53.553	THAI_DOC	2021.2.3	Win32	60.0240096	0	59	59	59	1
z	1	0.88						ECLISSI	p	7	5	baseline	0	parola	1	ong	0	no	MC20F10	20	F	2021-10-08_14h31.53.553	THAI_DOC	2021.2.3	Win32	60.0240096	0	60	60	60	1
z	1	0.786						TROFEO	p	6	23	baseline	250	parola	1	ong	0	no	MC20F10	20	F	2021-10-08_14h31.53.553	THAI_DOC	2021.2.3	Win32	60.0240096	0	61	61	61	1
z	1	0.659						ROTTAME	p	7	7	baseline	0	parola	1	ong	0	no	MC20F10	20	F	2021-10-08_14h31.53.553	THAI_DOC	2021.2.3	Win32	60.0240096	0	62	62	62	1
m	1	0.797						MENDOLO	np	7	0	baseline	500	nonparola	2	ong	0	no	MC20F10	20	F	2021-10-08_14h31.53.553	THAI_DOC	2021.2.3	Win32	60.0240096	0	63	63	63	1
m	1	1.162						ARSINE	np	6	0	baseline	250	nonparola	2	ong	0	no	MC20F10	20	F	2021-10-08_14h31.53.553	THAI_DOC	2021.2.3	Win32	60.0240096	0	64	64	64	1
z	1	0.998						TISANA	p	6	7	baseline	0	parola	1	ong	0	no	MC20F10	20	F	2021-10-08_14h31.53.553	THAI_DOC	2021.2.3	Win32	60.0240096	0	65	65	65	1
m	1	0.8						ORLINO	np	6	0	baseline	0	nonparola	2	ong	0	no	MC20F10	20	F	2021-10-08_14h31.53.553	THAI_DOC	2021.2.3	Win32	60.0240096	0	66	66	66	1
z	1	1.634						ARINGA	p	6	9	baseline	500	parola	1	ong	0	no	MC20F10	20	F	2021-10-08_14h31.53.553	THAI_DOC	2021.2.3	Win32	60.0240096	0	67	67	67	1
m	1	1.013						TENGINE	np	7	0	baseline	0	nonparola	2	ong	0	no	MC20F10	20	F	2021-10-08_14h31.53.553	THAI_DOC	2021.2.3	Win32	60.0240096	0	68	68	68	1
z	1	0.852						ATTICO	p	6	6	baseline	500	parola	1	ong	0	no	MC20F10	20	F	2021-10-08_14h31.53.553	THAI_DOC	2021.2.3	Win32	60.0240096	0	69	69	69	1
m	1	0.933						VENORE	np	6	0	baseline	250	nonparola	2	ong	0	no	MC20F10	20	F	2021-10-08_14h31.53.553	THAI_DOC	2021.2.3	Win32	60.0240096	0	70	70	70	1
z	1	0.734						DARSENA	p	7	9	baseline	0	parola	1	ong	0	no	MC20F10	20	F	2021-10-08_14h31.53.553	THAI_DOC	2021.2.3	Win32	60.0240096	0	71	71	71	1
m	1	0.9						ALCIERE	np	7	0	baseline	250	nonparola	2	ong	0	no	MC20F10	20	F	2021-10-08_14h31.53.553	THAI_DOC	2021.2.3	Win32	60.0240096	0	72	72	72	1
m	1	0.996						ENTIMO	np	6	0	baseline	0	nonparola	2	ong	0	no	MC20F10	20	F	2021-10-08_14h31.53.553	THAI_DOC	2021.2.3	Win32	60.0240096	0	73	73	73	1
z	1	0.698						LIVIDO	p	6	8	baseline	500	parola	1	ong	0	no	MC20F10	20	F	2021-10-08_14h31.53.553	THAI_DOC	2021.2.3	Win32	60.0240096	0	74	74	74	1
z	1	0.686						NAUSEA	p	6	15	baseline	0	parola	1	ong	0	no	MC20F10	20	F	2021-10-08_14h31.53.553	THAI_DOC	2021.2.3	Win32	60.0240096	0	75	75	75	1
m	1	1.299						VERCACE	np	7	0	baseline	500	nonparola	2	ong	0	no	MC20F10	20	F	2021-10-08_14h31.53.553	THAI_DOC	2021.2.3	Win32	60.0240096	0	76	76	76	1
z	1	0.785						COFANO	p	6	9	baseline	0	parola	1	ong	0	no	MC20F10	20	F	2021-10-08_14h31.53.553	THAI_DOC	2021.2.3	Win32	60.0240096	0	77	77	77	1
m	1	0.812						USPICIO	np	7	0	baseline	250	nonparola	2	ong	0	no	MC20F10	20	F	2021-10-08_14h31.53.553	THAI_DOC	2021.2.3	Win32	60.0240096	0	78	78	78	1
z	1	1.485						IMBUTO	p	6	9	baseline	0	parola	1	ong	0	no	MC20F10	20	F	2021-10-08_14h31.53.553	THAI_DOC	2021.2.3	Win32	60.0240096	0	79	79	79	1
m	1	1.201						SADIVA	np	6	0	baseline	500	nonparola	2	ong	0	no	MC20F10	20	F	2021-10-08_14h31.53.553	THAI_DOC	2021.2.3	Win32	60.0240096	0	80	80	80	1
z	1	0.702						BOZZOLO	p	7	7	baseline	0	parola	1	ong	0	no	MC20F10	20	F	2021-10-08_14h31.53.553	THAI_DOC	2021.2.3	Win32	60.0240096	0	81	81	81	1
m	1	0.799						OMPICCIO	np	7	0	baseline	0	nonparola	2	ong	0	no	MC20F10	20	F	2021-10-08_14h31.53.553	THAI_DOC	2021.2.3	Win32	60.0240096	0	82	82	82	1
m	1	0.798						LIMPONE	np	7	0	baseline	500	nonparola	2	ong	0	no	MC20F10	20	F	2021-10-08_14h31.53.553	THAI_DOC	2021.2.3	Win32	60.0240096	0	83	83	83	1
m	1	0.897						NARCICO	np	7	0	baseline	250	nonparola	2	ong	0	no	MC20F10	20	F	2021-10-08_14h31.53.553	THAI_DOC	2021.2.3	Win32	60.0240096	0	84	84	84	1
z	1	0.801						PASCOLO	p	7	7	baseline	0	parola	1	ong	0	no	MC20F10	20	F	2021-10-08_14h31.53.553	THAI_DOC	2021.2.3	Win32	60.0240096	0	85	85	85	1
m	1	1.498						INSOGNA	np	7	0	baseline	250	nonparola	2	ong	0	no	MC20F10	20	F	2021-10-08_14h31.53.553	THAI_DOC	2021.2.3	Win32	60.0240096	0	86	86	86	1
z	1	1.614						PATINA	p	6	14	baseline	250	parola	1	ong	0	no	MC20F10	20	F	2021-10-08_14h31.53.553	THAI_DOC	2021.2.3	Win32	60.0240096	0	87	87	87	1
m	1	0.721						ADOLTO	np	7	0	baseline	0	nonparola	2	ong	0	no	MC20F10	20	F	2021-10-08_14h31.53.553	THAI_DOC	2021.2.3	Win32	60.0240096	0	88	88	88	1
z	1	0.832						UTENTE	p	6	34	baseline	0	parola	1	ong	0	no	MC20F10	20	F	2021-10-08_14h31.53.553	THAI_DOC	2021.2.3	Win32	60.0240096	0	89	89	89	1
m	1	0.765						CIPELLA	np	7	0	baseline	500	nonparola	2	ong	0	no	MC20F10	20	F	2021-10-08_14h31.53.553	THAI_DOC	2021.2.3	Win32	60.0240096	0	90	90	90	1
z	1	0.914						GINEPRO	p	7	10	baseline	0	parola	1	ong	0	no	MC20F10	20	F	2021-10-08_14h31.53.553	THAI_DOC	2021.2.3	Win32	60.0240096	0	91	91	91	1
m	1	0.833						NONATO	np	6	0	baseline	500	nonparola	2	ong	0	no	MC20F10	20	F	2021-10-08_14h31.53.553	THAI_DOC	2021.2.3	Win32	60.0240096	0	92	92	92	1
z	1	0.684						CALICE	p	6	10	baseline	0	parola	1	ong	0	no	MC20F10	20	F	2021-10-08_14h31.53.553	THAI_DOC	2021.2.3	Win32	60.0240096	0	93	93	93	1
z	1	1.419						TORACE	p	6	31	baseline	250	parola	1	ong	0	no	MC20F10	20	F	2021-10-08_14h31.53.553	THAI_DOC	2021.2.3	Win32	60.0240096	0	94	94	94	1
m	0	1.878						REDINE	p	6	8	baseline	500	parola	1	ong	0	no	MC20F10	20	F	2021-10-08_14h31.53.553	THAI_DOC	2021.2.3	Win32	60.0240096	0	95	95	95	1
z	1	0.778						GOMITO	p	6	35	baseline	0	parola	1	ong	0	no	MC20F10	20	F	2021-10-08_14h31.53.553	THAI_DOC	2021.2.3	Win32	60.0240096	0	96	96	96	1
m	1	0.945						INGENSO	np	7	0	baseline	500	nonparola	2	ong	0	no	MC20F10	20	F	2021-10-08_14h31.53.553	THAI_DOC	2021.2.3	Win32	60.0240096	0	97	97	97	1
m	1	0.799						COVALLO	np	7	0	baseline	250	nonparola	2	ong	0	no	MC20F10	20	F	2021-10-08_14h31.53.553	THAI_DOC	2021.2.3	Win32	60.0240096	0	98	98	98	1
z	1	0.647						MONACO	p	6	24	baseline	250	parola	1	ong	0	no	MC20F10	20	F	2021-10-08_14h31.53.553	THAI_DOC	2021.2.3	Win32	60.0240096	0	99	99	99	1
z	1	1.273						DILUVIO	p	7	34	monitoring	0	parola	1	ong	0	no	MC20F10	20	F	2021-10-08_14h31.53.553	THAI_DOC	2021.2.3	Win32	60.0240096						0	0	0	0	1
z	0	0.662						PADATO	np	6	0	monitoring	250	nonparola	2	ong	0	no	MC20F10	20	F	2021-10-08_14h31.53.553	THAI_DOC	2021.2.3	Win32	60.0240096						0	1	1	1	1
z	1	0.663						STIVALE	p	7	10	monitoring	0	parola	1	ong	0	no	MC20F10	20	F	2021-10-08_14h31.53.553	THAI_DOC	2021.2.3	Win32	60.0240096						0	2	2	2	1
m	1	0.954						BAMMINO	np	7	0	monitoring	0	nonparola	2	ong	0	no	MC20F10	20	F	2021-10-08_14h31.53.553	THAI_DOC	2021.2.3	Win32	60.0240096						0	3	3	3	1
z	0	1.097						NUDOLA	np	6	0	monitoring	250	nonparola	2	ong	0	no	MC20F10	20	F	2021-10-08_14h31.53.553	THAI_DOC	2021.2.3	Win32	60.0240096						0	4	4	4	1
z	1	1.332						ZAMPINO	p	7	6	monitoring	500	parola	1	ong	0	no	MC20F10	20	F	2021-10-08_14h31.53.553	THAI_DOC	2021.2.3	Win32	60.0240096						0	5	5	5	1
z	1	0.796						CALDAIA	p	7	12	monitoring	250	parola	1	ong	0	no	MC20F10	20	F	2021-10-08_14h31.53.553	THAI_DOC	2021.2.3	Win32	60.0240096						0	6	6	6	1
m	1	1.167						FULGINE	np	7	0	monitoring	0	nonparola	2	ong	0	no	MC20F10	20	F	2021-10-08_14h31.53.553	THAI_DOC	2021.2.3	Win32	60.0240096						0	7	7	7	1
z	1	0.916						URANIO	p	6	9	monitoring	250	parola	1	ong	0	no	MC20F10	20	F	2021-10-08_14h31.53.553	THAI_DOC	2021.2.3	Win32	60.0240096						0	8	8	8	1
m	1	0.98						APISSO	np	6	0	monitoring	500	nonparola	2	ong	0	no	MC20F10	20	F	2021-10-08_14h31.53.553	THAI_DOC	2021.2.3	Win32	60.0240096						0	9	9	9	1
m	0	1.111						CAGERMA	np	7	0	monitoring	0	l	2	pmcue	0	no	MC20F10	20	F	2021-10-08_14h31.53.553	THAI_DOC	2021.2.3	Win32	60.0240096						0	10	10	10	1
z	1	0.732						TAZZINA	p	7	10	monitoring	250	parola	1	ong	0	no	MC20F10	20	F	2021-10-08_14h31.53.553	THAI_DOC	2021.2.3	Win32	60.0240096						0	11	11	11	1
z	1	0.694						VAPORE	p	6	40	monitoring	0	parola	1	ong	0	no	MC20F10	20	F	2021-10-08_14h31.53.553	THAI_DOC	2021.2.3	Win32	60.0240096						0	12	12	12	1
m	1	1.117						FEDORE	np	6	0	monitoring	250	nonparola	2	ong	0	no	MC20F10	20	F	2021-10-08_14h31.53.553	THAI_DOC	2021.2.3	Win32	60.0240096						0	13	13	13	1
z	1	0.863						MONTONE	p	7	8	monitoring	250	parola	1	ong	0	no	MC20F10	20	F	2021-10-08_14h31.53.553	THAI_DOC	2021.2.3	Win32	60.0240096						0	14	14	14	1
m	1	0.982						CANEZZA	np	7	0	monitoring	0	nonparola	2	ong	0	no	MC20F10	20	F	2021-10-08_14h31.53.553	THAI_DOC	2021.2.3	Win32	60.0240096						0	15	15	15	1
m	1	0.883						RAGINA	np	6	0	monitoring	250	nonparola	2	ong	0	no	MC20F10	20	F	2021-10-08_14h31.53.553	THAI_DOC	2021.2.3	Win32	60.0240096						0	16	16	16	1
z	1	0.699						AGNELLO	p	7	17	monitoring	250	parola	1	ong	0	no	MC20F10	20	F	2021-10-08_14h31.53.553	THAI_DOC	2021.2.3	Win32	60.0240096						0	17	17	17	1
m	1	0.936						PINARIO	np	7	0	monitoring	250	nonparola	2	ong	0	no	MC20F10	20	F	2021-10-08_14h31.53.553	THAI_DOC	2021.2.3	Win32	60.0240096						0	18	18	18	1
m	1	0.987						INDANO	np	6	0	monitoring	500	nonparola	2	ong	0	no	MC20F10	20	F	2021-10-08_14h31.53.553	THAI_DOC	2021.2.3	Win32	60.0240096						0	19	19	19	1
z	1	1.03						BISTURI	p	7	8	monitoring	250	parola	1	ong	0	no	MC20F10	20	F	2021-10-08_14h31.53.553	THAI_DOC	2021.2.3	Win32	60.0240096						0	20	20	20	1
m	1	0.811						SECONTO	np	7	0	monitoring	250	nonparola	2	ong	0	no	MC20F10	20	F	2021-10-08_14h31.53.553	THAI_DOC	2021.2.3	Win32	60.0240096						0	21	21	21	1
l	1	1.796						POMATA	p	6	0	monitoring	500	l	1	pmcue	0	no	MC20F10	20	F	2021-10-08_14h31.53.553	THAI_DOC	2021.2.3	Win32	60.0240096						0	22	22	22	1
m	1	1.376						UMETTA	np	6	0	monitoring	250	nonparola	2	ong	0	no	MC20F10	20	F	2021-10-08_14h31.53.553	THAI_DOC	2021.2.3	Win32	60.0240096						0	23	23	23	1
z	1	0.68						FRUSCIO	p	7	9	monitoring	0	parola	1	ong	0	no	MC20F10	20	F	2021-10-08_14h31.53.553	THAI_DOC	2021.2.3	Win32	60.0240096						0	24	24	24	1
z	1	0.781						ORDIGNO	p	7	15	monitoring	250	parola	1	ong	0	no	MC20F10	20	F	2021-10-08_14h31.53.553	THAI_DOC	2021.2.3	Win32	60.0240096						0	25	25	25	1
z	0	1.164						METALO	np	6	0	monitoring	0	nonparola	2	ong	0	no	MC20F10	20	F	2021-10-08_14h31.53.553	THAI_DOC	2021.2.3	Win32	60.0240096						0	26	26	26	1
m	1	0.83						GAVERA	np	6	0	monitoring	500	nonparola	2	ong	0	no	MC20F10	20	F	2021-10-08_14h31.53.553	THAI_DOC	2021.2.3	Win32	60.0240096						0	27	27	27	1
z	1	1.233						INSERTO	p	7	9	monitoring	0	parola	1	ong	0	no	MC20F10	20	F	2021-10-08_14h31.53.553	THAI_DOC	2021.2.3	Win32	60.0240096						0	28	28	28	1
z	1	1.116						VICARIO	p	7	9	monitoring	500	parola	1	ong	0	no	MC20F10	20	F	2021-10-08_14h31.53.553	THAI_DOC	2021.2.3	Win32	60.0240096						0	29	29	29	1
m	1	1.254						ACENDA	np	6	0	monitoring	0	nonparola	2	ong	0	no	MC20F10	20	F	2021-10-08_14h31.53.553	THAI_DOC	2021.2.3	Win32	60.0240096						0	30	30	30	1
z	1	1.164						DECADE	p	6	7	monitoring	0	parola	1	ong	0	no	MC20F10	20	F	2021-10-08_14h31.53.553	THAI_DOC	2021.2.3	Win32	60.0240096						0	31	31	31	1
m	1	0.928						PALETE	np	6	0	monitoring	500	nonparola	2	ong	0	no	MC20F10	20	F	2021-10-08_14h31.53.553	THAI_DOC	2021.2.3	Win32	60.0240096						0	32	32	32	1
z	1	1.08						SENAPE	p	6	17	monitoring	500	parola	1	ong	0	no	MC20F10	20	F	2021-10-08_14h31.53.553	THAI_DOC	2021.2.3	Win32	60.0240096						0	33	33	33	1
m	1	0.779						TENTONO	np	7	0	monitoring	0	nonparola	2	ong	0	no	MC20F10	20	F	2021-10-08_14h31.53.553	THAI_DOC	2021.2.3	Win32	60.0240096						0	34	34	34	1
l	1	0.78						MANICO	p	6	12	monitoring	0	l	1	pmcue	0	no	MC20F10	20	F	2021-10-08_14h31.53.553	THAI_DOC	2021.2.3	Win32	60.0240096						0	35	35	35	1
z	1	0.615						GETTONE	p	7	5	monitoring	250	parola	1	ong	0	no	MC20F10	20	F	2021-10-08_14h31.53.553	THAI_DOC	2021.2.3	Win32	60.0240096						0	36	36	36	1
m	1	0.815						CALERA	np	6	0	monitoring	500	nonparola	2	ong	0	no	MC20F10	20	F	2021-10-08_14h31.53.553	THAI_DOC	2021.2.3	Win32	60.0240096						0	37	37	37	1
z	1	0.697						USTIONE	p	7	20	monitoring	500	parola	1	ong	0	no	MC20F10	20	F	2021-10-08_14h31.53.553	THAI_DOC	2021.2.3	Win32	60.0240096						0	38	38	38	1
z	1	1.312						LEGNAME	p	7	7	monitoring	0	parola	1	ong	0	no	MC20F10	20	F	2021-10-08_14h31.53.553	THAI_DOC	2021.2.3	Win32	60.0240096						0	39	39	39	1
m	1	1.031						MODIVO	np	6	0	monitoring	0	nonparola	2	ong	0	no	MC20F10	20	F	2021-10-08_14h31.53.553	THAI_DOC	2021.2.3	Win32	60.0240096						0	40	40	40	1
z	1	0.751						RADURA	p	6	9	monitoring	0	parola	1	ong	0	no	MC20F10	20	F	2021-10-08_14h31.53.553	THAI_DOC	2021.2.3	Win32	60.0240096						0	41	41	41	1
m	1	0.832						TUANTO	np	6	0	monitoring	250	nonparola	2	ong	0	no	MC20F10	20	F	2021-10-08_14h31.53.553	THAI_DOC	2021.2.3	Win32	60.0240096						0	42	42	42	1
z	1	0.754						PICCONE	p	7	11	monitoring	0	parola	1	ong	0	no	MC20F10	20	F	2021-10-08_14h31.53.553	THAI_DOC	2021.2.3	Win32	60.0240096						0	43	43	43	1
m	1	0.913						LACREME	np	7	0	monitoring	250	nonparola	2	ong	0	no	MC20F10	20	F	2021-10-08_14h31.53.553	THAI_DOC	2021.2.3	Win32	60.0240096						0	44	44	44	1
m	1	0.935						DILITTA	np	7	0	monitoring	500	nonparola	2	ong	0	no	MC20F10	20	F	2021-10-08_14h31.53.553	THAI_DOC	2021.2.3	Win32	60.0240096						0	45	45	45	1
m	0	1.467						TOMANTE	np	7	0	monitoring	0	l	2	pmcue	0	no	MC20F10	20	F	2021-10-08_14h31.53.553	THAI_DOC	2021.2.3	Win32	60.0240096						0	46	46	46	1
z	1	0.699						OTTONE	p	6	17	monitoring	500	parola	1	ong	0	no	MC20F10	20	F	2021-10-08_14h31.53.553	THAI_DOC	2021.2.3	Win32	60.0240096						0	47	47	47	1
z	1	0.887						GAZEBO	p	6	8	monitoring	0	parola	1	ong	0	no	MC20F10	20	F	2021-10-08_14h31.53.553	THAI_DOC	2021.2.3	Win32	60.0240096						0	48	48	48	1
m	1	1.249						NENICO	np	6	0	monitoring	250	nonparola	2	ong	0	no	MC20F10	20	F	2021-10-08_14h31.53.553	THAI_DOC	2021.2.3	Win32	60.0240096						0	49	49	49	1
z	1	0.76						ARPIONE	p	7	12	monitoring	250	parola	1	ong	0	no	MC20F10	20	F	2021-10-08_14h31.53.553	THAI_DOC	2021.2.3	Win32	60.0240096						0	50	50	50	1
m	1	0.816						VANIGIA	np	7	0	monitoring	500	nonparola	2	ong	0	no	MC20F10	20	F	2021-10-08_14h31.53.553	THAI_DOC	2021.2.3	Win32	60.0240096						0	51	51	51	1
m	1	0.849						EBLISSE	np	7	0	monitoring	0	nonparola	2	ong	0	no	MC20F10	20	F	2021-10-08_14h31.53.553	THAI_DOC	2021.2.3	Win32	60.0240096						0	52	52	52	1
z	1	0.748						CARTINA	p	7	13	monitoring	250	parola	1	ong	0	no	MC20F10	20	F	2021-10-08_14h31.53.553	THAI_DOC	2021.2.3	Win32	60.0240096						0	53	53	53	1
m	1	0.926						TECITA	np	6	0	monitoring	500	nonparola	2	ong	0	no	MC20F10	20	F	2021-10-08_14h31.53.553	THAI_DOC	2021.2.3	Win32	60.0240096						0	54	54	54	1
z	1	0.717						FELINO	p	6	9	monitoring	500	parola	1	ong	0	no	MC20F10	20	F	2021-10-08_14h31.53.553	THAI_DOC	2021.2.3	Win32	60.0240096						0	55	55	55	1
m	1	1.033						GINEVRO	np	7	0	monitoring	250	nonparola	2	ong	0	no	MC20F10	20	F	2021-10-08_14h31.53.553	THAI_DOC	2021.2.3	Win32	60.0240096						0	56	56	56	1
m	1	0.933						ELANCO	np	6	0	monitoring	250	nonparola	2	ong	0	no	MC20F10	20	F	2021-10-08_14h31.53.553	THAI_DOC	2021.2.3	Win32	60.0240096						0	57	57	57	1
z	1	0.812						BIDONE	p	6	13	monitoring	0	parola	1	ong	0	no	MC20F10	20	F	2021-10-08_14h31.53.553	THAI_DOC	2021.2.3	Win32	60.0240096						0	58	58	58	1
z	1	1.2						LEMURE	p	6	3	monitoring	500	parola	1	ong	0	no	MC20F10	20	F	2021-10-08_14h31.53.553	THAI_DOC	2021.2.3	Win32	60.0240096						0	59	59	59	1
l	1	0.92						SAGOMA	p	6	0	monitoring	250	l	1	pmcue	0	no	MC20F10	20	F	2021-10-08_14h31.53.553	THAI_DOC	2021.2.3	Win32	60.0240096						0	60	60	60	1
z	1	0.819						REPERTO	p	7	7	monitoring	0	parola	1	ong	0	no	MC20F10	20	F	2021-10-08_14h31.53.553	THAI_DOC	2021.2.3	Win32	60.0240096						0	61	61	61	1
m	1	0.832						MIDULLO	np	7	0	monitoring	250	nonparola	2	ong	0	no	MC20F10	20	F	2021-10-08_14h31.53.553	THAI_DOC	2021.2.3	Win32	60.0240096						0	62	62	62	1
m	1	1.147						DANNOLA	np	7	0	monitoring	500	nonparola	2	ong	0	no	MC20F10	20	F	2021-10-08_14h31.53.553	THAI_DOC	2021.2.3	Win32	60.0240096						0	63	63	63	1
z	1	1.16						ORFANO	p	6	9	monitoring	500	parola	1	ong	0	no	MC20F10	20	F	2021-10-08_14h31.53.553	THAI_DOC	2021.2.3	Win32	60.0240096						0	64	64	64	1
m	1	0.8						BANENA	np	6	0	monitoring	250	nonparola	2	ong	0	no	MC20F10	20	F	2021-10-08_14h31.53.553	THAI_DOC	2021.2.3	Win32	60.0240096						0	65	65	65	1
m	1	1.032						FERPATA	np	7	0	monitoring	0	nonparola	2	ong	0	no	MC20F10	20	F	2021-10-08_14h31.53.553	THAI_DOC	2021.2.3	Win32	60.0240096						0	66	66	66	1
m	0	0.618						NEURONE	p	7	11	monitoring	250	parola	1	ong	0	no	MC20F10	20	F	2021-10-08_14h31.53.553	THAI_DOC	2021.2.3	Win32	60.0240096						0	67	67	67	1
m	1	1.234						LATTERA	np	7	0	monitoring	500	nonparola	2	ong	0	no	MC20F10	20	F	2021-10-08_14h31.53.553	THAI_DOC	2021.2.3	Win32	60.0240096						0	68	68	68	1
m	1	0.98						GESIONE	np	7	0	monitoring	500	nonparola	2	ong	0	no	MC20F10	20	F	2021-10-08_14h31.53.553	THAI_DOC	2021.2.3	Win32	60.0240096						0	69	69	69	1
z	1	1.732						PEDANA	p	6	18	monitoring	500	parola	1	ong	0	no	MC20F10	20	F	2021-10-08_14h31.53.553	THAI_DOC	2021.2.3	Win32	60.0240096						0	70	70	70	1
l	1	1.788						MACIATA	np	7	0	monitoring	500	l	2	pmcue	0	no	MC20F10	20	F	2021-10-08_14h31.53.553	THAI_DOC	2021.2.3	Win32	60.0240096						0	71	71	71	1
m	1	0.805						FIOLINO	np	7	0	monitoring	250	nonparola	2	ong	0	no	MC20F10	20	F	2021-10-08_14h31.53.553	THAI_DOC	2021.2.3	Win32	60.0240096						0	72	72	72	1
z	1	0.815						INGORGO	p	7	16	monitoring	0	parola	1	ong	0	no	MC20F10	20	F	2021-10-08_14h31.53.553	THAI_DOC	2021.2.3	Win32	60.0240096						0	73	73	73	1
m	1	0.817						IMPORO	np	6	0	monitoring	250	nonparola	2	ong	0	no	MC20F10	20	F	2021-10-08_14h31.53.553	THAI_DOC	2021.2.3	Win32	60.0240096						0	74	74	74	1
z	1	0.978						NOBILE	p	6	29	monitoring	500	parola	1	ong	0	no	MC20F10	20	F	2021-10-08_14h31.53.553	THAI_DOC	2021.2.3	Win32	60.0240096						0	75	75	75	1
z	1	1.152						MINIERA	p	7	19	monitoring	500	parola	1	ong	0	no	MC20F10	20	F	2021-10-08_14h31.53.553	THAI_DOC	2021.2.3	Win32	60.0240096						0	76	76	76	1
m	1	1.098						ALLARVE	np	7	0	monitoring	500	nonparola	2	ong	0	no	MC20F10	20	F	2021-10-08_14h31.53.553	THAI_DOC	2021.2.3	Win32	60.0240096						0	77	77	77	1
m	1	0.778						DIBANO	np	6	0	monitoring	250	nonparola	2	ong	0	no	MC20F10	20	F	2021-10-08_14h31.53.553	THAI_DOC	2021.2.3	Win32	60.0240096						0	78	78	78	1
z	1	0.672						FAGOTTO	p	7	7	monitoring	0	parola	1	ong	0	no	MC20F10	20	F	2021-10-08_14h31.53.553	THAI_DOC	2021.2.3	Win32	60.0240096						0	79	79	79	1
z	1	0.653						PALUDE	p	6	13	monitoring	0	parola	1	ong	0	no	MC20F10	20	F	2021-10-08_14h31.53.553	THAI_DOC	2021.2.3	Win32	60.0240096						0	80	80	80	1
m	1	0.848						MUDINO	np	6	0	monitoring	500	nonparola	2	ong	0	no	MC20F10	20	F	2021-10-08_14h31.53.553	THAI_DOC	2021.2.3	Win32	60.0240096						0	81	81	81	1
m	1	1.032						ESTEBA	np	6	0	monitoring	500	nonparola	2	ong	0	no	MC20F10	20	F	2021-10-08_14h31.53.553	THAI_DOC	2021.2.3	Win32	60.0240096						0	82	82	82	1
l	1	0.664						MANTIDE	p	7	9	monitoring	250	l	1	pmcue	0	no	MC20F10	20	F	2021-10-08_14h31.53.553	THAI_DOC	2021.2.3	Win32	60.0240096						0	83	83	83	1
z	1	1.017						UVETTA	p	6	11	monitoring	500	parola	1	ong	0	no	MC20F10	20	F	2021-10-08_14h31.53.553	THAI_DOC	2021.2.3	Win32	60.0240096						0	84	84	84	1
z	1	0.865						ESILIO	p	6	41	monitoring	250	parola	1	ong	0	no	MC20F10	20	F	2021-10-08_14h31.53.553	THAI_DOC	2021.2.3	Win32	60.0240096						0	85	85	85	1
m	1	1.358						RECRUTA	np	7	0	monitoring	500	nonparola	2	ong	0	no	MC20F10	20	F	2021-10-08_14h31.53.553	THAI_DOC	2021.2.3	Win32	60.0240096						0	86	86	86	1
z	1	0.847						TIMONE	p	7	31	monitoring	250	parola	1	ong	0	no	MC20F10	20	F	2021-10-08_14h31.53.553	THAI_DOC	2021.2.3	Win32	60.0240096						0	87	87	87	1
z	1	0.629						CAVOLO	p	6	13	monitoring	0	parola	1	ong	0	no	MC20F10	20	F	2021-10-08_14h31.53.553	THAI_DOC	2021.2.3	Win32	60.0240096						0	88	88	88	1
m	1	1.196						NOTTARE	np	7	0	monitoring	500	nonparola	2	ong	0	no	MC20F10	20	F	2021-10-08_14h31.53.553	THAI_DOC	2021.2.3	Win32	60.0240096						0	89	89	89	1
z	1	1.098						LICHENE	p	7	7	monitoring	0	parola	1	ong	0	no	MC20F10	20	F	2021-10-08_14h31.53.553	THAI_DOC	2021.2.3	Win32	60.0240096						0	90	90	90	1
m	1	1.015						PUSTINO	np	7	0	monitoring	500	nonparola	2	ong	0	no	MC20F10	20	F	2021-10-08_14h31.53.553	THAI_DOC	2021.2.3	Win32	60.0240096						0	91	91	91	1
z	1	0.699						MULINO	p	6	7	monitoring	0	parola	1	ong	0	no	MC20F10	20	F	2021-10-08_14h31.53.553	THAI_DOC	2021.2.3	Win32	60.0240096						0	92	92	92	1
m	1	0.731						VAROLO	np	6	0	monitoring	0	nonparola	2	ong	0	no	MC20F10	20	F	2021-10-08_14h31.53.553	THAI_DOC	2021.2.3	Win32	60.0240096						0	93	93	93	1
l	1	1.222						ENIGMA	p	6	9	monitoring	500	l	1	pmcue	0	no	MC20F10	20	F	2021-10-08_14h31.53.553	THAI_DOC	2021.2.3	Win32	60.0240096						0	94	94	94	1
z	1	1.034						NARICE	p	6	15	monitoring	250	parola	1	ong	0	no	MC20F10	20	F	2021-10-08_14h31.53.553	THAI_DOC	2021.2.3	Win32	60.0240096						0	95	95	95	1
m	1	1.115						CAVIDE	np	6	0	monitoring	500	nonparola	2	ong	0	no	MC20F10	20	F	2021-10-08_14h31.53.553	THAI_DOC	2021.2.3	Win32	60.0240096						0	96	96	96	1
m	1	1.049						VOLACE	np	6	0	monitoring	0	nonparola	2	ong	0	no	MC20F10	20	F	2021-10-08_14h31.53.553	THAI_DOC	2021.2.3	Win32	60.0240096						0	97	97	97	1
m	1	1.163						SADICE	np	6	0	monitoring	0	nonparola	2	ong	0	no	MC20F10	20	F	2021-10-08_14h31.53.553	THAI_DOC	2021.2.3	Win32	60.0240096						0	98	98	98	1
z	1	0.764						VORTICE	p	7	14	monitoring	250	parola	1	ong	0	no	MC20F10	20	F	2021-10-08_14h31.53.553	THAI_DOC	2021.2.3	Win32	60.0240096						0	99	99	99	1
																			MC20F10	20	F	2021-10-08_14h31.53.553	THAI_DOC	2021.2.3	Win32	60.0240096											y	1	7.158	n	1	8.751	n	1	10.918
