# Supplementary material for: Thinking about it: the impact of COVID-19-related stimuli on prospective memory
Source: PeerJ. 2023 Nov 16;11:e16389. doi: 10.7717/peerj.16389 (PMC10657566; doi:10.7717/peerj.16389)
Supplement: Supplemental Information 4 — The raw data from both the task and the questionnaire. Both folders are divided in the three conditions (COV, DOC, and NEGA) depending on the presented video clip. [file peerj-11-16389-s004.zip › Data/RAW_Data_Task/DOC_version/SN19F9_doc.csv]

trial_key.keys	trial_key.corr	trial_key.rt	trials_loop_practice.thisRepN	trials_loop_practice.thisTrialN	trials_loop_practice.thisN	trials_loop_practice.thisIndex	trials_loop_practice.ran	stimolo	parolanonparola	lunghezza	frequenza	blocco	jitter	rispcorr	StimTrig	stim_type	stimulus_after	underline	ID_Soggetto*	Età*	Sesso	date	expName	psychopyVersion	OS	frameRate	trials_loop_baseline.thisRepN	trials_loop_baseline.thisTrialN	trials_loop_baseline.thisN	trials_loop_baseline.thisIndex	trials_loop_baseline.ran	trials_loop_attention.thisRepN	trials_loop_attention.thisTrialN	trials_loop_attention.thisN	trials_loop_attention.thisIndex	trials_loop_attention.ran	neutral1_key.keys	neutral1_key.corr	neutral1_key.rt	neutral1_key_2.keys	neutral1_key_2.corr	neutral1_key_2.rt	neutral1_key_3.keys	neutral1_key_3.corr	neutral1_key_3.rt
m	1	0.8252	0	0	0	0	1	ARANCIA	p	7	31	practice	500	parola	1	ong	0	no	SN19F9	19	F	2021-10-09_13h28.51.725	THAI_DOC	2021.2.3	MacIntel	30.00120005
z	1	0.6355	0	1	1	1	1	RECINA	np	6	0	practice	500	nonparola	2	ong	0	no	SN19F9	19	F	2021-10-09_13h28.51.725	THAI_DOC	2021.2.3	MacIntel	30.00120005
z	1	0.6454	0	2	2	2	1	TUCCANA	np	7	0	practice	250	nonparola	2	ong	0	no	SN19F9	19	F	2021-10-09_13h28.51.725	THAI_DOC	2021.2.3	MacIntel	30.00120005
m	1	0.6495	0	3	3	3	1	PETTINE	p	7	1	practice	0	parola	1	ong	0	no	SN19F9	19	F	2021-10-09_13h28.51.725	THAI_DOC	2021.2.3	MacIntel	30.00120005
z	1	0.75	0	4	4	4	1	INFITO	np	6	0	practice	500	nonparola	2	ong	0	no	SN19F9	19	F	2021-10-09_13h28.51.725	THAI_DOC	2021.2.3	MacIntel	30.00120005
m	1	0.6317	0	5	5	5	1	GIUDICE	p	7	374	practice	500	parola	1	ong	0	no	SN19F9	19	F	2021-10-09_13h28.51.725	THAI_DOC	2021.2.3	MacIntel	30.00120005
m	1	0.6002	0	6	6	6	1	VOLANTE	p	7	89	practice	0	parola	1	ong	0	no	SN19F9	19	F	2021-10-09_13h28.51.725	THAI_DOC	2021.2.3	MacIntel	30.00120005
z	1	0.5457	0	7	7	7	1	CUBELA	np	6	0	practice	250	nonparola	2	ong	0	no	SN19F9	19	F	2021-10-09_13h28.51.725	THAI_DOC	2021.2.3	MacIntel	30.00120005
z	1	0.7593	0	8	8	8	1	LUGGINE	np	7	0	practice	0	nonparola	2	ong	0	no	SN19F9	19	F	2021-10-09_13h28.51.725	THAI_DOC	2021.2.3	MacIntel	30.00120005
m	1	0.4942	0	9	9	9	1	DISEGNO	p	7	201	practice	0	parola	1	ong	0	no	SN19F9	19	F	2021-10-09_13h28.51.725	THAI_DOC	2021.2.3	MacIntel	30.00120005
m	1	0.6957						RELITTO	p	7	8	baseline	500	parola	1	ong	0	no	SN19F9	19	F	2021-10-09_13h28.51.725	THAI_DOC	2021.2.3	MacIntel	30.00120005	0	0	0	0	1
m	1	0.7167						GERANIO	p	7	12	baseline	250	parola	1	ong	0	no	SN19F9	19	F	2021-10-09_13h28.51.725	THAI_DOC	2021.2.3	MacIntel	30.00120005	0	1	1	1	1
z	1	0.6487						VANANGA	np	7	0	baseline	0	nonparola	2	ong	0	no	SN19F9	19	F	2021-10-09_13h28.51.725	THAI_DOC	2021.2.3	MacIntel	30.00120005	0	2	2	2	1
m	1	0.7726						NATICA	p	6	5	baseline	250	parola	1	ong	0	no	SN19F9	19	F	2021-10-09_13h28.51.725	THAI_DOC	2021.2.3	MacIntel	30.00120005	0	3	3	3	1
z	1	0.5771						USTELLO	np	7	0	baseline	500	nonparola	2	ong	0	no	SN19F9	19	F	2021-10-09_13h28.51.725	THAI_DOC	2021.2.3	MacIntel	30.00120005	0	4	4	4	1
m	1	1.0547						METANO	p	6	17	baseline	250	parola	1	ong	0	no	SN19F9	19	F	2021-10-09_13h28.51.725	THAI_DOC	2021.2.3	MacIntel	30.00120005	0	5	5	5	1
z	1	1.0592						FIURIA	np	6	0	baseline	500	nonparola	2	ong	0	no	SN19F9	19	F	2021-10-09_13h28.51.725	THAI_DOC	2021.2.3	MacIntel	30.00120005	0	6	6	6	1
m	1	1.079						SUGHERO	p	7	5	baseline	250	parola	1	ong	0	no	SN19F9	19	F	2021-10-09_13h28.51.725	THAI_DOC	2021.2.3	MacIntel	30.00120005	0	7	7	7	1
z	1	0.6619						PIROTA	np	6	0	baseline	250	nonparola	2	ong	0	no	SN19F9	19	F	2021-10-09_13h28.51.725	THAI_DOC	2021.2.3	MacIntel	30.00120005	0	8	8	8	1
m	0	0.7235						BAMBORA	np	7	0	baseline	0	nonparola	2	ong	0	no	SN19F9	19	F	2021-10-09_13h28.51.725	THAI_DOC	2021.2.3	MacIntel	30.00120005	0	9	9	9	1
m	1	0.6033						PETALO	p	6	27	baseline	250	parola	1	ong	0	no	SN19F9	19	F	2021-10-09_13h28.51.725	THAI_DOC	2021.2.3	MacIntel	30.00120005	0	10	10	10	1
m	1	0.8078						ELMETTO	p	7	5	baseline	0	parola	1	ong	0	no	SN19F9	19	F	2021-10-09_13h28.51.725	THAI_DOC	2021.2.3	MacIntel	30.00120005	0	11	11	11	1
z	1	0.7486						DOBILE	np	6	0	baseline	250	nonparola	2	ong	0	no	SN19F9	19	F	2021-10-09_13h28.51.725	THAI_DOC	2021.2.3	MacIntel	30.00120005	0	12	12	12	1
z	0	0.6219						BAVERO	p	6	7	baseline	0	parola	1	ong	0	no	SN19F9	19	F	2021-10-09_13h28.51.725	THAI_DOC	2021.2.3	MacIntel	30.00120005	0	13	13	13	1
m	1	0.7488						VALENZA	p	7	10	baseline	500	parola	1	ong	0	no	SN19F9	19	F	2021-10-09_13h28.51.725	THAI_DOC	2021.2.3	MacIntel	30.00120005	0	14	14	14	1
z	1	0.7514						ORDONE	np	6	0	baseline	250	nonparola	2	ong	0	no	SN19F9	19	F	2021-10-09_13h28.51.725	THAI_DOC	2021.2.3	MacIntel	30.00120005	0	15	15	15	1
z	1	0.8251						TERPONE	np	7	0	baseline	250	nonparola	2	ong	0	no	SN19F9	19	F	2021-10-09_13h28.51.725	THAI_DOC	2021.2.3	MacIntel	30.00120005	0	16	16	16	1
m	1	0.7277						INCHINO	p	7	10	baseline	250	parola	1	ong	0	no	SN19F9	19	F	2021-10-09_13h28.51.725	THAI_DOC	2021.2.3	MacIntel	30.00120005	0	17	17	17	1
m	1	1.0167						ETTARO	p	6	31	baseline	0	parola	1	ong	0	no	SN19F9	19	F	2021-10-09_13h28.51.725	THAI_DOC	2021.2.3	MacIntel	30.00120005	0	18	18	18	1
z	1	0.5672						LUVACA	np	6	0	baseline	250	nonparola	2	ong	0	no	SN19F9	19	F	2021-10-09_13h28.51.725	THAI_DOC	2021.2.3	MacIntel	30.00120005	0	19	19	19	1
m	1	0.5562						DUETTO	p	6	23	baseline	500	parola	1	ong	0	no	SN19F9	19	F	2021-10-09_13h28.51.725	THAI_DOC	2021.2.3	MacIntel	30.00120005	0	20	20	20	1
z	1	0.689						PUPILE	np	6	0	baseline	250	nonparola	2	ong	0	no	SN19F9	19	F	2021-10-09_13h28.51.725	THAI_DOC	2021.2.3	MacIntel	30.00120005	0	21	21	21	1
z	1	0.7209						STOVACO	np	7	0	baseline	0	nonparola	2	ong	0	no	SN19F9	19	F	2021-10-09_13h28.51.725	THAI_DOC	2021.2.3	MacIntel	30.00120005	0	22	22	22	1
m	1	0.7938						BARILE	p	6	7	baseline	500	parola	1	ong	0	no	SN19F9	19	F	2021-10-09_13h28.51.725	THAI_DOC	2021.2.3	MacIntel	30.00120005	0	23	23	23	1
z	1	0.8796						RANAIO	np	6	0	baseline	250	nonparola	2	ong	0	no	SN19F9	19	F	2021-10-09_13h28.51.725	THAI_DOC	2021.2.3	MacIntel	30.00120005	0	24	24	24	1
m	1	0.6851						CAVERNA	p	7	14	baseline	250	parola	1	ong	0	no	SN19F9	19	F	2021-10-09_13h28.51.725	THAI_DOC	2021.2.3	MacIntel	30.00120005	0	25	25	25	1
z	1	0.6535						ROTOIA	np	7	0	baseline	500	nonparola	2	ong	0	no	SN19F9	19	F	2021-10-09_13h28.51.725	THAI_DOC	2021.2.3	MacIntel	30.00120005	0	26	26	26	1
m	1	0.768						ALTURA	p	6	8	baseline	500	parola	1	ong	0	no	SN19F9	19	F	2021-10-09_13h28.51.725	THAI_DOC	2021.2.3	MacIntel	30.00120005	0	27	27	27	1
m	1	0.5925						DIPINTO	p	7	21	baseline	0	parola	1	ong	0	no	SN19F9	19	F	2021-10-09_13h28.51.725	THAI_DOC	2021.2.3	MacIntel	30.00120005	0	28	28	28	1
m	1	0.7209						LEGUME	p	6	11	baseline	250	parola	1	ong	0	no	SN19F9	19	F	2021-10-09_13h28.51.725	THAI_DOC	2021.2.3	MacIntel	30.00120005	0	29	29	29	1
z	1	0.7108						FEDINO	np	6	0	baseline	500	nonparola	2	ong	0	no	SN19F9	19	F	2021-10-09_13h28.51.725	THAI_DOC	2021.2.3	MacIntel	30.00120005	0	30	30	30	1
m	1	0.6917						MENSOLA	p	7	7	baseline	0	parola	1	ong	0	no	SN19F9	19	F	2021-10-09_13h28.51.725	THAI_DOC	2021.2.3	MacIntel	30.00120005	0	31	31	31	1
z	1	0.7251						ALCUME	np	6	0	baseline	500	nonparola	2	ong	0	no	SN19F9	19	F	2021-10-09_13h28.51.725	THAI_DOC	2021.2.3	MacIntel	30.00120005	0	32	32	32	1
m	1	0.6834						INNESTO	p	6	13	baseline	0	parola	1	ong	0	no	SN19F9	19	F	2021-10-09_13h28.51.725	THAI_DOC	2021.2.3	MacIntel	30.00120005	0	33	33	33	1
z	1	0.751						LAVENDA	np	7	0	baseline	0	nonparola	2	ong	0	no	SN19F9	19	F	2021-10-09_13h28.51.725	THAI_DOC	2021.2.3	MacIntel	30.00120005	0	34	34	34	1
m	1	0.7083						SLAVINA	p	7	5	baseline	500	parola	1	ong	0	no	SN19F9	19	F	2021-10-09_13h28.51.725	THAI_DOC	2021.2.3	MacIntel	30.00120005	0	35	35	35	1
z	0	0.5629						ORMONE	p	6	6	baseline	500	parola	1	ong	0	no	SN19F9	19	F	2021-10-09_13h28.51.725	THAI_DOC	2021.2.3	MacIntel	30.00120005	0	36	36	36	1
z	1	0.8526						UMIONE	np	6	0	baseline	0	nonparola	2	ong	0	no	SN19F9	19	F	2021-10-09_13h28.51.725	THAI_DOC	2021.2.3	MacIntel	30.00120005	0	37	37	37	1
m	1	0.7259						SALAME	p	6	14	baseline	0	parola	1	ong	0	no	SN19F9	19	F	2021-10-09_13h28.51.725	THAI_DOC	2021.2.3	MacIntel	30.00120005	0	38	38	38	1
z	1	0.6919						GANDOLA	np	7	0	baseline	500	nonparola	2	ong	0	no	SN19F9	19	F	2021-10-09_13h28.51.725	THAI_DOC	2021.2.3	MacIntel	30.00120005	0	39	39	39	1
z	1	0.9156						DIGEGNO	np	7	0	baseline	500	nonparola	2	ong	0	no	SN19F9	19	F	2021-10-09_13h28.51.725	THAI_DOC	2021.2.3	MacIntel	30.00120005	0	40	40	40	1
z	1	0.884						BACRECA	np	7	0	baseline	0	nonparola	2	ong	0	no	SN19F9	19	F	2021-10-09_13h28.51.725	THAI_DOC	2021.2.3	MacIntel	30.00120005	0	41	41	41	1
z	0	1.0015						RUDERE	p	6	8	baseline	250	parola	1	ong	0	no	SN19F9	19	F	2021-10-09_13h28.51.725	THAI_DOC	2021.2.3	MacIntel	30.00120005	0	42	42	42	1
z	1	0.7794						OSCITE	np	6	0	baseline	250	nonparola	2	ong	0	no	SN19F9	19	F	2021-10-09_13h28.51.725	THAI_DOC	2021.2.3	MacIntel	30.00120005	0	43	43	43	1
m	1	0.5336						NETTARE	p	7	14	baseline	500	parola	1	ong	0	no	SN19F9	19	F	2021-10-09_13h28.51.725	THAI_DOC	2021.2.3	MacIntel	30.00120005	0	44	44	44	1
z	1	0.8904						PENTERA	np	7	0	baseline	0	nonparola	2	ong	0	no	SN19F9	19	F	2021-10-09_13h28.51.725	THAI_DOC	2021.2.3	MacIntel	30.00120005	0	45	45	45	1
z	1	0.7196						NEBOZIO	np	7	0	baseline	250	nonparola	2	ong	0	no	SN19F9	19	F	2021-10-09_13h28.51.725	THAI_DOC	2021.2.3	MacIntel	30.00120005	0	46	46	46	1
m	1	0.6124						ZATTERA	p	7	14	baseline	500	parola	1	ong	0	no	SN19F9	19	F	2021-10-09_13h28.51.725	THAI_DOC	2021.2.3	MacIntel	30.00120005	0	47	47	47	1
m	1	0.6892						LAMIERA	p	7	11	baseline	500	parola	1	ong	0	no	SN19F9	19	F	2021-10-09_13h28.51.725	THAI_DOC	2021.2.3	MacIntel	30.00120005	0	48	48	48	1
z	1	0.6486						CULINA	np	6	0	baseline	500	nonparola	2	ong	0	no	SN19F9	19	F	2021-10-09_13h28.51.725	THAI_DOC	2021.2.3	MacIntel	30.00120005	0	49	49	49	1
m	1	1.0489						FALANGE	p	7	9	baseline	250	parola	1	ong	0	no	SN19F9	19	F	2021-10-09_13h28.51.725	THAI_DOC	2021.2.3	MacIntel	30.00120005	0	50	50	50	1
m	1	0.5241						PEDALE	p	6	16	baseline	500	parola	1	ong	0	no	SN19F9	19	F	2021-10-09_13h28.51.725	THAI_DOC	2021.2.3	MacIntel	30.00120005	0	51	51	51	1
z	1	0.7449						METARDO	np	7	0	baseline	500	nonparola	2	ong	0	no	SN19F9	19	F	2021-10-09_13h28.51.725	THAI_DOC	2021.2.3	MacIntel	30.00120005	0	52	52	52	1
m	1	0.7323						EMPORIO	p	7	3	baseline	250	parola	1	ong	0	no	SN19F9	19	F	2021-10-09_13h28.51.725	THAI_DOC	2021.2.3	MacIntel	30.00120005	0	53	53	53	1
z	1	0.848						TAPORE	np	6	0	baseline	0	nonparola	2	ong	0	no	SN19F9	19	F	2021-10-09_13h28.51.725	THAI_DOC	2021.2.3	MacIntel	30.00120005	0	54	54	54	1
z	1	0.7919						DENTIDE	np	7	0	baseline	250	nonparola	2	ong	0	no	SN19F9	19	F	2021-10-09_13h28.51.725	THAI_DOC	2021.2.3	MacIntel	30.00120005	0	55	55	55	1
z	1	0.7351						SEPERTO	np	7	0	baseline	500	nonparola	2	ong	0	no	SN19F9	19	F	2021-10-09_13h28.51.725	THAI_DOC	2021.2.3	MacIntel	30.00120005	0	56	56	56	1
m	1	0.6532						MUCOSA	p	6	6	baseline	500	parola	1	ong	0	no	SN19F9	19	F	2021-10-09_13h28.51.725	THAI_DOC	2021.2.3	MacIntel	30.00120005	0	57	57	57	1
z	1	0.7655						BECULLA	np	7	0	baseline	250	nonparola	2	ong	0	no	SN19F9	19	F	2021-10-09_13h28.51.725	THAI_DOC	2021.2.3	MacIntel	30.00120005	0	58	58	58	1
z	0	0.7353						FUCINA	p	6	8	baseline	250	parola	1	ong	0	no	SN19F9	19	F	2021-10-09_13h28.51.725	THAI_DOC	2021.2.3	MacIntel	30.00120005	0	59	59	59	1
m	1	0.6122						ECLISSI	p	7	5	baseline	0	parola	1	ong	0	no	SN19F9	19	F	2021-10-09_13h28.51.725	THAI_DOC	2021.2.3	MacIntel	30.00120005	0	60	60	60	1
m	1	0.6007						TROFEO	p	6	23	baseline	250	parola	1	ong	0	no	SN19F9	19	F	2021-10-09_13h28.51.725	THAI_DOC	2021.2.3	MacIntel	30.00120005	0	61	61	61	1
m	1	0.6804						ROTTAME	p	7	7	baseline	0	parola	1	ong	0	no	SN19F9	19	F	2021-10-09_13h28.51.725	THAI_DOC	2021.2.3	MacIntel	30.00120005	0	62	62	62	1
z	1	0.6998						MENDOLO	np	7	0	baseline	500	nonparola	2	ong	0	no	SN19F9	19	F	2021-10-09_13h28.51.725	THAI_DOC	2021.2.3	MacIntel	30.00120005	0	63	63	63	1
z	1	0.9697						ARSINE	np	6	0	baseline	250	nonparola	2	ong	0	no	SN19F9	19	F	2021-10-09_13h28.51.725	THAI_DOC	2021.2.3	MacIntel	30.00120005	0	64	64	64	1
m	1	0.5863						TISANA	p	6	7	baseline	0	parola	1	ong	0	no	SN19F9	19	F	2021-10-09_13h28.51.725	THAI_DOC	2021.2.3	MacIntel	30.00120005	0	65	65	65	1
z	1	0.7113						ORLINO	np	6	0	baseline	0	nonparola	2	ong	0	no	SN19F9	19	F	2021-10-09_13h28.51.725	THAI_DOC	2021.2.3	MacIntel	30.00120005	0	66	66	66	1
m	1	0.6174						ARINGA	p	6	9	baseline	500	parola	1	ong	0	no	SN19F9	19	F	2021-10-09_13h28.51.725	THAI_DOC	2021.2.3	MacIntel	30.00120005	0	67	67	67	1
z	1	0.9324						TENGINE	np	7	0	baseline	0	nonparola	2	ong	0	no	SN19F9	19	F	2021-10-09_13h28.51.725	THAI_DOC	2021.2.3	MacIntel	30.00120005	0	68	68	68	1
m	1	0.5338						ATTICO	p	6	6	baseline	500	parola	1	ong	0	no	SN19F9	19	F	2021-10-09_13h28.51.725	THAI_DOC	2021.2.3	MacIntel	30.00120005	0	69	69	69	1
z	1	0.6769						VENORE	np	6	0	baseline	250	nonparola	2	ong	0	no	SN19F9	19	F	2021-10-09_13h28.51.725	THAI_DOC	2021.2.3	MacIntel	30.00120005	0	70	70	70	1
z	0	0.7824						DARSENA	p	7	9	baseline	0	parola	1	ong	0	no	SN19F9	19	F	2021-10-09_13h28.51.725	THAI_DOC	2021.2.3	MacIntel	30.00120005	0	71	71	71	1
m	0	0.6263						ALCIERE	np	7	0	baseline	250	nonparola	2	ong	0	no	SN19F9	19	F	2021-10-09_13h28.51.725	THAI_DOC	2021.2.3	MacIntel	30.00120005	0	72	72	72	1
z	1	0.8978						ENTIMO	np	6	0	baseline	0	nonparola	2	ong	0	no	SN19F9	19	F	2021-10-09_13h28.51.725	THAI_DOC	2021.2.3	MacIntel	30.00120005	0	73	73	73	1
m	1	0.5241						LIVIDO	p	6	8	baseline	500	parola	1	ong	0	no	SN19F9	19	F	2021-10-09_13h28.51.725	THAI_DOC	2021.2.3	MacIntel	30.00120005	0	74	74	74	1
m	1	0.5518						NAUSEA	p	6	15	baseline	0	parola	1	ong	0	no	SN19F9	19	F	2021-10-09_13h28.51.725	THAI_DOC	2021.2.3	MacIntel	30.00120005	0	75	75	75	1
z	1	0.8561						VERCACE	np	7	0	baseline	500	nonparola	2	ong	0	no	SN19F9	19	F	2021-10-09_13h28.51.725	THAI_DOC	2021.2.3	MacIntel	30.00120005	0	76	76	76	1
m	1	0.5625						COFANO	p	6	9	baseline	0	parola	1	ong	0	no	SN19F9	19	F	2021-10-09_13h28.51.725	THAI_DOC	2021.2.3	MacIntel	30.00120005	0	77	77	77	1
z	1	0.8611						USPICIO	np	7	0	baseline	250	nonparola	2	ong	0	no	SN19F9	19	F	2021-10-09_13h28.51.725	THAI_DOC	2021.2.3	MacIntel	30.00120005	0	78	78	78	1
m	1	0.5447						IMBUTO	p	6	9	baseline	0	parola	1	ong	0	no	SN19F9	19	F	2021-10-09_13h28.51.725	THAI_DOC	2021.2.3	MacIntel	30.00120005	0	79	79	79	1
z	1	0.7934						SADIVA	np	6	0	baseline	500	nonparola	2	ong	0	no	SN19F9	19	F	2021-10-09_13h28.51.725	THAI_DOC	2021.2.3	MacIntel	30.00120005	0	80	80	80	1
m	1	0.5155						BOZZOLO	p	7	7	baseline	0	parola	1	ong	0	no	SN19F9	19	F	2021-10-09_13h28.51.725	THAI_DOC	2021.2.3	MacIntel	30.00120005	0	81	81	81	1
z	1	0.7334						OMPICCIO	np	7	0	baseline	0	nonparola	2	ong	0	no	SN19F9	19	F	2021-10-09_13h28.51.725	THAI_DOC	2021.2.3	MacIntel	30.00120005	0	82	82	82	1
z	1	0.7522						LIMPONE	np	7	0	baseline	500	nonparola	2	ong	0	no	SN19F9	19	F	2021-10-09_13h28.51.725	THAI_DOC	2021.2.3	MacIntel	30.00120005	0	83	83	83	1
z	1	0.7573						NARCICO	np	7	0	baseline	250	nonparola	2	ong	0	no	SN19F9	19	F	2021-10-09_13h28.51.725	THAI_DOC	2021.2.3	MacIntel	30.00120005	0	84	84	84	1
m	1	0.5906						PASCOLO	p	7	7	baseline	0	parola	1	ong	0	no	SN19F9	19	F	2021-10-09_13h28.51.725	THAI_DOC	2021.2.3	MacIntel	30.00120005	0	85	85	85	1
m	0	0.6636						INSOGNA	np	7	0	baseline	250	nonparola	2	ong	0	no	SN19F9	19	F	2021-10-09_13h28.51.725	THAI_DOC	2021.2.3	MacIntel	30.00120005	0	86	86	86	1
m	1	0.7425						PATINA	p	6	14	baseline	250	parola	1	ong	0	no	SN19F9	19	F	2021-10-09_13h28.51.725	THAI_DOC	2021.2.3	MacIntel	30.00120005	0	87	87	87	1
m	0	0.695						ADOLTO	np	7	0	baseline	0	nonparola	2	ong	0	no	SN19F9	19	F	2021-10-09_13h28.51.725	THAI_DOC	2021.2.3	MacIntel	30.00120005	0	88	88	88	1
m	1	0.7392						UTENTE	p	6	34	baseline	0	parola	1	ong	0	no	SN19F9	19	F	2021-10-09_13h28.51.725	THAI_DOC	2021.2.3	MacIntel	30.00120005	0	89	89	89	1
z	1	0.7403						CIPELLA	np	7	0	baseline	500	nonparola	2	ong	0	no	SN19F9	19	F	2021-10-09_13h28.51.725	THAI_DOC	2021.2.3	MacIntel	30.00120005	0	90	90	90	1
m	1	0.9929						GINEPRO	p	7	10	baseline	0	parola	1	ong	0	no	SN19F9	19	F	2021-10-09_13h28.51.725	THAI_DOC	2021.2.3	MacIntel	30.00120005	0	91	91	91	1
z	1	0.7552						NONATO	np	6	0	baseline	500	nonparola	2	ong	0	no	SN19F9	19	F	2021-10-09_13h28.51.725	THAI_DOC	2021.2.3	MacIntel	30.00120005	0	92	92	92	1
m	1	0.7912						CALICE	p	6	10	baseline	0	parola	1	ong	0	no	SN19F9	19	F	2021-10-09_13h28.51.725	THAI_DOC	2021.2.3	MacIntel	30.00120005	0	93	93	93	1
m	1	0.7668						TORACE	p	6	31	baseline	250	parola	1	ong	0	no	SN19F9	19	F	2021-10-09_13h28.51.725	THAI_DOC	2021.2.3	MacIntel	30.00120005	0	94	94	94	1
z	0	0.8227						REDINE	p	6	8	baseline	500	parola	1	ong	0	no	SN19F9	19	F	2021-10-09_13h28.51.725	THAI_DOC	2021.2.3	MacIntel	30.00120005	0	95	95	95	1
m	1	0.6306						GOMITO	p	6	35	baseline	0	parola	1	ong	0	no	SN19F9	19	F	2021-10-09_13h28.51.725	THAI_DOC	2021.2.3	MacIntel	30.00120005	0	96	96	96	1
z	1	1.1639						INGENSO	np	7	0	baseline	500	nonparola	2	ong	0	no	SN19F9	19	F	2021-10-09_13h28.51.725	THAI_DOC	2021.2.3	MacIntel	30.00120005	0	97	97	97	1
z	1	0.7996						COVALLO	np	7	0	baseline	250	nonparola	2	ong	0	no	SN19F9	19	F	2021-10-09_13h28.51.725	THAI_DOC	2021.2.3	MacIntel	30.00120005	0	98	98	98	1
m	1	0.6882						MONACO	p	6	24	baseline	250	parola	1	ong	0	no	SN19F9	19	F	2021-10-09_13h28.51.725	THAI_DOC	2021.2.3	MacIntel	30.00120005	0	99	99	99	1
m	1	1.1558						DILUVIO	p	7	34	monitoring	0	parola	1	ong	0	no	SN19F9	19	F	2021-10-09_13h28.51.725	THAI_DOC	2021.2.3	MacIntel	30.00120005						0	0	0	0	1
z	1	0.7325						PADATO	np	6	0	monitoring	250	nonparola	2	ong	0	no	SN19F9	19	F	2021-10-09_13h28.51.725	THAI_DOC	2021.2.3	MacIntel	30.00120005						0	1	1	1	1
m	1	0.8759						STIVALE	p	7	10	monitoring	0	parola	1	ong	0	no	SN19F9	19	F	2021-10-09_13h28.51.725	THAI_DOC	2021.2.3	MacIntel	30.00120005						0	2	2	2	1
z	1	1.1904						BAMMINO	np	7	0	monitoring	0	nonparola	2	ong	0	no	SN19F9	19	F	2021-10-09_13h28.51.725	THAI_DOC	2021.2.3	MacIntel	30.00120005						0	3	3	3	1
z	1	1.4146						NUDOLA	np	6	0	monitoring	250	nonparola	2	ong	0	no	SN19F9	19	F	2021-10-09_13h28.51.725	THAI_DOC	2021.2.3	MacIntel	30.00120005						0	4	4	4	1
m	1	0.8846						ZAMPINO	p	7	6	monitoring	500	parola	1	ong	0	no	SN19F9	19	F	2021-10-09_13h28.51.725	THAI_DOC	2021.2.3	MacIntel	30.00120005						0	5	5	5	1
m	1	0.8467						CALDAIA	p	7	12	monitoring	250	parola	1	ong	0	no	SN19F9	19	F	2021-10-09_13h28.51.725	THAI_DOC	2021.2.3	MacIntel	30.00120005						0	6	6	6	1
z	1	1.0988						FULGINE	np	7	0	monitoring	0	nonparola	2	ong	0	no	SN19F9	19	F	2021-10-09_13h28.51.725	THAI_DOC	2021.2.3	MacIntel	30.00120005						0	7	7	7	1
m	1	1.1056						URANIO	p	6	9	monitoring	250	parola	1	ong	0	no	SN19F9	19	F	2021-10-09_13h28.51.725	THAI_DOC	2021.2.3	MacIntel	30.00120005						0	8	8	8	1
z	1	0.8664						APISSO	np	6	0	monitoring	500	nonparola	2	ong	0	no	SN19F9	19	F	2021-10-09_13h28.51.725	THAI_DOC	2021.2.3	MacIntel	30.00120005						0	9	9	9	1
z	0	0.9073						CAGERMA	np	7	0	monitoring	0	l	2	pmcue	0	no	SN19F9	19	F	2021-10-09_13h28.51.725	THAI_DOC	2021.2.3	MacIntel	30.00120005						0	10	10	10	1
m	1	0.7914						TAZZINA	p	7	10	monitoring	250	parola	1	ong	0	no	SN19F9	19	F	2021-10-09_13h28.51.725	THAI_DOC	2021.2.3	MacIntel	30.00120005						0	11	11	11	1
m	1	0.7312						VAPORE	p	6	40	monitoring	0	parola	1	ong	0	no	SN19F9	19	F	2021-10-09_13h28.51.725	THAI_DOC	2021.2.3	MacIntel	30.00120005						0	12	12	12	1
z	1	0.8265						FEDORE	np	6	0	monitoring	250	nonparola	2	ong	0	no	SN19F9	19	F	2021-10-09_13h28.51.725	THAI_DOC	2021.2.3	MacIntel	30.00120005						0	13	13	13	1
m	1	0.8901						MONTONE	p	7	8	monitoring	250	parola	1	ong	0	no	SN19F9	19	F	2021-10-09_13h28.51.725	THAI_DOC	2021.2.3	MacIntel	30.00120005						0	14	14	14	1
z	1	0.9436						CANEZZA	np	7	0	monitoring	0	nonparola	2	ong	0	no	SN19F9	19	F	2021-10-09_13h28.51.725	THAI_DOC	2021.2.3	MacIntel	30.00120005						0	15	15	15	1
z	1	1.3417						RAGINA	np	6	0	monitoring	250	nonparola	2	ong	0	no	SN19F9	19	F	2021-10-09_13h28.51.725	THAI_DOC	2021.2.3	MacIntel	30.00120005						0	16	16	16	1
m	1	0.698						AGNELLO	p	7	17	monitoring	250	parola	1	ong	0	no	SN19F9	19	F	2021-10-09_13h28.51.725	THAI_DOC	2021.2.3	MacIntel	30.00120005						0	17	17	17	1
z	1	0.9173						PINARIO	np	7	0	monitoring	250	nonparola	2	ong	0	no	SN19F9	19	F	2021-10-09_13h28.51.725	THAI_DOC	2021.2.3	MacIntel	30.00120005						0	18	18	18	1
z	1	1.161						INDANO	np	6	0	monitoring	500	nonparola	2	ong	0	no	SN19F9	19	F	2021-10-09_13h28.51.725	THAI_DOC	2021.2.3	MacIntel	30.00120005						0	19	19	19	1
m	1	1.1262						BISTURI	p	7	8	monitoring	250	parola	1	ong	0	no	SN19F9	19	F	2021-10-09_13h28.51.725	THAI_DOC	2021.2.3	MacIntel	30.00120005						0	20	20	20	1
z	1	0.8412						SECONTO	np	7	0	monitoring	250	nonparola	2	ong	0	no	SN19F9	19	F	2021-10-09_13h28.51.725	THAI_DOC	2021.2.3	MacIntel	30.00120005						0	21	21	21	1
l	1	0.9404						POMATA	p	6	0	monitoring	500	l	1	pmcue	0	no	SN19F9	19	F	2021-10-09_13h28.51.725	THAI_DOC	2021.2.3	MacIntel	30.00120005						0	22	22	22	1
z	1	0.8572						UMETTA	np	6	0	monitoring	250	nonparola	2	ong	0	no	SN19F9	19	F	2021-10-09_13h28.51.725	THAI_DOC	2021.2.3	MacIntel	30.00120005						0	23	23	23	1
m	1	0.7331						FRUSCIO	p	7	9	monitoring	0	parola	1	ong	0	no	SN19F9	19	F	2021-10-09_13h28.51.725	THAI_DOC	2021.2.3	MacIntel	30.00120005						0	24	24	24	1
z	0	0.7202						ORDIGNO	p	7	15	monitoring	250	parola	1	ong	0	no	SN19F9	19	F	2021-10-09_13h28.51.725	THAI_DOC	2021.2.3	MacIntel	30.00120005						0	25	25	25	1
z	1	0.8766						METALO	np	6	0	monitoring	0	nonparola	2	ong	0	no	SN19F9	19	F	2021-10-09_13h28.51.725	THAI_DOC	2021.2.3	MacIntel	30.00120005						0	26	26	26	1
z	1	0.9376						GAVERA	np	6	0	monitoring	500	nonparola	2	ong	0	no	SN19F9	19	F	2021-10-09_13h28.51.725	THAI_DOC	2021.2.3	MacIntel	30.00120005						0	27	27	27	1
m	1	0.8999						INSERTO	p	7	9	monitoring	0	parola	1	ong	0	no	SN19F9	19	F	2021-10-09_13h28.51.725	THAI_DOC	2021.2.3	MacIntel	30.00120005						0	28	28	28	1
m	1	0.9018						VICARIO	p	7	9	monitoring	500	parola	1	ong	0	no	SN19F9	19	F	2021-10-09_13h28.51.725	THAI_DOC	2021.2.3	MacIntel	30.00120005						0	29	29	29	1
z	1	0.8761						ACENDA	np	6	0	monitoring	0	nonparola	2	ong	0	no	SN19F9	19	F	2021-10-09_13h28.51.725	THAI_DOC	2021.2.3	MacIntel	30.00120005						0	30	30	30	1
m	1	1.4069						DECADE	p	6	7	monitoring	0	parola	1	ong	0	no	SN19F9	19	F	2021-10-09_13h28.51.725	THAI_DOC	2021.2.3	MacIntel	30.00120005						0	31	31	31	1
z	1	0.9879						PALETE	np	6	0	monitoring	500	nonparola	2	ong	0	no	SN19F9	19	F	2021-10-09_13h28.51.725	THAI_DOC	2021.2.3	MacIntel	30.00120005						0	32	32	32	1
m	1	0.7599						SENAPE	p	6	17	monitoring	500	parola	1	ong	0	no	SN19F9	19	F	2021-10-09_13h28.51.725	THAI_DOC	2021.2.3	MacIntel	30.00120005						0	33	33	33	1
z	1	0.964						TENTONO	np	7	0	monitoring	0	nonparola	2	ong	0	no	SN19F9	19	F	2021-10-09_13h28.51.725	THAI_DOC	2021.2.3	MacIntel	30.00120005						0	34	34	34	1
l	1	0.5756						MANICO	p	6	12	monitoring	0	l	1	pmcue	0	no	SN19F9	19	F	2021-10-09_13h28.51.725	THAI_DOC	2021.2.3	MacIntel	30.00120005						0	35	35	35	1
m	1	0.7392						GETTONE	p	7	5	monitoring	250	parola	1	ong	0	no	SN19F9	19	F	2021-10-09_13h28.51.725	THAI_DOC	2021.2.3	MacIntel	30.00120005						0	36	36	36	1
z	1	0.8227						CALERA	np	6	0	monitoring	500	nonparola	2	ong	0	no	SN19F9	19	F	2021-10-09_13h28.51.725	THAI_DOC	2021.2.3	MacIntel	30.00120005						0	37	37	37	1
m	1	0.6804						USTIONE	p	7	20	monitoring	500	parola	1	ong	0	no	SN19F9	19	F	2021-10-09_13h28.51.725	THAI_DOC	2021.2.3	MacIntel	30.00120005						0	38	38	38	1
m	1	0.9965						LEGNAME	p	7	7	monitoring	0	parola	1	ong	0	no	SN19F9	19	F	2021-10-09_13h28.51.725	THAI_DOC	2021.2.3	MacIntel	30.00120005						0	39	39	39	1
z	1	0.6636						MODIVO	np	6	0	monitoring	0	nonparola	2	ong	0	no	SN19F9	19	F	2021-10-09_13h28.51.725	THAI_DOC	2021.2.3	MacIntel	30.00120005						0	40	40	40	1
m	1	0.8826						RADURA	p	6	9	monitoring	0	parola	1	ong	0	no	SN19F9	19	F	2021-10-09_13h28.51.725	THAI_DOC	2021.2.3	MacIntel	30.00120005						0	41	41	41	1
z	1	0.649						TUANTO	np	6	0	monitoring	250	nonparola	2	ong	0	no	SN19F9	19	F	2021-10-09_13h28.51.725	THAI_DOC	2021.2.3	MacIntel	30.00120005						0	42	42	42	1
m	1	0.959						PICCONE	p	7	11	monitoring	0	parola	1	ong	0	no	SN19F9	19	F	2021-10-09_13h28.51.725	THAI_DOC	2021.2.3	MacIntel	30.00120005						0	43	43	43	1
z	1	0.8237						LACREME	np	7	0	monitoring	250	nonparola	2	ong	0	no	SN19F9	19	F	2021-10-09_13h28.51.725	THAI_DOC	2021.2.3	MacIntel	30.00120005						0	44	44	44	1
z	1	1.0239						DILITTA	np	7	0	monitoring	500	nonparola	2	ong	0	no	SN19F9	19	F	2021-10-09_13h28.51.725	THAI_DOC	2021.2.3	MacIntel	30.00120005						0	45	45	45	1
l	1	1.0491						TOMANTE	np	7	0	monitoring	0	l	2	pmcue	0	no	SN19F9	19	F	2021-10-09_13h28.51.725	THAI_DOC	2021.2.3	MacIntel	30.00120005						0	46	46	46	1
m	1	0.6422						OTTONE	p	6	17	monitoring	500	parola	1	ong	0	no	SN19F9	19	F	2021-10-09_13h28.51.725	THAI_DOC	2021.2.3	MacIntel	30.00120005						0	47	47	47	1
m	1	0.8213						GAZEBO	p	6	8	monitoring	0	parola	1	ong	0	no	SN19F9	19	F	2021-10-09_13h28.51.725	THAI_DOC	2021.2.3	MacIntel	30.00120005						0	48	48	48	1
z	1	1.2484						NENICO	np	6	0	monitoring	250	nonparola	2	ong	0	no	SN19F9	19	F	2021-10-09_13h28.51.725	THAI_DOC	2021.2.3	MacIntel	30.00120005						0	49	49	49	1
m	1	0.8175						ARPIONE	p	7	12	monitoring	250	parola	1	ong	0	no	SN19F9	19	F	2021-10-09_13h28.51.725	THAI_DOC	2021.2.3	MacIntel	30.00120005						0	50	50	50	1
z	1	0.7364						VANIGIA	np	7	0	monitoring	500	nonparola	2	ong	0	no	SN19F9	19	F	2021-10-09_13h28.51.725	THAI_DOC	2021.2.3	MacIntel	30.00120005						0	51	51	51	1
z	1	0.8543						EBLISSE	np	7	0	monitoring	0	nonparola	2	ong	0	no	SN19F9	19	F	2021-10-09_13h28.51.725	THAI_DOC	2021.2.3	MacIntel	30.00120005						0	52	52	52	1
m	1	0.7901						CARTINA	p	7	13	monitoring	250	parola	1	ong	0	no	SN19F9	19	F	2021-10-09_13h28.51.725	THAI_DOC	2021.2.3	MacIntel	30.00120005						0	53	53	53	1
z	1	0.8246						TECITA	np	6	0	monitoring	500	nonparola	2	ong	0	no	SN19F9	19	F	2021-10-09_13h28.51.725	THAI_DOC	2021.2.3	MacIntel	30.00120005						0	54	54	54	1
m	1	0.7684						FELINO	p	6	9	monitoring	500	parola	1	ong	0	no	SN19F9	19	F	2021-10-09_13h28.51.725	THAI_DOC	2021.2.3	MacIntel	30.00120005						0	55	55	55	1
z	1	1.9374						GINEVRO	np	7	0	monitoring	250	nonparola	2	ong	0	no	SN19F9	19	F	2021-10-09_13h28.51.725	THAI_DOC	2021.2.3	MacIntel	30.00120005						0	56	56	56	1
z	1	0.8672						ELANCO	np	6	0	monitoring	250	nonparola	2	ong	0	no	SN19F9	19	F	2021-10-09_13h28.51.725	THAI_DOC	2021.2.3	MacIntel	30.00120005						0	57	57	57	1
m	1	0.6983						BIDONE	p	6	13	monitoring	0	parola	1	ong	0	no	SN19F9	19	F	2021-10-09_13h28.51.725	THAI_DOC	2021.2.3	MacIntel	30.00120005						0	58	58	58	1
m	1	0.7227						LEMURE	p	6	3	monitoring	500	parola	1	ong	0	no	SN19F9	19	F	2021-10-09_13h28.51.725	THAI_DOC	2021.2.3	MacIntel	30.00120005						0	59	59	59	1
l	1	0.7232						SAGOMA	p	6	0	monitoring	250	l	1	pmcue	0	no	SN19F9	19	F	2021-10-09_13h28.51.725	THAI_DOC	2021.2.3	MacIntel	30.00120005						0	60	60	60	1
m	1	0.6396						REPERTO	p	7	7	monitoring	0	parola	1	ong	0	no	SN19F9	19	F	2021-10-09_13h28.51.725	THAI_DOC	2021.2.3	MacIntel	30.00120005						0	61	61	61	1
z	1	0.7567						MIDULLO	np	7	0	monitoring	250	nonparola	2	ong	0	no	SN19F9	19	F	2021-10-09_13h28.51.725	THAI_DOC	2021.2.3	MacIntel	30.00120005						0	62	62	62	1
z	1	1.4274						DANNOLA	np	7	0	monitoring	500	nonparola	2	ong	0	no	SN19F9	19	F	2021-10-09_13h28.51.725	THAI_DOC	2021.2.3	MacIntel	30.00120005						0	63	63	63	1
m	1	0.5736						ORFANO	p	6	9	monitoring	500	parola	1	ong	0	no	SN19F9	19	F	2021-10-09_13h28.51.725	THAI_DOC	2021.2.3	MacIntel	30.00120005						0	64	64	64	1
z	1	0.6761						BANENA	np	6	0	monitoring	250	nonparola	2	ong	0	no	SN19F9	19	F	2021-10-09_13h28.51.725	THAI_DOC	2021.2.3	MacIntel	30.00120005						0	65	65	65	1
z	1	0.7575						FERPATA	np	7	0	monitoring	0	nonparola	2	ong	0	no	SN19F9	19	F	2021-10-09_13h28.51.725	THAI_DOC	2021.2.3	MacIntel	30.00120005						0	66	66	66	1
m	1	0.6598						NEURONE	p	7	11	monitoring	250	parola	1	ong	0	no	SN19F9	19	F	2021-10-09_13h28.51.725	THAI_DOC	2021.2.3	MacIntel	30.00120005						0	67	67	67	1
z	1	0.8874						LATTERA	np	7	0	monitoring	500	nonparola	2	ong	0	no	SN19F9	19	F	2021-10-09_13h28.51.725	THAI_DOC	2021.2.3	MacIntel	30.00120005						0	68	68	68	1
z	1	0.8237						GESIONE	np	7	0	monitoring	500	nonparola	2	ong	0	no	SN19F9	19	F	2021-10-09_13h28.51.725	THAI_DOC	2021.2.3	MacIntel	30.00120005						0	69	69	69	1
m	1	0.821						PEDANA	p	6	18	monitoring	500	parola	1	ong	0	no	SN19F9	19	F	2021-10-09_13h28.51.725	THAI_DOC	2021.2.3	MacIntel	30.00120005						0	70	70	70	1
z	0	0.8901						MACIATA	np	7	0	monitoring	500	l	2	pmcue	0	no	SN19F9	19	F	2021-10-09_13h28.51.725	THAI_DOC	2021.2.3	MacIntel	30.00120005						0	71	71	71	1
z	1	0.9619						FIOLINO	np	7	0	monitoring	250	nonparola	2	ong	0	no	SN19F9	19	F	2021-10-09_13h28.51.725	THAI_DOC	2021.2.3	MacIntel	30.00120005						0	72	72	72	1
m	1	0.7655						INGORGO	p	7	16	monitoring	0	parola	1	ong	0	no	SN19F9	19	F	2021-10-09_13h28.51.725	THAI_DOC	2021.2.3	MacIntel	30.00120005						0	73	73	73	1
z	1	0.9167						IMPORO	np	6	0	monitoring	250	nonparola	2	ong	0	no	SN19F9	19	F	2021-10-09_13h28.51.725	THAI_DOC	2021.2.3	MacIntel	30.00120005						0	74	74	74	1
m	1	0.5616						NOBILE	p	6	29	monitoring	500	parola	1	ong	0	no	SN19F9	19	F	2021-10-09_13h28.51.725	THAI_DOC	2021.2.3	MacIntel	30.00120005						0	75	75	75	1
m	1	0.8169						MINIERA	p	7	19	monitoring	500	parola	1	ong	0	no	SN19F9	19	F	2021-10-09_13h28.51.725	THAI_DOC	2021.2.3	MacIntel	30.00120005						0	76	76	76	1
z	1	0.8183						ALLARVE	np	7	0	monitoring	500	nonparola	2	ong	0	no	SN19F9	19	F	2021-10-09_13h28.51.725	THAI_DOC	2021.2.3	MacIntel	30.00120005						0	77	77	77	1
z	1	0.7264						DIBANO	np	6	0	monitoring	250	nonparola	2	ong	0	no	SN19F9	19	F	2021-10-09_13h28.51.725	THAI_DOC	2021.2.3	MacIntel	30.00120005						0	78	78	78	1
m	1	0.6444						FAGOTTO	p	7	7	monitoring	0	parola	1	ong	0	no	SN19F9	19	F	2021-10-09_13h28.51.725	THAI_DOC	2021.2.3	MacIntel	30.00120005						0	79	79	79	1
m	1	0.6184						PALUDE	p	6	13	monitoring	0	parola	1	ong	0	no	SN19F9	19	F	2021-10-09_13h28.51.725	THAI_DOC	2021.2.3	MacIntel	30.00120005						0	80	80	80	1
z	1	0.6301						MUDINO	np	6	0	monitoring	500	nonparola	2	ong	0	no	SN19F9	19	F	2021-10-09_13h28.51.725	THAI_DOC	2021.2.3	MacIntel	30.00120005						0	81	81	81	1
z	1	0.6971						ESTEBA	np	6	0	monitoring	500	nonparola	2	ong	0	no	SN19F9	19	F	2021-10-09_13h28.51.725	THAI_DOC	2021.2.3	MacIntel	30.00120005						0	82	82	82	1
z	0	0.7582						MANTIDE	p	7	9	monitoring	250	l	1	pmcue	0	no	SN19F9	19	F	2021-10-09_13h28.51.725	THAI_DOC	2021.2.3	MacIntel	30.00120005						0	83	83	83	1
m	1	0.617						UVETTA	p	6	11	monitoring	500	parola	1	ong	0	no	SN19F9	19	F	2021-10-09_13h28.51.725	THAI_DOC	2021.2.3	MacIntel	30.00120005						0	84	84	84	1
m	1	0.8022						ESILIO	p	6	41	monitoring	250	parola	1	ong	0	no	SN19F9	19	F	2021-10-09_13h28.51.725	THAI_DOC	2021.2.3	MacIntel	30.00120005						0	85	85	85	1
z	1	0.9577						RECRUTA	np	7	0	monitoring	500	nonparola	2	ong	0	no	SN19F9	19	F	2021-10-09_13h28.51.725	THAI_DOC	2021.2.3	MacIntel	30.00120005						0	86	86	86	1
m	1	0.6547						TIMONE	p	7	31	monitoring	250	parola	1	ong	0	no	SN19F9	19	F	2021-10-09_13h28.51.725	THAI_DOC	2021.2.3	MacIntel	30.00120005						0	87	87	87	1
m	1	0.8021						CAVOLO	p	6	13	monitoring	0	parola	1	ong	0	no	SN19F9	19	F	2021-10-09_13h28.51.725	THAI_DOC	2021.2.3	MacIntel	30.00120005						0	88	88	88	1
z	1	1.2664						NOTTARE	np	7	0	monitoring	500	nonparola	2	ong	0	no	SN19F9	19	F	2021-10-09_13h28.51.725	THAI_DOC	2021.2.3	MacIntel	30.00120005						0	89	89	89	1
m	1	0.7515						LICHENE	p	7	7	monitoring	0	parola	1	ong	0	no	SN19F9	19	F	2021-10-09_13h28.51.725	THAI_DOC	2021.2.3	MacIntel	30.00120005						0	90	90	90	1
z	1	0.7226						PUSTINO	np	7	0	monitoring	500	nonparola	2	ong	0	no	SN19F9	19	F	2021-10-09_13h28.51.725	THAI_DOC	2021.2.3	MacIntel	30.00120005						0	91	91	91	1
m	1	0.5988						MULINO	p	6	7	monitoring	0	parola	1	ong	0	no	SN19F9	19	F	2021-10-09_13h28.51.725	THAI_DOC	2021.2.3	MacIntel	30.00120005						0	92	92	92	1
z	1	1.1066						VAROLO	np	6	0	monitoring	0	nonparola	2	ong	0	no	SN19F9	19	F	2021-10-09_13h28.51.725	THAI_DOC	2021.2.3	MacIntel	30.00120005						0	93	93	93	1
m	0	0.7701						ENIGMA	p	6	9	monitoring	500	l	1	pmcue	0	no	SN19F9	19	F	2021-10-09_13h28.51.725	THAI_DOC	2021.2.3	MacIntel	30.00120005						0	94	94	94	1
m	1	0.7501						NARICE	p	6	15	monitoring	250	parola	1	ong	0	no	SN19F9	19	F	2021-10-09_13h28.51.725	THAI_DOC	2021.2.3	MacIntel	30.00120005						0	95	95	95	1
z	1	0.9107						CAVIDE	np	6	0	monitoring	500	nonparola	2	ong	0	no	SN19F9	19	F	2021-10-09_13h28.51.725	THAI_DOC	2021.2.3	MacIntel	30.00120005						0	96	96	96	1
z	1	1.3561						VOLACE	np	6	0	monitoring	0	nonparola	2	ong	0	no	SN19F9	19	F	2021-10-09_13h28.51.725	THAI_DOC	2021.2.3	MacIntel	30.00120005						0	97	97	97	1
	0							SADICE	np	6	0	monitoring	0	nonparola	2	ong	0	no	SN19F9	19	F	2021-10-09_13h28.51.725	THAI_DOC	2021.2.3	MacIntel	30.00120005						0	98	98	98	1
m	1	0.7499						VORTICE	p	7	14	monitoring	250	parola	1	ong	0	no	SN19F9	19	F	2021-10-09_13h28.51.725	THAI_DOC	2021.2.3	MacIntel	30.00120005						0	99	99	99	1
																			SN19F9	19	F	2021-10-09_13h28.51.725	THAI_DOC	2021.2.3	MacIntel	30.00120005											y	1	6.2178	n	1	10.4707	n	1	5.6554
