# Supplementary material for: Thinking about it: the impact of COVID-19-related stimuli on prospective memory
Source: PeerJ. 2023 Nov 16;11:e16389. doi: 10.7717/peerj.16389 (PMC10657566; doi:10.7717/peerj.16389)
Supplement: Supplemental Information 4 — The raw data from both the task and the questionnaire. Both folders are divided in the three conditions (COV, DOC, and NEGA) depending on the presented video clip. [file peerj-11-16389-s004.zip › Data/RAW_Data_Task/DOC_version/AB23F12_doc.csv]

trial_key.keys	trial_key.corr	trial_key.rt	trials_loop_practice.thisRepN	trials_loop_practice.thisTrialN	trials_loop_practice.thisN	trials_loop_practice.thisIndex	trials_loop_practice.ran	stimolo	parolanonparola	lunghezza	frequenza	blocco	jitter	rispcorr	StimTrig	stim_type	stimulus_after	underline	ID_Soggetto*	Età*	Sesso	date	expName	psychopyVersion	OS	frameRate	trials_loop_baseline.thisRepN	trials_loop_baseline.thisTrialN	trials_loop_baseline.thisN	trials_loop_baseline.thisIndex	trials_loop_baseline.ran	trials_loop_attention.thisRepN	trials_loop_attention.thisTrialN	trials_loop_attention.thisN	trials_loop_attention.thisIndex	trials_loop_attention.ran	neutral1_key.keys	neutral1_key.corr	neutral1_key.rt	neutral1_key_2.keys	neutral1_key_2.corr	neutral1_key_2.rt	neutral1_key_3.keys	neutral1_key_3.corr	neutral1_key_3.rt
m	1	1.1549	0	0	0	0	1	ARANCIA	p	7	31	practice	500	parola	1	ong	0	no	AB23F12	23	F	2021-11-12_22h49.49.257	THAI_DOC	2021.2.3	Win32	59.03536218
z	1	1.4622	0	1	1	1	1	RECINA	np	6	0	practice	500	nonparola	2	ong	0	no	AB23F12	23	F	2021-11-12_22h49.49.257	THAI_DOC	2021.2.3	Win32	59.03536218
z	1	1.0194	0	2	2	2	1	TUCCANA	np	7	0	practice	250	nonparola	2	ong	0	no	AB23F12	23	F	2021-11-12_22h49.49.257	THAI_DOC	2021.2.3	Win32	59.03536218
m	1	0.6795	0	3	3	3	1	PETTINE	p	7	1	practice	0	parola	1	ong	0	no	AB23F12	23	F	2021-11-12_22h49.49.257	THAI_DOC	2021.2.3	Win32	59.03536218
m	0	1.4715	0	4	4	4	1	INFITO	np	6	0	practice	500	nonparola	2	ong	0	no	AB23F12	23	F	2021-11-12_22h49.49.257	THAI_DOC	2021.2.3	Win32	59.03536218
m	1	0.7668	0	5	5	5	1	GIUDICE	p	7	374	practice	500	parola	1	ong	0	no	AB23F12	23	F	2021-11-12_22h49.49.257	THAI_DOC	2021.2.3	Win32	59.03536218
m	1	0.7623	0	6	6	6	1	VOLANTE	p	7	89	practice	0	parola	1	ong	0	no	AB23F12	23	F	2021-11-12_22h49.49.257	THAI_DOC	2021.2.3	Win32	59.03536218
z	1	0.8175	0	7	7	7	1	CUBELA	np	6	0	practice	250	nonparola	2	ong	0	no	AB23F12	23	F	2021-11-12_22h49.49.257	THAI_DOC	2021.2.3	Win32	59.03536218
z	1	0.9395	0	8	8	8	1	LUGGINE	np	7	0	practice	0	nonparola	2	ong	0	no	AB23F12	23	F	2021-11-12_22h49.49.257	THAI_DOC	2021.2.3	Win32	59.03536218
m	1	0.7293	0	9	9	9	1	DISEGNO	p	7	201	practice	0	parola	1	ong	0	no	AB23F12	23	F	2021-11-12_22h49.49.257	THAI_DOC	2021.2.3	Win32	59.03536218
m	1	0.9929						RELITTO	p	7	8	baseline	500	parola	1	ong	0	no	AB23F12	23	F	2021-11-12_22h49.49.257	THAI_DOC	2021.2.3	Win32	59.03536218	0	0	0	0	1
m	1	1.1532						GERANIO	p	7	12	baseline	250	parola	1	ong	0	no	AB23F12	23	F	2021-11-12_22h49.49.257	THAI_DOC	2021.2.3	Win32	59.03536218	0	1	1	1	1
z	1	1.0097						VANANGA	np	7	0	baseline	0	nonparola	2	ong	0	no	AB23F12	23	F	2021-11-12_22h49.49.257	THAI_DOC	2021.2.3	Win32	59.03536218	0	2	2	2	1
m	1	0.9578						NATICA	p	6	5	baseline	250	parola	1	ong	0	no	AB23F12	23	F	2021-11-12_22h49.49.257	THAI_DOC	2021.2.3	Win32	59.03536218	0	3	3	3	1
z	1	0.9205						USTELLO	np	7	0	baseline	500	nonparola	2	ong	0	no	AB23F12	23	F	2021-11-12_22h49.49.257	THAI_DOC	2021.2.3	Win32	59.03536218	0	4	4	4	1
m	1	0.7348						METANO	p	6	17	baseline	250	parola	1	ong	0	no	AB23F12	23	F	2021-11-12_22h49.49.257	THAI_DOC	2021.2.3	Win32	59.03536218	0	5	5	5	1
	0							FIURIA	np	6	0	baseline	500	nonparola	2	ong	0	no	AB23F12	23	F	2021-11-12_22h49.49.257	THAI_DOC	2021.2.3	Win32	59.03536218	0	6	6	6	1
m	1	0.9072						SUGHERO	p	7	5	baseline	250	parola	1	ong	0	no	AB23F12	23	F	2021-11-12_22h49.49.257	THAI_DOC	2021.2.3	Win32	59.03536218	0	7	7	7	1
z	1	1.1675						PIROTA	np	6	0	baseline	250	nonparola	2	ong	0	no	AB23F12	23	F	2021-11-12_22h49.49.257	THAI_DOC	2021.2.3	Win32	59.03536218	0	8	8	8	1
z	1	1.1233						BAMBORA	np	7	0	baseline	0	nonparola	2	ong	0	no	AB23F12	23	F	2021-11-12_22h49.49.257	THAI_DOC	2021.2.3	Win32	59.03536218	0	9	9	9	1
m	1	0.8215						PETALO	p	6	27	baseline	250	parola	1	ong	0	no	AB23F12	23	F	2021-11-12_22h49.49.257	THAI_DOC	2021.2.3	Win32	59.03536218	0	10	10	10	1
m	1	0.9727						ELMETTO	p	7	5	baseline	0	parola	1	ong	0	no	AB23F12	23	F	2021-11-12_22h49.49.257	THAI_DOC	2021.2.3	Win32	59.03536218	0	11	11	11	1
z	1	0.9246						DOBILE	np	6	0	baseline	250	nonparola	2	ong	0	no	AB23F12	23	F	2021-11-12_22h49.49.257	THAI_DOC	2021.2.3	Win32	59.03536218	0	12	12	12	1
m	1	1.0506						BAVERO	p	6	7	baseline	0	parola	1	ong	0	no	AB23F12	23	F	2021-11-12_22h49.49.257	THAI_DOC	2021.2.3	Win32	59.03536218	0	13	13	13	1
m	1	0.9519						VALENZA	p	7	10	baseline	500	parola	1	ong	0	no	AB23F12	23	F	2021-11-12_22h49.49.257	THAI_DOC	2021.2.3	Win32	59.03536218	0	14	14	14	1
z	1	1.0883						ORDONE	np	6	0	baseline	250	nonparola	2	ong	0	no	AB23F12	23	F	2021-11-12_22h49.49.257	THAI_DOC	2021.2.3	Win32	59.03536218	0	15	15	15	1
z	1	1.0012						TERPONE	np	7	0	baseline	250	nonparola	2	ong	0	no	AB23F12	23	F	2021-11-12_22h49.49.257	THAI_DOC	2021.2.3	Win32	59.03536218	0	16	16	16	1
m	1	0.82						INCHINO	p	7	10	baseline	250	parola	1	ong	0	no	AB23F12	23	F	2021-11-12_22h49.49.257	THAI_DOC	2021.2.3	Win32	59.03536218	0	17	17	17	1
m	1	1.2354						ETTARO	p	6	31	baseline	0	parola	1	ong	0	no	AB23F12	23	F	2021-11-12_22h49.49.257	THAI_DOC	2021.2.3	Win32	59.03536218	0	18	18	18	1
z	1	0.8015						LUVACA	np	6	0	baseline	250	nonparola	2	ong	0	no	AB23F12	23	F	2021-11-12_22h49.49.257	THAI_DOC	2021.2.3	Win32	59.03536218	0	19	19	19	1
m	1	0.8067						DUETTO	p	6	23	baseline	500	parola	1	ong	0	no	AB23F12	23	F	2021-11-12_22h49.49.257	THAI_DOC	2021.2.3	Win32	59.03536218	0	20	20	20	1
z	1	1.1385						PUPILE	np	6	0	baseline	250	nonparola	2	ong	0	no	AB23F12	23	F	2021-11-12_22h49.49.257	THAI_DOC	2021.2.3	Win32	59.03536218	0	21	21	21	1
z	1	1.0361						STOVACO	np	7	0	baseline	0	nonparola	2	ong	0	no	AB23F12	23	F	2021-11-12_22h49.49.257	THAI_DOC	2021.2.3	Win32	59.03536218	0	22	22	22	1
m	1	0.7935						BARILE	p	6	7	baseline	500	parola	1	ong	0	no	AB23F12	23	F	2021-11-12_22h49.49.257	THAI_DOC	2021.2.3	Win32	59.03536218	0	23	23	23	1
z	1	1.4539						RANAIO	np	6	0	baseline	250	nonparola	2	ong	0	no	AB23F12	23	F	2021-11-12_22h49.49.257	THAI_DOC	2021.2.3	Win32	59.03536218	0	24	24	24	1
m	1	0.7551						CAVERNA	p	7	14	baseline	250	parola	1	ong	0	no	AB23F12	23	F	2021-11-12_22h49.49.257	THAI_DOC	2021.2.3	Win32	59.03536218	0	25	25	25	1
z	1	1.4117						ROTOIA	np	7	0	baseline	500	nonparola	2	ong	0	no	AB23F12	23	F	2021-11-12_22h49.49.257	THAI_DOC	2021.2.3	Win32	59.03536218	0	26	26	26	1
m	1	0.9138						ALTURA	p	6	8	baseline	500	parola	1	ong	0	no	AB23F12	23	F	2021-11-12_22h49.49.257	THAI_DOC	2021.2.3	Win32	59.03536218	0	27	27	27	1
m	1	0.6847						DIPINTO	p	7	21	baseline	0	parola	1	ong	0	no	AB23F12	23	F	2021-11-12_22h49.49.257	THAI_DOC	2021.2.3	Win32	59.03536218	0	28	28	28	1
m	1	0.6773						LEGUME	p	6	11	baseline	250	parola	1	ong	0	no	AB23F12	23	F	2021-11-12_22h49.49.257	THAI_DOC	2021.2.3	Win32	59.03536218	0	29	29	29	1
z	1	0.7947						FEDINO	np	6	0	baseline	500	nonparola	2	ong	0	no	AB23F12	23	F	2021-11-12_22h49.49.257	THAI_DOC	2021.2.3	Win32	59.03536218	0	30	30	30	1
m	1	0.7278						MENSOLA	p	7	7	baseline	0	parola	1	ong	0	no	AB23F12	23	F	2021-11-12_22h49.49.257	THAI_DOC	2021.2.3	Win32	59.03536218	0	31	31	31	1
z	1	0.8515						ALCUME	np	6	0	baseline	500	nonparola	2	ong	0	no	AB23F12	23	F	2021-11-12_22h49.49.257	THAI_DOC	2021.2.3	Win32	59.03536218	0	32	32	32	1
m	1	0.9257						INNESTO	p	6	13	baseline	0	parola	1	ong	0	no	AB23F12	23	F	2021-11-12_22h49.49.257	THAI_DOC	2021.2.3	Win32	59.03536218	0	33	33	33	1
z	1	0.9184						LAVENDA	np	7	0	baseline	0	nonparola	2	ong	0	no	AB23F12	23	F	2021-11-12_22h49.49.257	THAI_DOC	2021.2.3	Win32	59.03536218	0	34	34	34	1
m	1	1.5359						SLAVINA	p	7	5	baseline	500	parola	1	ong	0	no	AB23F12	23	F	2021-11-12_22h49.49.257	THAI_DOC	2021.2.3	Win32	59.03536218	0	35	35	35	1
m	1	0.8192						ORMONE	p	6	6	baseline	500	parola	1	ong	0	no	AB23F12	23	F	2021-11-12_22h49.49.257	THAI_DOC	2021.2.3	Win32	59.03536218	0	36	36	36	1
z	1	1.1682						UMIONE	np	6	0	baseline	0	nonparola	2	ong	0	no	AB23F12	23	F	2021-11-12_22h49.49.257	THAI_DOC	2021.2.3	Win32	59.03536218	0	37	37	37	1
m	1	0.8939						SALAME	p	6	14	baseline	0	parola	1	ong	0	no	AB23F12	23	F	2021-11-12_22h49.49.257	THAI_DOC	2021.2.3	Win32	59.03536218	0	38	38	38	1
m	0	1.0088						GANDOLA	np	7	0	baseline	500	nonparola	2	ong	0	no	AB23F12	23	F	2021-11-12_22h49.49.257	THAI_DOC	2021.2.3	Win32	59.03536218	0	39	39	39	1
z	1	1.1566						DIGEGNO	np	7	0	baseline	500	nonparola	2	ong	0	no	AB23F12	23	F	2021-11-12_22h49.49.257	THAI_DOC	2021.2.3	Win32	59.03536218	0	40	40	40	1
z	1	1.194						BACRECA	np	7	0	baseline	0	nonparola	2	ong	0	no	AB23F12	23	F	2021-11-12_22h49.49.257	THAI_DOC	2021.2.3	Win32	59.03536218	0	41	41	41	1
m	1	0.9862						RUDERE	p	6	8	baseline	250	parola	1	ong	0	no	AB23F12	23	F	2021-11-12_22h49.49.257	THAI_DOC	2021.2.3	Win32	59.03536218	0	42	42	42	1
z	1	0.919						OSCITE	np	6	0	baseline	250	nonparola	2	ong	0	no	AB23F12	23	F	2021-11-12_22h49.49.257	THAI_DOC	2021.2.3	Win32	59.03536218	0	43	43	43	1
m	1	0.8277						NETTARE	p	7	14	baseline	500	parola	1	ong	0	no	AB23F12	23	F	2021-11-12_22h49.49.257	THAI_DOC	2021.2.3	Win32	59.03536218	0	44	44	44	1
m	0	1.835						PENTERA	np	7	0	baseline	0	nonparola	2	ong	0	no	AB23F12	23	F	2021-11-12_22h49.49.257	THAI_DOC	2021.2.3	Win32	59.03536218	0	45	45	45	1
z	1	1.0688						NEBOZIO	np	7	0	baseline	250	nonparola	2	ong	0	no	AB23F12	23	F	2021-11-12_22h49.49.257	THAI_DOC	2021.2.3	Win32	59.03536218	0	46	46	46	1
m	1	0.9548						ZATTERA	p	7	14	baseline	500	parola	1	ong	0	no	AB23F12	23	F	2021-11-12_22h49.49.257	THAI_DOC	2021.2.3	Win32	59.03536218	0	47	47	47	1
m	1	1.0267						LAMIERA	p	7	11	baseline	500	parola	1	ong	0	no	AB23F12	23	F	2021-11-12_22h49.49.257	THAI_DOC	2021.2.3	Win32	59.03536218	0	48	48	48	1
z	1	1.0178						CULINA	np	6	0	baseline	500	nonparola	2	ong	0	no	AB23F12	23	F	2021-11-12_22h49.49.257	THAI_DOC	2021.2.3	Win32	59.03536218	0	49	49	49	1
m	1	0.837						FALANGE	p	7	9	baseline	250	parola	1	ong	0	no	AB23F12	23	F	2021-11-12_22h49.49.257	THAI_DOC	2021.2.3	Win32	59.03536218	0	50	50	50	1
m	1	0.8424						PEDALE	p	6	16	baseline	500	parola	1	ong	0	no	AB23F12	23	F	2021-11-12_22h49.49.257	THAI_DOC	2021.2.3	Win32	59.03536218	0	51	51	51	1
z	1	1.3207						METARDO	np	7	0	baseline	500	nonparola	2	ong	0	no	AB23F12	23	F	2021-11-12_22h49.49.257	THAI_DOC	2021.2.3	Win32	59.03536218	0	52	52	52	1
m	1	0.8276						EMPORIO	p	7	3	baseline	250	parola	1	ong	0	no	AB23F12	23	F	2021-11-12_22h49.49.257	THAI_DOC	2021.2.3	Win32	59.03536218	0	53	53	53	1
z	1	1.4746						TAPORE	np	6	0	baseline	0	nonparola	2	ong	0	no	AB23F12	23	F	2021-11-12_22h49.49.257	THAI_DOC	2021.2.3	Win32	59.03536218	0	54	54	54	1
z	1	1.2621						DENTIDE	np	7	0	baseline	250	nonparola	2	ong	0	no	AB23F12	23	F	2021-11-12_22h49.49.257	THAI_DOC	2021.2.3	Win32	59.03536218	0	55	55	55	1
z	1	0.8729						SEPERTO	np	7	0	baseline	500	nonparola	2	ong	0	no	AB23F12	23	F	2021-11-12_22h49.49.257	THAI_DOC	2021.2.3	Win32	59.03536218	0	56	56	56	1
m	1	0.7126						MUCOSA	p	6	6	baseline	500	parola	1	ong	0	no	AB23F12	23	F	2021-11-12_22h49.49.257	THAI_DOC	2021.2.3	Win32	59.03536218	0	57	57	57	1
z	1	0.9623						BECULLA	np	7	0	baseline	250	nonparola	2	ong	0	no	AB23F12	23	F	2021-11-12_22h49.49.257	THAI_DOC	2021.2.3	Win32	59.03536218	0	58	58	58	1
m	1	1.0615						FUCINA	p	6	8	baseline	250	parola	1	ong	0	no	AB23F12	23	F	2021-11-12_22h49.49.257	THAI_DOC	2021.2.3	Win32	59.03536218	0	59	59	59	1
m	1	0.8881						ECLISSI	p	7	5	baseline	0	parola	1	ong	0	no	AB23F12	23	F	2021-11-12_22h49.49.257	THAI_DOC	2021.2.3	Win32	59.03536218	0	60	60	60	1
m	1	0.786						TROFEO	p	6	23	baseline	250	parola	1	ong	0	no	AB23F12	23	F	2021-11-12_22h49.49.257	THAI_DOC	2021.2.3	Win32	59.03536218	0	61	61	61	1
m	1	0.8089						ROTTAME	p	7	7	baseline	0	parola	1	ong	0	no	AB23F12	23	F	2021-11-12_22h49.49.257	THAI_DOC	2021.2.3	Win32	59.03536218	0	62	62	62	1
z	1	0.9426						MENDOLO	np	7	0	baseline	500	nonparola	2	ong	0	no	AB23F12	23	F	2021-11-12_22h49.49.257	THAI_DOC	2021.2.3	Win32	59.03536218	0	63	63	63	1
z	1	0.7845						ARSINE	np	6	0	baseline	250	nonparola	2	ong	0	no	AB23F12	23	F	2021-11-12_22h49.49.257	THAI_DOC	2021.2.3	Win32	59.03536218	0	64	64	64	1
m	1	0.9843						TISANA	p	6	7	baseline	0	parola	1	ong	0	no	AB23F12	23	F	2021-11-12_22h49.49.257	THAI_DOC	2021.2.3	Win32	59.03536218	0	65	65	65	1
z	1	0.9707						ORLINO	np	6	0	baseline	0	nonparola	2	ong	0	no	AB23F12	23	F	2021-11-12_22h49.49.257	THAI_DOC	2021.2.3	Win32	59.03536218	0	66	66	66	1
m	1	1.1515						ARINGA	p	6	9	baseline	500	parola	1	ong	0	no	AB23F12	23	F	2021-11-12_22h49.49.257	THAI_DOC	2021.2.3	Win32	59.03536218	0	67	67	67	1
z	1	1.2512						TENGINE	np	7	0	baseline	0	nonparola	2	ong	0	no	AB23F12	23	F	2021-11-12_22h49.49.257	THAI_DOC	2021.2.3	Win32	59.03536218	0	68	68	68	1
m	1	0.9178						ATTICO	p	6	6	baseline	500	parola	1	ong	0	no	AB23F12	23	F	2021-11-12_22h49.49.257	THAI_DOC	2021.2.3	Win32	59.03536218	0	69	69	69	1
z	1	1.14						VENORE	np	6	0	baseline	250	nonparola	2	ong	0	no	AB23F12	23	F	2021-11-12_22h49.49.257	THAI_DOC	2021.2.3	Win32	59.03536218	0	70	70	70	1
m	1	1.0085						DARSENA	p	7	9	baseline	0	parola	1	ong	0	no	AB23F12	23	F	2021-11-12_22h49.49.257	THAI_DOC	2021.2.3	Win32	59.03536218	0	71	71	71	1
z	1	1.6577						ALCIERE	np	7	0	baseline	250	nonparola	2	ong	0	no	AB23F12	23	F	2021-11-12_22h49.49.257	THAI_DOC	2021.2.3	Win32	59.03536218	0	72	72	72	1
z	1	0.9679						ENTIMO	np	6	0	baseline	0	nonparola	2	ong	0	no	AB23F12	23	F	2021-11-12_22h49.49.257	THAI_DOC	2021.2.3	Win32	59.03536218	0	73	73	73	1
m	1	0.9185						LIVIDO	p	6	8	baseline	500	parola	1	ong	0	no	AB23F12	23	F	2021-11-12_22h49.49.257	THAI_DOC	2021.2.3	Win32	59.03536218	0	74	74	74	1
m	1	0.8012						NAUSEA	p	6	15	baseline	0	parola	1	ong	0	no	AB23F12	23	F	2021-11-12_22h49.49.257	THAI_DOC	2021.2.3	Win32	59.03536218	0	75	75	75	1
z	1	1.3032						VERCACE	np	7	0	baseline	500	nonparola	2	ong	0	no	AB23F12	23	F	2021-11-12_22h49.49.257	THAI_DOC	2021.2.3	Win32	59.03536218	0	76	76	76	1
m	1	1.1439						COFANO	p	6	9	baseline	0	parola	1	ong	0	no	AB23F12	23	F	2021-11-12_22h49.49.257	THAI_DOC	2021.2.3	Win32	59.03536218	0	77	77	77	1
m	0	1.0974						USPICIO	np	7	0	baseline	250	nonparola	2	ong	0	no	AB23F12	23	F	2021-11-12_22h49.49.257	THAI_DOC	2021.2.3	Win32	59.03536218	0	78	78	78	1
m	1	1.2707						IMBUTO	p	6	9	baseline	0	parola	1	ong	0	no	AB23F12	23	F	2021-11-12_22h49.49.257	THAI_DOC	2021.2.3	Win32	59.03536218	0	79	79	79	1
z	1	0.9254						SADIVA	np	6	0	baseline	500	nonparola	2	ong	0	no	AB23F12	23	F	2021-11-12_22h49.49.257	THAI_DOC	2021.2.3	Win32	59.03536218	0	80	80	80	1
m	1	0.9699						BOZZOLO	p	7	7	baseline	0	parola	1	ong	0	no	AB23F12	23	F	2021-11-12_22h49.49.257	THAI_DOC	2021.2.3	Win32	59.03536218	0	81	81	81	1
z	1	1.109						OMPICCIO	np	7	0	baseline	0	nonparola	2	ong	0	no	AB23F12	23	F	2021-11-12_22h49.49.257	THAI_DOC	2021.2.3	Win32	59.03536218	0	82	82	82	1
z	1	1.0297						LIMPONE	np	7	0	baseline	500	nonparola	2	ong	0	no	AB23F12	23	F	2021-11-12_22h49.49.257	THAI_DOC	2021.2.3	Win32	59.03536218	0	83	83	83	1
z	1	1.1345						NARCICO	np	7	0	baseline	250	nonparola	2	ong	0	no	AB23F12	23	F	2021-11-12_22h49.49.257	THAI_DOC	2021.2.3	Win32	59.03536218	0	84	84	84	1
m	1	1.1876						PASCOLO	p	7	7	baseline	0	parola	1	ong	0	no	AB23F12	23	F	2021-11-12_22h49.49.257	THAI_DOC	2021.2.3	Win32	59.03536218	0	85	85	85	1
z	1	1.721						INSOGNA	np	7	0	baseline	250	nonparola	2	ong	0	no	AB23F12	23	F	2021-11-12_22h49.49.257	THAI_DOC	2021.2.3	Win32	59.03536218	0	86	86	86	1
m	1	1.3428						PATINA	p	6	14	baseline	250	parola	1	ong	0	no	AB23F12	23	F	2021-11-12_22h49.49.257	THAI_DOC	2021.2.3	Win32	59.03536218	0	87	87	87	1
z	1	0.8745						ADOLTO	np	7	0	baseline	0	nonparola	2	ong	0	no	AB23F12	23	F	2021-11-12_22h49.49.257	THAI_DOC	2021.2.3	Win32	59.03536218	0	88	88	88	1
m	1	0.7513						UTENTE	p	6	34	baseline	0	parola	1	ong	0	no	AB23F12	23	F	2021-11-12_22h49.49.257	THAI_DOC	2021.2.3	Win32	59.03536218	0	89	89	89	1
z	1	0.8135						CIPELLA	np	7	0	baseline	500	nonparola	2	ong	0	no	AB23F12	23	F	2021-11-12_22h49.49.257	THAI_DOC	2021.2.3	Win32	59.03536218	0	90	90	90	1
m	1	1.1058						GINEPRO	p	7	10	baseline	0	parola	1	ong	0	no	AB23F12	23	F	2021-11-12_22h49.49.257	THAI_DOC	2021.2.3	Win32	59.03536218	0	91	91	91	1
z	1	0.9689						NONATO	np	6	0	baseline	500	nonparola	2	ong	0	no	AB23F12	23	F	2021-11-12_22h49.49.257	THAI_DOC	2021.2.3	Win32	59.03536218	0	92	92	92	1
m	1	1.0449						CALICE	p	6	10	baseline	0	parola	1	ong	0	no	AB23F12	23	F	2021-11-12_22h49.49.257	THAI_DOC	2021.2.3	Win32	59.03536218	0	93	93	93	1
m	1	0.9179						TORACE	p	6	31	baseline	250	parola	1	ong	0	no	AB23F12	23	F	2021-11-12_22h49.49.257	THAI_DOC	2021.2.3	Win32	59.03536218	0	94	94	94	1
m	1	1.1288						REDINE	p	6	8	baseline	500	parola	1	ong	0	no	AB23F12	23	F	2021-11-12_22h49.49.257	THAI_DOC	2021.2.3	Win32	59.03536218	0	95	95	95	1
m	1	0.8605						GOMITO	p	6	35	baseline	0	parola	1	ong	0	no	AB23F12	23	F	2021-11-12_22h49.49.257	THAI_DOC	2021.2.3	Win32	59.03536218	0	96	96	96	1
z	1	1.312						INGENSO	np	7	0	baseline	500	nonparola	2	ong	0	no	AB23F12	23	F	2021-11-12_22h49.49.257	THAI_DOC	2021.2.3	Win32	59.03536218	0	97	97	97	1
z	1	0.9273						COVALLO	np	7	0	baseline	250	nonparola	2	ong	0	no	AB23F12	23	F	2021-11-12_22h49.49.257	THAI_DOC	2021.2.3	Win32	59.03536218	0	98	98	98	1
m	1	0.8679						MONACO	p	6	24	baseline	250	parola	1	ong	0	no	AB23F12	23	F	2021-11-12_22h49.49.257	THAI_DOC	2021.2.3	Win32	59.03536218	0	99	99	99	1
m	1	0.7416						DILUVIO	p	7	34	monitoring	0	parola	1	ong	0	no	AB23F12	23	F	2021-11-12_22h49.49.257	THAI_DOC	2021.2.3	Win32	59.03536218						0	0	0	0	1
z	1	0.8551						PADATO	np	6	0	monitoring	250	nonparola	2	ong	0	no	AB23F12	23	F	2021-11-12_22h49.49.257	THAI_DOC	2021.2.3	Win32	59.03536218						0	1	1	1	1
m	1	0.6229						STIVALE	p	7	10	monitoring	0	parola	1	ong	0	no	AB23F12	23	F	2021-11-12_22h49.49.257	THAI_DOC	2021.2.3	Win32	59.03536218						0	2	2	2	1
z	1	0.8467						BAMMINO	np	7	0	monitoring	0	nonparola	2	ong	0	no	AB23F12	23	F	2021-11-12_22h49.49.257	THAI_DOC	2021.2.3	Win32	59.03536218						0	3	3	3	1
z	1	1.3504						NUDOLA	np	6	0	monitoring	250	nonparola	2	ong	0	no	AB23F12	23	F	2021-11-12_22h49.49.257	THAI_DOC	2021.2.3	Win32	59.03536218						0	4	4	4	1
m	1	0.7031						ZAMPINO	p	7	6	monitoring	500	parola	1	ong	0	no	AB23F12	23	F	2021-11-12_22h49.49.257	THAI_DOC	2021.2.3	Win32	59.03536218						0	5	5	5	1
m	1	0.7298						CALDAIA	p	7	12	monitoring	250	parola	1	ong	0	no	AB23F12	23	F	2021-11-12_22h49.49.257	THAI_DOC	2021.2.3	Win32	59.03536218						0	6	6	6	1
z	1	1.0324						FULGINE	np	7	0	monitoring	0	nonparola	2	ong	0	no	AB23F12	23	F	2021-11-12_22h49.49.257	THAI_DOC	2021.2.3	Win32	59.03536218						0	7	7	7	1
m	1	0.6874						URANIO	p	6	9	monitoring	250	parola	1	ong	0	no	AB23F12	23	F	2021-11-12_22h49.49.257	THAI_DOC	2021.2.3	Win32	59.03536218						0	8	8	8	1
z	1	0.8841						APISSO	np	6	0	monitoring	500	nonparola	2	ong	0	no	AB23F12	23	F	2021-11-12_22h49.49.257	THAI_DOC	2021.2.3	Win32	59.03536218						0	9	9	9	1
z	0	1.2297						CAGERMA	np	7	0	monitoring	0	l	2	pmcue	0	no	AB23F12	23	F	2021-11-12_22h49.49.257	THAI_DOC	2021.2.3	Win32	59.03536218						0	10	10	10	1
m	1	0.9426						TAZZINA	p	7	10	monitoring	250	parola	1	ong	0	no	AB23F12	23	F	2021-11-12_22h49.49.257	THAI_DOC	2021.2.3	Win32	59.03536218						0	11	11	11	1
m	1	0.8893						VAPORE	p	6	40	monitoring	0	parola	1	ong	0	no	AB23F12	23	F	2021-11-12_22h49.49.257	THAI_DOC	2021.2.3	Win32	59.03536218						0	12	12	12	1
z	1	1.0153						FEDORE	np	6	0	monitoring	250	nonparola	2	ong	0	no	AB23F12	23	F	2021-11-12_22h49.49.257	THAI_DOC	2021.2.3	Win32	59.03536218						0	13	13	13	1
m	1	0.8556						MONTONE	p	7	8	monitoring	250	parola	1	ong	0	no	AB23F12	23	F	2021-11-12_22h49.49.257	THAI_DOC	2021.2.3	Win32	59.03536218						0	14	14	14	1
z	1	1.0989						CANEZZA	np	7	0	monitoring	0	nonparola	2	ong	0	no	AB23F12	23	F	2021-11-12_22h49.49.257	THAI_DOC	2021.2.3	Win32	59.03536218						0	15	15	15	1
z	1	1.0835						RAGINA	np	6	0	monitoring	250	nonparola	2	ong	0	no	AB23F12	23	F	2021-11-12_22h49.49.257	THAI_DOC	2021.2.3	Win32	59.03536218						0	16	16	16	1
m	1	0.8628						AGNELLO	p	7	17	monitoring	250	parola	1	ong	0	no	AB23F12	23	F	2021-11-12_22h49.49.257	THAI_DOC	2021.2.3	Win32	59.03536218						0	17	17	17	1
z	1	0.9393						PINARIO	np	7	0	monitoring	250	nonparola	2	ong	0	no	AB23F12	23	F	2021-11-12_22h49.49.257	THAI_DOC	2021.2.3	Win32	59.03536218						0	18	18	18	1
z	1	1.2396						INDANO	np	6	0	monitoring	500	nonparola	2	ong	0	no	AB23F12	23	F	2021-11-12_22h49.49.257	THAI_DOC	2021.2.3	Win32	59.03536218						0	19	19	19	1
m	1	0.9474						BISTURI	p	7	8	monitoring	250	parola	1	ong	0	no	AB23F12	23	F	2021-11-12_22h49.49.257	THAI_DOC	2021.2.3	Win32	59.03536218						0	20	20	20	1
z	1	0.8881						SECONTO	np	7	0	monitoring	250	nonparola	2	ong	0	no	AB23F12	23	F	2021-11-12_22h49.49.257	THAI_DOC	2021.2.3	Win32	59.03536218						0	21	21	21	1
m	0	0.796						POMATA	p	6	0	monitoring	500	l	1	pmcue	0	no	AB23F12	23	F	2021-11-12_22h49.49.257	THAI_DOC	2021.2.3	Win32	59.03536218						0	22	22	22	1
z	1	1.0816						UMETTA	np	6	0	monitoring	250	nonparola	2	ong	0	no	AB23F12	23	F	2021-11-12_22h49.49.257	THAI_DOC	2021.2.3	Win32	59.03536218						0	23	23	23	1
m	1	0.998						FRUSCIO	p	7	9	monitoring	0	parola	1	ong	0	no	AB23F12	23	F	2021-11-12_22h49.49.257	THAI_DOC	2021.2.3	Win32	59.03536218						0	24	24	24	1
m	1	1.0511						ORDIGNO	p	7	15	monitoring	250	parola	1	ong	0	no	AB23F12	23	F	2021-11-12_22h49.49.257	THAI_DOC	2021.2.3	Win32	59.03536218						0	25	25	25	1
z	1	0.8534						METALO	np	6	0	monitoring	0	nonparola	2	ong	0	no	AB23F12	23	F	2021-11-12_22h49.49.257	THAI_DOC	2021.2.3	Win32	59.03536218						0	26	26	26	1
z	1	0.8886						GAVERA	np	6	0	monitoring	500	nonparola	2	ong	0	no	AB23F12	23	F	2021-11-12_22h49.49.257	THAI_DOC	2021.2.3	Win32	59.03536218						0	27	27	27	1
z	0	1.0882						INSERTO	p	7	9	monitoring	0	parola	1	ong	0	no	AB23F12	23	F	2021-11-12_22h49.49.257	THAI_DOC	2021.2.3	Win32	59.03536218						0	28	28	28	1
m	1	0.8221						VICARIO	p	7	9	monitoring	500	parola	1	ong	0	no	AB23F12	23	F	2021-11-12_22h49.49.257	THAI_DOC	2021.2.3	Win32	59.03536218						0	29	29	29	1
z	1	1.1813						ACENDA	np	6	0	monitoring	0	nonparola	2	ong	0	no	AB23F12	23	F	2021-11-12_22h49.49.257	THAI_DOC	2021.2.3	Win32	59.03536218						0	30	30	30	1
m	1	0.9176						DECADE	p	6	7	monitoring	0	parola	1	ong	0	no	AB23F12	23	F	2021-11-12_22h49.49.257	THAI_DOC	2021.2.3	Win32	59.03536218						0	31	31	31	1
z	1	1.7588						PALETE	np	6	0	monitoring	500	nonparola	2	ong	0	no	AB23F12	23	F	2021-11-12_22h49.49.257	THAI_DOC	2021.2.3	Win32	59.03536218						0	32	32	32	1
m	1	0.9641						SENAPE	p	6	17	monitoring	500	parola	1	ong	0	no	AB23F12	23	F	2021-11-12_22h49.49.257	THAI_DOC	2021.2.3	Win32	59.03536218						0	33	33	33	1
z	1	1.7035						TENTONO	np	7	0	monitoring	0	nonparola	2	ong	0	no	AB23F12	23	F	2021-11-12_22h49.49.257	THAI_DOC	2021.2.3	Win32	59.03536218						0	34	34	34	1
m	0	1.1632						MANICO	p	6	12	monitoring	0	l	1	pmcue	0	no	AB23F12	23	F	2021-11-12_22h49.49.257	THAI_DOC	2021.2.3	Win32	59.03536218						0	35	35	35	1
m	1	0.8985						GETTONE	p	7	5	monitoring	250	parola	1	ong	0	no	AB23F12	23	F	2021-11-12_22h49.49.257	THAI_DOC	2021.2.3	Win32	59.03536218						0	36	36	36	1
z	1	1.2036						CALERA	np	6	0	monitoring	500	nonparola	2	ong	0	no	AB23F12	23	F	2021-11-12_22h49.49.257	THAI_DOC	2021.2.3	Win32	59.03536218						0	37	37	37	1
m	1	0.7962						USTIONE	p	7	20	monitoring	500	parola	1	ong	0	no	AB23F12	23	F	2021-11-12_22h49.49.257	THAI_DOC	2021.2.3	Win32	59.03536218						0	38	38	38	1
	0							LEGNAME	p	7	7	monitoring	0	parola	1	ong	0	no	AB23F12	23	F	2021-11-12_22h49.49.257	THAI_DOC	2021.2.3	Win32	59.03536218						0	39	39	39	1
z	1	0.8431						MODIVO	np	6	0	monitoring	0	nonparola	2	ong	0	no	AB23F12	23	F	2021-11-12_22h49.49.257	THAI_DOC	2021.2.3	Win32	59.03536218						0	40	40	40	1
m	1	0.9091						RADURA	p	6	9	monitoring	0	parola	1	ong	0	no	AB23F12	23	F	2021-11-12_22h49.49.257	THAI_DOC	2021.2.3	Win32	59.03536218						0	41	41	41	1
z	1	1.0034						TUANTO	np	6	0	monitoring	250	nonparola	2	ong	0	no	AB23F12	23	F	2021-11-12_22h49.49.257	THAI_DOC	2021.2.3	Win32	59.03536218						0	42	42	42	1
m	1	1.2835						PICCONE	p	7	11	monitoring	0	parola	1	ong	0	no	AB23F12	23	F	2021-11-12_22h49.49.257	THAI_DOC	2021.2.3	Win32	59.03536218						0	43	43	43	1
z	1	0.9259						LACREME	np	7	0	monitoring	250	nonparola	2	ong	0	no	AB23F12	23	F	2021-11-12_22h49.49.257	THAI_DOC	2021.2.3	Win32	59.03536218						0	44	44	44	1
z	1	0.8148						DILITTA	np	7	0	monitoring	500	nonparola	2	ong	0	no	AB23F12	23	F	2021-11-12_22h49.49.257	THAI_DOC	2021.2.3	Win32	59.03536218						0	45	45	45	1
z	0	0.8818						TOMANTE	np	7	0	monitoring	0	l	2	pmcue	0	no	AB23F12	23	F	2021-11-12_22h49.49.257	THAI_DOC	2021.2.3	Win32	59.03536218						0	46	46	46	1
m	1	0.9818						OTTONE	p	6	17	monitoring	500	parola	1	ong	0	no	AB23F12	23	F	2021-11-12_22h49.49.257	THAI_DOC	2021.2.3	Win32	59.03536218						0	47	47	47	1
m	1	1.0215						GAZEBO	p	6	8	monitoring	0	parola	1	ong	0	no	AB23F12	23	F	2021-11-12_22h49.49.257	THAI_DOC	2021.2.3	Win32	59.03536218						0	48	48	48	1
z	1	1.8059						NENICO	np	6	0	monitoring	250	nonparola	2	ong	0	no	AB23F12	23	F	2021-11-12_22h49.49.257	THAI_DOC	2021.2.3	Win32	59.03536218						0	49	49	49	1
m	1	0.9071						ARPIONE	p	7	12	monitoring	250	parola	1	ong	0	no	AB23F12	23	F	2021-11-12_22h49.49.257	THAI_DOC	2021.2.3	Win32	59.03536218						0	50	50	50	1
z	1	1.3511						VANIGIA	np	7	0	monitoring	500	nonparola	2	ong	0	no	AB23F12	23	F	2021-11-12_22h49.49.257	THAI_DOC	2021.2.3	Win32	59.03536218						0	51	51	51	1
z	1	0.9221						EBLISSE	np	7	0	monitoring	0	nonparola	2	ong	0	no	AB23F12	23	F	2021-11-12_22h49.49.257	THAI_DOC	2021.2.3	Win32	59.03536218						0	52	52	52	1
m	1	1.2218						CARTINA	p	7	13	monitoring	250	parola	1	ong	0	no	AB23F12	23	F	2021-11-12_22h49.49.257	THAI_DOC	2021.2.3	Win32	59.03536218						0	53	53	53	1
z	1	0.8854						TECITA	np	6	0	monitoring	500	nonparola	2	ong	0	no	AB23F12	23	F	2021-11-12_22h49.49.257	THAI_DOC	2021.2.3	Win32	59.03536218						0	54	54	54	1
m	1	0.6846						FELINO	p	6	9	monitoring	500	parola	1	ong	0	no	AB23F12	23	F	2021-11-12_22h49.49.257	THAI_DOC	2021.2.3	Win32	59.03536218						0	55	55	55	1
z	1	1.3392						GINEVRO	np	7	0	monitoring	250	nonparola	2	ong	0	no	AB23F12	23	F	2021-11-12_22h49.49.257	THAI_DOC	2021.2.3	Win32	59.03536218						0	56	56	56	1
z	1	1.0461						ELANCO	np	6	0	monitoring	250	nonparola	2	ong	0	no	AB23F12	23	F	2021-11-12_22h49.49.257	THAI_DOC	2021.2.3	Win32	59.03536218						0	57	57	57	1
m	1	0.983						BIDONE	p	6	13	monitoring	0	parola	1	ong	0	no	AB23F12	23	F	2021-11-12_22h49.49.257	THAI_DOC	2021.2.3	Win32	59.03536218						0	58	58	58	1
m	1	1.6748						LEMURE	p	6	3	monitoring	500	parola	1	ong	0	no	AB23F12	23	F	2021-11-12_22h49.49.257	THAI_DOC	2021.2.3	Win32	59.03536218						0	59	59	59	1
m	0	0.8633						SAGOMA	p	6	0	monitoring	250	l	1	pmcue	0	no	AB23F12	23	F	2021-11-12_22h49.49.257	THAI_DOC	2021.2.3	Win32	59.03536218						0	60	60	60	1
	0							REPERTO	p	7	7	monitoring	0	parola	1	ong	0	no	AB23F12	23	F	2021-11-12_22h49.49.257	THAI_DOC	2021.2.3	Win32	59.03536218						0	61	61	61	1
z	1	0.8165						MIDULLO	np	7	0	monitoring	250	nonparola	2	ong	0	no	AB23F12	23	F	2021-11-12_22h49.49.257	THAI_DOC	2021.2.3	Win32	59.03536218						0	62	62	62	1
z	1	1.2731						DANNOLA	np	7	0	monitoring	500	nonparola	2	ong	0	no	AB23F12	23	F	2021-11-12_22h49.49.257	THAI_DOC	2021.2.3	Win32	59.03536218						0	63	63	63	1
m	1	0.7423						ORFANO	p	6	9	monitoring	500	parola	1	ong	0	no	AB23F12	23	F	2021-11-12_22h49.49.257	THAI_DOC	2021.2.3	Win32	59.03536218						0	64	64	64	1
z	1	0.7822						BANENA	np	6	0	monitoring	250	nonparola	2	ong	0	no	AB23F12	23	F	2021-11-12_22h49.49.257	THAI_DOC	2021.2.3	Win32	59.03536218						0	65	65	65	1
z	1	0.969						FERPATA	np	7	0	monitoring	0	nonparola	2	ong	0	no	AB23F12	23	F	2021-11-12_22h49.49.257	THAI_DOC	2021.2.3	Win32	59.03536218						0	66	66	66	1
m	1	0.6518						NEURONE	p	7	11	monitoring	250	parola	1	ong	0	no	AB23F12	23	F	2021-11-12_22h49.49.257	THAI_DOC	2021.2.3	Win32	59.03536218						0	67	67	67	1
z	1	0.9752						LATTERA	np	7	0	monitoring	500	nonparola	2	ong	0	no	AB23F12	23	F	2021-11-12_22h49.49.257	THAI_DOC	2021.2.3	Win32	59.03536218						0	68	68	68	1
z	1	0.9172						GESIONE	np	7	0	monitoring	500	nonparola	2	ong	0	no	AB23F12	23	F	2021-11-12_22h49.49.257	THAI_DOC	2021.2.3	Win32	59.03536218						0	69	69	69	1
m	1	0.9218						PEDANA	p	6	18	monitoring	500	parola	1	ong	0	no	AB23F12	23	F	2021-11-12_22h49.49.257	THAI_DOC	2021.2.3	Win32	59.03536218						0	70	70	70	1
z	0	0.9208						MACIATA	np	7	0	monitoring	500	l	2	pmcue	0	no	AB23F12	23	F	2021-11-12_22h49.49.257	THAI_DOC	2021.2.3	Win32	59.03536218						0	71	71	71	1
m	0	1.4498						FIOLINO	np	7	0	monitoring	250	nonparola	2	ong	0	no	AB23F12	23	F	2021-11-12_22h49.49.257	THAI_DOC	2021.2.3	Win32	59.03536218						0	72	72	72	1
m	1	1.5845						INGORGO	p	7	16	monitoring	0	parola	1	ong	0	no	AB23F12	23	F	2021-11-12_22h49.49.257	THAI_DOC	2021.2.3	Win32	59.03536218						0	73	73	73	1
z	1	1.4392						IMPORO	np	6	0	monitoring	250	nonparola	2	ong	0	no	AB23F12	23	F	2021-11-12_22h49.49.257	THAI_DOC	2021.2.3	Win32	59.03536218						0	74	74	74	1
m	1	0.9057						NOBILE	p	6	29	monitoring	500	parola	1	ong	0	no	AB23F12	23	F	2021-11-12_22h49.49.257	THAI_DOC	2021.2.3	Win32	59.03536218						0	75	75	75	1
m	1	0.7715						MINIERA	p	7	19	monitoring	500	parola	1	ong	0	no	AB23F12	23	F	2021-11-12_22h49.49.257	THAI_DOC	2021.2.3	Win32	59.03536218						0	76	76	76	1
z	1	1.2932						ALLARVE	np	7	0	monitoring	500	nonparola	2	ong	0	no	AB23F12	23	F	2021-11-12_22h49.49.257	THAI_DOC	2021.2.3	Win32	59.03536218						0	77	77	77	1
z	1	1.1342						DIBANO	np	6	0	monitoring	250	nonparola	2	ong	0	no	AB23F12	23	F	2021-11-12_22h49.49.257	THAI_DOC	2021.2.3	Win32	59.03536218						0	78	78	78	1
m	1	0.9888						FAGOTTO	p	7	7	monitoring	0	parola	1	ong	0	no	AB23F12	23	F	2021-11-12_22h49.49.257	THAI_DOC	2021.2.3	Win32	59.03536218						0	79	79	79	1
m	1	0.6014						PALUDE	p	6	13	monitoring	0	parola	1	ong	0	no	AB23F12	23	F	2021-11-12_22h49.49.257	THAI_DOC	2021.2.3	Win32	59.03536218						0	80	80	80	1
z	1	1.1348						MUDINO	np	6	0	monitoring	500	nonparola	2	ong	0	no	AB23F12	23	F	2021-11-12_22h49.49.257	THAI_DOC	2021.2.3	Win32	59.03536218						0	81	81	81	1
z	1	0.8875						ESTEBA	np	6	0	monitoring	500	nonparola	2	ong	0	no	AB23F12	23	F	2021-11-12_22h49.49.257	THAI_DOC	2021.2.3	Win32	59.03536218						0	82	82	82	1
z	0	0.8187						MANTIDE	p	7	9	monitoring	250	l	1	pmcue	0	no	AB23F12	23	F	2021-11-12_22h49.49.257	THAI_DOC	2021.2.3	Win32	59.03536218						0	83	83	83	1
m	1	0.8284						UVETTA	p	6	11	monitoring	500	parola	1	ong	0	no	AB23F12	23	F	2021-11-12_22h49.49.257	THAI_DOC	2021.2.3	Win32	59.03536218						0	84	84	84	1
m	1	1.3373						ESILIO	p	6	41	monitoring	250	parola	1	ong	0	no	AB23F12	23	F	2021-11-12_22h49.49.257	THAI_DOC	2021.2.3	Win32	59.03536218						0	85	85	85	1
	0							RECRUTA	np	7	0	monitoring	500	nonparola	2	ong	0	no	AB23F12	23	F	2021-11-12_22h49.49.257	THAI_DOC	2021.2.3	Win32	59.03536218						0	86	86	86	1
m	1	0.6744						TIMONE	p	7	31	monitoring	250	parola	1	ong	0	no	AB23F12	23	F	2021-11-12_22h49.49.257	THAI_DOC	2021.2.3	Win32	59.03536218						0	87	87	87	1
m	1	0.76						CAVOLO	p	6	13	monitoring	0	parola	1	ong	0	no	AB23F12	23	F	2021-11-12_22h49.49.257	THAI_DOC	2021.2.3	Win32	59.03536218						0	88	88	88	1
z	1	0.937						NOTTARE	np	7	0	monitoring	500	nonparola	2	ong	0	no	AB23F12	23	F	2021-11-12_22h49.49.257	THAI_DOC	2021.2.3	Win32	59.03536218						0	89	89	89	1
m	1	1.1714						LICHENE	p	7	7	monitoring	0	parola	1	ong	0	no	AB23F12	23	F	2021-11-12_22h49.49.257	THAI_DOC	2021.2.3	Win32	59.03536218						0	90	90	90	1
z	1	1.0344						PUSTINO	np	7	0	monitoring	500	nonparola	2	ong	0	no	AB23F12	23	F	2021-11-12_22h49.49.257	THAI_DOC	2021.2.3	Win32	59.03536218						0	91	91	91	1
m	1	0.6454						MULINO	p	6	7	monitoring	0	parola	1	ong	0	no	AB23F12	23	F	2021-11-12_22h49.49.257	THAI_DOC	2021.2.3	Win32	59.03536218						0	92	92	92	1
z	1	0.785						VAROLO	np	6	0	monitoring	0	nonparola	2	ong	0	no	AB23F12	23	F	2021-11-12_22h49.49.257	THAI_DOC	2021.2.3	Win32	59.03536218						0	93	93	93	1
m	0	0.685						ENIGMA	p	6	9	monitoring	500	l	1	pmcue	0	no	AB23F12	23	F	2021-11-12_22h49.49.257	THAI_DOC	2021.2.3	Win32	59.03536218						0	94	94	94	1
m	1	0.7211						NARICE	p	6	15	monitoring	250	parola	1	ong	0	no	AB23F12	23	F	2021-11-12_22h49.49.257	THAI_DOC	2021.2.3	Win32	59.03536218						0	95	95	95	1
z	1	0.8242						CAVIDE	np	6	0	monitoring	500	nonparola	2	ong	0	no	AB23F12	23	F	2021-11-12_22h49.49.257	THAI_DOC	2021.2.3	Win32	59.03536218						0	96	96	96	1
z	1	1.1093						VOLACE	np	6	0	monitoring	0	nonparola	2	ong	0	no	AB23F12	23	F	2021-11-12_22h49.49.257	THAI_DOC	2021.2.3	Win32	59.03536218						0	97	97	97	1
m	0	1.2042						SADICE	np	6	0	monitoring	0	nonparola	2	ong	0	no	AB23F12	23	F	2021-11-12_22h49.49.257	THAI_DOC	2021.2.3	Win32	59.03536218						0	98	98	98	1
m	1	0.743						VORTICE	p	7	14	monitoring	250	parola	1	ong	0	no	AB23F12	23	F	2021-11-12_22h49.49.257	THAI_DOC	2021.2.3	Win32	59.03536218						0	99	99	99	1
																			AB23F12	23	F	2021-11-12_22h49.49.257	THAI_DOC	2021.2.3	Win32	59.03536218											y	1	13.189	y	0	2.4344	n	1	10.8175
