# Supplementary material for: Thinking about it: the impact of COVID-19-related stimuli on prospective memory
Source: PeerJ. 2023 Nov 16;11:e16389. doi: 10.7717/peerj.16389 (PMC10657566; doi:10.7717/peerj.16389)
Supplement: Supplemental Information 4 — The raw data from both the task and the questionnaire. Both folders are divided in the three conditions (COV, DOC, and NEGA) depending on the presented video clip. [file peerj-11-16389-s004.zip › Data/RAW_Data_Task/DOC_version/SC20F21_doc.csv]

trial_key.keys	trial_key.corr	trial_key.rt	trials_loop_practice.thisRepN	trials_loop_practice.thisTrialN	trials_loop_practice.thisN	trials_loop_practice.thisIndex	trials_loop_practice.ran	stimolo	parolanonparola	lunghezza	frequenza	blocco	jitter	rispcorr	StimTrig	stim_type	stimulus_after	underline	ID_Soggetto*	Età*	Sesso	date	expName	psychopyVersion	OS	frameRate	trials_loop_baseline.thisRepN	trials_loop_baseline.thisTrialN	trials_loop_baseline.thisN	trials_loop_baseline.thisIndex	trials_loop_baseline.ran	trials_loop_attention.thisRepN	trials_loop_attention.thisTrialN	trials_loop_attention.thisN	trials_loop_attention.thisIndex	trials_loop_attention.ran	neutral1_key.keys	neutral1_key.corr	neutral1_key.rt	neutral1_key_2.keys	neutral1_key_2.corr	neutral1_key_2.rt	neutral1_key_3.keys	neutral1_key_3.corr	neutral1_key_3.rt
z	1	0.6744	0	0	0	0	1	ARANCIA	p	7	31	practice	500	parola	1	ong	0	no	SC20F21	20	F	2021-10-26_09h31.39.566	THAI_DOC	2021.2.3	Win32	60.30271965
m	1	0.9818	0	1	1	1	1	RECINA	np	6	0	practice	500	nonparola	2	ong	0	no	SC20F21	20	F	2021-10-26_09h31.39.566	THAI_DOC	2021.2.3	Win32	60.30271965
m	1	0.6682	0	2	2	2	1	TUCCANA	np	7	0	practice	250	nonparola	2	ong	0	no	SC20F21	20	F	2021-10-26_09h31.39.566	THAI_DOC	2021.2.3	Win32	60.30271965
z	1	0.5006	0	3	3	3	1	PETTINE	p	7	1	practice	0	parola	1	ong	0	no	SC20F21	20	F	2021-10-26_09h31.39.566	THAI_DOC	2021.2.3	Win32	60.30271965
z	0	0.5952	0	4	4	4	1	INFITO	np	6	0	practice	500	nonparola	2	ong	0	no	SC20F21	20	F	2021-10-26_09h31.39.566	THAI_DOC	2021.2.3	Win32	60.30271965
z	1	0.8765	0	5	5	5	1	GIUDICE	p	7	374	practice	500	parola	1	ong	0	no	SC20F21	20	F	2021-10-26_09h31.39.566	THAI_DOC	2021.2.3	Win32	60.30271965
z	1	0.6465	0	6	6	6	1	VOLANTE	p	7	89	practice	0	parola	1	ong	0	no	SC20F21	20	F	2021-10-26_09h31.39.566	THAI_DOC	2021.2.3	Win32	60.30271965
m	1	0.5452	0	7	7	7	1	CUBELA	np	6	0	practice	250	nonparola	2	ong	0	no	SC20F21	20	F	2021-10-26_09h31.39.566	THAI_DOC	2021.2.3	Win32	60.30271965
m	1	0.7974	0	8	8	8	1	LUGGINE	np	7	0	practice	0	nonparola	2	ong	0	no	SC20F21	20	F	2021-10-26_09h31.39.566	THAI_DOC	2021.2.3	Win32	60.30271965
z	1	0.5628	0	9	9	9	1	DISEGNO	p	7	201	practice	0	parola	1	ong	0	no	SC20F21	20	F	2021-10-26_09h31.39.566	THAI_DOC	2021.2.3	Win32	60.30271965
m	0	0.7666						RELITTO	p	7	8	baseline	500	parola	1	ong	0	no	SC20F21	20	F	2021-10-26_09h31.39.566	THAI_DOC	2021.2.3	Win32	60.30271965	0	0	0	0	1
z	1	0.9379						GERANIO	p	7	12	baseline	250	parola	1	ong	0	no	SC20F21	20	F	2021-10-26_09h31.39.566	THAI_DOC	2021.2.3	Win32	60.30271965	0	1	1	1	1
m	1	0.8878						VANANGA	np	7	0	baseline	0	nonparola	2	ong	0	no	SC20F21	20	F	2021-10-26_09h31.39.566	THAI_DOC	2021.2.3	Win32	60.30271965	0	2	2	2	1
z	1	0.906						NATICA	p	6	5	baseline	250	parola	1	ong	0	no	SC20F21	20	F	2021-10-26_09h31.39.566	THAI_DOC	2021.2.3	Win32	60.30271965	0	3	3	3	1
m	1	0.795						USTELLO	np	7	0	baseline	500	nonparola	2	ong	0	no	SC20F21	20	F	2021-10-26_09h31.39.566	THAI_DOC	2021.2.3	Win32	60.30271965	0	4	4	4	1
z	1	0.5994						METANO	p	6	17	baseline	250	parola	1	ong	0	no	SC20F21	20	F	2021-10-26_09h31.39.566	THAI_DOC	2021.2.3	Win32	60.30271965	0	5	5	5	1
m	1	0.7789						FIURIA	np	6	0	baseline	500	nonparola	2	ong	0	no	SC20F21	20	F	2021-10-26_09h31.39.566	THAI_DOC	2021.2.3	Win32	60.30271965	0	6	6	6	1
z	1	0.6641						SUGHERO	p	7	5	baseline	250	parola	1	ong	0	no	SC20F21	20	F	2021-10-26_09h31.39.566	THAI_DOC	2021.2.3	Win32	60.30271965	0	7	7	7	1
m	1	0.7617						PIROTA	np	6	0	baseline	250	nonparola	2	ong	0	no	SC20F21	20	F	2021-10-26_09h31.39.566	THAI_DOC	2021.2.3	Win32	60.30271965	0	8	8	8	1
m	1	0.7161						BAMBORA	np	7	0	baseline	0	nonparola	2	ong	0	no	SC20F21	20	F	2021-10-26_09h31.39.566	THAI_DOC	2021.2.3	Win32	60.30271965	0	9	9	9	1
z	1	0.6265						PETALO	p	6	27	baseline	250	parola	1	ong	0	no	SC20F21	20	F	2021-10-26_09h31.39.566	THAI_DOC	2021.2.3	Win32	60.30271965	0	10	10	10	1
z	1	0.7349						ELMETTO	p	7	5	baseline	0	parola	1	ong	0	no	SC20F21	20	F	2021-10-26_09h31.39.566	THAI_DOC	2021.2.3	Win32	60.30271965	0	11	11	11	1
m	1	0.6511						DOBILE	np	6	0	baseline	250	nonparola	2	ong	0	no	SC20F21	20	F	2021-10-26_09h31.39.566	THAI_DOC	2021.2.3	Win32	60.30271965	0	12	12	12	1
z	1	0.8699						BAVERO	p	6	7	baseline	0	parola	1	ong	0	no	SC20F21	20	F	2021-10-26_09h31.39.566	THAI_DOC	2021.2.3	Win32	60.30271965	0	13	13	13	1
z	1	0.6713						VALENZA	p	7	10	baseline	500	parola	1	ong	0	no	SC20F21	20	F	2021-10-26_09h31.39.566	THAI_DOC	2021.2.3	Win32	60.30271965	0	14	14	14	1
m	1	0.6045						ORDONE	np	6	0	baseline	250	nonparola	2	ong	0	no	SC20F21	20	F	2021-10-26_09h31.39.566	THAI_DOC	2021.2.3	Win32	60.30271965	0	15	15	15	1
m	1	0.8367						TERPONE	np	7	0	baseline	250	nonparola	2	ong	0	no	SC20F21	20	F	2021-10-26_09h31.39.566	THAI_DOC	2021.2.3	Win32	60.30271965	0	16	16	16	1
z	1	0.7193						INCHINO	p	7	10	baseline	250	parola	1	ong	0	no	SC20F21	20	F	2021-10-26_09h31.39.566	THAI_DOC	2021.2.3	Win32	60.30271965	0	17	17	17	1
z	1	0.6846						ETTARO	p	6	31	baseline	0	parola	1	ong	0	no	SC20F21	20	F	2021-10-26_09h31.39.566	THAI_DOC	2021.2.3	Win32	60.30271965	0	18	18	18	1
m	1	0.5954						LUVACA	np	6	0	baseline	250	nonparola	2	ong	0	no	SC20F21	20	F	2021-10-26_09h31.39.566	THAI_DOC	2021.2.3	Win32	60.30271965	0	19	19	19	1
z	1	0.5693						DUETTO	p	6	23	baseline	500	parola	1	ong	0	no	SC20F21	20	F	2021-10-26_09h31.39.566	THAI_DOC	2021.2.3	Win32	60.30271965	0	20	20	20	1
m	1	0.5669						PUPILE	np	6	0	baseline	250	nonparola	2	ong	0	no	SC20F21	20	F	2021-10-26_09h31.39.566	THAI_DOC	2021.2.3	Win32	60.30271965	0	21	21	21	1
m	1	0.6397						STOVACO	np	7	0	baseline	0	nonparola	2	ong	0	no	SC20F21	20	F	2021-10-26_09h31.39.566	THAI_DOC	2021.2.3	Win32	60.30271965	0	22	22	22	1
z	1	0.6009						BARILE	p	6	7	baseline	500	parola	1	ong	0	no	SC20F21	20	F	2021-10-26_09h31.39.566	THAI_DOC	2021.2.3	Win32	60.30271965	0	23	23	23	1
m	1	0.6184						RANAIO	np	6	0	baseline	250	nonparola	2	ong	0	no	SC20F21	20	F	2021-10-26_09h31.39.566	THAI_DOC	2021.2.3	Win32	60.30271965	0	24	24	24	1
z	1	0.7184						CAVERNA	p	7	14	baseline	250	parola	1	ong	0	no	SC20F21	20	F	2021-10-26_09h31.39.566	THAI_DOC	2021.2.3	Win32	60.30271965	0	25	25	25	1
m	1	0.5332						ROTOIA	np	7	0	baseline	500	nonparola	2	ong	0	no	SC20F21	20	F	2021-10-26_09h31.39.566	THAI_DOC	2021.2.3	Win32	60.30271965	0	26	26	26	1
z	1	0.5268						ALTURA	p	6	8	baseline	500	parola	1	ong	0	no	SC20F21	20	F	2021-10-26_09h31.39.566	THAI_DOC	2021.2.3	Win32	60.30271965	0	27	27	27	1
z	1	0.5166						DIPINTO	p	7	21	baseline	0	parola	1	ong	0	no	SC20F21	20	F	2021-10-26_09h31.39.566	THAI_DOC	2021.2.3	Win32	60.30271965	0	28	28	28	1
z	1	0.5928						LEGUME	p	6	11	baseline	250	parola	1	ong	0	no	SC20F21	20	F	2021-10-26_09h31.39.566	THAI_DOC	2021.2.3	Win32	60.30271965	0	29	29	29	1
m	1	0.6171						FEDINO	np	6	0	baseline	500	nonparola	2	ong	0	no	SC20F21	20	F	2021-10-26_09h31.39.566	THAI_DOC	2021.2.3	Win32	60.30271965	0	30	30	30	1
z	1	0.5553						MENSOLA	p	7	7	baseline	0	parola	1	ong	0	no	SC20F21	20	F	2021-10-26_09h31.39.566	THAI_DOC	2021.2.3	Win32	60.30271965	0	31	31	31	1
m	1	0.5505						ALCUME	np	6	0	baseline	500	nonparola	2	ong	0	no	SC20F21	20	F	2021-10-26_09h31.39.566	THAI_DOC	2021.2.3	Win32	60.30271965	0	32	32	32	1
z	1	0.7018						INNESTO	p	6	13	baseline	0	parola	1	ong	0	no	SC20F21	20	F	2021-10-26_09h31.39.566	THAI_DOC	2021.2.3	Win32	60.30271965	0	33	33	33	1
m	1	0.7216						LAVENDA	np	7	0	baseline	0	nonparola	2	ong	0	no	SC20F21	20	F	2021-10-26_09h31.39.566	THAI_DOC	2021.2.3	Win32	60.30271965	0	34	34	34	1
m	0	0.5434						SLAVINA	p	7	5	baseline	500	parola	1	ong	0	no	SC20F21	20	F	2021-10-26_09h31.39.566	THAI_DOC	2021.2.3	Win32	60.30271965	0	35	35	35	1
z	1	0.5516						ORMONE	p	6	6	baseline	500	parola	1	ong	0	no	SC20F21	20	F	2021-10-26_09h31.39.566	THAI_DOC	2021.2.3	Win32	60.30271965	0	36	36	36	1
m	1	0.7178						UMIONE	np	6	0	baseline	0	nonparola	2	ong	0	no	SC20F21	20	F	2021-10-26_09h31.39.566	THAI_DOC	2021.2.3	Win32	60.30271965	0	37	37	37	1
z	1	0.5429						SALAME	p	6	14	baseline	0	parola	1	ong	0	no	SC20F21	20	F	2021-10-26_09h31.39.566	THAI_DOC	2021.2.3	Win32	60.30271965	0	38	38	38	1
m	1	0.5866						GANDOLA	np	7	0	baseline	500	nonparola	2	ong	0	no	SC20F21	20	F	2021-10-26_09h31.39.566	THAI_DOC	2021.2.3	Win32	60.30271965	0	39	39	39	1
m	1	0.7721						DIGEGNO	np	7	0	baseline	500	nonparola	2	ong	0	no	SC20F21	20	F	2021-10-26_09h31.39.566	THAI_DOC	2021.2.3	Win32	60.30271965	0	40	40	40	1
m	1	0.7521						BACRECA	np	7	0	baseline	0	nonparola	2	ong	0	no	SC20F21	20	F	2021-10-26_09h31.39.566	THAI_DOC	2021.2.3	Win32	60.30271965	0	41	41	41	1
z	1	0.6611						RUDERE	p	6	8	baseline	250	parola	1	ong	0	no	SC20F21	20	F	2021-10-26_09h31.39.566	THAI_DOC	2021.2.3	Win32	60.30271965	0	42	42	42	1
m	1	0.569						OSCITE	np	6	0	baseline	250	nonparola	2	ong	0	no	SC20F21	20	F	2021-10-26_09h31.39.566	THAI_DOC	2021.2.3	Win32	60.30271965	0	43	43	43	1
z	1	0.8187						NETTARE	p	7	14	baseline	500	parola	1	ong	0	no	SC20F21	20	F	2021-10-26_09h31.39.566	THAI_DOC	2021.2.3	Win32	60.30271965	0	44	44	44	1
m	1	0.7851						PENTERA	np	7	0	baseline	0	nonparola	2	ong	0	no	SC20F21	20	F	2021-10-26_09h31.39.566	THAI_DOC	2021.2.3	Win32	60.30271965	0	45	45	45	1
m	1	0.5673						NEBOZIO	np	7	0	baseline	250	nonparola	2	ong	0	no	SC20F21	20	F	2021-10-26_09h31.39.566	THAI_DOC	2021.2.3	Win32	60.30271965	0	46	46	46	1
z	1	0.6263						ZATTERA	p	7	14	baseline	500	parola	1	ong	0	no	SC20F21	20	F	2021-10-26_09h31.39.566	THAI_DOC	2021.2.3	Win32	60.30271965	0	47	47	47	1
m	0	0.5511						LAMIERA	p	7	11	baseline	500	parola	1	ong	0	no	SC20F21	20	F	2021-10-26_09h31.39.566	THAI_DOC	2021.2.3	Win32	60.30271965	0	48	48	48	1
m	1	0.6756						CULINA	np	6	0	baseline	500	nonparola	2	ong	0	no	SC20F21	20	F	2021-10-26_09h31.39.566	THAI_DOC	2021.2.3	Win32	60.30271965	0	49	49	49	1
z	1	0.6346						FALANGE	p	7	9	baseline	250	parola	1	ong	0	no	SC20F21	20	F	2021-10-26_09h31.39.566	THAI_DOC	2021.2.3	Win32	60.30271965	0	50	50	50	1
z	1	0.6024						PEDALE	p	6	16	baseline	500	parola	1	ong	0	no	SC20F21	20	F	2021-10-26_09h31.39.566	THAI_DOC	2021.2.3	Win32	60.30271965	0	51	51	51	1
m	1	0.9343						METARDO	np	7	0	baseline	500	nonparola	2	ong	0	no	SC20F21	20	F	2021-10-26_09h31.39.566	THAI_DOC	2021.2.3	Win32	60.30271965	0	52	52	52	1
z	1	0.6699						EMPORIO	p	7	3	baseline	250	parola	1	ong	0	no	SC20F21	20	F	2021-10-26_09h31.39.566	THAI_DOC	2021.2.3	Win32	60.30271965	0	53	53	53	1
m	1	1.052						TAPORE	np	6	0	baseline	0	nonparola	2	ong	0	no	SC20F21	20	F	2021-10-26_09h31.39.566	THAI_DOC	2021.2.3	Win32	60.30271965	0	54	54	54	1
m	1	0.6895						DENTIDE	np	7	0	baseline	250	nonparola	2	ong	0	no	SC20F21	20	F	2021-10-26_09h31.39.566	THAI_DOC	2021.2.3	Win32	60.30271965	0	55	55	55	1
m	1	0.7514						SEPERTO	np	7	0	baseline	500	nonparola	2	ong	0	no	SC20F21	20	F	2021-10-26_09h31.39.566	THAI_DOC	2021.2.3	Win32	60.30271965	0	56	56	56	1
z	1	0.6751						MUCOSA	p	6	6	baseline	500	parola	1	ong	0	no	SC20F21	20	F	2021-10-26_09h31.39.566	THAI_DOC	2021.2.3	Win32	60.30271965	0	57	57	57	1
m	1	0.6549						BECULLA	np	7	0	baseline	250	nonparola	2	ong	0	no	SC20F21	20	F	2021-10-26_09h31.39.566	THAI_DOC	2021.2.3	Win32	60.30271965	0	58	58	58	1
z	1	0.6904						FUCINA	p	6	8	baseline	250	parola	1	ong	0	no	SC20F21	20	F	2021-10-26_09h31.39.566	THAI_DOC	2021.2.3	Win32	60.30271965	0	59	59	59	1
z	1	0.6079						ECLISSI	p	7	5	baseline	0	parola	1	ong	0	no	SC20F21	20	F	2021-10-26_09h31.39.566	THAI_DOC	2021.2.3	Win32	60.30271965	0	60	60	60	1
z	1	0.6179						TROFEO	p	6	23	baseline	250	parola	1	ong	0	no	SC20F21	20	F	2021-10-26_09h31.39.566	THAI_DOC	2021.2.3	Win32	60.30271965	0	61	61	61	1
z	1	0.6036						ROTTAME	p	7	7	baseline	0	parola	1	ong	0	no	SC20F21	20	F	2021-10-26_09h31.39.566	THAI_DOC	2021.2.3	Win32	60.30271965	0	62	62	62	1
m	1	0.8413						MENDOLO	np	7	0	baseline	500	nonparola	2	ong	0	no	SC20F21	20	F	2021-10-26_09h31.39.566	THAI_DOC	2021.2.3	Win32	60.30271965	0	63	63	63	1
m	1	0.8351						ARSINE	np	6	0	baseline	250	nonparola	2	ong	0	no	SC20F21	20	F	2021-10-26_09h31.39.566	THAI_DOC	2021.2.3	Win32	60.30271965	0	64	64	64	1
z	1	0.6878						TISANA	p	6	7	baseline	0	parola	1	ong	0	no	SC20F21	20	F	2021-10-26_09h31.39.566	THAI_DOC	2021.2.3	Win32	60.30271965	0	65	65	65	1
m	1	0.6855						ORLINO	np	6	0	baseline	0	nonparola	2	ong	0	no	SC20F21	20	F	2021-10-26_09h31.39.566	THAI_DOC	2021.2.3	Win32	60.30271965	0	66	66	66	1
z	1	0.677						ARINGA	p	6	9	baseline	500	parola	1	ong	0	no	SC20F21	20	F	2021-10-26_09h31.39.566	THAI_DOC	2021.2.3	Win32	60.30271965	0	67	67	67	1
m	1	0.952						TENGINE	np	7	0	baseline	0	nonparola	2	ong	0	no	SC20F21	20	F	2021-10-26_09h31.39.566	THAI_DOC	2021.2.3	Win32	60.30271965	0	68	68	68	1
z	1	0.7015						ATTICO	p	6	6	baseline	500	parola	1	ong	0	no	SC20F21	20	F	2021-10-26_09h31.39.566	THAI_DOC	2021.2.3	Win32	60.30271965	0	69	69	69	1
m	1	0.709						VENORE	np	6	0	baseline	250	nonparola	2	ong	0	no	SC20F21	20	F	2021-10-26_09h31.39.566	THAI_DOC	2021.2.3	Win32	60.30271965	0	70	70	70	1
m	0	0.6691						DARSENA	p	7	9	baseline	0	parola	1	ong	0	no	SC20F21	20	F	2021-10-26_09h31.39.566	THAI_DOC	2021.2.3	Win32	60.30271965	0	71	71	71	1
z	0	0.9184						ALCIERE	np	7	0	baseline	250	nonparola	2	ong	0	no	SC20F21	20	F	2021-10-26_09h31.39.566	THAI_DOC	2021.2.3	Win32	60.30271965	0	72	72	72	1
m	1	0.9404						ENTIMO	np	6	0	baseline	0	nonparola	2	ong	0	no	SC20F21	20	F	2021-10-26_09h31.39.566	THAI_DOC	2021.2.3	Win32	60.30271965	0	73	73	73	1
z	1	0.7684						LIVIDO	p	6	8	baseline	500	parola	1	ong	0	no	SC20F21	20	F	2021-10-26_09h31.39.566	THAI_DOC	2021.2.3	Win32	60.30271965	0	74	74	74	1
z	1	0.7072						NAUSEA	p	6	15	baseline	0	parola	1	ong	0	no	SC20F21	20	F	2021-10-26_09h31.39.566	THAI_DOC	2021.2.3	Win32	60.30271965	0	75	75	75	1
m	1	0.8666						VERCACE	np	7	0	baseline	500	nonparola	2	ong	0	no	SC20F21	20	F	2021-10-26_09h31.39.566	THAI_DOC	2021.2.3	Win32	60.30271965	0	76	76	76	1
z	1	0.8557						COFANO	p	6	9	baseline	0	parola	1	ong	0	no	SC20F21	20	F	2021-10-26_09h31.39.566	THAI_DOC	2021.2.3	Win32	60.30271965	0	77	77	77	1
m	1	0.7391						USPICIO	np	7	0	baseline	250	nonparola	2	ong	0	no	SC20F21	20	F	2021-10-26_09h31.39.566	THAI_DOC	2021.2.3	Win32	60.30271965	0	78	78	78	1
z	1	1.0344						IMBUTO	p	6	9	baseline	0	parola	1	ong	0	no	SC20F21	20	F	2021-10-26_09h31.39.566	THAI_DOC	2021.2.3	Win32	60.30271965	0	79	79	79	1
m	1	0.7015						SADIVA	np	6	0	baseline	500	nonparola	2	ong	0	no	SC20F21	20	F	2021-10-26_09h31.39.566	THAI_DOC	2021.2.3	Win32	60.30271965	0	80	80	80	1
z	1	0.806						BOZZOLO	p	7	7	baseline	0	parola	1	ong	0	no	SC20F21	20	F	2021-10-26_09h31.39.566	THAI_DOC	2021.2.3	Win32	60.30271965	0	81	81	81	1
m	1	0.6846						OMPICCIO	np	7	0	baseline	0	nonparola	2	ong	0	no	SC20F21	20	F	2021-10-26_09h31.39.566	THAI_DOC	2021.2.3	Win32	60.30271965	0	82	82	82	1
m	1	0.6558						LIMPONE	np	7	0	baseline	500	nonparola	2	ong	0	no	SC20F21	20	F	2021-10-26_09h31.39.566	THAI_DOC	2021.2.3	Win32	60.30271965	0	83	83	83	1
m	1	0.9182						NARCICO	np	7	0	baseline	250	nonparola	2	ong	0	no	SC20F21	20	F	2021-10-26_09h31.39.566	THAI_DOC	2021.2.3	Win32	60.30271965	0	84	84	84	1
z	1	0.6933						PASCOLO	p	7	7	baseline	0	parola	1	ong	0	no	SC20F21	20	F	2021-10-26_09h31.39.566	THAI_DOC	2021.2.3	Win32	60.30271965	0	85	85	85	1
m	1	1.7064						INSOGNA	np	7	0	baseline	250	nonparola	2	ong	0	no	SC20F21	20	F	2021-10-26_09h31.39.566	THAI_DOC	2021.2.3	Win32	60.30271965	0	86	86	86	1
z	1	0.9549						PATINA	p	6	14	baseline	250	parola	1	ong	0	no	SC20F21	20	F	2021-10-26_09h31.39.566	THAI_DOC	2021.2.3	Win32	60.30271965	0	87	87	87	1
m	1	0.7595						ADOLTO	np	7	0	baseline	0	nonparola	2	ong	0	no	SC20F21	20	F	2021-10-26_09h31.39.566	THAI_DOC	2021.2.3	Win32	60.30271965	0	88	88	88	1
z	1	0.6836						UTENTE	p	6	34	baseline	0	parola	1	ong	0	no	SC20F21	20	F	2021-10-26_09h31.39.566	THAI_DOC	2021.2.3	Win32	60.30271965	0	89	89	89	1
m	1	0.768						CIPELLA	np	7	0	baseline	500	nonparola	2	ong	0	no	SC20F21	20	F	2021-10-26_09h31.39.566	THAI_DOC	2021.2.3	Win32	60.30271965	0	90	90	90	1
z	1	0.7013						GINEPRO	p	7	10	baseline	0	parola	1	ong	0	no	SC20F21	20	F	2021-10-26_09h31.39.566	THAI_DOC	2021.2.3	Win32	60.30271965	0	91	91	91	1
m	1	0.759						NONATO	np	6	0	baseline	500	nonparola	2	ong	0	no	SC20F21	20	F	2021-10-26_09h31.39.566	THAI_DOC	2021.2.3	Win32	60.30271965	0	92	92	92	1
z	1	0.6843						CALICE	p	6	10	baseline	0	parola	1	ong	0	no	SC20F21	20	F	2021-10-26_09h31.39.566	THAI_DOC	2021.2.3	Win32	60.30271965	0	93	93	93	1
z	1	0.7077						TORACE	p	6	31	baseline	250	parola	1	ong	0	no	SC20F21	20	F	2021-10-26_09h31.39.566	THAI_DOC	2021.2.3	Win32	60.30271965	0	94	94	94	1
m	0	1.179						REDINE	p	6	8	baseline	500	parola	1	ong	0	no	SC20F21	20	F	2021-10-26_09h31.39.566	THAI_DOC	2021.2.3	Win32	60.30271965	0	95	95	95	1
z	1	0.57						GOMITO	p	6	35	baseline	0	parola	1	ong	0	no	SC20F21	20	F	2021-10-26_09h31.39.566	THAI_DOC	2021.2.3	Win32	60.30271965	0	96	96	96	1
m	1	0.6904						INGENSO	np	7	0	baseline	500	nonparola	2	ong	0	no	SC20F21	20	F	2021-10-26_09h31.39.566	THAI_DOC	2021.2.3	Win32	60.30271965	0	97	97	97	1
m	1	0.7065						COVALLO	np	7	0	baseline	250	nonparola	2	ong	0	no	SC20F21	20	F	2021-10-26_09h31.39.566	THAI_DOC	2021.2.3	Win32	60.30271965	0	98	98	98	1
z	1	0.7164						MONACO	p	6	24	baseline	250	parola	1	ong	0	no	SC20F21	20	F	2021-10-26_09h31.39.566	THAI_DOC	2021.2.3	Win32	60.30271965	0	99	99	99	1
z	1	1.5734						DILUVIO	p	7	34	monitoring	0	parola	1	ong	0	no	SC20F21	20	F	2021-10-26_09h31.39.566	THAI_DOC	2021.2.3	Win32	60.30271965						0	0	0	0	1
m	1	1.069						PADATO	np	6	0	monitoring	250	nonparola	2	ong	0	no	SC20F21	20	F	2021-10-26_09h31.39.566	THAI_DOC	2021.2.3	Win32	60.30271965						0	1	1	1	1
z	1	0.6291						STIVALE	p	7	10	monitoring	0	parola	1	ong	0	no	SC20F21	20	F	2021-10-26_09h31.39.566	THAI_DOC	2021.2.3	Win32	60.30271965						0	2	2	2	1
m	1	0.9531						BAMMINO	np	7	0	monitoring	0	nonparola	2	ong	0	no	SC20F21	20	F	2021-10-26_09h31.39.566	THAI_DOC	2021.2.3	Win32	60.30271965						0	3	3	3	1
m	1	0.8742						NUDOLA	np	6	0	monitoring	250	nonparola	2	ong	0	no	SC20F21	20	F	2021-10-26_09h31.39.566	THAI_DOC	2021.2.3	Win32	60.30271965						0	4	4	4	1
z	1	0.9868						ZAMPINO	p	7	6	monitoring	500	parola	1	ong	0	no	SC20F21	20	F	2021-10-26_09h31.39.566	THAI_DOC	2021.2.3	Win32	60.30271965						0	5	5	5	1
z	1	0.7939						CALDAIA	p	7	12	monitoring	250	parola	1	ong	0	no	SC20F21	20	F	2021-10-26_09h31.39.566	THAI_DOC	2021.2.3	Win32	60.30271965						0	6	6	6	1
m	1	0.9127						FULGINE	np	7	0	monitoring	0	nonparola	2	ong	0	no	SC20F21	20	F	2021-10-26_09h31.39.566	THAI_DOC	2021.2.3	Win32	60.30271965						0	7	7	7	1
z	1	0.9457						URANIO	p	6	9	monitoring	250	parola	1	ong	0	no	SC20F21	20	F	2021-10-26_09h31.39.566	THAI_DOC	2021.2.3	Win32	60.30271965						0	8	8	8	1
m	1	0.943						APISSO	np	6	0	monitoring	500	nonparola	2	ong	0	no	SC20F21	20	F	2021-10-26_09h31.39.566	THAI_DOC	2021.2.3	Win32	60.30271965						0	9	9	9	1
m	0	0.8176						CAGERMA	np	7	0	monitoring	0	l	2	pmcue	0	no	SC20F21	20	F	2021-10-26_09h31.39.566	THAI_DOC	2021.2.3	Win32	60.30271965						0	10	10	10	1
z	1	0.8611						TAZZINA	p	7	10	monitoring	250	parola	1	ong	0	no	SC20F21	20	F	2021-10-26_09h31.39.566	THAI_DOC	2021.2.3	Win32	60.30271965						0	11	11	11	1
z	1	0.6512						VAPORE	p	6	40	monitoring	0	parola	1	ong	0	no	SC20F21	20	F	2021-10-26_09h31.39.566	THAI_DOC	2021.2.3	Win32	60.30271965						0	12	12	12	1
m	1	0.8451						FEDORE	np	6	0	monitoring	250	nonparola	2	ong	0	no	SC20F21	20	F	2021-10-26_09h31.39.566	THAI_DOC	2021.2.3	Win32	60.30271965						0	13	13	13	1
z	1	0.7183						MONTONE	p	7	8	monitoring	250	parola	1	ong	0	no	SC20F21	20	F	2021-10-26_09h31.39.566	THAI_DOC	2021.2.3	Win32	60.30271965						0	14	14	14	1
m	1	1.5342						CANEZZA	np	7	0	monitoring	0	nonparola	2	ong	0	no	SC20F21	20	F	2021-10-26_09h31.39.566	THAI_DOC	2021.2.3	Win32	60.30271965						0	15	15	15	1
m	1	0.8241						RAGINA	np	6	0	monitoring	250	nonparola	2	ong	0	no	SC20F21	20	F	2021-10-26_09h31.39.566	THAI_DOC	2021.2.3	Win32	60.30271965						0	16	16	16	1
z	1	0.7632						AGNELLO	p	7	17	monitoring	250	parola	1	ong	0	no	SC20F21	20	F	2021-10-26_09h31.39.566	THAI_DOC	2021.2.3	Win32	60.30271965						0	17	17	17	1
m	1	0.9503						PINARIO	np	7	0	monitoring	250	nonparola	2	ong	0	no	SC20F21	20	F	2021-10-26_09h31.39.566	THAI_DOC	2021.2.3	Win32	60.30271965						0	18	18	18	1
m	1	0.9649						INDANO	np	6	0	monitoring	500	nonparola	2	ong	0	no	SC20F21	20	F	2021-10-26_09h31.39.566	THAI_DOC	2021.2.3	Win32	60.30271965						0	19	19	19	1
m	0	0.865						BISTURI	p	7	8	monitoring	250	parola	1	ong	0	no	SC20F21	20	F	2021-10-26_09h31.39.566	THAI_DOC	2021.2.3	Win32	60.30271965						0	20	20	20	1
m	1	0.8516						SECONTO	np	7	0	monitoring	250	nonparola	2	ong	0	no	SC20F21	20	F	2021-10-26_09h31.39.566	THAI_DOC	2021.2.3	Win32	60.30271965						0	21	21	21	1
l	1	0.7235						POMATA	p	6	0	monitoring	500	l	1	pmcue	0	no	SC20F21	20	F	2021-10-26_09h31.39.566	THAI_DOC	2021.2.3	Win32	60.30271965						0	22	22	22	1
m	1	1.4732						UMETTA	np	6	0	monitoring	250	nonparola	2	ong	0	no	SC20F21	20	F	2021-10-26_09h31.39.566	THAI_DOC	2021.2.3	Win32	60.30271965						0	23	23	23	1
z	1	0.8261						FRUSCIO	p	7	9	monitoring	0	parola	1	ong	0	no	SC20F21	20	F	2021-10-26_09h31.39.566	THAI_DOC	2021.2.3	Win32	60.30271965						0	24	24	24	1
z	1	1.0455						ORDIGNO	p	7	15	monitoring	250	parola	1	ong	0	no	SC20F21	20	F	2021-10-26_09h31.39.566	THAI_DOC	2021.2.3	Win32	60.30271965						0	25	25	25	1
m	1	1.7171						METALO	np	6	0	monitoring	0	nonparola	2	ong	0	no	SC20F21	20	F	2021-10-26_09h31.39.566	THAI_DOC	2021.2.3	Win32	60.30271965						0	26	26	26	1
m	1	0.7605						GAVERA	np	6	0	monitoring	500	nonparola	2	ong	0	no	SC20F21	20	F	2021-10-26_09h31.39.566	THAI_DOC	2021.2.3	Win32	60.30271965						0	27	27	27	1
z	1	0.6833						INSERTO	p	7	9	monitoring	0	parola	1	ong	0	no	SC20F21	20	F	2021-10-26_09h31.39.566	THAI_DOC	2021.2.3	Win32	60.30271965						0	28	28	28	1
z	1	0.8119						VICARIO	p	7	9	monitoring	500	parola	1	ong	0	no	SC20F21	20	F	2021-10-26_09h31.39.566	THAI_DOC	2021.2.3	Win32	60.30271965						0	29	29	29	1
m	1	1.1907						ACENDA	np	6	0	monitoring	0	nonparola	2	ong	0	no	SC20F21	20	F	2021-10-26_09h31.39.566	THAI_DOC	2021.2.3	Win32	60.30271965						0	30	30	30	1
z	1	0.8003						DECADE	p	6	7	monitoring	0	parola	1	ong	0	no	SC20F21	20	F	2021-10-26_09h31.39.566	THAI_DOC	2021.2.3	Win32	60.30271965						0	31	31	31	1
m	1	1.1278						PALETE	np	6	0	monitoring	500	nonparola	2	ong	0	no	SC20F21	20	F	2021-10-26_09h31.39.566	THAI_DOC	2021.2.3	Win32	60.30271965						0	32	32	32	1
z	1	0.8626						SENAPE	p	6	17	monitoring	500	parola	1	ong	0	no	SC20F21	20	F	2021-10-26_09h31.39.566	THAI_DOC	2021.2.3	Win32	60.30271965						0	33	33	33	1
m	1	0.8154						TENTONO	np	7	0	monitoring	0	nonparola	2	ong	0	no	SC20F21	20	F	2021-10-26_09h31.39.566	THAI_DOC	2021.2.3	Win32	60.30271965						0	34	34	34	1
l	1	0.6977						MANICO	p	6	12	monitoring	0	l	1	pmcue	0	no	SC20F21	20	F	2021-10-26_09h31.39.566	THAI_DOC	2021.2.3	Win32	60.30271965						0	35	35	35	1
z	1	0.7278						GETTONE	p	7	5	monitoring	250	parola	1	ong	0	no	SC20F21	20	F	2021-10-26_09h31.39.566	THAI_DOC	2021.2.3	Win32	60.30271965						0	36	36	36	1
m	1	0.9063						CALERA	np	6	0	monitoring	500	nonparola	2	ong	0	no	SC20F21	20	F	2021-10-26_09h31.39.566	THAI_DOC	2021.2.3	Win32	60.30271965						0	37	37	37	1
z	1	0.6946						USTIONE	p	7	20	monitoring	500	parola	1	ong	0	no	SC20F21	20	F	2021-10-26_09h31.39.566	THAI_DOC	2021.2.3	Win32	60.30271965						0	38	38	38	1
z	1	0.6953						LEGNAME	p	7	7	monitoring	0	parola	1	ong	0	no	SC20F21	20	F	2021-10-26_09h31.39.566	THAI_DOC	2021.2.3	Win32	60.30271965						0	39	39	39	1
m	1	1.0166						MODIVO	np	6	0	monitoring	0	nonparola	2	ong	0	no	SC20F21	20	F	2021-10-26_09h31.39.566	THAI_DOC	2021.2.3	Win32	60.30271965						0	40	40	40	1
z	1	0.7583						RADURA	p	6	9	monitoring	0	parola	1	ong	0	no	SC20F21	20	F	2021-10-26_09h31.39.566	THAI_DOC	2021.2.3	Win32	60.30271965						0	41	41	41	1
m	1	0.7268						TUANTO	np	6	0	monitoring	250	nonparola	2	ong	0	no	SC20F21	20	F	2021-10-26_09h31.39.566	THAI_DOC	2021.2.3	Win32	60.30271965						0	42	42	42	1
z	1	0.7077						PICCONE	p	7	11	monitoring	0	parola	1	ong	0	no	SC20F21	20	F	2021-10-26_09h31.39.566	THAI_DOC	2021.2.3	Win32	60.30271965						0	43	43	43	1
m	1	1.125						LACREME	np	7	0	monitoring	250	nonparola	2	ong	0	no	SC20F21	20	F	2021-10-26_09h31.39.566	THAI_DOC	2021.2.3	Win32	60.30271965						0	44	44	44	1
m	1	0.8151						DILITTA	np	7	0	monitoring	500	nonparola	2	ong	0	no	SC20F21	20	F	2021-10-26_09h31.39.566	THAI_DOC	2021.2.3	Win32	60.30271965						0	45	45	45	1
l	1	1.5951						TOMANTE	np	7	0	monitoring	0	l	2	pmcue	0	no	SC20F21	20	F	2021-10-26_09h31.39.566	THAI_DOC	2021.2.3	Win32	60.30271965						0	46	46	46	1
z	1	0.6111						OTTONE	p	6	17	monitoring	500	parola	1	ong	0	no	SC20F21	20	F	2021-10-26_09h31.39.566	THAI_DOC	2021.2.3	Win32	60.30271965						0	47	47	47	1
z	1	1.167						GAZEBO	p	6	8	monitoring	0	parola	1	ong	0	no	SC20F21	20	F	2021-10-26_09h31.39.566	THAI_DOC	2021.2.3	Win32	60.30271965						0	48	48	48	1
m	1	0.9583						NENICO	np	6	0	monitoring	250	nonparola	2	ong	0	no	SC20F21	20	F	2021-10-26_09h31.39.566	THAI_DOC	2021.2.3	Win32	60.30271965						0	49	49	49	1
z	1	0.6922						ARPIONE	p	7	12	monitoring	250	parola	1	ong	0	no	SC20F21	20	F	2021-10-26_09h31.39.566	THAI_DOC	2021.2.3	Win32	60.30271965						0	50	50	50	1
m	1	1.1305						VANIGIA	np	7	0	monitoring	500	nonparola	2	ong	0	no	SC20F21	20	F	2021-10-26_09h31.39.566	THAI_DOC	2021.2.3	Win32	60.30271965						0	51	51	51	1
m	1	0.9465						EBLISSE	np	7	0	monitoring	0	nonparola	2	ong	0	no	SC20F21	20	F	2021-10-26_09h31.39.566	THAI_DOC	2021.2.3	Win32	60.30271965						0	52	52	52	1
z	1	1.4302						CARTINA	p	7	13	monitoring	250	parola	1	ong	0	no	SC20F21	20	F	2021-10-26_09h31.39.566	THAI_DOC	2021.2.3	Win32	60.30271965						0	53	53	53	1
m	1	0.8779						TECITA	np	6	0	monitoring	500	nonparola	2	ong	0	no	SC20F21	20	F	2021-10-26_09h31.39.566	THAI_DOC	2021.2.3	Win32	60.30271965						0	54	54	54	1
z	1	0.7134						FELINO	p	6	9	monitoring	500	parola	1	ong	0	no	SC20F21	20	F	2021-10-26_09h31.39.566	THAI_DOC	2021.2.3	Win32	60.30271965						0	55	55	55	1
m	1	1.2029						GINEVRO	np	7	0	monitoring	250	nonparola	2	ong	0	no	SC20F21	20	F	2021-10-26_09h31.39.566	THAI_DOC	2021.2.3	Win32	60.30271965						0	56	56	56	1
m	1	0.7911						ELANCO	np	6	0	monitoring	250	nonparola	2	ong	0	no	SC20F21	20	F	2021-10-26_09h31.39.566	THAI_DOC	2021.2.3	Win32	60.30271965						0	57	57	57	1
z	1	0.6698						BIDONE	p	6	13	monitoring	0	parola	1	ong	0	no	SC20F21	20	F	2021-10-26_09h31.39.566	THAI_DOC	2021.2.3	Win32	60.30271965						0	58	58	58	1
z	1	0.8398						LEMURE	p	6	3	monitoring	500	parola	1	ong	0	no	SC20F21	20	F	2021-10-26_09h31.39.566	THAI_DOC	2021.2.3	Win32	60.30271965						0	59	59	59	1
l	1	0.938						SAGOMA	p	6	0	monitoring	250	l	1	pmcue	0	no	SC20F21	20	F	2021-10-26_09h31.39.566	THAI_DOC	2021.2.3	Win32	60.30271965						0	60	60	60	1
z	1	0.5784						REPERTO	p	7	7	monitoring	0	parola	1	ong	0	no	SC20F21	20	F	2021-10-26_09h31.39.566	THAI_DOC	2021.2.3	Win32	60.30271965						0	61	61	61	1
m	1	1.0127						MIDULLO	np	7	0	monitoring	250	nonparola	2	ong	0	no	SC20F21	20	F	2021-10-26_09h31.39.566	THAI_DOC	2021.2.3	Win32	60.30271965						0	62	62	62	1
m	1	1.1291						DANNOLA	np	7	0	monitoring	500	nonparola	2	ong	0	no	SC20F21	20	F	2021-10-26_09h31.39.566	THAI_DOC	2021.2.3	Win32	60.30271965						0	63	63	63	1
z	1	0.5793						ORFANO	p	6	9	monitoring	500	parola	1	ong	0	no	SC20F21	20	F	2021-10-26_09h31.39.566	THAI_DOC	2021.2.3	Win32	60.30271965						0	64	64	64	1
m	1	0.7267						BANENA	np	6	0	monitoring	250	nonparola	2	ong	0	no	SC20F21	20	F	2021-10-26_09h31.39.566	THAI_DOC	2021.2.3	Win32	60.30271965						0	65	65	65	1
m	1	1.0942						FERPATA	np	7	0	monitoring	0	nonparola	2	ong	0	no	SC20F21	20	F	2021-10-26_09h31.39.566	THAI_DOC	2021.2.3	Win32	60.30271965						0	66	66	66	1
z	1	0.7092						NEURONE	p	7	11	monitoring	250	parola	1	ong	0	no	SC20F21	20	F	2021-10-26_09h31.39.566	THAI_DOC	2021.2.3	Win32	60.30271965						0	67	67	67	1
m	1	0.8787						LATTERA	np	7	0	monitoring	500	nonparola	2	ong	0	no	SC20F21	20	F	2021-10-26_09h31.39.566	THAI_DOC	2021.2.3	Win32	60.30271965						0	68	68	68	1
m	1	0.7792						GESIONE	np	7	0	monitoring	500	nonparola	2	ong	0	no	SC20F21	20	F	2021-10-26_09h31.39.566	THAI_DOC	2021.2.3	Win32	60.30271965						0	69	69	69	1
m	0	0.7302						PEDANA	p	6	18	monitoring	500	parola	1	ong	0	no	SC20F21	20	F	2021-10-26_09h31.39.566	THAI_DOC	2021.2.3	Win32	60.30271965						0	70	70	70	1
m	0	1.0412						MACIATA	np	7	0	monitoring	500	l	2	pmcue	0	no	SC20F21	20	F	2021-10-26_09h31.39.566	THAI_DOC	2021.2.3	Win32	60.30271965						0	71	71	71	1
m	1	0.8666						FIOLINO	np	7	0	monitoring	250	nonparola	2	ong	0	no	SC20F21	20	F	2021-10-26_09h31.39.566	THAI_DOC	2021.2.3	Win32	60.30271965						0	72	72	72	1
z	1	0.7413						INGORGO	p	7	16	monitoring	0	parola	1	ong	0	no	SC20F21	20	F	2021-10-26_09h31.39.566	THAI_DOC	2021.2.3	Win32	60.30271965						0	73	73	73	1
m	1	0.7583						IMPORO	np	6	0	monitoring	250	nonparola	2	ong	0	no	SC20F21	20	F	2021-10-26_09h31.39.566	THAI_DOC	2021.2.3	Win32	60.30271965						0	74	74	74	1
z	1	0.712						NOBILE	p	6	29	monitoring	500	parola	1	ong	0	no	SC20F21	20	F	2021-10-26_09h31.39.566	THAI_DOC	2021.2.3	Win32	60.30271965						0	75	75	75	1
z	1	1.4971						MINIERA	p	7	19	monitoring	500	parola	1	ong	0	no	SC20F21	20	F	2021-10-26_09h31.39.566	THAI_DOC	2021.2.3	Win32	60.30271965						0	76	76	76	1
m	1	1.2623						ALLARVE	np	7	0	monitoring	500	nonparola	2	ong	0	no	SC20F21	20	F	2021-10-26_09h31.39.566	THAI_DOC	2021.2.3	Win32	60.30271965						0	77	77	77	1
m	1	0.7669						DIBANO	np	6	0	monitoring	250	nonparola	2	ong	0	no	SC20F21	20	F	2021-10-26_09h31.39.566	THAI_DOC	2021.2.3	Win32	60.30271965						0	78	78	78	1
z	1	0.6611						FAGOTTO	p	7	7	monitoring	0	parola	1	ong	0	no	SC20F21	20	F	2021-10-26_09h31.39.566	THAI_DOC	2021.2.3	Win32	60.30271965						0	79	79	79	1
z	1	0.6617						PALUDE	p	6	13	monitoring	0	parola	1	ong	0	no	SC20F21	20	F	2021-10-26_09h31.39.566	THAI_DOC	2021.2.3	Win32	60.30271965						0	80	80	80	1
m	1	0.8584						MUDINO	np	6	0	monitoring	500	nonparola	2	ong	0	no	SC20F21	20	F	2021-10-26_09h31.39.566	THAI_DOC	2021.2.3	Win32	60.30271965						0	81	81	81	1
m	1	0.6761						ESTEBA	np	6	0	monitoring	500	nonparola	2	ong	0	no	SC20F21	20	F	2021-10-26_09h31.39.566	THAI_DOC	2021.2.3	Win32	60.30271965						0	82	82	82	1
z	0	0.7782						MANTIDE	p	7	9	monitoring	250	l	1	pmcue	0	no	SC20F21	20	F	2021-10-26_09h31.39.566	THAI_DOC	2021.2.3	Win32	60.30271965						0	83	83	83	1
z	1	0.7079						UVETTA	p	6	11	monitoring	500	parola	1	ong	0	no	SC20F21	20	F	2021-10-26_09h31.39.566	THAI_DOC	2021.2.3	Win32	60.30271965						0	84	84	84	1
m	0	1.2322						ESILIO	p	6	41	monitoring	250	parola	1	ong	0	no	SC20F21	20	F	2021-10-26_09h31.39.566	THAI_DOC	2021.2.3	Win32	60.30271965						0	85	85	85	1
m	1	1.496						RECRUTA	np	7	0	monitoring	500	nonparola	2	ong	0	no	SC20F21	20	F	2021-10-26_09h31.39.566	THAI_DOC	2021.2.3	Win32	60.30271965						0	86	86	86	1
z	1	0.7456						TIMONE	p	7	31	monitoring	250	parola	1	ong	0	no	SC20F21	20	F	2021-10-26_09h31.39.566	THAI_DOC	2021.2.3	Win32	60.30271965						0	87	87	87	1
z	1	0.5953						CAVOLO	p	6	13	monitoring	0	parola	1	ong	0	no	SC20F21	20	F	2021-10-26_09h31.39.566	THAI_DOC	2021.2.3	Win32	60.30271965						0	88	88	88	1
m	1	1.1733						NOTTARE	np	7	0	monitoring	500	nonparola	2	ong	0	no	SC20F21	20	F	2021-10-26_09h31.39.566	THAI_DOC	2021.2.3	Win32	60.30271965						0	89	89	89	1
z	1	1.0622						LICHENE	p	7	7	monitoring	0	parola	1	ong	0	no	SC20F21	20	F	2021-10-26_09h31.39.566	THAI_DOC	2021.2.3	Win32	60.30271965						0	90	90	90	1
m	1	0.9809						PUSTINO	np	7	0	monitoring	500	nonparola	2	ong	0	no	SC20F21	20	F	2021-10-26_09h31.39.566	THAI_DOC	2021.2.3	Win32	60.30271965						0	91	91	91	1
z	1	0.9802						MULINO	p	6	7	monitoring	0	parola	1	ong	0	no	SC20F21	20	F	2021-10-26_09h31.39.566	THAI_DOC	2021.2.3	Win32	60.30271965						0	92	92	92	1
m	1	0.7055						VAROLO	np	6	0	monitoring	0	nonparola	2	ong	0	no	SC20F21	20	F	2021-10-26_09h31.39.566	THAI_DOC	2021.2.3	Win32	60.30271965						0	93	93	93	1
z	0	1.0695						ENIGMA	p	6	9	monitoring	500	l	1	pmcue	0	no	SC20F21	20	F	2021-10-26_09h31.39.566	THAI_DOC	2021.2.3	Win32	60.30271965						0	94	94	94	1
z	1	1.0613						NARICE	p	6	15	monitoring	250	parola	1	ong	0	no	SC20F21	20	F	2021-10-26_09h31.39.566	THAI_DOC	2021.2.3	Win32	60.30271965						0	95	95	95	1
m	1	0.8062						CAVIDE	np	6	0	monitoring	500	nonparola	2	ong	0	no	SC20F21	20	F	2021-10-26_09h31.39.566	THAI_DOC	2021.2.3	Win32	60.30271965						0	96	96	96	1
m	1	1.2875						VOLACE	np	6	0	monitoring	0	nonparola	2	ong	0	no	SC20F21	20	F	2021-10-26_09h31.39.566	THAI_DOC	2021.2.3	Win32	60.30271965						0	97	97	97	1
z	0	0.7527						SADICE	np	6	0	monitoring	0	nonparola	2	ong	0	no	SC20F21	20	F	2021-10-26_09h31.39.566	THAI_DOC	2021.2.3	Win32	60.30271965						0	98	98	98	1
z	1	0.6855						VORTICE	p	7	14	monitoring	250	parola	1	ong	0	no	SC20F21	20	F	2021-10-26_09h31.39.566	THAI_DOC	2021.2.3	Win32	60.30271965						0	99	99	99	1
																			SC20F21	20	F	2021-10-26_09h31.39.566	THAI_DOC	2021.2.3	Win32	60.30271965											y	1	17.1937	n	1	3.0799	y	0	4.1252
