# Supplementary material for: Thinking about it: the impact of COVID-19-related stimuli on prospective memory
Source: PeerJ. 2023 Nov 16;11:e16389. doi: 10.7717/peerj.16389 (PMC10657566; doi:10.7717/peerj.16389)
Supplement: Supplemental Information 4 — The raw data from both the task and the questionnaire. Both folders are divided in the three conditions (COV, DOC, and NEGA) depending on the presented video clip. [file peerj-11-16389-s004.zip › Data/RAW_Data_Task/DOC_version/MR24F18_doc.csv]

trial_key.keys	trial_key.corr	trial_key.rt	trials_loop_practice.thisRepN	trials_loop_practice.thisTrialN	trials_loop_practice.thisN	trials_loop_practice.thisIndex	trials_loop_practice.ran	stimolo	parolanonparola	lunghezza	frequenza	blocco	jitter	rispcorr	StimTrig	stim_type	stimulus_after	underline	ID_Soggetto*	Età*	Sesso	date	expName	psychopyVersion	OS	frameRate	trials_loop_baseline.thisRepN	trials_loop_baseline.thisTrialN	trials_loop_baseline.thisN	trials_loop_baseline.thisIndex	trials_loop_baseline.ran	trials_loop_attention.thisRepN	trials_loop_attention.thisTrialN	trials_loop_attention.thisN	trials_loop_attention.thisIndex	trials_loop_attention.ran	neutral1_key.keys	neutral1_key.corr	neutral1_key.rt	neutral1_key_2.keys	neutral1_key_2.corr	neutral1_key_2.rt	neutral1_key_3.keys	neutral1_key_3.corr	neutral1_key_3.rt
z	1	0.5913	0	0	0	0	1	ARANCIA	p	7	31	practice	500	parola	1	ong	0	no	MR24F18	24	F	2021-12-18_18h07.20.016	THAI_DOC	2021.2.3	Win32	59.76214666
m	1	1.0506	0	1	1	1	1	RECINA	np	6	0	practice	500	nonparola	2	ong	0	no	MR24F18	24	F	2021-12-18_18h07.20.016	THAI_DOC	2021.2.3	Win32	59.76214666
z	0	0.9512	0	2	2	2	1	TUCCANA	np	7	0	practice	250	nonparola	2	ong	0	no	MR24F18	24	F	2021-12-18_18h07.20.016	THAI_DOC	2021.2.3	Win32	59.76214666
	0		0	3	3	3	1	PETTINE	p	7	1	practice	0	parola	1	ong	0	no	MR24F18	24	F	2021-12-18_18h07.20.016	THAI_DOC	2021.2.3	Win32	59.76214666
m	1	1.6928	0	4	4	4	1	INFITO	np	6	0	practice	500	nonparola	2	ong	0	no	MR24F18	24	F	2021-12-18_18h07.20.016	THAI_DOC	2021.2.3	Win32	59.76214666
z	1	0.6179	0	5	5	5	1	GIUDICE	p	7	374	practice	500	parola	1	ong	0	no	MR24F18	24	F	2021-12-18_18h07.20.016	THAI_DOC	2021.2.3	Win32	59.76214666
z	1	0.7203	0	6	6	6	1	VOLANTE	p	7	89	practice	0	parola	1	ong	0	no	MR24F18	24	F	2021-12-18_18h07.20.016	THAI_DOC	2021.2.3	Win32	59.76214666
m	1	0.6336	0	7	7	7	1	CUBELA	np	6	0	practice	250	nonparola	2	ong	0	no	MR24F18	24	F	2021-12-18_18h07.20.016	THAI_DOC	2021.2.3	Win32	59.76214666
m	1	0.7782	0	8	8	8	1	LUGGINE	np	7	0	practice	0	nonparola	2	ong	0	no	MR24F18	24	F	2021-12-18_18h07.20.016	THAI_DOC	2021.2.3	Win32	59.76214666
z	1	0.5195	0	9	9	9	1	DISEGNO	p	7	201	practice	0	parola	1	ong	0	no	MR24F18	24	F	2021-12-18_18h07.20.016	THAI_DOC	2021.2.3	Win32	59.76214666
z	1	1.0296						RELITTO	p	7	8	baseline	500	parola	1	ong	0	no	MR24F18	24	F	2021-12-18_18h07.20.016	THAI_DOC	2021.2.3	Win32	59.76214666	0	0	0	0	1
z	1	0.8049						GERANIO	p	7	12	baseline	250	parola	1	ong	0	no	MR24F18	24	F	2021-12-18_18h07.20.016	THAI_DOC	2021.2.3	Win32	59.76214666	0	1	1	1	1
m	1	0.6952						VANANGA	np	7	0	baseline	0	nonparola	2	ong	0	no	MR24F18	24	F	2021-12-18_18h07.20.016	THAI_DOC	2021.2.3	Win32	59.76214666	0	2	2	2	1
m	0	0.6592						NATICA	p	6	5	baseline	250	parola	1	ong	0	no	MR24F18	24	F	2021-12-18_18h07.20.016	THAI_DOC	2021.2.3	Win32	59.76214666	0	3	3	3	1
m	1	0.7938						USTELLO	np	7	0	baseline	500	nonparola	2	ong	0	no	MR24F18	24	F	2021-12-18_18h07.20.016	THAI_DOC	2021.2.3	Win32	59.76214666	0	4	4	4	1
z	1	0.6429						METANO	p	6	17	baseline	250	parola	1	ong	0	no	MR24F18	24	F	2021-12-18_18h07.20.016	THAI_DOC	2021.2.3	Win32	59.76214666	0	5	5	5	1
m	1	0.8512						FIURIA	np	6	0	baseline	500	nonparola	2	ong	0	no	MR24F18	24	F	2021-12-18_18h07.20.016	THAI_DOC	2021.2.3	Win32	59.76214666	0	6	6	6	1
z	1	0.6974						SUGHERO	p	7	5	baseline	250	parola	1	ong	0	no	MR24F18	24	F	2021-12-18_18h07.20.016	THAI_DOC	2021.2.3	Win32	59.76214666	0	7	7	7	1
m	1	0.7105						PIROTA	np	6	0	baseline	250	nonparola	2	ong	0	no	MR24F18	24	F	2021-12-18_18h07.20.016	THAI_DOC	2021.2.3	Win32	59.76214666	0	8	8	8	1
m	1	1.0831						BAMBORA	np	7	0	baseline	0	nonparola	2	ong	0	no	MR24F18	24	F	2021-12-18_18h07.20.016	THAI_DOC	2021.2.3	Win32	59.76214666	0	9	9	9	1
z	1	0.6185						PETALO	p	6	27	baseline	250	parola	1	ong	0	no	MR24F18	24	F	2021-12-18_18h07.20.016	THAI_DOC	2021.2.3	Win32	59.76214666	0	10	10	10	1
z	1	0.834						ELMETTO	p	7	5	baseline	0	parola	1	ong	0	no	MR24F18	24	F	2021-12-18_18h07.20.016	THAI_DOC	2021.2.3	Win32	59.76214666	0	11	11	11	1
m	1	0.6282						DOBILE	np	6	0	baseline	250	nonparola	2	ong	0	no	MR24F18	24	F	2021-12-18_18h07.20.016	THAI_DOC	2021.2.3	Win32	59.76214666	0	12	12	12	1
m	0	1.0834						BAVERO	p	6	7	baseline	0	parola	1	ong	0	no	MR24F18	24	F	2021-12-18_18h07.20.016	THAI_DOC	2021.2.3	Win32	59.76214666	0	13	13	13	1
z	1	0.678						VALENZA	p	7	10	baseline	500	parola	1	ong	0	no	MR24F18	24	F	2021-12-18_18h07.20.016	THAI_DOC	2021.2.3	Win32	59.76214666	0	14	14	14	1
m	1	0.6047						ORDONE	np	6	0	baseline	250	nonparola	2	ong	0	no	MR24F18	24	F	2021-12-18_18h07.20.016	THAI_DOC	2021.2.3	Win32	59.76214666	0	15	15	15	1
m	1	0.6296						TERPONE	np	7	0	baseline	250	nonparola	2	ong	0	no	MR24F18	24	F	2021-12-18_18h07.20.016	THAI_DOC	2021.2.3	Win32	59.76214666	0	16	16	16	1
z	1	0.6445						INCHINO	p	7	10	baseline	250	parola	1	ong	0	no	MR24F18	24	F	2021-12-18_18h07.20.016	THAI_DOC	2021.2.3	Win32	59.76214666	0	17	17	17	1
z	1	1.003						ETTARO	p	6	31	baseline	0	parola	1	ong	0	no	MR24F18	24	F	2021-12-18_18h07.20.016	THAI_DOC	2021.2.3	Win32	59.76214666	0	18	18	18	1
m	1	0.8953						LUVACA	np	6	0	baseline	250	nonparola	2	ong	0	no	MR24F18	24	F	2021-12-18_18h07.20.016	THAI_DOC	2021.2.3	Win32	59.76214666	0	19	19	19	1
z	1	0.7513						DUETTO	p	6	23	baseline	500	parola	1	ong	0	no	MR24F18	24	F	2021-12-18_18h07.20.016	THAI_DOC	2021.2.3	Win32	59.76214666	0	20	20	20	1
m	1	0.828						PUPILE	np	6	0	baseline	250	nonparola	2	ong	0	no	MR24F18	24	F	2021-12-18_18h07.20.016	THAI_DOC	2021.2.3	Win32	59.76214666	0	21	21	21	1
m	1	0.729						STOVACO	np	7	0	baseline	0	nonparola	2	ong	0	no	MR24F18	24	F	2021-12-18_18h07.20.016	THAI_DOC	2021.2.3	Win32	59.76214666	0	22	22	22	1
z	1	0.9784						BARILE	p	6	7	baseline	500	parola	1	ong	0	no	MR24F18	24	F	2021-12-18_18h07.20.016	THAI_DOC	2021.2.3	Win32	59.76214666	0	23	23	23	1
m	1	0.7986						RANAIO	np	6	0	baseline	250	nonparola	2	ong	0	no	MR24F18	24	F	2021-12-18_18h07.20.016	THAI_DOC	2021.2.3	Win32	59.76214666	0	24	24	24	1
z	1	0.9115						CAVERNA	p	7	14	baseline	250	parola	1	ong	0	no	MR24F18	24	F	2021-12-18_18h07.20.016	THAI_DOC	2021.2.3	Win32	59.76214666	0	25	25	25	1
m	1	1.0958						ROTOIA	np	7	0	baseline	500	nonparola	2	ong	0	no	MR24F18	24	F	2021-12-18_18h07.20.016	THAI_DOC	2021.2.3	Win32	59.76214666	0	26	26	26	1
z	1	0.7791						ALTURA	p	6	8	baseline	500	parola	1	ong	0	no	MR24F18	24	F	2021-12-18_18h07.20.016	THAI_DOC	2021.2.3	Win32	59.76214666	0	27	27	27	1
z	1	0.7282						DIPINTO	p	7	21	baseline	0	parola	1	ong	0	no	MR24F18	24	F	2021-12-18_18h07.20.016	THAI_DOC	2021.2.3	Win32	59.76214666	0	28	28	28	1
z	1	0.663						LEGUME	p	6	11	baseline	250	parola	1	ong	0	no	MR24F18	24	F	2021-12-18_18h07.20.016	THAI_DOC	2021.2.3	Win32	59.76214666	0	29	29	29	1
m	1	0.7292						FEDINO	np	6	0	baseline	500	nonparola	2	ong	0	no	MR24F18	24	F	2021-12-18_18h07.20.016	THAI_DOC	2021.2.3	Win32	59.76214666	0	30	30	30	1
z	1	0.6114						MENSOLA	p	7	7	baseline	0	parola	1	ong	0	no	MR24F18	24	F	2021-12-18_18h07.20.016	THAI_DOC	2021.2.3	Win32	59.76214666	0	31	31	31	1
m	1	0.6958						ALCUME	np	6	0	baseline	500	nonparola	2	ong	0	no	MR24F18	24	F	2021-12-18_18h07.20.016	THAI_DOC	2021.2.3	Win32	59.76214666	0	32	32	32	1
z	1	0.7628						INNESTO	p	6	13	baseline	0	parola	1	ong	0	no	MR24F18	24	F	2021-12-18_18h07.20.016	THAI_DOC	2021.2.3	Win32	59.76214666	0	33	33	33	1
m	1	1.3691						LAVENDA	np	7	0	baseline	0	nonparola	2	ong	0	no	MR24F18	24	F	2021-12-18_18h07.20.016	THAI_DOC	2021.2.3	Win32	59.76214666	0	34	34	34	1
m	0	0.6119						SLAVINA	p	7	5	baseline	500	parola	1	ong	0	no	MR24F18	24	F	2021-12-18_18h07.20.016	THAI_DOC	2021.2.3	Win32	59.76214666	0	35	35	35	1
z	1	0.6803						ORMONE	p	6	6	baseline	500	parola	1	ong	0	no	MR24F18	24	F	2021-12-18_18h07.20.016	THAI_DOC	2021.2.3	Win32	59.76214666	0	36	36	36	1
m	1	0.7172						UMIONE	np	6	0	baseline	0	nonparola	2	ong	0	no	MR24F18	24	F	2021-12-18_18h07.20.016	THAI_DOC	2021.2.3	Win32	59.76214666	0	37	37	37	1
z	1	0.6023						SALAME	p	6	14	baseline	0	parola	1	ong	0	no	MR24F18	24	F	2021-12-18_18h07.20.016	THAI_DOC	2021.2.3	Win32	59.76214666	0	38	38	38	1
m	1	0.6647						GANDOLA	np	7	0	baseline	500	nonparola	2	ong	0	no	MR24F18	24	F	2021-12-18_18h07.20.016	THAI_DOC	2021.2.3	Win32	59.76214666	0	39	39	39	1
m	1	0.7278						DIGEGNO	np	7	0	baseline	500	nonparola	2	ong	0	no	MR24F18	24	F	2021-12-18_18h07.20.016	THAI_DOC	2021.2.3	Win32	59.76214666	0	40	40	40	1
m	1	0.6443						BACRECA	np	7	0	baseline	0	nonparola	2	ong	0	no	MR24F18	24	F	2021-12-18_18h07.20.016	THAI_DOC	2021.2.3	Win32	59.76214666	0	41	41	41	1
z	1	1.6966						RUDERE	p	6	8	baseline	250	parola	1	ong	0	no	MR24F18	24	F	2021-12-18_18h07.20.016	THAI_DOC	2021.2.3	Win32	59.76214666	0	42	42	42	1
m	1	0.75						OSCITE	np	6	0	baseline	250	nonparola	2	ong	0	no	MR24F18	24	F	2021-12-18_18h07.20.016	THAI_DOC	2021.2.3	Win32	59.76214666	0	43	43	43	1
	0							NETTARE	p	7	14	baseline	500	parola	1	ong	0	no	MR24F18	24	F	2021-12-18_18h07.20.016	THAI_DOC	2021.2.3	Win32	59.76214666	0	44	44	44	1
z	0	-1.799						PENTERA	np	7	0	baseline	0	nonparola	2	ong	0	no	MR24F18	24	F	2021-12-18_18h07.20.016	THAI_DOC	2021.2.3	Win32	59.76214666	0	45	45	45	1
m	1	0.6632						NEBOZIO	np	7	0	baseline	250	nonparola	2	ong	0	no	MR24F18	24	F	2021-12-18_18h07.20.016	THAI_DOC	2021.2.3	Win32	59.76214666	0	46	46	46	1
z	1	0.6684						ZATTERA	p	7	14	baseline	500	parola	1	ong	0	no	MR24F18	24	F	2021-12-18_18h07.20.016	THAI_DOC	2021.2.3	Win32	59.76214666	0	47	47	47	1
z	1	0.7465						LAMIERA	p	7	11	baseline	500	parola	1	ong	0	no	MR24F18	24	F	2021-12-18_18h07.20.016	THAI_DOC	2021.2.3	Win32	59.76214666	0	48	48	48	1
m	1	0.6104						CULINA	np	6	0	baseline	500	nonparola	2	ong	0	no	MR24F18	24	F	2021-12-18_18h07.20.016	THAI_DOC	2021.2.3	Win32	59.76214666	0	49	49	49	1
z	1	1.1445						FALANGE	p	7	9	baseline	250	parola	1	ong	0	no	MR24F18	24	F	2021-12-18_18h07.20.016	THAI_DOC	2021.2.3	Win32	59.76214666	0	50	50	50	1
z	1	1.0486						PEDALE	p	6	16	baseline	500	parola	1	ong	0	no	MR24F18	24	F	2021-12-18_18h07.20.016	THAI_DOC	2021.2.3	Win32	59.76214666	0	51	51	51	1
m	1	1.2839						METARDO	np	7	0	baseline	500	nonparola	2	ong	0	no	MR24F18	24	F	2021-12-18_18h07.20.016	THAI_DOC	2021.2.3	Win32	59.76214666	0	52	52	52	1
m	0	0.7129						EMPORIO	p	7	3	baseline	250	parola	1	ong	0	no	MR24F18	24	F	2021-12-18_18h07.20.016	THAI_DOC	2021.2.3	Win32	59.76214666	0	53	53	53	1
m	1	0.7527						TAPORE	np	6	0	baseline	0	nonparola	2	ong	0	no	MR24F18	24	F	2021-12-18_18h07.20.016	THAI_DOC	2021.2.3	Win32	59.76214666	0	54	54	54	1
z	0	1.6339						DENTIDE	np	7	0	baseline	250	nonparola	2	ong	0	no	MR24F18	24	F	2021-12-18_18h07.20.016	THAI_DOC	2021.2.3	Win32	59.76214666	0	55	55	55	1
m	1	0.71						SEPERTO	np	7	0	baseline	500	nonparola	2	ong	0	no	MR24F18	24	F	2021-12-18_18h07.20.016	THAI_DOC	2021.2.3	Win32	59.76214666	0	56	56	56	1
z	1	0.6808						MUCOSA	p	6	6	baseline	500	parola	1	ong	0	no	MR24F18	24	F	2021-12-18_18h07.20.016	THAI_DOC	2021.2.3	Win32	59.76214666	0	57	57	57	1
m	1	0.5977						BECULLA	np	7	0	baseline	250	nonparola	2	ong	0	no	MR24F18	24	F	2021-12-18_18h07.20.016	THAI_DOC	2021.2.3	Win32	59.76214666	0	58	58	58	1
z	1	0.9435						FUCINA	p	6	8	baseline	250	parola	1	ong	0	no	MR24F18	24	F	2021-12-18_18h07.20.016	THAI_DOC	2021.2.3	Win32	59.76214666	0	59	59	59	1
z	1	0.6446						ECLISSI	p	7	5	baseline	0	parola	1	ong	0	no	MR24F18	24	F	2021-12-18_18h07.20.016	THAI_DOC	2021.2.3	Win32	59.76214666	0	60	60	60	1
z	1	0.6167						TROFEO	p	6	23	baseline	250	parola	1	ong	0	no	MR24F18	24	F	2021-12-18_18h07.20.016	THAI_DOC	2021.2.3	Win32	59.76214666	0	61	61	61	1
z	1	0.548						ROTTAME	p	7	7	baseline	0	parola	1	ong	0	no	MR24F18	24	F	2021-12-18_18h07.20.016	THAI_DOC	2021.2.3	Win32	59.76214666	0	62	62	62	1
m	1	0.6604						MENDOLO	np	7	0	baseline	500	nonparola	2	ong	0	no	MR24F18	24	F	2021-12-18_18h07.20.016	THAI_DOC	2021.2.3	Win32	59.76214666	0	63	63	63	1
m	1	0.9462						ARSINE	np	6	0	baseline	250	nonparola	2	ong	0	no	MR24F18	24	F	2021-12-18_18h07.20.016	THAI_DOC	2021.2.3	Win32	59.76214666	0	64	64	64	1
z	1	0.6267						TISANA	p	6	7	baseline	0	parola	1	ong	0	no	MR24F18	24	F	2021-12-18_18h07.20.016	THAI_DOC	2021.2.3	Win32	59.76214666	0	65	65	65	1
m	1	0.8148						ORLINO	np	6	0	baseline	0	nonparola	2	ong	0	no	MR24F18	24	F	2021-12-18_18h07.20.016	THAI_DOC	2021.2.3	Win32	59.76214666	0	66	66	66	1
m	0	0.5967						ARINGA	p	6	9	baseline	500	parola	1	ong	0	no	MR24F18	24	F	2021-12-18_18h07.20.016	THAI_DOC	2021.2.3	Win32	59.76214666	0	67	67	67	1
m	1	0.6293						TENGINE	np	7	0	baseline	0	nonparola	2	ong	0	no	MR24F18	24	F	2021-12-18_18h07.20.016	THAI_DOC	2021.2.3	Win32	59.76214666	0	68	68	68	1
z	1	0.6746						ATTICO	p	6	6	baseline	500	parola	1	ong	0	no	MR24F18	24	F	2021-12-18_18h07.20.016	THAI_DOC	2021.2.3	Win32	59.76214666	0	69	69	69	1
m	1	0.6972						VENORE	np	6	0	baseline	250	nonparola	2	ong	0	no	MR24F18	24	F	2021-12-18_18h07.20.016	THAI_DOC	2021.2.3	Win32	59.76214666	0	70	70	70	1
z	1	0.7422						DARSENA	p	7	9	baseline	0	parola	1	ong	0	no	MR24F18	24	F	2021-12-18_18h07.20.016	THAI_DOC	2021.2.3	Win32	59.76214666	0	71	71	71	1
z	0	0.9477						ALCIERE	np	7	0	baseline	250	nonparola	2	ong	0	no	MR24F18	24	F	2021-12-18_18h07.20.016	THAI_DOC	2021.2.3	Win32	59.76214666	0	72	72	72	1
m	1	0.5435						ENTIMO	np	6	0	baseline	0	nonparola	2	ong	0	no	MR24F18	24	F	2021-12-18_18h07.20.016	THAI_DOC	2021.2.3	Win32	59.76214666	0	73	73	73	1
z	1	0.5778						LIVIDO	p	6	8	baseline	500	parola	1	ong	0	no	MR24F18	24	F	2021-12-18_18h07.20.016	THAI_DOC	2021.2.3	Win32	59.76214666	0	74	74	74	1
z	1	0.595						NAUSEA	p	6	15	baseline	0	parola	1	ong	0	no	MR24F18	24	F	2021-12-18_18h07.20.016	THAI_DOC	2021.2.3	Win32	59.76214666	0	75	75	75	1
m	1	0.6324						VERCACE	np	7	0	baseline	500	nonparola	2	ong	0	no	MR24F18	24	F	2021-12-18_18h07.20.016	THAI_DOC	2021.2.3	Win32	59.76214666	0	76	76	76	1
z	1	0.7373						COFANO	p	6	9	baseline	0	parola	1	ong	0	no	MR24F18	24	F	2021-12-18_18h07.20.016	THAI_DOC	2021.2.3	Win32	59.76214666	0	77	77	77	1
z	0	0.6771						USPICIO	np	7	0	baseline	250	nonparola	2	ong	0	no	MR24F18	24	F	2021-12-18_18h07.20.016	THAI_DOC	2021.2.3	Win32	59.76214666	0	78	78	78	1
z	1	0.562						IMBUTO	p	6	9	baseline	0	parola	1	ong	0	no	MR24F18	24	F	2021-12-18_18h07.20.016	THAI_DOC	2021.2.3	Win32	59.76214666	0	79	79	79	1
m	1	0.7795						SADIVA	np	6	0	baseline	500	nonparola	2	ong	0	no	MR24F18	24	F	2021-12-18_18h07.20.016	THAI_DOC	2021.2.3	Win32	59.76214666	0	80	80	80	1
z	1	1.0944						BOZZOLO	p	7	7	baseline	0	parola	1	ong	0	no	MR24F18	24	F	2021-12-18_18h07.20.016	THAI_DOC	2021.2.3	Win32	59.76214666	0	81	81	81	1
m	1	1.021						OMPICCIO	np	7	0	baseline	0	nonparola	2	ong	0	no	MR24F18	24	F	2021-12-18_18h07.20.016	THAI_DOC	2021.2.3	Win32	59.76214666	0	82	82	82	1
m	1	0.7506						LIMPONE	np	7	0	baseline	500	nonparola	2	ong	0	no	MR24F18	24	F	2021-12-18_18h07.20.016	THAI_DOC	2021.2.3	Win32	59.76214666	0	83	83	83	1
m	1	0.8934						NARCICO	np	7	0	baseline	250	nonparola	2	ong	0	no	MR24F18	24	F	2021-12-18_18h07.20.016	THAI_DOC	2021.2.3	Win32	59.76214666	0	84	84	84	1
z	1	0.8272						PASCOLO	p	7	7	baseline	0	parola	1	ong	0	no	MR24F18	24	F	2021-12-18_18h07.20.016	THAI_DOC	2021.2.3	Win32	59.76214666	0	85	85	85	1
m	1	0.9473						INSOGNA	np	7	0	baseline	250	nonparola	2	ong	0	no	MR24F18	24	F	2021-12-18_18h07.20.016	THAI_DOC	2021.2.3	Win32	59.76214666	0	86	86	86	1
z	1	1.0924						PATINA	p	6	14	baseline	250	parola	1	ong	0	no	MR24F18	24	F	2021-12-18_18h07.20.016	THAI_DOC	2021.2.3	Win32	59.76214666	0	87	87	87	1
m	1	0.8118						ADOLTO	np	7	0	baseline	0	nonparola	2	ong	0	no	MR24F18	24	F	2021-12-18_18h07.20.016	THAI_DOC	2021.2.3	Win32	59.76214666	0	88	88	88	1
z	1	0.6197						UTENTE	p	6	34	baseline	0	parola	1	ong	0	no	MR24F18	24	F	2021-12-18_18h07.20.016	THAI_DOC	2021.2.3	Win32	59.76214666	0	89	89	89	1
m	1	0.7294						CIPELLA	np	7	0	baseline	500	nonparola	2	ong	0	no	MR24F18	24	F	2021-12-18_18h07.20.016	THAI_DOC	2021.2.3	Win32	59.76214666	0	90	90	90	1
z	1	1.0299						GINEPRO	p	7	10	baseline	0	parola	1	ong	0	no	MR24F18	24	F	2021-12-18_18h07.20.016	THAI_DOC	2021.2.3	Win32	59.76214666	0	91	91	91	1
m	1	0.9465						NONATO	np	6	0	baseline	500	nonparola	2	ong	0	no	MR24F18	24	F	2021-12-18_18h07.20.016	THAI_DOC	2021.2.3	Win32	59.76214666	0	92	92	92	1
z	1	0.6325						CALICE	p	6	10	baseline	0	parola	1	ong	0	no	MR24F18	24	F	2021-12-18_18h07.20.016	THAI_DOC	2021.2.3	Win32	59.76214666	0	93	93	93	1
z	1	0.5452						TORACE	p	6	31	baseline	250	parola	1	ong	0	no	MR24F18	24	F	2021-12-18_18h07.20.016	THAI_DOC	2021.2.3	Win32	59.76214666	0	94	94	94	1
z	1	0.9855						REDINE	p	6	8	baseline	500	parola	1	ong	0	no	MR24F18	24	F	2021-12-18_18h07.20.016	THAI_DOC	2021.2.3	Win32	59.76214666	0	95	95	95	1
z	1	0.5971						GOMITO	p	6	35	baseline	0	parola	1	ong	0	no	MR24F18	24	F	2021-12-18_18h07.20.016	THAI_DOC	2021.2.3	Win32	59.76214666	0	96	96	96	1
m	1	0.6794						INGENSO	np	7	0	baseline	500	nonparola	2	ong	0	no	MR24F18	24	F	2021-12-18_18h07.20.016	THAI_DOC	2021.2.3	Win32	59.76214666	0	97	97	97	1
m	1	0.6954						COVALLO	np	7	0	baseline	250	nonparola	2	ong	0	no	MR24F18	24	F	2021-12-18_18h07.20.016	THAI_DOC	2021.2.3	Win32	59.76214666	0	98	98	98	1
z	1	0.5694						MONACO	p	6	24	baseline	250	parola	1	ong	0	no	MR24F18	24	F	2021-12-18_18h07.20.016	THAI_DOC	2021.2.3	Win32	59.76214666	0	99	99	99	1
z	1	1.0615						DILUVIO	p	7	34	monitoring	0	parola	1	ong	0	no	MR24F18	24	F	2021-12-18_18h07.20.016	THAI_DOC	2021.2.3	Win32	59.76214666						0	0	0	0	1
z	0	0.9709						PADATO	np	6	0	monitoring	250	nonparola	2	ong	0	no	MR24F18	24	F	2021-12-18_18h07.20.016	THAI_DOC	2021.2.3	Win32	59.76214666						0	1	1	1	1
z	1	0.6483						STIVALE	p	7	10	monitoring	0	parola	1	ong	0	no	MR24F18	24	F	2021-12-18_18h07.20.016	THAI_DOC	2021.2.3	Win32	59.76214666						0	2	2	2	1
m	1	0.7764						BAMMINO	np	7	0	monitoring	0	nonparola	2	ong	0	no	MR24F18	24	F	2021-12-18_18h07.20.016	THAI_DOC	2021.2.3	Win32	59.76214666						0	3	3	3	1
m	1	0.9287						NUDOLA	np	6	0	monitoring	250	nonparola	2	ong	0	no	MR24F18	24	F	2021-12-18_18h07.20.016	THAI_DOC	2021.2.3	Win32	59.76214666						0	4	4	4	1
z	1	1.217						ZAMPINO	p	7	6	monitoring	500	parola	1	ong	0	no	MR24F18	24	F	2021-12-18_18h07.20.016	THAI_DOC	2021.2.3	Win32	59.76214666						0	5	5	5	1
z	1	0.6664						CALDAIA	p	7	12	monitoring	250	parola	1	ong	0	no	MR24F18	24	F	2021-12-18_18h07.20.016	THAI_DOC	2021.2.3	Win32	59.76214666						0	6	6	6	1
	0							FULGINE	np	7	0	monitoring	0	nonparola	2	ong	0	no	MR24F18	24	F	2021-12-18_18h07.20.016	THAI_DOC	2021.2.3	Win32	59.76214666						0	7	7	7	1
z	1	0.7962						URANIO	p	6	9	monitoring	250	parola	1	ong	0	no	MR24F18	24	F	2021-12-18_18h07.20.016	THAI_DOC	2021.2.3	Win32	59.76214666						0	8	8	8	1
m	1	0.7452						APISSO	np	6	0	monitoring	500	nonparola	2	ong	0	no	MR24F18	24	F	2021-12-18_18h07.20.016	THAI_DOC	2021.2.3	Win32	59.76214666						0	9	9	9	1
m	0	0.8619						CAGERMA	np	7	0	monitoring	0	l	2	pmcue	0	no	MR24F18	24	F	2021-12-18_18h07.20.016	THAI_DOC	2021.2.3	Win32	59.76214666						0	10	10	10	1
z	1	0.9292						TAZZINA	p	7	10	monitoring	250	parola	1	ong	0	no	MR24F18	24	F	2021-12-18_18h07.20.016	THAI_DOC	2021.2.3	Win32	59.76214666						0	11	11	11	1
z	1	1.1873						VAPORE	p	6	40	monitoring	0	parola	1	ong	0	no	MR24F18	24	F	2021-12-18_18h07.20.016	THAI_DOC	2021.2.3	Win32	59.76214666						0	12	12	12	1
m	1	1.2006						FEDORE	np	6	0	monitoring	250	nonparola	2	ong	0	no	MR24F18	24	F	2021-12-18_18h07.20.016	THAI_DOC	2021.2.3	Win32	59.76214666						0	13	13	13	1
z	1	1.2646						MONTONE	p	7	8	monitoring	250	parola	1	ong	0	no	MR24F18	24	F	2021-12-18_18h07.20.016	THAI_DOC	2021.2.3	Win32	59.76214666						0	14	14	14	1
m	1	1.002						CANEZZA	np	7	0	monitoring	0	nonparola	2	ong	0	no	MR24F18	24	F	2021-12-18_18h07.20.016	THAI_DOC	2021.2.3	Win32	59.76214666						0	15	15	15	1
m	1	1.2504						RAGINA	np	6	0	monitoring	250	nonparola	2	ong	0	no	MR24F18	24	F	2021-12-18_18h07.20.016	THAI_DOC	2021.2.3	Win32	59.76214666						0	16	16	16	1
z	1	0.9108						AGNELLO	p	7	17	monitoring	250	parola	1	ong	0	no	MR24F18	24	F	2021-12-18_18h07.20.016	THAI_DOC	2021.2.3	Win32	59.76214666						0	17	17	17	1
m	1	0.9326						PINARIO	np	7	0	monitoring	250	nonparola	2	ong	0	no	MR24F18	24	F	2021-12-18_18h07.20.016	THAI_DOC	2021.2.3	Win32	59.76214666						0	18	18	18	1
m	1	1.1503						INDANO	np	6	0	monitoring	500	nonparola	2	ong	0	no	MR24F18	24	F	2021-12-18_18h07.20.016	THAI_DOC	2021.2.3	Win32	59.76214666						0	19	19	19	1
m	0	1.4246						BISTURI	p	7	8	monitoring	250	parola	1	ong	0	no	MR24F18	24	F	2021-12-18_18h07.20.016	THAI_DOC	2021.2.3	Win32	59.76214666						0	20	20	20	1
m	1	0.8545						SECONTO	np	7	0	monitoring	250	nonparola	2	ong	0	no	MR24F18	24	F	2021-12-18_18h07.20.016	THAI_DOC	2021.2.3	Win32	59.76214666						0	21	21	21	1
l	1	0.7872						POMATA	p	6	0	monitoring	500	l	1	pmcue	0	no	MR24F18	24	F	2021-12-18_18h07.20.016	THAI_DOC	2021.2.3	Win32	59.76214666						0	22	22	22	1
m	1	0.9961						UMETTA	np	6	0	monitoring	250	nonparola	2	ong	0	no	MR24F18	24	F	2021-12-18_18h07.20.016	THAI_DOC	2021.2.3	Win32	59.76214666						0	23	23	23	1
z	1	0.9699						FRUSCIO	p	7	9	monitoring	0	parola	1	ong	0	no	MR24F18	24	F	2021-12-18_18h07.20.016	THAI_DOC	2021.2.3	Win32	59.76214666						0	24	24	24	1
z	1	1.067						ORDIGNO	p	7	15	monitoring	250	parola	1	ong	0	no	MR24F18	24	F	2021-12-18_18h07.20.016	THAI_DOC	2021.2.3	Win32	59.76214666						0	25	25	25	1
m	1	1.6672						METALO	np	6	0	monitoring	0	nonparola	2	ong	0	no	MR24F18	24	F	2021-12-18_18h07.20.016	THAI_DOC	2021.2.3	Win32	59.76214666						0	26	26	26	1
m	1	0.7707						GAVERA	np	6	0	monitoring	500	nonparola	2	ong	0	no	MR24F18	24	F	2021-12-18_18h07.20.016	THAI_DOC	2021.2.3	Win32	59.76214666						0	27	27	27	1
z	1	0.6547						INSERTO	p	7	9	monitoring	0	parola	1	ong	0	no	MR24F18	24	F	2021-12-18_18h07.20.016	THAI_DOC	2021.2.3	Win32	59.76214666						0	28	28	28	1
z	1	0.8095						VICARIO	p	7	9	monitoring	500	parola	1	ong	0	no	MR24F18	24	F	2021-12-18_18h07.20.016	THAI_DOC	2021.2.3	Win32	59.76214666						0	29	29	29	1
m	1	0.6918						ACENDA	np	6	0	monitoring	0	nonparola	2	ong	0	no	MR24F18	24	F	2021-12-18_18h07.20.016	THAI_DOC	2021.2.3	Win32	59.76214666						0	30	30	30	1
z	1	0.8898						DECADE	p	6	7	monitoring	0	parola	1	ong	0	no	MR24F18	24	F	2021-12-18_18h07.20.016	THAI_DOC	2021.2.3	Win32	59.76214666						0	31	31	31	1
m	1	0.7907						PALETE	np	6	0	monitoring	500	nonparola	2	ong	0	no	MR24F18	24	F	2021-12-18_18h07.20.016	THAI_DOC	2021.2.3	Win32	59.76214666						0	32	32	32	1
z	1	0.6688						SENAPE	p	6	17	monitoring	500	parola	1	ong	0	no	MR24F18	24	F	2021-12-18_18h07.20.016	THAI_DOC	2021.2.3	Win32	59.76214666						0	33	33	33	1
m	1	0.9679						TENTONO	np	7	0	monitoring	0	nonparola	2	ong	0	no	MR24F18	24	F	2021-12-18_18h07.20.016	THAI_DOC	2021.2.3	Win32	59.76214666						0	34	34	34	1
l	1	1.001						MANICO	p	6	12	monitoring	0	l	1	pmcue	0	no	MR24F18	24	F	2021-12-18_18h07.20.016	THAI_DOC	2021.2.3	Win32	59.76214666						0	35	35	35	1
z	1	0.7011						GETTONE	p	7	5	monitoring	250	parola	1	ong	0	no	MR24F18	24	F	2021-12-18_18h07.20.016	THAI_DOC	2021.2.3	Win32	59.76214666						0	36	36	36	1
m	1	0.7344						CALERA	np	6	0	monitoring	500	nonparola	2	ong	0	no	MR24F18	24	F	2021-12-18_18h07.20.016	THAI_DOC	2021.2.3	Win32	59.76214666						0	37	37	37	1
z	1	0.5791						USTIONE	p	7	20	monitoring	500	parola	1	ong	0	no	MR24F18	24	F	2021-12-18_18h07.20.016	THAI_DOC	2021.2.3	Win32	59.76214666						0	38	38	38	1
z	1	1.4176						LEGNAME	p	7	7	monitoring	0	parola	1	ong	0	no	MR24F18	24	F	2021-12-18_18h07.20.016	THAI_DOC	2021.2.3	Win32	59.76214666						0	39	39	39	1
m	1	0.713						MODIVO	np	6	0	monitoring	0	nonparola	2	ong	0	no	MR24F18	24	F	2021-12-18_18h07.20.016	THAI_DOC	2021.2.3	Win32	59.76214666						0	40	40	40	1
z	1	0.8287						RADURA	p	6	9	monitoring	0	parola	1	ong	0	no	MR24F18	24	F	2021-12-18_18h07.20.016	THAI_DOC	2021.2.3	Win32	59.76214666						0	41	41	41	1
m	1	0.7802						TUANTO	np	6	0	monitoring	250	nonparola	2	ong	0	no	MR24F18	24	F	2021-12-18_18h07.20.016	THAI_DOC	2021.2.3	Win32	59.76214666						0	42	42	42	1
m	0	0.8785						PICCONE	p	7	11	monitoring	0	parola	1	ong	0	no	MR24F18	24	F	2021-12-18_18h07.20.016	THAI_DOC	2021.2.3	Win32	59.76214666						0	43	43	43	1
z	0	1.1326						LACREME	np	7	0	monitoring	250	nonparola	2	ong	0	no	MR24F18	24	F	2021-12-18_18h07.20.016	THAI_DOC	2021.2.3	Win32	59.76214666						0	44	44	44	1
m	1	0.8778						DILITTA	np	7	0	monitoring	500	nonparola	2	ong	0	no	MR24F18	24	F	2021-12-18_18h07.20.016	THAI_DOC	2021.2.3	Win32	59.76214666						0	45	45	45	1
m	0	1.6989						TOMANTE	np	7	0	monitoring	0	l	2	pmcue	0	no	MR24F18	24	F	2021-12-18_18h07.20.016	THAI_DOC	2021.2.3	Win32	59.76214666						0	46	46	46	1
z	1	0.8844						OTTONE	p	6	17	monitoring	500	parola	1	ong	0	no	MR24F18	24	F	2021-12-18_18h07.20.016	THAI_DOC	2021.2.3	Win32	59.76214666						0	47	47	47	1
z	1	0.918						GAZEBO	p	6	8	monitoring	0	parola	1	ong	0	no	MR24F18	24	F	2021-12-18_18h07.20.016	THAI_DOC	2021.2.3	Win32	59.76214666						0	48	48	48	1
m	1	1.1619						NENICO	np	6	0	monitoring	250	nonparola	2	ong	0	no	MR24F18	24	F	2021-12-18_18h07.20.016	THAI_DOC	2021.2.3	Win32	59.76214666						0	49	49	49	1
z	1	1.4633						ARPIONE	p	7	12	monitoring	250	parola	1	ong	0	no	MR24F18	24	F	2021-12-18_18h07.20.016	THAI_DOC	2021.2.3	Win32	59.76214666						0	50	50	50	1
m	1	1.3627						VANIGIA	np	7	0	monitoring	500	nonparola	2	ong	0	no	MR24F18	24	F	2021-12-18_18h07.20.016	THAI_DOC	2021.2.3	Win32	59.76214666						0	51	51	51	1
m	1	0.7838						EBLISSE	np	7	0	monitoring	0	nonparola	2	ong	0	no	MR24F18	24	F	2021-12-18_18h07.20.016	THAI_DOC	2021.2.3	Win32	59.76214666						0	52	52	52	1
z	1	1.0505						CARTINA	p	7	13	monitoring	250	parola	1	ong	0	no	MR24F18	24	F	2021-12-18_18h07.20.016	THAI_DOC	2021.2.3	Win32	59.76214666						0	53	53	53	1
m	1	1.6651						TECITA	np	6	0	monitoring	500	nonparola	2	ong	0	no	MR24F18	24	F	2021-12-18_18h07.20.016	THAI_DOC	2021.2.3	Win32	59.76214666						0	54	54	54	1
m	0	1.3208						FELINO	p	6	9	monitoring	500	parola	1	ong	0	no	MR24F18	24	F	2021-12-18_18h07.20.016	THAI_DOC	2021.2.3	Win32	59.76214666						0	55	55	55	1
m	1	1.5881						GINEVRO	np	7	0	monitoring	250	nonparola	2	ong	0	no	MR24F18	24	F	2021-12-18_18h07.20.016	THAI_DOC	2021.2.3	Win32	59.76214666						0	56	56	56	1
m	1	0.8456						ELANCO	np	6	0	monitoring	250	nonparola	2	ong	0	no	MR24F18	24	F	2021-12-18_18h07.20.016	THAI_DOC	2021.2.3	Win32	59.76214666						0	57	57	57	1
z	1	1.9139						BIDONE	p	6	13	monitoring	0	parola	1	ong	0	no	MR24F18	24	F	2021-12-18_18h07.20.016	THAI_DOC	2021.2.3	Win32	59.76214666						0	58	58	58	1
z	1	1.4512						LEMURE	p	6	3	monitoring	500	parola	1	ong	0	no	MR24F18	24	F	2021-12-18_18h07.20.016	THAI_DOC	2021.2.3	Win32	59.76214666						0	59	59	59	1
l	1	0.7953						SAGOMA	p	6	0	monitoring	250	l	1	pmcue	0	no	MR24F18	24	F	2021-12-18_18h07.20.016	THAI_DOC	2021.2.3	Win32	59.76214666						0	60	60	60	1
z	1	0.6289						REPERTO	p	7	7	monitoring	0	parola	1	ong	0	no	MR24F18	24	F	2021-12-18_18h07.20.016	THAI_DOC	2021.2.3	Win32	59.76214666						0	61	61	61	1
m	1	1.1135						MIDULLO	np	7	0	monitoring	250	nonparola	2	ong	0	no	MR24F18	24	F	2021-12-18_18h07.20.016	THAI_DOC	2021.2.3	Win32	59.76214666						0	62	62	62	1
m	1	1.1003						DANNOLA	np	7	0	monitoring	500	nonparola	2	ong	0	no	MR24F18	24	F	2021-12-18_18h07.20.016	THAI_DOC	2021.2.3	Win32	59.76214666						0	63	63	63	1
z	1	0.9455						ORFANO	p	6	9	monitoring	500	parola	1	ong	0	no	MR24F18	24	F	2021-12-18_18h07.20.016	THAI_DOC	2021.2.3	Win32	59.76214666						0	64	64	64	1
m	1	1.332						BANENA	np	6	0	monitoring	250	nonparola	2	ong	0	no	MR24F18	24	F	2021-12-18_18h07.20.016	THAI_DOC	2021.2.3	Win32	59.76214666						0	65	65	65	1
m	1	1.1054						FERPATA	np	7	0	monitoring	0	nonparola	2	ong	0	no	MR24F18	24	F	2021-12-18_18h07.20.016	THAI_DOC	2021.2.3	Win32	59.76214666						0	66	66	66	1
z	1	0.6833						NEURONE	p	7	11	monitoring	250	parola	1	ong	0	no	MR24F18	24	F	2021-12-18_18h07.20.016	THAI_DOC	2021.2.3	Win32	59.76214666						0	67	67	67	1
m	1	0.9823						LATTERA	np	7	0	monitoring	500	nonparola	2	ong	0	no	MR24F18	24	F	2021-12-18_18h07.20.016	THAI_DOC	2021.2.3	Win32	59.76214666						0	68	68	68	1
z	0	1.1971						GESIONE	np	7	0	monitoring	500	nonparola	2	ong	0	no	MR24F18	24	F	2021-12-18_18h07.20.016	THAI_DOC	2021.2.3	Win32	59.76214666						0	69	69	69	1
z	1	0.6838						PEDANA	p	6	18	monitoring	500	parola	1	ong	0	no	MR24F18	24	F	2021-12-18_18h07.20.016	THAI_DOC	2021.2.3	Win32	59.76214666						0	70	70	70	1
m	0	1.1282						MACIATA	np	7	0	monitoring	500	l	2	pmcue	0	no	MR24F18	24	F	2021-12-18_18h07.20.016	THAI_DOC	2021.2.3	Win32	59.76214666						0	71	71	71	1
m	1	1.0189						FIOLINO	np	7	0	monitoring	250	nonparola	2	ong	0	no	MR24F18	24	F	2021-12-18_18h07.20.016	THAI_DOC	2021.2.3	Win32	59.76214666						0	72	72	72	1
z	1	1.147						INGORGO	p	7	16	monitoring	0	parola	1	ong	0	no	MR24F18	24	F	2021-12-18_18h07.20.016	THAI_DOC	2021.2.3	Win32	59.76214666						0	73	73	73	1
m	1	1.2446						IMPORO	np	6	0	monitoring	250	nonparola	2	ong	0	no	MR24F18	24	F	2021-12-18_18h07.20.016	THAI_DOC	2021.2.3	Win32	59.76214666						0	74	74	74	1
z	1	0.9797						NOBILE	p	6	29	monitoring	500	parola	1	ong	0	no	MR24F18	24	F	2021-12-18_18h07.20.016	THAI_DOC	2021.2.3	Win32	59.76214666						0	75	75	75	1
m	0	1.2947						MINIERA	p	7	19	monitoring	500	parola	1	ong	0	no	MR24F18	24	F	2021-12-18_18h07.20.016	THAI_DOC	2021.2.3	Win32	59.76214666						0	76	76	76	1
m	1	1.4448						ALLARVE	np	7	0	monitoring	500	nonparola	2	ong	0	no	MR24F18	24	F	2021-12-18_18h07.20.016	THAI_DOC	2021.2.3	Win32	59.76214666						0	77	77	77	1
m	1	0.8204						DIBANO	np	6	0	monitoring	250	nonparola	2	ong	0	no	MR24F18	24	F	2021-12-18_18h07.20.016	THAI_DOC	2021.2.3	Win32	59.76214666						0	78	78	78	1
z	1	0.8786						FAGOTTO	p	7	7	monitoring	0	parola	1	ong	0	no	MR24F18	24	F	2021-12-18_18h07.20.016	THAI_DOC	2021.2.3	Win32	59.76214666						0	79	79	79	1
z	1	1.1618						PALUDE	p	6	13	monitoring	0	parola	1	ong	0	no	MR24F18	24	F	2021-12-18_18h07.20.016	THAI_DOC	2021.2.3	Win32	59.76214666						0	80	80	80	1
m	1	1.3122						MUDINO	np	6	0	monitoring	500	nonparola	2	ong	0	no	MR24F18	24	F	2021-12-18_18h07.20.016	THAI_DOC	2021.2.3	Win32	59.76214666						0	81	81	81	1
m	1	0.8955						ESTEBA	np	6	0	monitoring	500	nonparola	2	ong	0	no	MR24F18	24	F	2021-12-18_18h07.20.016	THAI_DOC	2021.2.3	Win32	59.76214666						0	82	82	82	1
l	1	0.7897						MANTIDE	p	7	9	monitoring	250	l	1	pmcue	0	no	MR24F18	24	F	2021-12-18_18h07.20.016	THAI_DOC	2021.2.3	Win32	59.76214666						0	83	83	83	1
z	1	0.8677						UVETTA	p	6	11	monitoring	500	parola	1	ong	0	no	MR24F18	24	F	2021-12-18_18h07.20.016	THAI_DOC	2021.2.3	Win32	59.76214666						0	84	84	84	1
z	1	0.7568						ESILIO	p	6	41	monitoring	250	parola	1	ong	0	no	MR24F18	24	F	2021-12-18_18h07.20.016	THAI_DOC	2021.2.3	Win32	59.76214666						0	85	85	85	1
z	0	0.706						RECRUTA	np	7	0	monitoring	500	nonparola	2	ong	0	no	MR24F18	24	F	2021-12-18_18h07.20.016	THAI_DOC	2021.2.3	Win32	59.76214666						0	86	86	86	1
z	1	0.7632						TIMONE	p	7	31	monitoring	250	parola	1	ong	0	no	MR24F18	24	F	2021-12-18_18h07.20.016	THAI_DOC	2021.2.3	Win32	59.76214666						0	87	87	87	1
z	1	0.5234						CAVOLO	p	6	13	monitoring	0	parola	1	ong	0	no	MR24F18	24	F	2021-12-18_18h07.20.016	THAI_DOC	2021.2.3	Win32	59.76214666						0	88	88	88	1
m	1	0.9494						NOTTARE	np	7	0	monitoring	500	nonparola	2	ong	0	no	MR24F18	24	F	2021-12-18_18h07.20.016	THAI_DOC	2021.2.3	Win32	59.76214666						0	89	89	89	1
m	0	1.6117						LICHENE	p	7	7	monitoring	0	parola	1	ong	0	no	MR24F18	24	F	2021-12-18_18h07.20.016	THAI_DOC	2021.2.3	Win32	59.76214666						0	90	90	90	1
m	1	0.776						PUSTINO	np	7	0	monitoring	500	nonparola	2	ong	0	no	MR24F18	24	F	2021-12-18_18h07.20.016	THAI_DOC	2021.2.3	Win32	59.76214666						0	91	91	91	1
z	1	0.9943						MULINO	p	6	7	monitoring	0	parola	1	ong	0	no	MR24F18	24	F	2021-12-18_18h07.20.016	THAI_DOC	2021.2.3	Win32	59.76214666						0	92	92	92	1
m	1	1.5494						VAROLO	np	6	0	monitoring	0	nonparola	2	ong	0	no	MR24F18	24	F	2021-12-18_18h07.20.016	THAI_DOC	2021.2.3	Win32	59.76214666						0	93	93	93	1
l	1	0.8827						ENIGMA	p	6	9	monitoring	500	l	1	pmcue	0	no	MR24F18	24	F	2021-12-18_18h07.20.016	THAI_DOC	2021.2.3	Win32	59.76214666						0	94	94	94	1
z	1	0.7455						NARICE	p	6	15	monitoring	250	parola	1	ong	0	no	MR24F18	24	F	2021-12-18_18h07.20.016	THAI_DOC	2021.2.3	Win32	59.76214666						0	95	95	95	1
m	1	0.6963						CAVIDE	np	6	0	monitoring	500	nonparola	2	ong	0	no	MR24F18	24	F	2021-12-18_18h07.20.016	THAI_DOC	2021.2.3	Win32	59.76214666						0	96	96	96	1
m	1	0.8487						VOLACE	np	6	0	monitoring	0	nonparola	2	ong	0	no	MR24F18	24	F	2021-12-18_18h07.20.016	THAI_DOC	2021.2.3	Win32	59.76214666						0	97	97	97	1
m	1	1.0318						SADICE	np	6	0	monitoring	0	nonparola	2	ong	0	no	MR24F18	24	F	2021-12-18_18h07.20.016	THAI_DOC	2021.2.3	Win32	59.76214666						0	98	98	98	1
z	1	0.8793						VORTICE	p	7	14	monitoring	250	parola	1	ong	0	no	MR24F18	24	F	2021-12-18_18h07.20.016	THAI_DOC	2021.2.3	Win32	59.76214666						0	99	99	99	1
																			MR24F18	24	F	2021-12-18_18h07.20.016	THAI_DOC	2021.2.3	Win32	59.76214666											y	1	4.2392	n	1	6.8381	y	0	3.2052
