# Supplementary material for: Thinking about it: the impact of COVID-19-related stimuli on prospective memory
Source: PeerJ. 2023 Nov 16;11:e16389. doi: 10.7717/peerj.16389 (PMC10657566; doi:10.7717/peerj.16389)
Supplement: Supplemental Information 4 — The raw data from both the task and the questionnaire. Both folders are divided in the three conditions (COV, DOC, and NEGA) depending on the presented video clip. [file peerj-11-16389-s004.zip › Data/RAW_Data_Task/DOC_version/AB26M8_doc.csv]

trial_key.keys	trial_key.corr	trial_key.rt	trials_loop_practice.thisRepN	trials_loop_practice.thisTrialN	trials_loop_practice.thisN	trials_loop_practice.thisIndex	trials_loop_practice.ran	stimolo	parolanonparola	lunghezza	frequenza	blocco	jitter	rispcorr	StimTrig	stim_type	stimulus_after	underline	ID_Soggetto*	Età*	Sesso	date	expName	psychopyVersion	OS	frameRate	trials_loop_baseline.thisRepN	trials_loop_baseline.thisTrialN	trials_loop_baseline.thisN	trials_loop_baseline.thisIndex	trials_loop_baseline.ran	trials_loop_attention.thisRepN	trials_loop_attention.thisTrialN	trials_loop_attention.thisN	trials_loop_attention.thisIndex	trials_loop_attention.ran	neutral1_key.keys	neutral1_key.corr	neutral1_key.rt	neutral1_key_2.keys	neutral1_key_2.corr	neutral1_key_2.rt	neutral1_key_3.keys	neutral1_key_3.corr	neutral1_key_3.rt
m	0	0.4652	0	0	0	0	1	ARANCIA	p	7	31	practice	500	parola	1	ong	0	no	AB26M8	26	M	2021-10-08_21h26.04.068	THAI_DOC	2021.2.3	Win32	60.04924038
z	0	0.816099999	0	1	1	1	1	RECINA	np	6	0	practice	500	nonparola	2	ong	0	no	AB26M8	26	M	2021-10-08_21h26.04.068	THAI_DOC	2021.2.3	Win32	60.04924038
m	1	0.0005	0	2	2	2	1	TUCCANA	np	7	0	practice	250	nonparola	2	ong	0	no	AB26M8	26	M	2021-10-08_21h26.04.068	THAI_DOC	2021.2.3	Win32	60.04924038
m	0	0.1505	0	3	3	3	1	PETTINE	p	7	1	practice	0	parola	1	ong	0	no	AB26M8	26	M	2021-10-08_21h26.04.068	THAI_DOC	2021.2.3	Win32	60.04924038
m	1	1.7487	0	4	4	4	1	INFITO	np	6	0	practice	500	nonparola	2	ong	0	no	AB26M8	26	M	2021-10-08_21h26.04.068	THAI_DOC	2021.2.3	Win32	60.04924038
z	1	0.8565	0	5	5	5	1	GIUDICE	p	7	374	practice	500	parola	1	ong	0	no	AB26M8	26	M	2021-10-08_21h26.04.068	THAI_DOC	2021.2.3	Win32	60.04924038
z	1	0.8892	0	6	6	6	1	VOLANTE	p	7	89	practice	0	parola	1	ong	0	no	AB26M8	26	M	2021-10-08_21h26.04.068	THAI_DOC	2021.2.3	Win32	60.04924038
m	1	1.0495	0	7	7	7	1	CUBELA	np	6	0	practice	250	nonparola	2	ong	0	no	AB26M8	26	M	2021-10-08_21h26.04.068	THAI_DOC	2021.2.3	Win32	60.04924038
m	1	1.1797	0	8	8	8	1	LUGGINE	np	7	0	practice	0	nonparola	2	ong	0	no	AB26M8	26	M	2021-10-08_21h26.04.068	THAI_DOC	2021.2.3	Win32	60.04924038
z	1	0.604	0	9	9	9	1	DISEGNO	p	7	201	practice	0	parola	1	ong	0	no	AB26M8	26	M	2021-10-08_21h26.04.068	THAI_DOC	2021.2.3	Win32	60.04924038
z	1	1.4035						RELITTO	p	7	8	baseline	500	parola	1	ong	0	no	AB26M8	26	M	2021-10-08_21h26.04.068	THAI_DOC	2021.2.3	Win32	60.04924038	0	0	0	0	1
m	0	0.931						GERANIO	p	7	12	baseline	250	parola	1	ong	0	no	AB26M8	26	M	2021-10-08_21h26.04.068	THAI_DOC	2021.2.3	Win32	60.04924038	0	1	1	1	1
m	1	1.1037						VANANGA	np	7	0	baseline	0	nonparola	2	ong	0	no	AB26M8	26	M	2021-10-08_21h26.04.068	THAI_DOC	2021.2.3	Win32	60.04924038	0	2	2	2	1
z	1	1.0445						NATICA	p	6	5	baseline	250	parola	1	ong	0	no	AB26M8	26	M	2021-10-08_21h26.04.068	THAI_DOC	2021.2.3	Win32	60.04924038	0	3	3	3	1
m	1	1.150599999						USTELLO	np	7	0	baseline	500	nonparola	2	ong	0	no	AB26M8	26	M	2021-10-08_21h26.04.068	THAI_DOC	2021.2.3	Win32	60.04924038	0	4	4	4	1
z	1	0.7858						METANO	p	6	17	baseline	250	parola	1	ong	0	no	AB26M8	26	M	2021-10-08_21h26.04.068	THAI_DOC	2021.2.3	Win32	60.04924038	0	5	5	5	1
m	1	1.058						FIURIA	np	6	0	baseline	500	nonparola	2	ong	0	no	AB26M8	26	M	2021-10-08_21h26.04.068	THAI_DOC	2021.2.3	Win32	60.04924038	0	6	6	6	1
z	1	1.2359						SUGHERO	p	7	5	baseline	250	parola	1	ong	0	no	AB26M8	26	M	2021-10-08_21h26.04.068	THAI_DOC	2021.2.3	Win32	60.04924038	0	7	7	7	1
m	1	1.7125						PIROTA	np	6	0	baseline	250	nonparola	2	ong	0	no	AB26M8	26	M	2021-10-08_21h26.04.068	THAI_DOC	2021.2.3	Win32	60.04924038	0	8	8	8	1
m	1	1.9558						BAMBORA	np	7	0	baseline	0	nonparola	2	ong	0	no	AB26M8	26	M	2021-10-08_21h26.04.068	THAI_DOC	2021.2.3	Win32	60.04924038	0	9	9	9	1
z	1	0.8252						PETALO	p	6	27	baseline	250	parola	1	ong	0	no	AB26M8	26	M	2021-10-08_21h26.04.068	THAI_DOC	2021.2.3	Win32	60.04924038	0	10	10	10	1
z	1	1.2057						ELMETTO	p	7	5	baseline	0	parola	1	ong	0	no	AB26M8	26	M	2021-10-08_21h26.04.068	THAI_DOC	2021.2.3	Win32	60.04924038	0	11	11	11	1
m	1	1.096700001						DOBILE	np	6	0	baseline	250	nonparola	2	ong	0	no	AB26M8	26	M	2021-10-08_21h26.04.068	THAI_DOC	2021.2.3	Win32	60.04924038	0	12	12	12	1
	0							BAVERO	p	6	7	baseline	0	parola	1	ong	0	no	AB26M8	26	M	2021-10-08_21h26.04.068	THAI_DOC	2021.2.3	Win32	60.04924038	0	13	13	13	1
z	1	0.873						VALENZA	p	7	10	baseline	500	parola	1	ong	0	no	AB26M8	26	M	2021-10-08_21h26.04.068	THAI_DOC	2021.2.3	Win32	60.04924038	0	14	14	14	1
m	1	1.2204						ORDONE	np	6	0	baseline	250	nonparola	2	ong	0	no	AB26M8	26	M	2021-10-08_21h26.04.068	THAI_DOC	2021.2.3	Win32	60.04924038	0	15	15	15	1
m	1	1.4667						TERPONE	np	7	0	baseline	250	nonparola	2	ong	0	no	AB26M8	26	M	2021-10-08_21h26.04.068	THAI_DOC	2021.2.3	Win32	60.04924038	0	16	16	16	1
z	1	1.0273						INCHINO	p	7	10	baseline	250	parola	1	ong	0	no	AB26M8	26	M	2021-10-08_21h26.04.068	THAI_DOC	2021.2.3	Win32	60.04924038	0	17	17	17	1
z	1	0.695099999						ETTARO	p	6	31	baseline	0	parola	1	ong	0	no	AB26M8	26	M	2021-10-08_21h26.04.068	THAI_DOC	2021.2.3	Win32	60.04924038	0	18	18	18	1
m	1	0.8541						LUVACA	np	6	0	baseline	250	nonparola	2	ong	0	no	AB26M8	26	M	2021-10-08_21h26.04.068	THAI_DOC	2021.2.3	Win32	60.04924038	0	19	19	19	1
z	1	0.6665						DUETTO	p	6	23	baseline	500	parola	1	ong	0	no	AB26M8	26	M	2021-10-08_21h26.04.068	THAI_DOC	2021.2.3	Win32	60.04924038	0	20	20	20	1
m	1	0.950700001						PUPILE	np	6	0	baseline	250	nonparola	2	ong	0	no	AB26M8	26	M	2021-10-08_21h26.04.068	THAI_DOC	2021.2.3	Win32	60.04924038	0	21	21	21	1
m	1	0.8304						STOVACO	np	7	0	baseline	0	nonparola	2	ong	0	no	AB26M8	26	M	2021-10-08_21h26.04.068	THAI_DOC	2021.2.3	Win32	60.04924038	0	22	22	22	1
z	1	0.903400001						BARILE	p	6	7	baseline	500	parola	1	ong	0	no	AB26M8	26	M	2021-10-08_21h26.04.068	THAI_DOC	2021.2.3	Win32	60.04924038	0	23	23	23	1
m	1	0.840400001						RANAIO	np	6	0	baseline	250	nonparola	2	ong	0	no	AB26M8	26	M	2021-10-08_21h26.04.068	THAI_DOC	2021.2.3	Win32	60.04924038	0	24	24	24	1
z	1	0.635099999						CAVERNA	p	7	14	baseline	250	parola	1	ong	0	no	AB26M8	26	M	2021-10-08_21h26.04.068	THAI_DOC	2021.2.3	Win32	60.04924038	0	25	25	25	1
m	1	1.0003						ROTOIA	np	7	0	baseline	500	nonparola	2	ong	0	no	AB26M8	26	M	2021-10-08_21h26.04.068	THAI_DOC	2021.2.3	Win32	60.04924038	0	26	26	26	1
z	1	0.8207						ALTURA	p	6	8	baseline	500	parola	1	ong	0	no	AB26M8	26	M	2021-10-08_21h26.04.068	THAI_DOC	2021.2.3	Win32	60.04924038	0	27	27	27	1
z	1	0.7229						DIPINTO	p	7	21	baseline	0	parola	1	ong	0	no	AB26M8	26	M	2021-10-08_21h26.04.068	THAI_DOC	2021.2.3	Win32	60.04924038	0	28	28	28	1
z	1	0.781700001						LEGUME	p	6	11	baseline	250	parola	1	ong	0	no	AB26M8	26	M	2021-10-08_21h26.04.068	THAI_DOC	2021.2.3	Win32	60.04924038	0	29	29	29	1
m	1	0.732099999						FEDINO	np	6	0	baseline	500	nonparola	2	ong	0	no	AB26M8	26	M	2021-10-08_21h26.04.068	THAI_DOC	2021.2.3	Win32	60.04924038	0	30	30	30	1
z	1	0.6822						MENSOLA	p	7	7	baseline	0	parola	1	ong	0	no	AB26M8	26	M	2021-10-08_21h26.04.068	THAI_DOC	2021.2.3	Win32	60.04924038	0	31	31	31	1
z	0	0.8482						ALCUME	np	6	0	baseline	500	nonparola	2	ong	0	no	AB26M8	26	M	2021-10-08_21h26.04.068	THAI_DOC	2021.2.3	Win32	60.04924038	0	32	32	32	1
z	1	0.9474						INNESTO	p	6	13	baseline	0	parola	1	ong	0	no	AB26M8	26	M	2021-10-08_21h26.04.068	THAI_DOC	2021.2.3	Win32	60.04924038	0	33	33	33	1
m	1	0.9164						LAVENDA	np	7	0	baseline	0	nonparola	2	ong	0	no	AB26M8	26	M	2021-10-08_21h26.04.068	THAI_DOC	2021.2.3	Win32	60.04924038	0	34	34	34	1
z	1	0.9365						SLAVINA	p	7	5	baseline	500	parola	1	ong	0	no	AB26M8	26	M	2021-10-08_21h26.04.068	THAI_DOC	2021.2.3	Win32	60.04924038	0	35	35	35	1
z	1	0.8925						ORMONE	p	6	6	baseline	500	parola	1	ong	0	no	AB26M8	26	M	2021-10-08_21h26.04.068	THAI_DOC	2021.2.3	Win32	60.04924038	0	36	36	36	1
m	1	0.795400001						UMIONE	np	6	0	baseline	0	nonparola	2	ong	0	no	AB26M8	26	M	2021-10-08_21h26.04.068	THAI_DOC	2021.2.3	Win32	60.04924038	0	37	37	37	1
z	1	0.6087						SALAME	p	6	14	baseline	0	parola	1	ong	0	no	AB26M8	26	M	2021-10-08_21h26.04.068	THAI_DOC	2021.2.3	Win32	60.04924038	0	38	38	38	1
m	1	0.8503						GANDOLA	np	7	0	baseline	500	nonparola	2	ong	0	no	AB26M8	26	M	2021-10-08_21h26.04.068	THAI_DOC	2021.2.3	Win32	60.04924038	0	39	39	39	1
z	0	0.5487						DIGEGNO	np	7	0	baseline	500	nonparola	2	ong	0	no	AB26M8	26	M	2021-10-08_21h26.04.068	THAI_DOC	2021.2.3	Win32	60.04924038	0	40	40	40	1
m	1	1.1386						BACRECA	np	7	0	baseline	0	nonparola	2	ong	0	no	AB26M8	26	M	2021-10-08_21h26.04.068	THAI_DOC	2021.2.3	Win32	60.04924038	0	41	41	41	1
z	1	0.7311						RUDERE	p	6	8	baseline	250	parola	1	ong	0	no	AB26M8	26	M	2021-10-08_21h26.04.068	THAI_DOC	2021.2.3	Win32	60.04924038	0	42	42	42	1
m	1	1.0558						OSCITE	np	6	0	baseline	250	nonparola	2	ong	0	no	AB26M8	26	M	2021-10-08_21h26.04.068	THAI_DOC	2021.2.3	Win32	60.04924038	0	43	43	43	1
z	1	1.3613						NETTARE	p	7	14	baseline	500	parola	1	ong	0	no	AB26M8	26	M	2021-10-08_21h26.04.068	THAI_DOC	2021.2.3	Win32	60.04924038	0	44	44	44	1
m	1	0.9844						PENTERA	np	7	0	baseline	0	nonparola	2	ong	0	no	AB26M8	26	M	2021-10-08_21h26.04.068	THAI_DOC	2021.2.3	Win32	60.04924038	0	45	45	45	1
m	1	0.7907						NEBOZIO	np	7	0	baseline	250	nonparola	2	ong	0	no	AB26M8	26	M	2021-10-08_21h26.04.068	THAI_DOC	2021.2.3	Win32	60.04924038	0	46	46	46	1
z	1	0.755900001						ZATTERA	p	7	14	baseline	500	parola	1	ong	0	no	AB26M8	26	M	2021-10-08_21h26.04.068	THAI_DOC	2021.2.3	Win32	60.04924038	0	47	47	47	1
z	1	1.0648						LAMIERA	p	7	11	baseline	500	parola	1	ong	0	no	AB26M8	26	M	2021-10-08_21h26.04.068	THAI_DOC	2021.2.3	Win32	60.04924038	0	48	48	48	1
m	1	0.8827						CULINA	np	6	0	baseline	500	nonparola	2	ong	0	no	AB26M8	26	M	2021-10-08_21h26.04.068	THAI_DOC	2021.2.3	Win32	60.04924038	0	49	49	49	1
z	1	0.9378						FALANGE	p	7	9	baseline	250	parola	1	ong	0	no	AB26M8	26	M	2021-10-08_21h26.04.068	THAI_DOC	2021.2.3	Win32	60.04924038	0	50	50	50	1
z	1	0.746						PEDALE	p	6	16	baseline	500	parola	1	ong	0	no	AB26M8	26	M	2021-10-08_21h26.04.068	THAI_DOC	2021.2.3	Win32	60.04924038	0	51	51	51	1
m	1	0.9523						METARDO	np	7	0	baseline	500	nonparola	2	ong	0	no	AB26M8	26	M	2021-10-08_21h26.04.068	THAI_DOC	2021.2.3	Win32	60.04924038	0	52	52	52	1
z	1	1.2358						EMPORIO	p	7	3	baseline	250	parola	1	ong	0	no	AB26M8	26	M	2021-10-08_21h26.04.068	THAI_DOC	2021.2.3	Win32	60.04924038	0	53	53	53	1
m	1	0.8701						TAPORE	np	6	0	baseline	0	nonparola	2	ong	0	no	AB26M8	26	M	2021-10-08_21h26.04.068	THAI_DOC	2021.2.3	Win32	60.04924038	0	54	54	54	1
m	1	0.862						DENTIDE	np	7	0	baseline	250	nonparola	2	ong	0	no	AB26M8	26	M	2021-10-08_21h26.04.068	THAI_DOC	2021.2.3	Win32	60.04924038	0	55	55	55	1
m	1	0.9789						SEPERTO	np	7	0	baseline	500	nonparola	2	ong	0	no	AB26M8	26	M	2021-10-08_21h26.04.068	THAI_DOC	2021.2.3	Win32	60.04924038	0	56	56	56	1
z	1	0.8157						MUCOSA	p	6	6	baseline	500	parola	1	ong	0	no	AB26M8	26	M	2021-10-08_21h26.04.068	THAI_DOC	2021.2.3	Win32	60.04924038	0	57	57	57	1
m	1	0.7089						BECULLA	np	7	0	baseline	250	nonparola	2	ong	0	no	AB26M8	26	M	2021-10-08_21h26.04.068	THAI_DOC	2021.2.3	Win32	60.04924038	0	58	58	58	1
m	0	0.9153						FUCINA	p	6	8	baseline	250	parola	1	ong	0	no	AB26M8	26	M	2021-10-08_21h26.04.068	THAI_DOC	2021.2.3	Win32	60.04924038	0	59	59	59	1
z	1	0.6868						ECLISSI	p	7	5	baseline	0	parola	1	ong	0	no	AB26M8	26	M	2021-10-08_21h26.04.068	THAI_DOC	2021.2.3	Win32	60.04924038	0	60	60	60	1
z	1	0.6624						TROFEO	p	6	23	baseline	250	parola	1	ong	0	no	AB26M8	26	M	2021-10-08_21h26.04.068	THAI_DOC	2021.2.3	Win32	60.04924038	0	61	61	61	1
z	1	0.689400001						ROTTAME	p	7	7	baseline	0	parola	1	ong	0	no	AB26M8	26	M	2021-10-08_21h26.04.068	THAI_DOC	2021.2.3	Win32	60.04924038	0	62	62	62	1
m	1	0.7604						MENDOLO	np	7	0	baseline	500	nonparola	2	ong	0	no	AB26M8	26	M	2021-10-08_21h26.04.068	THAI_DOC	2021.2.3	Win32	60.04924038	0	63	63	63	1
m	1	0.882200001						ARSINE	np	6	0	baseline	250	nonparola	2	ong	0	no	AB26M8	26	M	2021-10-08_21h26.04.068	THAI_DOC	2021.2.3	Win32	60.04924038	0	64	64	64	1
z	1	0.6605						TISANA	p	6	7	baseline	0	parola	1	ong	0	no	AB26M8	26	M	2021-10-08_21h26.04.068	THAI_DOC	2021.2.3	Win32	60.04924038	0	65	65	65	1
m	1	0.807099999						ORLINO	np	6	0	baseline	0	nonparola	2	ong	0	no	AB26M8	26	M	2021-10-08_21h26.04.068	THAI_DOC	2021.2.3	Win32	60.04924038	0	66	66	66	1
z	1	0.625700001						ARINGA	p	6	9	baseline	500	parola	1	ong	0	no	AB26M8	26	M	2021-10-08_21h26.04.068	THAI_DOC	2021.2.3	Win32	60.04924038	0	67	67	67	1
m	1	1.094799999						TENGINE	np	7	0	baseline	0	nonparola	2	ong	0	no	AB26M8	26	M	2021-10-08_21h26.04.068	THAI_DOC	2021.2.3	Win32	60.04924038	0	68	68	68	1
z	1	0.7075						ATTICO	p	6	6	baseline	500	parola	1	ong	0	no	AB26M8	26	M	2021-10-08_21h26.04.068	THAI_DOC	2021.2.3	Win32	60.04924038	0	69	69	69	1
m	1	0.6898						VENORE	np	6	0	baseline	250	nonparola	2	ong	0	no	AB26M8	26	M	2021-10-08_21h26.04.068	THAI_DOC	2021.2.3	Win32	60.04924038	0	70	70	70	1
z	1	0.6709						DARSENA	p	7	9	baseline	0	parola	1	ong	0	no	AB26M8	26	M	2021-10-08_21h26.04.068	THAI_DOC	2021.2.3	Win32	60.04924038	0	71	71	71	1
m	1	0.656700001						ALCIERE	np	7	0	baseline	250	nonparola	2	ong	0	no	AB26M8	26	M	2021-10-08_21h26.04.068	THAI_DOC	2021.2.3	Win32	60.04924038	0	72	72	72	1
m	1	0.9067						ENTIMO	np	6	0	baseline	0	nonparola	2	ong	0	no	AB26M8	26	M	2021-10-08_21h26.04.068	THAI_DOC	2021.2.3	Win32	60.04924038	0	73	73	73	1
z	1	0.8003						LIVIDO	p	6	8	baseline	500	parola	1	ong	0	no	AB26M8	26	M	2021-10-08_21h26.04.068	THAI_DOC	2021.2.3	Win32	60.04924038	0	74	74	74	1
z	1	0.766200001						NAUSEA	p	6	15	baseline	0	parola	1	ong	0	no	AB26M8	26	M	2021-10-08_21h26.04.068	THAI_DOC	2021.2.3	Win32	60.04924038	0	75	75	75	1
m	1	1.036099999						VERCACE	np	7	0	baseline	500	nonparola	2	ong	0	no	AB26M8	26	M	2021-10-08_21h26.04.068	THAI_DOC	2021.2.3	Win32	60.04924038	0	76	76	76	1
z	1	0.6664						COFANO	p	6	9	baseline	0	parola	1	ong	0	no	AB26M8	26	M	2021-10-08_21h26.04.068	THAI_DOC	2021.2.3	Win32	60.04924038	0	77	77	77	1
m	1	0.762200001						USPICIO	np	7	0	baseline	250	nonparola	2	ong	0	no	AB26M8	26	M	2021-10-08_21h26.04.068	THAI_DOC	2021.2.3	Win32	60.04924038	0	78	78	78	1
m	0	1.0389						IMBUTO	p	6	9	baseline	0	parola	1	ong	0	no	AB26M8	26	M	2021-10-08_21h26.04.068	THAI_DOC	2021.2.3	Win32	60.04924038	0	79	79	79	1
m	1	0.9922						SADIVA	np	6	0	baseline	500	nonparola	2	ong	0	no	AB26M8	26	M	2021-10-08_21h26.04.068	THAI_DOC	2021.2.3	Win32	60.04924038	0	80	80	80	1
z	1	0.75						BOZZOLO	p	7	7	baseline	0	parola	1	ong	0	no	AB26M8	26	M	2021-10-08_21h26.04.068	THAI_DOC	2021.2.3	Win32	60.04924038	0	81	81	81	1
m	1	0.7257						OMPICCIO	np	7	0	baseline	0	nonparola	2	ong	0	no	AB26M8	26	M	2021-10-08_21h26.04.068	THAI_DOC	2021.2.3	Win32	60.04924038	0	82	82	82	1
m	1	0.9688						LIMPONE	np	7	0	baseline	500	nonparola	2	ong	0	no	AB26M8	26	M	2021-10-08_21h26.04.068	THAI_DOC	2021.2.3	Win32	60.04924038	0	83	83	83	1
m	1	1.0543						NARCICO	np	7	0	baseline	250	nonparola	2	ong	0	no	AB26M8	26	M	2021-10-08_21h26.04.068	THAI_DOC	2021.2.3	Win32	60.04924038	0	84	84	84	1
z	1	0.7035						PASCOLO	p	7	7	baseline	0	parola	1	ong	0	no	AB26M8	26	M	2021-10-08_21h26.04.068	THAI_DOC	2021.2.3	Win32	60.04924038	0	85	85	85	1
m	1	0.720900001						INSOGNA	np	7	0	baseline	250	nonparola	2	ong	0	no	AB26M8	26	M	2021-10-08_21h26.04.068	THAI_DOC	2021.2.3	Win32	60.04924038	0	86	86	86	1
z	1	1.3977						PATINA	p	6	14	baseline	250	parola	1	ong	0	no	AB26M8	26	M	2021-10-08_21h26.04.068	THAI_DOC	2021.2.3	Win32	60.04924038	0	87	87	87	1
m	1	0.8525						ADOLTO	np	7	0	baseline	0	nonparola	2	ong	0	no	AB26M8	26	M	2021-10-08_21h26.04.068	THAI_DOC	2021.2.3	Win32	60.04924038	0	88	88	88	1
z	1	0.6626						UTENTE	p	6	34	baseline	0	parola	1	ong	0	no	AB26M8	26	M	2021-10-08_21h26.04.068	THAI_DOC	2021.2.3	Win32	60.04924038	0	89	89	89	1
m	1	0.771900001						CIPELLA	np	7	0	baseline	500	nonparola	2	ong	0	no	AB26M8	26	M	2021-10-08_21h26.04.068	THAI_DOC	2021.2.3	Win32	60.04924038	0	90	90	90	1
z	1	0.9032						GINEPRO	p	7	10	baseline	0	parola	1	ong	0	no	AB26M8	26	M	2021-10-08_21h26.04.068	THAI_DOC	2021.2.3	Win32	60.04924038	0	91	91	91	1
m	1	0.8596						NONATO	np	6	0	baseline	500	nonparola	2	ong	0	no	AB26M8	26	M	2021-10-08_21h26.04.068	THAI_DOC	2021.2.3	Win32	60.04924038	0	92	92	92	1
z	1	0.766200001						CALICE	p	6	10	baseline	0	parola	1	ong	0	no	AB26M8	26	M	2021-10-08_21h26.04.068	THAI_DOC	2021.2.3	Win32	60.04924038	0	93	93	93	1
z	1	0.6533						TORACE	p	6	31	baseline	250	parola	1	ong	0	no	AB26M8	26	M	2021-10-08_21h26.04.068	THAI_DOC	2021.2.3	Win32	60.04924038	0	94	94	94	1
m	0	0.8974						REDINE	p	6	8	baseline	500	parola	1	ong	0	no	AB26M8	26	M	2021-10-08_21h26.04.068	THAI_DOC	2021.2.3	Win32	60.04924038	0	95	95	95	1
z	1	0.7013						GOMITO	p	6	35	baseline	0	parola	1	ong	0	no	AB26M8	26	M	2021-10-08_21h26.04.068	THAI_DOC	2021.2.3	Win32	60.04924038	0	96	96	96	1
m	1	0.912299999						INGENSO	np	7	0	baseline	500	nonparola	2	ong	0	no	AB26M8	26	M	2021-10-08_21h26.04.068	THAI_DOC	2021.2.3	Win32	60.04924038	0	97	97	97	1
m	1	0.8551						COVALLO	np	7	0	baseline	250	nonparola	2	ong	0	no	AB26M8	26	M	2021-10-08_21h26.04.068	THAI_DOC	2021.2.3	Win32	60.04924038	0	98	98	98	1
z	1	0.71						MONACO	p	6	24	baseline	250	parola	1	ong	0	no	AB26M8	26	M	2021-10-08_21h26.04.068	THAI_DOC	2021.2.3	Win32	60.04924038	0	99	99	99	1
	0							DILUVIO	p	7	34	monitoring	0	parola	1	ong	0	no	AB26M8	26	M	2021-10-08_21h26.04.068	THAI_DOC	2021.2.3	Win32	60.04924038						0	0	0	0	1
	0							PADATO	np	6	0	monitoring	250	nonparola	2	ong	0	no	AB26M8	26	M	2021-10-08_21h26.04.068	THAI_DOC	2021.2.3	Win32	60.04924038						0	1	1	1	1
	0							STIVALE	p	7	10	monitoring	0	parola	1	ong	0	no	AB26M8	26	M	2021-10-08_21h26.04.068	THAI_DOC	2021.2.3	Win32	60.04924038						0	2	2	2	1
	0							BAMMINO	np	7	0	monitoring	0	nonparola	2	ong	0	no	AB26M8	26	M	2021-10-08_21h26.04.068	THAI_DOC	2021.2.3	Win32	60.04924038						0	3	3	3	1
	0							NUDOLA	np	6	0	monitoring	250	nonparola	2	ong	0	no	AB26M8	26	M	2021-10-08_21h26.04.068	THAI_DOC	2021.2.3	Win32	60.04924038						0	4	4	4	1
z	1	0.9474						ZAMPINO	p	7	6	monitoring	500	parola	1	ong	0	no	AB26M8	26	M	2021-10-08_21h26.04.068	THAI_DOC	2021.2.3	Win32	60.04924038						0	5	5	5	1
z	1	0.8046						CALDAIA	p	7	12	monitoring	250	parola	1	ong	0	no	AB26M8	26	M	2021-10-08_21h26.04.068	THAI_DOC	2021.2.3	Win32	60.04924038						0	6	6	6	1
m	1	0.9354						FULGINE	np	7	0	monitoring	0	nonparola	2	ong	0	no	AB26M8	26	M	2021-10-08_21h26.04.068	THAI_DOC	2021.2.3	Win32	60.04924038						0	7	7	7	1
z	1	0.8762						URANIO	p	6	9	monitoring	250	parola	1	ong	0	no	AB26M8	26	M	2021-10-08_21h26.04.068	THAI_DOC	2021.2.3	Win32	60.04924038						0	8	8	8	1
m	1	1.2061						APISSO	np	6	0	monitoring	500	nonparola	2	ong	0	no	AB26M8	26	M	2021-10-08_21h26.04.068	THAI_DOC	2021.2.3	Win32	60.04924038						0	9	9	9	1
	0							CAGERMA	np	7	0	monitoring	0	l	2	pmcue	0	no	AB26M8	26	M	2021-10-08_21h26.04.068	THAI_DOC	2021.2.3	Win32	60.04924038						0	10	10	10	1
z	1	0.7882						TAZZINA	p	7	10	monitoring	250	parola	1	ong	0	no	AB26M8	26	M	2021-10-08_21h26.04.068	THAI_DOC	2021.2.3	Win32	60.04924038						0	11	11	11	1
z	1	0.868						VAPORE	p	6	40	monitoring	0	parola	1	ong	0	no	AB26M8	26	M	2021-10-08_21h26.04.068	THAI_DOC	2021.2.3	Win32	60.04924038						0	12	12	12	1
m	1	0.8566						FEDORE	np	6	0	monitoring	250	nonparola	2	ong	0	no	AB26M8	26	M	2021-10-08_21h26.04.068	THAI_DOC	2021.2.3	Win32	60.04924038						0	13	13	13	1
z	1	0.967						MONTONE	p	7	8	monitoring	250	parola	1	ong	0	no	AB26M8	26	M	2021-10-08_21h26.04.068	THAI_DOC	2021.2.3	Win32	60.04924038						0	14	14	14	1
m	1	1.024						CANEZZA	np	7	0	monitoring	0	nonparola	2	ong	0	no	AB26M8	26	M	2021-10-08_21h26.04.068	THAI_DOC	2021.2.3	Win32	60.04924038						0	15	15	15	1
z	0	0.8598						RAGINA	np	6	0	monitoring	250	nonparola	2	ong	0	no	AB26M8	26	M	2021-10-08_21h26.04.068	THAI_DOC	2021.2.3	Win32	60.04924038						0	16	16	16	1
z	1	0.9867						AGNELLO	p	7	17	monitoring	250	parola	1	ong	0	no	AB26M8	26	M	2021-10-08_21h26.04.068	THAI_DOC	2021.2.3	Win32	60.04924038						0	17	17	17	1
m	1	0.998						PINARIO	np	7	0	monitoring	250	nonparola	2	ong	0	no	AB26M8	26	M	2021-10-08_21h26.04.068	THAI_DOC	2021.2.3	Win32	60.04924038						0	18	18	18	1
m	1	0.879						INDANO	np	6	0	monitoring	500	nonparola	2	ong	0	no	AB26M8	26	M	2021-10-08_21h26.04.068	THAI_DOC	2021.2.3	Win32	60.04924038						0	19	19	19	1
z	1	0.932900001						BISTURI	p	7	8	monitoring	250	parola	1	ong	0	no	AB26M8	26	M	2021-10-08_21h26.04.068	THAI_DOC	2021.2.3	Win32	60.04924038						0	20	20	20	1
m	1	0.8172						SECONTO	np	7	0	monitoring	250	nonparola	2	ong	0	no	AB26M8	26	M	2021-10-08_21h26.04.068	THAI_DOC	2021.2.3	Win32	60.04924038						0	21	21	21	1
l	1	0.881299999						POMATA	p	6	0	monitoring	500	l	1	pmcue	0	no	AB26M8	26	M	2021-10-08_21h26.04.068	THAI_DOC	2021.2.3	Win32	60.04924038						0	22	22	22	1
m	1	0.987						UMETTA	np	6	0	monitoring	250	nonparola	2	ong	0	no	AB26M8	26	M	2021-10-08_21h26.04.068	THAI_DOC	2021.2.3	Win32	60.04924038						0	23	23	23	1
z	1	0.867						FRUSCIO	p	7	9	monitoring	0	parola	1	ong	0	no	AB26M8	26	M	2021-10-08_21h26.04.068	THAI_DOC	2021.2.3	Win32	60.04924038						0	24	24	24	1
z	1	1.0394						ORDIGNO	p	7	15	monitoring	250	parola	1	ong	0	no	AB26M8	26	M	2021-10-08_21h26.04.068	THAI_DOC	2021.2.3	Win32	60.04924038						0	25	25	25	1
m	1	0.8913						METALO	np	6	0	monitoring	0	nonparola	2	ong	0	no	AB26M8	26	M	2021-10-08_21h26.04.068	THAI_DOC	2021.2.3	Win32	60.04924038						0	26	26	26	1
m	1	1.2236						GAVERA	np	6	0	monitoring	500	nonparola	2	ong	0	no	AB26M8	26	M	2021-10-08_21h26.04.068	THAI_DOC	2021.2.3	Win32	60.04924038						0	27	27	27	1
z	1	0.898400001						INSERTO	p	7	9	monitoring	0	parola	1	ong	0	no	AB26M8	26	M	2021-10-08_21h26.04.068	THAI_DOC	2021.2.3	Win32	60.04924038						0	28	28	28	1
z	1	1.105599999						VICARIO	p	7	9	monitoring	500	parola	1	ong	0	no	AB26M8	26	M	2021-10-08_21h26.04.068	THAI_DOC	2021.2.3	Win32	60.04924038						0	29	29	29	1
m	1	1.0795						ACENDA	np	6	0	monitoring	0	nonparola	2	ong	0	no	AB26M8	26	M	2021-10-08_21h26.04.068	THAI_DOC	2021.2.3	Win32	60.04924038						0	30	30	30	1
z	1	0.8089						DECADE	p	6	7	monitoring	0	parola	1	ong	0	no	AB26M8	26	M	2021-10-08_21h26.04.068	THAI_DOC	2021.2.3	Win32	60.04924038						0	31	31	31	1
m	1	1.2178						PALETE	np	6	0	monitoring	500	nonparola	2	ong	0	no	AB26M8	26	M	2021-10-08_21h26.04.068	THAI_DOC	2021.2.3	Win32	60.04924038						0	32	32	32	1
z	1	0.7763						SENAPE	p	6	17	monitoring	500	parola	1	ong	0	no	AB26M8	26	M	2021-10-08_21h26.04.068	THAI_DOC	2021.2.3	Win32	60.04924038						0	33	33	33	1
m	1	1.0471						TENTONO	np	7	0	monitoring	0	nonparola	2	ong	0	no	AB26M8	26	M	2021-10-08_21h26.04.068	THAI_DOC	2021.2.3	Win32	60.04924038						0	34	34	34	1
l	1	1.0391						MANICO	p	6	12	monitoring	0	l	1	pmcue	0	no	AB26M8	26	M	2021-10-08_21h26.04.068	THAI_DOC	2021.2.3	Win32	60.04924038						0	35	35	35	1
z	1	1.05						GETTONE	p	7	5	monitoring	250	parola	1	ong	0	no	AB26M8	26	M	2021-10-08_21h26.04.068	THAI_DOC	2021.2.3	Win32	60.04924038						0	36	36	36	1
m	1	0.8951						CALERA	np	6	0	monitoring	500	nonparola	2	ong	0	no	AB26M8	26	M	2021-10-08_21h26.04.068	THAI_DOC	2021.2.3	Win32	60.04924038						0	37	37	37	1
z	1	0.7869						USTIONE	p	7	20	monitoring	500	parola	1	ong	0	no	AB26M8	26	M	2021-10-08_21h26.04.068	THAI_DOC	2021.2.3	Win32	60.04924038						0	38	38	38	1
z	1	1.638						LEGNAME	p	7	7	monitoring	0	parola	1	ong	0	no	AB26M8	26	M	2021-10-08_21h26.04.068	THAI_DOC	2021.2.3	Win32	60.04924038						0	39	39	39	1
m	1	0.851						MODIVO	np	6	0	monitoring	0	nonparola	2	ong	0	no	AB26M8	26	M	2021-10-08_21h26.04.068	THAI_DOC	2021.2.3	Win32	60.04924038						0	40	40	40	1
z	1	0.9376						RADURA	p	6	9	monitoring	0	parola	1	ong	0	no	AB26M8	26	M	2021-10-08_21h26.04.068	THAI_DOC	2021.2.3	Win32	60.04924038						0	41	41	41	1
m	1	0.9917						TUANTO	np	6	0	monitoring	250	nonparola	2	ong	0	no	AB26M8	26	M	2021-10-08_21h26.04.068	THAI_DOC	2021.2.3	Win32	60.04924038						0	42	42	42	1
z	1	0.9923						PICCONE	p	7	11	monitoring	0	parola	1	ong	0	no	AB26M8	26	M	2021-10-08_21h26.04.068	THAI_DOC	2021.2.3	Win32	60.04924038						0	43	43	43	1
m	1	0.9391						LACREME	np	7	0	monitoring	250	nonparola	2	ong	0	no	AB26M8	26	M	2021-10-08_21h26.04.068	THAI_DOC	2021.2.3	Win32	60.04924038						0	44	44	44	1
m	1	1.3052						DILITTA	np	7	0	monitoring	500	nonparola	2	ong	0	no	AB26M8	26	M	2021-10-08_21h26.04.068	THAI_DOC	2021.2.3	Win32	60.04924038						0	45	45	45	1
l	1	0.9319						TOMANTE	np	7	0	monitoring	0	l	2	pmcue	0	no	AB26M8	26	M	2021-10-08_21h26.04.068	THAI_DOC	2021.2.3	Win32	60.04924038						0	46	46	46	1
z	1	0.7799						OTTONE	p	6	17	monitoring	500	parola	1	ong	0	no	AB26M8	26	M	2021-10-08_21h26.04.068	THAI_DOC	2021.2.3	Win32	60.04924038						0	47	47	47	1
z	1	0.8904						GAZEBO	p	6	8	monitoring	0	parola	1	ong	0	no	AB26M8	26	M	2021-10-08_21h26.04.068	THAI_DOC	2021.2.3	Win32	60.04924038						0	48	48	48	1
m	1	1.2863						NENICO	np	6	0	monitoring	250	nonparola	2	ong	0	no	AB26M8	26	M	2021-10-08_21h26.04.068	THAI_DOC	2021.2.3	Win32	60.04924038						0	49	49	49	1
m	0	0.9513						ARPIONE	p	7	12	monitoring	250	parola	1	ong	0	no	AB26M8	26	M	2021-10-08_21h26.04.068	THAI_DOC	2021.2.3	Win32	60.04924038						0	50	50	50	1
m	1	1.0581						VANIGIA	np	7	0	monitoring	500	nonparola	2	ong	0	no	AB26M8	26	M	2021-10-08_21h26.04.068	THAI_DOC	2021.2.3	Win32	60.04924038						0	51	51	51	1
m	1	0.956						EBLISSE	np	7	0	monitoring	0	nonparola	2	ong	0	no	AB26M8	26	M	2021-10-08_21h26.04.068	THAI_DOC	2021.2.3	Win32	60.04924038						0	52	52	52	1
z	1	1.203900001						CARTINA	p	7	13	monitoring	250	parola	1	ong	0	no	AB26M8	26	M	2021-10-08_21h26.04.068	THAI_DOC	2021.2.3	Win32	60.04924038						0	53	53	53	1
m	1	0.9361						TECITA	np	6	0	monitoring	500	nonparola	2	ong	0	no	AB26M8	26	M	2021-10-08_21h26.04.068	THAI_DOC	2021.2.3	Win32	60.04924038						0	54	54	54	1
z	1	0.9044						FELINO	p	6	9	monitoring	500	parola	1	ong	0	no	AB26M8	26	M	2021-10-08_21h26.04.068	THAI_DOC	2021.2.3	Win32	60.04924038						0	55	55	55	1
m	1	1.447099999						GINEVRO	np	7	0	monitoring	250	nonparola	2	ong	0	no	AB26M8	26	M	2021-10-08_21h26.04.068	THAI_DOC	2021.2.3	Win32	60.04924038						0	56	56	56	1
m	1	1.1362						ELANCO	np	6	0	monitoring	250	nonparola	2	ong	0	no	AB26M8	26	M	2021-10-08_21h26.04.068	THAI_DOC	2021.2.3	Win32	60.04924038						0	57	57	57	1
z	1	0.767599999						BIDONE	p	6	13	monitoring	0	parola	1	ong	0	no	AB26M8	26	M	2021-10-08_21h26.04.068	THAI_DOC	2021.2.3	Win32	60.04924038						0	58	58	58	1
z	1	1.0486						LEMURE	p	6	3	monitoring	500	parola	1	ong	0	no	AB26M8	26	M	2021-10-08_21h26.04.068	THAI_DOC	2021.2.3	Win32	60.04924038						0	59	59	59	1
z	0	0.881599999						SAGOMA	p	6	0	monitoring	250	l	1	pmcue	0	no	AB26M8	26	M	2021-10-08_21h26.04.068	THAI_DOC	2021.2.3	Win32	60.04924038						0	60	60	60	1
z	1	0.732200001						REPERTO	p	7	7	monitoring	0	parola	1	ong	0	no	AB26M8	26	M	2021-10-08_21h26.04.068	THAI_DOC	2021.2.3	Win32	60.04924038						0	61	61	61	1
m	1	1.0496						MIDULLO	np	7	0	monitoring	250	nonparola	2	ong	0	no	AB26M8	26	M	2021-10-08_21h26.04.068	THAI_DOC	2021.2.3	Win32	60.04924038						0	62	62	62	1
m	1	0.937						DANNOLA	np	7	0	monitoring	500	nonparola	2	ong	0	no	AB26M8	26	M	2021-10-08_21h26.04.068	THAI_DOC	2021.2.3	Win32	60.04924038						0	63	63	63	1
z	1	0.984900001						ORFANO	p	6	9	monitoring	500	parola	1	ong	0	no	AB26M8	26	M	2021-10-08_21h26.04.068	THAI_DOC	2021.2.3	Win32	60.04924038						0	64	64	64	1
m	1	0.907						BANENA	np	6	0	monitoring	250	nonparola	2	ong	0	no	AB26M8	26	M	2021-10-08_21h26.04.068	THAI_DOC	2021.2.3	Win32	60.04924038						0	65	65	65	1
m	1	0.900700001						FERPATA	np	7	0	monitoring	0	nonparola	2	ong	0	no	AB26M8	26	M	2021-10-08_21h26.04.068	THAI_DOC	2021.2.3	Win32	60.04924038						0	66	66	66	1
z	1	0.7475						NEURONE	p	7	11	monitoring	250	parola	1	ong	0	no	AB26M8	26	M	2021-10-08_21h26.04.068	THAI_DOC	2021.2.3	Win32	60.04924038						0	67	67	67	1
m	1	0.922400001						LATTERA	np	7	0	monitoring	500	nonparola	2	ong	0	no	AB26M8	26	M	2021-10-08_21h26.04.068	THAI_DOC	2021.2.3	Win32	60.04924038						0	68	68	68	1
m	1	0.8589						GESIONE	np	7	0	monitoring	500	nonparola	2	ong	0	no	AB26M8	26	M	2021-10-08_21h26.04.068	THAI_DOC	2021.2.3	Win32	60.04924038						0	69	69	69	1
z	1	1.0506						PEDANA	p	6	18	monitoring	500	parola	1	ong	0	no	AB26M8	26	M	2021-10-08_21h26.04.068	THAI_DOC	2021.2.3	Win32	60.04924038						0	70	70	70	1
l	1	1.015400001						MACIATA	np	7	0	monitoring	500	l	2	pmcue	0	no	AB26M8	26	M	2021-10-08_21h26.04.068	THAI_DOC	2021.2.3	Win32	60.04924038						0	71	71	71	1
m	1	1.064						FIOLINO	np	7	0	monitoring	250	nonparola	2	ong	0	no	AB26M8	26	M	2021-10-08_21h26.04.068	THAI_DOC	2021.2.3	Win32	60.04924038						0	72	72	72	1
z	1	0.998						INGORGO	p	7	16	monitoring	0	parola	1	ong	0	no	AB26M8	26	M	2021-10-08_21h26.04.068	THAI_DOC	2021.2.3	Win32	60.04924038						0	73	73	73	1
m	1	1.2751						IMPORO	np	6	0	monitoring	250	nonparola	2	ong	0	no	AB26M8	26	M	2021-10-08_21h26.04.068	THAI_DOC	2021.2.3	Win32	60.04924038						0	74	74	74	1
z	1	0.7813						NOBILE	p	6	29	monitoring	500	parola	1	ong	0	no	AB26M8	26	M	2021-10-08_21h26.04.068	THAI_DOC	2021.2.3	Win32	60.04924038						0	75	75	75	1
z	1	1.192299999						MINIERA	p	7	19	monitoring	500	parola	1	ong	0	no	AB26M8	26	M	2021-10-08_21h26.04.068	THAI_DOC	2021.2.3	Win32	60.04924038						0	76	76	76	1
m	1	1.025700001						ALLARVE	np	7	0	monitoring	500	nonparola	2	ong	0	no	AB26M8	26	M	2021-10-08_21h26.04.068	THAI_DOC	2021.2.3	Win32	60.04924038						0	77	77	77	1
m	1	1.3348						DIBANO	np	6	0	monitoring	250	nonparola	2	ong	0	no	AB26M8	26	M	2021-10-08_21h26.04.068	THAI_DOC	2021.2.3	Win32	60.04924038						0	78	78	78	1
z	1	0.765099999						FAGOTTO	p	7	7	monitoring	0	parola	1	ong	0	no	AB26M8	26	M	2021-10-08_21h26.04.068	THAI_DOC	2021.2.3	Win32	60.04924038						0	79	79	79	1
z	1	0.7453						PALUDE	p	6	13	monitoring	0	parola	1	ong	0	no	AB26M8	26	M	2021-10-08_21h26.04.068	THAI_DOC	2021.2.3	Win32	60.04924038						0	80	80	80	1
m	1	0.8486						MUDINO	np	6	0	monitoring	500	nonparola	2	ong	0	no	AB26M8	26	M	2021-10-08_21h26.04.068	THAI_DOC	2021.2.3	Win32	60.04924038						0	81	81	81	1
m	1	0.792099999						ESTEBA	np	6	0	monitoring	500	nonparola	2	ong	0	no	AB26M8	26	M	2021-10-08_21h26.04.068	THAI_DOC	2021.2.3	Win32	60.04924038						0	82	82	82	1
l	1	0.797						MANTIDE	p	7	9	monitoring	250	l	1	pmcue	0	no	AB26M8	26	M	2021-10-08_21h26.04.068	THAI_DOC	2021.2.3	Win32	60.04924038						0	83	83	83	1
z	1	1.3122						UVETTA	p	6	11	monitoring	500	parola	1	ong	0	no	AB26M8	26	M	2021-10-08_21h26.04.068	THAI_DOC	2021.2.3	Win32	60.04924038						0	84	84	84	1
z	1	1.4539						ESILIO	p	6	41	monitoring	250	parola	1	ong	0	no	AB26M8	26	M	2021-10-08_21h26.04.068	THAI_DOC	2021.2.3	Win32	60.04924038						0	85	85	85	1
m	1	1.0087						RECRUTA	np	7	0	monitoring	500	nonparola	2	ong	0	no	AB26M8	26	M	2021-10-08_21h26.04.068	THAI_DOC	2021.2.3	Win32	60.04924038						0	86	86	86	1
z	1	1.766099999						TIMONE	p	7	31	monitoring	250	parola	1	ong	0	no	AB26M8	26	M	2021-10-08_21h26.04.068	THAI_DOC	2021.2.3	Win32	60.04924038						0	87	87	87	1
z	1	0.8226						CAVOLO	p	6	13	monitoring	0	parola	1	ong	0	no	AB26M8	26	M	2021-10-08_21h26.04.068	THAI_DOC	2021.2.3	Win32	60.04924038						0	88	88	88	1
z	0	0.7407						NOTTARE	np	7	0	monitoring	500	nonparola	2	ong	0	no	AB26M8	26	M	2021-10-08_21h26.04.068	THAI_DOC	2021.2.3	Win32	60.04924038						0	89	89	89	1
m	0	1.263400001						LICHENE	p	7	7	monitoring	0	parola	1	ong	0	no	AB26M8	26	M	2021-10-08_21h26.04.068	THAI_DOC	2021.2.3	Win32	60.04924038						0	90	90	90	1
m	1	1.107700001						PUSTINO	np	7	0	monitoring	500	nonparola	2	ong	0	no	AB26M8	26	M	2021-10-08_21h26.04.068	THAI_DOC	2021.2.3	Win32	60.04924038						0	91	91	91	1
z	1	1.0319						MULINO	p	6	7	monitoring	0	parola	1	ong	0	no	AB26M8	26	M	2021-10-08_21h26.04.068	THAI_DOC	2021.2.3	Win32	60.04924038						0	92	92	92	1
m	1	0.9034						VAROLO	np	6	0	monitoring	0	nonparola	2	ong	0	no	AB26M8	26	M	2021-10-08_21h26.04.068	THAI_DOC	2021.2.3	Win32	60.04924038						0	93	93	93	1
l	1	1.2986						ENIGMA	p	6	9	monitoring	500	l	1	pmcue	0	no	AB26M8	26	M	2021-10-08_21h26.04.068	THAI_DOC	2021.2.3	Win32	60.04924038						0	94	94	94	1
z	1	1.7311						NARICE	p	6	15	monitoring	250	parola	1	ong	0	no	AB26M8	26	M	2021-10-08_21h26.04.068	THAI_DOC	2021.2.3	Win32	60.04924038						0	95	95	95	1
m	1	1.0582						CAVIDE	np	6	0	monitoring	500	nonparola	2	ong	0	no	AB26M8	26	M	2021-10-08_21h26.04.068	THAI_DOC	2021.2.3	Win32	60.04924038						0	96	96	96	1
m	1	1.1085						VOLACE	np	6	0	monitoring	0	nonparola	2	ong	0	no	AB26M8	26	M	2021-10-08_21h26.04.068	THAI_DOC	2021.2.3	Win32	60.04924038						0	97	97	97	1
m	1	1.1641						SADICE	np	6	0	monitoring	0	nonparola	2	ong	0	no	AB26M8	26	M	2021-10-08_21h26.04.068	THAI_DOC	2021.2.3	Win32	60.04924038						0	98	98	98	1
z	1	1.4482						VORTICE	p	7	14	monitoring	250	parola	1	ong	0	no	AB26M8	26	M	2021-10-08_21h26.04.068	THAI_DOC	2021.2.3	Win32	60.04924038						0	99	99	99	1
																			AB26M8	26	M	2021-10-08_21h26.04.068	THAI_DOC	2021.2.3	Win32	60.04924038											y	1	14.0063	n	1	11.5371	n	1	3.0169
