# Supplementary material for: Thinking about it: the impact of COVID-19-related stimuli on prospective memory
Source: PeerJ. 2023 Nov 16;11:e16389. doi: 10.7717/peerj.16389 (PMC10657566; doi:10.7717/peerj.16389)
Supplement: Supplemental Information 4 — The raw data from both the task and the questionnaire. Both folders are divided in the three conditions (COV, DOC, and NEGA) depending on the presented video clip. [file peerj-11-16389-s004.zip › Data/RAW_Data_Task/DOC_version/SA19F21_doc.csv]

trial_key.keys	trial_key.corr	trial_key.rt	trials_loop_practice.thisRepN	trials_loop_practice.thisTrialN	trials_loop_practice.thisN	trials_loop_practice.thisIndex	trials_loop_practice.ran	stimolo	parolanonparola	lunghezza	frequenza	blocco	jitter	rispcorr	StimTrig	stim_type	stimulus_after	underline	ID_Soggetto*	Età*	Sesso	date	expName	psychopyVersion	OS	frameRate	trials_loop_baseline.thisRepN	trials_loop_baseline.thisTrialN	trials_loop_baseline.thisN	trials_loop_baseline.thisIndex	trials_loop_baseline.ran	trials_loop_attention.thisRepN	trials_loop_attention.thisTrialN	trials_loop_attention.thisN	trials_loop_attention.thisIndex	trials_loop_attention.ran	neutral1_key.keys	neutral1_key.corr	neutral1_key.rt	neutral1_key_2.keys	neutral1_key_2.corr	neutral1_key_2.rt	neutral1_key_3.keys	neutral1_key_3.corr	neutral1_key_3.rt
m	1	0.8078	0	0	0	0	1	ARANCIA	p	7	31	practice	500	parola	1	ong	0	no	SA19F21	19	Donna	2021-12-21_15h43.24.194	THAI_DOC	2021.2.3	MacIntel	60.0024001
m	0	0.6747	0	1	1	1	1	RECINA	np	6	0	practice	500	nonparola	2	ong	0	no	SA19F21	19	Donna	2021-12-21_15h43.24.194	THAI_DOC	2021.2.3	MacIntel	60.0024001
z	1	0.7042	0	2	2	2	1	TUCCANA	np	7	0	practice	250	nonparola	2	ong	0	no	SA19F21	19	Donna	2021-12-21_15h43.24.194	THAI_DOC	2021.2.3	MacIntel	60.0024001
m	1	0.5515	0	3	3	3	1	PETTINE	p	7	1	practice	0	parola	1	ong	0	no	SA19F21	19	Donna	2021-12-21_15h43.24.194	THAI_DOC	2021.2.3	MacIntel	60.0024001
z	1	0.7828	0	4	4	4	1	INFITO	np	6	0	practice	500	nonparola	2	ong	0	no	SA19F21	19	Donna	2021-12-21_15h43.24.194	THAI_DOC	2021.2.3	MacIntel	60.0024001
m	1	0.5325	0	5	5	5	1	GIUDICE	p	7	374	practice	500	parola	1	ong	0	no	SA19F21	19	Donna	2021-12-21_15h43.24.194	THAI_DOC	2021.2.3	MacIntel	60.0024001
m	1	0.5993	0	6	6	6	1	VOLANTE	p	7	89	practice	0	parola	1	ong	0	no	SA19F21	19	Donna	2021-12-21_15h43.24.194	THAI_DOC	2021.2.3	MacIntel	60.0024001
z	1	0.5844	0	7	7	7	1	CUBELA	np	6	0	practice	250	nonparola	2	ong	0	no	SA19F21	19	Donna	2021-12-21_15h43.24.194	THAI_DOC	2021.2.3	MacIntel	60.0024001
z	1	0.5987	0	8	8	8	1	LUGGINE	np	7	0	practice	0	nonparola	2	ong	0	no	SA19F21	19	Donna	2021-12-21_15h43.24.194	THAI_DOC	2021.2.3	MacIntel	60.0024001
m	1	0.4356	0	9	9	9	1	DISEGNO	p	7	201	practice	0	parola	1	ong	0	no	SA19F21	19	Donna	2021-12-21_15h43.24.194	THAI_DOC	2021.2.3	MacIntel	60.0024001
z	0	0.6186						RELITTO	p	7	8	baseline	500	parola	1	ong	0	no	SA19F21	19	Donna	2021-12-21_15h43.24.194	THAI_DOC	2021.2.3	MacIntel	60.0024001	0	0	0	0	1
m	1	0.5363						GERANIO	p	7	12	baseline	250	parola	1	ong	0	no	SA19F21	19	Donna	2021-12-21_15h43.24.194	THAI_DOC	2021.2.3	MacIntel	60.0024001	0	1	1	1	1
z	1	0.719						VANANGA	np	7	0	baseline	0	nonparola	2	ong	0	no	SA19F21	19	Donna	2021-12-21_15h43.24.194	THAI_DOC	2021.2.3	MacIntel	60.0024001	0	2	2	2	1
z	0	0.6482						NATICA	p	6	5	baseline	250	parola	1	ong	0	no	SA19F21	19	Donna	2021-12-21_15h43.24.194	THAI_DOC	2021.2.3	MacIntel	60.0024001	0	3	3	3	1
z	1	0.6697						USTELLO	np	7	0	baseline	500	nonparola	2	ong	0	no	SA19F21	19	Donna	2021-12-21_15h43.24.194	THAI_DOC	2021.2.3	MacIntel	60.0024001	0	4	4	4	1
m	1	0.5369						METANO	p	6	17	baseline	250	parola	1	ong	0	no	SA19F21	19	Donna	2021-12-21_15h43.24.194	THAI_DOC	2021.2.3	MacIntel	60.0024001	0	5	5	5	1
m	0	0.6165						FIURIA	np	6	0	baseline	500	nonparola	2	ong	0	no	SA19F21	19	Donna	2021-12-21_15h43.24.194	THAI_DOC	2021.2.3	MacIntel	60.0024001	0	6	6	6	1
m	1	0.7244						SUGHERO	p	7	5	baseline	250	parola	1	ong	0	no	SA19F21	19	Donna	2021-12-21_15h43.24.194	THAI_DOC	2021.2.3	MacIntel	60.0024001	0	7	7	7	1
z	1	0.9187						PIROTA	np	6	0	baseline	250	nonparola	2	ong	0	no	SA19F21	19	Donna	2021-12-21_15h43.24.194	THAI_DOC	2021.2.3	MacIntel	60.0024001	0	8	8	8	1
z	1	0.9033						BAMBORA	np	7	0	baseline	0	nonparola	2	ong	0	no	SA19F21	19	Donna	2021-12-21_15h43.24.194	THAI_DOC	2021.2.3	MacIntel	60.0024001	0	9	9	9	1
m	1	0.6059						PETALO	p	6	27	baseline	250	parola	1	ong	0	no	SA19F21	19	Donna	2021-12-21_15h43.24.194	THAI_DOC	2021.2.3	MacIntel	60.0024001	0	10	10	10	1
m	1	0.8686						ELMETTO	p	7	5	baseline	0	parola	1	ong	0	no	SA19F21	19	Donna	2021-12-21_15h43.24.194	THAI_DOC	2021.2.3	MacIntel	60.0024001	0	11	11	11	1
z	1	0.736						DOBILE	np	6	0	baseline	250	nonparola	2	ong	0	no	SA19F21	19	Donna	2021-12-21_15h43.24.194	THAI_DOC	2021.2.3	MacIntel	60.0024001	0	12	12	12	1
m	1	0.8342						BAVERO	p	6	7	baseline	0	parola	1	ong	0	no	SA19F21	19	Donna	2021-12-21_15h43.24.194	THAI_DOC	2021.2.3	MacIntel	60.0024001	0	13	13	13	1
m	1	0.74						VALENZA	p	7	10	baseline	500	parola	1	ong	0	no	SA19F21	19	Donna	2021-12-21_15h43.24.194	THAI_DOC	2021.2.3	MacIntel	60.0024001	0	14	14	14	1
z	1	0.6739						ORDONE	np	6	0	baseline	250	nonparola	2	ong	0	no	SA19F21	19	Donna	2021-12-21_15h43.24.194	THAI_DOC	2021.2.3	MacIntel	60.0024001	0	15	15	15	1
z	1	0.7192						TERPONE	np	7	0	baseline	250	nonparola	2	ong	0	no	SA19F21	19	Donna	2021-12-21_15h43.24.194	THAI_DOC	2021.2.3	MacIntel	60.0024001	0	16	16	16	1
m	1	0.7163						INCHINO	p	7	10	baseline	250	parola	1	ong	0	no	SA19F21	19	Donna	2021-12-21_15h43.24.194	THAI_DOC	2021.2.3	MacIntel	60.0024001	0	17	17	17	1
m	1	0.784						ETTARO	p	6	31	baseline	0	parola	1	ong	0	no	SA19F21	19	Donna	2021-12-21_15h43.24.194	THAI_DOC	2021.2.3	MacIntel	60.0024001	0	18	18	18	1
z	1	0.8676						LUVACA	np	6	0	baseline	250	nonparola	2	ong	0	no	SA19F21	19	Donna	2021-12-21_15h43.24.194	THAI_DOC	2021.2.3	MacIntel	60.0024001	0	19	19	19	1
m	1	0.5514						DUETTO	p	6	23	baseline	500	parola	1	ong	0	no	SA19F21	19	Donna	2021-12-21_15h43.24.194	THAI_DOC	2021.2.3	MacIntel	60.0024001	0	20	20	20	1
z	1	0.8764						PUPILE	np	6	0	baseline	250	nonparola	2	ong	0	no	SA19F21	19	Donna	2021-12-21_15h43.24.194	THAI_DOC	2021.2.3	MacIntel	60.0024001	0	21	21	21	1
z	1	0.6985						STOVACO	np	7	0	baseline	0	nonparola	2	ong	0	no	SA19F21	19	Donna	2021-12-21_15h43.24.194	THAI_DOC	2021.2.3	MacIntel	60.0024001	0	22	22	22	1
m	1	0.6513						BARILE	p	6	7	baseline	500	parola	1	ong	0	no	SA19F21	19	Donna	2021-12-21_15h43.24.194	THAI_DOC	2021.2.3	MacIntel	60.0024001	0	23	23	23	1
z	1	0.6483						RANAIO	np	6	0	baseline	250	nonparola	2	ong	0	no	SA19F21	19	Donna	2021-12-21_15h43.24.194	THAI_DOC	2021.2.3	MacIntel	60.0024001	0	24	24	24	1
m	1	0.517						CAVERNA	p	7	14	baseline	250	parola	1	ong	0	no	SA19F21	19	Donna	2021-12-21_15h43.24.194	THAI_DOC	2021.2.3	MacIntel	60.0024001	0	25	25	25	1
m	0	0.5045						ROTOIA	np	7	0	baseline	500	nonparola	2	ong	0	no	SA19F21	19	Donna	2021-12-21_15h43.24.194	THAI_DOC	2021.2.3	MacIntel	60.0024001	0	26	26	26	1
m	1	0.8418						ALTURA	p	6	8	baseline	500	parola	1	ong	0	no	SA19F21	19	Donna	2021-12-21_15h43.24.194	THAI_DOC	2021.2.3	MacIntel	60.0024001	0	27	27	27	1
m	1	0.5686						DIPINTO	p	7	21	baseline	0	parola	1	ong	0	no	SA19F21	19	Donna	2021-12-21_15h43.24.194	THAI_DOC	2021.2.3	MacIntel	60.0024001	0	28	28	28	1
m	1	0.5647						LEGUME	p	6	11	baseline	250	parola	1	ong	0	no	SA19F21	19	Donna	2021-12-21_15h43.24.194	THAI_DOC	2021.2.3	MacIntel	60.0024001	0	29	29	29	1
z	1	0.8915						FEDINO	np	6	0	baseline	500	nonparola	2	ong	0	no	SA19F21	19	Donna	2021-12-21_15h43.24.194	THAI_DOC	2021.2.3	MacIntel	60.0024001	0	30	30	30	1
m	1	0.5847						MENSOLA	p	7	7	baseline	0	parola	1	ong	0	no	SA19F21	19	Donna	2021-12-21_15h43.24.194	THAI_DOC	2021.2.3	MacIntel	60.0024001	0	31	31	31	1
z	1	0.6887						ALCUME	np	6	0	baseline	500	nonparola	2	ong	0	no	SA19F21	19	Donna	2021-12-21_15h43.24.194	THAI_DOC	2021.2.3	MacIntel	60.0024001	0	32	32	32	1
m	1	0.8741						INNESTO	p	6	13	baseline	0	parola	1	ong	0	no	SA19F21	19	Donna	2021-12-21_15h43.24.194	THAI_DOC	2021.2.3	MacIntel	60.0024001	0	33	33	33	1
z	1	1.0993						LAVENDA	np	7	0	baseline	0	nonparola	2	ong	0	no	SA19F21	19	Donna	2021-12-21_15h43.24.194	THAI_DOC	2021.2.3	MacIntel	60.0024001	0	34	34	34	1
m	1	0.8302						SLAVINA	p	7	5	baseline	500	parola	1	ong	0	no	SA19F21	19	Donna	2021-12-21_15h43.24.194	THAI_DOC	2021.2.3	MacIntel	60.0024001	0	35	35	35	1
m	1	0.5662						ORMONE	p	6	6	baseline	500	parola	1	ong	0	no	SA19F21	19	Donna	2021-12-21_15h43.24.194	THAI_DOC	2021.2.3	MacIntel	60.0024001	0	36	36	36	1
z	1	0.8673						UMIONE	np	6	0	baseline	0	nonparola	2	ong	0	no	SA19F21	19	Donna	2021-12-21_15h43.24.194	THAI_DOC	2021.2.3	MacIntel	60.0024001	0	37	37	37	1
m	1	0.5237						SALAME	p	6	14	baseline	0	parola	1	ong	0	no	SA19F21	19	Donna	2021-12-21_15h43.24.194	THAI_DOC	2021.2.3	MacIntel	60.0024001	0	38	38	38	1
z	1	0.8637						GANDOLA	np	7	0	baseline	500	nonparola	2	ong	0	no	SA19F21	19	Donna	2021-12-21_15h43.24.194	THAI_DOC	2021.2.3	MacIntel	60.0024001	0	39	39	39	1
m	0	0.5686						DIGEGNO	np	7	0	baseline	500	nonparola	2	ong	0	no	SA19F21	19	Donna	2021-12-21_15h43.24.194	THAI_DOC	2021.2.3	MacIntel	60.0024001	0	40	40	40	1
z	1	0.7079						BACRECA	np	7	0	baseline	0	nonparola	2	ong	0	no	SA19F21	19	Donna	2021-12-21_15h43.24.194	THAI_DOC	2021.2.3	MacIntel	60.0024001	0	41	41	41	1
m	1	1.0194						RUDERE	p	6	8	baseline	250	parola	1	ong	0	no	SA19F21	19	Donna	2021-12-21_15h43.24.194	THAI_DOC	2021.2.3	MacIntel	60.0024001	0	42	42	42	1
z	1	0.8171						OSCITE	np	6	0	baseline	250	nonparola	2	ong	0	no	SA19F21	19	Donna	2021-12-21_15h43.24.194	THAI_DOC	2021.2.3	MacIntel	60.0024001	0	43	43	43	1
m	1	0.5343						NETTARE	p	7	14	baseline	500	parola	1	ong	0	no	SA19F21	19	Donna	2021-12-21_15h43.24.194	THAI_DOC	2021.2.3	MacIntel	60.0024001	0	44	44	44	1
z	1	0.9506						PENTERA	np	7	0	baseline	0	nonparola	2	ong	0	no	SA19F21	19	Donna	2021-12-21_15h43.24.194	THAI_DOC	2021.2.3	MacIntel	60.0024001	0	45	45	45	1
z	1	0.6502						NEBOZIO	np	7	0	baseline	250	nonparola	2	ong	0	no	SA19F21	19	Donna	2021-12-21_15h43.24.194	THAI_DOC	2021.2.3	MacIntel	60.0024001	0	46	46	46	1
m	1	0.6182						ZATTERA	p	7	14	baseline	500	parola	1	ong	0	no	SA19F21	19	Donna	2021-12-21_15h43.24.194	THAI_DOC	2021.2.3	MacIntel	60.0024001	0	47	47	47	1
m	1	0.6161						LAMIERA	p	7	11	baseline	500	parola	1	ong	0	no	SA19F21	19	Donna	2021-12-21_15h43.24.194	THAI_DOC	2021.2.3	MacIntel	60.0024001	0	48	48	48	1
z	1	0.8551						CULINA	np	6	0	baseline	500	nonparola	2	ong	0	no	SA19F21	19	Donna	2021-12-21_15h43.24.194	THAI_DOC	2021.2.3	MacIntel	60.0024001	0	49	49	49	1
m	1	0.8993						FALANGE	p	7	9	baseline	250	parola	1	ong	0	no	SA19F21	19	Donna	2021-12-21_15h43.24.194	THAI_DOC	2021.2.3	MacIntel	60.0024001	0	50	50	50	1
m	1	0.5309						PEDALE	p	6	16	baseline	500	parola	1	ong	0	no	SA19F21	19	Donna	2021-12-21_15h43.24.194	THAI_DOC	2021.2.3	MacIntel	60.0024001	0	51	51	51	1
z	1	0.9502						METARDO	np	7	0	baseline	500	nonparola	2	ong	0	no	SA19F21	19	Donna	2021-12-21_15h43.24.194	THAI_DOC	2021.2.3	MacIntel	60.0024001	0	52	52	52	1
m	1	0.7331						EMPORIO	p	7	3	baseline	250	parola	1	ong	0	no	SA19F21	19	Donna	2021-12-21_15h43.24.194	THAI_DOC	2021.2.3	MacIntel	60.0024001	0	53	53	53	1
z	1	0.9913						TAPORE	np	6	0	baseline	0	nonparola	2	ong	0	no	SA19F21	19	Donna	2021-12-21_15h43.24.194	THAI_DOC	2021.2.3	MacIntel	60.0024001	0	54	54	54	1
z	1	1.0674						DENTIDE	np	7	0	baseline	250	nonparola	2	ong	0	no	SA19F21	19	Donna	2021-12-21_15h43.24.194	THAI_DOC	2021.2.3	MacIntel	60.0024001	0	55	55	55	1
z	1	0.937						SEPERTO	np	7	0	baseline	500	nonparola	2	ong	0	no	SA19F21	19	Donna	2021-12-21_15h43.24.194	THAI_DOC	2021.2.3	MacIntel	60.0024001	0	56	56	56	1
m	1	0.618						MUCOSA	p	6	6	baseline	500	parola	1	ong	0	no	SA19F21	19	Donna	2021-12-21_15h43.24.194	THAI_DOC	2021.2.3	MacIntel	60.0024001	0	57	57	57	1
z	1	0.7919						BECULLA	np	7	0	baseline	250	nonparola	2	ong	0	no	SA19F21	19	Donna	2021-12-21_15h43.24.194	THAI_DOC	2021.2.3	MacIntel	60.0024001	0	58	58	58	1
z	0	1.2163						FUCINA	p	6	8	baseline	250	parola	1	ong	0	no	SA19F21	19	Donna	2021-12-21_15h43.24.194	THAI_DOC	2021.2.3	MacIntel	60.0024001	0	59	59	59	1
m	1	0.6548						ECLISSI	p	7	5	baseline	0	parola	1	ong	0	no	SA19F21	19	Donna	2021-12-21_15h43.24.194	THAI_DOC	2021.2.3	MacIntel	60.0024001	0	60	60	60	1
m	1	0.5651						TROFEO	p	6	23	baseline	250	parola	1	ong	0	no	SA19F21	19	Donna	2021-12-21_15h43.24.194	THAI_DOC	2021.2.3	MacIntel	60.0024001	0	61	61	61	1
m	1	0.4897						ROTTAME	p	7	7	baseline	0	parola	1	ong	0	no	SA19F21	19	Donna	2021-12-21_15h43.24.194	THAI_DOC	2021.2.3	MacIntel	60.0024001	0	62	62	62	1
z	1	0.7169						MENDOLO	np	7	0	baseline	500	nonparola	2	ong	0	no	SA19F21	19	Donna	2021-12-21_15h43.24.194	THAI_DOC	2021.2.3	MacIntel	60.0024001	0	63	63	63	1
z	1	1.0854						ARSINE	np	6	0	baseline	250	nonparola	2	ong	0	no	SA19F21	19	Donna	2021-12-21_15h43.24.194	THAI_DOC	2021.2.3	MacIntel	60.0024001	0	64	64	64	1
m	1	0.5586						TISANA	p	6	7	baseline	0	parola	1	ong	0	no	SA19F21	19	Donna	2021-12-21_15h43.24.194	THAI_DOC	2021.2.3	MacIntel	60.0024001	0	65	65	65	1
z	1	0.6621						ORLINO	np	6	0	baseline	0	nonparola	2	ong	0	no	SA19F21	19	Donna	2021-12-21_15h43.24.194	THAI_DOC	2021.2.3	MacIntel	60.0024001	0	66	66	66	1
m	1	0.8489						ARINGA	p	6	9	baseline	500	parola	1	ong	0	no	SA19F21	19	Donna	2021-12-21_15h43.24.194	THAI_DOC	2021.2.3	MacIntel	60.0024001	0	67	67	67	1
z	1	0.7664						TENGINE	np	7	0	baseline	0	nonparola	2	ong	0	no	SA19F21	19	Donna	2021-12-21_15h43.24.194	THAI_DOC	2021.2.3	MacIntel	60.0024001	0	68	68	68	1
m	1	0.5094						ATTICO	p	6	6	baseline	500	parola	1	ong	0	no	SA19F21	19	Donna	2021-12-21_15h43.24.194	THAI_DOC	2021.2.3	MacIntel	60.0024001	0	69	69	69	1
z	1	0.6684						VENORE	np	6	0	baseline	250	nonparola	2	ong	0	no	SA19F21	19	Donna	2021-12-21_15h43.24.194	THAI_DOC	2021.2.3	MacIntel	60.0024001	0	70	70	70	1
z	0	0.8339						DARSENA	p	7	9	baseline	0	parola	1	ong	0	no	SA19F21	19	Donna	2021-12-21_15h43.24.194	THAI_DOC	2021.2.3	MacIntel	60.0024001	0	71	71	71	1
m	0	1.6593						ALCIERE	np	7	0	baseline	250	nonparola	2	ong	0	no	SA19F21	19	Donna	2021-12-21_15h43.24.194	THAI_DOC	2021.2.3	MacIntel	60.0024001	0	72	72	72	1
z	1	0.7415						ENTIMO	np	6	0	baseline	0	nonparola	2	ong	0	no	SA19F21	19	Donna	2021-12-21_15h43.24.194	THAI_DOC	2021.2.3	MacIntel	60.0024001	0	73	73	73	1
m	1	0.5265						LIVIDO	p	6	8	baseline	500	parola	1	ong	0	no	SA19F21	19	Donna	2021-12-21_15h43.24.194	THAI_DOC	2021.2.3	MacIntel	60.0024001	0	74	74	74	1
m	1	0.5176						NAUSEA	p	6	15	baseline	0	parola	1	ong	0	no	SA19F21	19	Donna	2021-12-21_15h43.24.194	THAI_DOC	2021.2.3	MacIntel	60.0024001	0	75	75	75	1
z	1	1.1339						VERCACE	np	7	0	baseline	500	nonparola	2	ong	0	no	SA19F21	19	Donna	2021-12-21_15h43.24.194	THAI_DOC	2021.2.3	MacIntel	60.0024001	0	76	76	76	1
m	1	0.6181						COFANO	p	6	9	baseline	0	parola	1	ong	0	no	SA19F21	19	Donna	2021-12-21_15h43.24.194	THAI_DOC	2021.2.3	MacIntel	60.0024001	0	77	77	77	1
z	1	0.8342						USPICIO	np	7	0	baseline	250	nonparola	2	ong	0	no	SA19F21	19	Donna	2021-12-21_15h43.24.194	THAI_DOC	2021.2.3	MacIntel	60.0024001	0	78	78	78	1
m	1	0.7094						IMBUTO	p	6	9	baseline	0	parola	1	ong	0	no	SA19F21	19	Donna	2021-12-21_15h43.24.194	THAI_DOC	2021.2.3	MacIntel	60.0024001	0	79	79	79	1
z	1	0.6042						SADIVA	np	6	0	baseline	500	nonparola	2	ong	0	no	SA19F21	19	Donna	2021-12-21_15h43.24.194	THAI_DOC	2021.2.3	MacIntel	60.0024001	0	80	80	80	1
m	1	0.6509						BOZZOLO	p	7	7	baseline	0	parola	1	ong	0	no	SA19F21	19	Donna	2021-12-21_15h43.24.194	THAI_DOC	2021.2.3	MacIntel	60.0024001	0	81	81	81	1
z	1	0.6682						OMPICCIO	np	7	0	baseline	0	nonparola	2	ong	0	no	SA19F21	19	Donna	2021-12-21_15h43.24.194	THAI_DOC	2021.2.3	MacIntel	60.0024001	0	82	82	82	1
m	0	0.551						LIMPONE	np	7	0	baseline	500	nonparola	2	ong	0	no	SA19F21	19	Donna	2021-12-21_15h43.24.194	THAI_DOC	2021.2.3	MacIntel	60.0024001	0	83	83	83	1
z	1	0.9502						NARCICO	np	7	0	baseline	250	nonparola	2	ong	0	no	SA19F21	19	Donna	2021-12-21_15h43.24.194	THAI_DOC	2021.2.3	MacIntel	60.0024001	0	84	84	84	1
m	1	0.7516						PASCOLO	p	7	7	baseline	0	parola	1	ong	0	no	SA19F21	19	Donna	2021-12-21_15h43.24.194	THAI_DOC	2021.2.3	MacIntel	60.0024001	0	85	85	85	1
z	1	0.9536						INSOGNA	np	7	0	baseline	250	nonparola	2	ong	0	no	SA19F21	19	Donna	2021-12-21_15h43.24.194	THAI_DOC	2021.2.3	MacIntel	60.0024001	0	86	86	86	1
m	1	0.5838						PATINA	p	6	14	baseline	250	parola	1	ong	0	no	SA19F21	19	Donna	2021-12-21_15h43.24.194	THAI_DOC	2021.2.3	MacIntel	60.0024001	0	87	87	87	1
z	1	0.7495						ADOLTO	np	7	0	baseline	0	nonparola	2	ong	0	no	SA19F21	19	Donna	2021-12-21_15h43.24.194	THAI_DOC	2021.2.3	MacIntel	60.0024001	0	88	88	88	1
m	1	0.6902						UTENTE	p	6	34	baseline	0	parola	1	ong	0	no	SA19F21	19	Donna	2021-12-21_15h43.24.194	THAI_DOC	2021.2.3	MacIntel	60.0024001	0	89	89	89	1
z	1	0.6818						CIPELLA	np	7	0	baseline	500	nonparola	2	ong	0	no	SA19F21	19	Donna	2021-12-21_15h43.24.194	THAI_DOC	2021.2.3	MacIntel	60.0024001	0	90	90	90	1
m	1	0.5259						GINEPRO	p	7	10	baseline	0	parola	1	ong	0	no	SA19F21	19	Donna	2021-12-21_15h43.24.194	THAI_DOC	2021.2.3	MacIntel	60.0024001	0	91	91	91	1
z	1	0.7749						NONATO	np	6	0	baseline	500	nonparola	2	ong	0	no	SA19F21	19	Donna	2021-12-21_15h43.24.194	THAI_DOC	2021.2.3	MacIntel	60.0024001	0	92	92	92	1
m	1	0.5647						CALICE	p	6	10	baseline	0	parola	1	ong	0	no	SA19F21	19	Donna	2021-12-21_15h43.24.194	THAI_DOC	2021.2.3	MacIntel	60.0024001	0	93	93	93	1
m	1	0.5827						TORACE	p	6	31	baseline	250	parola	1	ong	0	no	SA19F21	19	Donna	2021-12-21_15h43.24.194	THAI_DOC	2021.2.3	MacIntel	60.0024001	0	94	94	94	1
z	0	1.2806						REDINE	p	6	8	baseline	500	parola	1	ong	0	no	SA19F21	19	Donna	2021-12-21_15h43.24.194	THAI_DOC	2021.2.3	MacIntel	60.0024001	0	95	95	95	1
m	1	0.4916						GOMITO	p	6	35	baseline	0	parola	1	ong	0	no	SA19F21	19	Donna	2021-12-21_15h43.24.194	THAI_DOC	2021.2.3	MacIntel	60.0024001	0	96	96	96	1
z	1	0.8023						INGENSO	np	7	0	baseline	500	nonparola	2	ong	0	no	SA19F21	19	Donna	2021-12-21_15h43.24.194	THAI_DOC	2021.2.3	MacIntel	60.0024001	0	97	97	97	1
z	1	0.6681						COVALLO	np	7	0	baseline	250	nonparola	2	ong	0	no	SA19F21	19	Donna	2021-12-21_15h43.24.194	THAI_DOC	2021.2.3	MacIntel	60.0024001	0	98	98	98	1
m	1	0.6101						MONACO	p	6	24	baseline	250	parola	1	ong	0	no	SA19F21	19	Donna	2021-12-21_15h43.24.194	THAI_DOC	2021.2.3	MacIntel	60.0024001	0	99	99	99	1
m	1	0.8224						DILUVIO	p	7	34	monitoring	0	parola	1	ong	0	no	SA19F21	19	Donna	2021-12-21_15h43.24.194	THAI_DOC	2021.2.3	MacIntel	60.0024001						0	0	0	0	1
m	0	0.6487						PADATO	np	6	0	monitoring	250	nonparola	2	ong	0	no	SA19F21	19	Donna	2021-12-21_15h43.24.194	THAI_DOC	2021.2.3	MacIntel	60.0024001						0	1	1	1	1
m	1	0.7106						STIVALE	p	7	10	monitoring	0	parola	1	ong	0	no	SA19F21	19	Donna	2021-12-21_15h43.24.194	THAI_DOC	2021.2.3	MacIntel	60.0024001						0	2	2	2	1
z	1	0.6848						BAMMINO	np	7	0	monitoring	0	nonparola	2	ong	0	no	SA19F21	19	Donna	2021-12-21_15h43.24.194	THAI_DOC	2021.2.3	MacIntel	60.0024001						0	3	3	3	1
z	1	0.9017						NUDOLA	np	6	0	monitoring	250	nonparola	2	ong	0	no	SA19F21	19	Donna	2021-12-21_15h43.24.194	THAI_DOC	2021.2.3	MacIntel	60.0024001						0	4	4	4	1
m	1	0.7326						ZAMPINO	p	7	6	monitoring	500	parola	1	ong	0	no	SA19F21	19	Donna	2021-12-21_15h43.24.194	THAI_DOC	2021.2.3	MacIntel	60.0024001						0	5	5	5	1
m	1	0.7007						CALDAIA	p	7	12	monitoring	250	parola	1	ong	0	no	SA19F21	19	Donna	2021-12-21_15h43.24.194	THAI_DOC	2021.2.3	MacIntel	60.0024001						0	6	6	6	1
z	1	0.9354						FULGINE	np	7	0	monitoring	0	nonparola	2	ong	0	no	SA19F21	19	Donna	2021-12-21_15h43.24.194	THAI_DOC	2021.2.3	MacIntel	60.0024001						0	7	7	7	1
m	1	0.7157						URANIO	p	6	9	monitoring	250	parola	1	ong	0	no	SA19F21	19	Donna	2021-12-21_15h43.24.194	THAI_DOC	2021.2.3	MacIntel	60.0024001						0	8	8	8	1
z	1	0.754						APISSO	np	6	0	monitoring	500	nonparola	2	ong	0	no	SA19F21	19	Donna	2021-12-21_15h43.24.194	THAI_DOC	2021.2.3	MacIntel	60.0024001						0	9	9	9	1
z	0	0.8508						CAGERMA	np	7	0	monitoring	0	l	2	pmcue	0	no	SA19F21	19	Donna	2021-12-21_15h43.24.194	THAI_DOC	2021.2.3	MacIntel	60.0024001						0	10	10	10	1
m	1	0.5903						TAZZINA	p	7	10	monitoring	250	parola	1	ong	0	no	SA19F21	19	Donna	2021-12-21_15h43.24.194	THAI_DOC	2021.2.3	MacIntel	60.0024001						0	11	11	11	1
m	1	0.8012						VAPORE	p	6	40	monitoring	0	parola	1	ong	0	no	SA19F21	19	Donna	2021-12-21_15h43.24.194	THAI_DOC	2021.2.3	MacIntel	60.0024001						0	12	12	12	1
z	1	0.7234						FEDORE	np	6	0	monitoring	250	nonparola	2	ong	0	no	SA19F21	19	Donna	2021-12-21_15h43.24.194	THAI_DOC	2021.2.3	MacIntel	60.0024001						0	13	13	13	1
m	1	1.0341						MONTONE	p	7	8	monitoring	250	parola	1	ong	0	no	SA19F21	19	Donna	2021-12-21_15h43.24.194	THAI_DOC	2021.2.3	MacIntel	60.0024001						0	14	14	14	1
z	1	0.7342						CANEZZA	np	7	0	monitoring	0	nonparola	2	ong	0	no	SA19F21	19	Donna	2021-12-21_15h43.24.194	THAI_DOC	2021.2.3	MacIntel	60.0024001						0	15	15	15	1
z	1	0.8726						RAGINA	np	6	0	monitoring	250	nonparola	2	ong	0	no	SA19F21	19	Donna	2021-12-21_15h43.24.194	THAI_DOC	2021.2.3	MacIntel	60.0024001						0	16	16	16	1
m	1	0.5857						AGNELLO	p	7	17	monitoring	250	parola	1	ong	0	no	SA19F21	19	Donna	2021-12-21_15h43.24.194	THAI_DOC	2021.2.3	MacIntel	60.0024001						0	17	17	17	1
z	1	0.6182						PINARIO	np	7	0	monitoring	250	nonparola	2	ong	0	no	SA19F21	19	Donna	2021-12-21_15h43.24.194	THAI_DOC	2021.2.3	MacIntel	60.0024001						0	18	18	18	1
z	1	0.6686						INDANO	np	6	0	monitoring	500	nonparola	2	ong	0	no	SA19F21	19	Donna	2021-12-21_15h43.24.194	THAI_DOC	2021.2.3	MacIntel	60.0024001						0	19	19	19	1
m	1	0.7844						BISTURI	p	7	8	monitoring	250	parola	1	ong	0	no	SA19F21	19	Donna	2021-12-21_15h43.24.194	THAI_DOC	2021.2.3	MacIntel	60.0024001						0	20	20	20	1
z	1	0.7172						SECONTO	np	7	0	monitoring	250	nonparola	2	ong	0	no	SA19F21	19	Donna	2021-12-21_15h43.24.194	THAI_DOC	2021.2.3	MacIntel	60.0024001						0	21	21	21	1
l	1	0.8047						POMATA	p	6	0	monitoring	500	l	1	pmcue	0	no	SA19F21	19	Donna	2021-12-21_15h43.24.194	THAI_DOC	2021.2.3	MacIntel	60.0024001						0	22	22	22	1
z	1	0.9507						UMETTA	np	6	0	monitoring	250	nonparola	2	ong	0	no	SA19F21	19	Donna	2021-12-21_15h43.24.194	THAI_DOC	2021.2.3	MacIntel	60.0024001						0	23	23	23	1
m	1	0.573						FRUSCIO	p	7	9	monitoring	0	parola	1	ong	0	no	SA19F21	19	Donna	2021-12-21_15h43.24.194	THAI_DOC	2021.2.3	MacIntel	60.0024001						0	24	24	24	1
m	1	0.9385						ORDIGNO	p	7	15	monitoring	250	parola	1	ong	0	no	SA19F21	19	Donna	2021-12-21_15h43.24.194	THAI_DOC	2021.2.3	MacIntel	60.0024001						0	25	25	25	1
z	1	1.1201						METALO	np	6	0	monitoring	0	nonparola	2	ong	0	no	SA19F21	19	Donna	2021-12-21_15h43.24.194	THAI_DOC	2021.2.3	MacIntel	60.0024001						0	26	26	26	1
z	1	0.7222						GAVERA	np	6	0	monitoring	500	nonparola	2	ong	0	no	SA19F21	19	Donna	2021-12-21_15h43.24.194	THAI_DOC	2021.2.3	MacIntel	60.0024001						0	27	27	27	1
m	1	0.6512						INSERTO	p	7	9	monitoring	0	parola	1	ong	0	no	SA19F21	19	Donna	2021-12-21_15h43.24.194	THAI_DOC	2021.2.3	MacIntel	60.0024001						0	28	28	28	1
m	1	0.659						VICARIO	p	7	9	monitoring	500	parola	1	ong	0	no	SA19F21	19	Donna	2021-12-21_15h43.24.194	THAI_DOC	2021.2.3	MacIntel	60.0024001						0	29	29	29	1
m	0	0.6016						ACENDA	np	6	0	monitoring	0	nonparola	2	ong	0	no	SA19F21	19	Donna	2021-12-21_15h43.24.194	THAI_DOC	2021.2.3	MacIntel	60.0024001						0	30	30	30	1
m	1	1.0671						DECADE	p	6	7	monitoring	0	parola	1	ong	0	no	SA19F21	19	Donna	2021-12-21_15h43.24.194	THAI_DOC	2021.2.3	MacIntel	60.0024001						0	31	31	31	1
z	1	0.684						PALETE	np	6	0	monitoring	500	nonparola	2	ong	0	no	SA19F21	19	Donna	2021-12-21_15h43.24.194	THAI_DOC	2021.2.3	MacIntel	60.0024001						0	32	32	32	1
m	1	0.8658						SENAPE	p	6	17	monitoring	500	parola	1	ong	0	no	SA19F21	19	Donna	2021-12-21_15h43.24.194	THAI_DOC	2021.2.3	MacIntel	60.0024001						0	33	33	33	1
z	1	0.7176						TENTONO	np	7	0	monitoring	0	nonparola	2	ong	0	no	SA19F21	19	Donna	2021-12-21_15h43.24.194	THAI_DOC	2021.2.3	MacIntel	60.0024001						0	34	34	34	1
l	1	0.9223						MANICO	p	6	12	monitoring	0	l	1	pmcue	0	no	SA19F21	19	Donna	2021-12-21_15h43.24.194	THAI_DOC	2021.2.3	MacIntel	60.0024001						0	35	35	35	1
m	1	0.9839						GETTONE	p	7	5	monitoring	250	parola	1	ong	0	no	SA19F21	19	Donna	2021-12-21_15h43.24.194	THAI_DOC	2021.2.3	MacIntel	60.0024001						0	36	36	36	1
z	1	0.8159						CALERA	np	6	0	monitoring	500	nonparola	2	ong	0	no	SA19F21	19	Donna	2021-12-21_15h43.24.194	THAI_DOC	2021.2.3	MacIntel	60.0024001						0	37	37	37	1
m	1	0.635						USTIONE	p	7	20	monitoring	500	parola	1	ong	0	no	SA19F21	19	Donna	2021-12-21_15h43.24.194	THAI_DOC	2021.2.3	MacIntel	60.0024001						0	38	38	38	1
m	1	0.5546						LEGNAME	p	7	7	monitoring	0	parola	1	ong	0	no	SA19F21	19	Donna	2021-12-21_15h43.24.194	THAI_DOC	2021.2.3	MacIntel	60.0024001						0	39	39	39	1
z	1	0.7366						MODIVO	np	6	0	monitoring	0	nonparola	2	ong	0	no	SA19F21	19	Donna	2021-12-21_15h43.24.194	THAI_DOC	2021.2.3	MacIntel	60.0024001						0	40	40	40	1
m	1	0.6258						RADURA	p	6	9	monitoring	0	parola	1	ong	0	no	SA19F21	19	Donna	2021-12-21_15h43.24.194	THAI_DOC	2021.2.3	MacIntel	60.0024001						0	41	41	41	1
z	1	0.7018						TUANTO	np	6	0	monitoring	250	nonparola	2	ong	0	no	SA19F21	19	Donna	2021-12-21_15h43.24.194	THAI_DOC	2021.2.3	MacIntel	60.0024001						0	42	42	42	1
m	1	0.5843						PICCONE	p	7	11	monitoring	0	parola	1	ong	0	no	SA19F21	19	Donna	2021-12-21_15h43.24.194	THAI_DOC	2021.2.3	MacIntel	60.0024001						0	43	43	43	1
z	1	0.6134						LACREME	np	7	0	monitoring	250	nonparola	2	ong	0	no	SA19F21	19	Donna	2021-12-21_15h43.24.194	THAI_DOC	2021.2.3	MacIntel	60.0024001						0	44	44	44	1
z	1	0.604						DILITTA	np	7	0	monitoring	500	nonparola	2	ong	0	no	SA19F21	19	Donna	2021-12-21_15h43.24.194	THAI_DOC	2021.2.3	MacIntel	60.0024001						0	45	45	45	1
z	0	0.7537						TOMANTE	np	7	0	monitoring	0	l	2	pmcue	0	no	SA19F21	19	Donna	2021-12-21_15h43.24.194	THAI_DOC	2021.2.3	MacIntel	60.0024001						0	46	46	46	1
m	1	0.6872						OTTONE	p	6	17	monitoring	500	parola	1	ong	0	no	SA19F21	19	Donna	2021-12-21_15h43.24.194	THAI_DOC	2021.2.3	MacIntel	60.0024001						0	47	47	47	1
m	1	0.7008						GAZEBO	p	6	8	monitoring	0	parola	1	ong	0	no	SA19F21	19	Donna	2021-12-21_15h43.24.194	THAI_DOC	2021.2.3	MacIntel	60.0024001						0	48	48	48	1
z	1	0.6537						NENICO	np	6	0	monitoring	250	nonparola	2	ong	0	no	SA19F21	19	Donna	2021-12-21_15h43.24.194	THAI_DOC	2021.2.3	MacIntel	60.0024001						0	49	49	49	1
m	1	0.6666						ARPIONE	p	7	12	monitoring	250	parola	1	ong	0	no	SA19F21	19	Donna	2021-12-21_15h43.24.194	THAI_DOC	2021.2.3	MacIntel	60.0024001						0	50	50	50	1
z	1	0.7381						VANIGIA	np	7	0	monitoring	500	nonparola	2	ong	0	no	SA19F21	19	Donna	2021-12-21_15h43.24.194	THAI_DOC	2021.2.3	MacIntel	60.0024001						0	51	51	51	1
z	1	0.9329						EBLISSE	np	7	0	monitoring	0	nonparola	2	ong	0	no	SA19F21	19	Donna	2021-12-21_15h43.24.194	THAI_DOC	2021.2.3	MacIntel	60.0024001						0	52	52	52	1
m	1	0.6675						CARTINA	p	7	13	monitoring	250	parola	1	ong	0	no	SA19F21	19	Donna	2021-12-21_15h43.24.194	THAI_DOC	2021.2.3	MacIntel	60.0024001						0	53	53	53	1
z	1	0.715						TECITA	np	6	0	monitoring	500	nonparola	2	ong	0	no	SA19F21	19	Donna	2021-12-21_15h43.24.194	THAI_DOC	2021.2.3	MacIntel	60.0024001						0	54	54	54	1
m	1	0.57						FELINO	p	6	9	monitoring	500	parola	1	ong	0	no	SA19F21	19	Donna	2021-12-21_15h43.24.194	THAI_DOC	2021.2.3	MacIntel	60.0024001						0	55	55	55	1
z	1	0.821						GINEVRO	np	7	0	monitoring	250	nonparola	2	ong	0	no	SA19F21	19	Donna	2021-12-21_15h43.24.194	THAI_DOC	2021.2.3	MacIntel	60.0024001						0	56	56	56	1
z	1	0.7533						ELANCO	np	6	0	monitoring	250	nonparola	2	ong	0	no	SA19F21	19	Donna	2021-12-21_15h43.24.194	THAI_DOC	2021.2.3	MacIntel	60.0024001						0	57	57	57	1
m	1	0.6507						BIDONE	p	6	13	monitoring	0	parola	1	ong	0	no	SA19F21	19	Donna	2021-12-21_15h43.24.194	THAI_DOC	2021.2.3	MacIntel	60.0024001						0	58	58	58	1
m	1	0.8678						LEMURE	p	6	3	monitoring	500	parola	1	ong	0	no	SA19F21	19	Donna	2021-12-21_15h43.24.194	THAI_DOC	2021.2.3	MacIntel	60.0024001						0	59	59	59	1
l	1	0.9197						SAGOMA	p	6	0	monitoring	250	l	1	pmcue	0	no	SA19F21	19	Donna	2021-12-21_15h43.24.194	THAI_DOC	2021.2.3	MacIntel	60.0024001						0	60	60	60	1
m	1	0.6415						REPERTO	p	7	7	monitoring	0	parola	1	ong	0	no	SA19F21	19	Donna	2021-12-21_15h43.24.194	THAI_DOC	2021.2.3	MacIntel	60.0024001						0	61	61	61	1
z	1	0.6515						MIDULLO	np	7	0	monitoring	250	nonparola	2	ong	0	no	SA19F21	19	Donna	2021-12-21_15h43.24.194	THAI_DOC	2021.2.3	MacIntel	60.0024001						0	62	62	62	1
z	1	1.4541						DANNOLA	np	7	0	monitoring	500	nonparola	2	ong	0	no	SA19F21	19	Donna	2021-12-21_15h43.24.194	THAI_DOC	2021.2.3	MacIntel	60.0024001						0	63	63	63	1
m	1	0.4666						ORFANO	p	6	9	monitoring	500	parola	1	ong	0	no	SA19F21	19	Donna	2021-12-21_15h43.24.194	THAI_DOC	2021.2.3	MacIntel	60.0024001						0	64	64	64	1
z	1	0.9						BANENA	np	6	0	monitoring	250	nonparola	2	ong	0	no	SA19F21	19	Donna	2021-12-21_15h43.24.194	THAI_DOC	2021.2.3	MacIntel	60.0024001						0	65	65	65	1
z	1	0.851						FERPATA	np	7	0	monitoring	0	nonparola	2	ong	0	no	SA19F21	19	Donna	2021-12-21_15h43.24.194	THAI_DOC	2021.2.3	MacIntel	60.0024001						0	66	66	66	1
m	1	0.8087						NEURONE	p	7	11	monitoring	250	parola	1	ong	0	no	SA19F21	19	Donna	2021-12-21_15h43.24.194	THAI_DOC	2021.2.3	MacIntel	60.0024001						0	67	67	67	1
z	1	0.7316						LATTERA	np	7	0	monitoring	500	nonparola	2	ong	0	no	SA19F21	19	Donna	2021-12-21_15h43.24.194	THAI_DOC	2021.2.3	MacIntel	60.0024001						0	68	68	68	1
z	1	0.7014						GESIONE	np	7	0	monitoring	500	nonparola	2	ong	0	no	SA19F21	19	Donna	2021-12-21_15h43.24.194	THAI_DOC	2021.2.3	MacIntel	60.0024001						0	69	69	69	1
m	1	0.959						PEDANA	p	6	18	monitoring	500	parola	1	ong	0	no	SA19F21	19	Donna	2021-12-21_15h43.24.194	THAI_DOC	2021.2.3	MacIntel	60.0024001						0	70	70	70	1
z	0	0.772						MACIATA	np	7	0	monitoring	500	l	2	pmcue	0	no	SA19F21	19	Donna	2021-12-21_15h43.24.194	THAI_DOC	2021.2.3	MacIntel	60.0024001						0	71	71	71	1
z	1	0.668						FIOLINO	np	7	0	monitoring	250	nonparola	2	ong	0	no	SA19F21	19	Donna	2021-12-21_15h43.24.194	THAI_DOC	2021.2.3	MacIntel	60.0024001						0	72	72	72	1
m	1	0.6692						INGORGO	p	7	16	monitoring	0	parola	1	ong	0	no	SA19F21	19	Donna	2021-12-21_15h43.24.194	THAI_DOC	2021.2.3	MacIntel	60.0024001						0	73	73	73	1
z	1	0.7504						IMPORO	np	6	0	monitoring	250	nonparola	2	ong	0	no	SA19F21	19	Donna	2021-12-21_15h43.24.194	THAI_DOC	2021.2.3	MacIntel	60.0024001						0	74	74	74	1
m	1	0.5352						NOBILE	p	6	29	monitoring	500	parola	1	ong	0	no	SA19F21	19	Donna	2021-12-21_15h43.24.194	THAI_DOC	2021.2.3	MacIntel	60.0024001						0	75	75	75	1
m	1	0.7494						MINIERA	p	7	19	monitoring	500	parola	1	ong	0	no	SA19F21	19	Donna	2021-12-21_15h43.24.194	THAI_DOC	2021.2.3	MacIntel	60.0024001						0	76	76	76	1
z	1	0.8347						ALLARVE	np	7	0	monitoring	500	nonparola	2	ong	0	no	SA19F21	19	Donna	2021-12-21_15h43.24.194	THAI_DOC	2021.2.3	MacIntel	60.0024001						0	77	77	77	1
z	1	0.5495						DIBANO	np	6	0	monitoring	250	nonparola	2	ong	0	no	SA19F21	19	Donna	2021-12-21_15h43.24.194	THAI_DOC	2021.2.3	MacIntel	60.0024001						0	78	78	78	1
m	1	0.5745						FAGOTTO	p	7	7	monitoring	0	parola	1	ong	0	no	SA19F21	19	Donna	2021-12-21_15h43.24.194	THAI_DOC	2021.2.3	MacIntel	60.0024001						0	79	79	79	1
m	1	0.6012						PALUDE	p	6	13	monitoring	0	parola	1	ong	0	no	SA19F21	19	Donna	2021-12-21_15h43.24.194	THAI_DOC	2021.2.3	MacIntel	60.0024001						0	80	80	80	1
z	1	0.835						MUDINO	np	6	0	monitoring	500	nonparola	2	ong	0	no	SA19F21	19	Donna	2021-12-21_15h43.24.194	THAI_DOC	2021.2.3	MacIntel	60.0024001						0	81	81	81	1
z	1	0.6012						ESTEBA	np	6	0	monitoring	500	nonparola	2	ong	0	no	SA19F21	19	Donna	2021-12-21_15h43.24.194	THAI_DOC	2021.2.3	MacIntel	60.0024001						0	82	82	82	1
l	1	0.8512						MANTIDE	p	7	9	monitoring	250	l	1	pmcue	0	no	SA19F21	19	Donna	2021-12-21_15h43.24.194	THAI_DOC	2021.2.3	MacIntel	60.0024001						0	83	83	83	1
m	1	1.004						UVETTA	p	6	11	monitoring	500	parola	1	ong	0	no	SA19F21	19	Donna	2021-12-21_15h43.24.194	THAI_DOC	2021.2.3	MacIntel	60.0024001						0	84	84	84	1
m	1	0.6356						ESILIO	p	6	41	monitoring	250	parola	1	ong	0	no	SA19F21	19	Donna	2021-12-21_15h43.24.194	THAI_DOC	2021.2.3	MacIntel	60.0024001						0	85	85	85	1
m	0	0.8648						RECRUTA	np	7	0	monitoring	500	nonparola	2	ong	0	no	SA19F21	19	Donna	2021-12-21_15h43.24.194	THAI_DOC	2021.2.3	MacIntel	60.0024001						0	86	86	86	1
m	1	0.9902						TIMONE	p	7	31	monitoring	250	parola	1	ong	0	no	SA19F21	19	Donna	2021-12-21_15h43.24.194	THAI_DOC	2021.2.3	MacIntel	60.0024001						0	87	87	87	1
m	1	0.5851						CAVOLO	p	6	13	monitoring	0	parola	1	ong	0	no	SA19F21	19	Donna	2021-12-21_15h43.24.194	THAI_DOC	2021.2.3	MacIntel	60.0024001						0	88	88	88	1
z	1	0.6996						NOTTARE	np	7	0	monitoring	500	nonparola	2	ong	0	no	SA19F21	19	Donna	2021-12-21_15h43.24.194	THAI_DOC	2021.2.3	MacIntel	60.0024001						0	89	89	89	1
m	1	0.792						LICHENE	p	7	7	monitoring	0	parola	1	ong	0	no	SA19F21	19	Donna	2021-12-21_15h43.24.194	THAI_DOC	2021.2.3	MacIntel	60.0024001						0	90	90	90	1
z	1	0.7411						PUSTINO	np	7	0	monitoring	500	nonparola	2	ong	0	no	SA19F21	19	Donna	2021-12-21_15h43.24.194	THAI_DOC	2021.2.3	MacIntel	60.0024001						0	91	91	91	1
m	1	0.751						MULINO	p	6	7	monitoring	0	parola	1	ong	0	no	SA19F21	19	Donna	2021-12-21_15h43.24.194	THAI_DOC	2021.2.3	MacIntel	60.0024001						0	92	92	92	1
z	1	0.8364						VAROLO	np	6	0	monitoring	0	nonparola	2	ong	0	no	SA19F21	19	Donna	2021-12-21_15h43.24.194	THAI_DOC	2021.2.3	MacIntel	60.0024001						0	93	93	93	1
m	0	0.5644						ENIGMA	p	6	9	monitoring	500	l	1	pmcue	0	no	SA19F21	19	Donna	2021-12-21_15h43.24.194	THAI_DOC	2021.2.3	MacIntel	60.0024001						0	94	94	94	1
m	1	0.9267						NARICE	p	6	15	monitoring	250	parola	1	ong	0	no	SA19F21	19	Donna	2021-12-21_15h43.24.194	THAI_DOC	2021.2.3	MacIntel	60.0024001						0	95	95	95	1
z	1	0.6023						CAVIDE	np	6	0	monitoring	500	nonparola	2	ong	0	no	SA19F21	19	Donna	2021-12-21_15h43.24.194	THAI_DOC	2021.2.3	MacIntel	60.0024001						0	96	96	96	1
z	1	1.3006						VOLACE	np	6	0	monitoring	0	nonparola	2	ong	0	no	SA19F21	19	Donna	2021-12-21_15h43.24.194	THAI_DOC	2021.2.3	MacIntel	60.0024001						0	97	97	97	1
z	1	0.6254						SADICE	np	6	0	monitoring	0	nonparola	2	ong	0	no	SA19F21	19	Donna	2021-12-21_15h43.24.194	THAI_DOC	2021.2.3	MacIntel	60.0024001						0	98	98	98	1
m	1	0.9225						VORTICE	p	7	14	monitoring	250	parola	1	ong	0	no	SA19F21	19	Donna	2021-12-21_15h43.24.194	THAI_DOC	2021.2.3	MacIntel	60.0024001						0	99	99	99	1
																			SA19F21	19	Donna	2021-12-21_15h43.24.194	THAI_DOC	2021.2.3	MacIntel	60.0024001											n	0	9.0095	n	1	2.4144	n	1	1.9154
