# Supplementary material for: Thinking about it: the impact of COVID-19-related stimuli on prospective memory
Source: PeerJ. 2023 Nov 16;11:e16389. doi: 10.7717/peerj.16389 (PMC10657566; doi:10.7717/peerj.16389)
Supplement: Supplemental Information 4 — The raw data from both the task and the questionnaire. Both folders are divided in the three conditions (COV, DOC, and NEGA) depending on the presented video clip. [file peerj-11-16389-s004.zip › Data/RAW_Data_Task/DOC_version/FG18M8_doc.csv]

trial_key.keys	trial_key.corr	trial_key.rt	trials_loop_practice.thisRepN	trials_loop_practice.thisTrialN	trials_loop_practice.thisN	trials_loop_practice.thisIndex	trials_loop_practice.ran	stimolo	parolanonparola	lunghezza	frequenza	blocco	jitter	rispcorr	StimTrig	stim_type	stimulus_after	underline	ID_Soggetto*	Età*	Sesso	date	expName	psychopyVersion	OS	frameRate	trials_loop_baseline.thisRepN	trials_loop_baseline.thisTrialN	trials_loop_baseline.thisN	trials_loop_baseline.thisIndex	trials_loop_baseline.ran	trials_loop_attention.thisRepN	trials_loop_attention.thisTrialN	trials_loop_attention.thisN	trials_loop_attention.thisIndex	trials_loop_attention.ran	neutral1_key.keys	neutral1_key.corr	neutral1_key.rt	neutral1_key_2.keys	neutral1_key_2.corr	neutral1_key_2.rt	neutral1_key_3.keys	neutral1_key_3.corr	neutral1_key_3.rt
z	1	0.5336	0	0	0	0	1	ARANCIA	p	7	31	practice	500	parola	1	ong	0	no	FG18M8	18		2021-10-11_21h49.03.540	THAI_DOC	2021.2.3	Win32	60.17209218
z	0	0.5229	0	1	1	1	1	RECINA	np	6	0	practice	500	nonparola	2	ong	0	no	FG18M8	18		2021-10-11_21h49.03.540	THAI_DOC	2021.2.3	Win32	60.17209218
m	1	0.7944	0	2	2	2	1	TUCCANA	np	7	0	practice	250	nonparola	2	ong	0	no	FG18M8	18		2021-10-11_21h49.03.540	THAI_DOC	2021.2.3	Win32	60.17209218
z	1	0.5997	0	3	3	3	1	PETTINE	p	7	1	practice	0	parola	1	ong	0	no	FG18M8	18		2021-10-11_21h49.03.540	THAI_DOC	2021.2.3	Win32	60.17209218
z	0	0.6507	0	4	4	4	1	INFITO	np	6	0	practice	500	nonparola	2	ong	0	no	FG18M8	18		2021-10-11_21h49.03.540	THAI_DOC	2021.2.3	Win32	60.17209218
z	1	0.4366	0	5	5	5	1	GIUDICE	p	7	374	practice	500	parola	1	ong	0	no	FG18M8	18		2021-10-11_21h49.03.540	THAI_DOC	2021.2.3	Win32	60.17209218
z	1	0.4767	0	6	6	6	1	VOLANTE	p	7	89	practice	0	parola	1	ong	0	no	FG18M8	18		2021-10-11_21h49.03.540	THAI_DOC	2021.2.3	Win32	60.17209218
m	1	0.6836	0	7	7	7	1	CUBELA	np	6	0	practice	250	nonparola	2	ong	0	no	FG18M8	18		2021-10-11_21h49.03.540	THAI_DOC	2021.2.3	Win32	60.17209218
m	1	0.817	0	8	8	8	1	LUGGINE	np	7	0	practice	0	nonparola	2	ong	0	no	FG18M8	18		2021-10-11_21h49.03.540	THAI_DOC	2021.2.3	Win32	60.17209218
z	1	0.5177	0	9	9	9	1	DISEGNO	p	7	201	practice	0	parola	1	ong	0	no	FG18M8	18		2021-10-11_21h49.03.540	THAI_DOC	2021.2.3	Win32	60.17209218
m	0	0.8587						RELITTO	p	7	8	baseline	500	parola	1	ong	0	no	FG18M8	18		2021-10-11_21h49.03.540	THAI_DOC	2021.2.3	Win32	60.17209218	0	0	0	0	1
z	1	0.8075						GERANIO	p	7	12	baseline	250	parola	1	ong	0	no	FG18M8	18		2021-10-11_21h49.03.540	THAI_DOC	2021.2.3	Win32	60.17209218	0	1	1	1	1
m	1	0.817						VANANGA	np	7	0	baseline	0	nonparola	2	ong	0	no	FG18M8	18		2021-10-11_21h49.03.540	THAI_DOC	2021.2.3	Win32	60.17209218	0	2	2	2	1
z	1	0.7667						NATICA	p	6	5	baseline	250	parola	1	ong	0	no	FG18M8	18		2021-10-11_21h49.03.540	THAI_DOC	2021.2.3	Win32	60.17209218	0	3	3	3	1
m	1	0.7443						USTELLO	np	7	0	baseline	500	nonparola	2	ong	0	no	FG18M8	18		2021-10-11_21h49.03.540	THAI_DOC	2021.2.3	Win32	60.17209218	0	4	4	4	1
z	1	0.4755						METANO	p	6	17	baseline	250	parola	1	ong	0	no	FG18M8	18		2021-10-11_21h49.03.540	THAI_DOC	2021.2.3	Win32	60.17209218	0	5	5	5	1
m	1	0.7866						FIURIA	np	6	0	baseline	500	nonparola	2	ong	0	no	FG18M8	18		2021-10-11_21h49.03.540	THAI_DOC	2021.2.3	Win32	60.17209218	0	6	6	6	1
z	1	0.5046						SUGHERO	p	7	5	baseline	250	parola	1	ong	0	no	FG18M8	18		2021-10-11_21h49.03.540	THAI_DOC	2021.2.3	Win32	60.17209218	0	7	7	7	1
z	0	0.4704						PIROTA	np	6	0	baseline	250	nonparola	2	ong	0	no	FG18M8	18		2021-10-11_21h49.03.540	THAI_DOC	2021.2.3	Win32	60.17209218	0	8	8	8	1
m	1	0.6873						BAMBORA	np	7	0	baseline	0	nonparola	2	ong	0	no	FG18M8	18		2021-10-11_21h49.03.540	THAI_DOC	2021.2.3	Win32	60.17209218	0	9	9	9	1
z	1	0.5603						PETALO	p	6	27	baseline	250	parola	1	ong	0	no	FG18M8	18		2021-10-11_21h49.03.540	THAI_DOC	2021.2.3	Win32	60.17209218	0	10	10	10	1
z	1	0.6341						ELMETTO	p	7	5	baseline	0	parola	1	ong	0	no	FG18M8	18		2021-10-11_21h49.03.540	THAI_DOC	2021.2.3	Win32	60.17209218	0	11	11	11	1
m	1	0.5761						DOBILE	np	6	0	baseline	250	nonparola	2	ong	0	no	FG18M8	18		2021-10-11_21h49.03.540	THAI_DOC	2021.2.3	Win32	60.17209218	0	12	12	12	1
m	0	0.8583						BAVERO	p	6	7	baseline	0	parola	1	ong	0	no	FG18M8	18		2021-10-11_21h49.03.540	THAI_DOC	2021.2.3	Win32	60.17209218	0	13	13	13	1
z	1	1.0405						VALENZA	p	7	10	baseline	500	parola	1	ong	0	no	FG18M8	18		2021-10-11_21h49.03.540	THAI_DOC	2021.2.3	Win32	60.17209218	0	14	14	14	1
m	1	0.6941						ORDONE	np	6	0	baseline	250	nonparola	2	ong	0	no	FG18M8	18		2021-10-11_21h49.03.540	THAI_DOC	2021.2.3	Win32	60.17209218	0	15	15	15	1
m	1	0.6001						TERPONE	np	7	0	baseline	250	nonparola	2	ong	0	no	FG18M8	18		2021-10-11_21h49.03.540	THAI_DOC	2021.2.3	Win32	60.17209218	0	16	16	16	1
z	1	0.5777						INCHINO	p	7	10	baseline	250	parola	1	ong	0	no	FG18M8	18		2021-10-11_21h49.03.540	THAI_DOC	2021.2.3	Win32	60.17209218	0	17	17	17	1
z	1	0.6269						ETTARO	p	6	31	baseline	0	parola	1	ong	0	no	FG18M8	18		2021-10-11_21h49.03.540	THAI_DOC	2021.2.3	Win32	60.17209218	0	18	18	18	1
m	1	0.8903						LUVACA	np	6	0	baseline	250	nonparola	2	ong	0	no	FG18M8	18		2021-10-11_21h49.03.540	THAI_DOC	2021.2.3	Win32	60.17209218	0	19	19	19	1
z	1	0.8248						DUETTO	p	6	23	baseline	500	parola	1	ong	0	no	FG18M8	18		2021-10-11_21h49.03.540	THAI_DOC	2021.2.3	Win32	60.17209218	0	20	20	20	1
m	1	0.8136						PUPILE	np	6	0	baseline	250	nonparola	2	ong	0	no	FG18M8	18		2021-10-11_21h49.03.540	THAI_DOC	2021.2.3	Win32	60.17209218	0	21	21	21	1
m	1	0.7734						STOVACO	np	7	0	baseline	0	nonparola	2	ong	0	no	FG18M8	18		2021-10-11_21h49.03.540	THAI_DOC	2021.2.3	Win32	60.17209218	0	22	22	22	1
z	1	0.5369						BARILE	p	6	7	baseline	500	parola	1	ong	0	no	FG18M8	18		2021-10-11_21h49.03.540	THAI_DOC	2021.2.3	Win32	60.17209218	0	23	23	23	1
m	1	0.6453						RANAIO	np	6	0	baseline	250	nonparola	2	ong	0	no	FG18M8	18		2021-10-11_21h49.03.540	THAI_DOC	2021.2.3	Win32	60.17209218	0	24	24	24	1
z	1	0.5452						CAVERNA	p	7	14	baseline	250	parola	1	ong	0	no	FG18M8	18		2021-10-11_21h49.03.540	THAI_DOC	2021.2.3	Win32	60.17209218	0	25	25	25	1
m	1	0.7312						ROTOIA	np	7	0	baseline	500	nonparola	2	ong	0	no	FG18M8	18		2021-10-11_21h49.03.540	THAI_DOC	2021.2.3	Win32	60.17209218	0	26	26	26	1
z	1	0.5573						ALTURA	p	6	8	baseline	500	parola	1	ong	0	no	FG18M8	18		2021-10-11_21h49.03.540	THAI_DOC	2021.2.3	Win32	60.17209218	0	27	27	27	1
z	1	0.7508						DIPINTO	p	7	21	baseline	0	parola	1	ong	0	no	FG18M8	18		2021-10-11_21h49.03.540	THAI_DOC	2021.2.3	Win32	60.17209218	0	28	28	28	1
z	1	0.562						LEGUME	p	6	11	baseline	250	parola	1	ong	0	no	FG18M8	18		2021-10-11_21h49.03.540	THAI_DOC	2021.2.3	Win32	60.17209218	0	29	29	29	1
m	1	0.6245						FEDINO	np	6	0	baseline	500	nonparola	2	ong	0	no	FG18M8	18		2021-10-11_21h49.03.540	THAI_DOC	2021.2.3	Win32	60.17209218	0	30	30	30	1
z	1	0.5568						MENSOLA	p	7	7	baseline	0	parola	1	ong	0	no	FG18M8	18		2021-10-11_21h49.03.540	THAI_DOC	2021.2.3	Win32	60.17209218	0	31	31	31	1
z	0	0.5169						ALCUME	np	6	0	baseline	500	nonparola	2	ong	0	no	FG18M8	18		2021-10-11_21h49.03.540	THAI_DOC	2021.2.3	Win32	60.17209218	0	32	32	32	1
z	1	0.6215						INNESTO	p	6	13	baseline	0	parola	1	ong	0	no	FG18M8	18		2021-10-11_21h49.03.540	THAI_DOC	2021.2.3	Win32	60.17209218	0	33	33	33	1
m	1	0.6065						LAVENDA	np	7	0	baseline	0	nonparola	2	ong	0	no	FG18M8	18		2021-10-11_21h49.03.540	THAI_DOC	2021.2.3	Win32	60.17209218	0	34	34	34	1
z	1	0.7015						SLAVINA	p	7	5	baseline	500	parola	1	ong	0	no	FG18M8	18		2021-10-11_21h49.03.540	THAI_DOC	2021.2.3	Win32	60.17209218	0	35	35	35	1
z	1	0.5398						ORMONE	p	6	6	baseline	500	parola	1	ong	0	no	FG18M8	18		2021-10-11_21h49.03.540	THAI_DOC	2021.2.3	Win32	60.17209218	0	36	36	36	1
m	1	0.7106						UMIONE	np	6	0	baseline	0	nonparola	2	ong	0	no	FG18M8	18		2021-10-11_21h49.03.540	THAI_DOC	2021.2.3	Win32	60.17209218	0	37	37	37	1
z	1	0.5109						SALAME	p	6	14	baseline	0	parola	1	ong	0	no	FG18M8	18		2021-10-11_21h49.03.540	THAI_DOC	2021.2.3	Win32	60.17209218	0	38	38	38	1
m	1	0.6137						GANDOLA	np	7	0	baseline	500	nonparola	2	ong	0	no	FG18M8	18		2021-10-11_21h49.03.540	THAI_DOC	2021.2.3	Win32	60.17209218	0	39	39	39	1
m	1	0.7834						DIGEGNO	np	7	0	baseline	500	nonparola	2	ong	0	no	FG18M8	18		2021-10-11_21h49.03.540	THAI_DOC	2021.2.3	Win32	60.17209218	0	40	40	40	1
m	1	0.6335						BACRECA	np	7	0	baseline	0	nonparola	2	ong	0	no	FG18M8	18		2021-10-11_21h49.03.540	THAI_DOC	2021.2.3	Win32	60.17209218	0	41	41	41	1
m	0	1.6926						RUDERE	p	6	8	baseline	250	parola	1	ong	0	no	FG18M8	18		2021-10-11_21h49.03.540	THAI_DOC	2021.2.3	Win32	60.17209218	0	42	42	42	1
m	1	0.7853						OSCITE	np	6	0	baseline	250	nonparola	2	ong	0	no	FG18M8	18		2021-10-11_21h49.03.540	THAI_DOC	2021.2.3	Win32	60.17209218	0	43	43	43	1
z	1	0.8507						NETTARE	p	7	14	baseline	500	parola	1	ong	0	no	FG18M8	18		2021-10-11_21h49.03.540	THAI_DOC	2021.2.3	Win32	60.17209218	0	44	44	44	1
z	0	1.2521						PENTERA	np	7	0	baseline	0	nonparola	2	ong	0	no	FG18M8	18		2021-10-11_21h49.03.540	THAI_DOC	2021.2.3	Win32	60.17209218	0	45	45	45	1
m	1	0.7416						NEBOZIO	np	7	0	baseline	250	nonparola	2	ong	0	no	FG18M8	18		2021-10-11_21h49.03.540	THAI_DOC	2021.2.3	Win32	60.17209218	0	46	46	46	1
z	1	0.6291						ZATTERA	p	7	14	baseline	500	parola	1	ong	0	no	FG18M8	18		2021-10-11_21h49.03.540	THAI_DOC	2021.2.3	Win32	60.17209218	0	47	47	47	1
z	1	0.7472						LAMIERA	p	7	11	baseline	500	parola	1	ong	0	no	FG18M8	18		2021-10-11_21h49.03.540	THAI_DOC	2021.2.3	Win32	60.17209218	0	48	48	48	1
m	1	0.6222						CULINA	np	6	0	baseline	500	nonparola	2	ong	0	no	FG18M8	18		2021-10-11_21h49.03.540	THAI_DOC	2021.2.3	Win32	60.17209218	0	49	49	49	1
z	1	0.7342						FALANGE	p	7	9	baseline	250	parola	1	ong	0	no	FG18M8	18		2021-10-11_21h49.03.540	THAI_DOC	2021.2.3	Win32	60.17209218	0	50	50	50	1
z	1	0.7511						PEDALE	p	6	16	baseline	500	parola	1	ong	0	no	FG18M8	18		2021-10-11_21h49.03.540	THAI_DOC	2021.2.3	Win32	60.17209218	0	51	51	51	1
m	1	0.8454						METARDO	np	7	0	baseline	500	nonparola	2	ong	0	no	FG18M8	18		2021-10-11_21h49.03.540	THAI_DOC	2021.2.3	Win32	60.17209218	0	52	52	52	1
z	1	0.6014						EMPORIO	p	7	3	baseline	250	parola	1	ong	0	no	FG18M8	18		2021-10-11_21h49.03.540	THAI_DOC	2021.2.3	Win32	60.17209218	0	53	53	53	1
m	1	0.8868						TAPORE	np	6	0	baseline	0	nonparola	2	ong	0	no	FG18M8	18		2021-10-11_21h49.03.540	THAI_DOC	2021.2.3	Win32	60.17209218	0	54	54	54	1
m	1	0.7688						DENTIDE	np	7	0	baseline	250	nonparola	2	ong	0	no	FG18M8	18		2021-10-11_21h49.03.540	THAI_DOC	2021.2.3	Win32	60.17209218	0	55	55	55	1
m	1	0.7263						SEPERTO	np	7	0	baseline	500	nonparola	2	ong	0	no	FG18M8	18		2021-10-11_21h49.03.540	THAI_DOC	2021.2.3	Win32	60.17209218	0	56	56	56	1
z	1	0.6534						MUCOSA	p	6	6	baseline	500	parola	1	ong	0	no	FG18M8	18		2021-10-11_21h49.03.540	THAI_DOC	2021.2.3	Win32	60.17209218	0	57	57	57	1
m	1	0.6563						BECULLA	np	7	0	baseline	250	nonparola	2	ong	0	no	FG18M8	18		2021-10-11_21h49.03.540	THAI_DOC	2021.2.3	Win32	60.17209218	0	58	58	58	1
z	1	0.78						FUCINA	p	6	8	baseline	250	parola	1	ong	0	no	FG18M8	18		2021-10-11_21h49.03.540	THAI_DOC	2021.2.3	Win32	60.17209218	0	59	59	59	1
z	1	0.5687						ECLISSI	p	7	5	baseline	0	parola	1	ong	0	no	FG18M8	18		2021-10-11_21h49.03.540	THAI_DOC	2021.2.3	Win32	60.17209218	0	60	60	60	1
z	1	0.5383						TROFEO	p	6	23	baseline	250	parola	1	ong	0	no	FG18M8	18		2021-10-11_21h49.03.540	THAI_DOC	2021.2.3	Win32	60.17209218	0	61	61	61	1
z	1	0.5069						ROTTAME	p	7	7	baseline	0	parola	1	ong	0	no	FG18M8	18		2021-10-11_21h49.03.540	THAI_DOC	2021.2.3	Win32	60.17209218	0	62	62	62	1
z	0	0.603						MENDOLO	np	7	0	baseline	500	nonparola	2	ong	0	no	FG18M8	18		2021-10-11_21h49.03.540	THAI_DOC	2021.2.3	Win32	60.17209218	0	63	63	63	1
m	1	0.7023						ARSINE	np	6	0	baseline	250	nonparola	2	ong	0	no	FG18M8	18		2021-10-11_21h49.03.540	THAI_DOC	2021.2.3	Win32	60.17209218	0	64	64	64	1
z	1	0.5646						TISANA	p	6	7	baseline	0	parola	1	ong	0	no	FG18M8	18		2021-10-11_21h49.03.540	THAI_DOC	2021.2.3	Win32	60.17209218	0	65	65	65	1
z	0	0.7691						ORLINO	np	6	0	baseline	0	nonparola	2	ong	0	no	FG18M8	18		2021-10-11_21h49.03.540	THAI_DOC	2021.2.3	Win32	60.17209218	0	66	66	66	1
m	0	0.5707						ARINGA	p	6	9	baseline	500	parola	1	ong	0	no	FG18M8	18		2021-10-11_21h49.03.540	THAI_DOC	2021.2.3	Win32	60.17209218	0	67	67	67	1
m	1	0.8864						TENGINE	np	7	0	baseline	0	nonparola	2	ong	0	no	FG18M8	18		2021-10-11_21h49.03.540	THAI_DOC	2021.2.3	Win32	60.17209218	0	68	68	68	1
z	1	0.6198						ATTICO	p	6	6	baseline	500	parola	1	ong	0	no	FG18M8	18		2021-10-11_21h49.03.540	THAI_DOC	2021.2.3	Win32	60.17209218	0	69	69	69	1
m	1	0.8003						VENORE	np	6	0	baseline	250	nonparola	2	ong	0	no	FG18M8	18		2021-10-11_21h49.03.540	THAI_DOC	2021.2.3	Win32	60.17209218	0	70	70	70	1
m	0	0.689						DARSENA	p	7	9	baseline	0	parola	1	ong	0	no	FG18M8	18		2021-10-11_21h49.03.540	THAI_DOC	2021.2.3	Win32	60.17209218	0	71	71	71	1
z	0	0.5694						ALCIERE	np	7	0	baseline	250	nonparola	2	ong	0	no	FG18M8	18		2021-10-11_21h49.03.540	THAI_DOC	2021.2.3	Win32	60.17209218	0	72	72	72	1
m	1	0.8046						ENTIMO	np	6	0	baseline	0	nonparola	2	ong	0	no	FG18M8	18		2021-10-11_21h49.03.540	THAI_DOC	2021.2.3	Win32	60.17209218	0	73	73	73	1
z	1	0.4866						LIVIDO	p	6	8	baseline	500	parola	1	ong	0	no	FG18M8	18		2021-10-11_21h49.03.540	THAI_DOC	2021.2.3	Win32	60.17209218	0	74	74	74	1
z	1	0.5513						NAUSEA	p	6	15	baseline	0	parola	1	ong	0	no	FG18M8	18		2021-10-11_21h49.03.540	THAI_DOC	2021.2.3	Win32	60.17209218	0	75	75	75	1
z	0	0.3773						VERCACE	np	7	0	baseline	500	nonparola	2	ong	0	no	FG18M8	18		2021-10-11_21h49.03.540	THAI_DOC	2021.2.3	Win32	60.17209218	0	76	76	76	1
z	1	0.6836						COFANO	p	6	9	baseline	0	parola	1	ong	0	no	FG18M8	18		2021-10-11_21h49.03.540	THAI_DOC	2021.2.3	Win32	60.17209218	0	77	77	77	1
z	0	0.7888						USPICIO	np	7	0	baseline	250	nonparola	2	ong	0	no	FG18M8	18		2021-10-11_21h49.03.540	THAI_DOC	2021.2.3	Win32	60.17209218	0	78	78	78	1
z	1	0.5953						IMBUTO	p	6	9	baseline	0	parola	1	ong	0	no	FG18M8	18		2021-10-11_21h49.03.540	THAI_DOC	2021.2.3	Win32	60.17209218	0	79	79	79	1
m	1	0.684						SADIVA	np	6	0	baseline	500	nonparola	2	ong	0	no	FG18M8	18		2021-10-11_21h49.03.540	THAI_DOC	2021.2.3	Win32	60.17209218	0	80	80	80	1
z	1	0.5347						BOZZOLO	p	7	7	baseline	0	parola	1	ong	0	no	FG18M8	18		2021-10-11_21h49.03.540	THAI_DOC	2021.2.3	Win32	60.17209218	0	81	81	81	1
m	1	0.6977						OMPICCIO	np	7	0	baseline	0	nonparola	2	ong	0	no	FG18M8	18		2021-10-11_21h49.03.540	THAI_DOC	2021.2.3	Win32	60.17209218	0	82	82	82	1
z	0	0.3966						LIMPONE	np	7	0	baseline	500	nonparola	2	ong	0	no	FG18M8	18		2021-10-11_21h49.03.540	THAI_DOC	2021.2.3	Win32	60.17209218	0	83	83	83	1
m	1	0.8678						NARCICO	np	7	0	baseline	250	nonparola	2	ong	0	no	FG18M8	18		2021-10-11_21h49.03.540	THAI_DOC	2021.2.3	Win32	60.17209218	0	84	84	84	1
z	1	0.6291						PASCOLO	p	7	7	baseline	0	parola	1	ong	0	no	FG18M8	18		2021-10-11_21h49.03.540	THAI_DOC	2021.2.3	Win32	60.17209218	0	85	85	85	1
m	1	0.9076						INSOGNA	np	7	0	baseline	250	nonparola	2	ong	0	no	FG18M8	18		2021-10-11_21h49.03.540	THAI_DOC	2021.2.3	Win32	60.17209218	0	86	86	86	1
z	1	0.7139						PATINA	p	6	14	baseline	250	parola	1	ong	0	no	FG18M8	18		2021-10-11_21h49.03.540	THAI_DOC	2021.2.3	Win32	60.17209218	0	87	87	87	1
m	1	0.659						ADOLTO	np	7	0	baseline	0	nonparola	2	ong	0	no	FG18M8	18		2021-10-11_21h49.03.540	THAI_DOC	2021.2.3	Win32	60.17209218	0	88	88	88	1
z	1	0.5298						UTENTE	p	6	34	baseline	0	parola	1	ong	0	no	FG18M8	18		2021-10-11_21h49.03.540	THAI_DOC	2021.2.3	Win32	60.17209218	0	89	89	89	1
m	1	0.7338						CIPELLA	np	7	0	baseline	500	nonparola	2	ong	0	no	FG18M8	18		2021-10-11_21h49.03.540	THAI_DOC	2021.2.3	Win32	60.17209218	0	90	90	90	1
z	1	0.7833						GINEPRO	p	7	10	baseline	0	parola	1	ong	0	no	FG18M8	18		2021-10-11_21h49.03.540	THAI_DOC	2021.2.3	Win32	60.17209218	0	91	91	91	1
m	1	0.5523						NONATO	np	6	0	baseline	500	nonparola	2	ong	0	no	FG18M8	18		2021-10-11_21h49.03.540	THAI_DOC	2021.2.3	Win32	60.17209218	0	92	92	92	1
z	1	0.5104						CALICE	p	6	10	baseline	0	parola	1	ong	0	no	FG18M8	18		2021-10-11_21h49.03.540	THAI_DOC	2021.2.3	Win32	60.17209218	0	93	93	93	1
z	1	0.4522						TORACE	p	6	31	baseline	250	parola	1	ong	0	no	FG18M8	18		2021-10-11_21h49.03.540	THAI_DOC	2021.2.3	Win32	60.17209218	0	94	94	94	1
z	1	0.6009						REDINE	p	6	8	baseline	500	parola	1	ong	0	no	FG18M8	18		2021-10-11_21h49.03.540	THAI_DOC	2021.2.3	Win32	60.17209218	0	95	95	95	1
z	1	0.734						GOMITO	p	6	35	baseline	0	parola	1	ong	0	no	FG18M8	18		2021-10-11_21h49.03.540	THAI_DOC	2021.2.3	Win32	60.17209218	0	96	96	96	1
z	0	0.5836						INGENSO	np	7	0	baseline	500	nonparola	2	ong	0	no	FG18M8	18		2021-10-11_21h49.03.540	THAI_DOC	2021.2.3	Win32	60.17209218	0	97	97	97	1
m	1	0.7187						COVALLO	np	7	0	baseline	250	nonparola	2	ong	0	no	FG18M8	18		2021-10-11_21h49.03.540	THAI_DOC	2021.2.3	Win32	60.17209218	0	98	98	98	1
z	1	0.6164						MONACO	p	6	24	baseline	250	parola	1	ong	0	no	FG18M8	18		2021-10-11_21h49.03.540	THAI_DOC	2021.2.3	Win32	60.17209218	0	99	99	99	1
z	1	0.9501						DILUVIO	p	7	34	monitoring	0	parola	1	ong	0	no	FG18M8	18		2021-10-11_21h49.03.540	THAI_DOC	2021.2.3	Win32	60.17209218						0	0	0	0	1
m	1	0.8168						PADATO	np	6	0	monitoring	250	nonparola	2	ong	0	no	FG18M8	18		2021-10-11_21h49.03.540	THAI_DOC	2021.2.3	Win32	60.17209218						0	1	1	1	1
z	1	0.9592						STIVALE	p	7	10	monitoring	0	parola	1	ong	0	no	FG18M8	18		2021-10-11_21h49.03.540	THAI_DOC	2021.2.3	Win32	60.17209218						0	2	2	2	1
m	1	0.7409						BAMMINO	np	7	0	monitoring	0	nonparola	2	ong	0	no	FG18M8	18		2021-10-11_21h49.03.540	THAI_DOC	2021.2.3	Win32	60.17209218						0	3	3	3	1
m	1	0.7802						NUDOLA	np	6	0	monitoring	250	nonparola	2	ong	0	no	FG18M8	18		2021-10-11_21h49.03.540	THAI_DOC	2021.2.3	Win32	60.17209218						0	4	4	4	1
z	1	1.6507						ZAMPINO	p	7	6	monitoring	500	parola	1	ong	0	no	FG18M8	18		2021-10-11_21h49.03.540	THAI_DOC	2021.2.3	Win32	60.17209218						0	5	5	5	1
z	1	0.7449						CALDAIA	p	7	12	monitoring	250	parola	1	ong	0	no	FG18M8	18		2021-10-11_21h49.03.540	THAI_DOC	2021.2.3	Win32	60.17209218						0	6	6	6	1
m	1	0.7446						FULGINE	np	7	0	monitoring	0	nonparola	2	ong	0	no	FG18M8	18		2021-10-11_21h49.03.540	THAI_DOC	2021.2.3	Win32	60.17209218						0	7	7	7	1
z	1	0.8267						URANIO	p	6	9	monitoring	250	parola	1	ong	0	no	FG18M8	18		2021-10-11_21h49.03.540	THAI_DOC	2021.2.3	Win32	60.17209218						0	8	8	8	1
m	1	0.7577						APISSO	np	6	0	monitoring	500	nonparola	2	ong	0	no	FG18M8	18		2021-10-11_21h49.03.540	THAI_DOC	2021.2.3	Win32	60.17209218						0	9	9	9	1
m	0	0.9752						CAGERMA	np	7	0	monitoring	0	l	2	pmcue	0	no	FG18M8	18		2021-10-11_21h49.03.540	THAI_DOC	2021.2.3	Win32	60.17209218						0	10	10	10	1
z	1	0.5178						TAZZINA	p	7	10	monitoring	250	parola	1	ong	0	no	FG18M8	18		2021-10-11_21h49.03.540	THAI_DOC	2021.2.3	Win32	60.17209218						0	11	11	11	1
z	1	1.0674						VAPORE	p	6	40	monitoring	0	parola	1	ong	0	no	FG18M8	18		2021-10-11_21h49.03.540	THAI_DOC	2021.2.3	Win32	60.17209218						0	12	12	12	1
m	1	1.1336						FEDORE	np	6	0	monitoring	250	nonparola	2	ong	0	no	FG18M8	18		2021-10-11_21h49.03.540	THAI_DOC	2021.2.3	Win32	60.17209218						0	13	13	13	1
z	1	1.0734						MONTONE	p	7	8	monitoring	250	parola	1	ong	0	no	FG18M8	18		2021-10-11_21h49.03.540	THAI_DOC	2021.2.3	Win32	60.17209218						0	14	14	14	1
m	1	1.0179						CANEZZA	np	7	0	monitoring	0	nonparola	2	ong	0	no	FG18M8	18		2021-10-11_21h49.03.540	THAI_DOC	2021.2.3	Win32	60.17209218						0	15	15	15	1
m	1	0.7421						RAGINA	np	6	0	monitoring	250	nonparola	2	ong	0	no	FG18M8	18		2021-10-11_21h49.03.540	THAI_DOC	2021.2.3	Win32	60.17209218						0	16	16	16	1
z	1	0.6451						AGNELLO	p	7	17	monitoring	250	parola	1	ong	0	no	FG18M8	18		2021-10-11_21h49.03.540	THAI_DOC	2021.2.3	Win32	60.17209218						0	17	17	17	1
m	1	1.1459						PINARIO	np	7	0	monitoring	250	nonparola	2	ong	0	no	FG18M8	18		2021-10-11_21h49.03.540	THAI_DOC	2021.2.3	Win32	60.17209218						0	18	18	18	1
m	1	0.7425						INDANO	np	6	0	monitoring	500	nonparola	2	ong	0	no	FG18M8	18		2021-10-11_21h49.03.540	THAI_DOC	2021.2.3	Win32	60.17209218						0	19	19	19	1
z	1	0.7669						BISTURI	p	7	8	monitoring	250	parola	1	ong	0	no	FG18M8	18		2021-10-11_21h49.03.540	THAI_DOC	2021.2.3	Win32	60.17209218						0	20	20	20	1
m	1	0.6672						SECONTO	np	7	0	monitoring	250	nonparola	2	ong	0	no	FG18M8	18		2021-10-11_21h49.03.540	THAI_DOC	2021.2.3	Win32	60.17209218						0	21	21	21	1
l	1	0.7425						POMATA	p	6	0	monitoring	500	l	1	pmcue	0	no	FG18M8	18		2021-10-11_21h49.03.540	THAI_DOC	2021.2.3	Win32	60.17209218						0	22	22	22	1
m	1	1.2552						UMETTA	np	6	0	monitoring	250	nonparola	2	ong	0	no	FG18M8	18		2021-10-11_21h49.03.540	THAI_DOC	2021.2.3	Win32	60.17209218						0	23	23	23	1
z	1	0.5672						FRUSCIO	p	7	9	monitoring	0	parola	1	ong	0	no	FG18M8	18		2021-10-11_21h49.03.540	THAI_DOC	2021.2.3	Win32	60.17209218						0	24	24	24	1
z	1	0.7576						ORDIGNO	p	7	15	monitoring	250	parola	1	ong	0	no	FG18M8	18		2021-10-11_21h49.03.540	THAI_DOC	2021.2.3	Win32	60.17209218						0	25	25	25	1
	0							METALO	np	6	0	monitoring	0	nonparola	2	ong	0	no	FG18M8	18		2021-10-11_21h49.03.540	THAI_DOC	2021.2.3	Win32	60.17209218						0	26	26	26	1
m	1	0.7525						GAVERA	np	6	0	monitoring	500	nonparola	2	ong	0	no	FG18M8	18		2021-10-11_21h49.03.540	THAI_DOC	2021.2.3	Win32	60.17209218						0	27	27	27	1
z	1	0.7534						INSERTO	p	7	9	monitoring	0	parola	1	ong	0	no	FG18M8	18		2021-10-11_21h49.03.540	THAI_DOC	2021.2.3	Win32	60.17209218						0	28	28	28	1
z	1	0.8838						VICARIO	p	7	9	monitoring	500	parola	1	ong	0	no	FG18M8	18		2021-10-11_21h49.03.540	THAI_DOC	2021.2.3	Win32	60.17209218						0	29	29	29	1
m	1	0.6166						ACENDA	np	6	0	monitoring	0	nonparola	2	ong	0	no	FG18M8	18		2021-10-11_21h49.03.540	THAI_DOC	2021.2.3	Win32	60.17209218						0	30	30	30	1
m	0	0.7604						DECADE	p	6	7	monitoring	0	parola	1	ong	0	no	FG18M8	18		2021-10-11_21h49.03.540	THAI_DOC	2021.2.3	Win32	60.17209218						0	31	31	31	1
m	1	0.8357						PALETE	np	6	0	monitoring	500	nonparola	2	ong	0	no	FG18M8	18		2021-10-11_21h49.03.540	THAI_DOC	2021.2.3	Win32	60.17209218						0	32	32	32	1
z	1	0.602						SENAPE	p	6	17	monitoring	500	parola	1	ong	0	no	FG18M8	18		2021-10-11_21h49.03.540	THAI_DOC	2021.2.3	Win32	60.17209218						0	33	33	33	1
m	1	1.2686						TENTONO	np	7	0	monitoring	0	nonparola	2	ong	0	no	FG18M8	18		2021-10-11_21h49.03.540	THAI_DOC	2021.2.3	Win32	60.17209218						0	34	34	34	1
l	1	0.747						MANICO	p	6	12	monitoring	0	l	1	pmcue	0	no	FG18M8	18		2021-10-11_21h49.03.540	THAI_DOC	2021.2.3	Win32	60.17209218						0	35	35	35	1
z	1	0.7376						GETTONE	p	7	5	monitoring	250	parola	1	ong	0	no	FG18M8	18		2021-10-11_21h49.03.540	THAI_DOC	2021.2.3	Win32	60.17209218						0	36	36	36	1
m	1	0.7345						CALERA	np	6	0	monitoring	500	nonparola	2	ong	0	no	FG18M8	18		2021-10-11_21h49.03.540	THAI_DOC	2021.2.3	Win32	60.17209218						0	37	37	37	1
z	1	0.5893						USTIONE	p	7	20	monitoring	500	parola	1	ong	0	no	FG18M8	18		2021-10-11_21h49.03.540	THAI_DOC	2021.2.3	Win32	60.17209218						0	38	38	38	1
z	1	1.6954						LEGNAME	p	7	7	monitoring	0	parola	1	ong	0	no	FG18M8	18		2021-10-11_21h49.03.540	THAI_DOC	2021.2.3	Win32	60.17209218						0	39	39	39	1
m	1	1.1102						MODIVO	np	6	0	monitoring	0	nonparola	2	ong	0	no	FG18M8	18		2021-10-11_21h49.03.540	THAI_DOC	2021.2.3	Win32	60.17209218						0	40	40	40	1
z	1	0.8912						RADURA	p	6	9	monitoring	0	parola	1	ong	0	no	FG18M8	18		2021-10-11_21h49.03.540	THAI_DOC	2021.2.3	Win32	60.17209218						0	41	41	41	1
m	1	0.8684						TUANTO	np	6	0	monitoring	250	nonparola	2	ong	0	no	FG18M8	18		2021-10-11_21h49.03.540	THAI_DOC	2021.2.3	Win32	60.17209218						0	42	42	42	1
z	1	0.4945						PICCONE	p	7	11	monitoring	0	parola	1	ong	0	no	FG18M8	18		2021-10-11_21h49.03.540	THAI_DOC	2021.2.3	Win32	60.17209218						0	43	43	43	1
m	1	0.7631						LACREME	np	7	0	monitoring	250	nonparola	2	ong	0	no	FG18M8	18		2021-10-11_21h49.03.540	THAI_DOC	2021.2.3	Win32	60.17209218						0	44	44	44	1
m	1	0.8299						DILITTA	np	7	0	monitoring	500	nonparola	2	ong	0	no	FG18M8	18		2021-10-11_21h49.03.540	THAI_DOC	2021.2.3	Win32	60.17209218						0	45	45	45	1
l	1	0.8634						TOMANTE	np	7	0	monitoring	0	l	2	pmcue	0	no	FG18M8	18		2021-10-11_21h49.03.540	THAI_DOC	2021.2.3	Win32	60.17209218						0	46	46	46	1
z	1	0.5596						OTTONE	p	6	17	monitoring	500	parola	1	ong	0	no	FG18M8	18		2021-10-11_21h49.03.540	THAI_DOC	2021.2.3	Win32	60.17209218						0	47	47	47	1
m	0	0.5714						GAZEBO	p	6	8	monitoring	0	parola	1	ong	0	no	FG18M8	18		2021-10-11_21h49.03.540	THAI_DOC	2021.2.3	Win32	60.17209218						0	48	48	48	1
m	1	0.7453						NENICO	np	6	0	monitoring	250	nonparola	2	ong	0	no	FG18M8	18		2021-10-11_21h49.03.540	THAI_DOC	2021.2.3	Win32	60.17209218						0	49	49	49	1
z	1	0.6583						ARPIONE	p	7	12	monitoring	250	parola	1	ong	0	no	FG18M8	18		2021-10-11_21h49.03.540	THAI_DOC	2021.2.3	Win32	60.17209218						0	50	50	50	1
m	1	1.7673						VANIGIA	np	7	0	monitoring	500	nonparola	2	ong	0	no	FG18M8	18		2021-10-11_21h49.03.540	THAI_DOC	2021.2.3	Win32	60.17209218						0	51	51	51	1
m	1	0.7231						EBLISSE	np	7	0	monitoring	0	nonparola	2	ong	0	no	FG18M8	18		2021-10-11_21h49.03.540	THAI_DOC	2021.2.3	Win32	60.17209218						0	52	52	52	1
z	1	0.6096						CARTINA	p	7	13	monitoring	250	parola	1	ong	0	no	FG18M8	18		2021-10-11_21h49.03.540	THAI_DOC	2021.2.3	Win32	60.17209218						0	53	53	53	1
m	1	0.8123						TECITA	np	6	0	monitoring	500	nonparola	2	ong	0	no	FG18M8	18		2021-10-11_21h49.03.540	THAI_DOC	2021.2.3	Win32	60.17209218						0	54	54	54	1
z	1	0.7335						FELINO	p	6	9	monitoring	500	parola	1	ong	0	no	FG18M8	18		2021-10-11_21h49.03.540	THAI_DOC	2021.2.3	Win32	60.17209218						0	55	55	55	1
m	1	1.1611						GINEVRO	np	7	0	monitoring	250	nonparola	2	ong	0	no	FG18M8	18		2021-10-11_21h49.03.540	THAI_DOC	2021.2.3	Win32	60.17209218						0	56	56	56	1
m	1	0.6504						ELANCO	np	6	0	monitoring	250	nonparola	2	ong	0	no	FG18M8	18		2021-10-11_21h49.03.540	THAI_DOC	2021.2.3	Win32	60.17209218						0	57	57	57	1
z	1	0.6344						BIDONE	p	6	13	monitoring	0	parola	1	ong	0	no	FG18M8	18		2021-10-11_21h49.03.540	THAI_DOC	2021.2.3	Win32	60.17209218						0	58	58	58	1
z	1	1.1014						LEMURE	p	6	3	monitoring	500	parola	1	ong	0	no	FG18M8	18		2021-10-11_21h49.03.540	THAI_DOC	2021.2.3	Win32	60.17209218						0	59	59	59	1
l	1	0.717						SAGOMA	p	6	0	monitoring	250	l	1	pmcue	0	no	FG18M8	18		2021-10-11_21h49.03.540	THAI_DOC	2021.2.3	Win32	60.17209218						0	60	60	60	1
z	1	0.6009						REPERTO	p	7	7	monitoring	0	parola	1	ong	0	no	FG18M8	18		2021-10-11_21h49.03.540	THAI_DOC	2021.2.3	Win32	60.17209218						0	61	61	61	1
m	1	0.6791						MIDULLO	np	7	0	monitoring	250	nonparola	2	ong	0	no	FG18M8	18		2021-10-11_21h49.03.540	THAI_DOC	2021.2.3	Win32	60.17209218						0	62	62	62	1
m	1	0.7291						DANNOLA	np	7	0	monitoring	500	nonparola	2	ong	0	no	FG18M8	18		2021-10-11_21h49.03.540	THAI_DOC	2021.2.3	Win32	60.17209218						0	63	63	63	1
z	1	0.5468						ORFANO	p	6	9	monitoring	500	parola	1	ong	0	no	FG18M8	18		2021-10-11_21h49.03.540	THAI_DOC	2021.2.3	Win32	60.17209218						0	64	64	64	1
m	1	0.5961						BANENA	np	6	0	monitoring	250	nonparola	2	ong	0	no	FG18M8	18		2021-10-11_21h49.03.540	THAI_DOC	2021.2.3	Win32	60.17209218						0	65	65	65	1
m	1	0.7293						FERPATA	np	7	0	monitoring	0	nonparola	2	ong	0	no	FG18M8	18		2021-10-11_21h49.03.540	THAI_DOC	2021.2.3	Win32	60.17209218						0	66	66	66	1
z	1	0.6062						NEURONE	p	7	11	monitoring	250	parola	1	ong	0	no	FG18M8	18		2021-10-11_21h49.03.540	THAI_DOC	2021.2.3	Win32	60.17209218						0	67	67	67	1
m	1	1.9328						LATTERA	np	7	0	monitoring	500	nonparola	2	ong	0	no	FG18M8	18		2021-10-11_21h49.03.540	THAI_DOC	2021.2.3	Win32	60.17209218						0	68	68	68	1
m	1	0.8903						GESIONE	np	7	0	monitoring	500	nonparola	2	ong	0	no	FG18M8	18		2021-10-11_21h49.03.540	THAI_DOC	2021.2.3	Win32	60.17209218						0	69	69	69	1
z	1	1.1178						PEDANA	p	6	18	monitoring	500	parola	1	ong	0	no	FG18M8	18		2021-10-11_21h49.03.540	THAI_DOC	2021.2.3	Win32	60.17209218						0	70	70	70	1
l	1	0.6735						MACIATA	np	7	0	monitoring	500	l	2	pmcue	0	no	FG18M8	18		2021-10-11_21h49.03.540	THAI_DOC	2021.2.3	Win32	60.17209218						0	71	71	71	1
m	1	0.8673						FIOLINO	np	7	0	monitoring	250	nonparola	2	ong	0	no	FG18M8	18		2021-10-11_21h49.03.540	THAI_DOC	2021.2.3	Win32	60.17209218						0	72	72	72	1
z	1	1.4699						INGORGO	p	7	16	monitoring	0	parola	1	ong	0	no	FG18M8	18		2021-10-11_21h49.03.540	THAI_DOC	2021.2.3	Win32	60.17209218						0	73	73	73	1
m	1	0.9835						IMPORO	np	6	0	monitoring	250	nonparola	2	ong	0	no	FG18M8	18		2021-10-11_21h49.03.540	THAI_DOC	2021.2.3	Win32	60.17209218						0	74	74	74	1
z	1	0.634						NOBILE	p	6	29	monitoring	500	parola	1	ong	0	no	FG18M8	18		2021-10-11_21h49.03.540	THAI_DOC	2021.2.3	Win32	60.17209218						0	75	75	75	1
z	1	0.7353						MINIERA	p	7	19	monitoring	500	parola	1	ong	0	no	FG18M8	18		2021-10-11_21h49.03.540	THAI_DOC	2021.2.3	Win32	60.17209218						0	76	76	76	1
m	1	0.8341						ALLARVE	np	7	0	monitoring	500	nonparola	2	ong	0	no	FG18M8	18		2021-10-11_21h49.03.540	THAI_DOC	2021.2.3	Win32	60.17209218						0	77	77	77	1
m	1	0.6554						DIBANO	np	6	0	monitoring	250	nonparola	2	ong	0	no	FG18M8	18		2021-10-11_21h49.03.540	THAI_DOC	2021.2.3	Win32	60.17209218						0	78	78	78	1
z	1	0.5955						FAGOTTO	p	7	7	monitoring	0	parola	1	ong	0	no	FG18M8	18		2021-10-11_21h49.03.540	THAI_DOC	2021.2.3	Win32	60.17209218						0	79	79	79	1
z	1	1.0468						PALUDE	p	6	13	monitoring	0	parola	1	ong	0	no	FG18M8	18		2021-10-11_21h49.03.540	THAI_DOC	2021.2.3	Win32	60.17209218						0	80	80	80	1
m	1	1.0083						MUDINO	np	6	0	monitoring	500	nonparola	2	ong	0	no	FG18M8	18		2021-10-11_21h49.03.540	THAI_DOC	2021.2.3	Win32	60.17209218						0	81	81	81	1
m	1	0.6841						ESTEBA	np	6	0	monitoring	500	nonparola	2	ong	0	no	FG18M8	18		2021-10-11_21h49.03.540	THAI_DOC	2021.2.3	Win32	60.17209218						0	82	82	82	1
l	1	0.8749						MANTIDE	p	7	9	monitoring	250	l	1	pmcue	0	no	FG18M8	18		2021-10-11_21h49.03.540	THAI_DOC	2021.2.3	Win32	60.17209218						0	83	83	83	1
z	1	0.5857						UVETTA	p	6	11	monitoring	500	parola	1	ong	0	no	FG18M8	18		2021-10-11_21h49.03.540	THAI_DOC	2021.2.3	Win32	60.17209218						0	84	84	84	1
z	1	0.5096						ESILIO	p	6	41	monitoring	250	parola	1	ong	0	no	FG18M8	18		2021-10-11_21h49.03.540	THAI_DOC	2021.2.3	Win32	60.17209218						0	85	85	85	1
z	0	0.6181						RECRUTA	np	7	0	monitoring	500	nonparola	2	ong	0	no	FG18M8	18		2021-10-11_21h49.03.540	THAI_DOC	2021.2.3	Win32	60.17209218						0	86	86	86	1
z	1	0.4949						TIMONE	p	7	31	monitoring	250	parola	1	ong	0	no	FG18M8	18		2021-10-11_21h49.03.540	THAI_DOC	2021.2.3	Win32	60.17209218						0	87	87	87	1
z	1	0.5285						CAVOLO	p	6	13	monitoring	0	parola	1	ong	0	no	FG18M8	18		2021-10-11_21h49.03.540	THAI_DOC	2021.2.3	Win32	60.17209218						0	88	88	88	1
m	1	1.0708						NOTTARE	np	7	0	monitoring	500	nonparola	2	ong	0	no	FG18M8	18		2021-10-11_21h49.03.540	THAI_DOC	2021.2.3	Win32	60.17209218						0	89	89	89	1
z	1	0.9273						LICHENE	p	7	7	monitoring	0	parola	1	ong	0	no	FG18M8	18		2021-10-11_21h49.03.540	THAI_DOC	2021.2.3	Win32	60.17209218						0	90	90	90	1
m	1	0.7965						PUSTINO	np	7	0	monitoring	500	nonparola	2	ong	0	no	FG18M8	18		2021-10-11_21h49.03.540	THAI_DOC	2021.2.3	Win32	60.17209218						0	91	91	91	1
z	1	0.8254						MULINO	p	6	7	monitoring	0	parola	1	ong	0	no	FG18M8	18		2021-10-11_21h49.03.540	THAI_DOC	2021.2.3	Win32	60.17209218						0	92	92	92	1
m	1	0.6192						VAROLO	np	6	0	monitoring	0	nonparola	2	ong	0	no	FG18M8	18		2021-10-11_21h49.03.540	THAI_DOC	2021.2.3	Win32	60.17209218						0	93	93	93	1
l	1	1.0999						ENIGMA	p	6	9	monitoring	500	l	1	pmcue	0	no	FG18M8	18		2021-10-11_21h49.03.540	THAI_DOC	2021.2.3	Win32	60.17209218						0	94	94	94	1
z	1	0.6137						NARICE	p	6	15	monitoring	250	parola	1	ong	0	no	FG18M8	18		2021-10-11_21h49.03.540	THAI_DOC	2021.2.3	Win32	60.17209218						0	95	95	95	1
z	0	0.574						CAVIDE	np	6	0	monitoring	500	nonparola	2	ong	0	no	FG18M8	18		2021-10-11_21h49.03.540	THAI_DOC	2021.2.3	Win32	60.17209218						0	96	96	96	1
	0							VOLACE	np	6	0	monitoring	0	nonparola	2	ong	0	no	FG18M8	18		2021-10-11_21h49.03.540	THAI_DOC	2021.2.3	Win32	60.17209218						0	97	97	97	1
m	1	0.9271						SADICE	np	6	0	monitoring	0	nonparola	2	ong	0	no	FG18M8	18		2021-10-11_21h49.03.540	THAI_DOC	2021.2.3	Win32	60.17209218						0	98	98	98	1
z	1	0.6978						VORTICE	p	7	14	monitoring	250	parola	1	ong	0	no	FG18M8	18		2021-10-11_21h49.03.540	THAI_DOC	2021.2.3	Win32	60.17209218						0	99	99	99	1
																			FG18M8	18		2021-10-11_21h49.03.540	THAI_DOC	2021.2.3	Win32	60.17209218											y	1	3.1592	n	1	4.2039	n	1	1.7008
