# Supplementary material for: Thinking about it: the impact of COVID-19-related stimuli on prospective memory
Source: PeerJ. 2023 Nov 16;11:e16389. doi: 10.7717/peerj.16389 (PMC10657566; doi:10.7717/peerj.16389)
Supplement: Supplemental Information 4 — The raw data from both the task and the questionnaire. Both folders are divided in the three conditions (COV, DOC, and NEGA) depending on the presented video clip. [file peerj-11-16389-s004.zip › Data/RAW_Data_Task/DOC_version/LB25M22_doc.csv]

trial_key.keys	trial_key.corr	trial_key.rt	trials_loop_practice.thisRepN	trials_loop_practice.thisTrialN	trials_loop_practice.thisN	trials_loop_practice.thisIndex	trials_loop_practice.ran	stimolo	parolanonparola	lunghezza	frequenza	blocco	jitter	rispcorr	StimTrig	stim_type	stimulus_after	underline	ID_Soggetto*	Età*	Sesso	date	expName	psychopyVersion	OS	frameRate	trials_loop_baseline.thisRepN	trials_loop_baseline.thisTrialN	trials_loop_baseline.thisN	trials_loop_baseline.thisIndex	trials_loop_baseline.ran	trials_loop_attention.thisRepN	trials_loop_attention.thisTrialN	trials_loop_attention.thisN	trials_loop_attention.thisIndex	trials_loop_attention.ran	neutral1_key.keys	neutral1_key.corr	neutral1_key.rt	neutral1_key_2.keys	neutral1_key_2.corr	neutral1_key_2.rt	neutral1_key_3.keys	neutral1_key_3.corr	neutral1_key_3.rt
m	1	0.7787	0	0	0	0	1	ARANCIA	p	7	31	practice	500	parola	1	ong	0	no	LB25M22	25	M	2021-12-22_10h36.51.829	THAI_DOC	2021.2.3	MacIntel	59.81934558
z	1	0.7758	0	1	1	1	1	RECINA	np	6	0	practice	500	nonparola	2	ong	0	no	LB25M22	25	M	2021-12-22_10h36.51.829	THAI_DOC	2021.2.3	MacIntel	59.81934558
z	1	0.7791	0	2	2	2	1	TUCCANA	np	7	0	practice	250	nonparola	2	ong	0	no	LB25M22	25	M	2021-12-22_10h36.51.829	THAI_DOC	2021.2.3	MacIntel	59.81934558
m	1	0.6517	0	3	3	3	1	PETTINE	p	7	1	practice	0	parola	1	ong	0	no	LB25M22	25	M	2021-12-22_10h36.51.829	THAI_DOC	2021.2.3	MacIntel	59.81934558
z	1	0.8465	0	4	4	4	1	INFITO	np	6	0	practice	500	nonparola	2	ong	0	no	LB25M22	25	M	2021-12-22_10h36.51.829	THAI_DOC	2021.2.3	MacIntel	59.81934558
m	1	0.6948	0	5	5	5	1	GIUDICE	p	7	374	practice	500	parola	1	ong	0	no	LB25M22	25	M	2021-12-22_10h36.51.829	THAI_DOC	2021.2.3	MacIntel	59.81934558
m	1	0.6504	0	6	6	6	1	VOLANTE	p	7	89	practice	0	parola	1	ong	0	no	LB25M22	25	M	2021-12-22_10h36.51.829	THAI_DOC	2021.2.3	MacIntel	59.81934558
z	1	0.6108	0	7	7	7	1	CUBELA	np	6	0	practice	250	nonparola	2	ong	0	no	LB25M22	25	M	2021-12-22_10h36.51.829	THAI_DOC	2021.2.3	MacIntel	59.81934558
z	1	0.6803	0	8	8	8	1	LUGGINE	np	7	0	practice	0	nonparola	2	ong	0	no	LB25M22	25	M	2021-12-22_10h36.51.829	THAI_DOC	2021.2.3	MacIntel	59.81934558
m	1	0.6938	0	9	9	9	1	DISEGNO	p	7	201	practice	0	parola	1	ong	0	no	LB25M22	25	M	2021-12-22_10h36.51.829	THAI_DOC	2021.2.3	MacIntel	59.81934558
m	1	0.6843						RELITTO	p	7	8	baseline	500	parola	1	ong	0	no	LB25M22	25	M	2021-12-22_10h36.51.829	THAI_DOC	2021.2.3	MacIntel	59.81934558	0	0	0	0	1
m	1	0.7227						GERANIO	p	7	12	baseline	250	parola	1	ong	0	no	LB25M22	25	M	2021-12-22_10h36.51.829	THAI_DOC	2021.2.3	MacIntel	59.81934558	0	1	1	1	1
z	1	0.6602						VANANGA	np	7	0	baseline	0	nonparola	2	ong	0	no	LB25M22	25	M	2021-12-22_10h36.51.829	THAI_DOC	2021.2.3	MacIntel	59.81934558	0	2	2	2	1
m	1	0.8654						NATICA	p	6	5	baseline	250	parola	1	ong	0	no	LB25M22	25	M	2021-12-22_10h36.51.829	THAI_DOC	2021.2.3	MacIntel	59.81934558	0	3	3	3	1
z	1	0.6191						USTELLO	np	7	0	baseline	500	nonparola	2	ong	0	no	LB25M22	25	M	2021-12-22_10h36.51.829	THAI_DOC	2021.2.3	MacIntel	59.81934558	0	4	4	4	1
m	1	0.6107						METANO	p	6	17	baseline	250	parola	1	ong	0	no	LB25M22	25	M	2021-12-22_10h36.51.829	THAI_DOC	2021.2.3	MacIntel	59.81934558	0	5	5	5	1
m	0	0.9058						FIURIA	np	6	0	baseline	500	nonparola	2	ong	0	no	LB25M22	25	M	2021-12-22_10h36.51.829	THAI_DOC	2021.2.3	MacIntel	59.81934558	0	6	6	6	1
m	1	0.6642						SUGHERO	p	7	5	baseline	250	parola	1	ong	0	no	LB25M22	25	M	2021-12-22_10h36.51.829	THAI_DOC	2021.2.3	MacIntel	59.81934558	0	7	7	7	1
z	1	0.9026						PIROTA	np	6	0	baseline	250	nonparola	2	ong	0	no	LB25M22	25	M	2021-12-22_10h36.51.829	THAI_DOC	2021.2.3	MacIntel	59.81934558	0	8	8	8	1
z	1	0.6614						BAMBORA	np	7	0	baseline	0	nonparola	2	ong	0	no	LB25M22	25	M	2021-12-22_10h36.51.829	THAI_DOC	2021.2.3	MacIntel	59.81934558	0	9	9	9	1
m	1	0.5591						PETALO	p	6	27	baseline	250	parola	1	ong	0	no	LB25M22	25	M	2021-12-22_10h36.51.829	THAI_DOC	2021.2.3	MacIntel	59.81934558	0	10	10	10	1
m	1	0.8128						ELMETTO	p	7	5	baseline	0	parola	1	ong	0	no	LB25M22	25	M	2021-12-22_10h36.51.829	THAI_DOC	2021.2.3	MacIntel	59.81934558	0	11	11	11	1
z	1	0.7163						DOBILE	np	6	0	baseline	250	nonparola	2	ong	0	no	LB25M22	25	M	2021-12-22_10h36.51.829	THAI_DOC	2021.2.3	MacIntel	59.81934558	0	12	12	12	1
z	0	0.9561						BAVERO	p	6	7	baseline	0	parola	1	ong	0	no	LB25M22	25	M	2021-12-22_10h36.51.829	THAI_DOC	2021.2.3	MacIntel	59.81934558	0	13	13	13	1
m	1	1.2129						VALENZA	p	7	10	baseline	500	parola	1	ong	0	no	LB25M22	25	M	2021-12-22_10h36.51.829	THAI_DOC	2021.2.3	MacIntel	59.81934558	0	14	14	14	1
z	1	0.8996						ORDONE	np	6	0	baseline	250	nonparola	2	ong	0	no	LB25M22	25	M	2021-12-22_10h36.51.829	THAI_DOC	2021.2.3	MacIntel	59.81934558	0	15	15	15	1
z	1	0.7772						TERPONE	np	7	0	baseline	250	nonparola	2	ong	0	no	LB25M22	25	M	2021-12-22_10h36.51.829	THAI_DOC	2021.2.3	MacIntel	59.81934558	0	16	16	16	1
m	1	0.7253						INCHINO	p	7	10	baseline	250	parola	1	ong	0	no	LB25M22	25	M	2021-12-22_10h36.51.829	THAI_DOC	2021.2.3	MacIntel	59.81934558	0	17	17	17	1
m	1	1.4134						ETTARO	p	6	31	baseline	0	parola	1	ong	0	no	LB25M22	25	M	2021-12-22_10h36.51.829	THAI_DOC	2021.2.3	MacIntel	59.81934558	0	18	18	18	1
z	1	0.6642						LUVACA	np	6	0	baseline	250	nonparola	2	ong	0	no	LB25M22	25	M	2021-12-22_10h36.51.829	THAI_DOC	2021.2.3	MacIntel	59.81934558	0	19	19	19	1
m	1	0.9541						DUETTO	p	6	23	baseline	500	parola	1	ong	0	no	LB25M22	25	M	2021-12-22_10h36.51.829	THAI_DOC	2021.2.3	MacIntel	59.81934558	0	20	20	20	1
z	1	0.7479						PUPILE	np	6	0	baseline	250	nonparola	2	ong	0	no	LB25M22	25	M	2021-12-22_10h36.51.829	THAI_DOC	2021.2.3	MacIntel	59.81934558	0	21	21	21	1
z	1	0.7551						STOVACO	np	7	0	baseline	0	nonparola	2	ong	0	no	LB25M22	25	M	2021-12-22_10h36.51.829	THAI_DOC	2021.2.3	MacIntel	59.81934558	0	22	22	22	1
m	1	0.9729						BARILE	p	6	7	baseline	500	parola	1	ong	0	no	LB25M22	25	M	2021-12-22_10h36.51.829	THAI_DOC	2021.2.3	MacIntel	59.81934558	0	23	23	23	1
z	1	0.6582						RANAIO	np	6	0	baseline	250	nonparola	2	ong	0	no	LB25M22	25	M	2021-12-22_10h36.51.829	THAI_DOC	2021.2.3	MacIntel	59.81934558	0	24	24	24	1
m	1	0.7909						CAVERNA	p	7	14	baseline	250	parola	1	ong	0	no	LB25M22	25	M	2021-12-22_10h36.51.829	THAI_DOC	2021.2.3	MacIntel	59.81934558	0	25	25	25	1
z	1	0.6443						ROTOIA	np	7	0	baseline	500	nonparola	2	ong	0	no	LB25M22	25	M	2021-12-22_10h36.51.829	THAI_DOC	2021.2.3	MacIntel	59.81934558	0	26	26	26	1
m	1	0.8488						ALTURA	p	6	8	baseline	500	parola	1	ong	0	no	LB25M22	25	M	2021-12-22_10h36.51.829	THAI_DOC	2021.2.3	MacIntel	59.81934558	0	27	27	27	1
m	1	0.6117						DIPINTO	p	7	21	baseline	0	parola	1	ong	0	no	LB25M22	25	M	2021-12-22_10h36.51.829	THAI_DOC	2021.2.3	MacIntel	59.81934558	0	28	28	28	1
m	1	0.774						LEGUME	p	6	11	baseline	250	parola	1	ong	0	no	LB25M22	25	M	2021-12-22_10h36.51.829	THAI_DOC	2021.2.3	MacIntel	59.81934558	0	29	29	29	1
z	1	0.9049						FEDINO	np	6	0	baseline	500	nonparola	2	ong	0	no	LB25M22	25	M	2021-12-22_10h36.51.829	THAI_DOC	2021.2.3	MacIntel	59.81934558	0	30	30	30	1
m	1	0.5768						MENSOLA	p	7	7	baseline	0	parola	1	ong	0	no	LB25M22	25	M	2021-12-22_10h36.51.829	THAI_DOC	2021.2.3	MacIntel	59.81934558	0	31	31	31	1
z	1	1.0344						ALCUME	np	6	0	baseline	500	nonparola	2	ong	0	no	LB25M22	25	M	2021-12-22_10h36.51.829	THAI_DOC	2021.2.3	MacIntel	59.81934558	0	32	32	32	1
z	0	0.7298						INNESTO	p	6	13	baseline	0	parola	1	ong	0	no	LB25M22	25	M	2021-12-22_10h36.51.829	THAI_DOC	2021.2.3	MacIntel	59.81934558	0	33	33	33	1
z	1	0.7886						LAVENDA	np	7	0	baseline	0	nonparola	2	ong	0	no	LB25M22	25	M	2021-12-22_10h36.51.829	THAI_DOC	2021.2.3	MacIntel	59.81934558	0	34	34	34	1
m	1	0.6729						SLAVINA	p	7	5	baseline	500	parola	1	ong	0	no	LB25M22	25	M	2021-12-22_10h36.51.829	THAI_DOC	2021.2.3	MacIntel	59.81934558	0	35	35	35	1
m	1	0.7426						ORMONE	p	6	6	baseline	500	parola	1	ong	0	no	LB25M22	25	M	2021-12-22_10h36.51.829	THAI_DOC	2021.2.3	MacIntel	59.81934558	0	36	36	36	1
z	1	0.8382						UMIONE	np	6	0	baseline	0	nonparola	2	ong	0	no	LB25M22	25	M	2021-12-22_10h36.51.829	THAI_DOC	2021.2.3	MacIntel	59.81934558	0	37	37	37	1
m	1	0.7923						SALAME	p	6	14	baseline	0	parola	1	ong	0	no	LB25M22	25	M	2021-12-22_10h36.51.829	THAI_DOC	2021.2.3	MacIntel	59.81934558	0	38	38	38	1
z	1	1.1339						GANDOLA	np	7	0	baseline	500	nonparola	2	ong	0	no	LB25M22	25	M	2021-12-22_10h36.51.829	THAI_DOC	2021.2.3	MacIntel	59.81934558	0	39	39	39	1
z	1	0.8232						DIGEGNO	np	7	0	baseline	500	nonparola	2	ong	0	no	LB25M22	25	M	2021-12-22_10h36.51.829	THAI_DOC	2021.2.3	MacIntel	59.81934558	0	40	40	40	1
z	1	0.6129						BACRECA	np	7	0	baseline	0	nonparola	2	ong	0	no	LB25M22	25	M	2021-12-22_10h36.51.829	THAI_DOC	2021.2.3	MacIntel	59.81934558	0	41	41	41	1
m	1	0.6368						RUDERE	p	6	8	baseline	250	parola	1	ong	0	no	LB25M22	25	M	2021-12-22_10h36.51.829	THAI_DOC	2021.2.3	MacIntel	59.81934558	0	42	42	42	1
z	1	0.6226						OSCITE	np	6	0	baseline	250	nonparola	2	ong	0	no	LB25M22	25	M	2021-12-22_10h36.51.829	THAI_DOC	2021.2.3	MacIntel	59.81934558	0	43	43	43	1
m	1	0.5177						NETTARE	p	7	14	baseline	500	parola	1	ong	0	no	LB25M22	25	M	2021-12-22_10h36.51.829	THAI_DOC	2021.2.3	MacIntel	59.81934558	0	44	44	44	1
z	1	0.7468						PENTERA	np	7	0	baseline	0	nonparola	2	ong	0	no	LB25M22	25	M	2021-12-22_10h36.51.829	THAI_DOC	2021.2.3	MacIntel	59.81934558	0	45	45	45	1
z	1	0.6934						NEBOZIO	np	7	0	baseline	250	nonparola	2	ong	0	no	LB25M22	25	M	2021-12-22_10h36.51.829	THAI_DOC	2021.2.3	MacIntel	59.81934558	0	46	46	46	1
m	1	1.0769						ZATTERA	p	7	14	baseline	500	parola	1	ong	0	no	LB25M22	25	M	2021-12-22_10h36.51.829	THAI_DOC	2021.2.3	MacIntel	59.81934558	0	47	47	47	1
z	0	0.5965						LAMIERA	p	7	11	baseline	500	parola	1	ong	0	no	LB25M22	25	M	2021-12-22_10h36.51.829	THAI_DOC	2021.2.3	MacIntel	59.81934558	0	48	48	48	1
z	1	0.5383						CULINA	np	6	0	baseline	500	nonparola	2	ong	0	no	LB25M22	25	M	2021-12-22_10h36.51.829	THAI_DOC	2021.2.3	MacIntel	59.81934558	0	49	49	49	1
m	1	0.7871						FALANGE	p	7	9	baseline	250	parola	1	ong	0	no	LB25M22	25	M	2021-12-22_10h36.51.829	THAI_DOC	2021.2.3	MacIntel	59.81934558	0	50	50	50	1
m	1	0.5397						PEDALE	p	6	16	baseline	500	parola	1	ong	0	no	LB25M22	25	M	2021-12-22_10h36.51.829	THAI_DOC	2021.2.3	MacIntel	59.81934558	0	51	51	51	1
z	1	0.6565						METARDO	np	7	0	baseline	500	nonparola	2	ong	0	no	LB25M22	25	M	2021-12-22_10h36.51.829	THAI_DOC	2021.2.3	MacIntel	59.81934558	0	52	52	52	1
m	1	1.0297						EMPORIO	p	7	3	baseline	250	parola	1	ong	0	no	LB25M22	25	M	2021-12-22_10h36.51.829	THAI_DOC	2021.2.3	MacIntel	59.81934558	0	53	53	53	1
z	1	0.6125						TAPORE	np	6	0	baseline	0	nonparola	2	ong	0	no	LB25M22	25	M	2021-12-22_10h36.51.829	THAI_DOC	2021.2.3	MacIntel	59.81934558	0	54	54	54	1
z	1	1.1912						DENTIDE	np	7	0	baseline	250	nonparola	2	ong	0	no	LB25M22	25	M	2021-12-22_10h36.51.829	THAI_DOC	2021.2.3	MacIntel	59.81934558	0	55	55	55	1
z	1	0.7114						SEPERTO	np	7	0	baseline	500	nonparola	2	ong	0	no	LB25M22	25	M	2021-12-22_10h36.51.829	THAI_DOC	2021.2.3	MacIntel	59.81934558	0	56	56	56	1
m	1	0.9191						MUCOSA	p	6	6	baseline	500	parola	1	ong	0	no	LB25M22	25	M	2021-12-22_10h36.51.829	THAI_DOC	2021.2.3	MacIntel	59.81934558	0	57	57	57	1
z	1	1.0179						BECULLA	np	7	0	baseline	250	nonparola	2	ong	0	no	LB25M22	25	M	2021-12-22_10h36.51.829	THAI_DOC	2021.2.3	MacIntel	59.81934558	0	58	58	58	1
m	1	0.7378						FUCINA	p	6	8	baseline	250	parola	1	ong	0	no	LB25M22	25	M	2021-12-22_10h36.51.829	THAI_DOC	2021.2.3	MacIntel	59.81934558	0	59	59	59	1
m	1	0.6432						ECLISSI	p	7	5	baseline	0	parola	1	ong	0	no	LB25M22	25	M	2021-12-22_10h36.51.829	THAI_DOC	2021.2.3	MacIntel	59.81934558	0	60	60	60	1
m	1	0.6621						TROFEO	p	6	23	baseline	250	parola	1	ong	0	no	LB25M22	25	M	2021-12-22_10h36.51.829	THAI_DOC	2021.2.3	MacIntel	59.81934558	0	61	61	61	1
m	1	0.613						ROTTAME	p	7	7	baseline	0	parola	1	ong	0	no	LB25M22	25	M	2021-12-22_10h36.51.829	THAI_DOC	2021.2.3	MacIntel	59.81934558	0	62	62	62	1
m	0	0.5264						MENDOLO	np	7	0	baseline	500	nonparola	2	ong	0	no	LB25M22	25	M	2021-12-22_10h36.51.829	THAI_DOC	2021.2.3	MacIntel	59.81934558	0	63	63	63	1
z	1	0.8627						ARSINE	np	6	0	baseline	250	nonparola	2	ong	0	no	LB25M22	25	M	2021-12-22_10h36.51.829	THAI_DOC	2021.2.3	MacIntel	59.81934558	0	64	64	64	1
m	1	0.7207						TISANA	p	6	7	baseline	0	parola	1	ong	0	no	LB25M22	25	M	2021-12-22_10h36.51.829	THAI_DOC	2021.2.3	MacIntel	59.81934558	0	65	65	65	1
z	1	1.422						ORLINO	np	6	0	baseline	0	nonparola	2	ong	0	no	LB25M22	25	M	2021-12-22_10h36.51.829	THAI_DOC	2021.2.3	MacIntel	59.81934558	0	66	66	66	1
m	1	0.9355						ARINGA	p	6	9	baseline	500	parola	1	ong	0	no	LB25M22	25	M	2021-12-22_10h36.51.829	THAI_DOC	2021.2.3	MacIntel	59.81934558	0	67	67	67	1
z	1	0.8405						TENGINE	np	7	0	baseline	0	nonparola	2	ong	0	no	LB25M22	25	M	2021-12-22_10h36.51.829	THAI_DOC	2021.2.3	MacIntel	59.81934558	0	68	68	68	1
m	1	0.6187						ATTICO	p	6	6	baseline	500	parola	1	ong	0	no	LB25M22	25	M	2021-12-22_10h36.51.829	THAI_DOC	2021.2.3	MacIntel	59.81934558	0	69	69	69	1
z	1	0.7222						VENORE	np	6	0	baseline	250	nonparola	2	ong	0	no	LB25M22	25	M	2021-12-22_10h36.51.829	THAI_DOC	2021.2.3	MacIntel	59.81934558	0	70	70	70	1
m	1	0.7576						DARSENA	p	7	9	baseline	0	parola	1	ong	0	no	LB25M22	25	M	2021-12-22_10h36.51.829	THAI_DOC	2021.2.3	MacIntel	59.81934558	0	71	71	71	1
z	1	0.7447						ALCIERE	np	7	0	baseline	250	nonparola	2	ong	0	no	LB25M22	25	M	2021-12-22_10h36.51.829	THAI_DOC	2021.2.3	MacIntel	59.81934558	0	72	72	72	1
m	0	0.677						ENTIMO	np	6	0	baseline	0	nonparola	2	ong	0	no	LB25M22	25	M	2021-12-22_10h36.51.829	THAI_DOC	2021.2.3	MacIntel	59.81934558	0	73	73	73	1
m	1	0.8472						LIVIDO	p	6	8	baseline	500	parola	1	ong	0	no	LB25M22	25	M	2021-12-22_10h36.51.829	THAI_DOC	2021.2.3	MacIntel	59.81934558	0	74	74	74	1
m	1	0.6059						NAUSEA	p	6	15	baseline	0	parola	1	ong	0	no	LB25M22	25	M	2021-12-22_10h36.51.829	THAI_DOC	2021.2.3	MacIntel	59.81934558	0	75	75	75	1
z	1	0.7468						VERCACE	np	7	0	baseline	500	nonparola	2	ong	0	no	LB25M22	25	M	2021-12-22_10h36.51.829	THAI_DOC	2021.2.3	MacIntel	59.81934558	0	76	76	76	1
m	1	0.8373						COFANO	p	6	9	baseline	0	parola	1	ong	0	no	LB25M22	25	M	2021-12-22_10h36.51.829	THAI_DOC	2021.2.3	MacIntel	59.81934558	0	77	77	77	1
m	0	1.6588						USPICIO	np	7	0	baseline	250	nonparola	2	ong	0	no	LB25M22	25	M	2021-12-22_10h36.51.829	THAI_DOC	2021.2.3	MacIntel	59.81934558	0	78	78	78	1
m	1	0.6092						IMBUTO	p	6	9	baseline	0	parola	1	ong	0	no	LB25M22	25	M	2021-12-22_10h36.51.829	THAI_DOC	2021.2.3	MacIntel	59.81934558	0	79	79	79	1
z	1	0.8202						SADIVA	np	6	0	baseline	500	nonparola	2	ong	0	no	LB25M22	25	M	2021-12-22_10h36.51.829	THAI_DOC	2021.2.3	MacIntel	59.81934558	0	80	80	80	1
m	1	0.8116						BOZZOLO	p	7	7	baseline	0	parola	1	ong	0	no	LB25M22	25	M	2021-12-22_10h36.51.829	THAI_DOC	2021.2.3	MacIntel	59.81934558	0	81	81	81	1
z	1	1.1042						OMPICCIO	np	7	0	baseline	0	nonparola	2	ong	0	no	LB25M22	25	M	2021-12-22_10h36.51.829	THAI_DOC	2021.2.3	MacIntel	59.81934558	0	82	82	82	1
z	1	0.732						LIMPONE	np	7	0	baseline	500	nonparola	2	ong	0	no	LB25M22	25	M	2021-12-22_10h36.51.829	THAI_DOC	2021.2.3	MacIntel	59.81934558	0	83	83	83	1
z	1	0.9596						NARCICO	np	7	0	baseline	250	nonparola	2	ong	0	no	LB25M22	25	M	2021-12-22_10h36.51.829	THAI_DOC	2021.2.3	MacIntel	59.81934558	0	84	84	84	1
m	1	0.7623						PASCOLO	p	7	7	baseline	0	parola	1	ong	0	no	LB25M22	25	M	2021-12-22_10h36.51.829	THAI_DOC	2021.2.3	MacIntel	59.81934558	0	85	85	85	1
z	1	0.7583						INSOGNA	np	7	0	baseline	250	nonparola	2	ong	0	no	LB25M22	25	M	2021-12-22_10h36.51.829	THAI_DOC	2021.2.3	MacIntel	59.81934558	0	86	86	86	1
m	1	0.8298						PATINA	p	6	14	baseline	250	parola	1	ong	0	no	LB25M22	25	M	2021-12-22_10h36.51.829	THAI_DOC	2021.2.3	MacIntel	59.81934558	0	87	87	87	1
z	1	0.6702						ADOLTO	np	7	0	baseline	0	nonparola	2	ong	0	no	LB25M22	25	M	2021-12-22_10h36.51.829	THAI_DOC	2021.2.3	MacIntel	59.81934558	0	88	88	88	1
m	1	0.6619						UTENTE	p	6	34	baseline	0	parola	1	ong	0	no	LB25M22	25	M	2021-12-22_10h36.51.829	THAI_DOC	2021.2.3	MacIntel	59.81934558	0	89	89	89	1
z	1	0.6554						CIPELLA	np	7	0	baseline	500	nonparola	2	ong	0	no	LB25M22	25	M	2021-12-22_10h36.51.829	THAI_DOC	2021.2.3	MacIntel	59.81934558	0	90	90	90	1
m	1	0.8555						GINEPRO	p	7	10	baseline	0	parola	1	ong	0	no	LB25M22	25	M	2021-12-22_10h36.51.829	THAI_DOC	2021.2.3	MacIntel	59.81934558	0	91	91	91	1
z	1	0.792						NONATO	np	6	0	baseline	500	nonparola	2	ong	0	no	LB25M22	25	M	2021-12-22_10h36.51.829	THAI_DOC	2021.2.3	MacIntel	59.81934558	0	92	92	92	1
m	1	0.6265						CALICE	p	6	10	baseline	0	parola	1	ong	0	no	LB25M22	25	M	2021-12-22_10h36.51.829	THAI_DOC	2021.2.3	MacIntel	59.81934558	0	93	93	93	1
m	1	0.6283						TORACE	p	6	31	baseline	250	parola	1	ong	0	no	LB25M22	25	M	2021-12-22_10h36.51.829	THAI_DOC	2021.2.3	MacIntel	59.81934558	0	94	94	94	1
m	1	1.2726						REDINE	p	6	8	baseline	500	parola	1	ong	0	no	LB25M22	25	M	2021-12-22_10h36.51.829	THAI_DOC	2021.2.3	MacIntel	59.81934558	0	95	95	95	1
m	1	0.6863						GOMITO	p	6	35	baseline	0	parola	1	ong	0	no	LB25M22	25	M	2021-12-22_10h36.51.829	THAI_DOC	2021.2.3	MacIntel	59.81934558	0	96	96	96	1
z	1	0.7392						INGENSO	np	7	0	baseline	500	nonparola	2	ong	0	no	LB25M22	25	M	2021-12-22_10h36.51.829	THAI_DOC	2021.2.3	MacIntel	59.81934558	0	97	97	97	1
z	1	0.772						COVALLO	np	7	0	baseline	250	nonparola	2	ong	0	no	LB25M22	25	M	2021-12-22_10h36.51.829	THAI_DOC	2021.2.3	MacIntel	59.81934558	0	98	98	98	1
m	1	1.3097						MONACO	p	6	24	baseline	250	parola	1	ong	0	no	LB25M22	25	M	2021-12-22_10h36.51.829	THAI_DOC	2021.2.3	MacIntel	59.81934558	0	99	99	99	1
m	1	1.1885						DILUVIO	p	7	34	monitoring	0	parola	1	ong	0	no	LB25M22	25	M	2021-12-22_10h36.51.829	THAI_DOC	2021.2.3	MacIntel	59.81934558						0	0	0	0	1
z	1	1.0138						PADATO	np	6	0	monitoring	250	nonparola	2	ong	0	no	LB25M22	25	M	2021-12-22_10h36.51.829	THAI_DOC	2021.2.3	MacIntel	59.81934558						0	1	1	1	1
m	1	0.8563						STIVALE	p	7	10	monitoring	0	parola	1	ong	0	no	LB25M22	25	M	2021-12-22_10h36.51.829	THAI_DOC	2021.2.3	MacIntel	59.81934558						0	2	2	2	1
	0							BAMMINO	np	7	0	monitoring	0	nonparola	2	ong	0	no	LB25M22	25	M	2021-12-22_10h36.51.829	THAI_DOC	2021.2.3	MacIntel	59.81934558						0	3	3	3	1
z	1	0.8507						NUDOLA	np	6	0	monitoring	250	nonparola	2	ong	0	no	LB25M22	25	M	2021-12-22_10h36.51.829	THAI_DOC	2021.2.3	MacIntel	59.81934558						0	4	4	4	1
z	0	1.5158						ZAMPINO	p	7	6	monitoring	500	parola	1	ong	0	no	LB25M22	25	M	2021-12-22_10h36.51.829	THAI_DOC	2021.2.3	MacIntel	59.81934558						0	5	5	5	1
m	1	0.9926						CALDAIA	p	7	12	monitoring	250	parola	1	ong	0	no	LB25M22	25	M	2021-12-22_10h36.51.829	THAI_DOC	2021.2.3	MacIntel	59.81934558						0	6	6	6	1
m	0	0.7587						FULGINE	np	7	0	monitoring	0	nonparola	2	ong	0	no	LB25M22	25	M	2021-12-22_10h36.51.829	THAI_DOC	2021.2.3	MacIntel	59.81934558						0	7	7	7	1
m	1	0.8529						URANIO	p	6	9	monitoring	250	parola	1	ong	0	no	LB25M22	25	M	2021-12-22_10h36.51.829	THAI_DOC	2021.2.3	MacIntel	59.81934558						0	8	8	8	1
z	1	0.7717						APISSO	np	6	0	monitoring	500	nonparola	2	ong	0	no	LB25M22	25	M	2021-12-22_10h36.51.829	THAI_DOC	2021.2.3	MacIntel	59.81934558						0	9	9	9	1
l	1	1.4639						CAGERMA	np	7	0	monitoring	0	l	2	pmcue	0	no	LB25M22	25	M	2021-12-22_10h36.51.829	THAI_DOC	2021.2.3	MacIntel	59.81934558						0	10	10	10	1
m	1	0.8419						TAZZINA	p	7	10	monitoring	250	parola	1	ong	0	no	LB25M22	25	M	2021-12-22_10h36.51.829	THAI_DOC	2021.2.3	MacIntel	59.81934558						0	11	11	11	1
m	1	1.1814						VAPORE	p	6	40	monitoring	0	parola	1	ong	0	no	LB25M22	25	M	2021-12-22_10h36.51.829	THAI_DOC	2021.2.3	MacIntel	59.81934558						0	12	12	12	1
z	1	0.9955						FEDORE	np	6	0	monitoring	250	nonparola	2	ong	0	no	LB25M22	25	M	2021-12-22_10h36.51.829	THAI_DOC	2021.2.3	MacIntel	59.81934558						0	13	13	13	1
m	1	0.9582						MONTONE	p	7	8	monitoring	250	parola	1	ong	0	no	LB25M22	25	M	2021-12-22_10h36.51.829	THAI_DOC	2021.2.3	MacIntel	59.81934558						0	14	14	14	1
z	1	1.0738						CANEZZA	np	7	0	monitoring	0	nonparola	2	ong	0	no	LB25M22	25	M	2021-12-22_10h36.51.829	THAI_DOC	2021.2.3	MacIntel	59.81934558						0	15	15	15	1
z	1	1.1765						RAGINA	np	6	0	monitoring	250	nonparola	2	ong	0	no	LB25M22	25	M	2021-12-22_10h36.51.829	THAI_DOC	2021.2.3	MacIntel	59.81934558						0	16	16	16	1
m	1	1.3722						AGNELLO	p	7	17	monitoring	250	parola	1	ong	0	no	LB25M22	25	M	2021-12-22_10h36.51.829	THAI_DOC	2021.2.3	MacIntel	59.81934558						0	17	17	17	1
z	1	0.7335						PINARIO	np	7	0	monitoring	250	nonparola	2	ong	0	no	LB25M22	25	M	2021-12-22_10h36.51.829	THAI_DOC	2021.2.3	MacIntel	59.81934558						0	18	18	18	1
z	1	0.894						INDANO	np	6	0	monitoring	500	nonparola	2	ong	0	no	LB25M22	25	M	2021-12-22_10h36.51.829	THAI_DOC	2021.2.3	MacIntel	59.81934558						0	19	19	19	1
m	1	0.8386						BISTURI	p	7	8	monitoring	250	parola	1	ong	0	no	LB25M22	25	M	2021-12-22_10h36.51.829	THAI_DOC	2021.2.3	MacIntel	59.81934558						0	20	20	20	1
z	1	0.8519						SECONTO	np	7	0	monitoring	250	nonparola	2	ong	0	no	LB25M22	25	M	2021-12-22_10h36.51.829	THAI_DOC	2021.2.3	MacIntel	59.81934558						0	21	21	21	1
l	1	0.8605						POMATA	p	6	0	monitoring	500	l	1	pmcue	0	no	LB25M22	25	M	2021-12-22_10h36.51.829	THAI_DOC	2021.2.3	MacIntel	59.81934558						0	22	22	22	1
z	1	1.8007						UMETTA	np	6	0	monitoring	250	nonparola	2	ong	0	no	LB25M22	25	M	2021-12-22_10h36.51.829	THAI_DOC	2021.2.3	MacIntel	59.81934558						0	23	23	23	1
m	1	0.9191						FRUSCIO	p	7	9	monitoring	0	parola	1	ong	0	no	LB25M22	25	M	2021-12-22_10h36.51.829	THAI_DOC	2021.2.3	MacIntel	59.81934558						0	24	24	24	1
m	1	0.8117						ORDIGNO	p	7	15	monitoring	250	parola	1	ong	0	no	LB25M22	25	M	2021-12-22_10h36.51.829	THAI_DOC	2021.2.3	MacIntel	59.81934558						0	25	25	25	1
z	1	1.2433						METALO	np	6	0	monitoring	0	nonparola	2	ong	0	no	LB25M22	25	M	2021-12-22_10h36.51.829	THAI_DOC	2021.2.3	MacIntel	59.81934558						0	26	26	26	1
z	1	0.7364						GAVERA	np	6	0	monitoring	500	nonparola	2	ong	0	no	LB25M22	25	M	2021-12-22_10h36.51.829	THAI_DOC	2021.2.3	MacIntel	59.81934558						0	27	27	27	1
m	1	1.2564						INSERTO	p	7	9	monitoring	0	parola	1	ong	0	no	LB25M22	25	M	2021-12-22_10h36.51.829	THAI_DOC	2021.2.3	MacIntel	59.81934558						0	28	28	28	1
m	1	1.0359						VICARIO	p	7	9	monitoring	500	parola	1	ong	0	no	LB25M22	25	M	2021-12-22_10h36.51.829	THAI_DOC	2021.2.3	MacIntel	59.81934558						0	29	29	29	1
z	1	0.8182						ACENDA	np	6	0	monitoring	0	nonparola	2	ong	0	no	LB25M22	25	M	2021-12-22_10h36.51.829	THAI_DOC	2021.2.3	MacIntel	59.81934558						0	30	30	30	1
m	1	0.9438						DECADE	p	6	7	monitoring	0	parola	1	ong	0	no	LB25M22	25	M	2021-12-22_10h36.51.829	THAI_DOC	2021.2.3	MacIntel	59.81934558						0	31	31	31	1
z	1	1.1022						PALETE	np	6	0	monitoring	500	nonparola	2	ong	0	no	LB25M22	25	M	2021-12-22_10h36.51.829	THAI_DOC	2021.2.3	MacIntel	59.81934558						0	32	32	32	1
m	1	1.1565						SENAPE	p	6	17	monitoring	500	parola	1	ong	0	no	LB25M22	25	M	2021-12-22_10h36.51.829	THAI_DOC	2021.2.3	MacIntel	59.81934558						0	33	33	33	1
z	1	0.887						TENTONO	np	7	0	monitoring	0	nonparola	2	ong	0	no	LB25M22	25	M	2021-12-22_10h36.51.829	THAI_DOC	2021.2.3	MacIntel	59.81934558						0	34	34	34	1
l	1	1.0126						MANICO	p	6	12	monitoring	0	l	1	pmcue	0	no	LB25M22	25	M	2021-12-22_10h36.51.829	THAI_DOC	2021.2.3	MacIntel	59.81934558						0	35	35	35	1
m	1	0.9152						GETTONE	p	7	5	monitoring	250	parola	1	ong	0	no	LB25M22	25	M	2021-12-22_10h36.51.829	THAI_DOC	2021.2.3	MacIntel	59.81934558						0	36	36	36	1
z	1	0.9067						CALERA	np	6	0	monitoring	500	nonparola	2	ong	0	no	LB25M22	25	M	2021-12-22_10h36.51.829	THAI_DOC	2021.2.3	MacIntel	59.81934558						0	37	37	37	1
m	1	1.0126						USTIONE	p	7	20	monitoring	500	parola	1	ong	0	no	LB25M22	25	M	2021-12-22_10h36.51.829	THAI_DOC	2021.2.3	MacIntel	59.81934558						0	38	38	38	1
m	1	1.4495						LEGNAME	p	7	7	monitoring	0	parola	1	ong	0	no	LB25M22	25	M	2021-12-22_10h36.51.829	THAI_DOC	2021.2.3	MacIntel	59.81934558						0	39	39	39	1
z	1	0.8356						MODIVO	np	6	0	monitoring	0	nonparola	2	ong	0	no	LB25M22	25	M	2021-12-22_10h36.51.829	THAI_DOC	2021.2.3	MacIntel	59.81934558						0	40	40	40	1
m	1	1.3059						RADURA	p	6	9	monitoring	0	parola	1	ong	0	no	LB25M22	25	M	2021-12-22_10h36.51.829	THAI_DOC	2021.2.3	MacIntel	59.81934558						0	41	41	41	1
z	1	0.6894						TUANTO	np	6	0	monitoring	250	nonparola	2	ong	0	no	LB25M22	25	M	2021-12-22_10h36.51.829	THAI_DOC	2021.2.3	MacIntel	59.81934558						0	42	42	42	1
m	1	0.801						PICCONE	p	7	11	monitoring	0	parola	1	ong	0	no	LB25M22	25	M	2021-12-22_10h36.51.829	THAI_DOC	2021.2.3	MacIntel	59.81934558						0	43	43	43	1
z	1	0.7848						LACREME	np	7	0	monitoring	250	nonparola	2	ong	0	no	LB25M22	25	M	2021-12-22_10h36.51.829	THAI_DOC	2021.2.3	MacIntel	59.81934558						0	44	44	44	1
z	1	0.9117						DILITTA	np	7	0	monitoring	500	nonparola	2	ong	0	no	LB25M22	25	M	2021-12-22_10h36.51.829	THAI_DOC	2021.2.3	MacIntel	59.81934558						0	45	45	45	1
z	0	0.9116						TOMANTE	np	7	0	monitoring	0	l	2	pmcue	0	no	LB25M22	25	M	2021-12-22_10h36.51.829	THAI_DOC	2021.2.3	MacIntel	59.81934558						0	46	46	46	1
m	1	1.0239						OTTONE	p	6	17	monitoring	500	parola	1	ong	0	no	LB25M22	25	M	2021-12-22_10h36.51.829	THAI_DOC	2021.2.3	MacIntel	59.81934558						0	47	47	47	1
z	0	0.9045						GAZEBO	p	6	8	monitoring	0	parola	1	ong	0	no	LB25M22	25	M	2021-12-22_10h36.51.829	THAI_DOC	2021.2.3	MacIntel	59.81934558						0	48	48	48	1
z	1	0.7209						NENICO	np	6	0	monitoring	250	nonparola	2	ong	0	no	LB25M22	25	M	2021-12-22_10h36.51.829	THAI_DOC	2021.2.3	MacIntel	59.81934558						0	49	49	49	1
m	1	1.0525						ARPIONE	p	7	12	monitoring	250	parola	1	ong	0	no	LB25M22	25	M	2021-12-22_10h36.51.829	THAI_DOC	2021.2.3	MacIntel	59.81934558						0	50	50	50	1
z	1	0.8809						VANIGIA	np	7	0	monitoring	500	nonparola	2	ong	0	no	LB25M22	25	M	2021-12-22_10h36.51.829	THAI_DOC	2021.2.3	MacIntel	59.81934558						0	51	51	51	1
z	1	0.8249						EBLISSE	np	7	0	monitoring	0	nonparola	2	ong	0	no	LB25M22	25	M	2021-12-22_10h36.51.829	THAI_DOC	2021.2.3	MacIntel	59.81934558						0	52	52	52	1
m	1	1.2435						CARTINA	p	7	13	monitoring	250	parola	1	ong	0	no	LB25M22	25	M	2021-12-22_10h36.51.829	THAI_DOC	2021.2.3	MacIntel	59.81934558						0	53	53	53	1
z	1	0.7183						TECITA	np	6	0	monitoring	500	nonparola	2	ong	0	no	LB25M22	25	M	2021-12-22_10h36.51.829	THAI_DOC	2021.2.3	MacIntel	59.81934558						0	54	54	54	1
m	1	0.9727						FELINO	p	6	9	monitoring	500	parola	1	ong	0	no	LB25M22	25	M	2021-12-22_10h36.51.829	THAI_DOC	2021.2.3	MacIntel	59.81934558						0	55	55	55	1
z	1	0.8386						GINEVRO	np	7	0	monitoring	250	nonparola	2	ong	0	no	LB25M22	25	M	2021-12-22_10h36.51.829	THAI_DOC	2021.2.3	MacIntel	59.81934558						0	56	56	56	1
z	1	0.8081						ELANCO	np	6	0	monitoring	250	nonparola	2	ong	0	no	LB25M22	25	M	2021-12-22_10h36.51.829	THAI_DOC	2021.2.3	MacIntel	59.81934558						0	57	57	57	1
m	1	0.9376						BIDONE	p	6	13	monitoring	0	parola	1	ong	0	no	LB25M22	25	M	2021-12-22_10h36.51.829	THAI_DOC	2021.2.3	MacIntel	59.81934558						0	58	58	58	1
m	1	1.1251						LEMURE	p	6	3	monitoring	500	parola	1	ong	0	no	LB25M22	25	M	2021-12-22_10h36.51.829	THAI_DOC	2021.2.3	MacIntel	59.81934558						0	59	59	59	1
l	1	1.0657						SAGOMA	p	6	0	monitoring	250	l	1	pmcue	0	no	LB25M22	25	M	2021-12-22_10h36.51.829	THAI_DOC	2021.2.3	MacIntel	59.81934558						0	60	60	60	1
m	1	1.5054						REPERTO	p	7	7	monitoring	0	parola	1	ong	0	no	LB25M22	25	M	2021-12-22_10h36.51.829	THAI_DOC	2021.2.3	MacIntel	59.81934558						0	61	61	61	1
z	1	0.9042						MIDULLO	np	7	0	monitoring	250	nonparola	2	ong	0	no	LB25M22	25	M	2021-12-22_10h36.51.829	THAI_DOC	2021.2.3	MacIntel	59.81934558						0	62	62	62	1
z	1	0.7812						DANNOLA	np	7	0	monitoring	500	nonparola	2	ong	0	no	LB25M22	25	M	2021-12-22_10h36.51.829	THAI_DOC	2021.2.3	MacIntel	59.81934558						0	63	63	63	1
m	1	1.3087						ORFANO	p	6	9	monitoring	500	parola	1	ong	0	no	LB25M22	25	M	2021-12-22_10h36.51.829	THAI_DOC	2021.2.3	MacIntel	59.81934558						0	64	64	64	1
z	1	1.0936						BANENA	np	6	0	monitoring	250	nonparola	2	ong	0	no	LB25M22	25	M	2021-12-22_10h36.51.829	THAI_DOC	2021.2.3	MacIntel	59.81934558						0	65	65	65	1
z	1	0.8239						FERPATA	np	7	0	monitoring	0	nonparola	2	ong	0	no	LB25M22	25	M	2021-12-22_10h36.51.829	THAI_DOC	2021.2.3	MacIntel	59.81934558						0	66	66	66	1
m	1	0.9134						NEURONE	p	7	11	monitoring	250	parola	1	ong	0	no	LB25M22	25	M	2021-12-22_10h36.51.829	THAI_DOC	2021.2.3	MacIntel	59.81934558						0	67	67	67	1
z	1	0.9294						LATTERA	np	7	0	monitoring	500	nonparola	2	ong	0	no	LB25M22	25	M	2021-12-22_10h36.51.829	THAI_DOC	2021.2.3	MacIntel	59.81934558						0	68	68	68	1
z	1	0.7747						GESIONE	np	7	0	monitoring	500	nonparola	2	ong	0	no	LB25M22	25	M	2021-12-22_10h36.51.829	THAI_DOC	2021.2.3	MacIntel	59.81934558						0	69	69	69	1
z	0	0.6531						PEDANA	p	6	18	monitoring	500	parola	1	ong	0	no	LB25M22	25	M	2021-12-22_10h36.51.829	THAI_DOC	2021.2.3	MacIntel	59.81934558						0	70	70	70	1
z	0	1.0694						MACIATA	np	7	0	monitoring	500	l	2	pmcue	0	no	LB25M22	25	M	2021-12-22_10h36.51.829	THAI_DOC	2021.2.3	MacIntel	59.81934558						0	71	71	71	1
z	1	1.2221						FIOLINO	np	7	0	monitoring	250	nonparola	2	ong	0	no	LB25M22	25	M	2021-12-22_10h36.51.829	THAI_DOC	2021.2.3	MacIntel	59.81934558						0	72	72	72	1
m	1	1.153						INGORGO	p	7	16	monitoring	0	parola	1	ong	0	no	LB25M22	25	M	2021-12-22_10h36.51.829	THAI_DOC	2021.2.3	MacIntel	59.81934558						0	73	73	73	1
z	1	1.1214						IMPORO	np	6	0	monitoring	250	nonparola	2	ong	0	no	LB25M22	25	M	2021-12-22_10h36.51.829	THAI_DOC	2021.2.3	MacIntel	59.81934558						0	74	74	74	1
m	1	1.0395						NOBILE	p	6	29	monitoring	500	parola	1	ong	0	no	LB25M22	25	M	2021-12-22_10h36.51.829	THAI_DOC	2021.2.3	MacIntel	59.81934558						0	75	75	75	1
m	1	1.276						MINIERA	p	7	19	monitoring	500	parola	1	ong	0	no	LB25M22	25	M	2021-12-22_10h36.51.829	THAI_DOC	2021.2.3	MacIntel	59.81934558						0	76	76	76	1
z	1	0.8493						ALLARVE	np	7	0	monitoring	500	nonparola	2	ong	0	no	LB25M22	25	M	2021-12-22_10h36.51.829	THAI_DOC	2021.2.3	MacIntel	59.81934558						0	77	77	77	1
z	1	0.8094						DIBANO	np	6	0	monitoring	250	nonparola	2	ong	0	no	LB25M22	25	M	2021-12-22_10h36.51.829	THAI_DOC	2021.2.3	MacIntel	59.81934558						0	78	78	78	1
m	1	1.1188						FAGOTTO	p	7	7	monitoring	0	parola	1	ong	0	no	LB25M22	25	M	2021-12-22_10h36.51.829	THAI_DOC	2021.2.3	MacIntel	59.81934558						0	79	79	79	1
m	1	1.4781						PALUDE	p	6	13	monitoring	0	parola	1	ong	0	no	LB25M22	25	M	2021-12-22_10h36.51.829	THAI_DOC	2021.2.3	MacIntel	59.81934558						0	80	80	80	1
z	1	1.0523						MUDINO	np	6	0	monitoring	500	nonparola	2	ong	0	no	LB25M22	25	M	2021-12-22_10h36.51.829	THAI_DOC	2021.2.3	MacIntel	59.81934558						0	81	81	81	1
z	1	0.8649						ESTEBA	np	6	0	monitoring	500	nonparola	2	ong	0	no	LB25M22	25	M	2021-12-22_10h36.51.829	THAI_DOC	2021.2.3	MacIntel	59.81934558						0	82	82	82	1
l	1	1.019						MANTIDE	p	7	9	monitoring	250	l	1	pmcue	0	no	LB25M22	25	M	2021-12-22_10h36.51.829	THAI_DOC	2021.2.3	MacIntel	59.81934558						0	83	83	83	1
m	1	1.0588						UVETTA	p	6	11	monitoring	500	parola	1	ong	0	no	LB25M22	25	M	2021-12-22_10h36.51.829	THAI_DOC	2021.2.3	MacIntel	59.81934558						0	84	84	84	1
m	1	1.1246						ESILIO	p	6	41	monitoring	250	parola	1	ong	0	no	LB25M22	25	M	2021-12-22_10h36.51.829	THAI_DOC	2021.2.3	MacIntel	59.81934558						0	85	85	85	1
z	1	1.308						RECRUTA	np	7	0	monitoring	500	nonparola	2	ong	0	no	LB25M22	25	M	2021-12-22_10h36.51.829	THAI_DOC	2021.2.3	MacIntel	59.81934558						0	86	86	86	1
m	1	0.8705						TIMONE	p	7	31	monitoring	250	parola	1	ong	0	no	LB25M22	25	M	2021-12-22_10h36.51.829	THAI_DOC	2021.2.3	MacIntel	59.81934558						0	87	87	87	1
m	1	1.1057						CAVOLO	p	6	13	monitoring	0	parola	1	ong	0	no	LB25M22	25	M	2021-12-22_10h36.51.829	THAI_DOC	2021.2.3	MacIntel	59.81934558						0	88	88	88	1
z	1	0.9867						NOTTARE	np	7	0	monitoring	500	nonparola	2	ong	0	no	LB25M22	25	M	2021-12-22_10h36.51.829	THAI_DOC	2021.2.3	MacIntel	59.81934558						0	89	89	89	1
m	1	0.9726						LICHENE	p	7	7	monitoring	0	parola	1	ong	0	no	LB25M22	25	M	2021-12-22_10h36.51.829	THAI_DOC	2021.2.3	MacIntel	59.81934558						0	90	90	90	1
z	1	1.1545						PUSTINO	np	7	0	monitoring	500	nonparola	2	ong	0	no	LB25M22	25	M	2021-12-22_10h36.51.829	THAI_DOC	2021.2.3	MacIntel	59.81934558						0	91	91	91	1
m	1	1.1181						MULINO	p	6	7	monitoring	0	parola	1	ong	0	no	LB25M22	25	M	2021-12-22_10h36.51.829	THAI_DOC	2021.2.3	MacIntel	59.81934558						0	92	92	92	1
z	1	0.6207						VAROLO	np	6	0	monitoring	0	nonparola	2	ong	0	no	LB25M22	25	M	2021-12-22_10h36.51.829	THAI_DOC	2021.2.3	MacIntel	59.81934558						0	93	93	93	1
l	1	0.9957						ENIGMA	p	6	9	monitoring	500	l	1	pmcue	0	no	LB25M22	25	M	2021-12-22_10h36.51.829	THAI_DOC	2021.2.3	MacIntel	59.81934558						0	94	94	94	1
m	1	0.7624						NARICE	p	6	15	monitoring	250	parola	1	ong	0	no	LB25M22	25	M	2021-12-22_10h36.51.829	THAI_DOC	2021.2.3	MacIntel	59.81934558						0	95	95	95	1
z	1	1.1224						CAVIDE	np	6	0	monitoring	500	nonparola	2	ong	0	no	LB25M22	25	M	2021-12-22_10h36.51.829	THAI_DOC	2021.2.3	MacIntel	59.81934558						0	96	96	96	1
z	1	1.0349						VOLACE	np	6	0	monitoring	0	nonparola	2	ong	0	no	LB25M22	25	M	2021-12-22_10h36.51.829	THAI_DOC	2021.2.3	MacIntel	59.81934558						0	97	97	97	1
z	1	0.9955						SADICE	np	6	0	monitoring	0	nonparola	2	ong	0	no	LB25M22	25	M	2021-12-22_10h36.51.829	THAI_DOC	2021.2.3	MacIntel	59.81934558						0	98	98	98	1
m	1	0.9795						VORTICE	p	7	14	monitoring	250	parola	1	ong	0	no	LB25M22	25	M	2021-12-22_10h36.51.829	THAI_DOC	2021.2.3	MacIntel	59.81934558						0	99	99	99	1
																			LB25M22	25	M	2021-12-22_10h36.51.829	THAI_DOC	2021.2.3	MacIntel	59.81934558											y	1	4.261	n	1	2.6503	n	1	4.4808
