# Supplementary material for: Thinking about it: the impact of COVID-19-related stimuli on prospective memory
Source: PeerJ. 2023 Nov 16;11:e16389. doi: 10.7717/peerj.16389 (PMC10657566; doi:10.7717/peerj.16389)
Supplement: Supplemental Information 4 — The raw data from both the task and the questionnaire. Both folders are divided in the three conditions (COV, DOC, and NEGA) depending on the presented video clip. [file peerj-11-16389-s004.zip › Data/RAW_Data_Task/DOC_version/AP24F12_doc.csv]

trial_key.keys	trial_key.corr	trial_key.rt	trials_loop_practice.thisRepN	trials_loop_practice.thisTrialN	trials_loop_practice.thisN	trials_loop_practice.thisIndex	trials_loop_practice.ran	stimolo	parolanonparola	lunghezza	frequenza	blocco	jitter	rispcorr	StimTrig	stim_type	stimulus_after	underline	ID_Soggetto*	Età*	Sesso	date	expName	psychopyVersion	OS	frameRate	trials_loop_baseline.thisRepN	trials_loop_baseline.thisTrialN	trials_loop_baseline.thisN	trials_loop_baseline.thisIndex	trials_loop_baseline.ran	trials_loop_attention.thisRepN	trials_loop_attention.thisTrialN	trials_loop_attention.thisN	trials_loop_attention.thisIndex	trials_loop_attention.ran	neutral1_key.keys	neutral1_key.corr	neutral1_key.rt	neutral1_key_2.keys	neutral1_key_2.corr	neutral1_key_2.rt	neutral1_key_3.keys	neutral1_key_3.corr	neutral1_key_3.rt
z	1	0.5469	0	0	0	0	1	ARANCIA	p	7	31	practice	500	parola	1	ong	0	no	AP24F12	24	F	2021-11-12_17h33.11.025	THAI_DOC	2021.2.3	Win32	60.06727535
m	1	0.8241	0	1	1	1	1	RECINA	np	6	0	practice	500	nonparola	2	ong	0	no	AP24F12	24	F	2021-11-12_17h33.11.025	THAI_DOC	2021.2.3	Win32	60.06727535
m	1	0.9008	0	2	2	2	1	TUCCANA	np	7	0	practice	250	nonparola	2	ong	0	no	AP24F12	24	F	2021-11-12_17h33.11.025	THAI_DOC	2021.2.3	Win32	60.06727535
z	1	0.7504	0	3	3	3	1	PETTINE	p	7	1	practice	0	parola	1	ong	0	no	AP24F12	24	F	2021-11-12_17h33.11.025	THAI_DOC	2021.2.3	Win32	60.06727535
m	1	0.8947	0	4	4	4	1	INFITO	np	6	0	practice	500	nonparola	2	ong	0	no	AP24F12	24	F	2021-11-12_17h33.11.025	THAI_DOC	2021.2.3	Win32	60.06727535
z	1	0.7274	0	5	5	5	1	GIUDICE	p	7	374	practice	500	parola	1	ong	0	no	AP24F12	24	F	2021-11-12_17h33.11.025	THAI_DOC	2021.2.3	Win32	60.06727535
z	1	0.6715	0	6	6	6	1	VOLANTE	p	7	89	practice	0	parola	1	ong	0	no	AP24F12	24	F	2021-11-12_17h33.11.025	THAI_DOC	2021.2.3	Win32	60.06727535
m	1	0.8208	0	7	7	7	1	CUBELA	np	6	0	practice	250	nonparola	2	ong	0	no	AP24F12	24	F	2021-11-12_17h33.11.025	THAI_DOC	2021.2.3	Win32	60.06727535
z	0	1.3246	0	8	8	8	1	LUGGINE	np	7	0	practice	0	nonparola	2	ong	0	no	AP24F12	24	F	2021-11-12_17h33.11.025	THAI_DOC	2021.2.3	Win32	60.06727535
z	1	1.2232	0	9	9	9	1	DISEGNO	p	7	201	practice	0	parola	1	ong	0	no	AP24F12	24	F	2021-11-12_17h33.11.025	THAI_DOC	2021.2.3	Win32	60.06727535
z	1	0.7243						RELITTO	p	7	8	baseline	500	parola	1	ong	0	no	AP24F12	24	F	2021-11-12_17h33.11.025	THAI_DOC	2021.2.3	Win32	60.06727535	0	0	0	0	1
z	1	0.7378						GERANIO	p	7	12	baseline	250	parola	1	ong	0	no	AP24F12	24	F	2021-11-12_17h33.11.025	THAI_DOC	2021.2.3	Win32	60.06727535	0	1	1	1	1
m	1	0.8451						VANANGA	np	7	0	baseline	0	nonparola	2	ong	0	no	AP24F12	24	F	2021-11-12_17h33.11.025	THAI_DOC	2021.2.3	Win32	60.06727535	0	2	2	2	1
z	1	0.7837						NATICA	p	6	5	baseline	250	parola	1	ong	0	no	AP24F12	24	F	2021-11-12_17h33.11.025	THAI_DOC	2021.2.3	Win32	60.06727535	0	3	3	3	1
m	1	0.8504						USTELLO	np	7	0	baseline	500	nonparola	2	ong	0	no	AP24F12	24	F	2021-11-12_17h33.11.025	THAI_DOC	2021.2.3	Win32	60.06727535	0	4	4	4	1
z	1	0.6505						METANO	p	6	17	baseline	250	parola	1	ong	0	no	AP24F12	24	F	2021-11-12_17h33.11.025	THAI_DOC	2021.2.3	Win32	60.06727535	0	5	5	5	1
m	1	0.8211						FIURIA	np	6	0	baseline	500	nonparola	2	ong	0	no	AP24F12	24	F	2021-11-12_17h33.11.025	THAI_DOC	2021.2.3	Win32	60.06727535	0	6	6	6	1
z	1	0.79						SUGHERO	p	7	5	baseline	250	parola	1	ong	0	no	AP24F12	24	F	2021-11-12_17h33.11.025	THAI_DOC	2021.2.3	Win32	60.06727535	0	7	7	7	1
m	1	0.7929						PIROTA	np	6	0	baseline	250	nonparola	2	ong	0	no	AP24F12	24	F	2021-11-12_17h33.11.025	THAI_DOC	2021.2.3	Win32	60.06727535	0	8	8	8	1
m	1	0.9857						BAMBORA	np	7	0	baseline	0	nonparola	2	ong	0	no	AP24F12	24	F	2021-11-12_17h33.11.025	THAI_DOC	2021.2.3	Win32	60.06727535	0	9	9	9	1
z	1	0.7004						PETALO	p	6	27	baseline	250	parola	1	ong	0	no	AP24F12	24	F	2021-11-12_17h33.11.025	THAI_DOC	2021.2.3	Win32	60.06727535	0	10	10	10	1
z	1	0.7785						ELMETTO	p	7	5	baseline	0	parola	1	ong	0	no	AP24F12	24	F	2021-11-12_17h33.11.025	THAI_DOC	2021.2.3	Win32	60.06727535	0	11	11	11	1
m	1	1.0683						DOBILE	np	6	0	baseline	250	nonparola	2	ong	0	no	AP24F12	24	F	2021-11-12_17h33.11.025	THAI_DOC	2021.2.3	Win32	60.06727535	0	12	12	12	1
z	1	0.691						BAVERO	p	6	7	baseline	0	parola	1	ong	0	no	AP24F12	24	F	2021-11-12_17h33.11.025	THAI_DOC	2021.2.3	Win32	60.06727535	0	13	13	13	1
z	1	0.7228						VALENZA	p	7	10	baseline	500	parola	1	ong	0	no	AP24F12	24	F	2021-11-12_17h33.11.025	THAI_DOC	2021.2.3	Win32	60.06727535	0	14	14	14	1
m	1	0.839						ORDONE	np	6	0	baseline	250	nonparola	2	ong	0	no	AP24F12	24	F	2021-11-12_17h33.11.025	THAI_DOC	2021.2.3	Win32	60.06727535	0	15	15	15	1
m	1	1.1506						TERPONE	np	7	0	baseline	250	nonparola	2	ong	0	no	AP24F12	24	F	2021-11-12_17h33.11.025	THAI_DOC	2021.2.3	Win32	60.06727535	0	16	16	16	1
m	0	1.1175						INCHINO	p	7	10	baseline	250	parola	1	ong	0	no	AP24F12	24	F	2021-11-12_17h33.11.025	THAI_DOC	2021.2.3	Win32	60.06727535	0	17	17	17	1
z	1	0.6452						ETTARO	p	6	31	baseline	0	parola	1	ong	0	no	AP24F12	24	F	2021-11-12_17h33.11.025	THAI_DOC	2021.2.3	Win32	60.06727535	0	18	18	18	1
m	1	0.9181						LUVACA	np	6	0	baseline	250	nonparola	2	ong	0	no	AP24F12	24	F	2021-11-12_17h33.11.025	THAI_DOC	2021.2.3	Win32	60.06727535	0	19	19	19	1
z	1	0.6424						DUETTO	p	6	23	baseline	500	parola	1	ong	0	no	AP24F12	24	F	2021-11-12_17h33.11.025	THAI_DOC	2021.2.3	Win32	60.06727535	0	20	20	20	1
m	1	0.839						PUPILE	np	6	0	baseline	250	nonparola	2	ong	0	no	AP24F12	24	F	2021-11-12_17h33.11.025	THAI_DOC	2021.2.3	Win32	60.06727535	0	21	21	21	1
m	1	0.7716						STOVACO	np	7	0	baseline	0	nonparola	2	ong	0	no	AP24F12	24	F	2021-11-12_17h33.11.025	THAI_DOC	2021.2.3	Win32	60.06727535	0	22	22	22	1
z	1	0.7668						BARILE	p	6	7	baseline	500	parola	1	ong	0	no	AP24F12	24	F	2021-11-12_17h33.11.025	THAI_DOC	2021.2.3	Win32	60.06727535	0	23	23	23	1
m	1	0.8742						RANAIO	np	6	0	baseline	250	nonparola	2	ong	0	no	AP24F12	24	F	2021-11-12_17h33.11.025	THAI_DOC	2021.2.3	Win32	60.06727535	0	24	24	24	1
z	1	0.9173						CAVERNA	p	7	14	baseline	250	parola	1	ong	0	no	AP24F12	24	F	2021-11-12_17h33.11.025	THAI_DOC	2021.2.3	Win32	60.06727535	0	25	25	25	1
m	1	0.9679						ROTOIA	np	7	0	baseline	500	nonparola	2	ong	0	no	AP24F12	24	F	2021-11-12_17h33.11.025	THAI_DOC	2021.2.3	Win32	60.06727535	0	26	26	26	1
z	1	0.7635						ALTURA	p	6	8	baseline	500	parola	1	ong	0	no	AP24F12	24	F	2021-11-12_17h33.11.025	THAI_DOC	2021.2.3	Win32	60.06727535	0	27	27	27	1
z	1	0.717						DIPINTO	p	7	21	baseline	0	parola	1	ong	0	no	AP24F12	24	F	2021-11-12_17h33.11.025	THAI_DOC	2021.2.3	Win32	60.06727535	0	28	28	28	1
z	1	0.6674						LEGUME	p	6	11	baseline	250	parola	1	ong	0	no	AP24F12	24	F	2021-11-12_17h33.11.025	THAI_DOC	2021.2.3	Win32	60.06727535	0	29	29	29	1
m	1	1.0907						FEDINO	np	6	0	baseline	500	nonparola	2	ong	0	no	AP24F12	24	F	2021-11-12_17h33.11.025	THAI_DOC	2021.2.3	Win32	60.06727535	0	30	30	30	1
z	1	0.5932						MENSOLA	p	7	7	baseline	0	parola	1	ong	0	no	AP24F12	24	F	2021-11-12_17h33.11.025	THAI_DOC	2021.2.3	Win32	60.06727535	0	31	31	31	1
m	1	0.9529						ALCUME	np	6	0	baseline	500	nonparola	2	ong	0	no	AP24F12	24	F	2021-11-12_17h33.11.025	THAI_DOC	2021.2.3	Win32	60.06727535	0	32	32	32	1
z	1	0.9764						INNESTO	p	6	13	baseline	0	parola	1	ong	0	no	AP24F12	24	F	2021-11-12_17h33.11.025	THAI_DOC	2021.2.3	Win32	60.06727535	0	33	33	33	1
m	1	0.7749						LAVENDA	np	7	0	baseline	0	nonparola	2	ong	0	no	AP24F12	24	F	2021-11-12_17h33.11.025	THAI_DOC	2021.2.3	Win32	60.06727535	0	34	34	34	1
z	1	0.9345						SLAVINA	p	7	5	baseline	500	parola	1	ong	0	no	AP24F12	24	F	2021-11-12_17h33.11.025	THAI_DOC	2021.2.3	Win32	60.06727535	0	35	35	35	1
z	1	0.7918						ORMONE	p	6	6	baseline	500	parola	1	ong	0	no	AP24F12	24	F	2021-11-12_17h33.11.025	THAI_DOC	2021.2.3	Win32	60.06727535	0	36	36	36	1
m	1	0.9386						UMIONE	np	6	0	baseline	0	nonparola	2	ong	0	no	AP24F12	24	F	2021-11-12_17h33.11.025	THAI_DOC	2021.2.3	Win32	60.06727535	0	37	37	37	1
z	1	0.517						SALAME	p	6	14	baseline	0	parola	1	ong	0	no	AP24F12	24	F	2021-11-12_17h33.11.025	THAI_DOC	2021.2.3	Win32	60.06727535	0	38	38	38	1
z	0	0.7922						GANDOLA	np	7	0	baseline	500	nonparola	2	ong	0	no	AP24F12	24	F	2021-11-12_17h33.11.025	THAI_DOC	2021.2.3	Win32	60.06727535	0	39	39	39	1
m	1	1.0095						DIGEGNO	np	7	0	baseline	500	nonparola	2	ong	0	no	AP24F12	24	F	2021-11-12_17h33.11.025	THAI_DOC	2021.2.3	Win32	60.06727535	0	40	40	40	1
m	1	1.0461						BACRECA	np	7	0	baseline	0	nonparola	2	ong	0	no	AP24F12	24	F	2021-11-12_17h33.11.025	THAI_DOC	2021.2.3	Win32	60.06727535	0	41	41	41	1
z	1	0.8887						RUDERE	p	6	8	baseline	250	parola	1	ong	0	no	AP24F12	24	F	2021-11-12_17h33.11.025	THAI_DOC	2021.2.3	Win32	60.06727535	0	42	42	42	1
m	1	0.776						OSCITE	np	6	0	baseline	250	nonparola	2	ong	0	no	AP24F12	24	F	2021-11-12_17h33.11.025	THAI_DOC	2021.2.3	Win32	60.06727535	0	43	43	43	1
z	1	0.8005						NETTARE	p	7	14	baseline	500	parola	1	ong	0	no	AP24F12	24	F	2021-11-12_17h33.11.025	THAI_DOC	2021.2.3	Win32	60.06727535	0	44	44	44	1
m	1	0.9011						PENTERA	np	7	0	baseline	0	nonparola	2	ong	0	no	AP24F12	24	F	2021-11-12_17h33.11.025	THAI_DOC	2021.2.3	Win32	60.06727535	0	45	45	45	1
m	1	0.7263						NEBOZIO	np	7	0	baseline	250	nonparola	2	ong	0	no	AP24F12	24	F	2021-11-12_17h33.11.025	THAI_DOC	2021.2.3	Win32	60.06727535	0	46	46	46	1
z	1	0.6353						ZATTERA	p	7	14	baseline	500	parola	1	ong	0	no	AP24F12	24	F	2021-11-12_17h33.11.025	THAI_DOC	2021.2.3	Win32	60.06727535	0	47	47	47	1
z	1	0.7615						LAMIERA	p	7	11	baseline	500	parola	1	ong	0	no	AP24F12	24	F	2021-11-12_17h33.11.025	THAI_DOC	2021.2.3	Win32	60.06727535	0	48	48	48	1
m	1	0.6377						CULINA	np	6	0	baseline	500	nonparola	2	ong	0	no	AP24F12	24	F	2021-11-12_17h33.11.025	THAI_DOC	2021.2.3	Win32	60.06727535	0	49	49	49	1
z	1	0.7338						FALANGE	p	7	9	baseline	250	parola	1	ong	0	no	AP24F12	24	F	2021-11-12_17h33.11.025	THAI_DOC	2021.2.3	Win32	60.06727535	0	50	50	50	1
z	1	0.578						PEDALE	p	6	16	baseline	500	parola	1	ong	0	no	AP24F12	24	F	2021-11-12_17h33.11.025	THAI_DOC	2021.2.3	Win32	60.06727535	0	51	51	51	1
m	1	1.0424						METARDO	np	7	0	baseline	500	nonparola	2	ong	0	no	AP24F12	24	F	2021-11-12_17h33.11.025	THAI_DOC	2021.2.3	Win32	60.06727535	0	52	52	52	1
z	1	0.7945						EMPORIO	p	7	3	baseline	250	parola	1	ong	0	no	AP24F12	24	F	2021-11-12_17h33.11.025	THAI_DOC	2021.2.3	Win32	60.06727535	0	53	53	53	1
m	1	0.9562						TAPORE	np	6	0	baseline	0	nonparola	2	ong	0	no	AP24F12	24	F	2021-11-12_17h33.11.025	THAI_DOC	2021.2.3	Win32	60.06727535	0	54	54	54	1
m	1	1.1219						DENTIDE	np	7	0	baseline	250	nonparola	2	ong	0	no	AP24F12	24	F	2021-11-12_17h33.11.025	THAI_DOC	2021.2.3	Win32	60.06727535	0	55	55	55	1
m	1	1.0069						SEPERTO	np	7	0	baseline	500	nonparola	2	ong	0	no	AP24F12	24	F	2021-11-12_17h33.11.025	THAI_DOC	2021.2.3	Win32	60.06727535	0	56	56	56	1
z	1	0.6779						MUCOSA	p	6	6	baseline	500	parola	1	ong	0	no	AP24F12	24	F	2021-11-12_17h33.11.025	THAI_DOC	2021.2.3	Win32	60.06727535	0	57	57	57	1
m	1	0.7513						BECULLA	np	7	0	baseline	250	nonparola	2	ong	0	no	AP24F12	24	F	2021-11-12_17h33.11.025	THAI_DOC	2021.2.3	Win32	60.06727535	0	58	58	58	1
m	0	0.7284						FUCINA	p	6	8	baseline	250	parola	1	ong	0	no	AP24F12	24	F	2021-11-12_17h33.11.025	THAI_DOC	2021.2.3	Win32	60.06727535	0	59	59	59	1
z	1	0.6707						ECLISSI	p	7	5	baseline	0	parola	1	ong	0	no	AP24F12	24	F	2021-11-12_17h33.11.025	THAI_DOC	2021.2.3	Win32	60.06727535	0	60	60	60	1
z	1	0.734						TROFEO	p	6	23	baseline	250	parola	1	ong	0	no	AP24F12	24	F	2021-11-12_17h33.11.025	THAI_DOC	2021.2.3	Win32	60.06727535	0	61	61	61	1
z	1	0.7033						ROTTAME	p	7	7	baseline	0	parola	1	ong	0	no	AP24F12	24	F	2021-11-12_17h33.11.025	THAI_DOC	2021.2.3	Win32	60.06727535	0	62	62	62	1
m	1	1.5898						MENDOLO	np	7	0	baseline	500	nonparola	2	ong	0	no	AP24F12	24	F	2021-11-12_17h33.11.025	THAI_DOC	2021.2.3	Win32	60.06727535	0	63	63	63	1
m	1	1.6763						ARSINE	np	6	0	baseline	250	nonparola	2	ong	0	no	AP24F12	24	F	2021-11-12_17h33.11.025	THAI_DOC	2021.2.3	Win32	60.06727535	0	64	64	64	1
z	1	0.6092						TISANA	p	6	7	baseline	0	parola	1	ong	0	no	AP24F12	24	F	2021-11-12_17h33.11.025	THAI_DOC	2021.2.3	Win32	60.06727535	0	65	65	65	1
m	1	0.9854						ORLINO	np	6	0	baseline	0	nonparola	2	ong	0	no	AP24F12	24	F	2021-11-12_17h33.11.025	THAI_DOC	2021.2.3	Win32	60.06727535	0	66	66	66	1
z	1	1.2176						ARINGA	p	6	9	baseline	500	parola	1	ong	0	no	AP24F12	24	F	2021-11-12_17h33.11.025	THAI_DOC	2021.2.3	Win32	60.06727535	0	67	67	67	1
m	1	1.2868						TENGINE	np	7	0	baseline	0	nonparola	2	ong	0	no	AP24F12	24	F	2021-11-12_17h33.11.025	THAI_DOC	2021.2.3	Win32	60.06727535	0	68	68	68	1
z	1	0.7344						ATTICO	p	6	6	baseline	500	parola	1	ong	0	no	AP24F12	24	F	2021-11-12_17h33.11.025	THAI_DOC	2021.2.3	Win32	60.06727535	0	69	69	69	1
m	1	0.8913						VENORE	np	6	0	baseline	250	nonparola	2	ong	0	no	AP24F12	24	F	2021-11-12_17h33.11.025	THAI_DOC	2021.2.3	Win32	60.06727535	0	70	70	70	1
z	1	0.7897						DARSENA	p	7	9	baseline	0	parola	1	ong	0	no	AP24F12	24	F	2021-11-12_17h33.11.025	THAI_DOC	2021.2.3	Win32	60.06727535	0	71	71	71	1
m	1	1.287						ALCIERE	np	7	0	baseline	250	nonparola	2	ong	0	no	AP24F12	24	F	2021-11-12_17h33.11.025	THAI_DOC	2021.2.3	Win32	60.06727535	0	72	72	72	1
m	1	1.0549						ENTIMO	np	6	0	baseline	0	nonparola	2	ong	0	no	AP24F12	24	F	2021-11-12_17h33.11.025	THAI_DOC	2021.2.3	Win32	60.06727535	0	73	73	73	1
z	1	0.8096						LIVIDO	p	6	8	baseline	500	parola	1	ong	0	no	AP24F12	24	F	2021-11-12_17h33.11.025	THAI_DOC	2021.2.3	Win32	60.06727535	0	74	74	74	1
z	1	0.7465						NAUSEA	p	6	15	baseline	0	parola	1	ong	0	no	AP24F12	24	F	2021-11-12_17h33.11.025	THAI_DOC	2021.2.3	Win32	60.06727535	0	75	75	75	1
m	1	0.8779						VERCACE	np	7	0	baseline	500	nonparola	2	ong	0	no	AP24F12	24	F	2021-11-12_17h33.11.025	THAI_DOC	2021.2.3	Win32	60.06727535	0	76	76	76	1
z	1	0.867						COFANO	p	6	9	baseline	0	parola	1	ong	0	no	AP24F12	24	F	2021-11-12_17h33.11.025	THAI_DOC	2021.2.3	Win32	60.06727535	0	77	77	77	1
m	1	1.296						USPICIO	np	7	0	baseline	250	nonparola	2	ong	0	no	AP24F12	24	F	2021-11-12_17h33.11.025	THAI_DOC	2021.2.3	Win32	60.06727535	0	78	78	78	1
z	1	0.6584						IMBUTO	p	6	9	baseline	0	parola	1	ong	0	no	AP24F12	24	F	2021-11-12_17h33.11.025	THAI_DOC	2021.2.3	Win32	60.06727535	0	79	79	79	1
m	1	1.0401						SADIVA	np	6	0	baseline	500	nonparola	2	ong	0	no	AP24F12	24	F	2021-11-12_17h33.11.025	THAI_DOC	2021.2.3	Win32	60.06727535	0	80	80	80	1
z	1	0.6073						BOZZOLO	p	7	7	baseline	0	parola	1	ong	0	no	AP24F12	24	F	2021-11-12_17h33.11.025	THAI_DOC	2021.2.3	Win32	60.06727535	0	81	81	81	1
m	1	0.8775						OMPICCIO	np	7	0	baseline	0	nonparola	2	ong	0	no	AP24F12	24	F	2021-11-12_17h33.11.025	THAI_DOC	2021.2.3	Win32	60.06727535	0	82	82	82	1
m	1	0.8918						LIMPONE	np	7	0	baseline	500	nonparola	2	ong	0	no	AP24F12	24	F	2021-11-12_17h33.11.025	THAI_DOC	2021.2.3	Win32	60.06727535	0	83	83	83	1
m	1	0.9007						NARCICO	np	7	0	baseline	250	nonparola	2	ong	0	no	AP24F12	24	F	2021-11-12_17h33.11.025	THAI_DOC	2021.2.3	Win32	60.06727535	0	84	84	84	1
z	1	0.824						PASCOLO	p	7	7	baseline	0	parola	1	ong	0	no	AP24F12	24	F	2021-11-12_17h33.11.025	THAI_DOC	2021.2.3	Win32	60.06727535	0	85	85	85	1
m	1	0.8229						INSOGNA	np	7	0	baseline	250	nonparola	2	ong	0	no	AP24F12	24	F	2021-11-12_17h33.11.025	THAI_DOC	2021.2.3	Win32	60.06727535	0	86	86	86	1
z	1	0.9592						PATINA	p	6	14	baseline	250	parola	1	ong	0	no	AP24F12	24	F	2021-11-12_17h33.11.025	THAI_DOC	2021.2.3	Win32	60.06727535	0	87	87	87	1
m	1	0.8038						ADOLTO	np	7	0	baseline	0	nonparola	2	ong	0	no	AP24F12	24	F	2021-11-12_17h33.11.025	THAI_DOC	2021.2.3	Win32	60.06727535	0	88	88	88	1
z	1	0.6507						UTENTE	p	6	34	baseline	0	parola	1	ong	0	no	AP24F12	24	F	2021-11-12_17h33.11.025	THAI_DOC	2021.2.3	Win32	60.06727535	0	89	89	89	1
m	1	0.7338						CIPELLA	np	7	0	baseline	500	nonparola	2	ong	0	no	AP24F12	24	F	2021-11-12_17h33.11.025	THAI_DOC	2021.2.3	Win32	60.06727535	0	90	90	90	1
z	1	0.6173						GINEPRO	p	7	10	baseline	0	parola	1	ong	0	no	AP24F12	24	F	2021-11-12_17h33.11.025	THAI_DOC	2021.2.3	Win32	60.06727535	0	91	91	91	1
m	1	0.9213						NONATO	np	6	0	baseline	500	nonparola	2	ong	0	no	AP24F12	24	F	2021-11-12_17h33.11.025	THAI_DOC	2021.2.3	Win32	60.06727535	0	92	92	92	1
z	1	0.8757						CALICE	p	6	10	baseline	0	parola	1	ong	0	no	AP24F12	24	F	2021-11-12_17h33.11.025	THAI_DOC	2021.2.3	Win32	60.06727535	0	93	93	93	1
z	1	0.7049						TORACE	p	6	31	baseline	250	parola	1	ong	0	no	AP24F12	24	F	2021-11-12_17h33.11.025	THAI_DOC	2021.2.3	Win32	60.06727535	0	94	94	94	1
z	1	0.5705						REDINE	p	6	8	baseline	500	parola	1	ong	0	no	AP24F12	24	F	2021-11-12_17h33.11.025	THAI_DOC	2021.2.3	Win32	60.06727535	0	95	95	95	1
z	1	0.6348						GOMITO	p	6	35	baseline	0	parola	1	ong	0	no	AP24F12	24	F	2021-11-12_17h33.11.025	THAI_DOC	2021.2.3	Win32	60.06727535	0	96	96	96	1
m	1	0.8372						INGENSO	np	7	0	baseline	500	nonparola	2	ong	0	no	AP24F12	24	F	2021-11-12_17h33.11.025	THAI_DOC	2021.2.3	Win32	60.06727535	0	97	97	97	1
m	1	0.8203						COVALLO	np	7	0	baseline	250	nonparola	2	ong	0	no	AP24F12	24	F	2021-11-12_17h33.11.025	THAI_DOC	2021.2.3	Win32	60.06727535	0	98	98	98	1
z	1	0.7337						MONACO	p	6	24	baseline	250	parola	1	ong	0	no	AP24F12	24	F	2021-11-12_17h33.11.025	THAI_DOC	2021.2.3	Win32	60.06727535	0	99	99	99	1
	0							DILUVIO	p	7	34	monitoring	0	parola	1	ong	0	no	AP24F12	24	F	2021-11-12_17h33.11.025	THAI_DOC	2021.2.3	Win32	60.06727535						0	0	0	0	1
m	1	0.9705						PADATO	np	6	0	monitoring	250	nonparola	2	ong	0	no	AP24F12	24	F	2021-11-12_17h33.11.025	THAI_DOC	2021.2.3	Win32	60.06727535						0	1	1	1	1
z	1	0.8733						STIVALE	p	7	10	monitoring	0	parola	1	ong	0	no	AP24F12	24	F	2021-11-12_17h33.11.025	THAI_DOC	2021.2.3	Win32	60.06727535						0	2	2	2	1
	0							BAMMINO	np	7	0	monitoring	0	nonparola	2	ong	0	no	AP24F12	24	F	2021-11-12_17h33.11.025	THAI_DOC	2021.2.3	Win32	60.06727535						0	3	3	3	1
m	1	1.212						NUDOLA	np	6	0	monitoring	250	nonparola	2	ong	0	no	AP24F12	24	F	2021-11-12_17h33.11.025	THAI_DOC	2021.2.3	Win32	60.06727535						0	4	4	4	1
z	1	1.312						ZAMPINO	p	7	6	monitoring	500	parola	1	ong	0	no	AP24F12	24	F	2021-11-12_17h33.11.025	THAI_DOC	2021.2.3	Win32	60.06727535						0	5	5	5	1
z	1	0.9025						CALDAIA	p	7	12	monitoring	250	parola	1	ong	0	no	AP24F12	24	F	2021-11-12_17h33.11.025	THAI_DOC	2021.2.3	Win32	60.06727535						0	6	6	6	1
m	1	0.9674						FULGINE	np	7	0	monitoring	0	nonparola	2	ong	0	no	AP24F12	24	F	2021-11-12_17h33.11.025	THAI_DOC	2021.2.3	Win32	60.06727535						0	7	7	7	1
z	1	0.8004						URANIO	p	6	9	monitoring	250	parola	1	ong	0	no	AP24F12	24	F	2021-11-12_17h33.11.025	THAI_DOC	2021.2.3	Win32	60.06727535						0	8	8	8	1
m	1	0.8204						APISSO	np	6	0	monitoring	500	nonparola	2	ong	0	no	AP24F12	24	F	2021-11-12_17h33.11.025	THAI_DOC	2021.2.3	Win32	60.06727535						0	9	9	9	1
l	1	1.7741						CAGERMA	np	7	0	monitoring	0	l	2	pmcue	0	no	AP24F12	24	F	2021-11-12_17h33.11.025	THAI_DOC	2021.2.3	Win32	60.06727535						0	10	10	10	1
z	1	0.7631						TAZZINA	p	7	10	monitoring	250	parola	1	ong	0	no	AP24F12	24	F	2021-11-12_17h33.11.025	THAI_DOC	2021.2.3	Win32	60.06727535						0	11	11	11	1
z	1	0.7931						VAPORE	p	6	40	monitoring	0	parola	1	ong	0	no	AP24F12	24	F	2021-11-12_17h33.11.025	THAI_DOC	2021.2.3	Win32	60.06727535						0	12	12	12	1
z	0	0.6019						FEDORE	np	6	0	monitoring	250	nonparola	2	ong	0	no	AP24F12	24	F	2021-11-12_17h33.11.025	THAI_DOC	2021.2.3	Win32	60.06727535						0	13	13	13	1
z	1	1.3131						MONTONE	p	7	8	monitoring	250	parola	1	ong	0	no	AP24F12	24	F	2021-11-12_17h33.11.025	THAI_DOC	2021.2.3	Win32	60.06727535						0	14	14	14	1
m	1	0.973						CANEZZA	np	7	0	monitoring	0	nonparola	2	ong	0	no	AP24F12	24	F	2021-11-12_17h33.11.025	THAI_DOC	2021.2.3	Win32	60.06727535						0	15	15	15	1
m	1	1.5415						RAGINA	np	6	0	monitoring	250	nonparola	2	ong	0	no	AP24F12	24	F	2021-11-12_17h33.11.025	THAI_DOC	2021.2.3	Win32	60.06727535						0	16	16	16	1
z	1	1.0506						AGNELLO	p	7	17	monitoring	250	parola	1	ong	0	no	AP24F12	24	F	2021-11-12_17h33.11.025	THAI_DOC	2021.2.3	Win32	60.06727535						0	17	17	17	1
m	1	0.9506						PINARIO	np	7	0	monitoring	250	nonparola	2	ong	0	no	AP24F12	24	F	2021-11-12_17h33.11.025	THAI_DOC	2021.2.3	Win32	60.06727535						0	18	18	18	1
m	1	1.0605						INDANO	np	6	0	monitoring	500	nonparola	2	ong	0	no	AP24F12	24	F	2021-11-12_17h33.11.025	THAI_DOC	2021.2.3	Win32	60.06727535						0	19	19	19	1
z	1	0.8867						BISTURI	p	7	8	monitoring	250	parola	1	ong	0	no	AP24F12	24	F	2021-11-12_17h33.11.025	THAI_DOC	2021.2.3	Win32	60.06727535						0	20	20	20	1
m	1	1.0288						SECONTO	np	7	0	monitoring	250	nonparola	2	ong	0	no	AP24F12	24	F	2021-11-12_17h33.11.025	THAI_DOC	2021.2.3	Win32	60.06727535						0	21	21	21	1
l	1	1.1507						POMATA	p	6	0	monitoring	500	l	1	pmcue	0	no	AP24F12	24	F	2021-11-12_17h33.11.025	THAI_DOC	2021.2.3	Win32	60.06727535						0	22	22	22	1
m	1	1.7287						UMETTA	np	6	0	monitoring	250	nonparola	2	ong	0	no	AP24F12	24	F	2021-11-12_17h33.11.025	THAI_DOC	2021.2.3	Win32	60.06727535						0	23	23	23	1
z	1	0.8229						FRUSCIO	p	7	9	monitoring	0	parola	1	ong	0	no	AP24F12	24	F	2021-11-12_17h33.11.025	THAI_DOC	2021.2.3	Win32	60.06727535						0	24	24	24	1
z	1	1.2262						ORDIGNO	p	7	15	monitoring	250	parola	1	ong	0	no	AP24F12	24	F	2021-11-12_17h33.11.025	THAI_DOC	2021.2.3	Win32	60.06727535						0	25	25	25	1
l	0	1.2102						METALO	np	6	0	monitoring	0	nonparola	2	ong	0	no	AP24F12	24	F	2021-11-12_17h33.11.025	THAI_DOC	2021.2.3	Win32	60.06727535						0	26	26	26	1
m	1	1.0554						GAVERA	np	6	0	monitoring	500	nonparola	2	ong	0	no	AP24F12	24	F	2021-11-12_17h33.11.025	THAI_DOC	2021.2.3	Win32	60.06727535						0	27	27	27	1
z	1	0.8911						INSERTO	p	7	9	monitoring	0	parola	1	ong	0	no	AP24F12	24	F	2021-11-12_17h33.11.025	THAI_DOC	2021.2.3	Win32	60.06727535						0	28	28	28	1
z	1	0.7389						VICARIO	p	7	9	monitoring	500	parola	1	ong	0	no	AP24F12	24	F	2021-11-12_17h33.11.025	THAI_DOC	2021.2.3	Win32	60.06727535						0	29	29	29	1
m	1	0.8172						ACENDA	np	6	0	monitoring	0	nonparola	2	ong	0	no	AP24F12	24	F	2021-11-12_17h33.11.025	THAI_DOC	2021.2.3	Win32	60.06727535						0	30	30	30	1
z	1	1.0672						DECADE	p	6	7	monitoring	0	parola	1	ong	0	no	AP24F12	24	F	2021-11-12_17h33.11.025	THAI_DOC	2021.2.3	Win32	60.06727535						0	31	31	31	1
m	1	1.1928						PALETE	np	6	0	monitoring	500	nonparola	2	ong	0	no	AP24F12	24	F	2021-11-12_17h33.11.025	THAI_DOC	2021.2.3	Win32	60.06727535						0	32	32	32	1
z	1	0.9362						SENAPE	p	6	17	monitoring	500	parola	1	ong	0	no	AP24F12	24	F	2021-11-12_17h33.11.025	THAI_DOC	2021.2.3	Win32	60.06727535						0	33	33	33	1
m	1	1.4442						TENTONO	np	7	0	monitoring	0	nonparola	2	ong	0	no	AP24F12	24	F	2021-11-12_17h33.11.025	THAI_DOC	2021.2.3	Win32	60.06727535						0	34	34	34	1
l	1	1.5876						MANICO	p	6	12	monitoring	0	l	1	pmcue	0	no	AP24F12	24	F	2021-11-12_17h33.11.025	THAI_DOC	2021.2.3	Win32	60.06727535						0	35	35	35	1
z	1	1.2391						GETTONE	p	7	5	monitoring	250	parola	1	ong	0	no	AP24F12	24	F	2021-11-12_17h33.11.025	THAI_DOC	2021.2.3	Win32	60.06727535						0	36	36	36	1
m	1	1.4869						CALERA	np	6	0	monitoring	500	nonparola	2	ong	0	no	AP24F12	24	F	2021-11-12_17h33.11.025	THAI_DOC	2021.2.3	Win32	60.06727535						0	37	37	37	1
z	1	0.7503						USTIONE	p	7	20	monitoring	500	parola	1	ong	0	no	AP24F12	24	F	2021-11-12_17h33.11.025	THAI_DOC	2021.2.3	Win32	60.06727535						0	38	38	38	1
z	1	1.7684						LEGNAME	p	7	7	monitoring	0	parola	1	ong	0	no	AP24F12	24	F	2021-11-12_17h33.11.025	THAI_DOC	2021.2.3	Win32	60.06727535						0	39	39	39	1
m	1	1.1511						MODIVO	np	6	0	monitoring	0	nonparola	2	ong	0	no	AP24F12	24	F	2021-11-12_17h33.11.025	THAI_DOC	2021.2.3	Win32	60.06727535						0	40	40	40	1
z	1	1.0003						RADURA	p	6	9	monitoring	0	parola	1	ong	0	no	AP24F12	24	F	2021-11-12_17h33.11.025	THAI_DOC	2021.2.3	Win32	60.06727535						0	41	41	41	1
m	1	1.8207						TUANTO	np	6	0	monitoring	250	nonparola	2	ong	0	no	AP24F12	24	F	2021-11-12_17h33.11.025	THAI_DOC	2021.2.3	Win32	60.06727535						0	42	42	42	1
z	1	1.1452						PICCONE	p	7	11	monitoring	0	parola	1	ong	0	no	AP24F12	24	F	2021-11-12_17h33.11.025	THAI_DOC	2021.2.3	Win32	60.06727535						0	43	43	43	1
m	1	1.877						LACREME	np	7	0	monitoring	250	nonparola	2	ong	0	no	AP24F12	24	F	2021-11-12_17h33.11.025	THAI_DOC	2021.2.3	Win32	60.06727535						0	44	44	44	1
m	1	0.9057						DILITTA	np	7	0	monitoring	500	nonparola	2	ong	0	no	AP24F12	24	F	2021-11-12_17h33.11.025	THAI_DOC	2021.2.3	Win32	60.06727535						0	45	45	45	1
l	1	1.2518						TOMANTE	np	7	0	monitoring	0	l	2	pmcue	0	no	AP24F12	24	F	2021-11-12_17h33.11.025	THAI_DOC	2021.2.3	Win32	60.06727535						0	46	46	46	1
z	1	0.7784						OTTONE	p	6	17	monitoring	500	parola	1	ong	0	no	AP24F12	24	F	2021-11-12_17h33.11.025	THAI_DOC	2021.2.3	Win32	60.06727535						0	47	47	47	1
z	1	0.8958						GAZEBO	p	6	8	monitoring	0	parola	1	ong	0	no	AP24F12	24	F	2021-11-12_17h33.11.025	THAI_DOC	2021.2.3	Win32	60.06727535						0	48	48	48	1
m	1	1.1297						NENICO	np	6	0	monitoring	250	nonparola	2	ong	0	no	AP24F12	24	F	2021-11-12_17h33.11.025	THAI_DOC	2021.2.3	Win32	60.06727535						0	49	49	49	1
z	1	0.8173						ARPIONE	p	7	12	monitoring	250	parola	1	ong	0	no	AP24F12	24	F	2021-11-12_17h33.11.025	THAI_DOC	2021.2.3	Win32	60.06727535						0	50	50	50	1
m	1	0.984						VANIGIA	np	7	0	monitoring	500	nonparola	2	ong	0	no	AP24F12	24	F	2021-11-12_17h33.11.025	THAI_DOC	2021.2.3	Win32	60.06727535						0	51	51	51	1
m	1	1.0212						EBLISSE	np	7	0	monitoring	0	nonparola	2	ong	0	no	AP24F12	24	F	2021-11-12_17h33.11.025	THAI_DOC	2021.2.3	Win32	60.06727535						0	52	52	52	1
z	1	0.9852						CARTINA	p	7	13	monitoring	250	parola	1	ong	0	no	AP24F12	24	F	2021-11-12_17h33.11.025	THAI_DOC	2021.2.3	Win32	60.06727535						0	53	53	53	1
m	1	0.941						TECITA	np	6	0	monitoring	500	nonparola	2	ong	0	no	AP24F12	24	F	2021-11-12_17h33.11.025	THAI_DOC	2021.2.3	Win32	60.06727535						0	54	54	54	1
z	1	1.0238						FELINO	p	6	9	monitoring	500	parola	1	ong	0	no	AP24F12	24	F	2021-11-12_17h33.11.025	THAI_DOC	2021.2.3	Win32	60.06727535						0	55	55	55	1
m	1	1.2432						GINEVRO	np	7	0	monitoring	250	nonparola	2	ong	0	no	AP24F12	24	F	2021-11-12_17h33.11.025	THAI_DOC	2021.2.3	Win32	60.06727535						0	56	56	56	1
m	1	1.606						ELANCO	np	6	0	monitoring	250	nonparola	2	ong	0	no	AP24F12	24	F	2021-11-12_17h33.11.025	THAI_DOC	2021.2.3	Win32	60.06727535						0	57	57	57	1
z	1	0.8912						BIDONE	p	6	13	monitoring	0	parola	1	ong	0	no	AP24F12	24	F	2021-11-12_17h33.11.025	THAI_DOC	2021.2.3	Win32	60.06727535						0	58	58	58	1
z	1	1.3248						LEMURE	p	6	3	monitoring	500	parola	1	ong	0	no	AP24F12	24	F	2021-11-12_17h33.11.025	THAI_DOC	2021.2.3	Win32	60.06727535						0	59	59	59	1
z	0	0.7034						SAGOMA	p	6	0	monitoring	250	l	1	pmcue	0	no	AP24F12	24	F	2021-11-12_17h33.11.025	THAI_DOC	2021.2.3	Win32	60.06727535						0	60	60	60	1
z	1	0.8506						REPERTO	p	7	7	monitoring	0	parola	1	ong	0	no	AP24F12	24	F	2021-11-12_17h33.11.025	THAI_DOC	2021.2.3	Win32	60.06727535						0	61	61	61	1
m	1	1.0841						MIDULLO	np	7	0	monitoring	250	nonparola	2	ong	0	no	AP24F12	24	F	2021-11-12_17h33.11.025	THAI_DOC	2021.2.3	Win32	60.06727535						0	62	62	62	1
m	1	0.984						DANNOLA	np	7	0	monitoring	500	nonparola	2	ong	0	no	AP24F12	24	F	2021-11-12_17h33.11.025	THAI_DOC	2021.2.3	Win32	60.06727535						0	63	63	63	1
z	1	1.0456						ORFANO	p	6	9	monitoring	500	parola	1	ong	0	no	AP24F12	24	F	2021-11-12_17h33.11.025	THAI_DOC	2021.2.3	Win32	60.06727535						0	64	64	64	1
m	1	1.2926						BANENA	np	6	0	monitoring	250	nonparola	2	ong	0	no	AP24F12	24	F	2021-11-12_17h33.11.025	THAI_DOC	2021.2.3	Win32	60.06727535						0	65	65	65	1
m	1	1.0447						FERPATA	np	7	0	monitoring	0	nonparola	2	ong	0	no	AP24F12	24	F	2021-11-12_17h33.11.025	THAI_DOC	2021.2.3	Win32	60.06727535						0	66	66	66	1
z	1	1.0532						NEURONE	p	7	11	monitoring	250	parola	1	ong	0	no	AP24F12	24	F	2021-11-12_17h33.11.025	THAI_DOC	2021.2.3	Win32	60.06727535						0	67	67	67	1
m	1	1.2578						LATTERA	np	7	0	monitoring	500	nonparola	2	ong	0	no	AP24F12	24	F	2021-11-12_17h33.11.025	THAI_DOC	2021.2.3	Win32	60.06727535						0	68	68	68	1
m	1	1.4292						GESIONE	np	7	0	monitoring	500	nonparola	2	ong	0	no	AP24F12	24	F	2021-11-12_17h33.11.025	THAI_DOC	2021.2.3	Win32	60.06727535						0	69	69	69	1
z	1	0.8628						PEDANA	p	6	18	monitoring	500	parola	1	ong	0	no	AP24F12	24	F	2021-11-12_17h33.11.025	THAI_DOC	2021.2.3	Win32	60.06727535						0	70	70	70	1
l	1	1.2538						MACIATA	np	7	0	monitoring	500	l	2	pmcue	0	no	AP24F12	24	F	2021-11-12_17h33.11.025	THAI_DOC	2021.2.3	Win32	60.06727535						0	71	71	71	1
m	1	0.8338						FIOLINO	np	7	0	monitoring	250	nonparola	2	ong	0	no	AP24F12	24	F	2021-11-12_17h33.11.025	THAI_DOC	2021.2.3	Win32	60.06727535						0	72	72	72	1
z	1	1.0211						INGORGO	p	7	16	monitoring	0	parola	1	ong	0	no	AP24F12	24	F	2021-11-12_17h33.11.025	THAI_DOC	2021.2.3	Win32	60.06727535						0	73	73	73	1
m	1	0.986						IMPORO	np	6	0	monitoring	250	nonparola	2	ong	0	no	AP24F12	24	F	2021-11-12_17h33.11.025	THAI_DOC	2021.2.3	Win32	60.06727535						0	74	74	74	1
z	1	0.6735						NOBILE	p	6	29	monitoring	500	parola	1	ong	0	no	AP24F12	24	F	2021-11-12_17h33.11.025	THAI_DOC	2021.2.3	Win32	60.06727535						0	75	75	75	1
z	1	1.1002						MINIERA	p	7	19	monitoring	500	parola	1	ong	0	no	AP24F12	24	F	2021-11-12_17h33.11.025	THAI_DOC	2021.2.3	Win32	60.06727535						0	76	76	76	1
m	1	1.3429						ALLARVE	np	7	0	monitoring	500	nonparola	2	ong	0	no	AP24F12	24	F	2021-11-12_17h33.11.025	THAI_DOC	2021.2.3	Win32	60.06727535						0	77	77	77	1
m	1	0.8094						DIBANO	np	6	0	monitoring	250	nonparola	2	ong	0	no	AP24F12	24	F	2021-11-12_17h33.11.025	THAI_DOC	2021.2.3	Win32	60.06727535						0	78	78	78	1
z	1	1.061						FAGOTTO	p	7	7	monitoring	0	parola	1	ong	0	no	AP24F12	24	F	2021-11-12_17h33.11.025	THAI_DOC	2021.2.3	Win32	60.06727535						0	79	79	79	1
z	1	0.7454						PALUDE	p	6	13	monitoring	0	parola	1	ong	0	no	AP24F12	24	F	2021-11-12_17h33.11.025	THAI_DOC	2021.2.3	Win32	60.06727535						0	80	80	80	1
m	1	0.8937						MUDINO	np	6	0	monitoring	500	nonparola	2	ong	0	no	AP24F12	24	F	2021-11-12_17h33.11.025	THAI_DOC	2021.2.3	Win32	60.06727535						0	81	81	81	1
m	1	0.817						ESTEBA	np	6	0	monitoring	500	nonparola	2	ong	0	no	AP24F12	24	F	2021-11-12_17h33.11.025	THAI_DOC	2021.2.3	Win32	60.06727535						0	82	82	82	1
l	1	1.1449						MANTIDE	p	7	9	monitoring	250	l	1	pmcue	0	no	AP24F12	24	F	2021-11-12_17h33.11.025	THAI_DOC	2021.2.3	Win32	60.06727535						0	83	83	83	1
z	1	0.7423						UVETTA	p	6	11	monitoring	500	parola	1	ong	0	no	AP24F12	24	F	2021-11-12_17h33.11.025	THAI_DOC	2021.2.3	Win32	60.06727535						0	84	84	84	1
z	1	0.8699						ESILIO	p	6	41	monitoring	250	parola	1	ong	0	no	AP24F12	24	F	2021-11-12_17h33.11.025	THAI_DOC	2021.2.3	Win32	60.06727535						0	85	85	85	1
m	1	0.8536						RECRUTA	np	7	0	monitoring	500	nonparola	2	ong	0	no	AP24F12	24	F	2021-11-12_17h33.11.025	THAI_DOC	2021.2.3	Win32	60.06727535						0	86	86	86	1
z	1	1.4504						TIMONE	p	7	31	monitoring	250	parola	1	ong	0	no	AP24F12	24	F	2021-11-12_17h33.11.025	THAI_DOC	2021.2.3	Win32	60.06727535						0	87	87	87	1
z	1	0.6897						CAVOLO	p	6	13	monitoring	0	parola	1	ong	0	no	AP24F12	24	F	2021-11-12_17h33.11.025	THAI_DOC	2021.2.3	Win32	60.06727535						0	88	88	88	1
m	1	1.6076						NOTTARE	np	7	0	monitoring	500	nonparola	2	ong	0	no	AP24F12	24	F	2021-11-12_17h33.11.025	THAI_DOC	2021.2.3	Win32	60.06727535						0	89	89	89	1
z	1	1.029						LICHENE	p	7	7	monitoring	0	parola	1	ong	0	no	AP24F12	24	F	2021-11-12_17h33.11.025	THAI_DOC	2021.2.3	Win32	60.06727535						0	90	90	90	1
m	1	0.8176						PUSTINO	np	7	0	monitoring	500	nonparola	2	ong	0	no	AP24F12	24	F	2021-11-12_17h33.11.025	THAI_DOC	2021.2.3	Win32	60.06727535						0	91	91	91	1
z	1	1.1265						MULINO	p	6	7	monitoring	0	parola	1	ong	0	no	AP24F12	24	F	2021-11-12_17h33.11.025	THAI_DOC	2021.2.3	Win32	60.06727535						0	92	92	92	1
m	1	0.8506						VAROLO	np	6	0	monitoring	0	nonparola	2	ong	0	no	AP24F12	24	F	2021-11-12_17h33.11.025	THAI_DOC	2021.2.3	Win32	60.06727535						0	93	93	93	1
l	1	1.0916						ENIGMA	p	6	9	monitoring	500	l	1	pmcue	0	no	AP24F12	24	F	2021-11-12_17h33.11.025	THAI_DOC	2021.2.3	Win32	60.06727535						0	94	94	94	1
z	1	0.7628						NARICE	p	6	15	monitoring	250	parola	1	ong	0	no	AP24F12	24	F	2021-11-12_17h33.11.025	THAI_DOC	2021.2.3	Win32	60.06727535						0	95	95	95	1
m	1	0.7899						CAVIDE	np	6	0	monitoring	500	nonparola	2	ong	0	no	AP24F12	24	F	2021-11-12_17h33.11.025	THAI_DOC	2021.2.3	Win32	60.06727535						0	96	96	96	1
m	1	1.1609						VOLACE	np	6	0	monitoring	0	nonparola	2	ong	0	no	AP24F12	24	F	2021-11-12_17h33.11.025	THAI_DOC	2021.2.3	Win32	60.06727535						0	97	97	97	1
m	1	1.2575						SADICE	np	6	0	monitoring	0	nonparola	2	ong	0	no	AP24F12	24	F	2021-11-12_17h33.11.025	THAI_DOC	2021.2.3	Win32	60.06727535						0	98	98	98	1
z	1	0.7184						VORTICE	p	7	14	monitoring	250	parola	1	ong	0	no	AP24F12	24	F	2021-11-12_17h33.11.025	THAI_DOC	2021.2.3	Win32	60.06727535						0	99	99	99	1
																			AP24F12	24	F	2021-11-12_17h33.11.025	THAI_DOC	2021.2.3	Win32	60.06727535											y	1	6.5927	n	1	6.8293	n	1	2.0174
