# Supplementary material for: Thinking about it: the impact of COVID-19-related stimuli on prospective memory
Source: PeerJ. 2023 Nov 16;11:e16389. doi: 10.7717/peerj.16389 (PMC10657566; doi:10.7717/peerj.16389)
Supplement: Supplemental Information 4 — The raw data from both the task and the questionnaire. Both folders are divided in the three conditions (COV, DOC, and NEGA) depending on the presented video clip. [file peerj-11-16389-s004.zip › Data/RAW_Data_Task/DOC_version/SC21F11_doc.csv]

trial_key.keys	trial_key.corr	trial_key.rt	trials_loop_practice.thisRepN	trials_loop_practice.thisTrialN	trials_loop_practice.thisN	trials_loop_practice.thisIndex	trials_loop_practice.ran	stimolo	parolanonparola	lunghezza	frequenza	blocco	jitter	rispcorr	StimTrig	stim_type	stimulus_after	underline	ID_Soggetto*	Età*	Sesso	date	expName	psychopyVersion	OS	frameRate	trials_loop_baseline.thisRepN	trials_loop_baseline.thisTrialN	trials_loop_baseline.thisN	trials_loop_baseline.thisIndex	trials_loop_baseline.ran	trials_loop_attention.thisRepN	trials_loop_attention.thisTrialN	trials_loop_attention.thisN	trials_loop_attention.thisIndex	trials_loop_attention.ran	neutral1_key.keys	neutral1_key.corr	neutral1_key.rt	neutral1_key_2.keys	neutral1_key_2.corr	neutral1_key_2.rt	neutral1_key_3.keys	neutral1_key_3.corr	neutral1_key_3.rt
m	1	1.6087	0	0	0	0	1	ARANCIA	p	7	31	practice	500	parola	1	ong	0	no	SC21F11	21	F	2021-10-11_17h17.12.209	THAI_DOC	2021.2.3	Win32	59.31901768
z	1	1.5831	0	1	1	1	1	RECINA	np	6	0	practice	500	nonparola	2	ong	0	no	SC21F11	21	F	2021-10-11_17h17.12.209	THAI_DOC	2021.2.3	Win32	59.31901768
z	1	1.8198	0	2	2	2	1	TUCCANA	np	7	0	practice	250	nonparola	2	ong	0	no	SC21F11	21	F	2021-10-11_17h17.12.209	THAI_DOC	2021.2.3	Win32	59.31901768
m	1	1.3775	0	3	3	3	1	PETTINE	p	7	1	practice	0	parola	1	ong	0	no	SC21F11	21	F	2021-10-11_17h17.12.209	THAI_DOC	2021.2.3	Win32	59.31901768
z	1	1.7623	0	4	4	4	1	INFITO	np	6	0	practice	500	nonparola	2	ong	0	no	SC21F11	21	F	2021-10-11_17h17.12.209	THAI_DOC	2021.2.3	Win32	59.31901768
m	1	1.3148	0	5	5	5	1	GIUDICE	p	7	374	practice	500	parola	1	ong	0	no	SC21F11	21	F	2021-10-11_17h17.12.209	THAI_DOC	2021.2.3	Win32	59.31901768
m	1	1.4295	0	6	6	6	1	VOLANTE	p	7	89	practice	0	parola	1	ong	0	no	SC21F11	21	F	2021-10-11_17h17.12.209	THAI_DOC	2021.2.3	Win32	59.31901768
z	1	1.2171	0	7	7	7	1	CUBELA	np	6	0	practice	250	nonparola	2	ong	0	no	SC21F11	21	F	2021-10-11_17h17.12.209	THAI_DOC	2021.2.3	Win32	59.31901768
z	1	1.2162	0	8	8	8	1	LUGGINE	np	7	0	practice	0	nonparola	2	ong	0	no	SC21F11	21	F	2021-10-11_17h17.12.209	THAI_DOC	2021.2.3	Win32	59.31901768
m	1	0.9041	0	9	9	9	1	DISEGNO	p	7	201	practice	0	parola	1	ong	0	no	SC21F11	21	F	2021-10-11_17h17.12.209	THAI_DOC	2021.2.3	Win32	59.31901768
m	1	1.4182						RELITTO	p	7	8	baseline	500	parola	1	ong	0	no	SC21F11	21	F	2021-10-11_17h17.12.209	THAI_DOC	2021.2.3	Win32	59.31901768	0	0	0	0	1
m	1	1.8515						GERANIO	p	7	12	baseline	250	parola	1	ong	0	no	SC21F11	21	F	2021-10-11_17h17.12.209	THAI_DOC	2021.2.3	Win32	59.31901768	0	1	1	1	1
z	1	1.2344						VANANGA	np	7	0	baseline	0	nonparola	2	ong	0	no	SC21F11	21	F	2021-10-11_17h17.12.209	THAI_DOC	2021.2.3	Win32	59.31901768	0	2	2	2	1
m	1	1.6019						NATICA	p	6	5	baseline	250	parola	1	ong	0	no	SC21F11	21	F	2021-10-11_17h17.12.209	THAI_DOC	2021.2.3	Win32	59.31901768	0	3	3	3	1
z	1	1.0361						USTELLO	np	7	0	baseline	500	nonparola	2	ong	0	no	SC21F11	21	F	2021-10-11_17h17.12.209	THAI_DOC	2021.2.3	Win32	59.31901768	0	4	4	4	1
m	1	1.335						METANO	p	6	17	baseline	250	parola	1	ong	0	no	SC21F11	21	F	2021-10-11_17h17.12.209	THAI_DOC	2021.2.3	Win32	59.31901768	0	5	5	5	1
z	1	1.0684						FIURIA	np	6	0	baseline	500	nonparola	2	ong	0	no	SC21F11	21	F	2021-10-11_17h17.12.209	THAI_DOC	2021.2.3	Win32	59.31901768	0	6	6	6	1
m	1	1.2388						SUGHERO	p	7	5	baseline	250	parola	1	ong	0	no	SC21F11	21	F	2021-10-11_17h17.12.209	THAI_DOC	2021.2.3	Win32	59.31901768	0	7	7	7	1
z	1	1.2213						PIROTA	np	6	0	baseline	250	nonparola	2	ong	0	no	SC21F11	21	F	2021-10-11_17h17.12.209	THAI_DOC	2021.2.3	Win32	59.31901768	0	8	8	8	1
z	1	1.4695						BAMBORA	np	7	0	baseline	0	nonparola	2	ong	0	no	SC21F11	21	F	2021-10-11_17h17.12.209	THAI_DOC	2021.2.3	Win32	59.31901768	0	9	9	9	1
m	1	1.1202						PETALO	p	6	27	baseline	250	parola	1	ong	0	no	SC21F11	21	F	2021-10-11_17h17.12.209	THAI_DOC	2021.2.3	Win32	59.31901768	0	10	10	10	1
m	1	1.6854						ELMETTO	p	7	5	baseline	0	parola	1	ong	0	no	SC21F11	21	F	2021-10-11_17h17.12.209	THAI_DOC	2021.2.3	Win32	59.31901768	0	11	11	11	1
z	1	1.3184						DOBILE	np	6	0	baseline	250	nonparola	2	ong	0	no	SC21F11	21	F	2021-10-11_17h17.12.209	THAI_DOC	2021.2.3	Win32	59.31901768	0	12	12	12	1
z	0	1.1229						BAVERO	p	6	7	baseline	0	parola	1	ong	0	no	SC21F11	21	F	2021-10-11_17h17.12.209	THAI_DOC	2021.2.3	Win32	59.31901768	0	13	13	13	1
m	1	1.2016						VALENZA	p	7	10	baseline	500	parola	1	ong	0	no	SC21F11	21	F	2021-10-11_17h17.12.209	THAI_DOC	2021.2.3	Win32	59.31901768	0	14	14	14	1
z	1	1.2686						ORDONE	np	6	0	baseline	250	nonparola	2	ong	0	no	SC21F11	21	F	2021-10-11_17h17.12.209	THAI_DOC	2021.2.3	Win32	59.31901768	0	15	15	15	1
	0							TERPONE	np	7	0	baseline	250	nonparola	2	ong	0	no	SC21F11	21	F	2021-10-11_17h17.12.209	THAI_DOC	2021.2.3	Win32	59.31901768	0	16	16	16	1
m	1	0.685						INCHINO	p	7	10	baseline	250	parola	1	ong	0	no	SC21F11	21	F	2021-10-11_17h17.12.209	THAI_DOC	2021.2.3	Win32	59.31901768	0	17	17	17	1
m	1	0.9011						ETTARO	p	6	31	baseline	0	parola	1	ong	0	no	SC21F11	21	F	2021-10-11_17h17.12.209	THAI_DOC	2021.2.3	Win32	59.31901768	0	18	18	18	1
z	1	0.7703						LUVACA	np	6	0	baseline	250	nonparola	2	ong	0	no	SC21F11	21	F	2021-10-11_17h17.12.209	THAI_DOC	2021.2.3	Win32	59.31901768	0	19	19	19	1
m	1	0.6069						DUETTO	p	6	23	baseline	500	parola	1	ong	0	no	SC21F11	21	F	2021-10-11_17h17.12.209	THAI_DOC	2021.2.3	Win32	59.31901768	0	20	20	20	1
z	1	0.8868						PUPILE	np	6	0	baseline	250	nonparola	2	ong	0	no	SC21F11	21	F	2021-10-11_17h17.12.209	THAI_DOC	2021.2.3	Win32	59.31901768	0	21	21	21	1
z	1	0.836						STOVACO	np	7	0	baseline	0	nonparola	2	ong	0	no	SC21F11	21	F	2021-10-11_17h17.12.209	THAI_DOC	2021.2.3	Win32	59.31901768	0	22	22	22	1
m	1	0.7676						BARILE	p	6	7	baseline	500	parola	1	ong	0	no	SC21F11	21	F	2021-10-11_17h17.12.209	THAI_DOC	2021.2.3	Win32	59.31901768	0	23	23	23	1
z	1	0.802						RANAIO	np	6	0	baseline	250	nonparola	2	ong	0	no	SC21F11	21	F	2021-10-11_17h17.12.209	THAI_DOC	2021.2.3	Win32	59.31901768	0	24	24	24	1
m	1	0.7023						CAVERNA	p	7	14	baseline	250	parola	1	ong	0	no	SC21F11	21	F	2021-10-11_17h17.12.209	THAI_DOC	2021.2.3	Win32	59.31901768	0	25	25	25	1
z	1	0.9846						ROTOIA	np	7	0	baseline	500	nonparola	2	ong	0	no	SC21F11	21	F	2021-10-11_17h17.12.209	THAI_DOC	2021.2.3	Win32	59.31901768	0	26	26	26	1
z	0	1.4184						ALTURA	p	6	8	baseline	500	parola	1	ong	0	no	SC21F11	21	F	2021-10-11_17h17.12.209	THAI_DOC	2021.2.3	Win32	59.31901768	0	27	27	27	1
m	1	0.8732						DIPINTO	p	7	21	baseline	0	parola	1	ong	0	no	SC21F11	21	F	2021-10-11_17h17.12.209	THAI_DOC	2021.2.3	Win32	59.31901768	0	28	28	28	1
m	1	0.7625						LEGUME	p	6	11	baseline	250	parola	1	ong	0	no	SC21F11	21	F	2021-10-11_17h17.12.209	THAI_DOC	2021.2.3	Win32	59.31901768	0	29	29	29	1
z	1	0.8996						FEDINO	np	6	0	baseline	500	nonparola	2	ong	0	no	SC21F11	21	F	2021-10-11_17h17.12.209	THAI_DOC	2021.2.3	Win32	59.31901768	0	30	30	30	1
m	1	0.6838						MENSOLA	p	7	7	baseline	0	parola	1	ong	0	no	SC21F11	21	F	2021-10-11_17h17.12.209	THAI_DOC	2021.2.3	Win32	59.31901768	0	31	31	31	1
z	1	0.8318						ALCUME	np	6	0	baseline	500	nonparola	2	ong	0	no	SC21F11	21	F	2021-10-11_17h17.12.209	THAI_DOC	2021.2.3	Win32	59.31901768	0	32	32	32	1
z	0	1.1932						INNESTO	p	6	13	baseline	0	parola	1	ong	0	no	SC21F11	21	F	2021-10-11_17h17.12.209	THAI_DOC	2021.2.3	Win32	59.31901768	0	33	33	33	1
z	1	1.7226						LAVENDA	np	7	0	baseline	0	nonparola	2	ong	0	no	SC21F11	21	F	2021-10-11_17h17.12.209	THAI_DOC	2021.2.3	Win32	59.31901768	0	34	34	34	1
z	0	1.2496						SLAVINA	p	7	5	baseline	500	parola	1	ong	0	no	SC21F11	21	F	2021-10-11_17h17.12.209	THAI_DOC	2021.2.3	Win32	59.31901768	0	35	35	35	1
m	1	0.8325						ORMONE	p	6	6	baseline	500	parola	1	ong	0	no	SC21F11	21	F	2021-10-11_17h17.12.209	THAI_DOC	2021.2.3	Win32	59.31901768	0	36	36	36	1
z	1	0.8045						UMIONE	np	6	0	baseline	0	nonparola	2	ong	0	no	SC21F11	21	F	2021-10-11_17h17.12.209	THAI_DOC	2021.2.3	Win32	59.31901768	0	37	37	37	1
m	1	0.5735						SALAME	p	6	14	baseline	0	parola	1	ong	0	no	SC21F11	21	F	2021-10-11_17h17.12.209	THAI_DOC	2021.2.3	Win32	59.31901768	0	38	38	38	1
z	1	0.9676						GANDOLA	np	7	0	baseline	500	nonparola	2	ong	0	no	SC21F11	21	F	2021-10-11_17h17.12.209	THAI_DOC	2021.2.3	Win32	59.31901768	0	39	39	39	1
z	1	1.0509						DIGEGNO	np	7	0	baseline	500	nonparola	2	ong	0	no	SC21F11	21	F	2021-10-11_17h17.12.209	THAI_DOC	2021.2.3	Win32	59.31901768	0	40	40	40	1
z	1	0.983						BACRECA	np	7	0	baseline	0	nonparola	2	ong	0	no	SC21F11	21	F	2021-10-11_17h17.12.209	THAI_DOC	2021.2.3	Win32	59.31901768	0	41	41	41	1
z	0	1.0094						RUDERE	p	6	8	baseline	250	parola	1	ong	0	no	SC21F11	21	F	2021-10-11_17h17.12.209	THAI_DOC	2021.2.3	Win32	59.31901768	0	42	42	42	1
z	1	1.0326						OSCITE	np	6	0	baseline	250	nonparola	2	ong	0	no	SC21F11	21	F	2021-10-11_17h17.12.209	THAI_DOC	2021.2.3	Win32	59.31901768	0	43	43	43	1
m	1	0.7486						NETTARE	p	7	14	baseline	500	parola	1	ong	0	no	SC21F11	21	F	2021-10-11_17h17.12.209	THAI_DOC	2021.2.3	Win32	59.31901768	0	44	44	44	1
z	1	0.8494						PENTERA	np	7	0	baseline	0	nonparola	2	ong	0	no	SC21F11	21	F	2021-10-11_17h17.12.209	THAI_DOC	2021.2.3	Win32	59.31901768	0	45	45	45	1
z	1	1.0159						NEBOZIO	np	7	0	baseline	250	nonparola	2	ong	0	no	SC21F11	21	F	2021-10-11_17h17.12.209	THAI_DOC	2021.2.3	Win32	59.31901768	0	46	46	46	1
m	1	1.2974						ZATTERA	p	7	14	baseline	500	parola	1	ong	0	no	SC21F11	21	F	2021-10-11_17h17.12.209	THAI_DOC	2021.2.3	Win32	59.31901768	0	47	47	47	1
z	0	0.7898						LAMIERA	p	7	11	baseline	500	parola	1	ong	0	no	SC21F11	21	F	2021-10-11_17h17.12.209	THAI_DOC	2021.2.3	Win32	59.31901768	0	48	48	48	1
z	1	1.0255						CULINA	np	6	0	baseline	500	nonparola	2	ong	0	no	SC21F11	21	F	2021-10-11_17h17.12.209	THAI_DOC	2021.2.3	Win32	59.31901768	0	49	49	49	1
m	1	1.2867						FALANGE	p	7	9	baseline	250	parola	1	ong	0	no	SC21F11	21	F	2021-10-11_17h17.12.209	THAI_DOC	2021.2.3	Win32	59.31901768	0	50	50	50	1
m	1	0.6636						PEDALE	p	6	16	baseline	500	parola	1	ong	0	no	SC21F11	21	F	2021-10-11_17h17.12.209	THAI_DOC	2021.2.3	Win32	59.31901768	0	51	51	51	1
z	1	1.1365						METARDO	np	7	0	baseline	500	nonparola	2	ong	0	no	SC21F11	21	F	2021-10-11_17h17.12.209	THAI_DOC	2021.2.3	Win32	59.31901768	0	52	52	52	1
m	1	1.8005						EMPORIO	p	7	3	baseline	250	parola	1	ong	0	no	SC21F11	21	F	2021-10-11_17h17.12.209	THAI_DOC	2021.2.3	Win32	59.31901768	0	53	53	53	1
z	1	0.9893						TAPORE	np	6	0	baseline	0	nonparola	2	ong	0	no	SC21F11	21	F	2021-10-11_17h17.12.209	THAI_DOC	2021.2.3	Win32	59.31901768	0	54	54	54	1
z	1	1.002						DENTIDE	np	7	0	baseline	250	nonparola	2	ong	0	no	SC21F11	21	F	2021-10-11_17h17.12.209	THAI_DOC	2021.2.3	Win32	59.31901768	0	55	55	55	1
z	1	1.4982						SEPERTO	np	7	0	baseline	500	nonparola	2	ong	0	no	SC21F11	21	F	2021-10-11_17h17.12.209	THAI_DOC	2021.2.3	Win32	59.31901768	0	56	56	56	1
m	1	0.6437						MUCOSA	p	6	6	baseline	500	parola	1	ong	0	no	SC21F11	21	F	2021-10-11_17h17.12.209	THAI_DOC	2021.2.3	Win32	59.31901768	0	57	57	57	1
z	1	1.3475						BECULLA	np	7	0	baseline	250	nonparola	2	ong	0	no	SC21F11	21	F	2021-10-11_17h17.12.209	THAI_DOC	2021.2.3	Win32	59.31901768	0	58	58	58	1
z	0	0.8359						FUCINA	p	6	8	baseline	250	parola	1	ong	0	no	SC21F11	21	F	2021-10-11_17h17.12.209	THAI_DOC	2021.2.3	Win32	59.31901768	0	59	59	59	1
m	1	0.8179						ECLISSI	p	7	5	baseline	0	parola	1	ong	0	no	SC21F11	21	F	2021-10-11_17h17.12.209	THAI_DOC	2021.2.3	Win32	59.31901768	0	60	60	60	1
m	1	1.019						TROFEO	p	6	23	baseline	250	parola	1	ong	0	no	SC21F11	21	F	2021-10-11_17h17.12.209	THAI_DOC	2021.2.3	Win32	59.31901768	0	61	61	61	1
m	1	0.733						ROTTAME	p	7	7	baseline	0	parola	1	ong	0	no	SC21F11	21	F	2021-10-11_17h17.12.209	THAI_DOC	2021.2.3	Win32	59.31901768	0	62	62	62	1
z	1	0.9261						MENDOLO	np	7	0	baseline	500	nonparola	2	ong	0	no	SC21F11	21	F	2021-10-11_17h17.12.209	THAI_DOC	2021.2.3	Win32	59.31901768	0	63	63	63	1
z	1	0.9635						ARSINE	np	6	0	baseline	250	nonparola	2	ong	0	no	SC21F11	21	F	2021-10-11_17h17.12.209	THAI_DOC	2021.2.3	Win32	59.31901768	0	64	64	64	1
m	1	0.8334						TISANA	p	6	7	baseline	0	parola	1	ong	0	no	SC21F11	21	F	2021-10-11_17h17.12.209	THAI_DOC	2021.2.3	Win32	59.31901768	0	65	65	65	1
z	1	1.0523						ORLINO	np	6	0	baseline	0	nonparola	2	ong	0	no	SC21F11	21	F	2021-10-11_17h17.12.209	THAI_DOC	2021.2.3	Win32	59.31901768	0	66	66	66	1
z	0	1.4223						ARINGA	p	6	9	baseline	500	parola	1	ong	0	no	SC21F11	21	F	2021-10-11_17h17.12.209	THAI_DOC	2021.2.3	Win32	59.31901768	0	67	67	67	1
z	1	1.4542						TENGINE	np	7	0	baseline	0	nonparola	2	ong	0	no	SC21F11	21	F	2021-10-11_17h17.12.209	THAI_DOC	2021.2.3	Win32	59.31901768	0	68	68	68	1
m	1	1.0082						ATTICO	p	6	6	baseline	500	parola	1	ong	0	no	SC21F11	21	F	2021-10-11_17h17.12.209	THAI_DOC	2021.2.3	Win32	59.31901768	0	69	69	69	1
z	1	1.454						VENORE	np	6	0	baseline	250	nonparola	2	ong	0	no	SC21F11	21	F	2021-10-11_17h17.12.209	THAI_DOC	2021.2.3	Win32	59.31901768	0	70	70	70	1
m	1	1.3488						DARSENA	p	7	9	baseline	0	parola	1	ong	0	no	SC21F11	21	F	2021-10-11_17h17.12.209	THAI_DOC	2021.2.3	Win32	59.31901768	0	71	71	71	1
m	0	1.5263						ALCIERE	np	7	0	baseline	250	nonparola	2	ong	0	no	SC21F11	21	F	2021-10-11_17h17.12.209	THAI_DOC	2021.2.3	Win32	59.31901768	0	72	72	72	1
	0							ENTIMO	np	6	0	baseline	0	nonparola	2	ong	0	no	SC21F11	21	F	2021-10-11_17h17.12.209	THAI_DOC	2021.2.3	Win32	59.31901768	0	73	73	73	1
m	1	0.7372						LIVIDO	p	6	8	baseline	500	parola	1	ong	0	no	SC21F11	21	F	2021-10-11_17h17.12.209	THAI_DOC	2021.2.3	Win32	59.31901768	0	74	74	74	1
m	1	1.051						NAUSEA	p	6	15	baseline	0	parola	1	ong	0	no	SC21F11	21	F	2021-10-11_17h17.12.209	THAI_DOC	2021.2.3	Win32	59.31901768	0	75	75	75	1
z	1	1.3831						VERCACE	np	7	0	baseline	500	nonparola	2	ong	0	no	SC21F11	21	F	2021-10-11_17h17.12.209	THAI_DOC	2021.2.3	Win32	59.31901768	0	76	76	76	1
m	1	0.8983						COFANO	p	6	9	baseline	0	parola	1	ong	0	no	SC21F11	21	F	2021-10-11_17h17.12.209	THAI_DOC	2021.2.3	Win32	59.31901768	0	77	77	77	1
	0							USPICIO	np	7	0	baseline	250	nonparola	2	ong	0	no	SC21F11	21	F	2021-10-11_17h17.12.209	THAI_DOC	2021.2.3	Win32	59.31901768	0	78	78	78	1
m	1	0.9051						IMBUTO	p	6	9	baseline	0	parola	1	ong	0	no	SC21F11	21	F	2021-10-11_17h17.12.209	THAI_DOC	2021.2.3	Win32	59.31901768	0	79	79	79	1
z	1	1.7605						SADIVA	np	6	0	baseline	500	nonparola	2	ong	0	no	SC21F11	21	F	2021-10-11_17h17.12.209	THAI_DOC	2021.2.3	Win32	59.31901768	0	80	80	80	1
m	1	1.315						BOZZOLO	p	7	7	baseline	0	parola	1	ong	0	no	SC21F11	21	F	2021-10-11_17h17.12.209	THAI_DOC	2021.2.3	Win32	59.31901768	0	81	81	81	1
z	1	1.4988						OMPICCIO	np	7	0	baseline	0	nonparola	2	ong	0	no	SC21F11	21	F	2021-10-11_17h17.12.209	THAI_DOC	2021.2.3	Win32	59.31901768	0	82	82	82	1
z	1	1.6251						LIMPONE	np	7	0	baseline	500	nonparola	2	ong	0	no	SC21F11	21	F	2021-10-11_17h17.12.209	THAI_DOC	2021.2.3	Win32	59.31901768	0	83	83	83	1
z	1	1.9286						NARCICO	np	7	0	baseline	250	nonparola	2	ong	0	no	SC21F11	21	F	2021-10-11_17h17.12.209	THAI_DOC	2021.2.3	Win32	59.31901768	0	84	84	84	1
m	1	1.4605						PASCOLO	p	7	7	baseline	0	parola	1	ong	0	no	SC21F11	21	F	2021-10-11_17h17.12.209	THAI_DOC	2021.2.3	Win32	59.31901768	0	85	85	85	1
	0							INSOGNA	np	7	0	baseline	250	nonparola	2	ong	0	no	SC21F11	21	F	2021-10-11_17h17.12.209	THAI_DOC	2021.2.3	Win32	59.31901768	0	86	86	86	1
m	1	1.1257						PATINA	p	6	14	baseline	250	parola	1	ong	0	no	SC21F11	21	F	2021-10-11_17h17.12.209	THAI_DOC	2021.2.3	Win32	59.31901768	0	87	87	87	1
z	1	1.4011						ADOLTO	np	7	0	baseline	0	nonparola	2	ong	0	no	SC21F11	21	F	2021-10-11_17h17.12.209	THAI_DOC	2021.2.3	Win32	59.31901768	0	88	88	88	1
m	1	0.5876						UTENTE	p	6	34	baseline	0	parola	1	ong	0	no	SC21F11	21	F	2021-10-11_17h17.12.209	THAI_DOC	2021.2.3	Win32	59.31901768	0	89	89	89	1
z	1	1.3053						CIPELLA	np	7	0	baseline	500	nonparola	2	ong	0	no	SC21F11	21	F	2021-10-11_17h17.12.209	THAI_DOC	2021.2.3	Win32	59.31901768	0	90	90	90	1
m	1	1.1126						GINEPRO	p	7	10	baseline	0	parola	1	ong	0	no	SC21F11	21	F	2021-10-11_17h17.12.209	THAI_DOC	2021.2.3	Win32	59.31901768	0	91	91	91	1
z	1	1.3211						NONATO	np	6	0	baseline	500	nonparola	2	ong	0	no	SC21F11	21	F	2021-10-11_17h17.12.209	THAI_DOC	2021.2.3	Win32	59.31901768	0	92	92	92	1
m	1	0.8998						CALICE	p	6	10	baseline	0	parola	1	ong	0	no	SC21F11	21	F	2021-10-11_17h17.12.209	THAI_DOC	2021.2.3	Win32	59.31901768	0	93	93	93	1
m	1	0.9161						TORACE	p	6	31	baseline	250	parola	1	ong	0	no	SC21F11	21	F	2021-10-11_17h17.12.209	THAI_DOC	2021.2.3	Win32	59.31901768	0	94	94	94	1
z	0	1.3904						REDINE	p	6	8	baseline	500	parola	1	ong	0	no	SC21F11	21	F	2021-10-11_17h17.12.209	THAI_DOC	2021.2.3	Win32	59.31901768	0	95	95	95	1
m	1	0.7364						GOMITO	p	6	35	baseline	0	parola	1	ong	0	no	SC21F11	21	F	2021-10-11_17h17.12.209	THAI_DOC	2021.2.3	Win32	59.31901768	0	96	96	96	1
z	1	1.2135						INGENSO	np	7	0	baseline	500	nonparola	2	ong	0	no	SC21F11	21	F	2021-10-11_17h17.12.209	THAI_DOC	2021.2.3	Win32	59.31901768	0	97	97	97	1
z	1	1.3836						COVALLO	np	7	0	baseline	250	nonparola	2	ong	0	no	SC21F11	21	F	2021-10-11_17h17.12.209	THAI_DOC	2021.2.3	Win32	59.31901768	0	98	98	98	1
m	1	0.6672						MONACO	p	6	24	baseline	250	parola	1	ong	0	no	SC21F11	21	F	2021-10-11_17h17.12.209	THAI_DOC	2021.2.3	Win32	59.31901768	0	99	99	99	1
m	1	1.5196						DILUVIO	p	7	34	monitoring	0	parola	1	ong	0	no	SC21F11	21	F	2021-10-11_17h17.12.209	THAI_DOC	2021.2.3	Win32	59.31901768						0	0	0	0	1
z	1	1.0433						PADATO	np	6	0	monitoring	250	nonparola	2	ong	0	no	SC21F11	21	F	2021-10-11_17h17.12.209	THAI_DOC	2021.2.3	Win32	59.31901768						0	1	1	1	1
m	1	1.0845						STIVALE	p	7	10	monitoring	0	parola	1	ong	0	no	SC21F11	21	F	2021-10-11_17h17.12.209	THAI_DOC	2021.2.3	Win32	59.31901768						0	2	2	2	1
z	1	1.4296						BAMMINO	np	7	0	monitoring	0	nonparola	2	ong	0	no	SC21F11	21	F	2021-10-11_17h17.12.209	THAI_DOC	2021.2.3	Win32	59.31901768						0	3	3	3	1
z	1	1.2489						NUDOLA	np	6	0	monitoring	250	nonparola	2	ong	0	no	SC21F11	21	F	2021-10-11_17h17.12.209	THAI_DOC	2021.2.3	Win32	59.31901768						0	4	4	4	1
z	0	1.934						ZAMPINO	p	7	6	monitoring	500	parola	1	ong	0	no	SC21F11	21	F	2021-10-11_17h17.12.209	THAI_DOC	2021.2.3	Win32	59.31901768						0	5	5	5	1
m	1	0.978						CALDAIA	p	7	12	monitoring	250	parola	1	ong	0	no	SC21F11	21	F	2021-10-11_17h17.12.209	THAI_DOC	2021.2.3	Win32	59.31901768						0	6	6	6	1
z	1	0.9175						FULGINE	np	7	0	monitoring	0	nonparola	2	ong	0	no	SC21F11	21	F	2021-10-11_17h17.12.209	THAI_DOC	2021.2.3	Win32	59.31901768						0	7	7	7	1
m	1	0.8792						URANIO	p	6	9	monitoring	250	parola	1	ong	0	no	SC21F11	21	F	2021-10-11_17h17.12.209	THAI_DOC	2021.2.3	Win32	59.31901768						0	8	8	8	1
z	1	0.8495						APISSO	np	6	0	monitoring	500	nonparola	2	ong	0	no	SC21F11	21	F	2021-10-11_17h17.12.209	THAI_DOC	2021.2.3	Win32	59.31901768						0	9	9	9	1
l	1	1.0678						CAGERMA	np	7	0	monitoring	0	l	2	pmcue	0	no	SC21F11	21	F	2021-10-11_17h17.12.209	THAI_DOC	2021.2.3	Win32	59.31901768						0	10	10	10	1
m	1	1.2681						TAZZINA	p	7	10	monitoring	250	parola	1	ong	0	no	SC21F11	21	F	2021-10-11_17h17.12.209	THAI_DOC	2021.2.3	Win32	59.31901768						0	11	11	11	1
m	1	0.7252						VAPORE	p	6	40	monitoring	0	parola	1	ong	0	no	SC21F11	21	F	2021-10-11_17h17.12.209	THAI_DOC	2021.2.3	Win32	59.31901768						0	12	12	12	1
z	1	1.3026						FEDORE	np	6	0	monitoring	250	nonparola	2	ong	0	no	SC21F11	21	F	2021-10-11_17h17.12.209	THAI_DOC	2021.2.3	Win32	59.31901768						0	13	13	13	1
m	1	1.4495						MONTONE	p	7	8	monitoring	250	parola	1	ong	0	no	SC21F11	21	F	2021-10-11_17h17.12.209	THAI_DOC	2021.2.3	Win32	59.31901768						0	14	14	14	1
z	1	1.3839						CANEZZA	np	7	0	monitoring	0	nonparola	2	ong	0	no	SC21F11	21	F	2021-10-11_17h17.12.209	THAI_DOC	2021.2.3	Win32	59.31901768						0	15	15	15	1
z	1	1.3586						RAGINA	np	6	0	monitoring	250	nonparola	2	ong	0	no	SC21F11	21	F	2021-10-11_17h17.12.209	THAI_DOC	2021.2.3	Win32	59.31901768						0	16	16	16	1
m	1	1.1115						AGNELLO	p	7	17	monitoring	250	parola	1	ong	0	no	SC21F11	21	F	2021-10-11_17h17.12.209	THAI_DOC	2021.2.3	Win32	59.31901768						0	17	17	17	1
z	1	1.6272						PINARIO	np	7	0	monitoring	250	nonparola	2	ong	0	no	SC21F11	21	F	2021-10-11_17h17.12.209	THAI_DOC	2021.2.3	Win32	59.31901768						0	18	18	18	1
z	1	1.4191						INDANO	np	6	0	monitoring	500	nonparola	2	ong	0	no	SC21F11	21	F	2021-10-11_17h17.12.209	THAI_DOC	2021.2.3	Win32	59.31901768						0	19	19	19	1
m	1	0.8287						BISTURI	p	7	8	monitoring	250	parola	1	ong	0	no	SC21F11	21	F	2021-10-11_17h17.12.209	THAI_DOC	2021.2.3	Win32	59.31901768						0	20	20	20	1
z	1	1.4172						SECONTO	np	7	0	monitoring	250	nonparola	2	ong	0	no	SC21F11	21	F	2021-10-11_17h17.12.209	THAI_DOC	2021.2.3	Win32	59.31901768						0	21	21	21	1
l	1	1.0941						POMATA	p	6	0	monitoring	500	l	1	pmcue	0	no	SC21F11	21	F	2021-10-11_17h17.12.209	THAI_DOC	2021.2.3	Win32	59.31901768						0	22	22	22	1
z	1	1.5036						UMETTA	np	6	0	monitoring	250	nonparola	2	ong	0	no	SC21F11	21	F	2021-10-11_17h17.12.209	THAI_DOC	2021.2.3	Win32	59.31901768						0	23	23	23	1
m	1	1.3502						FRUSCIO	p	7	9	monitoring	0	parola	1	ong	0	no	SC21F11	21	F	2021-10-11_17h17.12.209	THAI_DOC	2021.2.3	Win32	59.31901768						0	24	24	24	1
m	1	1.2001						ORDIGNO	p	7	15	monitoring	250	parola	1	ong	0	no	SC21F11	21	F	2021-10-11_17h17.12.209	THAI_DOC	2021.2.3	Win32	59.31901768						0	25	25	25	1
z	1	1.4117						METALO	np	6	0	monitoring	0	nonparola	2	ong	0	no	SC21F11	21	F	2021-10-11_17h17.12.209	THAI_DOC	2021.2.3	Win32	59.31901768						0	26	26	26	1
z	1	1.4116						GAVERA	np	6	0	monitoring	500	nonparola	2	ong	0	no	SC21F11	21	F	2021-10-11_17h17.12.209	THAI_DOC	2021.2.3	Win32	59.31901768						0	27	27	27	1
m	1	1.4793						INSERTO	p	7	9	monitoring	0	parola	1	ong	0	no	SC21F11	21	F	2021-10-11_17h17.12.209	THAI_DOC	2021.2.3	Win32	59.31901768						0	28	28	28	1
m	1	1.1289						VICARIO	p	7	9	monitoring	500	parola	1	ong	0	no	SC21F11	21	F	2021-10-11_17h17.12.209	THAI_DOC	2021.2.3	Win32	59.31901768						0	29	29	29	1
z	1	1.2299						ACENDA	np	6	0	monitoring	0	nonparola	2	ong	0	no	SC21F11	21	F	2021-10-11_17h17.12.209	THAI_DOC	2021.2.3	Win32	59.31901768						0	30	30	30	1
z	0	1.8467						DECADE	p	6	7	monitoring	0	parola	1	ong	0	no	SC21F11	21	F	2021-10-11_17h17.12.209	THAI_DOC	2021.2.3	Win32	59.31901768						0	31	31	31	1
z	1	1.2876						PALETE	np	6	0	monitoring	500	nonparola	2	ong	0	no	SC21F11	21	F	2021-10-11_17h17.12.209	THAI_DOC	2021.2.3	Win32	59.31901768						0	32	32	32	1
m	1	0.7853						SENAPE	p	6	17	monitoring	500	parola	1	ong	0	no	SC21F11	21	F	2021-10-11_17h17.12.209	THAI_DOC	2021.2.3	Win32	59.31901768						0	33	33	33	1
z	1	1.4719						TENTONO	np	7	0	monitoring	0	nonparola	2	ong	0	no	SC21F11	21	F	2021-10-11_17h17.12.209	THAI_DOC	2021.2.3	Win32	59.31901768						0	34	34	34	1
l	1	1.0295						MANICO	p	6	12	monitoring	0	l	1	pmcue	0	no	SC21F11	21	F	2021-10-11_17h17.12.209	THAI_DOC	2021.2.3	Win32	59.31901768						0	35	35	35	1
m	1	1.1926						GETTONE	p	7	5	monitoring	250	parola	1	ong	0	no	SC21F11	21	F	2021-10-11_17h17.12.209	THAI_DOC	2021.2.3	Win32	59.31901768						0	36	36	36	1
z	1	1.2492						CALERA	np	6	0	monitoring	500	nonparola	2	ong	0	no	SC21F11	21	F	2021-10-11_17h17.12.209	THAI_DOC	2021.2.3	Win32	59.31901768						0	37	37	37	1
m	1	1.5723						USTIONE	p	7	20	monitoring	500	parola	1	ong	0	no	SC21F11	21	F	2021-10-11_17h17.12.209	THAI_DOC	2021.2.3	Win32	59.31901768						0	38	38	38	1
m	1	1.8206						LEGNAME	p	7	7	monitoring	0	parola	1	ong	0	no	SC21F11	21	F	2021-10-11_17h17.12.209	THAI_DOC	2021.2.3	Win32	59.31901768						0	39	39	39	1
z	1	1.517						MODIVO	np	6	0	monitoring	0	nonparola	2	ong	0	no	SC21F11	21	F	2021-10-11_17h17.12.209	THAI_DOC	2021.2.3	Win32	59.31901768						0	40	40	40	1
m	1	1.3188						RADURA	p	6	9	monitoring	0	parola	1	ong	0	no	SC21F11	21	F	2021-10-11_17h17.12.209	THAI_DOC	2021.2.3	Win32	59.31901768						0	41	41	41	1
z	1	1.1338						TUANTO	np	6	0	monitoring	250	nonparola	2	ong	0	no	SC21F11	21	F	2021-10-11_17h17.12.209	THAI_DOC	2021.2.3	Win32	59.31901768						0	42	42	42	1
m	1	1.2463						PICCONE	p	7	11	monitoring	0	parola	1	ong	0	no	SC21F11	21	F	2021-10-11_17h17.12.209	THAI_DOC	2021.2.3	Win32	59.31901768						0	43	43	43	1
z	1	1.9179						LACREME	np	7	0	monitoring	250	nonparola	2	ong	0	no	SC21F11	21	F	2021-10-11_17h17.12.209	THAI_DOC	2021.2.3	Win32	59.31901768						0	44	44	44	1
z	1	1.0756						DILITTA	np	7	0	monitoring	500	nonparola	2	ong	0	no	SC21F11	21	F	2021-10-11_17h17.12.209	THAI_DOC	2021.2.3	Win32	59.31901768						0	45	45	45	1
l	1	1.1334						TOMANTE	np	7	0	monitoring	0	l	2	pmcue	0	no	SC21F11	21	F	2021-10-11_17h17.12.209	THAI_DOC	2021.2.3	Win32	59.31901768						0	46	46	46	1
m	1	1.0304						OTTONE	p	6	17	monitoring	500	parola	1	ong	0	no	SC21F11	21	F	2021-10-11_17h17.12.209	THAI_DOC	2021.2.3	Win32	59.31901768						0	47	47	47	1
m	1	1.0629						GAZEBO	p	6	8	monitoring	0	parola	1	ong	0	no	SC21F11	21	F	2021-10-11_17h17.12.209	THAI_DOC	2021.2.3	Win32	59.31901768						0	48	48	48	1
z	1	0.8336						NENICO	np	6	0	monitoring	250	nonparola	2	ong	0	no	SC21F11	21	F	2021-10-11_17h17.12.209	THAI_DOC	2021.2.3	Win32	59.31901768						0	49	49	49	1
z	0	1.3616						ARPIONE	p	7	12	monitoring	250	parola	1	ong	0	no	SC21F11	21	F	2021-10-11_17h17.12.209	THAI_DOC	2021.2.3	Win32	59.31901768						0	50	50	50	1
m	0	0.8563						VANIGIA	np	7	0	monitoring	500	nonparola	2	ong	0	no	SC21F11	21	F	2021-10-11_17h17.12.209	THAI_DOC	2021.2.3	Win32	59.31901768						0	51	51	51	1
z	1	1.0671						EBLISSE	np	7	0	monitoring	0	nonparola	2	ong	0	no	SC21F11	21	F	2021-10-11_17h17.12.209	THAI_DOC	2021.2.3	Win32	59.31901768						0	52	52	52	1
m	1	1.3983						CARTINA	p	7	13	monitoring	250	parola	1	ong	0	no	SC21F11	21	F	2021-10-11_17h17.12.209	THAI_DOC	2021.2.3	Win32	59.31901768						0	53	53	53	1
z	1	0.8497						TECITA	np	6	0	monitoring	500	nonparola	2	ong	0	no	SC21F11	21	F	2021-10-11_17h17.12.209	THAI_DOC	2021.2.3	Win32	59.31901768						0	54	54	54	1
m	1	0.8273						FELINO	p	6	9	monitoring	500	parola	1	ong	0	no	SC21F11	21	F	2021-10-11_17h17.12.209	THAI_DOC	2021.2.3	Win32	59.31901768						0	55	55	55	1
z	1	1.3949						GINEVRO	np	7	0	monitoring	250	nonparola	2	ong	0	no	SC21F11	21	F	2021-10-11_17h17.12.209	THAI_DOC	2021.2.3	Win32	59.31901768						0	56	56	56	1
z	1	0.9003						ELANCO	np	6	0	monitoring	250	nonparola	2	ong	0	no	SC21F11	21	F	2021-10-11_17h17.12.209	THAI_DOC	2021.2.3	Win32	59.31901768						0	57	57	57	1
m	1	0.8198						BIDONE	p	6	13	monitoring	0	parola	1	ong	0	no	SC21F11	21	F	2021-10-11_17h17.12.209	THAI_DOC	2021.2.3	Win32	59.31901768						0	58	58	58	1
m	1	0.7778						LEMURE	p	6	3	monitoring	500	parola	1	ong	0	no	SC21F11	21	F	2021-10-11_17h17.12.209	THAI_DOC	2021.2.3	Win32	59.31901768						0	59	59	59	1
l	1	0.9132						SAGOMA	p	6	0	monitoring	250	l	1	pmcue	0	no	SC21F11	21	F	2021-10-11_17h17.12.209	THAI_DOC	2021.2.3	Win32	59.31901768						0	60	60	60	1
	0							REPERTO	p	7	7	monitoring	0	parola	1	ong	0	no	SC21F11	21	F	2021-10-11_17h17.12.209	THAI_DOC	2021.2.3	Win32	59.31901768						0	61	61	61	1
	0							MIDULLO	np	7	0	monitoring	250	nonparola	2	ong	0	no	SC21F11	21	F	2021-10-11_17h17.12.209	THAI_DOC	2021.2.3	Win32	59.31901768						0	62	62	62	1
z	1	1.66						DANNOLA	np	7	0	monitoring	500	nonparola	2	ong	0	no	SC21F11	21	F	2021-10-11_17h17.12.209	THAI_DOC	2021.2.3	Win32	59.31901768						0	63	63	63	1
m	1	1.395						ORFANO	p	6	9	monitoring	500	parola	1	ong	0	no	SC21F11	21	F	2021-10-11_17h17.12.209	THAI_DOC	2021.2.3	Win32	59.31901768						0	64	64	64	1
z	1	1.5809						BANENA	np	6	0	monitoring	250	nonparola	2	ong	0	no	SC21F11	21	F	2021-10-11_17h17.12.209	THAI_DOC	2021.2.3	Win32	59.31901768						0	65	65	65	1
z	1	1.5628						FERPATA	np	7	0	monitoring	0	nonparola	2	ong	0	no	SC21F11	21	F	2021-10-11_17h17.12.209	THAI_DOC	2021.2.3	Win32	59.31901768						0	66	66	66	1
m	1	1.0128						NEURONE	p	7	11	monitoring	250	parola	1	ong	0	no	SC21F11	21	F	2021-10-11_17h17.12.209	THAI_DOC	2021.2.3	Win32	59.31901768						0	67	67	67	1
z	1	1.3633						LATTERA	np	7	0	monitoring	500	nonparola	2	ong	0	no	SC21F11	21	F	2021-10-11_17h17.12.209	THAI_DOC	2021.2.3	Win32	59.31901768						0	68	68	68	1
z	1	1.6925						GESIONE	np	7	0	monitoring	500	nonparola	2	ong	0	no	SC21F11	21	F	2021-10-11_17h17.12.209	THAI_DOC	2021.2.3	Win32	59.31901768						0	69	69	69	1
m	1	1.3551						PEDANA	p	6	18	monitoring	500	parola	1	ong	0	no	SC21F11	21	F	2021-10-11_17h17.12.209	THAI_DOC	2021.2.3	Win32	59.31901768						0	70	70	70	1
l	1	1.0117						MACIATA	np	7	0	monitoring	500	l	2	pmcue	0	no	SC21F11	21	F	2021-10-11_17h17.12.209	THAI_DOC	2021.2.3	Win32	59.31901768						0	71	71	71	1
z	1	1.7182						FIOLINO	np	7	0	monitoring	250	nonparola	2	ong	0	no	SC21F11	21	F	2021-10-11_17h17.12.209	THAI_DOC	2021.2.3	Win32	59.31901768						0	72	72	72	1
m	1	1.1663						INGORGO	p	7	16	monitoring	0	parola	1	ong	0	no	SC21F11	21	F	2021-10-11_17h17.12.209	THAI_DOC	2021.2.3	Win32	59.31901768						0	73	73	73	1
z	1	1.6298						IMPORO	np	6	0	monitoring	250	nonparola	2	ong	0	no	SC21F11	21	F	2021-10-11_17h17.12.209	THAI_DOC	2021.2.3	Win32	59.31901768						0	74	74	74	1
m	1	1.0789						NOBILE	p	6	29	monitoring	500	parola	1	ong	0	no	SC21F11	21	F	2021-10-11_17h17.12.209	THAI_DOC	2021.2.3	Win32	59.31901768						0	75	75	75	1
	0							MINIERA	p	7	19	monitoring	500	parola	1	ong	0	no	SC21F11	21	F	2021-10-11_17h17.12.209	THAI_DOC	2021.2.3	Win32	59.31901768						0	76	76	76	1
z	1	1.2185						ALLARVE	np	7	0	monitoring	500	nonparola	2	ong	0	no	SC21F11	21	F	2021-10-11_17h17.12.209	THAI_DOC	2021.2.3	Win32	59.31901768						0	77	77	77	1
z	1	1.2834						DIBANO	np	6	0	monitoring	250	nonparola	2	ong	0	no	SC21F11	21	F	2021-10-11_17h17.12.209	THAI_DOC	2021.2.3	Win32	59.31901768						0	78	78	78	1
m	1	1.1035						FAGOTTO	p	7	7	monitoring	0	parola	1	ong	0	no	SC21F11	21	F	2021-10-11_17h17.12.209	THAI_DOC	2021.2.3	Win32	59.31901768						0	79	79	79	1
m	1	1.0629						PALUDE	p	6	13	monitoring	0	parola	1	ong	0	no	SC21F11	21	F	2021-10-11_17h17.12.209	THAI_DOC	2021.2.3	Win32	59.31901768						0	80	80	80	1
z	1	0.9137						MUDINO	np	6	0	monitoring	500	nonparola	2	ong	0	no	SC21F11	21	F	2021-10-11_17h17.12.209	THAI_DOC	2021.2.3	Win32	59.31901768						0	81	81	81	1
z	1	0.8669						ESTEBA	np	6	0	monitoring	500	nonparola	2	ong	0	no	SC21F11	21	F	2021-10-11_17h17.12.209	THAI_DOC	2021.2.3	Win32	59.31901768						0	82	82	82	1
l	1	0.7964						MANTIDE	p	7	9	monitoring	250	l	1	pmcue	0	no	SC21F11	21	F	2021-10-11_17h17.12.209	THAI_DOC	2021.2.3	Win32	59.31901768						0	83	83	83	1
m	1	0.8297						UVETTA	p	6	11	monitoring	500	parola	1	ong	0	no	SC21F11	21	F	2021-10-11_17h17.12.209	THAI_DOC	2021.2.3	Win32	59.31901768						0	84	84	84	1
m	1	0.8453						ESILIO	p	6	41	monitoring	250	parola	1	ong	0	no	SC21F11	21	F	2021-10-11_17h17.12.209	THAI_DOC	2021.2.3	Win32	59.31901768						0	85	85	85	1
z	1	1.9795						RECRUTA	np	7	0	monitoring	500	nonparola	2	ong	0	no	SC21F11	21	F	2021-10-11_17h17.12.209	THAI_DOC	2021.2.3	Win32	59.31901768						0	86	86	86	1
m	1	1.2011						TIMONE	p	7	31	monitoring	250	parola	1	ong	0	no	SC21F11	21	F	2021-10-11_17h17.12.209	THAI_DOC	2021.2.3	Win32	59.31901768						0	87	87	87	1
m	1	1.413						CAVOLO	p	6	13	monitoring	0	parola	1	ong	0	no	SC21F11	21	F	2021-10-11_17h17.12.209	THAI_DOC	2021.2.3	Win32	59.31901768						0	88	88	88	1
z	1	0.9493						NOTTARE	np	7	0	monitoring	500	nonparola	2	ong	0	no	SC21F11	21	F	2021-10-11_17h17.12.209	THAI_DOC	2021.2.3	Win32	59.31901768						0	89	89	89	1
z	0	1.0624						LICHENE	p	7	7	monitoring	0	parola	1	ong	0	no	SC21F11	21	F	2021-10-11_17h17.12.209	THAI_DOC	2021.2.3	Win32	59.31901768						0	90	90	90	1
z	1	1.1216						PUSTINO	np	7	0	monitoring	500	nonparola	2	ong	0	no	SC21F11	21	F	2021-10-11_17h17.12.209	THAI_DOC	2021.2.3	Win32	59.31901768						0	91	91	91	1
m	1	1.0509						MULINO	p	6	7	monitoring	0	parola	1	ong	0	no	SC21F11	21	F	2021-10-11_17h17.12.209	THAI_DOC	2021.2.3	Win32	59.31901768						0	92	92	92	1
z	1	1.1737						VAROLO	np	6	0	monitoring	0	nonparola	2	ong	0	no	SC21F11	21	F	2021-10-11_17h17.12.209	THAI_DOC	2021.2.3	Win32	59.31901768						0	93	93	93	1
l	1	1.2854						ENIGMA	p	6	9	monitoring	500	l	1	pmcue	0	no	SC21F11	21	F	2021-10-11_17h17.12.209	THAI_DOC	2021.2.3	Win32	59.31901768						0	94	94	94	1
m	1	0.9919						NARICE	p	6	15	monitoring	250	parola	1	ong	0	no	SC21F11	21	F	2021-10-11_17h17.12.209	THAI_DOC	2021.2.3	Win32	59.31901768						0	95	95	95	1
z	1	1.1029						CAVIDE	np	6	0	monitoring	500	nonparola	2	ong	0	no	SC21F11	21	F	2021-10-11_17h17.12.209	THAI_DOC	2021.2.3	Win32	59.31901768						0	96	96	96	1
z	1	1.4177						VOLACE	np	6	0	monitoring	0	nonparola	2	ong	0	no	SC21F11	21	F	2021-10-11_17h17.12.209	THAI_DOC	2021.2.3	Win32	59.31901768						0	97	97	97	1
z	1	1.6014						SADICE	np	6	0	monitoring	0	nonparola	2	ong	0	no	SC21F11	21	F	2021-10-11_17h17.12.209	THAI_DOC	2021.2.3	Win32	59.31901768						0	98	98	98	1
m	1	1.5182						VORTICE	p	7	14	monitoring	250	parola	1	ong	0	no	SC21F11	21	F	2021-10-11_17h17.12.209	THAI_DOC	2021.2.3	Win32	59.31901768						0	99	99	99	1
																			SC21F11	21	F	2021-10-11_17h17.12.209	THAI_DOC	2021.2.3	Win32	59.31901768											y	1	4.1549	y	0	4.0679	n	1	3.0378
