# Supplementary material for: Thinking about it: the impact of COVID-19-related stimuli on prospective memory
Source: PeerJ. 2023 Nov 16;11:e16389. doi: 10.7717/peerj.16389 (PMC10657566; doi:10.7717/peerj.16389)
Supplement: Supplemental Information 4 — The raw data from both the task and the questionnaire. Both folders are divided in the three conditions (COV, DOC, and NEGA) depending on the presented video clip. [file peerj-11-16389-s004.zip › Data/RAW_Data_Task/DOC_version/MV34M12_doc.csv]

trial_key.keys	trial_key.corr	trial_key.rt	trials_loop_practice.thisRepN	trials_loop_practice.thisTrialN	trials_loop_practice.thisN	trials_loop_practice.thisIndex	trials_loop_practice.ran	stimolo	parolanonparola	lunghezza	frequenza	blocco	jitter	rispcorr	StimTrig	stim_type	stimulus_after	underline	ID_Soggetto*	Età*	Sesso	date	expName	psychopyVersion	OS	frameRate	trials_loop_baseline.thisRepN	trials_loop_baseline.thisTrialN	trials_loop_baseline.thisN	trials_loop_baseline.thisIndex	trials_loop_baseline.ran	trials_loop_attention.thisRepN	trials_loop_attention.thisTrialN	trials_loop_attention.thisN	trials_loop_attention.thisIndex	trials_loop_attention.ran	neutral1_key.keys	neutral1_key.corr	neutral1_key.rt	neutral1_key_2.keys	neutral1_key_2.corr	neutral1_key_2.rt	neutral1_key_3.keys	neutral1_key_3.corr	neutral1_key_3.rt
m	0	0.7147	0	0	0	0	1	ARANCIA	p	7	31	practice	500	parola	1	ong	0	no	MV34M12	34	M	2021-11-12_11h13.08.894	THAI_DOC	2021.2.3	Win32	59.90176111
z	0	0.7585	0	1	1	1	1	RECINA	np	6	0	practice	500	nonparola	2	ong	0	no	MV34M12	34	M	2021-11-12_11h13.08.894	THAI_DOC	2021.2.3	Win32	59.90176111
m	1	0.6816	0	2	2	2	1	TUCCANA	np	7	0	practice	250	nonparola	2	ong	0	no	MV34M12	34	M	2021-11-12_11h13.08.894	THAI_DOC	2021.2.3	Win32	59.90176111
m	0	0.7509	0	3	3	3	1	PETTINE	p	7	1	practice	0	parola	1	ong	0	no	MV34M12	34	M	2021-11-12_11h13.08.894	THAI_DOC	2021.2.3	Win32	59.90176111
z	0	0.9849	0	4	4	4	1	INFITO	np	6	0	practice	500	nonparola	2	ong	0	no	MV34M12	34	M	2021-11-12_11h13.08.894	THAI_DOC	2021.2.3	Win32	59.90176111
m	0	0.8645	0	5	5	5	1	GIUDICE	p	7	374	practice	500	parola	1	ong	0	no	MV34M12	34	M	2021-11-12_11h13.08.894	THAI_DOC	2021.2.3	Win32	59.90176111
m	0	0.6987	0	6	6	6	1	VOLANTE	p	7	89	practice	0	parola	1	ong	0	no	MV34M12	34	M	2021-11-12_11h13.08.894	THAI_DOC	2021.2.3	Win32	59.90176111
z	0	0.6529	0	7	7	7	1	CUBELA	np	6	0	practice	250	nonparola	2	ong	0	no	MV34M12	34	M	2021-11-12_11h13.08.894	THAI_DOC	2021.2.3	Win32	59.90176111
z	0	0.9556	0	8	8	8	1	LUGGINE	np	7	0	practice	0	nonparola	2	ong	0	no	MV34M12	34	M	2021-11-12_11h13.08.894	THAI_DOC	2021.2.3	Win32	59.90176111
m	0	0.6204	0	9	9	9	1	DISEGNO	p	7	201	practice	0	parola	1	ong	0	no	MV34M12	34	M	2021-11-12_11h13.08.894	THAI_DOC	2021.2.3	Win32	59.90176111
z	1	1.1156						RELITTO	p	7	8	baseline	500	parola	1	ong	0	no	MV34M12	34	M	2021-11-12_11h13.08.894	THAI_DOC	2021.2.3	Win32	59.90176111	0	0	0	0	1
z	1	1.1863						GERANIO	p	7	12	baseline	250	parola	1	ong	0	no	MV34M12	34	M	2021-11-12_11h13.08.894	THAI_DOC	2021.2.3	Win32	59.90176111	0	1	1	1	1
m	1	0.902						VANANGA	np	7	0	baseline	0	nonparola	2	ong	0	no	MV34M12	34	M	2021-11-12_11h13.08.894	THAI_DOC	2021.2.3	Win32	59.90176111	0	2	2	2	1
z	1	0.8232						NATICA	p	6	5	baseline	250	parola	1	ong	0	no	MV34M12	34	M	2021-11-12_11h13.08.894	THAI_DOC	2021.2.3	Win32	59.90176111	0	3	3	3	1
m	1	1.2113						USTELLO	np	7	0	baseline	500	nonparola	2	ong	0	no	MV34M12	34	M	2021-11-12_11h13.08.894	THAI_DOC	2021.2.3	Win32	59.90176111	0	4	4	4	1
z	1	0.7655						METANO	p	6	17	baseline	250	parola	1	ong	0	no	MV34M12	34	M	2021-11-12_11h13.08.894	THAI_DOC	2021.2.3	Win32	59.90176111	0	5	5	5	1
m	1	1.0377						FIURIA	np	6	0	baseline	500	nonparola	2	ong	0	no	MV34M12	34	M	2021-11-12_11h13.08.894	THAI_DOC	2021.2.3	Win32	59.90176111	0	6	6	6	1
z	1	0.7323						SUGHERO	p	7	5	baseline	250	parola	1	ong	0	no	MV34M12	34	M	2021-11-12_11h13.08.894	THAI_DOC	2021.2.3	Win32	59.90176111	0	7	7	7	1
m	1	0.839						PIROTA	np	6	0	baseline	250	nonparola	2	ong	0	no	MV34M12	34	M	2021-11-12_11h13.08.894	THAI_DOC	2021.2.3	Win32	59.90176111	0	8	8	8	1
m	1	1.1397						BAMBORA	np	7	0	baseline	0	nonparola	2	ong	0	no	MV34M12	34	M	2021-11-12_11h13.08.894	THAI_DOC	2021.2.3	Win32	59.90176111	0	9	9	9	1
z	1	0.8608						PETALO	p	6	27	baseline	250	parola	1	ong	0	no	MV34M12	34	M	2021-11-12_11h13.08.894	THAI_DOC	2021.2.3	Win32	59.90176111	0	10	10	10	1
z	1	1.0155						ELMETTO	p	7	5	baseline	0	parola	1	ong	0	no	MV34M12	34	M	2021-11-12_11h13.08.894	THAI_DOC	2021.2.3	Win32	59.90176111	0	11	11	11	1
m	1	0.8152						DOBILE	np	6	0	baseline	250	nonparola	2	ong	0	no	MV34M12	34	M	2021-11-12_11h13.08.894	THAI_DOC	2021.2.3	Win32	59.90176111	0	12	12	12	1
m	0	1.0747						BAVERO	p	6	7	baseline	0	parola	1	ong	0	no	MV34M12	34	M	2021-11-12_11h13.08.894	THAI_DOC	2021.2.3	Win32	59.90176111	0	13	13	13	1
z	1	1.1112						VALENZA	p	7	10	baseline	500	parola	1	ong	0	no	MV34M12	34	M	2021-11-12_11h13.08.894	THAI_DOC	2021.2.3	Win32	59.90176111	0	14	14	14	1
m	1	0.849						ORDONE	np	6	0	baseline	250	nonparola	2	ong	0	no	MV34M12	34	M	2021-11-12_11h13.08.894	THAI_DOC	2021.2.3	Win32	59.90176111	0	15	15	15	1
m	1	1.1827						TERPONE	np	7	0	baseline	250	nonparola	2	ong	0	no	MV34M12	34	M	2021-11-12_11h13.08.894	THAI_DOC	2021.2.3	Win32	59.90176111	0	16	16	16	1
z	1	0.846						INCHINO	p	7	10	baseline	250	parola	1	ong	0	no	MV34M12	34	M	2021-11-12_11h13.08.894	THAI_DOC	2021.2.3	Win32	59.90176111	0	17	17	17	1
z	1	0.7984						ETTARO	p	6	31	baseline	0	parola	1	ong	0	no	MV34M12	34	M	2021-11-12_11h13.08.894	THAI_DOC	2021.2.3	Win32	59.90176111	0	18	18	18	1
m	1	0.8709						LUVACA	np	6	0	baseline	250	nonparola	2	ong	0	no	MV34M12	34	M	2021-11-12_11h13.08.894	THAI_DOC	2021.2.3	Win32	59.90176111	0	19	19	19	1
z	1	0.8249						DUETTO	p	6	23	baseline	500	parola	1	ong	0	no	MV34M12	34	M	2021-11-12_11h13.08.894	THAI_DOC	2021.2.3	Win32	59.90176111	0	20	20	20	1
m	1	0.9636						PUPILE	np	6	0	baseline	250	nonparola	2	ong	0	no	MV34M12	34	M	2021-11-12_11h13.08.894	THAI_DOC	2021.2.3	Win32	59.90176111	0	21	21	21	1
m	1	1.0274						STOVACO	np	7	0	baseline	0	nonparola	2	ong	0	no	MV34M12	34	M	2021-11-12_11h13.08.894	THAI_DOC	2021.2.3	Win32	59.90176111	0	22	22	22	1
z	1	0.7345						BARILE	p	6	7	baseline	500	parola	1	ong	0	no	MV34M12	34	M	2021-11-12_11h13.08.894	THAI_DOC	2021.2.3	Win32	59.90176111	0	23	23	23	1
m	1	0.8248						RANAIO	np	6	0	baseline	250	nonparola	2	ong	0	no	MV34M12	34	M	2021-11-12_11h13.08.894	THAI_DOC	2021.2.3	Win32	59.90176111	0	24	24	24	1
z	1	0.8001						CAVERNA	p	7	14	baseline	250	parola	1	ong	0	no	MV34M12	34	M	2021-11-12_11h13.08.894	THAI_DOC	2021.2.3	Win32	59.90176111	0	25	25	25	1
m	1	1.0947						ROTOIA	np	7	0	baseline	500	nonparola	2	ong	0	no	MV34M12	34	M	2021-11-12_11h13.08.894	THAI_DOC	2021.2.3	Win32	59.90176111	0	26	26	26	1
z	1	0.7984						ALTURA	p	6	8	baseline	500	parola	1	ong	0	no	MV34M12	34	M	2021-11-12_11h13.08.894	THAI_DOC	2021.2.3	Win32	59.90176111	0	27	27	27	1
z	1	0.8951						DIPINTO	p	7	21	baseline	0	parola	1	ong	0	no	MV34M12	34	M	2021-11-12_11h13.08.894	THAI_DOC	2021.2.3	Win32	59.90176111	0	28	28	28	1
z	1	0.7778						LEGUME	p	6	11	baseline	250	parola	1	ong	0	no	MV34M12	34	M	2021-11-12_11h13.08.894	THAI_DOC	2021.2.3	Win32	59.90176111	0	29	29	29	1
m	1	0.9484						FEDINO	np	6	0	baseline	500	nonparola	2	ong	0	no	MV34M12	34	M	2021-11-12_11h13.08.894	THAI_DOC	2021.2.3	Win32	59.90176111	0	30	30	30	1
z	1	1.2646						MENSOLA	p	7	7	baseline	0	parola	1	ong	0	no	MV34M12	34	M	2021-11-12_11h13.08.894	THAI_DOC	2021.2.3	Win32	59.90176111	0	31	31	31	1
m	1	1.2335						ALCUME	np	6	0	baseline	500	nonparola	2	ong	0	no	MV34M12	34	M	2021-11-12_11h13.08.894	THAI_DOC	2021.2.3	Win32	59.90176111	0	32	32	32	1
z	1	0.9103						INNESTO	p	6	13	baseline	0	parola	1	ong	0	no	MV34M12	34	M	2021-11-12_11h13.08.894	THAI_DOC	2021.2.3	Win32	59.90176111	0	33	33	33	1
m	1	1.0204						LAVENDA	np	7	0	baseline	0	nonparola	2	ong	0	no	MV34M12	34	M	2021-11-12_11h13.08.894	THAI_DOC	2021.2.3	Win32	59.90176111	0	34	34	34	1
z	1	0.8047						SLAVINA	p	7	5	baseline	500	parola	1	ong	0	no	MV34M12	34	M	2021-11-12_11h13.08.894	THAI_DOC	2021.2.3	Win32	59.90176111	0	35	35	35	1
z	1	0.7514						ORMONE	p	6	6	baseline	500	parola	1	ong	0	no	MV34M12	34	M	2021-11-12_11h13.08.894	THAI_DOC	2021.2.3	Win32	59.90176111	0	36	36	36	1
m	1	0.9698						UMIONE	np	6	0	baseline	0	nonparola	2	ong	0	no	MV34M12	34	M	2021-11-12_11h13.08.894	THAI_DOC	2021.2.3	Win32	59.90176111	0	37	37	37	1
z	1	0.7702						SALAME	p	6	14	baseline	0	parola	1	ong	0	no	MV34M12	34	M	2021-11-12_11h13.08.894	THAI_DOC	2021.2.3	Win32	59.90176111	0	38	38	38	1
m	1	1.0243						GANDOLA	np	7	0	baseline	500	nonparola	2	ong	0	no	MV34M12	34	M	2021-11-12_11h13.08.894	THAI_DOC	2021.2.3	Win32	59.90176111	0	39	39	39	1
m	1	1.0388						DIGEGNO	np	7	0	baseline	500	nonparola	2	ong	0	no	MV34M12	34	M	2021-11-12_11h13.08.894	THAI_DOC	2021.2.3	Win32	59.90176111	0	40	40	40	1
m	1	0.8996						BACRECA	np	7	0	baseline	0	nonparola	2	ong	0	no	MV34M12	34	M	2021-11-12_11h13.08.894	THAI_DOC	2021.2.3	Win32	59.90176111	0	41	41	41	1
z	1	1.3164						RUDERE	p	6	8	baseline	250	parola	1	ong	0	no	MV34M12	34	M	2021-11-12_11h13.08.894	THAI_DOC	2021.2.3	Win32	59.90176111	0	42	42	42	1
m	1	0.7885						OSCITE	np	6	0	baseline	250	nonparola	2	ong	0	no	MV34M12	34	M	2021-11-12_11h13.08.894	THAI_DOC	2021.2.3	Win32	59.90176111	0	43	43	43	1
z	1	0.8122						NETTARE	p	7	14	baseline	500	parola	1	ong	0	no	MV34M12	34	M	2021-11-12_11h13.08.894	THAI_DOC	2021.2.3	Win32	59.90176111	0	44	44	44	1
m	1	1.0761						PENTERA	np	7	0	baseline	0	nonparola	2	ong	0	no	MV34M12	34	M	2021-11-12_11h13.08.894	THAI_DOC	2021.2.3	Win32	59.90176111	0	45	45	45	1
m	1	0.995						NEBOZIO	np	7	0	baseline	250	nonparola	2	ong	0	no	MV34M12	34	M	2021-11-12_11h13.08.894	THAI_DOC	2021.2.3	Win32	59.90176111	0	46	46	46	1
z	1	0.8718						ZATTERA	p	7	14	baseline	500	parola	1	ong	0	no	MV34M12	34	M	2021-11-12_11h13.08.894	THAI_DOC	2021.2.3	Win32	59.90176111	0	47	47	47	1
z	1	0.7964						LAMIERA	p	7	11	baseline	500	parola	1	ong	0	no	MV34M12	34	M	2021-11-12_11h13.08.894	THAI_DOC	2021.2.3	Win32	59.90176111	0	48	48	48	1
m	1	0.8492						CULINA	np	6	0	baseline	500	nonparola	2	ong	0	no	MV34M12	34	M	2021-11-12_11h13.08.894	THAI_DOC	2021.2.3	Win32	59.90176111	0	49	49	49	1
z	1	1.0936						FALANGE	p	7	9	baseline	250	parola	1	ong	0	no	MV34M12	34	M	2021-11-12_11h13.08.894	THAI_DOC	2021.2.3	Win32	59.90176111	0	50	50	50	1
z	1	0.9053						PEDALE	p	6	16	baseline	500	parola	1	ong	0	no	MV34M12	34	M	2021-11-12_11h13.08.894	THAI_DOC	2021.2.3	Win32	59.90176111	0	51	51	51	1
m	1	0.8773						METARDO	np	7	0	baseline	500	nonparola	2	ong	0	no	MV34M12	34	M	2021-11-12_11h13.08.894	THAI_DOC	2021.2.3	Win32	59.90176111	0	52	52	52	1
z	1	0.7716						EMPORIO	p	7	3	baseline	250	parola	1	ong	0	no	MV34M12	34	M	2021-11-12_11h13.08.894	THAI_DOC	2021.2.3	Win32	59.90176111	0	53	53	53	1
m	1	0.9651						TAPORE	np	6	0	baseline	0	nonparola	2	ong	0	no	MV34M12	34	M	2021-11-12_11h13.08.894	THAI_DOC	2021.2.3	Win32	59.90176111	0	54	54	54	1
m	1	1.2466						DENTIDE	np	7	0	baseline	250	nonparola	2	ong	0	no	MV34M12	34	M	2021-11-12_11h13.08.894	THAI_DOC	2021.2.3	Win32	59.90176111	0	55	55	55	1
z	0	0.9321						SEPERTO	np	7	0	baseline	500	nonparola	2	ong	0	no	MV34M12	34	M	2021-11-12_11h13.08.894	THAI_DOC	2021.2.3	Win32	59.90176111	0	56	56	56	1
z	1	0.8862						MUCOSA	p	6	6	baseline	500	parola	1	ong	0	no	MV34M12	34	M	2021-11-12_11h13.08.894	THAI_DOC	2021.2.3	Win32	59.90176111	0	57	57	57	1
m	1	0.8214						BECULLA	np	7	0	baseline	250	nonparola	2	ong	0	no	MV34M12	34	M	2021-11-12_11h13.08.894	THAI_DOC	2021.2.3	Win32	59.90176111	0	58	58	58	1
z	1	0.9284						FUCINA	p	6	8	baseline	250	parola	1	ong	0	no	MV34M12	34	M	2021-11-12_11h13.08.894	THAI_DOC	2021.2.3	Win32	59.90176111	0	59	59	59	1
z	1	0.8317						ECLISSI	p	7	5	baseline	0	parola	1	ong	0	no	MV34M12	34	M	2021-11-12_11h13.08.894	THAI_DOC	2021.2.3	Win32	59.90176111	0	60	60	60	1
z	1	0.872						TROFEO	p	6	23	baseline	250	parola	1	ong	0	no	MV34M12	34	M	2021-11-12_11h13.08.894	THAI_DOC	2021.2.3	Win32	59.90176111	0	61	61	61	1
z	1	1.48						ROTTAME	p	7	7	baseline	0	parola	1	ong	0	no	MV34M12	34	M	2021-11-12_11h13.08.894	THAI_DOC	2021.2.3	Win32	59.90176111	0	62	62	62	1
m	1	1.1449						MENDOLO	np	7	0	baseline	500	nonparola	2	ong	0	no	MV34M12	34	M	2021-11-12_11h13.08.894	THAI_DOC	2021.2.3	Win32	59.90176111	0	63	63	63	1
m	1	1.4638						ARSINE	np	6	0	baseline	250	nonparola	2	ong	0	no	MV34M12	34	M	2021-11-12_11h13.08.894	THAI_DOC	2021.2.3	Win32	59.90176111	0	64	64	64	1
z	1	1.4936						TISANA	p	6	7	baseline	0	parola	1	ong	0	no	MV34M12	34	M	2021-11-12_11h13.08.894	THAI_DOC	2021.2.3	Win32	59.90176111	0	65	65	65	1
m	1	1.3131						ORLINO	np	6	0	baseline	0	nonparola	2	ong	0	no	MV34M12	34	M	2021-11-12_11h13.08.894	THAI_DOC	2021.2.3	Win32	59.90176111	0	66	66	66	1
	0							ARINGA	p	6	9	baseline	500	parola	1	ong	0	no	MV34M12	34	M	2021-11-12_11h13.08.894	THAI_DOC	2021.2.3	Win32	59.90176111	0	67	67	67	1
	0							TENGINE	np	7	0	baseline	0	nonparola	2	ong	0	no	MV34M12	34	M	2021-11-12_11h13.08.894	THAI_DOC	2021.2.3	Win32	59.90176111	0	68	68	68	1
z	1	1.4147						ATTICO	p	6	6	baseline	500	parola	1	ong	0	no	MV34M12	34	M	2021-11-12_11h13.08.894	THAI_DOC	2021.2.3	Win32	59.90176111	0	69	69	69	1
m	1	1.0652						VENORE	np	6	0	baseline	250	nonparola	2	ong	0	no	MV34M12	34	M	2021-11-12_11h13.08.894	THAI_DOC	2021.2.3	Win32	59.90176111	0	70	70	70	1
z	1	1.0133						DARSENA	p	7	9	baseline	0	parola	1	ong	0	no	MV34M12	34	M	2021-11-12_11h13.08.894	THAI_DOC	2021.2.3	Win32	59.90176111	0	71	71	71	1
m	1	1.1584						ALCIERE	np	7	0	baseline	250	nonparola	2	ong	0	no	MV34M12	34	M	2021-11-12_11h13.08.894	THAI_DOC	2021.2.3	Win32	59.90176111	0	72	72	72	1
	0							ENTIMO	np	6	0	baseline	0	nonparola	2	ong	0	no	MV34M12	34	M	2021-11-12_11h13.08.894	THAI_DOC	2021.2.3	Win32	59.90176111	0	73	73	73	1
	0							LIVIDO	p	6	8	baseline	500	parola	1	ong	0	no	MV34M12	34	M	2021-11-12_11h13.08.894	THAI_DOC	2021.2.3	Win32	59.90176111	0	74	74	74	1
z	1	1.2891						NAUSEA	p	6	15	baseline	0	parola	1	ong	0	no	MV34M12	34	M	2021-11-12_11h13.08.894	THAI_DOC	2021.2.3	Win32	59.90176111	0	75	75	75	1
m	1	1.1806						VERCACE	np	7	0	baseline	500	nonparola	2	ong	0	no	MV34M12	34	M	2021-11-12_11h13.08.894	THAI_DOC	2021.2.3	Win32	59.90176111	0	76	76	76	1
z	1	0.8771						COFANO	p	6	9	baseline	0	parola	1	ong	0	no	MV34M12	34	M	2021-11-12_11h13.08.894	THAI_DOC	2021.2.3	Win32	59.90176111	0	77	77	77	1
z	0	1.1365						USPICIO	np	7	0	baseline	250	nonparola	2	ong	0	no	MV34M12	34	M	2021-11-12_11h13.08.894	THAI_DOC	2021.2.3	Win32	59.90176111	0	78	78	78	1
z	1	1.0265						IMBUTO	p	6	9	baseline	0	parola	1	ong	0	no	MV34M12	34	M	2021-11-12_11h13.08.894	THAI_DOC	2021.2.3	Win32	59.90176111	0	79	79	79	1
m	1	0.7038						SADIVA	np	6	0	baseline	500	nonparola	2	ong	0	no	MV34M12	34	M	2021-11-12_11h13.08.894	THAI_DOC	2021.2.3	Win32	59.90176111	0	80	80	80	1
z	1	0.9095						BOZZOLO	p	7	7	baseline	0	parola	1	ong	0	no	MV34M12	34	M	2021-11-12_11h13.08.894	THAI_DOC	2021.2.3	Win32	59.90176111	0	81	81	81	1
m	1	0.974						OMPICCIO	np	7	0	baseline	0	nonparola	2	ong	0	no	MV34M12	34	M	2021-11-12_11h13.08.894	THAI_DOC	2021.2.3	Win32	59.90176111	0	82	82	82	1
m	1	1.0314						LIMPONE	np	7	0	baseline	500	nonparola	2	ong	0	no	MV34M12	34	M	2021-11-12_11h13.08.894	THAI_DOC	2021.2.3	Win32	59.90176111	0	83	83	83	1
m	1	1.0395						NARCICO	np	7	0	baseline	250	nonparola	2	ong	0	no	MV34M12	34	M	2021-11-12_11h13.08.894	THAI_DOC	2021.2.3	Win32	59.90176111	0	84	84	84	1
z	1	0.7977						PASCOLO	p	7	7	baseline	0	parola	1	ong	0	no	MV34M12	34	M	2021-11-12_11h13.08.894	THAI_DOC	2021.2.3	Win32	59.90176111	0	85	85	85	1
m	1	0.9414						INSOGNA	np	7	0	baseline	250	nonparola	2	ong	0	no	MV34M12	34	M	2021-11-12_11h13.08.894	THAI_DOC	2021.2.3	Win32	59.90176111	0	86	86	86	1
z	1	1.1459						PATINA	p	6	14	baseline	250	parola	1	ong	0	no	MV34M12	34	M	2021-11-12_11h13.08.894	THAI_DOC	2021.2.3	Win32	59.90176111	0	87	87	87	1
m	1	0.8847						ADOLTO	np	7	0	baseline	0	nonparola	2	ong	0	no	MV34M12	34	M	2021-11-12_11h13.08.894	THAI_DOC	2021.2.3	Win32	59.90176111	0	88	88	88	1
z	1	1.0153						UTENTE	p	6	34	baseline	0	parola	1	ong	0	no	MV34M12	34	M	2021-11-12_11h13.08.894	THAI_DOC	2021.2.3	Win32	59.90176111	0	89	89	89	1
m	1	0.9075						CIPELLA	np	7	0	baseline	500	nonparola	2	ong	0	no	MV34M12	34	M	2021-11-12_11h13.08.894	THAI_DOC	2021.2.3	Win32	59.90176111	0	90	90	90	1
	0							GINEPRO	p	7	10	baseline	0	parola	1	ong	0	no	MV34M12	34	M	2021-11-12_11h13.08.894	THAI_DOC	2021.2.3	Win32	59.90176111	0	91	91	91	1
m	1	0.961						NONATO	np	6	0	baseline	500	nonparola	2	ong	0	no	MV34M12	34	M	2021-11-12_11h13.08.894	THAI_DOC	2021.2.3	Win32	59.90176111	0	92	92	92	1
z	1	0.8466						CALICE	p	6	10	baseline	0	parola	1	ong	0	no	MV34M12	34	M	2021-11-12_11h13.08.894	THAI_DOC	2021.2.3	Win32	59.90176111	0	93	93	93	1
z	1	1.3872						TORACE	p	6	31	baseline	250	parola	1	ong	0	no	MV34M12	34	M	2021-11-12_11h13.08.894	THAI_DOC	2021.2.3	Win32	59.90176111	0	94	94	94	1
	0							REDINE	p	6	8	baseline	500	parola	1	ong	0	no	MV34M12	34	M	2021-11-12_11h13.08.894	THAI_DOC	2021.2.3	Win32	59.90176111	0	95	95	95	1
z	1	1.543						GOMITO	p	6	35	baseline	0	parola	1	ong	0	no	MV34M12	34	M	2021-11-12_11h13.08.894	THAI_DOC	2021.2.3	Win32	59.90176111	0	96	96	96	1
m	1	1.1769						INGENSO	np	7	0	baseline	500	nonparola	2	ong	0	no	MV34M12	34	M	2021-11-12_11h13.08.894	THAI_DOC	2021.2.3	Win32	59.90176111	0	97	97	97	1
m	1	1.416						COVALLO	np	7	0	baseline	250	nonparola	2	ong	0	no	MV34M12	34	M	2021-11-12_11h13.08.894	THAI_DOC	2021.2.3	Win32	59.90176111	0	98	98	98	1
	0							MONACO	p	6	24	baseline	250	parola	1	ong	0	no	MV34M12	34	M	2021-11-12_11h13.08.894	THAI_DOC	2021.2.3	Win32	59.90176111	0	99	99	99	1
	0							DILUVIO	p	7	34	monitoring	0	parola	1	ong	0	no	MV34M12	34	M	2021-11-12_11h13.08.894	THAI_DOC	2021.2.3	Win32	59.90176111						0	0	0	0	1
m	1	1.4275						PADATO	np	6	0	monitoring	250	nonparola	2	ong	0	no	MV34M12	34	M	2021-11-12_11h13.08.894	THAI_DOC	2021.2.3	Win32	59.90176111						0	1	1	1	1
z	1	0.8287						STIVALE	p	7	10	monitoring	0	parola	1	ong	0	no	MV34M12	34	M	2021-11-12_11h13.08.894	THAI_DOC	2021.2.3	Win32	59.90176111						0	2	2	2	1
m	1	1.0897						BAMMINO	np	7	0	monitoring	0	nonparola	2	ong	0	no	MV34M12	34	M	2021-11-12_11h13.08.894	THAI_DOC	2021.2.3	Win32	59.90176111						0	3	3	3	1
m	1	1.5293						NUDOLA	np	6	0	monitoring	250	nonparola	2	ong	0	no	MV34M12	34	M	2021-11-12_11h13.08.894	THAI_DOC	2021.2.3	Win32	59.90176111						0	4	4	4	1
z	1	0.8028						ZAMPINO	p	7	6	monitoring	500	parola	1	ong	0	no	MV34M12	34	M	2021-11-12_11h13.08.894	THAI_DOC	2021.2.3	Win32	59.90176111						0	5	5	5	1
z	1	1.9153						CALDAIA	p	7	12	monitoring	250	parola	1	ong	0	no	MV34M12	34	M	2021-11-12_11h13.08.894	THAI_DOC	2021.2.3	Win32	59.90176111						0	6	6	6	1
m	1	0.9654						FULGINE	np	7	0	monitoring	0	nonparola	2	ong	0	no	MV34M12	34	M	2021-11-12_11h13.08.894	THAI_DOC	2021.2.3	Win32	59.90176111						0	7	7	7	1
z	1	0.735						URANIO	p	6	9	monitoring	250	parola	1	ong	0	no	MV34M12	34	M	2021-11-12_11h13.08.894	THAI_DOC	2021.2.3	Win32	59.90176111						0	8	8	8	1
m	1	0.8432						APISSO	np	6	0	monitoring	500	nonparola	2	ong	0	no	MV34M12	34	M	2021-11-12_11h13.08.894	THAI_DOC	2021.2.3	Win32	59.90176111						0	9	9	9	1
m	0	0.7943						CAGERMA	np	7	0	monitoring	0	l	2	pmcue	0	no	MV34M12	34	M	2021-11-12_11h13.08.894	THAI_DOC	2021.2.3	Win32	59.90176111						0	10	10	10	1
z	1	0.8458						TAZZINA	p	7	10	monitoring	250	parola	1	ong	0	no	MV34M12	34	M	2021-11-12_11h13.08.894	THAI_DOC	2021.2.3	Win32	59.90176111						0	11	11	11	1
z	1	0.8122						VAPORE	p	6	40	monitoring	0	parola	1	ong	0	no	MV34M12	34	M	2021-11-12_11h13.08.894	THAI_DOC	2021.2.3	Win32	59.90176111						0	12	12	12	1
m	1	0.8105						FEDORE	np	6	0	monitoring	250	nonparola	2	ong	0	no	MV34M12	34	M	2021-11-12_11h13.08.894	THAI_DOC	2021.2.3	Win32	59.90176111						0	13	13	13	1
z	1	0.6935						MONTONE	p	7	8	monitoring	250	parola	1	ong	0	no	MV34M12	34	M	2021-11-12_11h13.08.894	THAI_DOC	2021.2.3	Win32	59.90176111						0	14	14	14	1
m	1	1.6719						CANEZZA	np	7	0	monitoring	0	nonparola	2	ong	0	no	MV34M12	34	M	2021-11-12_11h13.08.894	THAI_DOC	2021.2.3	Win32	59.90176111						0	15	15	15	1
m	1	0.9457						RAGINA	np	6	0	monitoring	250	nonparola	2	ong	0	no	MV34M12	34	M	2021-11-12_11h13.08.894	THAI_DOC	2021.2.3	Win32	59.90176111						0	16	16	16	1
z	1	0.7643						AGNELLO	p	7	17	monitoring	250	parola	1	ong	0	no	MV34M12	34	M	2021-11-12_11h13.08.894	THAI_DOC	2021.2.3	Win32	59.90176111						0	17	17	17	1
m	1	1.5827						PINARIO	np	7	0	monitoring	250	nonparola	2	ong	0	no	MV34M12	34	M	2021-11-12_11h13.08.894	THAI_DOC	2021.2.3	Win32	59.90176111						0	18	18	18	1
m	1	0.9698						INDANO	np	6	0	monitoring	500	nonparola	2	ong	0	no	MV34M12	34	M	2021-11-12_11h13.08.894	THAI_DOC	2021.2.3	Win32	59.90176111						0	19	19	19	1
z	1	1.1105						BISTURI	p	7	8	monitoring	250	parola	1	ong	0	no	MV34M12	34	M	2021-11-12_11h13.08.894	THAI_DOC	2021.2.3	Win32	59.90176111						0	20	20	20	1
m	1	1.211						SECONTO	np	7	0	monitoring	250	nonparola	2	ong	0	no	MV34M12	34	M	2021-11-12_11h13.08.894	THAI_DOC	2021.2.3	Win32	59.90176111						0	21	21	21	1
z	0	0.9596						POMATA	p	6	0	monitoring	500	l	1	pmcue	0	no	MV34M12	34	M	2021-11-12_11h13.08.894	THAI_DOC	2021.2.3	Win32	59.90176111						0	22	22	22	1
m	1	0.8623						UMETTA	np	6	0	monitoring	250	nonparola	2	ong	0	no	MV34M12	34	M	2021-11-12_11h13.08.894	THAI_DOC	2021.2.3	Win32	59.90176111						0	23	23	23	1
z	1	0.9198						FRUSCIO	p	7	9	monitoring	0	parola	1	ong	0	no	MV34M12	34	M	2021-11-12_11h13.08.894	THAI_DOC	2021.2.3	Win32	59.90176111						0	24	24	24	1
z	1	0.7911						ORDIGNO	p	7	15	monitoring	250	parola	1	ong	0	no	MV34M12	34	M	2021-11-12_11h13.08.894	THAI_DOC	2021.2.3	Win32	59.90176111						0	25	25	25	1
m	1	0.9033						METALO	np	6	0	monitoring	0	nonparola	2	ong	0	no	MV34M12	34	M	2021-11-12_11h13.08.894	THAI_DOC	2021.2.3	Win32	59.90176111						0	26	26	26	1
m	1	0.9145						GAVERA	np	6	0	monitoring	500	nonparola	2	ong	0	no	MV34M12	34	M	2021-11-12_11h13.08.894	THAI_DOC	2021.2.3	Win32	59.90176111						0	27	27	27	1
z	1	1.0313						INSERTO	p	7	9	monitoring	0	parola	1	ong	0	no	MV34M12	34	M	2021-11-12_11h13.08.894	THAI_DOC	2021.2.3	Win32	59.90176111						0	28	28	28	1
m	0	1.0683						VICARIO	p	7	9	monitoring	500	parola	1	ong	0	no	MV34M12	34	M	2021-11-12_11h13.08.894	THAI_DOC	2021.2.3	Win32	59.90176111						0	29	29	29	1
m	1	0.9902						ACENDA	np	6	0	monitoring	0	nonparola	2	ong	0	no	MV34M12	34	M	2021-11-12_11h13.08.894	THAI_DOC	2021.2.3	Win32	59.90176111						0	30	30	30	1
z	1	0.8676						DECADE	p	6	7	monitoring	0	parola	1	ong	0	no	MV34M12	34	M	2021-11-12_11h13.08.894	THAI_DOC	2021.2.3	Win32	59.90176111						0	31	31	31	1
m	1	0.8613						PALETE	np	6	0	monitoring	500	nonparola	2	ong	0	no	MV34M12	34	M	2021-11-12_11h13.08.894	THAI_DOC	2021.2.3	Win32	59.90176111						0	32	32	32	1
z	1	0.8117						SENAPE	p	6	17	monitoring	500	parola	1	ong	0	no	MV34M12	34	M	2021-11-12_11h13.08.894	THAI_DOC	2021.2.3	Win32	59.90176111						0	33	33	33	1
m	1	1.2342						TENTONO	np	7	0	monitoring	0	nonparola	2	ong	0	no	MV34M12	34	M	2021-11-12_11h13.08.894	THAI_DOC	2021.2.3	Win32	59.90176111						0	34	34	34	1
z	0	1.0622						MANICO	p	6	12	monitoring	0	l	1	pmcue	0	no	MV34M12	34	M	2021-11-12_11h13.08.894	THAI_DOC	2021.2.3	Win32	59.90176111						0	35	35	35	1
z	1	0.9542						GETTONE	p	7	5	monitoring	250	parola	1	ong	0	no	MV34M12	34	M	2021-11-12_11h13.08.894	THAI_DOC	2021.2.3	Win32	59.90176111						0	36	36	36	1
m	1	0.9047						CALERA	np	6	0	monitoring	500	nonparola	2	ong	0	no	MV34M12	34	M	2021-11-12_11h13.08.894	THAI_DOC	2021.2.3	Win32	59.90176111						0	37	37	37	1
z	1	0.9427						USTIONE	p	7	20	monitoring	500	parola	1	ong	0	no	MV34M12	34	M	2021-11-12_11h13.08.894	THAI_DOC	2021.2.3	Win32	59.90176111						0	38	38	38	1
z	1	0.9447						LEGNAME	p	7	7	monitoring	0	parola	1	ong	0	no	MV34M12	34	M	2021-11-12_11h13.08.894	THAI_DOC	2021.2.3	Win32	59.90176111						0	39	39	39	1
m	1	0.8157						MODIVO	np	6	0	monitoring	0	nonparola	2	ong	0	no	MV34M12	34	M	2021-11-12_11h13.08.894	THAI_DOC	2021.2.3	Win32	59.90176111						0	40	40	40	1
z	1	1.1169						RADURA	p	6	9	monitoring	0	parola	1	ong	0	no	MV34M12	34	M	2021-11-12_11h13.08.894	THAI_DOC	2021.2.3	Win32	59.90176111						0	41	41	41	1
m	1	0.7554						TUANTO	np	6	0	monitoring	250	nonparola	2	ong	0	no	MV34M12	34	M	2021-11-12_11h13.08.894	THAI_DOC	2021.2.3	Win32	59.90176111						0	42	42	42	1
z	1	0.7752						PICCONE	p	7	11	monitoring	0	parola	1	ong	0	no	MV34M12	34	M	2021-11-12_11h13.08.894	THAI_DOC	2021.2.3	Win32	59.90176111						0	43	43	43	1
	0							LACREME	np	7	0	monitoring	250	nonparola	2	ong	0	no	MV34M12	34	M	2021-11-12_11h13.08.894	THAI_DOC	2021.2.3	Win32	59.90176111						0	44	44	44	1
m	1	0.9728						DILITTA	np	7	0	monitoring	500	nonparola	2	ong	0	no	MV34M12	34	M	2021-11-12_11h13.08.894	THAI_DOC	2021.2.3	Win32	59.90176111						0	45	45	45	1
z	0	0.9863						TOMANTE	np	7	0	monitoring	0	l	2	pmcue	0	no	MV34M12	34	M	2021-11-12_11h13.08.894	THAI_DOC	2021.2.3	Win32	59.90176111						0	46	46	46	1
z	1	0.7625						OTTONE	p	6	17	monitoring	500	parola	1	ong	0	no	MV34M12	34	M	2021-11-12_11h13.08.894	THAI_DOC	2021.2.3	Win32	59.90176111						0	47	47	47	1
z	1	1.0227						GAZEBO	p	6	8	monitoring	0	parola	1	ong	0	no	MV34M12	34	M	2021-11-12_11h13.08.894	THAI_DOC	2021.2.3	Win32	59.90176111						0	48	48	48	1
m	1	0.8225						NENICO	np	6	0	monitoring	250	nonparola	2	ong	0	no	MV34M12	34	M	2021-11-12_11h13.08.894	THAI_DOC	2021.2.3	Win32	59.90176111						0	49	49	49	1
z	1	0.7608						ARPIONE	p	7	12	monitoring	250	parola	1	ong	0	no	MV34M12	34	M	2021-11-12_11h13.08.894	THAI_DOC	2021.2.3	Win32	59.90176111						0	50	50	50	1
m	1	0.8536						VANIGIA	np	7	0	monitoring	500	nonparola	2	ong	0	no	MV34M12	34	M	2021-11-12_11h13.08.894	THAI_DOC	2021.2.3	Win32	59.90176111						0	51	51	51	1
m	1	1.0629						EBLISSE	np	7	0	monitoring	0	nonparola	2	ong	0	no	MV34M12	34	M	2021-11-12_11h13.08.894	THAI_DOC	2021.2.3	Win32	59.90176111						0	52	52	52	1
z	1	1.106						CARTINA	p	7	13	monitoring	250	parola	1	ong	0	no	MV34M12	34	M	2021-11-12_11h13.08.894	THAI_DOC	2021.2.3	Win32	59.90176111						0	53	53	53	1
m	1	1.6778						TECITA	np	6	0	monitoring	500	nonparola	2	ong	0	no	MV34M12	34	M	2021-11-12_11h13.08.894	THAI_DOC	2021.2.3	Win32	59.90176111						0	54	54	54	1
z	1	0.9177						FELINO	p	6	9	monitoring	500	parola	1	ong	0	no	MV34M12	34	M	2021-11-12_11h13.08.894	THAI_DOC	2021.2.3	Win32	59.90176111						0	55	55	55	1
m	1	1.2031						GINEVRO	np	7	0	monitoring	250	nonparola	2	ong	0	no	MV34M12	34	M	2021-11-12_11h13.08.894	THAI_DOC	2021.2.3	Win32	59.90176111						0	56	56	56	1
m	1	1.2478						ELANCO	np	6	0	monitoring	250	nonparola	2	ong	0	no	MV34M12	34	M	2021-11-12_11h13.08.894	THAI_DOC	2021.2.3	Win32	59.90176111						0	57	57	57	1
z	1	0.8291						BIDONE	p	6	13	monitoring	0	parola	1	ong	0	no	MV34M12	34	M	2021-11-12_11h13.08.894	THAI_DOC	2021.2.3	Win32	59.90176111						0	58	58	58	1
m	0	1.1948						LEMURE	p	6	3	monitoring	500	parola	1	ong	0	no	MV34M12	34	M	2021-11-12_11h13.08.894	THAI_DOC	2021.2.3	Win32	59.90176111						0	59	59	59	1
z	0	0.8463						SAGOMA	p	6	0	monitoring	250	l	1	pmcue	0	no	MV34M12	34	M	2021-11-12_11h13.08.894	THAI_DOC	2021.2.3	Win32	59.90176111						0	60	60	60	1
z	1	1.1382						REPERTO	p	7	7	monitoring	0	parola	1	ong	0	no	MV34M12	34	M	2021-11-12_11h13.08.894	THAI_DOC	2021.2.3	Win32	59.90176111						0	61	61	61	1
m	1	0.8207						MIDULLO	np	7	0	monitoring	250	nonparola	2	ong	0	no	MV34M12	34	M	2021-11-12_11h13.08.894	THAI_DOC	2021.2.3	Win32	59.90176111						0	62	62	62	1
m	1	1.4974						DANNOLA	np	7	0	monitoring	500	nonparola	2	ong	0	no	MV34M12	34	M	2021-11-12_11h13.08.894	THAI_DOC	2021.2.3	Win32	59.90176111						0	63	63	63	1
z	1	1.1717						ORFANO	p	6	9	monitoring	500	parola	1	ong	0	no	MV34M12	34	M	2021-11-12_11h13.08.894	THAI_DOC	2021.2.3	Win32	59.90176111						0	64	64	64	1
m	1	0.7345						BANENA	np	6	0	monitoring	250	nonparola	2	ong	0	no	MV34M12	34	M	2021-11-12_11h13.08.894	THAI_DOC	2021.2.3	Win32	59.90176111						0	65	65	65	1
m	1	0.733						FERPATA	np	7	0	monitoring	0	nonparola	2	ong	0	no	MV34M12	34	M	2021-11-12_11h13.08.894	THAI_DOC	2021.2.3	Win32	59.90176111						0	66	66	66	1
z	1	0.7325						NEURONE	p	7	11	monitoring	250	parola	1	ong	0	no	MV34M12	34	M	2021-11-12_11h13.08.894	THAI_DOC	2021.2.3	Win32	59.90176111						0	67	67	67	1
m	1	0.9929						LATTERA	np	7	0	monitoring	500	nonparola	2	ong	0	no	MV34M12	34	M	2021-11-12_11h13.08.894	THAI_DOC	2021.2.3	Win32	59.90176111						0	68	68	68	1
m	1	1.3963						GESIONE	np	7	0	monitoring	500	nonparola	2	ong	0	no	MV34M12	34	M	2021-11-12_11h13.08.894	THAI_DOC	2021.2.3	Win32	59.90176111						0	69	69	69	1
z	1	0.8151						PEDANA	p	6	18	monitoring	500	parola	1	ong	0	no	MV34M12	34	M	2021-11-12_11h13.08.894	THAI_DOC	2021.2.3	Win32	59.90176111						0	70	70	70	1
m	0	1.0528						MACIATA	np	7	0	monitoring	500	l	2	pmcue	0	no	MV34M12	34	M	2021-11-12_11h13.08.894	THAI_DOC	2021.2.3	Win32	59.90176111						0	71	71	71	1
m	1	1.1117						FIOLINO	np	7	0	monitoring	250	nonparola	2	ong	0	no	MV34M12	34	M	2021-11-12_11h13.08.894	THAI_DOC	2021.2.3	Win32	59.90176111						0	72	72	72	1
z	1	1.648						INGORGO	p	7	16	monitoring	0	parola	1	ong	0	no	MV34M12	34	M	2021-11-12_11h13.08.894	THAI_DOC	2021.2.3	Win32	59.90176111						0	73	73	73	1
m	1	0.8081						IMPORO	np	6	0	monitoring	250	nonparola	2	ong	0	no	MV34M12	34	M	2021-11-12_11h13.08.894	THAI_DOC	2021.2.3	Win32	59.90176111						0	74	74	74	1
z	1	0.8556						NOBILE	p	6	29	monitoring	500	parola	1	ong	0	no	MV34M12	34	M	2021-11-12_11h13.08.894	THAI_DOC	2021.2.3	Win32	59.90176111						0	75	75	75	1
z	1	1.046						MINIERA	p	7	19	monitoring	500	parola	1	ong	0	no	MV34M12	34	M	2021-11-12_11h13.08.894	THAI_DOC	2021.2.3	Win32	59.90176111						0	76	76	76	1
m	1	0.7959						ALLARVE	np	7	0	monitoring	500	nonparola	2	ong	0	no	MV34M12	34	M	2021-11-12_11h13.08.894	THAI_DOC	2021.2.3	Win32	59.90176111						0	77	77	77	1
m	1	1.1084						DIBANO	np	6	0	monitoring	250	nonparola	2	ong	0	no	MV34M12	34	M	2021-11-12_11h13.08.894	THAI_DOC	2021.2.3	Win32	59.90176111						0	78	78	78	1
z	1	0.9379						FAGOTTO	p	7	7	monitoring	0	parola	1	ong	0	no	MV34M12	34	M	2021-11-12_11h13.08.894	THAI_DOC	2021.2.3	Win32	59.90176111						0	79	79	79	1
z	1	1.0326						PALUDE	p	6	13	monitoring	0	parola	1	ong	0	no	MV34M12	34	M	2021-11-12_11h13.08.894	THAI_DOC	2021.2.3	Win32	59.90176111						0	80	80	80	1
m	1	0.706						MUDINO	np	6	0	monitoring	500	nonparola	2	ong	0	no	MV34M12	34	M	2021-11-12_11h13.08.894	THAI_DOC	2021.2.3	Win32	59.90176111						0	81	81	81	1
m	1	0.777						ESTEBA	np	6	0	monitoring	500	nonparola	2	ong	0	no	MV34M12	34	M	2021-11-12_11h13.08.894	THAI_DOC	2021.2.3	Win32	59.90176111						0	82	82	82	1
z	0	1.4047						MANTIDE	p	7	9	monitoring	250	l	1	pmcue	0	no	MV34M12	34	M	2021-11-12_11h13.08.894	THAI_DOC	2021.2.3	Win32	59.90176111						0	83	83	83	1
z	1	0.7124						UVETTA	p	6	11	monitoring	500	parola	1	ong	0	no	MV34M12	34	M	2021-11-12_11h13.08.894	THAI_DOC	2021.2.3	Win32	59.90176111						0	84	84	84	1
z	1	0.7664						ESILIO	p	6	41	monitoring	250	parola	1	ong	0	no	MV34M12	34	M	2021-11-12_11h13.08.894	THAI_DOC	2021.2.3	Win32	59.90176111						0	85	85	85	1
m	1	0.7294						RECRUTA	np	7	0	monitoring	500	nonparola	2	ong	0	no	MV34M12	34	M	2021-11-12_11h13.08.894	THAI_DOC	2021.2.3	Win32	59.90176111						0	86	86	86	1
z	1	0.7971						TIMONE	p	7	31	monitoring	250	parola	1	ong	0	no	MV34M12	34	M	2021-11-12_11h13.08.894	THAI_DOC	2021.2.3	Win32	59.90176111						0	87	87	87	1
z	1	0.7301						CAVOLO	p	6	13	monitoring	0	parola	1	ong	0	no	MV34M12	34	M	2021-11-12_11h13.08.894	THAI_DOC	2021.2.3	Win32	59.90176111						0	88	88	88	1
m	1	0.8352						NOTTARE	np	7	0	monitoring	500	nonparola	2	ong	0	no	MV34M12	34	M	2021-11-12_11h13.08.894	THAI_DOC	2021.2.3	Win32	59.90176111						0	89	89	89	1
z	1	1.1176						LICHENE	p	7	7	monitoring	0	parola	1	ong	0	no	MV34M12	34	M	2021-11-12_11h13.08.894	THAI_DOC	2021.2.3	Win32	59.90176111						0	90	90	90	1
m	1	0.8564						PUSTINO	np	7	0	monitoring	500	nonparola	2	ong	0	no	MV34M12	34	M	2021-11-12_11h13.08.894	THAI_DOC	2021.2.3	Win32	59.90176111						0	91	91	91	1
z	1	0.9497						MULINO	p	6	7	monitoring	0	parola	1	ong	0	no	MV34M12	34	M	2021-11-12_11h13.08.894	THAI_DOC	2021.2.3	Win32	59.90176111						0	92	92	92	1
m	1	0.7272						VAROLO	np	6	0	monitoring	0	nonparola	2	ong	0	no	MV34M12	34	M	2021-11-12_11h13.08.894	THAI_DOC	2021.2.3	Win32	59.90176111						0	93	93	93	1
z	0	0.807						ENIGMA	p	6	9	monitoring	500	l	1	pmcue	0	no	MV34M12	34	M	2021-11-12_11h13.08.894	THAI_DOC	2021.2.3	Win32	59.90176111						0	94	94	94	1
z	1	0.6871						NARICE	p	6	15	monitoring	250	parola	1	ong	0	no	MV34M12	34	M	2021-11-12_11h13.08.894	THAI_DOC	2021.2.3	Win32	59.90176111						0	95	95	95	1
m	1	0.8231						CAVIDE	np	6	0	monitoring	500	nonparola	2	ong	0	no	MV34M12	34	M	2021-11-12_11h13.08.894	THAI_DOC	2021.2.3	Win32	59.90176111						0	96	96	96	1
m	1	1.2144						VOLACE	np	6	0	monitoring	0	nonparola	2	ong	0	no	MV34M12	34	M	2021-11-12_11h13.08.894	THAI_DOC	2021.2.3	Win32	59.90176111						0	97	97	97	1
m	1	1.5549						SADICE	np	6	0	monitoring	0	nonparola	2	ong	0	no	MV34M12	34	M	2021-11-12_11h13.08.894	THAI_DOC	2021.2.3	Win32	59.90176111						0	98	98	98	1
z	1	0.8546						VORTICE	p	7	14	monitoring	250	parola	1	ong	0	no	MV34M12	34	M	2021-11-12_11h13.08.894	THAI_DOC	2021.2.3	Win32	59.90176111						0	99	99	99	1
																			MV34M12	34	M	2021-11-12_11h13.08.894	THAI_DOC	2021.2.3	Win32	59.90176111											y	1	4.5214	n	1	3.6396	n	1	2.2955
