# Supplementary material for: Thinking about it: the impact of COVID-19-related stimuli on prospective memory
Source: PeerJ. 2023 Nov 16;11:e16389. doi: 10.7717/peerj.16389 (PMC10657566; doi:10.7717/peerj.16389)
Supplement: Supplemental Information 4 — The raw data from both the task and the questionnaire. Both folders are divided in the three conditions (COV, DOC, and NEGA) depending on the presented video clip. [file peerj-11-16389-s004.zip › Data/RAW_Data_Task/DOC_version/VC23F9_doc.csv]

trial_key.keys	trial_key.corr	trial_key.rt	trials_loop_practice.thisRepN	trials_loop_practice.thisTrialN	trials_loop_practice.thisN	trials_loop_practice.thisIndex	trials_loop_practice.ran	stimolo	parolanonparola	lunghezza	frequenza	blocco	jitter	rispcorr	StimTrig	stim_type	stimulus_after	underline	ID_Soggetto*	Età*	Sesso	date	expName	psychopyVersion	OS	frameRate	trials_loop_baseline.thisRepN	trials_loop_baseline.thisTrialN	trials_loop_baseline.thisN	trials_loop_baseline.thisIndex	trials_loop_baseline.ran	trials_loop_attention.thisRepN	trials_loop_attention.thisTrialN	trials_loop_attention.thisN	trials_loop_attention.thisIndex	trials_loop_attention.ran	neutral1_key.keys	neutral1_key.corr	neutral1_key.rt	neutral1_key_2.keys	neutral1_key_2.corr	neutral1_key_2.rt	neutral1_key_3.keys	neutral1_key_3.corr	neutral1_key_3.rt
m	1	0.7618	0	0	0	0	1	ARANCIA	p	7	31	practice	500	parola	1	ong	0	no	VC23F9	23	F	2021-10-09_15h35.46.720	THAI_DOC	2021.2.3	Win32	60.11783095
z	1	1.291	0	1	1	1	1	RECINA	np	6	0	practice	500	nonparola	2	ong	0	no	VC23F9	23	F	2021-10-09_15h35.46.720	THAI_DOC	2021.2.3	Win32	60.11783095
z	1	1.1108	0	2	2	2	1	TUCCANA	np	7	0	practice	250	nonparola	2	ong	0	no	VC23F9	23	F	2021-10-09_15h35.46.720	THAI_DOC	2021.2.3	Win32	60.11783095
m	1	0.5883	0	3	3	3	1	PETTINE	p	7	1	practice	0	parola	1	ong	0	no	VC23F9	23	F	2021-10-09_15h35.46.720	THAI_DOC	2021.2.3	Win32	60.11783095
z	1	1.3411	0	4	4	4	1	INFITO	np	6	0	practice	500	nonparola	2	ong	0	no	VC23F9	23	F	2021-10-09_15h35.46.720	THAI_DOC	2021.2.3	Win32	60.11783095
m	1	0.5337	0	5	5	5	1	GIUDICE	p	7	374	practice	500	parola	1	ong	0	no	VC23F9	23	F	2021-10-09_15h35.46.720	THAI_DOC	2021.2.3	Win32	60.11783095
m	1	0.7515	0	6	6	6	1	VOLANTE	p	7	89	practice	0	parola	1	ong	0	no	VC23F9	23	F	2021-10-09_15h35.46.720	THAI_DOC	2021.2.3	Win32	60.11783095
z	1	0.6071	0	7	7	7	1	CUBELA	np	6	0	practice	250	nonparola	2	ong	0	no	VC23F9	23	F	2021-10-09_15h35.46.720	THAI_DOC	2021.2.3	Win32	60.11783095
z	1	0.7333	0	8	8	8	1	LUGGINE	np	7	0	practice	0	nonparola	2	ong	0	no	VC23F9	23	F	2021-10-09_15h35.46.720	THAI_DOC	2021.2.3	Win32	60.11783095
m	1	0.6421	0	9	9	9	1	DISEGNO	p	7	201	practice	0	parola	1	ong	0	no	VC23F9	23	F	2021-10-09_15h35.46.720	THAI_DOC	2021.2.3	Win32	60.11783095
m	1	0.7504						RELITTO	p	7	8	baseline	500	parola	1	ong	0	no	VC23F9	23	F	2021-10-09_15h35.46.720	THAI_DOC	2021.2.3	Win32	60.11783095	0	0	0	0	1
z	0	0.6678						GERANIO	p	7	12	baseline	250	parola	1	ong	0	no	VC23F9	23	F	2021-10-09_15h35.46.720	THAI_DOC	2021.2.3	Win32	60.11783095	0	1	1	1	1
z	1	0.9519						VANANGA	np	7	0	baseline	0	nonparola	2	ong	0	no	VC23F9	23	F	2021-10-09_15h35.46.720	THAI_DOC	2021.2.3	Win32	60.11783095	0	2	2	2	1
m	1	0.8074						NATICA	p	6	5	baseline	250	parola	1	ong	0	no	VC23F9	23	F	2021-10-09_15h35.46.720	THAI_DOC	2021.2.3	Win32	60.11783095	0	3	3	3	1
z	1	1.0406						USTELLO	np	7	0	baseline	500	nonparola	2	ong	0	no	VC23F9	23	F	2021-10-09_15h35.46.720	THAI_DOC	2021.2.3	Win32	60.11783095	0	4	4	4	1
m	1	0.6556						METANO	p	6	17	baseline	250	parola	1	ong	0	no	VC23F9	23	F	2021-10-09_15h35.46.720	THAI_DOC	2021.2.3	Win32	60.11783095	0	5	5	5	1
z	1	0.9505						FIURIA	np	6	0	baseline	500	nonparola	2	ong	0	no	VC23F9	23	F	2021-10-09_15h35.46.720	THAI_DOC	2021.2.3	Win32	60.11783095	0	6	6	6	1
m	1	0.6351						SUGHERO	p	7	5	baseline	250	parola	1	ong	0	no	VC23F9	23	F	2021-10-09_15h35.46.720	THAI_DOC	2021.2.3	Win32	60.11783095	0	7	7	7	1
z	1	0.9333						PIROTA	np	6	0	baseline	250	nonparola	2	ong	0	no	VC23F9	23	F	2021-10-09_15h35.46.720	THAI_DOC	2021.2.3	Win32	60.11783095	0	8	8	8	1
z	1	0.8344						BAMBORA	np	7	0	baseline	0	nonparola	2	ong	0	no	VC23F9	23	F	2021-10-09_15h35.46.720	THAI_DOC	2021.2.3	Win32	60.11783095	0	9	9	9	1
m	1	0.5877						PETALO	p	6	27	baseline	250	parola	1	ong	0	no	VC23F9	23	F	2021-10-09_15h35.46.720	THAI_DOC	2021.2.3	Win32	60.11783095	0	10	10	10	1
m	1	0.7735						ELMETTO	p	7	5	baseline	0	parola	1	ong	0	no	VC23F9	23	F	2021-10-09_15h35.46.720	THAI_DOC	2021.2.3	Win32	60.11783095	0	11	11	11	1
z	1	0.6674						DOBILE	np	6	0	baseline	250	nonparola	2	ong	0	no	VC23F9	23	F	2021-10-09_15h35.46.720	THAI_DOC	2021.2.3	Win32	60.11783095	0	12	12	12	1
m	1	0.69						BAVERO	p	6	7	baseline	0	parola	1	ong	0	no	VC23F9	23	F	2021-10-09_15h35.46.720	THAI_DOC	2021.2.3	Win32	60.11783095	0	13	13	13	1
m	1	0.5431						VALENZA	p	7	10	baseline	500	parola	1	ong	0	no	VC23F9	23	F	2021-10-09_15h35.46.720	THAI_DOC	2021.2.3	Win32	60.11783095	0	14	14	14	1
z	1	0.6512						ORDONE	np	6	0	baseline	250	nonparola	2	ong	0	no	VC23F9	23	F	2021-10-09_15h35.46.720	THAI_DOC	2021.2.3	Win32	60.11783095	0	15	15	15	1
z	1	0.7835						TERPONE	np	7	0	baseline	250	nonparola	2	ong	0	no	VC23F9	23	F	2021-10-09_15h35.46.720	THAI_DOC	2021.2.3	Win32	60.11783095	0	16	16	16	1
m	1	0.7016						INCHINO	p	7	10	baseline	250	parola	1	ong	0	no	VC23F9	23	F	2021-10-09_15h35.46.720	THAI_DOC	2021.2.3	Win32	60.11783095	0	17	17	17	1
m	1	0.6502						ETTARO	p	6	31	baseline	0	parola	1	ong	0	no	VC23F9	23	F	2021-10-09_15h35.46.720	THAI_DOC	2021.2.3	Win32	60.11783095	0	18	18	18	1
z	1	0.7265						LUVACA	np	6	0	baseline	250	nonparola	2	ong	0	no	VC23F9	23	F	2021-10-09_15h35.46.720	THAI_DOC	2021.2.3	Win32	60.11783095	0	19	19	19	1
m	1	0.5507						DUETTO	p	6	23	baseline	500	parola	1	ong	0	no	VC23F9	23	F	2021-10-09_15h35.46.720	THAI_DOC	2021.2.3	Win32	60.11783095	0	20	20	20	1
z	1	0.7055						PUPILE	np	6	0	baseline	250	nonparola	2	ong	0	no	VC23F9	23	F	2021-10-09_15h35.46.720	THAI_DOC	2021.2.3	Win32	60.11783095	0	21	21	21	1
z	1	0.768						STOVACO	np	7	0	baseline	0	nonparola	2	ong	0	no	VC23F9	23	F	2021-10-09_15h35.46.720	THAI_DOC	2021.2.3	Win32	60.11783095	0	22	22	22	1
m	1	0.6601						BARILE	p	6	7	baseline	500	parola	1	ong	0	no	VC23F9	23	F	2021-10-09_15h35.46.720	THAI_DOC	2021.2.3	Win32	60.11783095	0	23	23	23	1
z	1	0.9515						RANAIO	np	6	0	baseline	250	nonparola	2	ong	0	no	VC23F9	23	F	2021-10-09_15h35.46.720	THAI_DOC	2021.2.3	Win32	60.11783095	0	24	24	24	1
m	1	0.7175						CAVERNA	p	7	14	baseline	250	parola	1	ong	0	no	VC23F9	23	F	2021-10-09_15h35.46.720	THAI_DOC	2021.2.3	Win32	60.11783095	0	25	25	25	1
z	1	0.8432						ROTOIA	np	7	0	baseline	500	nonparola	2	ong	0	no	VC23F9	23	F	2021-10-09_15h35.46.720	THAI_DOC	2021.2.3	Win32	60.11783095	0	26	26	26	1
m	1	0.6785						ALTURA	p	6	8	baseline	500	parola	1	ong	0	no	VC23F9	23	F	2021-10-09_15h35.46.720	THAI_DOC	2021.2.3	Win32	60.11783095	0	27	27	27	1
m	1	0.55						DIPINTO	p	7	21	baseline	0	parola	1	ong	0	no	VC23F9	23	F	2021-10-09_15h35.46.720	THAI_DOC	2021.2.3	Win32	60.11783095	0	28	28	28	1
m	1	0.5498						LEGUME	p	6	11	baseline	250	parola	1	ong	0	no	VC23F9	23	F	2021-10-09_15h35.46.720	THAI_DOC	2021.2.3	Win32	60.11783095	0	29	29	29	1
z	1	0.8907						FEDINO	np	6	0	baseline	500	nonparola	2	ong	0	no	VC23F9	23	F	2021-10-09_15h35.46.720	THAI_DOC	2021.2.3	Win32	60.11783095	0	30	30	30	1
m	1	0.5533						MENSOLA	p	7	7	baseline	0	parola	1	ong	0	no	VC23F9	23	F	2021-10-09_15h35.46.720	THAI_DOC	2021.2.3	Win32	60.11783095	0	31	31	31	1
z	1	0.7777						ALCUME	np	6	0	baseline	500	nonparola	2	ong	0	no	VC23F9	23	F	2021-10-09_15h35.46.720	THAI_DOC	2021.2.3	Win32	60.11783095	0	32	32	32	1
m	1	0.7553						INNESTO	p	6	13	baseline	0	parola	1	ong	0	no	VC23F9	23	F	2021-10-09_15h35.46.720	THAI_DOC	2021.2.3	Win32	60.11783095	0	33	33	33	1
z	1	0.777						LAVENDA	np	7	0	baseline	0	nonparola	2	ong	0	no	VC23F9	23	F	2021-10-09_15h35.46.720	THAI_DOC	2021.2.3	Win32	60.11783095	0	34	34	34	1
z	0	0.6682						SLAVINA	p	7	5	baseline	500	parola	1	ong	0	no	VC23F9	23	F	2021-10-09_15h35.46.720	THAI_DOC	2021.2.3	Win32	60.11783095	0	35	35	35	1
m	1	0.5167						ORMONE	p	6	6	baseline	500	parola	1	ong	0	no	VC23F9	23	F	2021-10-09_15h35.46.720	THAI_DOC	2021.2.3	Win32	60.11783095	0	36	36	36	1
z	1	0.6831						UMIONE	np	6	0	baseline	0	nonparola	2	ong	0	no	VC23F9	23	F	2021-10-09_15h35.46.720	THAI_DOC	2021.2.3	Win32	60.11783095	0	37	37	37	1
m	1	0.5592						SALAME	p	6	14	baseline	0	parola	1	ong	0	no	VC23F9	23	F	2021-10-09_15h35.46.720	THAI_DOC	2021.2.3	Win32	60.11783095	0	38	38	38	1
z	1	0.84						GANDOLA	np	7	0	baseline	500	nonparola	2	ong	0	no	VC23F9	23	F	2021-10-09_15h35.46.720	THAI_DOC	2021.2.3	Win32	60.11783095	0	39	39	39	1
m	0	0.5344						DIGEGNO	np	7	0	baseline	500	nonparola	2	ong	0	no	VC23F9	23	F	2021-10-09_15h35.46.720	THAI_DOC	2021.2.3	Win32	60.11783095	0	40	40	40	1
z	1	0.8829						BACRECA	np	7	0	baseline	0	nonparola	2	ong	0	no	VC23F9	23	F	2021-10-09_15h35.46.720	THAI_DOC	2021.2.3	Win32	60.11783095	0	41	41	41	1
m	1	0.7932						RUDERE	p	6	8	baseline	250	parola	1	ong	0	no	VC23F9	23	F	2021-10-09_15h35.46.720	THAI_DOC	2021.2.3	Win32	60.11783095	0	42	42	42	1
z	1	0.6188						OSCITE	np	6	0	baseline	250	nonparola	2	ong	0	no	VC23F9	23	F	2021-10-09_15h35.46.720	THAI_DOC	2021.2.3	Win32	60.11783095	0	43	43	43	1
m	1	0.6378						NETTARE	p	7	14	baseline	500	parola	1	ong	0	no	VC23F9	23	F	2021-10-09_15h35.46.720	THAI_DOC	2021.2.3	Win32	60.11783095	0	44	44	44	1
z	1	0.6502						PENTERA	np	7	0	baseline	0	nonparola	2	ong	0	no	VC23F9	23	F	2021-10-09_15h35.46.720	THAI_DOC	2021.2.3	Win32	60.11783095	0	45	45	45	1
z	1	0.6838						NEBOZIO	np	7	0	baseline	250	nonparola	2	ong	0	no	VC23F9	23	F	2021-10-09_15h35.46.720	THAI_DOC	2021.2.3	Win32	60.11783095	0	46	46	46	1
m	1	0.733						ZATTERA	p	7	14	baseline	500	parola	1	ong	0	no	VC23F9	23	F	2021-10-09_15h35.46.720	THAI_DOC	2021.2.3	Win32	60.11783095	0	47	47	47	1
m	1	0.7101						LAMIERA	p	7	11	baseline	500	parola	1	ong	0	no	VC23F9	23	F	2021-10-09_15h35.46.720	THAI_DOC	2021.2.3	Win32	60.11783095	0	48	48	48	1
z	1	0.6515						CULINA	np	6	0	baseline	500	nonparola	2	ong	0	no	VC23F9	23	F	2021-10-09_15h35.46.720	THAI_DOC	2021.2.3	Win32	60.11783095	0	49	49	49	1
m	1	0.6771						FALANGE	p	7	9	baseline	250	parola	1	ong	0	no	VC23F9	23	F	2021-10-09_15h35.46.720	THAI_DOC	2021.2.3	Win32	60.11783095	0	50	50	50	1
m	1	0.7838						PEDALE	p	6	16	baseline	500	parola	1	ong	0	no	VC23F9	23	F	2021-10-09_15h35.46.720	THAI_DOC	2021.2.3	Win32	60.11783095	0	51	51	51	1
z	1	0.7386						METARDO	np	7	0	baseline	500	nonparola	2	ong	0	no	VC23F9	23	F	2021-10-09_15h35.46.720	THAI_DOC	2021.2.3	Win32	60.11783095	0	52	52	52	1
m	1	0.8543						EMPORIO	p	7	3	baseline	250	parola	1	ong	0	no	VC23F9	23	F	2021-10-09_15h35.46.720	THAI_DOC	2021.2.3	Win32	60.11783095	0	53	53	53	1
z	1	0.7048						TAPORE	np	6	0	baseline	0	nonparola	2	ong	0	no	VC23F9	23	F	2021-10-09_15h35.46.720	THAI_DOC	2021.2.3	Win32	60.11783095	0	54	54	54	1
z	1	0.7861						DENTIDE	np	7	0	baseline	250	nonparola	2	ong	0	no	VC23F9	23	F	2021-10-09_15h35.46.720	THAI_DOC	2021.2.3	Win32	60.11783095	0	55	55	55	1
z	1	0.6935						SEPERTO	np	7	0	baseline	500	nonparola	2	ong	0	no	VC23F9	23	F	2021-10-09_15h35.46.720	THAI_DOC	2021.2.3	Win32	60.11783095	0	56	56	56	1
m	1	0.7265						MUCOSA	p	6	6	baseline	500	parola	1	ong	0	no	VC23F9	23	F	2021-10-09_15h35.46.720	THAI_DOC	2021.2.3	Win32	60.11783095	0	57	57	57	1
z	1	0.6708						BECULLA	np	7	0	baseline	250	nonparola	2	ong	0	no	VC23F9	23	F	2021-10-09_15h35.46.720	THAI_DOC	2021.2.3	Win32	60.11783095	0	58	58	58	1
m	1	0.7186						FUCINA	p	6	8	baseline	250	parola	1	ong	0	no	VC23F9	23	F	2021-10-09_15h35.46.720	THAI_DOC	2021.2.3	Win32	60.11783095	0	59	59	59	1
m	1	0.7681						ECLISSI	p	7	5	baseline	0	parola	1	ong	0	no	VC23F9	23	F	2021-10-09_15h35.46.720	THAI_DOC	2021.2.3	Win32	60.11783095	0	60	60	60	1
m	1	0.5719						TROFEO	p	6	23	baseline	250	parola	1	ong	0	no	VC23F9	23	F	2021-10-09_15h35.46.720	THAI_DOC	2021.2.3	Win32	60.11783095	0	61	61	61	1
m	1	0.551						ROTTAME	p	7	7	baseline	0	parola	1	ong	0	no	VC23F9	23	F	2021-10-09_15h35.46.720	THAI_DOC	2021.2.3	Win32	60.11783095	0	62	62	62	1
z	1	0.817						MENDOLO	np	7	0	baseline	500	nonparola	2	ong	0	no	VC23F9	23	F	2021-10-09_15h35.46.720	THAI_DOC	2021.2.3	Win32	60.11783095	0	63	63	63	1
z	1	0.917						ARSINE	np	6	0	baseline	250	nonparola	2	ong	0	no	VC23F9	23	F	2021-10-09_15h35.46.720	THAI_DOC	2021.2.3	Win32	60.11783095	0	64	64	64	1
m	1	0.6						TISANA	p	6	7	baseline	0	parola	1	ong	0	no	VC23F9	23	F	2021-10-09_15h35.46.720	THAI_DOC	2021.2.3	Win32	60.11783095	0	65	65	65	1
z	1	1.0834						ORLINO	np	6	0	baseline	0	nonparola	2	ong	0	no	VC23F9	23	F	2021-10-09_15h35.46.720	THAI_DOC	2021.2.3	Win32	60.11783095	0	66	66	66	1
m	1	0.9837						ARINGA	p	6	9	baseline	500	parola	1	ong	0	no	VC23F9	23	F	2021-10-09_15h35.46.720	THAI_DOC	2021.2.3	Win32	60.11783095	0	67	67	67	1
z	1	0.7217						TENGINE	np	7	0	baseline	0	nonparola	2	ong	0	no	VC23F9	23	F	2021-10-09_15h35.46.720	THAI_DOC	2021.2.3	Win32	60.11783095	0	68	68	68	1
m	1	0.61						ATTICO	p	6	6	baseline	500	parola	1	ong	0	no	VC23F9	23	F	2021-10-09_15h35.46.720	THAI_DOC	2021.2.3	Win32	60.11783095	0	69	69	69	1
z	1	0.6345						VENORE	np	6	0	baseline	250	nonparola	2	ong	0	no	VC23F9	23	F	2021-10-09_15h35.46.720	THAI_DOC	2021.2.3	Win32	60.11783095	0	70	70	70	1
m	1	0.8832						DARSENA	p	7	9	baseline	0	parola	1	ong	0	no	VC23F9	23	F	2021-10-09_15h35.46.720	THAI_DOC	2021.2.3	Win32	60.11783095	0	71	71	71	1
z	1	1.2612						ALCIERE	np	7	0	baseline	250	nonparola	2	ong	0	no	VC23F9	23	F	2021-10-09_15h35.46.720	THAI_DOC	2021.2.3	Win32	60.11783095	0	72	72	72	1
z	1	0.9515						ENTIMO	np	6	0	baseline	0	nonparola	2	ong	0	no	VC23F9	23	F	2021-10-09_15h35.46.720	THAI_DOC	2021.2.3	Win32	60.11783095	0	73	73	73	1
m	1	0.7559						LIVIDO	p	6	8	baseline	500	parola	1	ong	0	no	VC23F9	23	F	2021-10-09_15h35.46.720	THAI_DOC	2021.2.3	Win32	60.11783095	0	74	74	74	1
m	1	0.6378						NAUSEA	p	6	15	baseline	0	parola	1	ong	0	no	VC23F9	23	F	2021-10-09_15h35.46.720	THAI_DOC	2021.2.3	Win32	60.11783095	0	75	75	75	1
z	1	1.2245						VERCACE	np	7	0	baseline	500	nonparola	2	ong	0	no	VC23F9	23	F	2021-10-09_15h35.46.720	THAI_DOC	2021.2.3	Win32	60.11783095	0	76	76	76	1
m	1	0.6866						COFANO	p	6	9	baseline	0	parola	1	ong	0	no	VC23F9	23	F	2021-10-09_15h35.46.720	THAI_DOC	2021.2.3	Win32	60.11783095	0	77	77	77	1
z	1	1.233						USPICIO	np	7	0	baseline	250	nonparola	2	ong	0	no	VC23F9	23	F	2021-10-09_15h35.46.720	THAI_DOC	2021.2.3	Win32	60.11783095	0	78	78	78	1
m	1	0.6772						IMBUTO	p	6	9	baseline	0	parola	1	ong	0	no	VC23F9	23	F	2021-10-09_15h35.46.720	THAI_DOC	2021.2.3	Win32	60.11783095	0	79	79	79	1
z	1	0.8429						SADIVA	np	6	0	baseline	500	nonparola	2	ong	0	no	VC23F9	23	F	2021-10-09_15h35.46.720	THAI_DOC	2021.2.3	Win32	60.11783095	0	80	80	80	1
m	1	0.5678						BOZZOLO	p	7	7	baseline	0	parola	1	ong	0	no	VC23F9	23	F	2021-10-09_15h35.46.720	THAI_DOC	2021.2.3	Win32	60.11783095	0	81	81	81	1
z	1	0.801						OMPICCIO	np	7	0	baseline	0	nonparola	2	ong	0	no	VC23F9	23	F	2021-10-09_15h35.46.720	THAI_DOC	2021.2.3	Win32	60.11783095	0	82	82	82	1
z	1	0.9567						LIMPONE	np	7	0	baseline	500	nonparola	2	ong	0	no	VC23F9	23	F	2021-10-09_15h35.46.720	THAI_DOC	2021.2.3	Win32	60.11783095	0	83	83	83	1
z	1	0.8179						NARCICO	np	7	0	baseline	250	nonparola	2	ong	0	no	VC23F9	23	F	2021-10-09_15h35.46.720	THAI_DOC	2021.2.3	Win32	60.11783095	0	84	84	84	1
z	0	0.6733						PASCOLO	p	7	7	baseline	0	parola	1	ong	0	no	VC23F9	23	F	2021-10-09_15h35.46.720	THAI_DOC	2021.2.3	Win32	60.11783095	0	85	85	85	1
z	1	1.1778						INSOGNA	np	7	0	baseline	250	nonparola	2	ong	0	no	VC23F9	23	F	2021-10-09_15h35.46.720	THAI_DOC	2021.2.3	Win32	60.11783095	0	86	86	86	1
m	1	0.8334						PATINA	p	6	14	baseline	250	parola	1	ong	0	no	VC23F9	23	F	2021-10-09_15h35.46.720	THAI_DOC	2021.2.3	Win32	60.11783095	0	87	87	87	1
z	1	0.6888						ADOLTO	np	7	0	baseline	0	nonparola	2	ong	0	no	VC23F9	23	F	2021-10-09_15h35.46.720	THAI_DOC	2021.2.3	Win32	60.11783095	0	88	88	88	1
m	1	0.9061						UTENTE	p	6	34	baseline	0	parola	1	ong	0	no	VC23F9	23	F	2021-10-09_15h35.46.720	THAI_DOC	2021.2.3	Win32	60.11783095	0	89	89	89	1
z	1	0.733						CIPELLA	np	7	0	baseline	500	nonparola	2	ong	0	no	VC23F9	23	F	2021-10-09_15h35.46.720	THAI_DOC	2021.2.3	Win32	60.11783095	0	90	90	90	1
m	1	0.8226						GINEPRO	p	7	10	baseline	0	parola	1	ong	0	no	VC23F9	23	F	2021-10-09_15h35.46.720	THAI_DOC	2021.2.3	Win32	60.11783095	0	91	91	91	1
z	1	0.6496						NONATO	np	6	0	baseline	500	nonparola	2	ong	0	no	VC23F9	23	F	2021-10-09_15h35.46.720	THAI_DOC	2021.2.3	Win32	60.11783095	0	92	92	92	1
m	1	0.7066						CALICE	p	6	10	baseline	0	parola	1	ong	0	no	VC23F9	23	F	2021-10-09_15h35.46.720	THAI_DOC	2021.2.3	Win32	60.11783095	0	93	93	93	1
m	1	0.6507						TORACE	p	6	31	baseline	250	parola	1	ong	0	no	VC23F9	23	F	2021-10-09_15h35.46.720	THAI_DOC	2021.2.3	Win32	60.11783095	0	94	94	94	1
z	0	1.1						REDINE	p	6	8	baseline	500	parola	1	ong	0	no	VC23F9	23	F	2021-10-09_15h35.46.720	THAI_DOC	2021.2.3	Win32	60.11783095	0	95	95	95	1
m	1	0.7671						GOMITO	p	6	35	baseline	0	parola	1	ong	0	no	VC23F9	23	F	2021-10-09_15h35.46.720	THAI_DOC	2021.2.3	Win32	60.11783095	0	96	96	96	1
z	1	0.6608						INGENSO	np	7	0	baseline	500	nonparola	2	ong	0	no	VC23F9	23	F	2021-10-09_15h35.46.720	THAI_DOC	2021.2.3	Win32	60.11783095	0	97	97	97	1
z	1	0.7335						COVALLO	np	7	0	baseline	250	nonparola	2	ong	0	no	VC23F9	23	F	2021-10-09_15h35.46.720	THAI_DOC	2021.2.3	Win32	60.11783095	0	98	98	98	1
m	1	0.6997						MONACO	p	6	24	baseline	250	parola	1	ong	0	no	VC23F9	23	F	2021-10-09_15h35.46.720	THAI_DOC	2021.2.3	Win32	60.11783095	0	99	99	99	1
m	1	0.9506						DILUVIO	p	7	34	monitoring	0	parola	1	ong	0	no	VC23F9	23	F	2021-10-09_15h35.46.720	THAI_DOC	2021.2.3	Win32	60.11783095						0	0	0	0	1
z	1	0.9774						PADATO	np	6	0	monitoring	250	nonparola	2	ong	0	no	VC23F9	23	F	2021-10-09_15h35.46.720	THAI_DOC	2021.2.3	Win32	60.11783095						0	1	1	1	1
m	1	0.7839						STIVALE	p	7	10	monitoring	0	parola	1	ong	0	no	VC23F9	23	F	2021-10-09_15h35.46.720	THAI_DOC	2021.2.3	Win32	60.11783095						0	2	2	2	1
z	1	1.4714						BAMMINO	np	7	0	monitoring	0	nonparola	2	ong	0	no	VC23F9	23	F	2021-10-09_15h35.46.720	THAI_DOC	2021.2.3	Win32	60.11783095						0	3	3	3	1
z	1	0.8742						NUDOLA	np	6	0	monitoring	250	nonparola	2	ong	0	no	VC23F9	23	F	2021-10-09_15h35.46.720	THAI_DOC	2021.2.3	Win32	60.11783095						0	4	4	4	1
m	1	1.6886						ZAMPINO	p	7	6	monitoring	500	parola	1	ong	0	no	VC23F9	23	F	2021-10-09_15h35.46.720	THAI_DOC	2021.2.3	Win32	60.11783095						0	5	5	5	1
m	1	0.8237						CALDAIA	p	7	12	monitoring	250	parola	1	ong	0	no	VC23F9	23	F	2021-10-09_15h35.46.720	THAI_DOC	2021.2.3	Win32	60.11783095						0	6	6	6	1
z	1	1.6191						FULGINE	np	7	0	monitoring	0	nonparola	2	ong	0	no	VC23F9	23	F	2021-10-09_15h35.46.720	THAI_DOC	2021.2.3	Win32	60.11783095						0	7	7	7	1
m	1	1.0175						URANIO	p	6	9	monitoring	250	parola	1	ong	0	no	VC23F9	23	F	2021-10-09_15h35.46.720	THAI_DOC	2021.2.3	Win32	60.11783095						0	8	8	8	1
z	1	0.9874						APISSO	np	6	0	monitoring	500	nonparola	2	ong	0	no	VC23F9	23	F	2021-10-09_15h35.46.720	THAI_DOC	2021.2.3	Win32	60.11783095						0	9	9	9	1
l	1	1.416						CAGERMA	np	7	0	monitoring	0	l	2	pmcue	0	no	VC23F9	23	F	2021-10-09_15h35.46.720	THAI_DOC	2021.2.3	Win32	60.11783095						0	10	10	10	1
m	1	1.1554						TAZZINA	p	7	10	monitoring	250	parola	1	ong	0	no	VC23F9	23	F	2021-10-09_15h35.46.720	THAI_DOC	2021.2.3	Win32	60.11783095						0	11	11	11	1
m	1	0.851						VAPORE	p	6	40	monitoring	0	parola	1	ong	0	no	VC23F9	23	F	2021-10-09_15h35.46.720	THAI_DOC	2021.2.3	Win32	60.11783095						0	12	12	12	1
z	1	1.3687						FEDORE	np	6	0	monitoring	250	nonparola	2	ong	0	no	VC23F9	23	F	2021-10-09_15h35.46.720	THAI_DOC	2021.2.3	Win32	60.11783095						0	13	13	13	1
m	1	0.9064						MONTONE	p	7	8	monitoring	250	parola	1	ong	0	no	VC23F9	23	F	2021-10-09_15h35.46.720	THAI_DOC	2021.2.3	Win32	60.11783095						0	14	14	14	1
z	1	0.9001						CANEZZA	np	7	0	monitoring	0	nonparola	2	ong	0	no	VC23F9	23	F	2021-10-09_15h35.46.720	THAI_DOC	2021.2.3	Win32	60.11783095						0	15	15	15	1
z	1	1.3836						RAGINA	np	6	0	monitoring	250	nonparola	2	ong	0	no	VC23F9	23	F	2021-10-09_15h35.46.720	THAI_DOC	2021.2.3	Win32	60.11783095						0	16	16	16	1
m	1	1.3172						AGNELLO	p	7	17	monitoring	250	parola	1	ong	0	no	VC23F9	23	F	2021-10-09_15h35.46.720	THAI_DOC	2021.2.3	Win32	60.11783095						0	17	17	17	1
z	1	1.2179						PINARIO	np	7	0	monitoring	250	nonparola	2	ong	0	no	VC23F9	23	F	2021-10-09_15h35.46.720	THAI_DOC	2021.2.3	Win32	60.11783095						0	18	18	18	1
z	1	1.4213						INDANO	np	6	0	monitoring	500	nonparola	2	ong	0	no	VC23F9	23	F	2021-10-09_15h35.46.720	THAI_DOC	2021.2.3	Win32	60.11783095						0	19	19	19	1
m	1	1.084						BISTURI	p	7	8	monitoring	250	parola	1	ong	0	no	VC23F9	23	F	2021-10-09_15h35.46.720	THAI_DOC	2021.2.3	Win32	60.11783095						0	20	20	20	1
z	1	0.9737						SECONTO	np	7	0	monitoring	250	nonparola	2	ong	0	no	VC23F9	23	F	2021-10-09_15h35.46.720	THAI_DOC	2021.2.3	Win32	60.11783095						0	21	21	21	1
l	1	1.4834						POMATA	p	6	0	monitoring	500	l	1	pmcue	0	no	VC23F9	23	F	2021-10-09_15h35.46.720	THAI_DOC	2021.2.3	Win32	60.11783095						0	22	22	22	1
z	1	1.6209						UMETTA	np	6	0	monitoring	250	nonparola	2	ong	0	no	VC23F9	23	F	2021-10-09_15h35.46.720	THAI_DOC	2021.2.3	Win32	60.11783095						0	23	23	23	1
m	1	1.7902						FRUSCIO	p	7	9	monitoring	0	parola	1	ong	0	no	VC23F9	23	F	2021-10-09_15h35.46.720	THAI_DOC	2021.2.3	Win32	60.11783095						0	24	24	24	1
m	1	1.2536						ORDIGNO	p	7	15	monitoring	250	parola	1	ong	0	no	VC23F9	23	F	2021-10-09_15h35.46.720	THAI_DOC	2021.2.3	Win32	60.11783095						0	25	25	25	1
z	1	1.5445						METALO	np	6	0	monitoring	0	nonparola	2	ong	0	no	VC23F9	23	F	2021-10-09_15h35.46.720	THAI_DOC	2021.2.3	Win32	60.11783095						0	26	26	26	1
z	1	1.0874						GAVERA	np	6	0	monitoring	500	nonparola	2	ong	0	no	VC23F9	23	F	2021-10-09_15h35.46.720	THAI_DOC	2021.2.3	Win32	60.11783095						0	27	27	27	1
m	1	1.1687						INSERTO	p	7	9	monitoring	0	parola	1	ong	0	no	VC23F9	23	F	2021-10-09_15h35.46.720	THAI_DOC	2021.2.3	Win32	60.11783095						0	28	28	28	1
m	1	0.7585						VICARIO	p	7	9	monitoring	500	parola	1	ong	0	no	VC23F9	23	F	2021-10-09_15h35.46.720	THAI_DOC	2021.2.3	Win32	60.11783095						0	29	29	29	1
z	1	0.9921						ACENDA	np	6	0	monitoring	0	nonparola	2	ong	0	no	VC23F9	23	F	2021-10-09_15h35.46.720	THAI_DOC	2021.2.3	Win32	60.11783095						0	30	30	30	1
m	1	1.0001						DECADE	p	6	7	monitoring	0	parola	1	ong	0	no	VC23F9	23	F	2021-10-09_15h35.46.720	THAI_DOC	2021.2.3	Win32	60.11783095						0	31	31	31	1
z	1	1.1707						PALETE	np	6	0	monitoring	500	nonparola	2	ong	0	no	VC23F9	23	F	2021-10-09_15h35.46.720	THAI_DOC	2021.2.3	Win32	60.11783095						0	32	32	32	1
m	1	1.385						SENAPE	p	6	17	monitoring	500	parola	1	ong	0	no	VC23F9	23	F	2021-10-09_15h35.46.720	THAI_DOC	2021.2.3	Win32	60.11783095						0	33	33	33	1
z	1	1.2328						TENTONO	np	7	0	monitoring	0	nonparola	2	ong	0	no	VC23F9	23	F	2021-10-09_15h35.46.720	THAI_DOC	2021.2.3	Win32	60.11783095						0	34	34	34	1
l	1	1.0667						MANICO	p	6	12	monitoring	0	l	1	pmcue	0	no	VC23F9	23	F	2021-10-09_15h35.46.720	THAI_DOC	2021.2.3	Win32	60.11783095						0	35	35	35	1
m	1	0.8563						GETTONE	p	7	5	monitoring	250	parola	1	ong	0	no	VC23F9	23	F	2021-10-09_15h35.46.720	THAI_DOC	2021.2.3	Win32	60.11783095						0	36	36	36	1
z	1	1.1407						CALERA	np	6	0	monitoring	500	nonparola	2	ong	0	no	VC23F9	23	F	2021-10-09_15h35.46.720	THAI_DOC	2021.2.3	Win32	60.11783095						0	37	37	37	1
m	1	0.7347						USTIONE	p	7	20	monitoring	500	parola	1	ong	0	no	VC23F9	23	F	2021-10-09_15h35.46.720	THAI_DOC	2021.2.3	Win32	60.11783095						0	38	38	38	1
m	1	1.5414						LEGNAME	p	7	7	monitoring	0	parola	1	ong	0	no	VC23F9	23	F	2021-10-09_15h35.46.720	THAI_DOC	2021.2.3	Win32	60.11783095						0	39	39	39	1
z	1	1.1239						MODIVO	np	6	0	monitoring	0	nonparola	2	ong	0	no	VC23F9	23	F	2021-10-09_15h35.46.720	THAI_DOC	2021.2.3	Win32	60.11783095						0	40	40	40	1
m	1	0.7452						RADURA	p	6	9	monitoring	0	parola	1	ong	0	no	VC23F9	23	F	2021-10-09_15h35.46.720	THAI_DOC	2021.2.3	Win32	60.11783095						0	41	41	41	1
z	1	0.7273						TUANTO	np	6	0	monitoring	250	nonparola	2	ong	0	no	VC23F9	23	F	2021-10-09_15h35.46.720	THAI_DOC	2021.2.3	Win32	60.11783095						0	42	42	42	1
m	1	0.7503						PICCONE	p	7	11	monitoring	0	parola	1	ong	0	no	VC23F9	23	F	2021-10-09_15h35.46.720	THAI_DOC	2021.2.3	Win32	60.11783095						0	43	43	43	1
z	1	1.1619						LACREME	np	7	0	monitoring	250	nonparola	2	ong	0	no	VC23F9	23	F	2021-10-09_15h35.46.720	THAI_DOC	2021.2.3	Win32	60.11783095						0	44	44	44	1
z	1	0.8675						DILITTA	np	7	0	monitoring	500	nonparola	2	ong	0	no	VC23F9	23	F	2021-10-09_15h35.46.720	THAI_DOC	2021.2.3	Win32	60.11783095						0	45	45	45	1
l	1	1.2673						TOMANTE	np	7	0	monitoring	0	l	2	pmcue	0	no	VC23F9	23	F	2021-10-09_15h35.46.720	THAI_DOC	2021.2.3	Win32	60.11783095						0	46	46	46	1
m	1	1.0277						OTTONE	p	6	17	monitoring	500	parola	1	ong	0	no	VC23F9	23	F	2021-10-09_15h35.46.720	THAI_DOC	2021.2.3	Win32	60.11783095						0	47	47	47	1
m	1	0.8678						GAZEBO	p	6	8	monitoring	0	parola	1	ong	0	no	VC23F9	23	F	2021-10-09_15h35.46.720	THAI_DOC	2021.2.3	Win32	60.11783095						0	48	48	48	1
z	1	0.7837						NENICO	np	6	0	monitoring	250	nonparola	2	ong	0	no	VC23F9	23	F	2021-10-09_15h35.46.720	THAI_DOC	2021.2.3	Win32	60.11783095						0	49	49	49	1
m	1	1.5506						ARPIONE	p	7	12	monitoring	250	parola	1	ong	0	no	VC23F9	23	F	2021-10-09_15h35.46.720	THAI_DOC	2021.2.3	Win32	60.11783095						0	50	50	50	1
z	1	1.158						VANIGIA	np	7	0	monitoring	500	nonparola	2	ong	0	no	VC23F9	23	F	2021-10-09_15h35.46.720	THAI_DOC	2021.2.3	Win32	60.11783095						0	51	51	51	1
z	1	0.8004						EBLISSE	np	7	0	monitoring	0	nonparola	2	ong	0	no	VC23F9	23	F	2021-10-09_15h35.46.720	THAI_DOC	2021.2.3	Win32	60.11783095						0	52	52	52	1
m	1	0.8506						CARTINA	p	7	13	monitoring	250	parola	1	ong	0	no	VC23F9	23	F	2021-10-09_15h35.46.720	THAI_DOC	2021.2.3	Win32	60.11783095						0	53	53	53	1
z	1	0.7845						TECITA	np	6	0	monitoring	500	nonparola	2	ong	0	no	VC23F9	23	F	2021-10-09_15h35.46.720	THAI_DOC	2021.2.3	Win32	60.11783095						0	54	54	54	1
m	1	0.7342						FELINO	p	6	9	monitoring	500	parola	1	ong	0	no	VC23F9	23	F	2021-10-09_15h35.46.720	THAI_DOC	2021.2.3	Win32	60.11783095						0	55	55	55	1
z	1	0.938						GINEVRO	np	7	0	monitoring	250	nonparola	2	ong	0	no	VC23F9	23	F	2021-10-09_15h35.46.720	THAI_DOC	2021.2.3	Win32	60.11783095						0	56	56	56	1
z	1	0.9991						ELANCO	np	6	0	monitoring	250	nonparola	2	ong	0	no	VC23F9	23	F	2021-10-09_15h35.46.720	THAI_DOC	2021.2.3	Win32	60.11783095						0	57	57	57	1
m	1	1.0714						BIDONE	p	6	13	monitoring	0	parola	1	ong	0	no	VC23F9	23	F	2021-10-09_15h35.46.720	THAI_DOC	2021.2.3	Win32	60.11783095						0	58	58	58	1
m	1	0.8009						LEMURE	p	6	3	monitoring	500	parola	1	ong	0	no	VC23F9	23	F	2021-10-09_15h35.46.720	THAI_DOC	2021.2.3	Win32	60.11783095						0	59	59	59	1
l	1	0.951						SAGOMA	p	6	0	monitoring	250	l	1	pmcue	0	no	VC23F9	23	F	2021-10-09_15h35.46.720	THAI_DOC	2021.2.3	Win32	60.11783095						0	60	60	60	1
m	1	0.7171						REPERTO	p	7	7	monitoring	0	parola	1	ong	0	no	VC23F9	23	F	2021-10-09_15h35.46.720	THAI_DOC	2021.2.3	Win32	60.11783095						0	61	61	61	1
z	1	1.2001						MIDULLO	np	7	0	monitoring	250	nonparola	2	ong	0	no	VC23F9	23	F	2021-10-09_15h35.46.720	THAI_DOC	2021.2.3	Win32	60.11783095						0	62	62	62	1
z	1	1.6337						DANNOLA	np	7	0	monitoring	500	nonparola	2	ong	0	no	VC23F9	23	F	2021-10-09_15h35.46.720	THAI_DOC	2021.2.3	Win32	60.11783095						0	63	63	63	1
m	1	1.1676						ORFANO	p	6	9	monitoring	500	parola	1	ong	0	no	VC23F9	23	F	2021-10-09_15h35.46.720	THAI_DOC	2021.2.3	Win32	60.11783095						0	64	64	64	1
z	1	1.0521						BANENA	np	6	0	monitoring	250	nonparola	2	ong	0	no	VC23F9	23	F	2021-10-09_15h35.46.720	THAI_DOC	2021.2.3	Win32	60.11783095						0	65	65	65	1
z	1	0.8681						FERPATA	np	7	0	monitoring	0	nonparola	2	ong	0	no	VC23F9	23	F	2021-10-09_15h35.46.720	THAI_DOC	2021.2.3	Win32	60.11783095						0	66	66	66	1
m	1	0.9721						NEURONE	p	7	11	monitoring	250	parola	1	ong	0	no	VC23F9	23	F	2021-10-09_15h35.46.720	THAI_DOC	2021.2.3	Win32	60.11783095						0	67	67	67	1
z	1	0.7432						LATTERA	np	7	0	monitoring	500	nonparola	2	ong	0	no	VC23F9	23	F	2021-10-09_15h35.46.720	THAI_DOC	2021.2.3	Win32	60.11783095						0	68	68	68	1
z	1	0.8554						GESIONE	np	7	0	monitoring	500	nonparola	2	ong	0	no	VC23F9	23	F	2021-10-09_15h35.46.720	THAI_DOC	2021.2.3	Win32	60.11783095						0	69	69	69	1
m	1	0.8678						PEDANA	p	6	18	monitoring	500	parola	1	ong	0	no	VC23F9	23	F	2021-10-09_15h35.46.720	THAI_DOC	2021.2.3	Win32	60.11783095						0	70	70	70	1
l	1	1.5165						MACIATA	np	7	0	monitoring	500	l	2	pmcue	0	no	VC23F9	23	F	2021-10-09_15h35.46.720	THAI_DOC	2021.2.3	Win32	60.11783095						0	71	71	71	1
z	1	0.8172						FIOLINO	np	7	0	monitoring	250	nonparola	2	ong	0	no	VC23F9	23	F	2021-10-09_15h35.46.720	THAI_DOC	2021.2.3	Win32	60.11783095						0	72	72	72	1
m	1	1.4339						INGORGO	p	7	16	monitoring	0	parola	1	ong	0	no	VC23F9	23	F	2021-10-09_15h35.46.720	THAI_DOC	2021.2.3	Win32	60.11783095						0	73	73	73	1
z	1	0.9883						IMPORO	np	6	0	monitoring	250	nonparola	2	ong	0	no	VC23F9	23	F	2021-10-09_15h35.46.720	THAI_DOC	2021.2.3	Win32	60.11783095						0	74	74	74	1
m	1	0.8265						NOBILE	p	6	29	monitoring	500	parola	1	ong	0	no	VC23F9	23	F	2021-10-09_15h35.46.720	THAI_DOC	2021.2.3	Win32	60.11783095						0	75	75	75	1
z	0	1.1021						MINIERA	p	7	19	monitoring	500	parola	1	ong	0	no	VC23F9	23	F	2021-10-09_15h35.46.720	THAI_DOC	2021.2.3	Win32	60.11783095						0	76	76	76	1
z	1	0.8512						ALLARVE	np	7	0	monitoring	500	nonparola	2	ong	0	no	VC23F9	23	F	2021-10-09_15h35.46.720	THAI_DOC	2021.2.3	Win32	60.11783095						0	77	77	77	1
z	1	1.408						DIBANO	np	6	0	monitoring	250	nonparola	2	ong	0	no	VC23F9	23	F	2021-10-09_15h35.46.720	THAI_DOC	2021.2.3	Win32	60.11783095						0	78	78	78	1
m	1	1.018						FAGOTTO	p	7	7	monitoring	0	parola	1	ong	0	no	VC23F9	23	F	2021-10-09_15h35.46.720	THAI_DOC	2021.2.3	Win32	60.11783095						0	79	79	79	1
m	1	0.8102						PALUDE	p	6	13	monitoring	0	parola	1	ong	0	no	VC23F9	23	F	2021-10-09_15h35.46.720	THAI_DOC	2021.2.3	Win32	60.11783095						0	80	80	80	1
z	1	1.1668						MUDINO	np	6	0	monitoring	500	nonparola	2	ong	0	no	VC23F9	23	F	2021-10-09_15h35.46.720	THAI_DOC	2021.2.3	Win32	60.11783095						0	81	81	81	1
z	1	0.6911						ESTEBA	np	6	0	monitoring	500	nonparola	2	ong	0	no	VC23F9	23	F	2021-10-09_15h35.46.720	THAI_DOC	2021.2.3	Win32	60.11783095						0	82	82	82	1
l	1	1.0881						MANTIDE	p	7	9	monitoring	250	l	1	pmcue	0	no	VC23F9	23	F	2021-10-09_15h35.46.720	THAI_DOC	2021.2.3	Win32	60.11783095						0	83	83	83	1
m	1	0.9867						UVETTA	p	6	11	monitoring	500	parola	1	ong	0	no	VC23F9	23	F	2021-10-09_15h35.46.720	THAI_DOC	2021.2.3	Win32	60.11783095						0	84	84	84	1
m	1	0.861						ESILIO	p	6	41	monitoring	250	parola	1	ong	0	no	VC23F9	23	F	2021-10-09_15h35.46.720	THAI_DOC	2021.2.3	Win32	60.11783095						0	85	85	85	1
z	1	1.3059						RECRUTA	np	7	0	monitoring	500	nonparola	2	ong	0	no	VC23F9	23	F	2021-10-09_15h35.46.720	THAI_DOC	2021.2.3	Win32	60.11783095						0	86	86	86	1
m	1	1.2266						TIMONE	p	7	31	monitoring	250	parola	1	ong	0	no	VC23F9	23	F	2021-10-09_15h35.46.720	THAI_DOC	2021.2.3	Win32	60.11783095						0	87	87	87	1
m	1	0.751						CAVOLO	p	6	13	monitoring	0	parola	1	ong	0	no	VC23F9	23	F	2021-10-09_15h35.46.720	THAI_DOC	2021.2.3	Win32	60.11783095						0	88	88	88	1
z	1	1.2672						NOTTARE	np	7	0	monitoring	500	nonparola	2	ong	0	no	VC23F9	23	F	2021-10-09_15h35.46.720	THAI_DOC	2021.2.3	Win32	60.11783095						0	89	89	89	1
m	1	1.1169						LICHENE	p	7	7	monitoring	0	parola	1	ong	0	no	VC23F9	23	F	2021-10-09_15h35.46.720	THAI_DOC	2021.2.3	Win32	60.11783095						0	90	90	90	1
z	1	0.9877						PUSTINO	np	7	0	monitoring	500	nonparola	2	ong	0	no	VC23F9	23	F	2021-10-09_15h35.46.720	THAI_DOC	2021.2.3	Win32	60.11783095						0	91	91	91	1
m	1	1.3232						MULINO	p	6	7	monitoring	0	parola	1	ong	0	no	VC23F9	23	F	2021-10-09_15h35.46.720	THAI_DOC	2021.2.3	Win32	60.11783095						0	92	92	92	1
z	1	1.3552						VAROLO	np	6	0	monitoring	0	nonparola	2	ong	0	no	VC23F9	23	F	2021-10-09_15h35.46.720	THAI_DOC	2021.2.3	Win32	60.11783095						0	93	93	93	1
l	1	1.0665						ENIGMA	p	6	9	monitoring	500	l	1	pmcue	0	no	VC23F9	23	F	2021-10-09_15h35.46.720	THAI_DOC	2021.2.3	Win32	60.11783095						0	94	94	94	1
m	1	1.4336						NARICE	p	6	15	monitoring	250	parola	1	ong	0	no	VC23F9	23	F	2021-10-09_15h35.46.720	THAI_DOC	2021.2.3	Win32	60.11783095						0	95	95	95	1
z	1	0.8499						CAVIDE	np	6	0	monitoring	500	nonparola	2	ong	0	no	VC23F9	23	F	2021-10-09_15h35.46.720	THAI_DOC	2021.2.3	Win32	60.11783095						0	96	96	96	1
z	1	1.2341						VOLACE	np	6	0	monitoring	0	nonparola	2	ong	0	no	VC23F9	23	F	2021-10-09_15h35.46.720	THAI_DOC	2021.2.3	Win32	60.11783095						0	97	97	97	1
z	1	1.2282						SADICE	np	6	0	monitoring	0	nonparola	2	ong	0	no	VC23F9	23	F	2021-10-09_15h35.46.720	THAI_DOC	2021.2.3	Win32	60.11783095						0	98	98	98	1
m	1	0.8845						VORTICE	p	7	14	monitoring	250	parola	1	ong	0	no	VC23F9	23	F	2021-10-09_15h35.46.720	THAI_DOC	2021.2.3	Win32	60.11783095						0	99	99	99	1
																			VC23F9	23	F	2021-10-09_15h35.46.720	THAI_DOC	2021.2.3	Win32	60.11783095											y	1	5.8173	n	1	4.5504	y	0	5.5008
