# Supplementary material for: Thinking about it: the impact of COVID-19-related stimuli on prospective memory
Source: PeerJ. 2023 Nov 16;11:e16389. doi: 10.7717/peerj.16389 (PMC10657566; doi:10.7717/peerj.16389)
Supplement: Supplemental Information 4 — The raw data from both the task and the questionnaire. Both folders are divided in the three conditions (COV, DOC, and NEGA) depending on the presented video clip. [file peerj-11-16389-s004.zip › Data/RAW_Data_Task/DOC_version/CG18F8_doc.csv]

trial_key.keys	trial_key.corr	trial_key.rt	trials_loop_practice.thisRepN	trials_loop_practice.thisTrialN	trials_loop_practice.thisN	trials_loop_practice.thisIndex	trials_loop_practice.ran	stimolo	parolanonparola	lunghezza	frequenza	blocco	jitter	rispcorr	StimTrig	stim_type	stimulus_after	underline	ID_Soggetto*	Età*	Sesso	date	expName	psychopyVersion	OS	frameRate	trials_loop_baseline.thisRepN	trials_loop_baseline.thisTrialN	trials_loop_baseline.thisN	trials_loop_baseline.thisIndex	trials_loop_baseline.ran	trials_loop_attention.thisRepN	trials_loop_attention.thisTrialN	trials_loop_attention.thisN	trials_loop_attention.thisIndex	trials_loop_attention.ran	neutral1_key.keys	neutral1_key.corr	neutral1_key.rt	neutral1_key_2.keys	neutral1_key_2.corr	neutral1_key_2.rt	neutral1_key_3.keys	neutral1_key_3.corr	neutral1_key_3.rt
m	0	0.8718	0	0	0	0	1	ARANCIA	p	7	31	practice	500	parola	1	ong	0	no	CG18F8	18	FEMMINA	2021-10-08_18h10.48.815	THAI_DOC	2021.2.3	Win32	61.61429452
m	1	1.9385	0	1	1	1	1	RECINA	np	6	0	practice	500	nonparola	2	ong	0	no	CG18F8	18	FEMMINA	2021-10-08_18h10.48.815	THAI_DOC	2021.2.3	Win32	61.61429452
	0		0	2	2	2	1	TUCCANA	np	7	0	practice	250	nonparola	2	ong	0	no	CG18F8	18	FEMMINA	2021-10-08_18h10.48.815	THAI_DOC	2021.2.3	Win32	61.61429452
z	1	1.1976	0	3	3	3	1	PETTINE	p	7	1	practice	0	parola	1	ong	0	no	CG18F8	18	FEMMINA	2021-10-08_18h10.48.815	THAI_DOC	2021.2.3	Win32	61.61429452
z	0	0.8992	0	4	4	4	1	INFITO	np	6	0	practice	500	nonparola	2	ong	0	no	CG18F8	18	FEMMINA	2021-10-08_18h10.48.815	THAI_DOC	2021.2.3	Win32	61.61429452
z	1	0.8939	0	5	5	5	1	GIUDICE	p	7	374	practice	500	parola	1	ong	0	no	CG18F8	18	FEMMINA	2021-10-08_18h10.48.815	THAI_DOC	2021.2.3	Win32	61.61429452
z	1	0.8902	0	6	6	6	1	VOLANTE	p	7	89	practice	0	parola	1	ong	0	no	CG18F8	18	FEMMINA	2021-10-08_18h10.48.815	THAI_DOC	2021.2.3	Win32	61.61429452
m	1	1.2106	0	7	7	7	1	CUBELA	np	6	0	practice	250	nonparola	2	ong	0	no	CG18F8	18	FEMMINA	2021-10-08_18h10.48.815	THAI_DOC	2021.2.3	Win32	61.61429452
z	0	1.5173	0	8	8	8	1	LUGGINE	np	7	0	practice	0	nonparola	2	ong	0	no	CG18F8	18	FEMMINA	2021-10-08_18h10.48.815	THAI_DOC	2021.2.3	Win32	61.61429452
z	1	0.9378	0	9	9	9	1	DISEGNO	p	7	201	practice	0	parola	1	ong	0	no	CG18F8	18	FEMMINA	2021-10-08_18h10.48.815	THAI_DOC	2021.2.3	Win32	61.61429452
z	1	1.0587						RELITTO	p	7	8	baseline	500	parola	1	ong	0	no	CG18F8	18	FEMMINA	2021-10-08_18h10.48.815	THAI_DOC	2021.2.3	Win32	61.61429452	0	0	0	0	1
z	1	1.2484						GERANIO	p	7	12	baseline	250	parola	1	ong	0	no	CG18F8	18	FEMMINA	2021-10-08_18h10.48.815	THAI_DOC	2021.2.3	Win32	61.61429452	0	1	1	1	1
m	1	1.9477						VANANGA	np	7	0	baseline	0	nonparola	2	ong	0	no	CG18F8	18	FEMMINA	2021-10-08_18h10.48.815	THAI_DOC	2021.2.3	Win32	61.61429452	0	2	2	2	1
z	1	1.0778						NATICA	p	6	5	baseline	250	parola	1	ong	0	no	CG18F8	18	FEMMINA	2021-10-08_18h10.48.815	THAI_DOC	2021.2.3	Win32	61.61429452	0	3	3	3	1
m	1	1.401						USTELLO	np	7	0	baseline	500	nonparola	2	ong	0	no	CG18F8	18	FEMMINA	2021-10-08_18h10.48.815	THAI_DOC	2021.2.3	Win32	61.61429452	0	4	4	4	1
z	1	0.9791						METANO	p	6	17	baseline	250	parola	1	ong	0	no	CG18F8	18	FEMMINA	2021-10-08_18h10.48.815	THAI_DOC	2021.2.3	Win32	61.61429452	0	5	5	5	1
m	1	1.6259						FIURIA	np	6	0	baseline	500	nonparola	2	ong	0	no	CG18F8	18	FEMMINA	2021-10-08_18h10.48.815	THAI_DOC	2021.2.3	Win32	61.61429452	0	6	6	6	1
z	1	1.008						SUGHERO	p	7	5	baseline	250	parola	1	ong	0	no	CG18F8	18	FEMMINA	2021-10-08_18h10.48.815	THAI_DOC	2021.2.3	Win32	61.61429452	0	7	7	7	1
m	1	1.3971						PIROTA	np	6	0	baseline	250	nonparola	2	ong	0	no	CG18F8	18	FEMMINA	2021-10-08_18h10.48.815	THAI_DOC	2021.2.3	Win32	61.61429452	0	8	8	8	1
m	1	1.2041						BAMBORA	np	7	0	baseline	0	nonparola	2	ong	0	no	CG18F8	18	FEMMINA	2021-10-08_18h10.48.815	THAI_DOC	2021.2.3	Win32	61.61429452	0	9	9	9	1
z	1	1.366						PETALO	p	6	27	baseline	250	parola	1	ong	0	no	CG18F8	18	FEMMINA	2021-10-08_18h10.48.815	THAI_DOC	2021.2.3	Win32	61.61429452	0	10	10	10	1
z	1	1.4556						ELMETTO	p	7	5	baseline	0	parola	1	ong	0	no	CG18F8	18	FEMMINA	2021-10-08_18h10.48.815	THAI_DOC	2021.2.3	Win32	61.61429452	0	11	11	11	1
m	1	1.3339						DOBILE	np	6	0	baseline	250	nonparola	2	ong	0	no	CG18F8	18	FEMMINA	2021-10-08_18h10.48.815	THAI_DOC	2021.2.3	Win32	61.61429452	0	12	12	12	1
m	0	1.1503						BAVERO	p	6	7	baseline	0	parola	1	ong	0	no	CG18F8	18	FEMMINA	2021-10-08_18h10.48.815	THAI_DOC	2021.2.3	Win32	61.61429452	0	13	13	13	1
z	1	0.8858						VALENZA	p	7	10	baseline	500	parola	1	ong	0	no	CG18F8	18	FEMMINA	2021-10-08_18h10.48.815	THAI_DOC	2021.2.3	Win32	61.61429452	0	14	14	14	1
m	1	1.1957						ORDONE	np	6	0	baseline	250	nonparola	2	ong	0	no	CG18F8	18	FEMMINA	2021-10-08_18h10.48.815	THAI_DOC	2021.2.3	Win32	61.61429452	0	15	15	15	1
m	1	1.3						TERPONE	np	7	0	baseline	250	nonparola	2	ong	0	no	CG18F8	18	FEMMINA	2021-10-08_18h10.48.815	THAI_DOC	2021.2.3	Win32	61.61429452	0	16	16	16	1
z	1	1.3294						INCHINO	p	7	10	baseline	250	parola	1	ong	0	no	CG18F8	18	FEMMINA	2021-10-08_18h10.48.815	THAI_DOC	2021.2.3	Win32	61.61429452	0	17	17	17	1
z	1	1.3285						ETTARO	p	6	31	baseline	0	parola	1	ong	0	no	CG18F8	18	FEMMINA	2021-10-08_18h10.48.815	THAI_DOC	2021.2.3	Win32	61.61429452	0	18	18	18	1
m	1	1.4792						LUVACA	np	6	0	baseline	250	nonparola	2	ong	0	no	CG18F8	18	FEMMINA	2021-10-08_18h10.48.815	THAI_DOC	2021.2.3	Win32	61.61429452	0	19	19	19	1
z	1	1.6287						DUETTO	p	6	23	baseline	500	parola	1	ong	0	no	CG18F8	18	FEMMINA	2021-10-08_18h10.48.815	THAI_DOC	2021.2.3	Win32	61.61429452	0	20	20	20	1
m	1	1.3296						PUPILE	np	6	0	baseline	250	nonparola	2	ong	0	no	CG18F8	18	FEMMINA	2021-10-08_18h10.48.815	THAI_DOC	2021.2.3	Win32	61.61429452	0	21	21	21	1
m	1	0.9864						STOVACO	np	7	0	baseline	0	nonparola	2	ong	0	no	CG18F8	18	FEMMINA	2021-10-08_18h10.48.815	THAI_DOC	2021.2.3	Win32	61.61429452	0	22	22	22	1
z	1	1.6045						BARILE	p	6	7	baseline	500	parola	1	ong	0	no	CG18F8	18	FEMMINA	2021-10-08_18h10.48.815	THAI_DOC	2021.2.3	Win32	61.61429452	0	23	23	23	1
m	1	0.98						RANAIO	np	6	0	baseline	250	nonparola	2	ong	0	no	CG18F8	18	FEMMINA	2021-10-08_18h10.48.815	THAI_DOC	2021.2.3	Win32	61.61429452	0	24	24	24	1
z	1	0.9456						CAVERNA	p	7	14	baseline	250	parola	1	ong	0	no	CG18F8	18	FEMMINA	2021-10-08_18h10.48.815	THAI_DOC	2021.2.3	Win32	61.61429452	0	25	25	25	1
m	1	1.1624						ROTOIA	np	7	0	baseline	500	nonparola	2	ong	0	no	CG18F8	18	FEMMINA	2021-10-08_18h10.48.815	THAI_DOC	2021.2.3	Win32	61.61429452	0	26	26	26	1
z	1	1.2392						ALTURA	p	6	8	baseline	500	parola	1	ong	0	no	CG18F8	18	FEMMINA	2021-10-08_18h10.48.815	THAI_DOC	2021.2.3	Win32	61.61429452	0	27	27	27	1
z	1	0.8852						DIPINTO	p	7	21	baseline	0	parola	1	ong	0	no	CG18F8	18	FEMMINA	2021-10-08_18h10.48.815	THAI_DOC	2021.2.3	Win32	61.61429452	0	28	28	28	1
z	1	0.8164						LEGUME	p	6	11	baseline	250	parola	1	ong	0	no	CG18F8	18	FEMMINA	2021-10-08_18h10.48.815	THAI_DOC	2021.2.3	Win32	61.61429452	0	29	29	29	1
m	1	1.2316						FEDINO	np	6	0	baseline	500	nonparola	2	ong	0	no	CG18F8	18	FEMMINA	2021-10-08_18h10.48.815	THAI_DOC	2021.2.3	Win32	61.61429452	0	30	30	30	1
z	1	1.1955						MENSOLA	p	7	7	baseline	0	parola	1	ong	0	no	CG18F8	18	FEMMINA	2021-10-08_18h10.48.815	THAI_DOC	2021.2.3	Win32	61.61429452	0	31	31	31	1
	0							ALCUME	np	6	0	baseline	500	nonparola	2	ong	0	no	CG18F8	18	FEMMINA	2021-10-08_18h10.48.815	THAI_DOC	2021.2.3	Win32	61.61429452	0	32	32	32	1
	0							INNESTO	p	6	13	baseline	0	parola	1	ong	0	no	CG18F8	18	FEMMINA	2021-10-08_18h10.48.815	THAI_DOC	2021.2.3	Win32	61.61429452	0	33	33	33	1
	0							LAVENDA	np	7	0	baseline	0	nonparola	2	ong	0	no	CG18F8	18	FEMMINA	2021-10-08_18h10.48.815	THAI_DOC	2021.2.3	Win32	61.61429452	0	34	34	34	1
z	1	1.3525						SLAVINA	p	7	5	baseline	500	parola	1	ong	0	no	CG18F8	18	FEMMINA	2021-10-08_18h10.48.815	THAI_DOC	2021.2.3	Win32	61.61429452	0	35	35	35	1
	0							ORMONE	p	6	6	baseline	500	parola	1	ong	0	no	CG18F8	18	FEMMINA	2021-10-08_18h10.48.815	THAI_DOC	2021.2.3	Win32	61.61429452	0	36	36	36	1
m	1	1.8693						UMIONE	np	6	0	baseline	0	nonparola	2	ong	0	no	CG18F8	18	FEMMINA	2021-10-08_18h10.48.815	THAI_DOC	2021.2.3	Win32	61.61429452	0	37	37	37	1
z	1	0.9042						SALAME	p	6	14	baseline	0	parola	1	ong	0	no	CG18F8	18	FEMMINA	2021-10-08_18h10.48.815	THAI_DOC	2021.2.3	Win32	61.61429452	0	38	38	38	1
	0							GANDOLA	np	7	0	baseline	500	nonparola	2	ong	0	no	CG18F8	18	FEMMINA	2021-10-08_18h10.48.815	THAI_DOC	2021.2.3	Win32	61.61429452	0	39	39	39	1
z	0	1.166						DIGEGNO	np	7	0	baseline	500	nonparola	2	ong	0	no	CG18F8	18	FEMMINA	2021-10-08_18h10.48.815	THAI_DOC	2021.2.3	Win32	61.61429452	0	40	40	40	1
m	1	1.3164						BACRECA	np	7	0	baseline	0	nonparola	2	ong	0	no	CG18F8	18	FEMMINA	2021-10-08_18h10.48.815	THAI_DOC	2021.2.3	Win32	61.61429452	0	41	41	41	1
z	1	1.5554						RUDERE	p	6	8	baseline	250	parola	1	ong	0	no	CG18F8	18	FEMMINA	2021-10-08_18h10.48.815	THAI_DOC	2021.2.3	Win32	61.61429452	0	42	42	42	1
	0							OSCITE	np	6	0	baseline	250	nonparola	2	ong	0	no	CG18F8	18	FEMMINA	2021-10-08_18h10.48.815	THAI_DOC	2021.2.3	Win32	61.61429452	0	43	43	43	1
z	1	1.2367						NETTARE	p	7	14	baseline	500	parola	1	ong	0	no	CG18F8	18	FEMMINA	2021-10-08_18h10.48.815	THAI_DOC	2021.2.3	Win32	61.61429452	0	44	44	44	1
	0							PENTERA	np	7	0	baseline	0	nonparola	2	ong	0	no	CG18F8	18	FEMMINA	2021-10-08_18h10.48.815	THAI_DOC	2021.2.3	Win32	61.61429452	0	45	45	45	1
m	1	1.389						NEBOZIO	np	7	0	baseline	250	nonparola	2	ong	0	no	CG18F8	18	FEMMINA	2021-10-08_18h10.48.815	THAI_DOC	2021.2.3	Win32	61.61429452	0	46	46	46	1
z	1	1.1006						ZATTERA	p	7	14	baseline	500	parola	1	ong	0	no	CG18F8	18	FEMMINA	2021-10-08_18h10.48.815	THAI_DOC	2021.2.3	Win32	61.61429452	0	47	47	47	1
z	1	1.1369						LAMIERA	p	7	11	baseline	500	parola	1	ong	0	no	CG18F8	18	FEMMINA	2021-10-08_18h10.48.815	THAI_DOC	2021.2.3	Win32	61.61429452	0	48	48	48	1
m	1	1.7174						CULINA	np	6	0	baseline	500	nonparola	2	ong	0	no	CG18F8	18	FEMMINA	2021-10-08_18h10.48.815	THAI_DOC	2021.2.3	Win32	61.61429452	0	49	49	49	1
z	1	1.6424						FALANGE	p	7	9	baseline	250	parola	1	ong	0	no	CG18F8	18	FEMMINA	2021-10-08_18h10.48.815	THAI_DOC	2021.2.3	Win32	61.61429452	0	50	50	50	1
z	1	1.1911						PEDALE	p	6	16	baseline	500	parola	1	ong	0	no	CG18F8	18	FEMMINA	2021-10-08_18h10.48.815	THAI_DOC	2021.2.3	Win32	61.61429452	0	51	51	51	1
m	1	1.2061						METARDO	np	7	0	baseline	500	nonparola	2	ong	0	no	CG18F8	18	FEMMINA	2021-10-08_18h10.48.815	THAI_DOC	2021.2.3	Win32	61.61429452	0	52	52	52	1
z	1	1.24						EMPORIO	p	7	3	baseline	250	parola	1	ong	0	no	CG18F8	18	FEMMINA	2021-10-08_18h10.48.815	THAI_DOC	2021.2.3	Win32	61.61429452	0	53	53	53	1
m	1	1.4742						TAPORE	np	6	0	baseline	0	nonparola	2	ong	0	no	CG18F8	18	FEMMINA	2021-10-08_18h10.48.815	THAI_DOC	2021.2.3	Win32	61.61429452	0	54	54	54	1
m	1	1.8497						DENTIDE	np	7	0	baseline	250	nonparola	2	ong	0	no	CG18F8	18	FEMMINA	2021-10-08_18h10.48.815	THAI_DOC	2021.2.3	Win32	61.61429452	0	55	55	55	1
m	1	1.1427						SEPERTO	np	7	0	baseline	500	nonparola	2	ong	0	no	CG18F8	18	FEMMINA	2021-10-08_18h10.48.815	THAI_DOC	2021.2.3	Win32	61.61429452	0	56	56	56	1
z	1	1.1168						MUCOSA	p	6	6	baseline	500	parola	1	ong	0	no	CG18F8	18	FEMMINA	2021-10-08_18h10.48.815	THAI_DOC	2021.2.3	Win32	61.61429452	0	57	57	57	1
m	1	1.0667						BECULLA	np	7	0	baseline	250	nonparola	2	ong	0	no	CG18F8	18	FEMMINA	2021-10-08_18h10.48.815	THAI_DOC	2021.2.3	Win32	61.61429452	0	58	58	58	1
m	0	0.96						FUCINA	p	6	8	baseline	250	parola	1	ong	0	no	CG18F8	18	FEMMINA	2021-10-08_18h10.48.815	THAI_DOC	2021.2.3	Win32	61.61429452	0	59	59	59	1
z	1	1.2549						ECLISSI	p	7	5	baseline	0	parola	1	ong	0	no	CG18F8	18	FEMMINA	2021-10-08_18h10.48.815	THAI_DOC	2021.2.3	Win32	61.61429452	0	60	60	60	1
z	1	1.9428						TROFEO	p	6	23	baseline	250	parola	1	ong	0	no	CG18F8	18	FEMMINA	2021-10-08_18h10.48.815	THAI_DOC	2021.2.3	Win32	61.61429452	0	61	61	61	1
z	1	1.033						ROTTAME	p	7	7	baseline	0	parola	1	ong	0	no	CG18F8	18	FEMMINA	2021-10-08_18h10.48.815	THAI_DOC	2021.2.3	Win32	61.61429452	0	62	62	62	1
m	1	1.1717						MENDOLO	np	7	0	baseline	500	nonparola	2	ong	0	no	CG18F8	18	FEMMINA	2021-10-08_18h10.48.815	THAI_DOC	2021.2.3	Win32	61.61429452	0	63	63	63	1
m	1	0.9877						ARSINE	np	6	0	baseline	250	nonparola	2	ong	0	no	CG18F8	18	FEMMINA	2021-10-08_18h10.48.815	THAI_DOC	2021.2.3	Win32	61.61429452	0	64	64	64	1
z	1	1.1167						TISANA	p	6	7	baseline	0	parola	1	ong	0	no	CG18F8	18	FEMMINA	2021-10-08_18h10.48.815	THAI_DOC	2021.2.3	Win32	61.61429452	0	65	65	65	1
m	1	1.0673						ORLINO	np	6	0	baseline	0	nonparola	2	ong	0	no	CG18F8	18	FEMMINA	2021-10-08_18h10.48.815	THAI_DOC	2021.2.3	Win32	61.61429452	0	66	66	66	1
m	0	1.2061						ARINGA	p	6	9	baseline	500	parola	1	ong	0	no	CG18F8	18	FEMMINA	2021-10-08_18h10.48.815	THAI_DOC	2021.2.3	Win32	61.61429452	0	67	67	67	1
m	1	1.9501						TENGINE	np	7	0	baseline	0	nonparola	2	ong	0	no	CG18F8	18	FEMMINA	2021-10-08_18h10.48.815	THAI_DOC	2021.2.3	Win32	61.61429452	0	68	68	68	1
z	1	1.0333						ATTICO	p	6	6	baseline	500	parola	1	ong	0	no	CG18F8	18	FEMMINA	2021-10-08_18h10.48.815	THAI_DOC	2021.2.3	Win32	61.61429452	0	69	69	69	1
m	1	1.225						VENORE	np	6	0	baseline	250	nonparola	2	ong	0	no	CG18F8	18	FEMMINA	2021-10-08_18h10.48.815	THAI_DOC	2021.2.3	Win32	61.61429452	0	70	70	70	1
z	1	1.2061						DARSENA	p	7	9	baseline	0	parola	1	ong	0	no	CG18F8	18	FEMMINA	2021-10-08_18h10.48.815	THAI_DOC	2021.2.3	Win32	61.61429452	0	71	71	71	1
m	1	1.5694						ALCIERE	np	7	0	baseline	250	nonparola	2	ong	0	no	CG18F8	18	FEMMINA	2021-10-08_18h10.48.815	THAI_DOC	2021.2.3	Win32	61.61429452	0	72	72	72	1
m	1	1.2337						ENTIMO	np	6	0	baseline	0	nonparola	2	ong	0	no	CG18F8	18	FEMMINA	2021-10-08_18h10.48.815	THAI_DOC	2021.2.3	Win32	61.61429452	0	73	73	73	1
z	1	1.0925						LIVIDO	p	6	8	baseline	500	parola	1	ong	0	no	CG18F8	18	FEMMINA	2021-10-08_18h10.48.815	THAI_DOC	2021.2.3	Win32	61.61429452	0	74	74	74	1
z	1	1.2427						NAUSEA	p	6	15	baseline	0	parola	1	ong	0	no	CG18F8	18	FEMMINA	2021-10-08_18h10.48.815	THAI_DOC	2021.2.3	Win32	61.61429452	0	75	75	75	1
m	1	0.9997						VERCACE	np	7	0	baseline	500	nonparola	2	ong	0	no	CG18F8	18	FEMMINA	2021-10-08_18h10.48.815	THAI_DOC	2021.2.3	Win32	61.61429452	0	76	76	76	1
z	1	1.234						COFANO	p	6	9	baseline	0	parola	1	ong	0	no	CG18F8	18	FEMMINA	2021-10-08_18h10.48.815	THAI_DOC	2021.2.3	Win32	61.61429452	0	77	77	77	1
m	1	1.3053						USPICIO	np	7	0	baseline	250	nonparola	2	ong	0	no	CG18F8	18	FEMMINA	2021-10-08_18h10.48.815	THAI_DOC	2021.2.3	Win32	61.61429452	0	78	78	78	1
z	1	0.9919						IMBUTO	p	6	9	baseline	0	parola	1	ong	0	no	CG18F8	18	FEMMINA	2021-10-08_18h10.48.815	THAI_DOC	2021.2.3	Win32	61.61429452	0	79	79	79	1
m	1	1.0391						SADIVA	np	6	0	baseline	500	nonparola	2	ong	0	no	CG18F8	18	FEMMINA	2021-10-08_18h10.48.815	THAI_DOC	2021.2.3	Win32	61.61429452	0	80	80	80	1
	0							BOZZOLO	p	7	7	baseline	0	parola	1	ong	0	no	CG18F8	18	FEMMINA	2021-10-08_18h10.48.815	THAI_DOC	2021.2.3	Win32	61.61429452	0	81	81	81	1
z	0	-1.7822						OMPICCIO	np	7	0	baseline	0	nonparola	2	ong	0	no	CG18F8	18	FEMMINA	2021-10-08_18h10.48.815	THAI_DOC	2021.2.3	Win32	61.61429452	0	82	82	82	1
m	1	1.0828						LIMPONE	np	7	0	baseline	500	nonparola	2	ong	0	no	CG18F8	18	FEMMINA	2021-10-08_18h10.48.815	THAI_DOC	2021.2.3	Win32	61.61429452	0	83	83	83	1
m	1	1.1185						NARCICO	np	7	0	baseline	250	nonparola	2	ong	0	no	CG18F8	18	FEMMINA	2021-10-08_18h10.48.815	THAI_DOC	2021.2.3	Win32	61.61429452	0	84	84	84	1
z	1	1.6828						PASCOLO	p	7	7	baseline	0	parola	1	ong	0	no	CG18F8	18	FEMMINA	2021-10-08_18h10.48.815	THAI_DOC	2021.2.3	Win32	61.61429452	0	85	85	85	1
m	1	1.4682						INSOGNA	np	7	0	baseline	250	nonparola	2	ong	0	no	CG18F8	18	FEMMINA	2021-10-08_18h10.48.815	THAI_DOC	2021.2.3	Win32	61.61429452	0	86	86	86	1
m	0	0.8871						PATINA	p	6	14	baseline	250	parola	1	ong	0	no	CG18F8	18	FEMMINA	2021-10-08_18h10.48.815	THAI_DOC	2021.2.3	Win32	61.61429452	0	87	87	87	1
m	1	1.2332						ADOLTO	np	7	0	baseline	0	nonparola	2	ong	0	no	CG18F8	18	FEMMINA	2021-10-08_18h10.48.815	THAI_DOC	2021.2.3	Win32	61.61429452	0	88	88	88	1
z	1	0.8492						UTENTE	p	6	34	baseline	0	parola	1	ong	0	no	CG18F8	18	FEMMINA	2021-10-08_18h10.48.815	THAI_DOC	2021.2.3	Win32	61.61429452	0	89	89	89	1
	0							CIPELLA	np	7	0	baseline	500	nonparola	2	ong	0	no	CG18F8	18	FEMMINA	2021-10-08_18h10.48.815	THAI_DOC	2021.2.3	Win32	61.61429452	0	90	90	90	1
z	1	1.0934						GINEPRO	p	7	10	baseline	0	parola	1	ong	0	no	CG18F8	18	FEMMINA	2021-10-08_18h10.48.815	THAI_DOC	2021.2.3	Win32	61.61429452	0	91	91	91	1
m	1	1.3015						NONATO	np	6	0	baseline	500	nonparola	2	ong	0	no	CG18F8	18	FEMMINA	2021-10-08_18h10.48.815	THAI_DOC	2021.2.3	Win32	61.61429452	0	92	92	92	1
z	1	0.9498						CALICE	p	6	10	baseline	0	parola	1	ong	0	no	CG18F8	18	FEMMINA	2021-10-08_18h10.48.815	THAI_DOC	2021.2.3	Win32	61.61429452	0	93	93	93	1
z	1	1.1161						TORACE	p	6	31	baseline	250	parola	1	ong	0	no	CG18F8	18	FEMMINA	2021-10-08_18h10.48.815	THAI_DOC	2021.2.3	Win32	61.61429452	0	94	94	94	1
z	1	1.3832						REDINE	p	6	8	baseline	500	parola	1	ong	0	no	CG18F8	18	FEMMINA	2021-10-08_18h10.48.815	THAI_DOC	2021.2.3	Win32	61.61429452	0	95	95	95	1
z	1	1.1344						GOMITO	p	6	35	baseline	0	parola	1	ong	0	no	CG18F8	18	FEMMINA	2021-10-08_18h10.48.815	THAI_DOC	2021.2.3	Win32	61.61429452	0	96	96	96	1
m	1	1.1182						INGENSO	np	7	0	baseline	500	nonparola	2	ong	0	no	CG18F8	18	FEMMINA	2021-10-08_18h10.48.815	THAI_DOC	2021.2.3	Win32	61.61429452	0	97	97	97	1
m	1	1.0344						COVALLO	np	7	0	baseline	250	nonparola	2	ong	0	no	CG18F8	18	FEMMINA	2021-10-08_18h10.48.815	THAI_DOC	2021.2.3	Win32	61.61429452	0	98	98	98	1
z	1	1.0325						MONACO	p	6	24	baseline	250	parola	1	ong	0	no	CG18F8	18	FEMMINA	2021-10-08_18h10.48.815	THAI_DOC	2021.2.3	Win32	61.61429452	0	99	99	99	1
z	1	1.9328						DILUVIO	p	7	34	monitoring	0	parola	1	ong	0	no	CG18F8	18	FEMMINA	2021-10-08_18h10.48.815	THAI_DOC	2021.2.3	Win32	61.61429452						0	0	0	0	1
m	1	0.9517						PADATO	np	6	0	monitoring	250	nonparola	2	ong	0	no	CG18F8	18	FEMMINA	2021-10-08_18h10.48.815	THAI_DOC	2021.2.3	Win32	61.61429452						0	1	1	1	1
z	1	1.5573						STIVALE	p	7	10	monitoring	0	parola	1	ong	0	no	CG18F8	18	FEMMINA	2021-10-08_18h10.48.815	THAI_DOC	2021.2.3	Win32	61.61429452						0	2	2	2	1
	0							BAMMINO	np	7	0	monitoring	0	nonparola	2	ong	0	no	CG18F8	18	FEMMINA	2021-10-08_18h10.48.815	THAI_DOC	2021.2.3	Win32	61.61429452						0	3	3	3	1
m	1	1.8039						NUDOLA	np	6	0	monitoring	250	nonparola	2	ong	0	no	CG18F8	18	FEMMINA	2021-10-08_18h10.48.815	THAI_DOC	2021.2.3	Win32	61.61429452						0	4	4	4	1
	0							ZAMPINO	p	7	6	monitoring	500	parola	1	ong	0	no	CG18F8	18	FEMMINA	2021-10-08_18h10.48.815	THAI_DOC	2021.2.3	Win32	61.61429452						0	5	5	5	1
z	1	1.1475						CALDAIA	p	7	12	monitoring	250	parola	1	ong	0	no	CG18F8	18	FEMMINA	2021-10-08_18h10.48.815	THAI_DOC	2021.2.3	Win32	61.61429452						0	6	6	6	1
z	0	1.6688						FULGINE	np	7	0	monitoring	0	nonparola	2	ong	0	no	CG18F8	18	FEMMINA	2021-10-08_18h10.48.815	THAI_DOC	2021.2.3	Win32	61.61429452						0	7	7	7	1
z	1	0.9451						URANIO	p	6	9	monitoring	250	parola	1	ong	0	no	CG18F8	18	FEMMINA	2021-10-08_18h10.48.815	THAI_DOC	2021.2.3	Win32	61.61429452						0	8	8	8	1
m	1	1.5001						APISSO	np	6	0	monitoring	500	nonparola	2	ong	0	no	CG18F8	18	FEMMINA	2021-10-08_18h10.48.815	THAI_DOC	2021.2.3	Win32	61.61429452						0	9	9	9	1
l	1	1.4168						CAGERMA	np	7	0	monitoring	0	l	2	pmcue	0	no	CG18F8	18	FEMMINA	2021-10-08_18h10.48.815	THAI_DOC	2021.2.3	Win32	61.61429452						0	10	10	10	1
z	1	1.4471						TAZZINA	p	7	10	monitoring	250	parola	1	ong	0	no	CG18F8	18	FEMMINA	2021-10-08_18h10.48.815	THAI_DOC	2021.2.3	Win32	61.61429452						0	11	11	11	1
z	1	0.8212						VAPORE	p	6	40	monitoring	0	parola	1	ong	0	no	CG18F8	18	FEMMINA	2021-10-08_18h10.48.815	THAI_DOC	2021.2.3	Win32	61.61429452						0	12	12	12	1
m	1	1.8088						FEDORE	np	6	0	monitoring	250	nonparola	2	ong	0	no	CG18F8	18	FEMMINA	2021-10-08_18h10.48.815	THAI_DOC	2021.2.3	Win32	61.61429452						0	13	13	13	1
	0							MONTONE	p	7	8	monitoring	250	parola	1	ong	0	no	CG18F8	18	FEMMINA	2021-10-08_18h10.48.815	THAI_DOC	2021.2.3	Win32	61.61429452						0	14	14	14	1
m	1	1.5135						CANEZZA	np	7	0	monitoring	0	nonparola	2	ong	0	no	CG18F8	18	FEMMINA	2021-10-08_18h10.48.815	THAI_DOC	2021.2.3	Win32	61.61429452						0	15	15	15	1
	0							RAGINA	np	6	0	monitoring	250	nonparola	2	ong	0	no	CG18F8	18	FEMMINA	2021-10-08_18h10.48.815	THAI_DOC	2021.2.3	Win32	61.61429452						0	16	16	16	1
z	1	1.3014						AGNELLO	p	7	17	monitoring	250	parola	1	ong	0	no	CG18F8	18	FEMMINA	2021-10-08_18h10.48.815	THAI_DOC	2021.2.3	Win32	61.61429452						0	17	17	17	1
m	1	1.414						PINARIO	np	7	0	monitoring	250	nonparola	2	ong	0	no	CG18F8	18	FEMMINA	2021-10-08_18h10.48.815	THAI_DOC	2021.2.3	Win32	61.61429452						0	18	18	18	1
m	1	1.7631						INDANO	np	6	0	monitoring	500	nonparola	2	ong	0	no	CG18F8	18	FEMMINA	2021-10-08_18h10.48.815	THAI_DOC	2021.2.3	Win32	61.61429452						0	19	19	19	1
z	1	1.0458						BISTURI	p	7	8	monitoring	250	parola	1	ong	0	no	CG18F8	18	FEMMINA	2021-10-08_18h10.48.815	THAI_DOC	2021.2.3	Win32	61.61429452						0	20	20	20	1
	0							SECONTO	np	7	0	monitoring	250	nonparola	2	ong	0	no	CG18F8	18	FEMMINA	2021-10-08_18h10.48.815	THAI_DOC	2021.2.3	Win32	61.61429452						0	21	21	21	1
z	0	1.4302						POMATA	p	6	0	monitoring	500	l	1	pmcue	0	no	CG18F8	18	FEMMINA	2021-10-08_18h10.48.815	THAI_DOC	2021.2.3	Win32	61.61429452						0	22	22	22	1
	0							UMETTA	np	6	0	monitoring	250	nonparola	2	ong	0	no	CG18F8	18	FEMMINA	2021-10-08_18h10.48.815	THAI_DOC	2021.2.3	Win32	61.61429452						0	23	23	23	1
z	1	1.2692						FRUSCIO	p	7	9	monitoring	0	parola	1	ong	0	no	CG18F8	18	FEMMINA	2021-10-08_18h10.48.815	THAI_DOC	2021.2.3	Win32	61.61429452						0	24	24	24	1
z	1	1.1168						ORDIGNO	p	7	15	monitoring	250	parola	1	ong	0	no	CG18F8	18	FEMMINA	2021-10-08_18h10.48.815	THAI_DOC	2021.2.3	Win32	61.61429452						0	25	25	25	1
l	0	1.6518						METALO	np	6	0	monitoring	0	nonparola	2	ong	0	no	CG18F8	18	FEMMINA	2021-10-08_18h10.48.815	THAI_DOC	2021.2.3	Win32	61.61429452						0	26	26	26	1
m	1	1.3704						GAVERA	np	6	0	monitoring	500	nonparola	2	ong	0	no	CG18F8	18	FEMMINA	2021-10-08_18h10.48.815	THAI_DOC	2021.2.3	Win32	61.61429452						0	27	27	27	1
z	1	1.5046						INSERTO	p	7	9	monitoring	0	parola	1	ong	0	no	CG18F8	18	FEMMINA	2021-10-08_18h10.48.815	THAI_DOC	2021.2.3	Win32	61.61429452						0	28	28	28	1
z	1	1.0635						VICARIO	p	7	9	monitoring	500	parola	1	ong	0	no	CG18F8	18	FEMMINA	2021-10-08_18h10.48.815	THAI_DOC	2021.2.3	Win32	61.61429452						0	29	29	29	1
m	1	1.3806						ACENDA	np	6	0	monitoring	0	nonparola	2	ong	0	no	CG18F8	18	FEMMINA	2021-10-08_18h10.48.815	THAI_DOC	2021.2.3	Win32	61.61429452						0	30	30	30	1
z	1	1.0037						DECADE	p	6	7	monitoring	0	parola	1	ong	0	no	CG18F8	18	FEMMINA	2021-10-08_18h10.48.815	THAI_DOC	2021.2.3	Win32	61.61429452						0	31	31	31	1
m	1	1.3638						PALETE	np	6	0	monitoring	500	nonparola	2	ong	0	no	CG18F8	18	FEMMINA	2021-10-08_18h10.48.815	THAI_DOC	2021.2.3	Win32	61.61429452						0	32	32	32	1
z	1	1.3253						SENAPE	p	6	17	monitoring	500	parola	1	ong	0	no	CG18F8	18	FEMMINA	2021-10-08_18h10.48.815	THAI_DOC	2021.2.3	Win32	61.61429452						0	33	33	33	1
m	1	1.6836						TENTONO	np	7	0	monitoring	0	nonparola	2	ong	0	no	CG18F8	18	FEMMINA	2021-10-08_18h10.48.815	THAI_DOC	2021.2.3	Win32	61.61429452						0	34	34	34	1
z	0	1.216						MANICO	p	6	12	monitoring	0	l	1	pmcue	0	no	CG18F8	18	FEMMINA	2021-10-08_18h10.48.815	THAI_DOC	2021.2.3	Win32	61.61429452						0	35	35	35	1
z	1	1.7298						GETTONE	p	7	5	monitoring	250	parola	1	ong	0	no	CG18F8	18	FEMMINA	2021-10-08_18h10.48.815	THAI_DOC	2021.2.3	Win32	61.61429452						0	36	36	36	1
m	1	1.3416						CALERA	np	6	0	monitoring	500	nonparola	2	ong	0	no	CG18F8	18	FEMMINA	2021-10-08_18h10.48.815	THAI_DOC	2021.2.3	Win32	61.61429452						0	37	37	37	1
z	1	1.3802						USTIONE	p	7	20	monitoring	500	parola	1	ong	0	no	CG18F8	18	FEMMINA	2021-10-08_18h10.48.815	THAI_DOC	2021.2.3	Win32	61.61429452						0	38	38	38	1
z	1	1.7313						LEGNAME	p	7	7	monitoring	0	parola	1	ong	0	no	CG18F8	18	FEMMINA	2021-10-08_18h10.48.815	THAI_DOC	2021.2.3	Win32	61.61429452						0	39	39	39	1
z	0	1.6004						MODIVO	np	6	0	monitoring	0	nonparola	2	ong	0	no	CG18F8	18	FEMMINA	2021-10-08_18h10.48.815	THAI_DOC	2021.2.3	Win32	61.61429452						0	40	40	40	1
z	1	1.3355						RADURA	p	6	9	monitoring	0	parola	1	ong	0	no	CG18F8	18	FEMMINA	2021-10-08_18h10.48.815	THAI_DOC	2021.2.3	Win32	61.61429452						0	41	41	41	1
	0							TUANTO	np	6	0	monitoring	250	nonparola	2	ong	0	no	CG18F8	18	FEMMINA	2021-10-08_18h10.48.815	THAI_DOC	2021.2.3	Win32	61.61429452						0	42	42	42	1
z	1	1.1796						PICCONE	p	7	11	monitoring	0	parola	1	ong	0	no	CG18F8	18	FEMMINA	2021-10-08_18h10.48.815	THAI_DOC	2021.2.3	Win32	61.61429452						0	43	43	43	1
m	1	1.797						LACREME	np	7	0	monitoring	250	nonparola	2	ong	0	no	CG18F8	18	FEMMINA	2021-10-08_18h10.48.815	THAI_DOC	2021.2.3	Win32	61.61429452						0	44	44	44	1
	0							DILITTA	np	7	0	monitoring	500	nonparola	2	ong	0	no	CG18F8	18	FEMMINA	2021-10-08_18h10.48.815	THAI_DOC	2021.2.3	Win32	61.61429452						0	45	45	45	1
l	1	1.2687						TOMANTE	np	7	0	monitoring	0	l	2	pmcue	0	no	CG18F8	18	FEMMINA	2021-10-08_18h10.48.815	THAI_DOC	2021.2.3	Win32	61.61429452						0	46	46	46	1
m	0	0.9356						OTTONE	p	6	17	monitoring	500	parola	1	ong	0	no	CG18F8	18	FEMMINA	2021-10-08_18h10.48.815	THAI_DOC	2021.2.3	Win32	61.61429452						0	47	47	47	1
z	1	1.4485						GAZEBO	p	6	8	monitoring	0	parola	1	ong	0	no	CG18F8	18	FEMMINA	2021-10-08_18h10.48.815	THAI_DOC	2021.2.3	Win32	61.61429452						0	48	48	48	1
m	1	1.847						NENICO	np	6	0	monitoring	250	nonparola	2	ong	0	no	CG18F8	18	FEMMINA	2021-10-08_18h10.48.815	THAI_DOC	2021.2.3	Win32	61.61429452						0	49	49	49	1
m	0	1.8197						ARPIONE	p	7	12	monitoring	250	parola	1	ong	0	no	CG18F8	18	FEMMINA	2021-10-08_18h10.48.815	THAI_DOC	2021.2.3	Win32	61.61429452						0	50	50	50	1
m	1	1.5253						VANIGIA	np	7	0	monitoring	500	nonparola	2	ong	0	no	CG18F8	18	FEMMINA	2021-10-08_18h10.48.815	THAI_DOC	2021.2.3	Win32	61.61429452						0	51	51	51	1
m	1	1.5362						EBLISSE	np	7	0	monitoring	0	nonparola	2	ong	0	no	CG18F8	18	FEMMINA	2021-10-08_18h10.48.815	THAI_DOC	2021.2.3	Win32	61.61429452						0	52	52	52	1
z	1	1.8794						CARTINA	p	7	13	monitoring	250	parola	1	ong	0	no	CG18F8	18	FEMMINA	2021-10-08_18h10.48.815	THAI_DOC	2021.2.3	Win32	61.61429452						0	53	53	53	1
	0							TECITA	np	6	0	monitoring	500	nonparola	2	ong	0	no	CG18F8	18	FEMMINA	2021-10-08_18h10.48.815	THAI_DOC	2021.2.3	Win32	61.61429452						0	54	54	54	1
z	1	0.8819						FELINO	p	6	9	monitoring	500	parola	1	ong	0	no	CG18F8	18	FEMMINA	2021-10-08_18h10.48.815	THAI_DOC	2021.2.3	Win32	61.61429452						0	55	55	55	1
m	1	1.2084						GINEVRO	np	7	0	monitoring	250	nonparola	2	ong	0	no	CG18F8	18	FEMMINA	2021-10-08_18h10.48.815	THAI_DOC	2021.2.3	Win32	61.61429452						0	56	56	56	1
z	0	1.3322						ELANCO	np	6	0	monitoring	250	nonparola	2	ong	0	no	CG18F8	18	FEMMINA	2021-10-08_18h10.48.815	THAI_DOC	2021.2.3	Win32	61.61429452						0	57	57	57	1
z	1	1.4228						BIDONE	p	6	13	monitoring	0	parola	1	ong	0	no	CG18F8	18	FEMMINA	2021-10-08_18h10.48.815	THAI_DOC	2021.2.3	Win32	61.61429452						0	58	58	58	1
m	0	1.2832						LEMURE	p	6	3	monitoring	500	parola	1	ong	0	no	CG18F8	18	FEMMINA	2021-10-08_18h10.48.815	THAI_DOC	2021.2.3	Win32	61.61429452						0	59	59	59	1
l	1	1.4136						SAGOMA	p	6	0	monitoring	250	l	1	pmcue	0	no	CG18F8	18	FEMMINA	2021-10-08_18h10.48.815	THAI_DOC	2021.2.3	Win32	61.61429452						0	60	60	60	1
z	1	1.6295						REPERTO	p	7	7	monitoring	0	parola	1	ong	0	no	CG18F8	18	FEMMINA	2021-10-08_18h10.48.815	THAI_DOC	2021.2.3	Win32	61.61429452						0	61	61	61	1
	0							MIDULLO	np	7	0	monitoring	250	nonparola	2	ong	0	no	CG18F8	18	FEMMINA	2021-10-08_18h10.48.815	THAI_DOC	2021.2.3	Win32	61.61429452						0	62	62	62	1
	0							DANNOLA	np	7	0	monitoring	500	nonparola	2	ong	0	no	CG18F8	18	FEMMINA	2021-10-08_18h10.48.815	THAI_DOC	2021.2.3	Win32	61.61429452						0	63	63	63	1
	0							ORFANO	p	6	9	monitoring	500	parola	1	ong	0	no	CG18F8	18	FEMMINA	2021-10-08_18h10.48.815	THAI_DOC	2021.2.3	Win32	61.61429452						0	64	64	64	1
m	1	1.6068						BANENA	np	6	0	monitoring	250	nonparola	2	ong	0	no	CG18F8	18	FEMMINA	2021-10-08_18h10.48.815	THAI_DOC	2021.2.3	Win32	61.61429452						0	65	65	65	1
m	1	1.0742						FERPATA	np	7	0	monitoring	0	nonparola	2	ong	0	no	CG18F8	18	FEMMINA	2021-10-08_18h10.48.815	THAI_DOC	2021.2.3	Win32	61.61429452						0	66	66	66	1
z	1	1.8917						NEURONE	p	7	11	monitoring	250	parola	1	ong	0	no	CG18F8	18	FEMMINA	2021-10-08_18h10.48.815	THAI_DOC	2021.2.3	Win32	61.61429452						0	67	67	67	1
	0							LATTERA	np	7	0	monitoring	500	nonparola	2	ong	0	no	CG18F8	18	FEMMINA	2021-10-08_18h10.48.815	THAI_DOC	2021.2.3	Win32	61.61429452						0	68	68	68	1
m	1	1.6697						GESIONE	np	7	0	monitoring	500	nonparola	2	ong	0	no	CG18F8	18	FEMMINA	2021-10-08_18h10.48.815	THAI_DOC	2021.2.3	Win32	61.61429452						0	69	69	69	1
	0							PEDANA	p	6	18	monitoring	500	parola	1	ong	0	no	CG18F8	18	FEMMINA	2021-10-08_18h10.48.815	THAI_DOC	2021.2.3	Win32	61.61429452						0	70	70	70	1
l	1	1.7628						MACIATA	np	7	0	monitoring	500	l	2	pmcue	0	no	CG18F8	18	FEMMINA	2021-10-08_18h10.48.815	THAI_DOC	2021.2.3	Win32	61.61429452						0	71	71	71	1
	0							FIOLINO	np	7	0	monitoring	250	nonparola	2	ong	0	no	CG18F8	18	FEMMINA	2021-10-08_18h10.48.815	THAI_DOC	2021.2.3	Win32	61.61429452						0	72	72	72	1
z	1	1.5299						INGORGO	p	7	16	monitoring	0	parola	1	ong	0	no	CG18F8	18	FEMMINA	2021-10-08_18h10.48.815	THAI_DOC	2021.2.3	Win32	61.61429452						0	73	73	73	1
	0							IMPORO	np	6	0	monitoring	250	nonparola	2	ong	0	no	CG18F8	18	FEMMINA	2021-10-08_18h10.48.815	THAI_DOC	2021.2.3	Win32	61.61429452						0	74	74	74	1
m	0	1.2975						NOBILE	p	6	29	monitoring	500	parola	1	ong	0	no	CG18F8	18	FEMMINA	2021-10-08_18h10.48.815	THAI_DOC	2021.2.3	Win32	61.61429452						0	75	75	75	1
z	1	1.5834						MINIERA	p	7	19	monitoring	500	parola	1	ong	0	no	CG18F8	18	FEMMINA	2021-10-08_18h10.48.815	THAI_DOC	2021.2.3	Win32	61.61429452						0	76	76	76	1
	0							ALLARVE	np	7	0	monitoring	500	nonparola	2	ong	0	no	CG18F8	18	FEMMINA	2021-10-08_18h10.48.815	THAI_DOC	2021.2.3	Win32	61.61429452						0	77	77	77	1
	0							DIBANO	np	6	0	monitoring	250	nonparola	2	ong	0	no	CG18F8	18	FEMMINA	2021-10-08_18h10.48.815	THAI_DOC	2021.2.3	Win32	61.61429452						0	78	78	78	1
z	1	1.8885						FAGOTTO	p	7	7	monitoring	0	parola	1	ong	0	no	CG18F8	18	FEMMINA	2021-10-08_18h10.48.815	THAI_DOC	2021.2.3	Win32	61.61429452						0	79	79	79	1
	0							PALUDE	p	6	13	monitoring	0	parola	1	ong	0	no	CG18F8	18	FEMMINA	2021-10-08_18h10.48.815	THAI_DOC	2021.2.3	Win32	61.61429452						0	80	80	80	1
m	1	1.7738						MUDINO	np	6	0	monitoring	500	nonparola	2	ong	0	no	CG18F8	18	FEMMINA	2021-10-08_18h10.48.815	THAI_DOC	2021.2.3	Win32	61.61429452						0	81	81	81	1
m	1	1.971						ESTEBA	np	6	0	monitoring	500	nonparola	2	ong	0	no	CG18F8	18	FEMMINA	2021-10-08_18h10.48.815	THAI_DOC	2021.2.3	Win32	61.61429452						0	82	82	82	1
l	1	0.8173						MANTIDE	p	7	9	monitoring	250	l	1	pmcue	0	no	CG18F8	18	FEMMINA	2021-10-08_18h10.48.815	THAI_DOC	2021.2.3	Win32	61.61429452						0	83	83	83	1
z	1	1.1322						UVETTA	p	6	11	monitoring	500	parola	1	ong	0	no	CG18F8	18	FEMMINA	2021-10-08_18h10.48.815	THAI_DOC	2021.2.3	Win32	61.61429452						0	84	84	84	1
z	1	1.1547						ESILIO	p	6	41	monitoring	250	parola	1	ong	0	no	CG18F8	18	FEMMINA	2021-10-08_18h10.48.815	THAI_DOC	2021.2.3	Win32	61.61429452						0	85	85	85	1
	0							RECRUTA	np	7	0	monitoring	500	nonparola	2	ong	0	no	CG18F8	18	FEMMINA	2021-10-08_18h10.48.815	THAI_DOC	2021.2.3	Win32	61.61429452						0	86	86	86	1
z	1	1.3072						TIMONE	p	7	31	monitoring	250	parola	1	ong	0	no	CG18F8	18	FEMMINA	2021-10-08_18h10.48.815	THAI_DOC	2021.2.3	Win32	61.61429452						0	87	87	87	1
z	1	0.8313						CAVOLO	p	6	13	monitoring	0	parola	1	ong	0	no	CG18F8	18	FEMMINA	2021-10-08_18h10.48.815	THAI_DOC	2021.2.3	Win32	61.61429452						0	88	88	88	1
m	1	1.2982						NOTTARE	np	7	0	monitoring	500	nonparola	2	ong	0	no	CG18F8	18	FEMMINA	2021-10-08_18h10.48.815	THAI_DOC	2021.2.3	Win32	61.61429452						0	89	89	89	1
z	1	1.2636						LICHENE	p	7	7	monitoring	0	parola	1	ong	0	no	CG18F8	18	FEMMINA	2021-10-08_18h10.48.815	THAI_DOC	2021.2.3	Win32	61.61429452						0	90	90	90	1
m	1	0.9309						PUSTINO	np	7	0	monitoring	500	nonparola	2	ong	0	no	CG18F8	18	FEMMINA	2021-10-08_18h10.48.815	THAI_DOC	2021.2.3	Win32	61.61429452						0	91	91	91	1
z	1	1.1632						MULINO	p	6	7	monitoring	0	parola	1	ong	0	no	CG18F8	18	FEMMINA	2021-10-08_18h10.48.815	THAI_DOC	2021.2.3	Win32	61.61429452						0	92	92	92	1
m	1	1.3403						VAROLO	np	6	0	monitoring	0	nonparola	2	ong	0	no	CG18F8	18	FEMMINA	2021-10-08_18h10.48.815	THAI_DOC	2021.2.3	Win32	61.61429452						0	93	93	93	1
l	1	1.6945						ENIGMA	p	6	9	monitoring	500	l	1	pmcue	0	no	CG18F8	18	FEMMINA	2021-10-08_18h10.48.815	THAI_DOC	2021.2.3	Win32	61.61429452						0	94	94	94	1
z	1	1.4796						NARICE	p	6	15	monitoring	250	parola	1	ong	0	no	CG18F8	18	FEMMINA	2021-10-08_18h10.48.815	THAI_DOC	2021.2.3	Win32	61.61429452						0	95	95	95	1
	0							CAVIDE	np	6	0	monitoring	500	nonparola	2	ong	0	no	CG18F8	18	FEMMINA	2021-10-08_18h10.48.815	THAI_DOC	2021.2.3	Win32	61.61429452						0	96	96	96	1
m	1	1.1528						VOLACE	np	6	0	monitoring	0	nonparola	2	ong	0	no	CG18F8	18	FEMMINA	2021-10-08_18h10.48.815	THAI_DOC	2021.2.3	Win32	61.61429452						0	97	97	97	1
m	1	1.4297						SADICE	np	6	0	monitoring	0	nonparola	2	ong	0	no	CG18F8	18	FEMMINA	2021-10-08_18h10.48.815	THAI_DOC	2021.2.3	Win32	61.61429452						0	98	98	98	1
z	1	1.6579						VORTICE	p	7	14	monitoring	250	parola	1	ong	0	no	CG18F8	18	FEMMINA	2021-10-08_18h10.48.815	THAI_DOC	2021.2.3	Win32	61.61429452						0	99	99	99	1
																			CG18F8	18	FEMMINA	2021-10-08_18h10.48.815	THAI_DOC	2021.2.3	Win32	61.61429452											y	1	6.2143	n	1	6.8136	n	1	4.1655
