# Supplementary material for: Thinking about it: the impact of COVID-19-related stimuli on prospective memory
Source: PeerJ. 2023 Nov 16;11:e16389. doi: 10.7717/peerj.16389 (PMC10657566; doi:10.7717/peerj.16389)
Supplement: Supplemental Information 4 — The raw data from both the task and the questionnaire. Both folders are divided in the three conditions (COV, DOC, and NEGA) depending on the presented video clip. [file peerj-11-16389-s004.zip › Data/RAW_Data_Task/DOC_version/NC26M11_doc.csv]

trial_key.keys	trial_key.corr	trial_key.rt	trials_loop_practice.thisRepN	trials_loop_practice.thisTrialN	trials_loop_practice.thisN	trials_loop_practice.thisIndex	trials_loop_practice.ran	stimolo	parolanonparola	lunghezza	frequenza	blocco	jitter	rispcorr	StimTrig	stim_type	stimulus_after	underline	ID_Soggetto*	Età*	Sesso	date	expName	psychopyVersion	OS	frameRate	trials_loop_baseline.thisRepN	trials_loop_baseline.thisTrialN	trials_loop_baseline.thisN	trials_loop_baseline.thisIndex	trials_loop_baseline.ran	trials_loop_attention.thisRepN	trials_loop_attention.thisTrialN	trials_loop_attention.thisN	trials_loop_attention.thisIndex	trials_loop_attention.ran	neutral1_key.keys	neutral1_key.corr	neutral1_key.rt	neutral1_key_2.keys	neutral1_key_2.corr	neutral1_key_2.rt	neutral1_key_3.keys	neutral1_key_3.corr	neutral1_key_3.rt
z	1	1.6135	0	0	0	0	1	ARANCIA	p	7	31	practice	500	parola	1	ong	0	no	NC26M11	26	Maschio	2021-10-11_22h52.27.900	THAI_DOC	2021.2.3	Win32	61.31207848
m	1	1.4169	0	1	1	1	1	RECINA	np	6	0	practice	500	nonparola	2	ong	0	no	NC26M11	26	Maschio	2021-10-11_22h52.27.900	THAI_DOC	2021.2.3	Win32	61.31207848
m	1	0.9558	0	2	2	2	1	TUCCANA	np	7	0	practice	250	nonparola	2	ong	0	no	NC26M11	26	Maschio	2021-10-11_22h52.27.900	THAI_DOC	2021.2.3	Win32	61.31207848
z	1	0.7497	0	3	3	3	1	PETTINE	p	7	1	practice	0	parola	1	ong	0	no	NC26M11	26	Maschio	2021-10-11_22h52.27.900	THAI_DOC	2021.2.3	Win32	61.31207848
m	1	1.1727	0	4	4	4	1	INFITO	np	6	0	practice	500	nonparola	2	ong	0	no	NC26M11	26	Maschio	2021-10-11_22h52.27.900	THAI_DOC	2021.2.3	Win32	61.31207848
z	1	1.184	0	5	5	5	1	GIUDICE	p	7	374	practice	500	parola	1	ong	0	no	NC26M11	26	Maschio	2021-10-11_22h52.27.900	THAI_DOC	2021.2.3	Win32	61.31207848
z	1	0.7905	0	6	6	6	1	VOLANTE	p	7	89	practice	0	parola	1	ong	0	no	NC26M11	26	Maschio	2021-10-11_22h52.27.900	THAI_DOC	2021.2.3	Win32	61.31207848
m	1	0.7354	0	7	7	7	1	CUBELA	np	6	0	practice	250	nonparola	2	ong	0	no	NC26M11	26	Maschio	2021-10-11_22h52.27.900	THAI_DOC	2021.2.3	Win32	61.31207848
m	1	0.7573	0	8	8	8	1	LUGGINE	np	7	0	practice	0	nonparola	2	ong	0	no	NC26M11	26	Maschio	2021-10-11_22h52.27.900	THAI_DOC	2021.2.3	Win32	61.31207848
z	1	0.7671	0	9	9	9	1	DISEGNO	p	7	201	practice	0	parola	1	ong	0	no	NC26M11	26	Maschio	2021-10-11_22h52.27.900	THAI_DOC	2021.2.3	Win32	61.31207848
z	1	1.234						RELITTO	p	7	8	baseline	500	parola	1	ong	0	no	NC26M11	26	Maschio	2021-10-11_22h52.27.900	THAI_DOC	2021.2.3	Win32	61.31207848	0	0	0	0	1
z	1	1.2841						GERANIO	p	7	12	baseline	250	parola	1	ong	0	no	NC26M11	26	Maschio	2021-10-11_22h52.27.900	THAI_DOC	2021.2.3	Win32	61.31207848	0	1	1	1	1
m	1	1.2236						VANANGA	np	7	0	baseline	0	nonparola	2	ong	0	no	NC26M11	26	Maschio	2021-10-11_22h52.27.900	THAI_DOC	2021.2.3	Win32	61.31207848	0	2	2	2	1
z	1	0.8228						NATICA	p	6	5	baseline	250	parola	1	ong	0	no	NC26M11	26	Maschio	2021-10-11_22h52.27.900	THAI_DOC	2021.2.3	Win32	61.31207848	0	3	3	3	1
m	1	0.7266						USTELLO	np	7	0	baseline	500	nonparola	2	ong	0	no	NC26M11	26	Maschio	2021-10-11_22h52.27.900	THAI_DOC	2021.2.3	Win32	61.31207848	0	4	4	4	1
z	1	0.8264						METANO	p	6	17	baseline	250	parola	1	ong	0	no	NC26M11	26	Maschio	2021-10-11_22h52.27.900	THAI_DOC	2021.2.3	Win32	61.31207848	0	5	5	5	1
m	1	1.1493						FIURIA	np	6	0	baseline	500	nonparola	2	ong	0	no	NC26M11	26	Maschio	2021-10-11_22h52.27.900	THAI_DOC	2021.2.3	Win32	61.31207848	0	6	6	6	1
z	1	1.3147						SUGHERO	p	7	5	baseline	250	parola	1	ong	0	no	NC26M11	26	Maschio	2021-10-11_22h52.27.900	THAI_DOC	2021.2.3	Win32	61.31207848	0	7	7	7	1
m	1	1.1917						PIROTA	np	6	0	baseline	250	nonparola	2	ong	0	no	NC26M11	26	Maschio	2021-10-11_22h52.27.900	THAI_DOC	2021.2.3	Win32	61.31207848	0	8	8	8	1
m	1	1.1117						BAMBORA	np	7	0	baseline	0	nonparola	2	ong	0	no	NC26M11	26	Maschio	2021-10-11_22h52.27.900	THAI_DOC	2021.2.3	Win32	61.31207848	0	9	9	9	1
z	1	0.7233						PETALO	p	6	27	baseline	250	parola	1	ong	0	no	NC26M11	26	Maschio	2021-10-11_22h52.27.900	THAI_DOC	2021.2.3	Win32	61.31207848	0	10	10	10	1
z	1	0.8398						ELMETTO	p	7	5	baseline	0	parola	1	ong	0	no	NC26M11	26	Maschio	2021-10-11_22h52.27.900	THAI_DOC	2021.2.3	Win32	61.31207848	0	11	11	11	1
m	1	0.811						DOBILE	np	6	0	baseline	250	nonparola	2	ong	0	no	NC26M11	26	Maschio	2021-10-11_22h52.27.900	THAI_DOC	2021.2.3	Win32	61.31207848	0	12	12	12	1
	0							BAVERO	p	6	7	baseline	0	parola	1	ong	0	no	NC26M11	26	Maschio	2021-10-11_22h52.27.900	THAI_DOC	2021.2.3	Win32	61.31207848	0	13	13	13	1
z	1	0.9161						VALENZA	p	7	10	baseline	500	parola	1	ong	0	no	NC26M11	26	Maschio	2021-10-11_22h52.27.900	THAI_DOC	2021.2.3	Win32	61.31207848	0	14	14	14	1
m	1	1.719						ORDONE	np	6	0	baseline	250	nonparola	2	ong	0	no	NC26M11	26	Maschio	2021-10-11_22h52.27.900	THAI_DOC	2021.2.3	Win32	61.31207848	0	15	15	15	1
m	1	0.8937						TERPONE	np	7	0	baseline	250	nonparola	2	ong	0	no	NC26M11	26	Maschio	2021-10-11_22h52.27.900	THAI_DOC	2021.2.3	Win32	61.31207848	0	16	16	16	1
z	1	0.8694						INCHINO	p	7	10	baseline	250	parola	1	ong	0	no	NC26M11	26	Maschio	2021-10-11_22h52.27.900	THAI_DOC	2021.2.3	Win32	61.31207848	0	17	17	17	1
z	1	0.6819						ETTARO	p	6	31	baseline	0	parola	1	ong	0	no	NC26M11	26	Maschio	2021-10-11_22h52.27.900	THAI_DOC	2021.2.3	Win32	61.31207848	0	18	18	18	1
m	1	0.6515						LUVACA	np	6	0	baseline	250	nonparola	2	ong	0	no	NC26M11	26	Maschio	2021-10-11_22h52.27.900	THAI_DOC	2021.2.3	Win32	61.31207848	0	19	19	19	1
z	1	1.2182						DUETTO	p	6	23	baseline	500	parola	1	ong	0	no	NC26M11	26	Maschio	2021-10-11_22h52.27.900	THAI_DOC	2021.2.3	Win32	61.31207848	0	20	20	20	1
m	1	0.9283						PUPILE	np	6	0	baseline	250	nonparola	2	ong	0	no	NC26M11	26	Maschio	2021-10-11_22h52.27.900	THAI_DOC	2021.2.3	Win32	61.31207848	0	21	21	21	1
m	1	0.6614						STOVACO	np	7	0	baseline	0	nonparola	2	ong	0	no	NC26M11	26	Maschio	2021-10-11_22h52.27.900	THAI_DOC	2021.2.3	Win32	61.31207848	0	22	22	22	1
z	1	0.618						BARILE	p	6	7	baseline	500	parola	1	ong	0	no	NC26M11	26	Maschio	2021-10-11_22h52.27.900	THAI_DOC	2021.2.3	Win32	61.31207848	0	23	23	23	1
m	1	1.0853						RANAIO	np	6	0	baseline	250	nonparola	2	ong	0	no	NC26M11	26	Maschio	2021-10-11_22h52.27.900	THAI_DOC	2021.2.3	Win32	61.31207848	0	24	24	24	1
z	1	0.6193						CAVERNA	p	7	14	baseline	250	parola	1	ong	0	no	NC26M11	26	Maschio	2021-10-11_22h52.27.900	THAI_DOC	2021.2.3	Win32	61.31207848	0	25	25	25	1
m	1	0.8572						ROTOIA	np	7	0	baseline	500	nonparola	2	ong	0	no	NC26M11	26	Maschio	2021-10-11_22h52.27.900	THAI_DOC	2021.2.3	Win32	61.31207848	0	26	26	26	1
z	1	0.6924						ALTURA	p	6	8	baseline	500	parola	1	ong	0	no	NC26M11	26	Maschio	2021-10-11_22h52.27.900	THAI_DOC	2021.2.3	Win32	61.31207848	0	27	27	27	1
z	1	0.664						DIPINTO	p	7	21	baseline	0	parola	1	ong	0	no	NC26M11	26	Maschio	2021-10-11_22h52.27.900	THAI_DOC	2021.2.3	Win32	61.31207848	0	28	28	28	1
z	1	0.6986						LEGUME	p	6	11	baseline	250	parola	1	ong	0	no	NC26M11	26	Maschio	2021-10-11_22h52.27.900	THAI_DOC	2021.2.3	Win32	61.31207848	0	29	29	29	1
m	1	0.7152						FEDINO	np	6	0	baseline	500	nonparola	2	ong	0	no	NC26M11	26	Maschio	2021-10-11_22h52.27.900	THAI_DOC	2021.2.3	Win32	61.31207848	0	30	30	30	1
z	1	0.5525						MENSOLA	p	7	7	baseline	0	parola	1	ong	0	no	NC26M11	26	Maschio	2021-10-11_22h52.27.900	THAI_DOC	2021.2.3	Win32	61.31207848	0	31	31	31	1
m	1	0.9257						ALCUME	np	6	0	baseline	500	nonparola	2	ong	0	no	NC26M11	26	Maschio	2021-10-11_22h52.27.900	THAI_DOC	2021.2.3	Win32	61.31207848	0	32	32	32	1
z	1	0.8914						INNESTO	p	6	13	baseline	0	parola	1	ong	0	no	NC26M11	26	Maschio	2021-10-11_22h52.27.900	THAI_DOC	2021.2.3	Win32	61.31207848	0	33	33	33	1
m	1	0.8337						LAVENDA	np	7	0	baseline	0	nonparola	2	ong	0	no	NC26M11	26	Maschio	2021-10-11_22h52.27.900	THAI_DOC	2021.2.3	Win32	61.31207848	0	34	34	34	1
z	1	0.9789						SLAVINA	p	7	5	baseline	500	parola	1	ong	0	no	NC26M11	26	Maschio	2021-10-11_22h52.27.900	THAI_DOC	2021.2.3	Win32	61.31207848	0	35	35	35	1
z	1	0.647						ORMONE	p	6	6	baseline	500	parola	1	ong	0	no	NC26M11	26	Maschio	2021-10-11_22h52.27.900	THAI_DOC	2021.2.3	Win32	61.31207848	0	36	36	36	1
m	1	0.7074						UMIONE	np	6	0	baseline	0	nonparola	2	ong	0	no	NC26M11	26	Maschio	2021-10-11_22h52.27.900	THAI_DOC	2021.2.3	Win32	61.31207848	0	37	37	37	1
z	1	0.6322						SALAME	p	6	14	baseline	0	parola	1	ong	0	no	NC26M11	26	Maschio	2021-10-11_22h52.27.900	THAI_DOC	2021.2.3	Win32	61.31207848	0	38	38	38	1
m	1	0.7123						GANDOLA	np	7	0	baseline	500	nonparola	2	ong	0	no	NC26M11	26	Maschio	2021-10-11_22h52.27.900	THAI_DOC	2021.2.3	Win32	61.31207848	0	39	39	39	1
m	1	1.0948						DIGEGNO	np	7	0	baseline	500	nonparola	2	ong	0	no	NC26M11	26	Maschio	2021-10-11_22h52.27.900	THAI_DOC	2021.2.3	Win32	61.31207848	0	40	40	40	1
m	1	0.9232						BACRECA	np	7	0	baseline	0	nonparola	2	ong	0	no	NC26M11	26	Maschio	2021-10-11_22h52.27.900	THAI_DOC	2021.2.3	Win32	61.31207848	0	41	41	41	1
z	1	0.6963						RUDERE	p	6	8	baseline	250	parola	1	ong	0	no	NC26M11	26	Maschio	2021-10-11_22h52.27.900	THAI_DOC	2021.2.3	Win32	61.31207848	0	42	42	42	1
m	1	0.9297						OSCITE	np	6	0	baseline	250	nonparola	2	ong	0	no	NC26M11	26	Maschio	2021-10-11_22h52.27.900	THAI_DOC	2021.2.3	Win32	61.31207848	0	43	43	43	1
z	1	1.0282						NETTARE	p	7	14	baseline	500	parola	1	ong	0	no	NC26M11	26	Maschio	2021-10-11_22h52.27.900	THAI_DOC	2021.2.3	Win32	61.31207848	0	44	44	44	1
m	1	0.9627						PENTERA	np	7	0	baseline	0	nonparola	2	ong	0	no	NC26M11	26	Maschio	2021-10-11_22h52.27.900	THAI_DOC	2021.2.3	Win32	61.31207848	0	45	45	45	1
m	1	0.7618						NEBOZIO	np	7	0	baseline	250	nonparola	2	ong	0	no	NC26M11	26	Maschio	2021-10-11_22h52.27.900	THAI_DOC	2021.2.3	Win32	61.31207848	0	46	46	46	1
z	1	0.6833						ZATTERA	p	7	14	baseline	500	parola	1	ong	0	no	NC26M11	26	Maschio	2021-10-11_22h52.27.900	THAI_DOC	2021.2.3	Win32	61.31207848	0	47	47	47	1
z	1	0.6687						LAMIERA	p	7	11	baseline	500	parola	1	ong	0	no	NC26M11	26	Maschio	2021-10-11_22h52.27.900	THAI_DOC	2021.2.3	Win32	61.31207848	0	48	48	48	1
m	1	0.7172						CULINA	np	6	0	baseline	500	nonparola	2	ong	0	no	NC26M11	26	Maschio	2021-10-11_22h52.27.900	THAI_DOC	2021.2.3	Win32	61.31207848	0	49	49	49	1
z	1	0.7775						FALANGE	p	7	9	baseline	250	parola	1	ong	0	no	NC26M11	26	Maschio	2021-10-11_22h52.27.900	THAI_DOC	2021.2.3	Win32	61.31207848	0	50	50	50	1
z	1	1.0401						PEDALE	p	6	16	baseline	500	parola	1	ong	0	no	NC26M11	26	Maschio	2021-10-11_22h52.27.900	THAI_DOC	2021.2.3	Win32	61.31207848	0	51	51	51	1
m	1	1.4979						METARDO	np	7	0	baseline	500	nonparola	2	ong	0	no	NC26M11	26	Maschio	2021-10-11_22h52.27.900	THAI_DOC	2021.2.3	Win32	61.31207848	0	52	52	52	1
z	1	0.7128						EMPORIO	p	7	3	baseline	250	parola	1	ong	0	no	NC26M11	26	Maschio	2021-10-11_22h52.27.900	THAI_DOC	2021.2.3	Win32	61.31207848	0	53	53	53	1
m	1	0.9927						TAPORE	np	6	0	baseline	0	nonparola	2	ong	0	no	NC26M11	26	Maschio	2021-10-11_22h52.27.900	THAI_DOC	2021.2.3	Win32	61.31207848	0	54	54	54	1
m	1	1.5512						DENTIDE	np	7	0	baseline	250	nonparola	2	ong	0	no	NC26M11	26	Maschio	2021-10-11_22h52.27.900	THAI_DOC	2021.2.3	Win32	61.31207848	0	55	55	55	1
m	1	1.6219						SEPERTO	np	7	0	baseline	500	nonparola	2	ong	0	no	NC26M11	26	Maschio	2021-10-11_22h52.27.900	THAI_DOC	2021.2.3	Win32	61.31207848	0	56	56	56	1
z	1	0.695						MUCOSA	p	6	6	baseline	500	parola	1	ong	0	no	NC26M11	26	Maschio	2021-10-11_22h52.27.900	THAI_DOC	2021.2.3	Win32	61.31207848	0	57	57	57	1
m	1	0.7614						BECULLA	np	7	0	baseline	250	nonparola	2	ong	0	no	NC26M11	26	Maschio	2021-10-11_22h52.27.900	THAI_DOC	2021.2.3	Win32	61.31207848	0	58	58	58	1
m	0	1.6442						FUCINA	p	6	8	baseline	250	parola	1	ong	0	no	NC26M11	26	Maschio	2021-10-11_22h52.27.900	THAI_DOC	2021.2.3	Win32	61.31207848	0	59	59	59	1
z	1	0.6817						ECLISSI	p	7	5	baseline	0	parola	1	ong	0	no	NC26M11	26	Maschio	2021-10-11_22h52.27.900	THAI_DOC	2021.2.3	Win32	61.31207848	0	60	60	60	1
z	1	0.8236						TROFEO	p	6	23	baseline	250	parola	1	ong	0	no	NC26M11	26	Maschio	2021-10-11_22h52.27.900	THAI_DOC	2021.2.3	Win32	61.31207848	0	61	61	61	1
z	1	0.8107						ROTTAME	p	7	7	baseline	0	parola	1	ong	0	no	NC26M11	26	Maschio	2021-10-11_22h52.27.900	THAI_DOC	2021.2.3	Win32	61.31207848	0	62	62	62	1
m	1	0.7364						MENDOLO	np	7	0	baseline	500	nonparola	2	ong	0	no	NC26M11	26	Maschio	2021-10-11_22h52.27.900	THAI_DOC	2021.2.3	Win32	61.31207848	0	63	63	63	1
m	1	0.632						ARSINE	np	6	0	baseline	250	nonparola	2	ong	0	no	NC26M11	26	Maschio	2021-10-11_22h52.27.900	THAI_DOC	2021.2.3	Win32	61.31207848	0	64	64	64	1
z	1	0.63						TISANA	p	6	7	baseline	0	parola	1	ong	0	no	NC26M11	26	Maschio	2021-10-11_22h52.27.900	THAI_DOC	2021.2.3	Win32	61.31207848	0	65	65	65	1
m	1	0.7262						ORLINO	np	6	0	baseline	0	nonparola	2	ong	0	no	NC26M11	26	Maschio	2021-10-11_22h52.27.900	THAI_DOC	2021.2.3	Win32	61.31207848	0	66	66	66	1
z	1	0.917						ARINGA	p	6	9	baseline	500	parola	1	ong	0	no	NC26M11	26	Maschio	2021-10-11_22h52.27.900	THAI_DOC	2021.2.3	Win32	61.31207848	0	67	67	67	1
m	1	0.8012						TENGINE	np	7	0	baseline	0	nonparola	2	ong	0	no	NC26M11	26	Maschio	2021-10-11_22h52.27.900	THAI_DOC	2021.2.3	Win32	61.31207848	0	68	68	68	1
z	1	1.1049						ATTICO	p	6	6	baseline	500	parola	1	ong	0	no	NC26M11	26	Maschio	2021-10-11_22h52.27.900	THAI_DOC	2021.2.3	Win32	61.31207848	0	69	69	69	1
m	1	0.6461						VENORE	np	6	0	baseline	250	nonparola	2	ong	0	no	NC26M11	26	Maschio	2021-10-11_22h52.27.900	THAI_DOC	2021.2.3	Win32	61.31207848	0	70	70	70	1
m	0	0.6284						DARSENA	p	7	9	baseline	0	parola	1	ong	0	no	NC26M11	26	Maschio	2021-10-11_22h52.27.900	THAI_DOC	2021.2.3	Win32	61.31207848	0	71	71	71	1
m	1	0.9128						ALCIERE	np	7	0	baseline	250	nonparola	2	ong	0	no	NC26M11	26	Maschio	2021-10-11_22h52.27.900	THAI_DOC	2021.2.3	Win32	61.31207848	0	72	72	72	1
m	1	1.2449						ENTIMO	np	6	0	baseline	0	nonparola	2	ong	0	no	NC26M11	26	Maschio	2021-10-11_22h52.27.900	THAI_DOC	2021.2.3	Win32	61.31207848	0	73	73	73	1
z	1	0.6587						LIVIDO	p	6	8	baseline	500	parola	1	ong	0	no	NC26M11	26	Maschio	2021-10-11_22h52.27.900	THAI_DOC	2021.2.3	Win32	61.31207848	0	74	74	74	1
z	1	0.5812						NAUSEA	p	6	15	baseline	0	parola	1	ong	0	no	NC26M11	26	Maschio	2021-10-11_22h52.27.900	THAI_DOC	2021.2.3	Win32	61.31207848	0	75	75	75	1
m	1	0.9069						VERCACE	np	7	0	baseline	500	nonparola	2	ong	0	no	NC26M11	26	Maschio	2021-10-11_22h52.27.900	THAI_DOC	2021.2.3	Win32	61.31207848	0	76	76	76	1
z	1	0.6808						COFANO	p	6	9	baseline	0	parola	1	ong	0	no	NC26M11	26	Maschio	2021-10-11_22h52.27.900	THAI_DOC	2021.2.3	Win32	61.31207848	0	77	77	77	1
m	1	0.7843						USPICIO	np	7	0	baseline	250	nonparola	2	ong	0	no	NC26M11	26	Maschio	2021-10-11_22h52.27.900	THAI_DOC	2021.2.3	Win32	61.31207848	0	78	78	78	1
z	1	0.6175						IMBUTO	p	6	9	baseline	0	parola	1	ong	0	no	NC26M11	26	Maschio	2021-10-11_22h52.27.900	THAI_DOC	2021.2.3	Win32	61.31207848	0	79	79	79	1
m	1	0.7478						SADIVA	np	6	0	baseline	500	nonparola	2	ong	0	no	NC26M11	26	Maschio	2021-10-11_22h52.27.900	THAI_DOC	2021.2.3	Win32	61.31207848	0	80	80	80	1
z	1	0.6614						BOZZOLO	p	7	7	baseline	0	parola	1	ong	0	no	NC26M11	26	Maschio	2021-10-11_22h52.27.900	THAI_DOC	2021.2.3	Win32	61.31207848	0	81	81	81	1
m	1	0.6465						OMPICCIO	np	7	0	baseline	0	nonparola	2	ong	0	no	NC26M11	26	Maschio	2021-10-11_22h52.27.900	THAI_DOC	2021.2.3	Win32	61.31207848	0	82	82	82	1
m	1	0.8224						LIMPONE	np	7	0	baseline	500	nonparola	2	ong	0	no	NC26M11	26	Maschio	2021-10-11_22h52.27.900	THAI_DOC	2021.2.3	Win32	61.31207848	0	83	83	83	1
m	1	0.7657						NARCICO	np	7	0	baseline	250	nonparola	2	ong	0	no	NC26M11	26	Maschio	2021-10-11_22h52.27.900	THAI_DOC	2021.2.3	Win32	61.31207848	0	84	84	84	1
z	1	0.6626						PASCOLO	p	7	7	baseline	0	parola	1	ong	0	no	NC26M11	26	Maschio	2021-10-11_22h52.27.900	THAI_DOC	2021.2.3	Win32	61.31207848	0	85	85	85	1
m	1	0.9488						INSOGNA	np	7	0	baseline	250	nonparola	2	ong	0	no	NC26M11	26	Maschio	2021-10-11_22h52.27.900	THAI_DOC	2021.2.3	Win32	61.31207848	0	86	86	86	1
z	1	1.1336						PATINA	p	6	14	baseline	250	parola	1	ong	0	no	NC26M11	26	Maschio	2021-10-11_22h52.27.900	THAI_DOC	2021.2.3	Win32	61.31207848	0	87	87	87	1
m	1	0.8957						ADOLTO	np	7	0	baseline	0	nonparola	2	ong	0	no	NC26M11	26	Maschio	2021-10-11_22h52.27.900	THAI_DOC	2021.2.3	Win32	61.31207848	0	88	88	88	1
z	1	0.7049						UTENTE	p	6	34	baseline	0	parola	1	ong	0	no	NC26M11	26	Maschio	2021-10-11_22h52.27.900	THAI_DOC	2021.2.3	Win32	61.31207848	0	89	89	89	1
m	1	0.6389						CIPELLA	np	7	0	baseline	500	nonparola	2	ong	0	no	NC26M11	26	Maschio	2021-10-11_22h52.27.900	THAI_DOC	2021.2.3	Win32	61.31207848	0	90	90	90	1
z	1	0.7553						GINEPRO	p	7	10	baseline	0	parola	1	ong	0	no	NC26M11	26	Maschio	2021-10-11_22h52.27.900	THAI_DOC	2021.2.3	Win32	61.31207848	0	91	91	91	1
m	1	0.9386						NONATO	np	6	0	baseline	500	nonparola	2	ong	0	no	NC26M11	26	Maschio	2021-10-11_22h52.27.900	THAI_DOC	2021.2.3	Win32	61.31207848	0	92	92	92	1
z	1	1.1537						CALICE	p	6	10	baseline	0	parola	1	ong	0	no	NC26M11	26	Maschio	2021-10-11_22h52.27.900	THAI_DOC	2021.2.3	Win32	61.31207848	0	93	93	93	1
z	1	0.6455						TORACE	p	6	31	baseline	250	parola	1	ong	0	no	NC26M11	26	Maschio	2021-10-11_22h52.27.900	THAI_DOC	2021.2.3	Win32	61.31207848	0	94	94	94	1
z	1	1.0853						REDINE	p	6	8	baseline	500	parola	1	ong	0	no	NC26M11	26	Maschio	2021-10-11_22h52.27.900	THAI_DOC	2021.2.3	Win32	61.31207848	0	95	95	95	1
z	1	0.5417						GOMITO	p	6	35	baseline	0	parola	1	ong	0	no	NC26M11	26	Maschio	2021-10-11_22h52.27.900	THAI_DOC	2021.2.3	Win32	61.31207848	0	96	96	96	1
m	1	0.7854						INGENSO	np	7	0	baseline	500	nonparola	2	ong	0	no	NC26M11	26	Maschio	2021-10-11_22h52.27.900	THAI_DOC	2021.2.3	Win32	61.31207848	0	97	97	97	1
m	1	0.5861						COVALLO	np	7	0	baseline	250	nonparola	2	ong	0	no	NC26M11	26	Maschio	2021-10-11_22h52.27.900	THAI_DOC	2021.2.3	Win32	61.31207848	0	98	98	98	1
z	1	0.5598						MONACO	p	6	24	baseline	250	parola	1	ong	0	no	NC26M11	26	Maschio	2021-10-11_22h52.27.900	THAI_DOC	2021.2.3	Win32	61.31207848	0	99	99	99	1
z	1	1.2729						DILUVIO	p	7	34	monitoring	0	parola	1	ong	0	no	NC26M11	26	Maschio	2021-10-11_22h52.27.900	THAI_DOC	2021.2.3	Win32	61.31207848						0	0	0	0	1
m	1	1.141						PADATO	np	6	0	monitoring	250	nonparola	2	ong	0	no	NC26M11	26	Maschio	2021-10-11_22h52.27.900	THAI_DOC	2021.2.3	Win32	61.31207848						0	1	1	1	1
z	1	0.9344						STIVALE	p	7	10	monitoring	0	parola	1	ong	0	no	NC26M11	26	Maschio	2021-10-11_22h52.27.900	THAI_DOC	2021.2.3	Win32	61.31207848						0	2	2	2	1
m	1	0.8878						BAMMINO	np	7	0	monitoring	0	nonparola	2	ong	0	no	NC26M11	26	Maschio	2021-10-11_22h52.27.900	THAI_DOC	2021.2.3	Win32	61.31207848						0	3	3	3	1
m	1	0.9707						NUDOLA	np	6	0	monitoring	250	nonparola	2	ong	0	no	NC26M11	26	Maschio	2021-10-11_22h52.27.900	THAI_DOC	2021.2.3	Win32	61.31207848						0	4	4	4	1
	0							ZAMPINO	p	7	6	monitoring	500	parola	1	ong	0	no	NC26M11	26	Maschio	2021-10-11_22h52.27.900	THAI_DOC	2021.2.3	Win32	61.31207848						0	5	5	5	1
z	1	1.328						CALDAIA	p	7	12	monitoring	250	parola	1	ong	0	no	NC26M11	26	Maschio	2021-10-11_22h52.27.900	THAI_DOC	2021.2.3	Win32	61.31207848						0	6	6	6	1
m	1	0.8637						FULGINE	np	7	0	monitoring	0	nonparola	2	ong	0	no	NC26M11	26	Maschio	2021-10-11_22h52.27.900	THAI_DOC	2021.2.3	Win32	61.31207848						0	7	7	7	1
z	1	0.9189						URANIO	p	6	9	monitoring	250	parola	1	ong	0	no	NC26M11	26	Maschio	2021-10-11_22h52.27.900	THAI_DOC	2021.2.3	Win32	61.31207848						0	8	8	8	1
m	1	0.8478						APISSO	np	6	0	monitoring	500	nonparola	2	ong	0	no	NC26M11	26	Maschio	2021-10-11_22h52.27.900	THAI_DOC	2021.2.3	Win32	61.31207848						0	9	9	9	1
l	1	1.1266						CAGERMA	np	7	0	monitoring	0	l	2	pmcue	0	no	NC26M11	26	Maschio	2021-10-11_22h52.27.900	THAI_DOC	2021.2.3	Win32	61.31207848						0	10	10	10	1
z	1	0.7954						TAZZINA	p	7	10	monitoring	250	parola	1	ong	0	no	NC26M11	26	Maschio	2021-10-11_22h52.27.900	THAI_DOC	2021.2.3	Win32	61.31207848						0	11	11	11	1
z	1	0.8435						VAPORE	p	6	40	monitoring	0	parola	1	ong	0	no	NC26M11	26	Maschio	2021-10-11_22h52.27.900	THAI_DOC	2021.2.3	Win32	61.31207848						0	12	12	12	1
m	1	0.8128						FEDORE	np	6	0	monitoring	250	nonparola	2	ong	0	no	NC26M11	26	Maschio	2021-10-11_22h52.27.900	THAI_DOC	2021.2.3	Win32	61.31207848						0	13	13	13	1
z	1	0.9449						MONTONE	p	7	8	monitoring	250	parola	1	ong	0	no	NC26M11	26	Maschio	2021-10-11_22h52.27.900	THAI_DOC	2021.2.3	Win32	61.31207848						0	14	14	14	1
m	1	1.2488						CANEZZA	np	7	0	monitoring	0	nonparola	2	ong	0	no	NC26M11	26	Maschio	2021-10-11_22h52.27.900	THAI_DOC	2021.2.3	Win32	61.31207848						0	15	15	15	1
m	1	1.2785						RAGINA	np	6	0	monitoring	250	nonparola	2	ong	0	no	NC26M11	26	Maschio	2021-10-11_22h52.27.900	THAI_DOC	2021.2.3	Win32	61.31207848						0	16	16	16	1
z	1	0.7531						AGNELLO	p	7	17	monitoring	250	parola	1	ong	0	no	NC26M11	26	Maschio	2021-10-11_22h52.27.900	THAI_DOC	2021.2.3	Win32	61.31207848						0	17	17	17	1
m	1	0.7585						PINARIO	np	7	0	monitoring	250	nonparola	2	ong	0	no	NC26M11	26	Maschio	2021-10-11_22h52.27.900	THAI_DOC	2021.2.3	Win32	61.31207848						0	18	18	18	1
m	1	0.7886						INDANO	np	6	0	monitoring	500	nonparola	2	ong	0	no	NC26M11	26	Maschio	2021-10-11_22h52.27.900	THAI_DOC	2021.2.3	Win32	61.31207848						0	19	19	19	1
z	1	1.553						BISTURI	p	7	8	monitoring	250	parola	1	ong	0	no	NC26M11	26	Maschio	2021-10-11_22h52.27.900	THAI_DOC	2021.2.3	Win32	61.31207848						0	20	20	20	1
m	1	1.2614						SECONTO	np	7	0	monitoring	250	nonparola	2	ong	0	no	NC26M11	26	Maschio	2021-10-11_22h52.27.900	THAI_DOC	2021.2.3	Win32	61.31207848						0	21	21	21	1
l	1	1.2414						POMATA	p	6	0	monitoring	500	l	1	pmcue	0	no	NC26M11	26	Maschio	2021-10-11_22h52.27.900	THAI_DOC	2021.2.3	Win32	61.31207848						0	22	22	22	1
m	1	0.8287						UMETTA	np	6	0	monitoring	250	nonparola	2	ong	0	no	NC26M11	26	Maschio	2021-10-11_22h52.27.900	THAI_DOC	2021.2.3	Win32	61.31207848						0	23	23	23	1
z	1	0.7932						FRUSCIO	p	7	9	monitoring	0	parola	1	ong	0	no	NC26M11	26	Maschio	2021-10-11_22h52.27.900	THAI_DOC	2021.2.3	Win32	61.31207848						0	24	24	24	1
z	1	0.7956						ORDIGNO	p	7	15	monitoring	250	parola	1	ong	0	no	NC26M11	26	Maschio	2021-10-11_22h52.27.900	THAI_DOC	2021.2.3	Win32	61.31207848						0	25	25	25	1
m	1	0.8431						METALO	np	6	0	monitoring	0	nonparola	2	ong	0	no	NC26M11	26	Maschio	2021-10-11_22h52.27.900	THAI_DOC	2021.2.3	Win32	61.31207848						0	26	26	26	1
m	1	0.9402						GAVERA	np	6	0	monitoring	500	nonparola	2	ong	0	no	NC26M11	26	Maschio	2021-10-11_22h52.27.900	THAI_DOC	2021.2.3	Win32	61.31207848						0	27	27	27	1
z	1	0.8377						INSERTO	p	7	9	monitoring	0	parola	1	ong	0	no	NC26M11	26	Maschio	2021-10-11_22h52.27.900	THAI_DOC	2021.2.3	Win32	61.31207848						0	28	28	28	1
z	1	1.0278						VICARIO	p	7	9	monitoring	500	parola	1	ong	0	no	NC26M11	26	Maschio	2021-10-11_22h52.27.900	THAI_DOC	2021.2.3	Win32	61.31207848						0	29	29	29	1
m	1	0.8506						ACENDA	np	6	0	monitoring	0	nonparola	2	ong	0	no	NC26M11	26	Maschio	2021-10-11_22h52.27.900	THAI_DOC	2021.2.3	Win32	61.31207848						0	30	30	30	1
z	1	0.7637						DECADE	p	6	7	monitoring	0	parola	1	ong	0	no	NC26M11	26	Maschio	2021-10-11_22h52.27.900	THAI_DOC	2021.2.3	Win32	61.31207848						0	31	31	31	1
m	1	1.2494						PALETE	np	6	0	monitoring	500	nonparola	2	ong	0	no	NC26M11	26	Maschio	2021-10-11_22h52.27.900	THAI_DOC	2021.2.3	Win32	61.31207848						0	32	32	32	1
z	1	0.9226						SENAPE	p	6	17	monitoring	500	parola	1	ong	0	no	NC26M11	26	Maschio	2021-10-11_22h52.27.900	THAI_DOC	2021.2.3	Win32	61.31207848						0	33	33	33	1
m	1	0.7862						TENTONO	np	7	0	monitoring	0	nonparola	2	ong	0	no	NC26M11	26	Maschio	2021-10-11_22h52.27.900	THAI_DOC	2021.2.3	Win32	61.31207848						0	34	34	34	1
l	1	1.4532						MANICO	p	6	12	monitoring	0	l	1	pmcue	0	no	NC26M11	26	Maschio	2021-10-11_22h52.27.900	THAI_DOC	2021.2.3	Win32	61.31207848						0	35	35	35	1
z	1	0.9274						GETTONE	p	7	5	monitoring	250	parola	1	ong	0	no	NC26M11	26	Maschio	2021-10-11_22h52.27.900	THAI_DOC	2021.2.3	Win32	61.31207848						0	36	36	36	1
m	1	0.8124						CALERA	np	6	0	monitoring	500	nonparola	2	ong	0	no	NC26M11	26	Maschio	2021-10-11_22h52.27.900	THAI_DOC	2021.2.3	Win32	61.31207848						0	37	37	37	1
z	1	0.7458						USTIONE	p	7	20	monitoring	500	parola	1	ong	0	no	NC26M11	26	Maschio	2021-10-11_22h52.27.900	THAI_DOC	2021.2.3	Win32	61.31207848						0	38	38	38	1
l	0	0.8217						LEGNAME	p	7	7	monitoring	0	parola	1	ong	0	no	NC26M11	26	Maschio	2021-10-11_22h52.27.900	THAI_DOC	2021.2.3	Win32	61.31207848						0	39	39	39	1
m	1	0.7457						MODIVO	np	6	0	monitoring	0	nonparola	2	ong	0	no	NC26M11	26	Maschio	2021-10-11_22h52.27.900	THAI_DOC	2021.2.3	Win32	61.31207848						0	40	40	40	1
z	1	1.2835						RADURA	p	6	9	monitoring	0	parola	1	ong	0	no	NC26M11	26	Maschio	2021-10-11_22h52.27.900	THAI_DOC	2021.2.3	Win32	61.31207848						0	41	41	41	1
m	1	0.6883						TUANTO	np	6	0	monitoring	250	nonparola	2	ong	0	no	NC26M11	26	Maschio	2021-10-11_22h52.27.900	THAI_DOC	2021.2.3	Win32	61.31207848						0	42	42	42	1
z	1	1.0729						PICCONE	p	7	11	monitoring	0	parola	1	ong	0	no	NC26M11	26	Maschio	2021-10-11_22h52.27.900	THAI_DOC	2021.2.3	Win32	61.31207848						0	43	43	43	1
m	1	1.1494						LACREME	np	7	0	monitoring	250	nonparola	2	ong	0	no	NC26M11	26	Maschio	2021-10-11_22h52.27.900	THAI_DOC	2021.2.3	Win32	61.31207848						0	44	44	44	1
m	1	0.9808						DILITTA	np	7	0	monitoring	500	nonparola	2	ong	0	no	NC26M11	26	Maschio	2021-10-11_22h52.27.900	THAI_DOC	2021.2.3	Win32	61.31207848						0	45	45	45	1
l	1	0.9732						TOMANTE	np	7	0	monitoring	0	l	2	pmcue	0	no	NC26M11	26	Maschio	2021-10-11_22h52.27.900	THAI_DOC	2021.2.3	Win32	61.31207848						0	46	46	46	1
z	1	0.8452						OTTONE	p	6	17	monitoring	500	parola	1	ong	0	no	NC26M11	26	Maschio	2021-10-11_22h52.27.900	THAI_DOC	2021.2.3	Win32	61.31207848						0	47	47	47	1
z	1	0.8862						GAZEBO	p	6	8	monitoring	0	parola	1	ong	0	no	NC26M11	26	Maschio	2021-10-11_22h52.27.900	THAI_DOC	2021.2.3	Win32	61.31207848						0	48	48	48	1
m	1	1.0902						NENICO	np	6	0	monitoring	250	nonparola	2	ong	0	no	NC26M11	26	Maschio	2021-10-11_22h52.27.900	THAI_DOC	2021.2.3	Win32	61.31207848						0	49	49	49	1
z	1	1.3941						ARPIONE	p	7	12	monitoring	250	parola	1	ong	0	no	NC26M11	26	Maschio	2021-10-11_22h52.27.900	THAI_DOC	2021.2.3	Win32	61.31207848						0	50	50	50	1
m	1	1.1127						VANIGIA	np	7	0	monitoring	500	nonparola	2	ong	0	no	NC26M11	26	Maschio	2021-10-11_22h52.27.900	THAI_DOC	2021.2.3	Win32	61.31207848						0	51	51	51	1
m	1	1.3216						EBLISSE	np	7	0	monitoring	0	nonparola	2	ong	0	no	NC26M11	26	Maschio	2021-10-11_22h52.27.900	THAI_DOC	2021.2.3	Win32	61.31207848						0	52	52	52	1
z	1	1.1838						CARTINA	p	7	13	monitoring	250	parola	1	ong	0	no	NC26M11	26	Maschio	2021-10-11_22h52.27.900	THAI_DOC	2021.2.3	Win32	61.31207848						0	53	53	53	1
m	1	0.7182						TECITA	np	6	0	monitoring	500	nonparola	2	ong	0	no	NC26M11	26	Maschio	2021-10-11_22h52.27.900	THAI_DOC	2021.2.3	Win32	61.31207848						0	54	54	54	1
z	1	0.7896						FELINO	p	6	9	monitoring	500	parola	1	ong	0	no	NC26M11	26	Maschio	2021-10-11_22h52.27.900	THAI_DOC	2021.2.3	Win32	61.31207848						0	55	55	55	1
m	1	0.862						GINEVRO	np	7	0	monitoring	250	nonparola	2	ong	0	no	NC26M11	26	Maschio	2021-10-11_22h52.27.900	THAI_DOC	2021.2.3	Win32	61.31207848						0	56	56	56	1
m	1	0.8182						ELANCO	np	6	0	monitoring	250	nonparola	2	ong	0	no	NC26M11	26	Maschio	2021-10-11_22h52.27.900	THAI_DOC	2021.2.3	Win32	61.31207848						0	57	57	57	1
z	1	0.9132						BIDONE	p	6	13	monitoring	0	parola	1	ong	0	no	NC26M11	26	Maschio	2021-10-11_22h52.27.900	THAI_DOC	2021.2.3	Win32	61.31207848						0	58	58	58	1
z	1	0.984						LEMURE	p	6	3	monitoring	500	parola	1	ong	0	no	NC26M11	26	Maschio	2021-10-11_22h52.27.900	THAI_DOC	2021.2.3	Win32	61.31207848						0	59	59	59	1
l	1	0.9853						SAGOMA	p	6	0	monitoring	250	l	1	pmcue	0	no	NC26M11	26	Maschio	2021-10-11_22h52.27.900	THAI_DOC	2021.2.3	Win32	61.31207848						0	60	60	60	1
z	1	0.787						REPERTO	p	7	7	monitoring	0	parola	1	ong	0	no	NC26M11	26	Maschio	2021-10-11_22h52.27.900	THAI_DOC	2021.2.3	Win32	61.31207848						0	61	61	61	1
m	1	0.6843						MIDULLO	np	7	0	monitoring	250	nonparola	2	ong	0	no	NC26M11	26	Maschio	2021-10-11_22h52.27.900	THAI_DOC	2021.2.3	Win32	61.31207848						0	62	62	62	1
m	1	0.8583						DANNOLA	np	7	0	monitoring	500	nonparola	2	ong	0	no	NC26M11	26	Maschio	2021-10-11_22h52.27.900	THAI_DOC	2021.2.3	Win32	61.31207848						0	63	63	63	1
z	1	1.0519						ORFANO	p	6	9	monitoring	500	parola	1	ong	0	no	NC26M11	26	Maschio	2021-10-11_22h52.27.900	THAI_DOC	2021.2.3	Win32	61.31207848						0	64	64	64	1
m	1	1.1341						BANENA	np	6	0	monitoring	250	nonparola	2	ong	0	no	NC26M11	26	Maschio	2021-10-11_22h52.27.900	THAI_DOC	2021.2.3	Win32	61.31207848						0	65	65	65	1
m	1	1.2258						FERPATA	np	7	0	monitoring	0	nonparola	2	ong	0	no	NC26M11	26	Maschio	2021-10-11_22h52.27.900	THAI_DOC	2021.2.3	Win32	61.31207848						0	66	66	66	1
z	1	0.8547						NEURONE	p	7	11	monitoring	250	parola	1	ong	0	no	NC26M11	26	Maschio	2021-10-11_22h52.27.900	THAI_DOC	2021.2.3	Win32	61.31207848						0	67	67	67	1
m	1	0.9168						LATTERA	np	7	0	monitoring	500	nonparola	2	ong	0	no	NC26M11	26	Maschio	2021-10-11_22h52.27.900	THAI_DOC	2021.2.3	Win32	61.31207848						0	68	68	68	1
m	1	0.8844						GESIONE	np	7	0	monitoring	500	nonparola	2	ong	0	no	NC26M11	26	Maschio	2021-10-11_22h52.27.900	THAI_DOC	2021.2.3	Win32	61.31207848						0	69	69	69	1
z	1	1.1588						PEDANA	p	6	18	monitoring	500	parola	1	ong	0	no	NC26M11	26	Maschio	2021-10-11_22h52.27.900	THAI_DOC	2021.2.3	Win32	61.31207848						0	70	70	70	1
m	0	1.4667						MACIATA	np	7	0	monitoring	500	l	2	pmcue	0	no	NC26M11	26	Maschio	2021-10-11_22h52.27.900	THAI_DOC	2021.2.3	Win32	61.31207848						0	71	71	71	1
m	1	0.8667						FIOLINO	np	7	0	monitoring	250	nonparola	2	ong	0	no	NC26M11	26	Maschio	2021-10-11_22h52.27.900	THAI_DOC	2021.2.3	Win32	61.31207848						0	72	72	72	1
z	1	1.4279						INGORGO	p	7	16	monitoring	0	parola	1	ong	0	no	NC26M11	26	Maschio	2021-10-11_22h52.27.900	THAI_DOC	2021.2.3	Win32	61.31207848						0	73	73	73	1
m	1	0.9284						IMPORO	np	6	0	monitoring	250	nonparola	2	ong	0	no	NC26M11	26	Maschio	2021-10-11_22h52.27.900	THAI_DOC	2021.2.3	Win32	61.31207848						0	74	74	74	1
z	1	0.8365						NOBILE	p	6	29	monitoring	500	parola	1	ong	0	no	NC26M11	26	Maschio	2021-10-11_22h52.27.900	THAI_DOC	2021.2.3	Win32	61.31207848						0	75	75	75	1
z	1	1.0274						MINIERA	p	7	19	monitoring	500	parola	1	ong	0	no	NC26M11	26	Maschio	2021-10-11_22h52.27.900	THAI_DOC	2021.2.3	Win32	61.31207848						0	76	76	76	1
m	1	0.6302						ALLARVE	np	7	0	monitoring	500	nonparola	2	ong	0	no	NC26M11	26	Maschio	2021-10-11_22h52.27.900	THAI_DOC	2021.2.3	Win32	61.31207848						0	77	77	77	1
m	1	0.5453						DIBANO	np	6	0	monitoring	250	nonparola	2	ong	0	no	NC26M11	26	Maschio	2021-10-11_22h52.27.900	THAI_DOC	2021.2.3	Win32	61.31207848						0	78	78	78	1
m	0	0.6652						FAGOTTO	p	7	7	monitoring	0	parola	1	ong	0	no	NC26M11	26	Maschio	2021-10-11_22h52.27.900	THAI_DOC	2021.2.3	Win32	61.31207848						0	79	79	79	1
z	1	0.7884						PALUDE	p	6	13	monitoring	0	parola	1	ong	0	no	NC26M11	26	Maschio	2021-10-11_22h52.27.900	THAI_DOC	2021.2.3	Win32	61.31207848						0	80	80	80	1
m	1	0.8864						MUDINO	np	6	0	monitoring	500	nonparola	2	ong	0	no	NC26M11	26	Maschio	2021-10-11_22h52.27.900	THAI_DOC	2021.2.3	Win32	61.31207848						0	81	81	81	1
m	1	0.717						ESTEBA	np	6	0	monitoring	500	nonparola	2	ong	0	no	NC26M11	26	Maschio	2021-10-11_22h52.27.900	THAI_DOC	2021.2.3	Win32	61.31207848						0	82	82	82	1
l	1	0.8568						MANTIDE	p	7	9	monitoring	250	l	1	pmcue	0	no	NC26M11	26	Maschio	2021-10-11_22h52.27.900	THAI_DOC	2021.2.3	Win32	61.31207848						0	83	83	83	1
z	1	0.8313						UVETTA	p	6	11	monitoring	500	parola	1	ong	0	no	NC26M11	26	Maschio	2021-10-11_22h52.27.900	THAI_DOC	2021.2.3	Win32	61.31207848						0	84	84	84	1
z	1	0.8002						ESILIO	p	6	41	monitoring	250	parola	1	ong	0	no	NC26M11	26	Maschio	2021-10-11_22h52.27.900	THAI_DOC	2021.2.3	Win32	61.31207848						0	85	85	85	1
m	1	0.9518						RECRUTA	np	7	0	monitoring	500	nonparola	2	ong	0	no	NC26M11	26	Maschio	2021-10-11_22h52.27.900	THAI_DOC	2021.2.3	Win32	61.31207848						0	86	86	86	1
z	1	1.4332						TIMONE	p	7	31	monitoring	250	parola	1	ong	0	no	NC26M11	26	Maschio	2021-10-11_22h52.27.900	THAI_DOC	2021.2.3	Win32	61.31207848						0	87	87	87	1
z	1	0.8282						CAVOLO	p	6	13	monitoring	0	parola	1	ong	0	no	NC26M11	26	Maschio	2021-10-11_22h52.27.900	THAI_DOC	2021.2.3	Win32	61.31207848						0	88	88	88	1
m	1	0.9533						NOTTARE	np	7	0	monitoring	500	nonparola	2	ong	0	no	NC26M11	26	Maschio	2021-10-11_22h52.27.900	THAI_DOC	2021.2.3	Win32	61.31207848						0	89	89	89	1
z	1	0.9039						LICHENE	p	7	7	monitoring	0	parola	1	ong	0	no	NC26M11	26	Maschio	2021-10-11_22h52.27.900	THAI_DOC	2021.2.3	Win32	61.31207848						0	90	90	90	1
m	1	0.8161						PUSTINO	np	7	0	monitoring	500	nonparola	2	ong	0	no	NC26M11	26	Maschio	2021-10-11_22h52.27.900	THAI_DOC	2021.2.3	Win32	61.31207848						0	91	91	91	1
z	1	0.9429						MULINO	p	6	7	monitoring	0	parola	1	ong	0	no	NC26M11	26	Maschio	2021-10-11_22h52.27.900	THAI_DOC	2021.2.3	Win32	61.31207848						0	92	92	92	1
m	1	0.8153						VAROLO	np	6	0	monitoring	0	nonparola	2	ong	0	no	NC26M11	26	Maschio	2021-10-11_22h52.27.900	THAI_DOC	2021.2.3	Win32	61.31207848						0	93	93	93	1
l	1	0.8197						ENIGMA	p	6	9	monitoring	500	l	1	pmcue	0	no	NC26M11	26	Maschio	2021-10-11_22h52.27.900	THAI_DOC	2021.2.3	Win32	61.31207848						0	94	94	94	1
z	1	0.9676						NARICE	p	6	15	monitoring	250	parola	1	ong	0	no	NC26M11	26	Maschio	2021-10-11_22h52.27.900	THAI_DOC	2021.2.3	Win32	61.31207848						0	95	95	95	1
m	1	0.7336						CAVIDE	np	6	0	monitoring	500	nonparola	2	ong	0	no	NC26M11	26	Maschio	2021-10-11_22h52.27.900	THAI_DOC	2021.2.3	Win32	61.31207848						0	96	96	96	1
m	1	0.8187						VOLACE	np	6	0	monitoring	0	nonparola	2	ong	0	no	NC26M11	26	Maschio	2021-10-11_22h52.27.900	THAI_DOC	2021.2.3	Win32	61.31207848						0	97	97	97	1
m	1	0.9291						SADICE	np	6	0	monitoring	0	nonparola	2	ong	0	no	NC26M11	26	Maschio	2021-10-11_22h52.27.900	THAI_DOC	2021.2.3	Win32	61.31207848						0	98	98	98	1
z	1	0.9444						VORTICE	p	7	14	monitoring	250	parola	1	ong	0	no	NC26M11	26	Maschio	2021-10-11_22h52.27.900	THAI_DOC	2021.2.3	Win32	61.31207848						0	99	99	99	1
																			NC26M11	26	Maschio	2021-10-11_22h52.27.900	THAI_DOC	2021.2.3	Win32	61.31207848											n	0	9.6762	n	1	8.6044	n	1	1.4641
