# Supplementary material for: Thinking about it: the impact of COVID-19-related stimuli on prospective memory
Source: PeerJ. 2023 Nov 16;11:e16389. doi: 10.7717/peerj.16389 (PMC10657566; doi:10.7717/peerj.16389)
Supplement: Supplemental Information 4 — The raw data from both the task and the questionnaire. Both folders are divided in the three conditions (COV, DOC, and NEGA) depending on the presented video clip. [file peerj-11-16389-s004.zip › Data/RAW_Data_Task/DOC_version/ML21F9_doc.csv]

trial_key.keys	trial_key.corr	trial_key.rt	trials_loop_practice.thisRepN	trials_loop_practice.thisTrialN	trials_loop_practice.thisN	trials_loop_practice.thisIndex	trials_loop_practice.ran	stimolo	parolanonparola	lunghezza	frequenza	blocco	jitter	rispcorr	StimTrig	stim_type	stimulus_after	underline	ID_Soggetto*	Età*	Sesso	date	expName	psychopyVersion	OS	frameRate	trials_loop_baseline.thisRepN	trials_loop_baseline.thisTrialN	trials_loop_baseline.thisN	trials_loop_baseline.thisIndex	trials_loop_baseline.ran	trials_loop_attention.thisRepN	trials_loop_attention.thisTrialN	trials_loop_attention.thisN	trials_loop_attention.thisIndex	trials_loop_attention.ran	neutral1_key.keys	neutral1_key.corr	neutral1_key.rt	neutral1_key_2.keys	neutral1_key_2.corr	neutral1_key_2.rt	neutral1_key_3.keys	neutral1_key_3.corr	neutral1_key_3.rt
m	1	0.6948	0	0	0	0	1	ARANCIA	p	7	31	practice	500	parola	1	ong	0	no	ML21F9	21		2021-10-09_11h34.33.233	THAI_DOC	2021.2.3	Win32	59.84440455
z	1	0.7359	0	1	1	1	1	RECINA	np	6	0	practice	500	nonparola	2	ong	0	no	ML21F9	21		2021-10-09_11h34.33.233	THAI_DOC	2021.2.3	Win32	59.84440455
z	1	1.2701	0	2	2	2	1	TUCCANA	np	7	0	practice	250	nonparola	2	ong	0	no	ML21F9	21		2021-10-09_11h34.33.233	THAI_DOC	2021.2.3	Win32	59.84440455
m	1	0.5788	0	3	3	3	1	PETTINE	p	7	1	practice	0	parola	1	ong	0	no	ML21F9	21		2021-10-09_11h34.33.233	THAI_DOC	2021.2.3	Win32	59.84440455
z	1	0.9152	0	4	4	4	1	INFITO	np	6	0	practice	500	nonparola	2	ong	0	no	ML21F9	21		2021-10-09_11h34.33.233	THAI_DOC	2021.2.3	Win32	59.84440455
m	1	0.7845	0	5	5	5	1	GIUDICE	p	7	374	practice	500	parola	1	ong	0	no	ML21F9	21		2021-10-09_11h34.33.233	THAI_DOC	2021.2.3	Win32	59.84440455
m	1	0.5805	0	6	6	6	1	VOLANTE	p	7	89	practice	0	parola	1	ong	0	no	ML21F9	21		2021-10-09_11h34.33.233	THAI_DOC	2021.2.3	Win32	59.84440455
z	1	0.6153	0	7	7	7	1	CUBELA	np	6	0	practice	250	nonparola	2	ong	0	no	ML21F9	21		2021-10-09_11h34.33.233	THAI_DOC	2021.2.3	Win32	59.84440455
z	1	1.1857	0	8	8	8	1	LUGGINE	np	7	0	practice	0	nonparola	2	ong	0	no	ML21F9	21		2021-10-09_11h34.33.233	THAI_DOC	2021.2.3	Win32	59.84440455
m	1	0.6159	0	9	9	9	1	DISEGNO	p	7	201	practice	0	parola	1	ong	0	no	ML21F9	21		2021-10-09_11h34.33.233	THAI_DOC	2021.2.3	Win32	59.84440455
m	1	0.616						RELITTO	p	7	8	baseline	500	parola	1	ong	0	no	ML21F9	21		2021-10-09_11h34.33.233	THAI_DOC	2021.2.3	Win32	59.84440455	0	0	0	0	1
z	0	1.0254						GERANIO	p	7	12	baseline	250	parola	1	ong	0	no	ML21F9	21		2021-10-09_11h34.33.233	THAI_DOC	2021.2.3	Win32	59.84440455	0	1	1	1	1
z	1	1.0915						VANANGA	np	7	0	baseline	0	nonparola	2	ong	0	no	ML21F9	21		2021-10-09_11h34.33.233	THAI_DOC	2021.2.3	Win32	59.84440455	0	2	2	2	1
m	1	0.725						NATICA	p	6	5	baseline	250	parola	1	ong	0	no	ML21F9	21		2021-10-09_11h34.33.233	THAI_DOC	2021.2.3	Win32	59.84440455	0	3	3	3	1
z	1	0.9227						USTELLO	np	7	0	baseline	500	nonparola	2	ong	0	no	ML21F9	21		2021-10-09_11h34.33.233	THAI_DOC	2021.2.3	Win32	59.84440455	0	4	4	4	1
m	1	0.6465						METANO	p	6	17	baseline	250	parola	1	ong	0	no	ML21F9	21		2021-10-09_11h34.33.233	THAI_DOC	2021.2.3	Win32	59.84440455	0	5	5	5	1
z	1	1.064						FIURIA	np	6	0	baseline	500	nonparola	2	ong	0	no	ML21F9	21		2021-10-09_11h34.33.233	THAI_DOC	2021.2.3	Win32	59.84440455	0	6	6	6	1
m	1	0.7958						SUGHERO	p	7	5	baseline	250	parola	1	ong	0	no	ML21F9	21		2021-10-09_11h34.33.233	THAI_DOC	2021.2.3	Win32	59.84440455	0	7	7	7	1
z	1	1.0314						PIROTA	np	6	0	baseline	250	nonparola	2	ong	0	no	ML21F9	21		2021-10-09_11h34.33.233	THAI_DOC	2021.2.3	Win32	59.84440455	0	8	8	8	1
z	1	1.2202						BAMBORA	np	7	0	baseline	0	nonparola	2	ong	0	no	ML21F9	21		2021-10-09_11h34.33.233	THAI_DOC	2021.2.3	Win32	59.84440455	0	9	9	9	1
m	1	0.6712						PETALO	p	6	27	baseline	250	parola	1	ong	0	no	ML21F9	21		2021-10-09_11h34.33.233	THAI_DOC	2021.2.3	Win32	59.84440455	0	10	10	10	1
m	1	0.9634						ELMETTO	p	7	5	baseline	0	parola	1	ong	0	no	ML21F9	21		2021-10-09_11h34.33.233	THAI_DOC	2021.2.3	Win32	59.84440455	0	11	11	11	1
z	1	0.7582						DOBILE	np	6	0	baseline	250	nonparola	2	ong	0	no	ML21F9	21		2021-10-09_11h34.33.233	THAI_DOC	2021.2.3	Win32	59.84440455	0	12	12	12	1
z	0	1.284						BAVERO	p	6	7	baseline	0	parola	1	ong	0	no	ML21F9	21		2021-10-09_11h34.33.233	THAI_DOC	2021.2.3	Win32	59.84440455	0	13	13	13	1
m	1	0.6402						VALENZA	p	7	10	baseline	500	parola	1	ong	0	no	ML21F9	21		2021-10-09_11h34.33.233	THAI_DOC	2021.2.3	Win32	59.84440455	0	14	14	14	1
m	0	0.9404						ORDONE	np	6	0	baseline	250	nonparola	2	ong	0	no	ML21F9	21		2021-10-09_11h34.33.233	THAI_DOC	2021.2.3	Win32	59.84440455	0	15	15	15	1
z	1	0.8487						TERPONE	np	7	0	baseline	250	nonparola	2	ong	0	no	ML21F9	21		2021-10-09_11h34.33.233	THAI_DOC	2021.2.3	Win32	59.84440455	0	16	16	16	1
m	1	0.9007						INCHINO	p	7	10	baseline	250	parola	1	ong	0	no	ML21F9	21		2021-10-09_11h34.33.233	THAI_DOC	2021.2.3	Win32	59.84440455	0	17	17	17	1
m	1	0.6138						ETTARO	p	6	31	baseline	0	parola	1	ong	0	no	ML21F9	21		2021-10-09_11h34.33.233	THAI_DOC	2021.2.3	Win32	59.84440455	0	18	18	18	1
z	1	0.8469						LUVACA	np	6	0	baseline	250	nonparola	2	ong	0	no	ML21F9	21		2021-10-09_11h34.33.233	THAI_DOC	2021.2.3	Win32	59.84440455	0	19	19	19	1
m	1	0.7626						DUETTO	p	6	23	baseline	500	parola	1	ong	0	no	ML21F9	21		2021-10-09_11h34.33.233	THAI_DOC	2021.2.3	Win32	59.84440455	0	20	20	20	1
z	1	0.8212						PUPILE	np	6	0	baseline	250	nonparola	2	ong	0	no	ML21F9	21		2021-10-09_11h34.33.233	THAI_DOC	2021.2.3	Win32	59.84440455	0	21	21	21	1
z	1	0.8079						STOVACO	np	7	0	baseline	0	nonparola	2	ong	0	no	ML21F9	21		2021-10-09_11h34.33.233	THAI_DOC	2021.2.3	Win32	59.84440455	0	22	22	22	1
m	1	0.7299						BARILE	p	6	7	baseline	500	parola	1	ong	0	no	ML21F9	21		2021-10-09_11h34.33.233	THAI_DOC	2021.2.3	Win32	59.84440455	0	23	23	23	1
z	1	0.7871						RANAIO	np	6	0	baseline	250	nonparola	2	ong	0	no	ML21F9	21		2021-10-09_11h34.33.233	THAI_DOC	2021.2.3	Win32	59.84440455	0	24	24	24	1
m	1	0.6569						CAVERNA	p	7	14	baseline	250	parola	1	ong	0	no	ML21F9	21		2021-10-09_11h34.33.233	THAI_DOC	2021.2.3	Win32	59.84440455	0	25	25	25	1
z	1	0.8681						ROTOIA	np	7	0	baseline	500	nonparola	2	ong	0	no	ML21F9	21		2021-10-09_11h34.33.233	THAI_DOC	2021.2.3	Win32	59.84440455	0	26	26	26	1
m	1	0.8072						ALTURA	p	6	8	baseline	500	parola	1	ong	0	no	ML21F9	21		2021-10-09_11h34.33.233	THAI_DOC	2021.2.3	Win32	59.84440455	0	27	27	27	1
m	1	0.5708						DIPINTO	p	7	21	baseline	0	parola	1	ong	0	no	ML21F9	21		2021-10-09_11h34.33.233	THAI_DOC	2021.2.3	Win32	59.84440455	0	28	28	28	1
m	1	0.7632						LEGUME	p	6	11	baseline	250	parola	1	ong	0	no	ML21F9	21		2021-10-09_11h34.33.233	THAI_DOC	2021.2.3	Win32	59.84440455	0	29	29	29	1
z	1	0.8406						FEDINO	np	6	0	baseline	500	nonparola	2	ong	0	no	ML21F9	21		2021-10-09_11h34.33.233	THAI_DOC	2021.2.3	Win32	59.84440455	0	30	30	30	1
m	1	0.6758						MENSOLA	p	7	7	baseline	0	parola	1	ong	0	no	ML21F9	21		2021-10-09_11h34.33.233	THAI_DOC	2021.2.3	Win32	59.84440455	0	31	31	31	1
z	1	1.174						ALCUME	np	6	0	baseline	500	nonparola	2	ong	0	no	ML21F9	21		2021-10-09_11h34.33.233	THAI_DOC	2021.2.3	Win32	59.84440455	0	32	32	32	1
m	1	0.883						INNESTO	p	6	13	baseline	0	parola	1	ong	0	no	ML21F9	21		2021-10-09_11h34.33.233	THAI_DOC	2021.2.3	Win32	59.84440455	0	33	33	33	1
z	1	0.8089						LAVENDA	np	7	0	baseline	0	nonparola	2	ong	0	no	ML21F9	21		2021-10-09_11h34.33.233	THAI_DOC	2021.2.3	Win32	59.84440455	0	34	34	34	1
m	1	0.9391						SLAVINA	p	7	5	baseline	500	parola	1	ong	0	no	ML21F9	21		2021-10-09_11h34.33.233	THAI_DOC	2021.2.3	Win32	59.84440455	0	35	35	35	1
m	1	0.6424						ORMONE	p	6	6	baseline	500	parola	1	ong	0	no	ML21F9	21		2021-10-09_11h34.33.233	THAI_DOC	2021.2.3	Win32	59.84440455	0	36	36	36	1
z	1	0.9367						UMIONE	np	6	0	baseline	0	nonparola	2	ong	0	no	ML21F9	21		2021-10-09_11h34.33.233	THAI_DOC	2021.2.3	Win32	59.84440455	0	37	37	37	1
m	1	0.548						SALAME	p	6	14	baseline	0	parola	1	ong	0	no	ML21F9	21		2021-10-09_11h34.33.233	THAI_DOC	2021.2.3	Win32	59.84440455	0	38	38	38	1
z	1	0.7918						GANDOLA	np	7	0	baseline	500	nonparola	2	ong	0	no	ML21F9	21		2021-10-09_11h34.33.233	THAI_DOC	2021.2.3	Win32	59.84440455	0	39	39	39	1
z	1	0.7861						DIGEGNO	np	7	0	baseline	500	nonparola	2	ong	0	no	ML21F9	21		2021-10-09_11h34.33.233	THAI_DOC	2021.2.3	Win32	59.84440455	0	40	40	40	1
z	1	0.8259						BACRECA	np	7	0	baseline	0	nonparola	2	ong	0	no	ML21F9	21		2021-10-09_11h34.33.233	THAI_DOC	2021.2.3	Win32	59.84440455	0	41	41	41	1
m	1	0.9638						RUDERE	p	6	8	baseline	250	parola	1	ong	0	no	ML21F9	21		2021-10-09_11h34.33.233	THAI_DOC	2021.2.3	Win32	59.84440455	0	42	42	42	1
z	1	1.0066						OSCITE	np	6	0	baseline	250	nonparola	2	ong	0	no	ML21F9	21		2021-10-09_11h34.33.233	THAI_DOC	2021.2.3	Win32	59.84440455	0	43	43	43	1
m	1	0.7729						NETTARE	p	7	14	baseline	500	parola	1	ong	0	no	ML21F9	21		2021-10-09_11h34.33.233	THAI_DOC	2021.2.3	Win32	59.84440455	0	44	44	44	1
z	1	1.0085						PENTERA	np	7	0	baseline	0	nonparola	2	ong	0	no	ML21F9	21		2021-10-09_11h34.33.233	THAI_DOC	2021.2.3	Win32	59.84440455	0	45	45	45	1
z	1	1.1655						NEBOZIO	np	7	0	baseline	250	nonparola	2	ong	0	no	ML21F9	21		2021-10-09_11h34.33.233	THAI_DOC	2021.2.3	Win32	59.84440455	0	46	46	46	1
m	1	0.767						ZATTERA	p	7	14	baseline	500	parola	1	ong	0	no	ML21F9	21		2021-10-09_11h34.33.233	THAI_DOC	2021.2.3	Win32	59.84440455	0	47	47	47	1
m	1	0.6522						LAMIERA	p	7	11	baseline	500	parola	1	ong	0	no	ML21F9	21		2021-10-09_11h34.33.233	THAI_DOC	2021.2.3	Win32	59.84440455	0	48	48	48	1
z	1	0.9702						CULINA	np	6	0	baseline	500	nonparola	2	ong	0	no	ML21F9	21		2021-10-09_11h34.33.233	THAI_DOC	2021.2.3	Win32	59.84440455	0	49	49	49	1
m	1	0.8496						FALANGE	p	7	9	baseline	250	parola	1	ong	0	no	ML21F9	21		2021-10-09_11h34.33.233	THAI_DOC	2021.2.3	Win32	59.84440455	0	50	50	50	1
m	1	0.6258						PEDALE	p	6	16	baseline	500	parola	1	ong	0	no	ML21F9	21		2021-10-09_11h34.33.233	THAI_DOC	2021.2.3	Win32	59.84440455	0	51	51	51	1
z	1	1.0148						METARDO	np	7	0	baseline	500	nonparola	2	ong	0	no	ML21F9	21		2021-10-09_11h34.33.233	THAI_DOC	2021.2.3	Win32	59.84440455	0	52	52	52	1
m	1	0.8419						EMPORIO	p	7	3	baseline	250	parola	1	ong	0	no	ML21F9	21		2021-10-09_11h34.33.233	THAI_DOC	2021.2.3	Win32	59.84440455	0	53	53	53	1
z	1	1.1467						TAPORE	np	6	0	baseline	0	nonparola	2	ong	0	no	ML21F9	21		2021-10-09_11h34.33.233	THAI_DOC	2021.2.3	Win32	59.84440455	0	54	54	54	1
z	1	0.8192						DENTIDE	np	7	0	baseline	250	nonparola	2	ong	0	no	ML21F9	21		2021-10-09_11h34.33.233	THAI_DOC	2021.2.3	Win32	59.84440455	0	55	55	55	1
z	1	1.074						SEPERTO	np	7	0	baseline	500	nonparola	2	ong	0	no	ML21F9	21		2021-10-09_11h34.33.233	THAI_DOC	2021.2.3	Win32	59.84440455	0	56	56	56	1
m	1	0.6387						MUCOSA	p	6	6	baseline	500	parola	1	ong	0	no	ML21F9	21		2021-10-09_11h34.33.233	THAI_DOC	2021.2.3	Win32	59.84440455	0	57	57	57	1
z	1	0.8391						BECULLA	np	7	0	baseline	250	nonparola	2	ong	0	no	ML21F9	21		2021-10-09_11h34.33.233	THAI_DOC	2021.2.3	Win32	59.84440455	0	58	58	58	1
z	0	1.3893						FUCINA	p	6	8	baseline	250	parola	1	ong	0	no	ML21F9	21		2021-10-09_11h34.33.233	THAI_DOC	2021.2.3	Win32	59.84440455	0	59	59	59	1
m	1	0.6635						ECLISSI	p	7	5	baseline	0	parola	1	ong	0	no	ML21F9	21		2021-10-09_11h34.33.233	THAI_DOC	2021.2.3	Win32	59.84440455	0	60	60	60	1
m	1	0.8405						TROFEO	p	6	23	baseline	250	parola	1	ong	0	no	ML21F9	21		2021-10-09_11h34.33.233	THAI_DOC	2021.2.3	Win32	59.84440455	0	61	61	61	1
m	1	0.6046						ROTTAME	p	7	7	baseline	0	parola	1	ong	0	no	ML21F9	21		2021-10-09_11h34.33.233	THAI_DOC	2021.2.3	Win32	59.84440455	0	62	62	62	1
z	1	0.8831						MENDOLO	np	7	0	baseline	500	nonparola	2	ong	0	no	ML21F9	21		2021-10-09_11h34.33.233	THAI_DOC	2021.2.3	Win32	59.84440455	0	63	63	63	1
z	1	0.7692						ARSINE	np	6	0	baseline	250	nonparola	2	ong	0	no	ML21F9	21		2021-10-09_11h34.33.233	THAI_DOC	2021.2.3	Win32	59.84440455	0	64	64	64	1
m	1	0.5077						TISANA	p	6	7	baseline	0	parola	1	ong	0	no	ML21F9	21		2021-10-09_11h34.33.233	THAI_DOC	2021.2.3	Win32	59.84440455	0	65	65	65	1
z	1	0.7457						ORLINO	np	6	0	baseline	0	nonparola	2	ong	0	no	ML21F9	21		2021-10-09_11h34.33.233	THAI_DOC	2021.2.3	Win32	59.84440455	0	66	66	66	1
m	1	0.8577						ARINGA	p	6	9	baseline	500	parola	1	ong	0	no	ML21F9	21		2021-10-09_11h34.33.233	THAI_DOC	2021.2.3	Win32	59.84440455	0	67	67	67	1
z	1	0.7173						TENGINE	np	7	0	baseline	0	nonparola	2	ong	0	no	ML21F9	21		2021-10-09_11h34.33.233	THAI_DOC	2021.2.3	Win32	59.84440455	0	68	68	68	1
m	1	0.5514						ATTICO	p	6	6	baseline	500	parola	1	ong	0	no	ML21F9	21		2021-10-09_11h34.33.233	THAI_DOC	2021.2.3	Win32	59.84440455	0	69	69	69	1
z	1	0.8238						VENORE	np	6	0	baseline	250	nonparola	2	ong	0	no	ML21F9	21		2021-10-09_11h34.33.233	THAI_DOC	2021.2.3	Win32	59.84440455	0	70	70	70	1
z	0	0.7669						DARSENA	p	7	9	baseline	0	parola	1	ong	0	no	ML21F9	21		2021-10-09_11h34.33.233	THAI_DOC	2021.2.3	Win32	59.84440455	0	71	71	71	1
m	0	1.3743						ALCIERE	np	7	0	baseline	250	nonparola	2	ong	0	no	ML21F9	21		2021-10-09_11h34.33.233	THAI_DOC	2021.2.3	Win32	59.84440455	0	72	72	72	1
z	1	0.8017						ENTIMO	np	6	0	baseline	0	nonparola	2	ong	0	no	ML21F9	21		2021-10-09_11h34.33.233	THAI_DOC	2021.2.3	Win32	59.84440455	0	73	73	73	1
m	1	0.5842						LIVIDO	p	6	8	baseline	500	parola	1	ong	0	no	ML21F9	21		2021-10-09_11h34.33.233	THAI_DOC	2021.2.3	Win32	59.84440455	0	74	74	74	1
m	1	0.5466						NAUSEA	p	6	15	baseline	0	parola	1	ong	0	no	ML21F9	21		2021-10-09_11h34.33.233	THAI_DOC	2021.2.3	Win32	59.84440455	0	75	75	75	1
z	1	0.817						VERCACE	np	7	0	baseline	500	nonparola	2	ong	0	no	ML21F9	21		2021-10-09_11h34.33.233	THAI_DOC	2021.2.3	Win32	59.84440455	0	76	76	76	1
m	1	0.6006						COFANO	p	6	9	baseline	0	parola	1	ong	0	no	ML21F9	21		2021-10-09_11h34.33.233	THAI_DOC	2021.2.3	Win32	59.84440455	0	77	77	77	1
z	1	0.6532						USPICIO	np	7	0	baseline	250	nonparola	2	ong	0	no	ML21F9	21		2021-10-09_11h34.33.233	THAI_DOC	2021.2.3	Win32	59.84440455	0	78	78	78	1
m	1	0.5853						IMBUTO	p	6	9	baseline	0	parola	1	ong	0	no	ML21F9	21		2021-10-09_11h34.33.233	THAI_DOC	2021.2.3	Win32	59.84440455	0	79	79	79	1
z	1	0.7273						SADIVA	np	6	0	baseline	500	nonparola	2	ong	0	no	ML21F9	21		2021-10-09_11h34.33.233	THAI_DOC	2021.2.3	Win32	59.84440455	0	80	80	80	1
m	1	0.6677						BOZZOLO	p	7	7	baseline	0	parola	1	ong	0	no	ML21F9	21		2021-10-09_11h34.33.233	THAI_DOC	2021.2.3	Win32	59.84440455	0	81	81	81	1
z	1	0.6849						OMPICCIO	np	7	0	baseline	0	nonparola	2	ong	0	no	ML21F9	21		2021-10-09_11h34.33.233	THAI_DOC	2021.2.3	Win32	59.84440455	0	82	82	82	1
z	1	0.8721						LIMPONE	np	7	0	baseline	500	nonparola	2	ong	0	no	ML21F9	21		2021-10-09_11h34.33.233	THAI_DOC	2021.2.3	Win32	59.84440455	0	83	83	83	1
z	1	0.8046						NARCICO	np	7	0	baseline	250	nonparola	2	ong	0	no	ML21F9	21		2021-10-09_11h34.33.233	THAI_DOC	2021.2.3	Win32	59.84440455	0	84	84	84	1
m	1	0.6376						PASCOLO	p	7	7	baseline	0	parola	1	ong	0	no	ML21F9	21		2021-10-09_11h34.33.233	THAI_DOC	2021.2.3	Win32	59.84440455	0	85	85	85	1
z	1	0.7739						INSOGNA	np	7	0	baseline	250	nonparola	2	ong	0	no	ML21F9	21		2021-10-09_11h34.33.233	THAI_DOC	2021.2.3	Win32	59.84440455	0	86	86	86	1
m	1	1.0428						PATINA	p	6	14	baseline	250	parola	1	ong	0	no	ML21F9	21		2021-10-09_11h34.33.233	THAI_DOC	2021.2.3	Win32	59.84440455	0	87	87	87	1
z	1	0.6753						ADOLTO	np	7	0	baseline	0	nonparola	2	ong	0	no	ML21F9	21		2021-10-09_11h34.33.233	THAI_DOC	2021.2.3	Win32	59.84440455	0	88	88	88	1
m	1	0.5184						UTENTE	p	6	34	baseline	0	parola	1	ong	0	no	ML21F9	21		2021-10-09_11h34.33.233	THAI_DOC	2021.2.3	Win32	59.84440455	0	89	89	89	1
z	1	0.7197						CIPELLA	np	7	0	baseline	500	nonparola	2	ong	0	no	ML21F9	21		2021-10-09_11h34.33.233	THAI_DOC	2021.2.3	Win32	59.84440455	0	90	90	90	1
m	1	0.601						GINEPRO	p	7	10	baseline	0	parola	1	ong	0	no	ML21F9	21		2021-10-09_11h34.33.233	THAI_DOC	2021.2.3	Win32	59.84440455	0	91	91	91	1
z	1	0.7241						NONATO	np	6	0	baseline	500	nonparola	2	ong	0	no	ML21F9	21		2021-10-09_11h34.33.233	THAI_DOC	2021.2.3	Win32	59.84440455	0	92	92	92	1
m	1	0.5535						CALICE	p	6	10	baseline	0	parola	1	ong	0	no	ML21F9	21		2021-10-09_11h34.33.233	THAI_DOC	2021.2.3	Win32	59.84440455	0	93	93	93	1
m	1	0.5404						TORACE	p	6	31	baseline	250	parola	1	ong	0	no	ML21F9	21		2021-10-09_11h34.33.233	THAI_DOC	2021.2.3	Win32	59.84440455	0	94	94	94	1
z	0	0.8048						REDINE	p	6	8	baseline	500	parola	1	ong	0	no	ML21F9	21		2021-10-09_11h34.33.233	THAI_DOC	2021.2.3	Win32	59.84440455	0	95	95	95	1
m	1	0.5018						GOMITO	p	6	35	baseline	0	parola	1	ong	0	no	ML21F9	21		2021-10-09_11h34.33.233	THAI_DOC	2021.2.3	Win32	59.84440455	0	96	96	96	1
z	1	0.8567						INGENSO	np	7	0	baseline	500	nonparola	2	ong	0	no	ML21F9	21		2021-10-09_11h34.33.233	THAI_DOC	2021.2.3	Win32	59.84440455	0	97	97	97	1
z	1	0.768						COVALLO	np	7	0	baseline	250	nonparola	2	ong	0	no	ML21F9	21		2021-10-09_11h34.33.233	THAI_DOC	2021.2.3	Win32	59.84440455	0	98	98	98	1
m	1	0.4516						MONACO	p	6	24	baseline	250	parola	1	ong	0	no	ML21F9	21		2021-10-09_11h34.33.233	THAI_DOC	2021.2.3	Win32	59.84440455	0	99	99	99	1
m	1	1.3044						DILUVIO	p	7	34	monitoring	0	parola	1	ong	0	no	ML21F9	21		2021-10-09_11h34.33.233	THAI_DOC	2021.2.3	Win32	59.84440455						0	0	0	0	1
z	1	1.1846						PADATO	np	6	0	monitoring	250	nonparola	2	ong	0	no	ML21F9	21		2021-10-09_11h34.33.233	THAI_DOC	2021.2.3	Win32	59.84440455						0	1	1	1	1
m	1	0.8343						STIVALE	p	7	10	monitoring	0	parola	1	ong	0	no	ML21F9	21		2021-10-09_11h34.33.233	THAI_DOC	2021.2.3	Win32	59.84440455						0	2	2	2	1
l	0	1.1183						BAMMINO	np	7	0	monitoring	0	nonparola	2	ong	0	no	ML21F9	21		2021-10-09_11h34.33.233	THAI_DOC	2021.2.3	Win32	59.84440455						0	3	3	3	1
z	1	1.2387						NUDOLA	np	6	0	monitoring	250	nonparola	2	ong	0	no	ML21F9	21		2021-10-09_11h34.33.233	THAI_DOC	2021.2.3	Win32	59.84440455						0	4	4	4	1
m	1	1.3836						ZAMPINO	p	7	6	monitoring	500	parola	1	ong	0	no	ML21F9	21		2021-10-09_11h34.33.233	THAI_DOC	2021.2.3	Win32	59.84440455						0	5	5	5	1
m	1	0.6068						CALDAIA	p	7	12	monitoring	250	parola	1	ong	0	no	ML21F9	21		2021-10-09_11h34.33.233	THAI_DOC	2021.2.3	Win32	59.84440455						0	6	6	6	1
z	1	1.2838						FULGINE	np	7	0	monitoring	0	nonparola	2	ong	0	no	ML21F9	21		2021-10-09_11h34.33.233	THAI_DOC	2021.2.3	Win32	59.84440455						0	7	7	7	1
z	0	1.1247						URANIO	p	6	9	monitoring	250	parola	1	ong	0	no	ML21F9	21		2021-10-09_11h34.33.233	THAI_DOC	2021.2.3	Win32	59.84440455						0	8	8	8	1
z	1	0.8918						APISSO	np	6	0	monitoring	500	nonparola	2	ong	0	no	ML21F9	21		2021-10-09_11h34.33.233	THAI_DOC	2021.2.3	Win32	59.84440455						0	9	9	9	1
l	1	0.8005						CAGERMA	np	7	0	monitoring	0	l	2	pmcue	0	no	ML21F9	21		2021-10-09_11h34.33.233	THAI_DOC	2021.2.3	Win32	59.84440455						0	10	10	10	1
m	1	1.3835						TAZZINA	p	7	10	monitoring	250	parola	1	ong	0	no	ML21F9	21		2021-10-09_11h34.33.233	THAI_DOC	2021.2.3	Win32	59.84440455						0	11	11	11	1
m	1	0.554						VAPORE	p	6	40	monitoring	0	parola	1	ong	0	no	ML21F9	21		2021-10-09_11h34.33.233	THAI_DOC	2021.2.3	Win32	59.84440455						0	12	12	12	1
z	1	1.0835						FEDORE	np	6	0	monitoring	250	nonparola	2	ong	0	no	ML21F9	21		2021-10-09_11h34.33.233	THAI_DOC	2021.2.3	Win32	59.84440455						0	13	13	13	1
m	1	1.145						MONTONE	p	7	8	monitoring	250	parola	1	ong	0	no	ML21F9	21		2021-10-09_11h34.33.233	THAI_DOC	2021.2.3	Win32	59.84440455						0	14	14	14	1
z	1	1.0899						CANEZZA	np	7	0	monitoring	0	nonparola	2	ong	0	no	ML21F9	21		2021-10-09_11h34.33.233	THAI_DOC	2021.2.3	Win32	59.84440455						0	15	15	15	1
z	1	1.1007						RAGINA	np	6	0	monitoring	250	nonparola	2	ong	0	no	ML21F9	21		2021-10-09_11h34.33.233	THAI_DOC	2021.2.3	Win32	59.84440455						0	16	16	16	1
m	1	0.9349						AGNELLO	p	7	17	monitoring	250	parola	1	ong	0	no	ML21F9	21		2021-10-09_11h34.33.233	THAI_DOC	2021.2.3	Win32	59.84440455						0	17	17	17	1
z	1	0.7879						PINARIO	np	7	0	monitoring	250	nonparola	2	ong	0	no	ML21F9	21		2021-10-09_11h34.33.233	THAI_DOC	2021.2.3	Win32	59.84440455						0	18	18	18	1
z	1	0.8359						INDANO	np	6	0	monitoring	500	nonparola	2	ong	0	no	ML21F9	21		2021-10-09_11h34.33.233	THAI_DOC	2021.2.3	Win32	59.84440455						0	19	19	19	1
m	1	0.8381						BISTURI	p	7	8	monitoring	250	parola	1	ong	0	no	ML21F9	21		2021-10-09_11h34.33.233	THAI_DOC	2021.2.3	Win32	59.84440455						0	20	20	20	1
z	1	0.8035						SECONTO	np	7	0	monitoring	250	nonparola	2	ong	0	no	ML21F9	21		2021-10-09_11h34.33.233	THAI_DOC	2021.2.3	Win32	59.84440455						0	21	21	21	1
l	1	0.851						POMATA	p	6	0	monitoring	500	l	1	pmcue	0	no	ML21F9	21		2021-10-09_11h34.33.233	THAI_DOC	2021.2.3	Win32	59.84440455						0	22	22	22	1
z	1	0.9037						UMETTA	np	6	0	monitoring	250	nonparola	2	ong	0	no	ML21F9	21		2021-10-09_11h34.33.233	THAI_DOC	2021.2.3	Win32	59.84440455						0	23	23	23	1
m	1	0.8836						FRUSCIO	p	7	9	monitoring	0	parola	1	ong	0	no	ML21F9	21		2021-10-09_11h34.33.233	THAI_DOC	2021.2.3	Win32	59.84440455						0	24	24	24	1
m	1	0.9362						ORDIGNO	p	7	15	monitoring	250	parola	1	ong	0	no	ML21F9	21		2021-10-09_11h34.33.233	THAI_DOC	2021.2.3	Win32	59.84440455						0	25	25	25	1
z	1	1.0845						METALO	np	6	0	monitoring	0	nonparola	2	ong	0	no	ML21F9	21		2021-10-09_11h34.33.233	THAI_DOC	2021.2.3	Win32	59.84440455						0	26	26	26	1
z	1	1.1392						GAVERA	np	6	0	monitoring	500	nonparola	2	ong	0	no	ML21F9	21		2021-10-09_11h34.33.233	THAI_DOC	2021.2.3	Win32	59.84440455						0	27	27	27	1
z	0	1.3329						INSERTO	p	7	9	monitoring	0	parola	1	ong	0	no	ML21F9	21		2021-10-09_11h34.33.233	THAI_DOC	2021.2.3	Win32	59.84440455						0	28	28	28	1
m	1	0.7272						VICARIO	p	7	9	monitoring	500	parola	1	ong	0	no	ML21F9	21		2021-10-09_11h34.33.233	THAI_DOC	2021.2.3	Win32	59.84440455						0	29	29	29	1
z	1	0.707						ACENDA	np	6	0	monitoring	0	nonparola	2	ong	0	no	ML21F9	21		2021-10-09_11h34.33.233	THAI_DOC	2021.2.3	Win32	59.84440455						0	30	30	30	1
m	1	0.7592						DECADE	p	6	7	monitoring	0	parola	1	ong	0	no	ML21F9	21		2021-10-09_11h34.33.233	THAI_DOC	2021.2.3	Win32	59.84440455						0	31	31	31	1
m	0	0.944						PALETE	np	6	0	monitoring	500	nonparola	2	ong	0	no	ML21F9	21		2021-10-09_11h34.33.233	THAI_DOC	2021.2.3	Win32	59.84440455						0	32	32	32	1
m	1	0.6194						SENAPE	p	6	17	monitoring	500	parola	1	ong	0	no	ML21F9	21		2021-10-09_11h34.33.233	THAI_DOC	2021.2.3	Win32	59.84440455						0	33	33	33	1
z	1	0.6509						TENTONO	np	7	0	monitoring	0	nonparola	2	ong	0	no	ML21F9	21		2021-10-09_11h34.33.233	THAI_DOC	2021.2.3	Win32	59.84440455						0	34	34	34	1
m	0	0.5489						MANICO	p	6	12	monitoring	0	l	1	pmcue	0	no	ML21F9	21		2021-10-09_11h34.33.233	THAI_DOC	2021.2.3	Win32	59.84440455						0	35	35	35	1
m	1	1.0343						GETTONE	p	7	5	monitoring	250	parola	1	ong	0	no	ML21F9	21		2021-10-09_11h34.33.233	THAI_DOC	2021.2.3	Win32	59.84440455						0	36	36	36	1
z	1	0.8846						CALERA	np	6	0	monitoring	500	nonparola	2	ong	0	no	ML21F9	21		2021-10-09_11h34.33.233	THAI_DOC	2021.2.3	Win32	59.84440455						0	37	37	37	1
m	1	1.1244						USTIONE	p	7	20	monitoring	500	parola	1	ong	0	no	ML21F9	21		2021-10-09_11h34.33.233	THAI_DOC	2021.2.3	Win32	59.84440455						0	38	38	38	1
m	1	0.9836						LEGNAME	p	7	7	monitoring	0	parola	1	ong	0	no	ML21F9	21		2021-10-09_11h34.33.233	THAI_DOC	2021.2.3	Win32	59.84440455						0	39	39	39	1
z	1	0.7857						MODIVO	np	6	0	monitoring	0	nonparola	2	ong	0	no	ML21F9	21		2021-10-09_11h34.33.233	THAI_DOC	2021.2.3	Win32	59.84440455						0	40	40	40	1
m	1	0.9427						RADURA	p	6	9	monitoring	0	parola	1	ong	0	no	ML21F9	21		2021-10-09_11h34.33.233	THAI_DOC	2021.2.3	Win32	59.84440455						0	41	41	41	1
z	1	0.9351						TUANTO	np	6	0	monitoring	250	nonparola	2	ong	0	no	ML21F9	21		2021-10-09_11h34.33.233	THAI_DOC	2021.2.3	Win32	59.84440455						0	42	42	42	1
z	0	1.0421						PICCONE	p	7	11	monitoring	0	parola	1	ong	0	no	ML21F9	21		2021-10-09_11h34.33.233	THAI_DOC	2021.2.3	Win32	59.84440455						0	43	43	43	1
z	1	1.1894						LACREME	np	7	0	monitoring	250	nonparola	2	ong	0	no	ML21F9	21		2021-10-09_11h34.33.233	THAI_DOC	2021.2.3	Win32	59.84440455						0	44	44	44	1
z	1	0.9688						DILITTA	np	7	0	monitoring	500	nonparola	2	ong	0	no	ML21F9	21		2021-10-09_11h34.33.233	THAI_DOC	2021.2.3	Win32	59.84440455						0	45	45	45	1
l	1	0.7544						TOMANTE	np	7	0	monitoring	0	l	2	pmcue	0	no	ML21F9	21		2021-10-09_11h34.33.233	THAI_DOC	2021.2.3	Win32	59.84440455						0	46	46	46	1
m	1	0.7044						OTTONE	p	6	17	monitoring	500	parola	1	ong	0	no	ML21F9	21		2021-10-09_11h34.33.233	THAI_DOC	2021.2.3	Win32	59.84440455						0	47	47	47	1
m	1	0.9008						GAZEBO	p	6	8	monitoring	0	parola	1	ong	0	no	ML21F9	21		2021-10-09_11h34.33.233	THAI_DOC	2021.2.3	Win32	59.84440455						0	48	48	48	1
z	1	0.7759						NENICO	np	6	0	monitoring	250	nonparola	2	ong	0	no	ML21F9	21		2021-10-09_11h34.33.233	THAI_DOC	2021.2.3	Win32	59.84440455						0	49	49	49	1
m	1	0.9183						ARPIONE	p	7	12	monitoring	250	parola	1	ong	0	no	ML21F9	21		2021-10-09_11h34.33.233	THAI_DOC	2021.2.3	Win32	59.84440455						0	50	50	50	1
z	1	1.0181						VANIGIA	np	7	0	monitoring	500	nonparola	2	ong	0	no	ML21F9	21		2021-10-09_11h34.33.233	THAI_DOC	2021.2.3	Win32	59.84440455						0	51	51	51	1
z	1	0.8804						EBLISSE	np	7	0	monitoring	0	nonparola	2	ong	0	no	ML21F9	21		2021-10-09_11h34.33.233	THAI_DOC	2021.2.3	Win32	59.84440455						0	52	52	52	1
m	1	0.7835						CARTINA	p	7	13	monitoring	250	parola	1	ong	0	no	ML21F9	21		2021-10-09_11h34.33.233	THAI_DOC	2021.2.3	Win32	59.84440455						0	53	53	53	1
z	1	0.8372						TECITA	np	6	0	monitoring	500	nonparola	2	ong	0	no	ML21F9	21		2021-10-09_11h34.33.233	THAI_DOC	2021.2.3	Win32	59.84440455						0	54	54	54	1
m	1	0.6106						FELINO	p	6	9	monitoring	500	parola	1	ong	0	no	ML21F9	21		2021-10-09_11h34.33.233	THAI_DOC	2021.2.3	Win32	59.84440455						0	55	55	55	1
z	1	0.8503						GINEVRO	np	7	0	monitoring	250	nonparola	2	ong	0	no	ML21F9	21		2021-10-09_11h34.33.233	THAI_DOC	2021.2.3	Win32	59.84440455						0	56	56	56	1
z	1	0.8372						ELANCO	np	6	0	monitoring	250	nonparola	2	ong	0	no	ML21F9	21		2021-10-09_11h34.33.233	THAI_DOC	2021.2.3	Win32	59.84440455						0	57	57	57	1
m	1	0.675						BIDONE	p	6	13	monitoring	0	parola	1	ong	0	no	ML21F9	21		2021-10-09_11h34.33.233	THAI_DOC	2021.2.3	Win32	59.84440455						0	58	58	58	1
m	1	1.0582						LEMURE	p	6	3	monitoring	500	parola	1	ong	0	no	ML21F9	21		2021-10-09_11h34.33.233	THAI_DOC	2021.2.3	Win32	59.84440455						0	59	59	59	1
m	0	0.7512						SAGOMA	p	6	0	monitoring	250	l	1	pmcue	0	no	ML21F9	21		2021-10-09_11h34.33.233	THAI_DOC	2021.2.3	Win32	59.84440455						0	60	60	60	1
m	1	0.7507						REPERTO	p	7	7	monitoring	0	parola	1	ong	0	no	ML21F9	21		2021-10-09_11h34.33.233	THAI_DOC	2021.2.3	Win32	59.84440455						0	61	61	61	1
z	1	1.1659						MIDULLO	np	7	0	monitoring	250	nonparola	2	ong	0	no	ML21F9	21		2021-10-09_11h34.33.233	THAI_DOC	2021.2.3	Win32	59.84440455						0	62	62	62	1
z	1	1.2236						DANNOLA	np	7	0	monitoring	500	nonparola	2	ong	0	no	ML21F9	21		2021-10-09_11h34.33.233	THAI_DOC	2021.2.3	Win32	59.84440455						0	63	63	63	1
m	1	1.2005						ORFANO	p	6	9	monitoring	500	parola	1	ong	0	no	ML21F9	21		2021-10-09_11h34.33.233	THAI_DOC	2021.2.3	Win32	59.84440455						0	64	64	64	1
z	1	0.8606						BANENA	np	6	0	monitoring	250	nonparola	2	ong	0	no	ML21F9	21		2021-10-09_11h34.33.233	THAI_DOC	2021.2.3	Win32	59.84440455						0	65	65	65	1
z	1	1.1438						FERPATA	np	7	0	monitoring	0	nonparola	2	ong	0	no	ML21F9	21		2021-10-09_11h34.33.233	THAI_DOC	2021.2.3	Win32	59.84440455						0	66	66	66	1
m	1	0.7363						NEURONE	p	7	11	monitoring	250	parola	1	ong	0	no	ML21F9	21		2021-10-09_11h34.33.233	THAI_DOC	2021.2.3	Win32	59.84440455						0	67	67	67	1
z	1	1.1419						LATTERA	np	7	0	monitoring	500	nonparola	2	ong	0	no	ML21F9	21		2021-10-09_11h34.33.233	THAI_DOC	2021.2.3	Win32	59.84440455						0	68	68	68	1
z	1	1.1838						GESIONE	np	7	0	monitoring	500	nonparola	2	ong	0	no	ML21F9	21		2021-10-09_11h34.33.233	THAI_DOC	2021.2.3	Win32	59.84440455						0	69	69	69	1
m	1	0.9542						PEDANA	p	6	18	monitoring	500	parola	1	ong	0	no	ML21F9	21		2021-10-09_11h34.33.233	THAI_DOC	2021.2.3	Win32	59.84440455						0	70	70	70	1
l	1	0.7342						MACIATA	np	7	0	monitoring	500	l	2	pmcue	0	no	ML21F9	21		2021-10-09_11h34.33.233	THAI_DOC	2021.2.3	Win32	59.84440455						0	71	71	71	1
z	1	1.1293						FIOLINO	np	7	0	monitoring	250	nonparola	2	ong	0	no	ML21F9	21		2021-10-09_11h34.33.233	THAI_DOC	2021.2.3	Win32	59.84440455						0	72	72	72	1
m	1	0.745						INGORGO	p	7	16	monitoring	0	parola	1	ong	0	no	ML21F9	21		2021-10-09_11h34.33.233	THAI_DOC	2021.2.3	Win32	59.84440455						0	73	73	73	1
z	1	0.8846						IMPORO	np	6	0	monitoring	250	nonparola	2	ong	0	no	ML21F9	21		2021-10-09_11h34.33.233	THAI_DOC	2021.2.3	Win32	59.84440455						0	74	74	74	1
m	1	1.0263						NOBILE	p	6	29	monitoring	500	parola	1	ong	0	no	ML21F9	21		2021-10-09_11h34.33.233	THAI_DOC	2021.2.3	Win32	59.84440455						0	75	75	75	1
z	0	1.6521						MINIERA	p	7	19	monitoring	500	parola	1	ong	0	no	ML21F9	21		2021-10-09_11h34.33.233	THAI_DOC	2021.2.3	Win32	59.84440455						0	76	76	76	1
z	1	0.8368						ALLARVE	np	7	0	monitoring	500	nonparola	2	ong	0	no	ML21F9	21		2021-10-09_11h34.33.233	THAI_DOC	2021.2.3	Win32	59.84440455						0	77	77	77	1
z	1	0.9398						DIBANO	np	6	0	monitoring	250	nonparola	2	ong	0	no	ML21F9	21		2021-10-09_11h34.33.233	THAI_DOC	2021.2.3	Win32	59.84440455						0	78	78	78	1
m	1	0.9069						FAGOTTO	p	7	7	monitoring	0	parola	1	ong	0	no	ML21F9	21		2021-10-09_11h34.33.233	THAI_DOC	2021.2.3	Win32	59.84440455						0	79	79	79	1
m	1	0.6875						PALUDE	p	6	13	monitoring	0	parola	1	ong	0	no	ML21F9	21		2021-10-09_11h34.33.233	THAI_DOC	2021.2.3	Win32	59.84440455						0	80	80	80	1
z	1	0.7691						MUDINO	np	6	0	monitoring	500	nonparola	2	ong	0	no	ML21F9	21		2021-10-09_11h34.33.233	THAI_DOC	2021.2.3	Win32	59.84440455						0	81	81	81	1
z	1	0.8427						ESTEBA	np	6	0	monitoring	500	nonparola	2	ong	0	no	ML21F9	21		2021-10-09_11h34.33.233	THAI_DOC	2021.2.3	Win32	59.84440455						0	82	82	82	1
m	0	0.9895						MANTIDE	p	7	9	monitoring	250	l	1	pmcue	0	no	ML21F9	21		2021-10-09_11h34.33.233	THAI_DOC	2021.2.3	Win32	59.84440455						0	83	83	83	1
m	1	0.5416						UVETTA	p	6	11	monitoring	500	parola	1	ong	0	no	ML21F9	21		2021-10-09_11h34.33.233	THAI_DOC	2021.2.3	Win32	59.84440455						0	84	84	84	1
m	1	1.2777						ESILIO	p	6	41	monitoring	250	parola	1	ong	0	no	ML21F9	21		2021-10-09_11h34.33.233	THAI_DOC	2021.2.3	Win32	59.84440455						0	85	85	85	1
z	1	0.8254						RECRUTA	np	7	0	monitoring	500	nonparola	2	ong	0	no	ML21F9	21		2021-10-09_11h34.33.233	THAI_DOC	2021.2.3	Win32	59.84440455						0	86	86	86	1
m	1	0.5754						TIMONE	p	7	31	monitoring	250	parola	1	ong	0	no	ML21F9	21		2021-10-09_11h34.33.233	THAI_DOC	2021.2.3	Win32	59.84440455						0	87	87	87	1
m	1	0.6201						CAVOLO	p	6	13	monitoring	0	parola	1	ong	0	no	ML21F9	21		2021-10-09_11h34.33.233	THAI_DOC	2021.2.3	Win32	59.84440455						0	88	88	88	1
z	1	1.5202						NOTTARE	np	7	0	monitoring	500	nonparola	2	ong	0	no	ML21F9	21		2021-10-09_11h34.33.233	THAI_DOC	2021.2.3	Win32	59.84440455						0	89	89	89	1
m	1	0.6854						LICHENE	p	7	7	monitoring	0	parola	1	ong	0	no	ML21F9	21		2021-10-09_11h34.33.233	THAI_DOC	2021.2.3	Win32	59.84440455						0	90	90	90	1
z	1	0.827						PUSTINO	np	7	0	monitoring	500	nonparola	2	ong	0	no	ML21F9	21		2021-10-09_11h34.33.233	THAI_DOC	2021.2.3	Win32	59.84440455						0	91	91	91	1
m	1	1.0175						MULINO	p	6	7	monitoring	0	parola	1	ong	0	no	ML21F9	21		2021-10-09_11h34.33.233	THAI_DOC	2021.2.3	Win32	59.84440455						0	92	92	92	1
z	1	0.702						VAROLO	np	6	0	monitoring	0	nonparola	2	ong	0	no	ML21F9	21		2021-10-09_11h34.33.233	THAI_DOC	2021.2.3	Win32	59.84440455						0	93	93	93	1
m	0	0.7939						ENIGMA	p	6	9	monitoring	500	l	1	pmcue	0	no	ML21F9	21		2021-10-09_11h34.33.233	THAI_DOC	2021.2.3	Win32	59.84440455						0	94	94	94	1
m	1	0.8844						NARICE	p	6	15	monitoring	250	parola	1	ong	0	no	ML21F9	21		2021-10-09_11h34.33.233	THAI_DOC	2021.2.3	Win32	59.84440455						0	95	95	95	1
z	1	0.7005						CAVIDE	np	6	0	monitoring	500	nonparola	2	ong	0	no	ML21F9	21		2021-10-09_11h34.33.233	THAI_DOC	2021.2.3	Win32	59.84440455						0	96	96	96	1
z	1	0.9775						VOLACE	np	6	0	monitoring	0	nonparola	2	ong	0	no	ML21F9	21		2021-10-09_11h34.33.233	THAI_DOC	2021.2.3	Win32	59.84440455						0	97	97	97	1
z	1	0.9035						SADICE	np	6	0	monitoring	0	nonparola	2	ong	0	no	ML21F9	21		2021-10-09_11h34.33.233	THAI_DOC	2021.2.3	Win32	59.84440455						0	98	98	98	1
m	1	0.6727						VORTICE	p	7	14	monitoring	250	parola	1	ong	0	no	ML21F9	21		2021-10-09_11h34.33.233	THAI_DOC	2021.2.3	Win32	59.84440455						0	99	99	99	1
																			ML21F9	21		2021-10-09_11h34.33.233	THAI_DOC	2021.2.3	Win32	59.84440455											y	1	4.2909	n	1	5.8866	n	1	5.1998
