# Supplementary material for: Thinking about it: the impact of COVID-19-related stimuli on prospective memory
Source: PeerJ. 2023 Nov 16;11:e16389. doi: 10.7717/peerj.16389 (PMC10657566; doi:10.7717/peerj.16389)
Supplement: Supplemental Information 4 — The raw data from both the task and the questionnaire. Both folders are divided in the three conditions (COV, DOC, and NEGA) depending on the presented video clip. [file peerj-11-16389-s004.zip › Data/RAW_Data_Task/DOC_version/ID_SV22F12_doc.csv]

trial_key.keys	trial_key.corr	trial_key.rt	trials_loop_practice.thisRepN	trials_loop_practice.thisTrialN	trials_loop_practice.thisN	trials_loop_practice.thisIndex	trials_loop_practice.ran	stimolo	parolanonparola	lunghezza	frequenza	blocco	jitter	rispcorr	StimTrig	stim_type	stimulus_after	underline	ID_Soggetto*	Età*	Sesso	date	expName	psychopyVersion	OS	frameRate	trials_loop_baseline.thisRepN	trials_loop_baseline.thisTrialN	trials_loop_baseline.thisN	trials_loop_baseline.thisIndex	trials_loop_baseline.ran	trials_loop_attention.thisRepN	trials_loop_attention.thisTrialN	trials_loop_attention.thisN	trials_loop_attention.thisIndex	trials_loop_attention.ran	neutral1_key.keys	neutral1_key.corr	neutral1_key.rt	neutral1_key_2.keys	neutral1_key_2.corr	neutral1_key_2.rt	neutral1_key_3.keys	neutral1_key_3.corr	neutral1_key_3.rt
z	1	1.4825	0	0	0	0	1	ARANCIA	p	7	31	practice	500	parola	1	ong	0	no	ID_SV22F12	22	F	2021-11-12_12h01.42.386	THAI_DOC	2021.2.3	MacIntel	60.0024001
m	1	0.9114	0	1	1	1	1	RECINA	np	6	0	practice	500	nonparola	2	ong	0	no	ID_SV22F12	22	F	2021-11-12_12h01.42.386	THAI_DOC	2021.2.3	MacIntel	60.0024001
m	1	0.7343	0	2	2	2	1	TUCCANA	np	7	0	practice	250	nonparola	2	ong	0	no	ID_SV22F12	22	F	2021-11-12_12h01.42.386	THAI_DOC	2021.2.3	MacIntel	60.0024001
z	1	0.8648	0	3	3	3	1	PETTINE	p	7	1	practice	0	parola	1	ong	0	no	ID_SV22F12	22	F	2021-11-12_12h01.42.386	THAI_DOC	2021.2.3	MacIntel	60.0024001
m	1	1.0239	0	4	4	4	1	INFITO	np	6	0	practice	500	nonparola	2	ong	0	no	ID_SV22F12	22	F	2021-11-12_12h01.42.386	THAI_DOC	2021.2.3	MacIntel	60.0024001
z	1	0.7345	0	5	5	5	1	GIUDICE	p	7	374	practice	500	parola	1	ong	0	no	ID_SV22F12	22	F	2021-11-12_12h01.42.386	THAI_DOC	2021.2.3	MacIntel	60.0024001
z	1	0.7971	0	6	6	6	1	VOLANTE	p	7	89	practice	0	parola	1	ong	0	no	ID_SV22F12	22	F	2021-11-12_12h01.42.386	THAI_DOC	2021.2.3	MacIntel	60.0024001
m	1	0.6843	0	7	7	7	1	CUBELA	np	6	0	practice	250	nonparola	2	ong	0	no	ID_SV22F12	22	F	2021-11-12_12h01.42.386	THAI_DOC	2021.2.3	MacIntel	60.0024001
m	1	0.709	0	8	8	8	1	LUGGINE	np	7	0	practice	0	nonparola	2	ong	0	no	ID_SV22F12	22	F	2021-11-12_12h01.42.386	THAI_DOC	2021.2.3	MacIntel	60.0024001
z	1	0.6669	0	9	9	9	1	DISEGNO	p	7	201	practice	0	parola	1	ong	0	no	ID_SV22F12	22	F	2021-11-12_12h01.42.386	THAI_DOC	2021.2.3	MacIntel	60.0024001
z	1	0.8075						RELITTO	p	7	8	baseline	500	parola	1	ong	0	no	ID_SV22F12	22	F	2021-11-12_12h01.42.386	THAI_DOC	2021.2.3	MacIntel	60.0024001	0	0	0	0	1
z	1	0.796						GERANIO	p	7	12	baseline	250	parola	1	ong	0	no	ID_SV22F12	22	F	2021-11-12_12h01.42.386	THAI_DOC	2021.2.3	MacIntel	60.0024001	0	1	1	1	1
m	1	0.7178						VANANGA	np	7	0	baseline	0	nonparola	2	ong	0	no	ID_SV22F12	22	F	2021-11-12_12h01.42.386	THAI_DOC	2021.2.3	MacIntel	60.0024001	0	2	2	2	1
z	1	1.0148						NATICA	p	6	5	baseline	250	parola	1	ong	0	no	ID_SV22F12	22	F	2021-11-12_12h01.42.386	THAI_DOC	2021.2.3	MacIntel	60.0024001	0	3	3	3	1
m	1	0.7261						USTELLO	np	7	0	baseline	500	nonparola	2	ong	0	no	ID_SV22F12	22	F	2021-11-12_12h01.42.386	THAI_DOC	2021.2.3	MacIntel	60.0024001	0	4	4	4	1
z	1	0.6587						METANO	p	6	17	baseline	250	parola	1	ong	0	no	ID_SV22F12	22	F	2021-11-12_12h01.42.386	THAI_DOC	2021.2.3	MacIntel	60.0024001	0	5	5	5	1
m	1	0.869						FIURIA	np	6	0	baseline	500	nonparola	2	ong	0	no	ID_SV22F12	22	F	2021-11-12_12h01.42.386	THAI_DOC	2021.2.3	MacIntel	60.0024001	0	6	6	6	1
z	1	0.8257						SUGHERO	p	7	5	baseline	250	parola	1	ong	0	no	ID_SV22F12	22	F	2021-11-12_12h01.42.386	THAI_DOC	2021.2.3	MacIntel	60.0024001	0	7	7	7	1
m	1	0.8178						PIROTA	np	6	0	baseline	250	nonparola	2	ong	0	no	ID_SV22F12	22	F	2021-11-12_12h01.42.386	THAI_DOC	2021.2.3	MacIntel	60.0024001	0	8	8	8	1
m	1	0.6975						BAMBORA	np	7	0	baseline	0	nonparola	2	ong	0	no	ID_SV22F12	22	F	2021-11-12_12h01.42.386	THAI_DOC	2021.2.3	MacIntel	60.0024001	0	9	9	9	1
z	1	0.7553						PETALO	p	6	27	baseline	250	parola	1	ong	0	no	ID_SV22F12	22	F	2021-11-12_12h01.42.386	THAI_DOC	2021.2.3	MacIntel	60.0024001	0	10	10	10	1
z	1	1.1147						ELMETTO	p	7	5	baseline	0	parola	1	ong	0	no	ID_SV22F12	22	F	2021-11-12_12h01.42.386	THAI_DOC	2021.2.3	MacIntel	60.0024001	0	11	11	11	1
m	1	0.6554						DOBILE	np	6	0	baseline	250	nonparola	2	ong	0	no	ID_SV22F12	22	F	2021-11-12_12h01.42.386	THAI_DOC	2021.2.3	MacIntel	60.0024001	0	12	12	12	1
z	1	0.9886						BAVERO	p	6	7	baseline	0	parola	1	ong	0	no	ID_SV22F12	22	F	2021-11-12_12h01.42.386	THAI_DOC	2021.2.3	MacIntel	60.0024001	0	13	13	13	1
z	1	0.9567						VALENZA	p	7	10	baseline	500	parola	1	ong	0	no	ID_SV22F12	22	F	2021-11-12_12h01.42.386	THAI_DOC	2021.2.3	MacIntel	60.0024001	0	14	14	14	1
m	1	0.785						ORDONE	np	6	0	baseline	250	nonparola	2	ong	0	no	ID_SV22F12	22	F	2021-11-12_12h01.42.386	THAI_DOC	2021.2.3	MacIntel	60.0024001	0	15	15	15	1
m	1	0.8127						TERPONE	np	7	0	baseline	250	nonparola	2	ong	0	no	ID_SV22F12	22	F	2021-11-12_12h01.42.386	THAI_DOC	2021.2.3	MacIntel	60.0024001	0	16	16	16	1
z	1	0.9286						INCHINO	p	7	10	baseline	250	parola	1	ong	0	no	ID_SV22F12	22	F	2021-11-12_12h01.42.386	THAI_DOC	2021.2.3	MacIntel	60.0024001	0	17	17	17	1
z	1	0.8749						ETTARO	p	6	31	baseline	0	parola	1	ong	0	no	ID_SV22F12	22	F	2021-11-12_12h01.42.386	THAI_DOC	2021.2.3	MacIntel	60.0024001	0	18	18	18	1
m	1	0.7742						LUVACA	np	6	0	baseline	250	nonparola	2	ong	0	no	ID_SV22F12	22	F	2021-11-12_12h01.42.386	THAI_DOC	2021.2.3	MacIntel	60.0024001	0	19	19	19	1
z	1	0.8878						DUETTO	p	6	23	baseline	500	parola	1	ong	0	no	ID_SV22F12	22	F	2021-11-12_12h01.42.386	THAI_DOC	2021.2.3	MacIntel	60.0024001	0	20	20	20	1
m	1	0.8825						PUPILE	np	6	0	baseline	250	nonparola	2	ong	0	no	ID_SV22F12	22	F	2021-11-12_12h01.42.386	THAI_DOC	2021.2.3	MacIntel	60.0024001	0	21	21	21	1
m	1	0.7727						STOVACO	np	7	0	baseline	0	nonparola	2	ong	0	no	ID_SV22F12	22	F	2021-11-12_12h01.42.386	THAI_DOC	2021.2.3	MacIntel	60.0024001	0	22	22	22	1
z	1	0.8898						BARILE	p	6	7	baseline	500	parola	1	ong	0	no	ID_SV22F12	22	F	2021-11-12_12h01.42.386	THAI_DOC	2021.2.3	MacIntel	60.0024001	0	23	23	23	1
m	1	0.7517						RANAIO	np	6	0	baseline	250	nonparola	2	ong	0	no	ID_SV22F12	22	F	2021-11-12_12h01.42.386	THAI_DOC	2021.2.3	MacIntel	60.0024001	0	24	24	24	1
z	1	0.9206						CAVERNA	p	7	14	baseline	250	parola	1	ong	0	no	ID_SV22F12	22	F	2021-11-12_12h01.42.386	THAI_DOC	2021.2.3	MacIntel	60.0024001	0	25	25	25	1
m	1	0.7923						ROTOIA	np	7	0	baseline	500	nonparola	2	ong	0	no	ID_SV22F12	22	F	2021-11-12_12h01.42.386	THAI_DOC	2021.2.3	MacIntel	60.0024001	0	26	26	26	1
z	1	0.7779						ALTURA	p	6	8	baseline	500	parola	1	ong	0	no	ID_SV22F12	22	F	2021-11-12_12h01.42.386	THAI_DOC	2021.2.3	MacIntel	60.0024001	0	27	27	27	1
z	1	0.8672						DIPINTO	p	7	21	baseline	0	parola	1	ong	0	no	ID_SV22F12	22	F	2021-11-12_12h01.42.386	THAI_DOC	2021.2.3	MacIntel	60.0024001	0	28	28	28	1
z	1	0.8801						LEGUME	p	6	11	baseline	250	parola	1	ong	0	no	ID_SV22F12	22	F	2021-11-12_12h01.42.386	THAI_DOC	2021.2.3	MacIntel	60.0024001	0	29	29	29	1
m	1	0.9165						FEDINO	np	6	0	baseline	500	nonparola	2	ong	0	no	ID_SV22F12	22	F	2021-11-12_12h01.42.386	THAI_DOC	2021.2.3	MacIntel	60.0024001	0	30	30	30	1
z	1	0.8098						MENSOLA	p	7	7	baseline	0	parola	1	ong	0	no	ID_SV22F12	22	F	2021-11-12_12h01.42.386	THAI_DOC	2021.2.3	MacIntel	60.0024001	0	31	31	31	1
m	1	0.7755						ALCUME	np	6	0	baseline	500	nonparola	2	ong	0	no	ID_SV22F12	22	F	2021-11-12_12h01.42.386	THAI_DOC	2021.2.3	MacIntel	60.0024001	0	32	32	32	1
z	1	0.702						INNESTO	p	6	13	baseline	0	parola	1	ong	0	no	ID_SV22F12	22	F	2021-11-12_12h01.42.386	THAI_DOC	2021.2.3	MacIntel	60.0024001	0	33	33	33	1
m	1	0.8133						LAVENDA	np	7	0	baseline	0	nonparola	2	ong	0	no	ID_SV22F12	22	F	2021-11-12_12h01.42.386	THAI_DOC	2021.2.3	MacIntel	60.0024001	0	34	34	34	1
m	0	0.6748						SLAVINA	p	7	5	baseline	500	parola	1	ong	0	no	ID_SV22F12	22	F	2021-11-12_12h01.42.386	THAI_DOC	2021.2.3	MacIntel	60.0024001	0	35	35	35	1
z	1	0.96						ORMONE	p	6	6	baseline	500	parola	1	ong	0	no	ID_SV22F12	22	F	2021-11-12_12h01.42.386	THAI_DOC	2021.2.3	MacIntel	60.0024001	0	36	36	36	1
m	1	0.7484						UMIONE	np	6	0	baseline	0	nonparola	2	ong	0	no	ID_SV22F12	22	F	2021-11-12_12h01.42.386	THAI_DOC	2021.2.3	MacIntel	60.0024001	0	37	37	37	1
z	1	0.7417						SALAME	p	6	14	baseline	0	parola	1	ong	0	no	ID_SV22F12	22	F	2021-11-12_12h01.42.386	THAI_DOC	2021.2.3	MacIntel	60.0024001	0	38	38	38	1
m	1	0.7083						GANDOLA	np	7	0	baseline	500	nonparola	2	ong	0	no	ID_SV22F12	22	F	2021-11-12_12h01.42.386	THAI_DOC	2021.2.3	MacIntel	60.0024001	0	39	39	39	1
z	0	0.8358						DIGEGNO	np	7	0	baseline	500	nonparola	2	ong	0	no	ID_SV22F12	22	F	2021-11-12_12h01.42.386	THAI_DOC	2021.2.3	MacIntel	60.0024001	0	40	40	40	1
m	1	0.7163						BACRECA	np	7	0	baseline	0	nonparola	2	ong	0	no	ID_SV22F12	22	F	2021-11-12_12h01.42.386	THAI_DOC	2021.2.3	MacIntel	60.0024001	0	41	41	41	1
z	1	0.8913						RUDERE	p	6	8	baseline	250	parola	1	ong	0	no	ID_SV22F12	22	F	2021-11-12_12h01.42.386	THAI_DOC	2021.2.3	MacIntel	60.0024001	0	42	42	42	1
m	1	0.7461						OSCITE	np	6	0	baseline	250	nonparola	2	ong	0	no	ID_SV22F12	22	F	2021-11-12_12h01.42.386	THAI_DOC	2021.2.3	MacIntel	60.0024001	0	43	43	43	1
z	1	0.9484						NETTARE	p	7	14	baseline	500	parola	1	ong	0	no	ID_SV22F12	22	F	2021-11-12_12h01.42.386	THAI_DOC	2021.2.3	MacIntel	60.0024001	0	44	44	44	1
m	1	1.0249						PENTERA	np	7	0	baseline	0	nonparola	2	ong	0	no	ID_SV22F12	22	F	2021-11-12_12h01.42.386	THAI_DOC	2021.2.3	MacIntel	60.0024001	0	45	45	45	1
m	1	0.8264						NEBOZIO	np	7	0	baseline	250	nonparola	2	ong	0	no	ID_SV22F12	22	F	2021-11-12_12h01.42.386	THAI_DOC	2021.2.3	MacIntel	60.0024001	0	46	46	46	1
z	1	1.029						ZATTERA	p	7	14	baseline	500	parola	1	ong	0	no	ID_SV22F12	22	F	2021-11-12_12h01.42.386	THAI_DOC	2021.2.3	MacIntel	60.0024001	0	47	47	47	1
z	1	0.8077						LAMIERA	p	7	11	baseline	500	parola	1	ong	0	no	ID_SV22F12	22	F	2021-11-12_12h01.42.386	THAI_DOC	2021.2.3	MacIntel	60.0024001	0	48	48	48	1
m	1	0.9326						CULINA	np	6	0	baseline	500	nonparola	2	ong	0	no	ID_SV22F12	22	F	2021-11-12_12h01.42.386	THAI_DOC	2021.2.3	MacIntel	60.0024001	0	49	49	49	1
z	1	0.7754						FALANGE	p	7	9	baseline	250	parola	1	ong	0	no	ID_SV22F12	22	F	2021-11-12_12h01.42.386	THAI_DOC	2021.2.3	MacIntel	60.0024001	0	50	50	50	1
z	1	0.0795						PEDALE	p	6	16	baseline	500	parola	1	ong	0	no	ID_SV22F12	22	F	2021-11-12_12h01.42.386	THAI_DOC	2021.2.3	MacIntel	60.0024001	0	51	51	51	1
m	1	0.7825						METARDO	np	7	0	baseline	500	nonparola	2	ong	0	no	ID_SV22F12	22	F	2021-11-12_12h01.42.386	THAI_DOC	2021.2.3	MacIntel	60.0024001	0	52	52	52	1
z	1	0.8161						EMPORIO	p	7	3	baseline	250	parola	1	ong	0	no	ID_SV22F12	22	F	2021-11-12_12h01.42.386	THAI_DOC	2021.2.3	MacIntel	60.0024001	0	53	53	53	1
m	1	0.9585						TAPORE	np	6	0	baseline	0	nonparola	2	ong	0	no	ID_SV22F12	22	F	2021-11-12_12h01.42.386	THAI_DOC	2021.2.3	MacIntel	60.0024001	0	54	54	54	1
m	1	1.291						DENTIDE	np	7	0	baseline	250	nonparola	2	ong	0	no	ID_SV22F12	22	F	2021-11-12_12h01.42.386	THAI_DOC	2021.2.3	MacIntel	60.0024001	0	55	55	55	1
m	1	0.8596						SEPERTO	np	7	0	baseline	500	nonparola	2	ong	0	no	ID_SV22F12	22	F	2021-11-12_12h01.42.386	THAI_DOC	2021.2.3	MacIntel	60.0024001	0	56	56	56	1
z	1	0.7917						MUCOSA	p	6	6	baseline	500	parola	1	ong	0	no	ID_SV22F12	22	F	2021-11-12_12h01.42.386	THAI_DOC	2021.2.3	MacIntel	60.0024001	0	57	57	57	1
m	1	0.6899						BECULLA	np	7	0	baseline	250	nonparola	2	ong	0	no	ID_SV22F12	22	F	2021-11-12_12h01.42.386	THAI_DOC	2021.2.3	MacIntel	60.0024001	0	58	58	58	1
m	0	0.7415						FUCINA	p	6	8	baseline	250	parola	1	ong	0	no	ID_SV22F12	22	F	2021-11-12_12h01.42.386	THAI_DOC	2021.2.3	MacIntel	60.0024001	0	59	59	59	1
m	0	0.7476						ECLISSI	p	7	5	baseline	0	parola	1	ong	0	no	ID_SV22F12	22	F	2021-11-12_12h01.42.386	THAI_DOC	2021.2.3	MacIntel	60.0024001	0	60	60	60	1
z	1	0.7433						TROFEO	p	6	23	baseline	250	parola	1	ong	0	no	ID_SV22F12	22	F	2021-11-12_12h01.42.386	THAI_DOC	2021.2.3	MacIntel	60.0024001	0	61	61	61	1
z	1	0.7202						ROTTAME	p	7	7	baseline	0	parola	1	ong	0	no	ID_SV22F12	22	F	2021-11-12_12h01.42.386	THAI_DOC	2021.2.3	MacIntel	60.0024001	0	62	62	62	1
m	1	0.8742						MENDOLO	np	7	0	baseline	500	nonparola	2	ong	0	no	ID_SV22F12	22	F	2021-11-12_12h01.42.386	THAI_DOC	2021.2.3	MacIntel	60.0024001	0	63	63	63	1
m	1	0.7355						ARSINE	np	6	0	baseline	250	nonparola	2	ong	0	no	ID_SV22F12	22	F	2021-11-12_12h01.42.386	THAI_DOC	2021.2.3	MacIntel	60.0024001	0	64	64	64	1
z	1	0.7946						TISANA	p	6	7	baseline	0	parola	1	ong	0	no	ID_SV22F12	22	F	2021-11-12_12h01.42.386	THAI_DOC	2021.2.3	MacIntel	60.0024001	0	65	65	65	1
m	1	0.7658						ORLINO	np	6	0	baseline	0	nonparola	2	ong	0	no	ID_SV22F12	22	F	2021-11-12_12h01.42.386	THAI_DOC	2021.2.3	MacIntel	60.0024001	0	66	66	66	1
m	0	1.193						ARINGA	p	6	9	baseline	500	parola	1	ong	0	no	ID_SV22F12	22	F	2021-11-12_12h01.42.386	THAI_DOC	2021.2.3	MacIntel	60.0024001	0	67	67	67	1
m	1	0.7997						TENGINE	np	7	0	baseline	0	nonparola	2	ong	0	no	ID_SV22F12	22	F	2021-11-12_12h01.42.386	THAI_DOC	2021.2.3	MacIntel	60.0024001	0	68	68	68	1
z	1	0.7761						ATTICO	p	6	6	baseline	500	parola	1	ong	0	no	ID_SV22F12	22	F	2021-11-12_12h01.42.386	THAI_DOC	2021.2.3	MacIntel	60.0024001	0	69	69	69	1
m	1	1.1678						VENORE	np	6	0	baseline	250	nonparola	2	ong	0	no	ID_SV22F12	22	F	2021-11-12_12h01.42.386	THAI_DOC	2021.2.3	MacIntel	60.0024001	0	70	70	70	1
z	1	0.8415						DARSENA	p	7	9	baseline	0	parola	1	ong	0	no	ID_SV22F12	22	F	2021-11-12_12h01.42.386	THAI_DOC	2021.2.3	MacIntel	60.0024001	0	71	71	71	1
m	1	0.7008						ALCIERE	np	7	0	baseline	250	nonparola	2	ong	0	no	ID_SV22F12	22	F	2021-11-12_12h01.42.386	THAI_DOC	2021.2.3	MacIntel	60.0024001	0	72	72	72	1
m	1	0.7628						ENTIMO	np	6	0	baseline	0	nonparola	2	ong	0	no	ID_SV22F12	22	F	2021-11-12_12h01.42.386	THAI_DOC	2021.2.3	MacIntel	60.0024001	0	73	73	73	1
z	1	0.8929						LIVIDO	p	6	8	baseline	500	parola	1	ong	0	no	ID_SV22F12	22	F	2021-11-12_12h01.42.386	THAI_DOC	2021.2.3	MacIntel	60.0024001	0	74	74	74	1
z	1	0.7604						NAUSEA	p	6	15	baseline	0	parola	1	ong	0	no	ID_SV22F12	22	F	2021-11-12_12h01.42.386	THAI_DOC	2021.2.3	MacIntel	60.0024001	0	75	75	75	1
m	1	0.6989						VERCACE	np	7	0	baseline	500	nonparola	2	ong	0	no	ID_SV22F12	22	F	2021-11-12_12h01.42.386	THAI_DOC	2021.2.3	MacIntel	60.0024001	0	76	76	76	1
	0							COFANO	p	6	9	baseline	0	parola	1	ong	0	no	ID_SV22F12	22	F	2021-11-12_12h01.42.386	THAI_DOC	2021.2.3	MacIntel	60.0024001	0	77	77	77	1
m	1	1.1263						USPICIO	np	7	0	baseline	250	nonparola	2	ong	0	no	ID_SV22F12	22	F	2021-11-12_12h01.42.386	THAI_DOC	2021.2.3	MacIntel	60.0024001	0	78	78	78	1
z	1	0.7481						IMBUTO	p	6	9	baseline	0	parola	1	ong	0	no	ID_SV22F12	22	F	2021-11-12_12h01.42.386	THAI_DOC	2021.2.3	MacIntel	60.0024001	0	79	79	79	1
m	1	0.9216						SADIVA	np	6	0	baseline	500	nonparola	2	ong	0	no	ID_SV22F12	22	F	2021-11-12_12h01.42.386	THAI_DOC	2021.2.3	MacIntel	60.0024001	0	80	80	80	1
m	0	0.815						BOZZOLO	p	7	7	baseline	0	parola	1	ong	0	no	ID_SV22F12	22	F	2021-11-12_12h01.42.386	THAI_DOC	2021.2.3	MacIntel	60.0024001	0	81	81	81	1
m	1	0.7175						OMPICCIO	np	7	0	baseline	0	nonparola	2	ong	0	no	ID_SV22F12	22	F	2021-11-12_12h01.42.386	THAI_DOC	2021.2.3	MacIntel	60.0024001	0	82	82	82	1
z	0	0.6647						LIMPONE	np	7	0	baseline	500	nonparola	2	ong	0	no	ID_SV22F12	22	F	2021-11-12_12h01.42.386	THAI_DOC	2021.2.3	MacIntel	60.0024001	0	83	83	83	1
m	1	0.6852						NARCICO	np	7	0	baseline	250	nonparola	2	ong	0	no	ID_SV22F12	22	F	2021-11-12_12h01.42.386	THAI_DOC	2021.2.3	MacIntel	60.0024001	0	84	84	84	1
m	0	0.7601						PASCOLO	p	7	7	baseline	0	parola	1	ong	0	no	ID_SV22F12	22	F	2021-11-12_12h01.42.386	THAI_DOC	2021.2.3	MacIntel	60.0024001	0	85	85	85	1
m	1	0.8						INSOGNA	np	7	0	baseline	250	nonparola	2	ong	0	no	ID_SV22F12	22	F	2021-11-12_12h01.42.386	THAI_DOC	2021.2.3	MacIntel	60.0024001	0	86	86	86	1
m	0	0.81						PATINA	p	6	14	baseline	250	parola	1	ong	0	no	ID_SV22F12	22	F	2021-11-12_12h01.42.386	THAI_DOC	2021.2.3	MacIntel	60.0024001	0	87	87	87	1
z	0	1.2419						ADOLTO	np	7	0	baseline	0	nonparola	2	ong	0	no	ID_SV22F12	22	F	2021-11-12_12h01.42.386	THAI_DOC	2021.2.3	MacIntel	60.0024001	0	88	88	88	1
	0							UTENTE	p	6	34	baseline	0	parola	1	ong	0	no	ID_SV22F12	22	F	2021-11-12_12h01.42.386	THAI_DOC	2021.2.3	MacIntel	60.0024001	0	89	89	89	1
m	1	0.7564						CIPELLA	np	7	0	baseline	500	nonparola	2	ong	0	no	ID_SV22F12	22	F	2021-11-12_12h01.42.386	THAI_DOC	2021.2.3	MacIntel	60.0024001	0	90	90	90	1
z	1	0.8753						GINEPRO	p	7	10	baseline	0	parola	1	ong	0	no	ID_SV22F12	22	F	2021-11-12_12h01.42.386	THAI_DOC	2021.2.3	MacIntel	60.0024001	0	91	91	91	1
m	1	0.7527						NONATO	np	6	0	baseline	500	nonparola	2	ong	0	no	ID_SV22F12	22	F	2021-11-12_12h01.42.386	THAI_DOC	2021.2.3	MacIntel	60.0024001	0	92	92	92	1
z	1	0.8729						CALICE	p	6	10	baseline	0	parola	1	ong	0	no	ID_SV22F12	22	F	2021-11-12_12h01.42.386	THAI_DOC	2021.2.3	MacIntel	60.0024001	0	93	93	93	1
z	1	0.9636						TORACE	p	6	31	baseline	250	parola	1	ong	0	no	ID_SV22F12	22	F	2021-11-12_12h01.42.386	THAI_DOC	2021.2.3	MacIntel	60.0024001	0	94	94	94	1
m	0	1.6352						REDINE	p	6	8	baseline	500	parola	1	ong	0	no	ID_SV22F12	22	F	2021-11-12_12h01.42.386	THAI_DOC	2021.2.3	MacIntel	60.0024001	0	95	95	95	1
z	1	0.8774						GOMITO	p	6	35	baseline	0	parola	1	ong	0	no	ID_SV22F12	22	F	2021-11-12_12h01.42.386	THAI_DOC	2021.2.3	MacIntel	60.0024001	0	96	96	96	1
m	1	0.7337						INGENSO	np	7	0	baseline	500	nonparola	2	ong	0	no	ID_SV22F12	22	F	2021-11-12_12h01.42.386	THAI_DOC	2021.2.3	MacIntel	60.0024001	0	97	97	97	1
m	1	1.1108						COVALLO	np	7	0	baseline	250	nonparola	2	ong	0	no	ID_SV22F12	22	F	2021-11-12_12h01.42.386	THAI_DOC	2021.2.3	MacIntel	60.0024001	0	98	98	98	1
z	1	0.7977						MONACO	p	6	24	baseline	250	parola	1	ong	0	no	ID_SV22F12	22	F	2021-11-12_12h01.42.386	THAI_DOC	2021.2.3	MacIntel	60.0024001	0	99	99	99	1
z	1	1.143						DILUVIO	p	7	34	monitoring	0	parola	1	ong	0	no	ID_SV22F12	22	F	2021-11-12_12h01.42.386	THAI_DOC	2021.2.3	MacIntel	60.0024001						0	0	0	0	1
m	1	0.9654						PADATO	np	6	0	monitoring	250	nonparola	2	ong	0	no	ID_SV22F12	22	F	2021-11-12_12h01.42.386	THAI_DOC	2021.2.3	MacIntel	60.0024001						0	1	1	1	1
z	1	0.7606						STIVALE	p	7	10	monitoring	0	parola	1	ong	0	no	ID_SV22F12	22	F	2021-11-12_12h01.42.386	THAI_DOC	2021.2.3	MacIntel	60.0024001						0	2	2	2	1
z	0	1.6219						BAMMINO	np	7	0	monitoring	0	nonparola	2	ong	0	no	ID_SV22F12	22	F	2021-11-12_12h01.42.386	THAI_DOC	2021.2.3	MacIntel	60.0024001						0	3	3	3	1
m	1	0.8936						NUDOLA	np	6	0	monitoring	250	nonparola	2	ong	0	no	ID_SV22F12	22	F	2021-11-12_12h01.42.386	THAI_DOC	2021.2.3	MacIntel	60.0024001						0	4	4	4	1
z	1	1.7965						ZAMPINO	p	7	6	monitoring	500	parola	1	ong	0	no	ID_SV22F12	22	F	2021-11-12_12h01.42.386	THAI_DOC	2021.2.3	MacIntel	60.0024001						0	5	5	5	1
z	1	0.9941						CALDAIA	p	7	12	monitoring	250	parola	1	ong	0	no	ID_SV22F12	22	F	2021-11-12_12h01.42.386	THAI_DOC	2021.2.3	MacIntel	60.0024001						0	6	6	6	1
m	1	0.8981						FULGINE	np	7	0	monitoring	0	nonparola	2	ong	0	no	ID_SV22F12	22	F	2021-11-12_12h01.42.386	THAI_DOC	2021.2.3	MacIntel	60.0024001						0	7	7	7	1
z	1	0.7922						URANIO	p	6	9	monitoring	250	parola	1	ong	0	no	ID_SV22F12	22	F	2021-11-12_12h01.42.386	THAI_DOC	2021.2.3	MacIntel	60.0024001						0	8	8	8	1
z	0	0.4125						APISSO	np	6	0	monitoring	500	nonparola	2	ong	0	no	ID_SV22F12	22	F	2021-11-12_12h01.42.386	THAI_DOC	2021.2.3	MacIntel	60.0024001						0	9	9	9	1
m	0	0.8307						CAGERMA	np	7	0	monitoring	0	l	2	pmcue	0	no	ID_SV22F12	22	F	2021-11-12_12h01.42.386	THAI_DOC	2021.2.3	MacIntel	60.0024001						0	10	10	10	1
z	1	0.9314						TAZZINA	p	7	10	monitoring	250	parola	1	ong	0	no	ID_SV22F12	22	F	2021-11-12_12h01.42.386	THAI_DOC	2021.2.3	MacIntel	60.0024001						0	11	11	11	1
z	1	1.0118						VAPORE	p	6	40	monitoring	0	parola	1	ong	0	no	ID_SV22F12	22	F	2021-11-12_12h01.42.386	THAI_DOC	2021.2.3	MacIntel	60.0024001						0	12	12	12	1
m	1	1.0939						FEDORE	np	6	0	monitoring	250	nonparola	2	ong	0	no	ID_SV22F12	22	F	2021-11-12_12h01.42.386	THAI_DOC	2021.2.3	MacIntel	60.0024001						0	13	13	13	1
z	1	1.3772						MONTONE	p	7	8	monitoring	250	parola	1	ong	0	no	ID_SV22F12	22	F	2021-11-12_12h01.42.386	THAI_DOC	2021.2.3	MacIntel	60.0024001						0	14	14	14	1
m	1	0.9069						CANEZZA	np	7	0	monitoring	0	nonparola	2	ong	0	no	ID_SV22F12	22	F	2021-11-12_12h01.42.386	THAI_DOC	2021.2.3	MacIntel	60.0024001						0	15	15	15	1
m	1	1.0153						RAGINA	np	6	0	monitoring	250	nonparola	2	ong	0	no	ID_SV22F12	22	F	2021-11-12_12h01.42.386	THAI_DOC	2021.2.3	MacIntel	60.0024001						0	16	16	16	1
z	1	0.8953						AGNELLO	p	7	17	monitoring	250	parola	1	ong	0	no	ID_SV22F12	22	F	2021-11-12_12h01.42.386	THAI_DOC	2021.2.3	MacIntel	60.0024001						0	17	17	17	1
m	1	1.278						PINARIO	np	7	0	monitoring	250	nonparola	2	ong	0	no	ID_SV22F12	22	F	2021-11-12_12h01.42.386	THAI_DOC	2021.2.3	MacIntel	60.0024001						0	18	18	18	1
m	1	0.7988						INDANO	np	6	0	monitoring	500	nonparola	2	ong	0	no	ID_SV22F12	22	F	2021-11-12_12h01.42.386	THAI_DOC	2021.2.3	MacIntel	60.0024001						0	19	19	19	1
z	1	0.8947						BISTURI	p	7	8	monitoring	250	parola	1	ong	0	no	ID_SV22F12	22	F	2021-11-12_12h01.42.386	THAI_DOC	2021.2.3	MacIntel	60.0024001						0	20	20	20	1
m	1	0.8959						SECONTO	np	7	0	monitoring	250	nonparola	2	ong	0	no	ID_SV22F12	22	F	2021-11-12_12h01.42.386	THAI_DOC	2021.2.3	MacIntel	60.0024001						0	21	21	21	1
z	0	1.0423						POMATA	p	6	0	monitoring	500	l	1	pmcue	0	no	ID_SV22F12	22	F	2021-11-12_12h01.42.386	THAI_DOC	2021.2.3	MacIntel	60.0024001						0	22	22	22	1
m	1	0.9483						UMETTA	np	6	0	monitoring	250	nonparola	2	ong	0	no	ID_SV22F12	22	F	2021-11-12_12h01.42.386	THAI_DOC	2021.2.3	MacIntel	60.0024001						0	23	23	23	1
z	1	1.3373						FRUSCIO	p	7	9	monitoring	0	parola	1	ong	0	no	ID_SV22F12	22	F	2021-11-12_12h01.42.386	THAI_DOC	2021.2.3	MacIntel	60.0024001						0	24	24	24	1
z	1	0.9123						ORDIGNO	p	7	15	monitoring	250	parola	1	ong	0	no	ID_SV22F12	22	F	2021-11-12_12h01.42.386	THAI_DOC	2021.2.3	MacIntel	60.0024001						0	25	25	25	1
l	0	1.6101						METALO	np	6	0	monitoring	0	nonparola	2	ong	0	no	ID_SV22F12	22	F	2021-11-12_12h01.42.386	THAI_DOC	2021.2.3	MacIntel	60.0024001						0	26	26	26	1
m	1	1.342						GAVERA	np	6	0	monitoring	500	nonparola	2	ong	0	no	ID_SV22F12	22	F	2021-11-12_12h01.42.386	THAI_DOC	2021.2.3	MacIntel	60.0024001						0	27	27	27	1
z	1	0.8596						INSERTO	p	7	9	monitoring	0	parola	1	ong	0	no	ID_SV22F12	22	F	2021-11-12_12h01.42.386	THAI_DOC	2021.2.3	MacIntel	60.0024001						0	28	28	28	1
z	1	1.1776						VICARIO	p	7	9	monitoring	500	parola	1	ong	0	no	ID_SV22F12	22	F	2021-11-12_12h01.42.386	THAI_DOC	2021.2.3	MacIntel	60.0024001						0	29	29	29	1
m	1	1.0724						ACENDA	np	6	0	monitoring	0	nonparola	2	ong	0	no	ID_SV22F12	22	F	2021-11-12_12h01.42.386	THAI_DOC	2021.2.3	MacIntel	60.0024001						0	30	30	30	1
z	1	1.2272						DECADE	p	6	7	monitoring	0	parola	1	ong	0	no	ID_SV22F12	22	F	2021-11-12_12h01.42.386	THAI_DOC	2021.2.3	MacIntel	60.0024001						0	31	31	31	1
	0							PALETE	np	6	0	monitoring	500	nonparola	2	ong	0	no	ID_SV22F12	22	F	2021-11-12_12h01.42.386	THAI_DOC	2021.2.3	MacIntel	60.0024001						0	32	32	32	1
z	1	0.8259						SENAPE	p	6	17	monitoring	500	parola	1	ong	0	no	ID_SV22F12	22	F	2021-11-12_12h01.42.386	THAI_DOC	2021.2.3	MacIntel	60.0024001						0	33	33	33	1
m	1	1.074						TENTONO	np	7	0	monitoring	0	nonparola	2	ong	0	no	ID_SV22F12	22	F	2021-11-12_12h01.42.386	THAI_DOC	2021.2.3	MacIntel	60.0024001						0	34	34	34	1
l	1	1.0604						MANICO	p	6	12	monitoring	0	l	1	pmcue	0	no	ID_SV22F12	22	F	2021-11-12_12h01.42.386	THAI_DOC	2021.2.3	MacIntel	60.0024001						0	35	35	35	1
z	1	1.148						GETTONE	p	7	5	monitoring	250	parola	1	ong	0	no	ID_SV22F12	22	F	2021-11-12_12h01.42.386	THAI_DOC	2021.2.3	MacIntel	60.0024001						0	36	36	36	1
m	1	0.783						CALERA	np	6	0	monitoring	500	nonparola	2	ong	0	no	ID_SV22F12	22	F	2021-11-12_12h01.42.386	THAI_DOC	2021.2.3	MacIntel	60.0024001						0	37	37	37	1
z	1	0.8775						USTIONE	p	7	20	monitoring	500	parola	1	ong	0	no	ID_SV22F12	22	F	2021-11-12_12h01.42.386	THAI_DOC	2021.2.3	MacIntel	60.0024001						0	38	38	38	1
z	1	1.0112						LEGNAME	p	7	7	monitoring	0	parola	1	ong	0	no	ID_SV22F12	22	F	2021-11-12_12h01.42.386	THAI_DOC	2021.2.3	MacIntel	60.0024001						0	39	39	39	1
m	1	1.2156						MODIVO	np	6	0	monitoring	0	nonparola	2	ong	0	no	ID_SV22F12	22	F	2021-11-12_12h01.42.386	THAI_DOC	2021.2.3	MacIntel	60.0024001						0	40	40	40	1
z	1	1.1255						RADURA	p	6	9	monitoring	0	parola	1	ong	0	no	ID_SV22F12	22	F	2021-11-12_12h01.42.386	THAI_DOC	2021.2.3	MacIntel	60.0024001						0	41	41	41	1
m	1	0.8161						TUANTO	np	6	0	monitoring	250	nonparola	2	ong	0	no	ID_SV22F12	22	F	2021-11-12_12h01.42.386	THAI_DOC	2021.2.3	MacIntel	60.0024001						0	42	42	42	1
m	0	0.9596						PICCONE	p	7	11	monitoring	0	parola	1	ong	0	no	ID_SV22F12	22	F	2021-11-12_12h01.42.386	THAI_DOC	2021.2.3	MacIntel	60.0024001						0	43	43	43	1
m	1	0.7934						LACREME	np	7	0	monitoring	250	nonparola	2	ong	0	no	ID_SV22F12	22	F	2021-11-12_12h01.42.386	THAI_DOC	2021.2.3	MacIntel	60.0024001						0	44	44	44	1
	0							DILITTA	np	7	0	monitoring	500	nonparola	2	ong	0	no	ID_SV22F12	22	F	2021-11-12_12h01.42.386	THAI_DOC	2021.2.3	MacIntel	60.0024001						0	45	45	45	1
m	0	0.8567						TOMANTE	np	7	0	monitoring	0	l	2	pmcue	0	no	ID_SV22F12	22	F	2021-11-12_12h01.42.386	THAI_DOC	2021.2.3	MacIntel	60.0024001						0	46	46	46	1
z	1	0.8108						OTTONE	p	6	17	monitoring	500	parola	1	ong	0	no	ID_SV22F12	22	F	2021-11-12_12h01.42.386	THAI_DOC	2021.2.3	MacIntel	60.0024001						0	47	47	47	1
z	1	1.8073						GAZEBO	p	6	8	monitoring	0	parola	1	ong	0	no	ID_SV22F12	22	F	2021-11-12_12h01.42.386	THAI_DOC	2021.2.3	MacIntel	60.0024001						0	48	48	48	1
m	1	0.9939						NENICO	np	6	0	monitoring	250	nonparola	2	ong	0	no	ID_SV22F12	22	F	2021-11-12_12h01.42.386	THAI_DOC	2021.2.3	MacIntel	60.0024001						0	49	49	49	1
	0							ARPIONE	p	7	12	monitoring	250	parola	1	ong	0	no	ID_SV22F12	22	F	2021-11-12_12h01.42.386	THAI_DOC	2021.2.3	MacIntel	60.0024001						0	50	50	50	1
m	1	1.2111						VANIGIA	np	7	0	monitoring	500	nonparola	2	ong	0	no	ID_SV22F12	22	F	2021-11-12_12h01.42.386	THAI_DOC	2021.2.3	MacIntel	60.0024001						0	51	51	51	1
m	1	0.942						EBLISSE	np	7	0	monitoring	0	nonparola	2	ong	0	no	ID_SV22F12	22	F	2021-11-12_12h01.42.386	THAI_DOC	2021.2.3	MacIntel	60.0024001						0	52	52	52	1
z	1	1.5238						CARTINA	p	7	13	monitoring	250	parola	1	ong	0	no	ID_SV22F12	22	F	2021-11-12_12h01.42.386	THAI_DOC	2021.2.3	MacIntel	60.0024001						0	53	53	53	1
m	1	0.741						TECITA	np	6	0	monitoring	500	nonparola	2	ong	0	no	ID_SV22F12	22	F	2021-11-12_12h01.42.386	THAI_DOC	2021.2.3	MacIntel	60.0024001						0	54	54	54	1
	0							FELINO	p	6	9	monitoring	500	parola	1	ong	0	no	ID_SV22F12	22	F	2021-11-12_12h01.42.386	THAI_DOC	2021.2.3	MacIntel	60.0024001						0	55	55	55	1
m	1	0.7729						GINEVRO	np	7	0	monitoring	250	nonparola	2	ong	0	no	ID_SV22F12	22	F	2021-11-12_12h01.42.386	THAI_DOC	2021.2.3	MacIntel	60.0024001						0	56	56	56	1
m	1	0.8074						ELANCO	np	6	0	monitoring	250	nonparola	2	ong	0	no	ID_SV22F12	22	F	2021-11-12_12h01.42.386	THAI_DOC	2021.2.3	MacIntel	60.0024001						0	57	57	57	1
z	1	0.833						BIDONE	p	6	13	monitoring	0	parola	1	ong	0	no	ID_SV22F12	22	F	2021-11-12_12h01.42.386	THAI_DOC	2021.2.3	MacIntel	60.0024001						0	58	58	58	1
z	1	0.9957						LEMURE	p	6	3	monitoring	500	parola	1	ong	0	no	ID_SV22F12	22	F	2021-11-12_12h01.42.386	THAI_DOC	2021.2.3	MacIntel	60.0024001						0	59	59	59	1
z	0	0.7742						SAGOMA	p	6	0	monitoring	250	l	1	pmcue	0	no	ID_SV22F12	22	F	2021-11-12_12h01.42.386	THAI_DOC	2021.2.3	MacIntel	60.0024001						0	60	60	60	1
z	1	0.8777						REPERTO	p	7	7	monitoring	0	parola	1	ong	0	no	ID_SV22F12	22	F	2021-11-12_12h01.42.386	THAI_DOC	2021.2.3	MacIntel	60.0024001						0	61	61	61	1
m	1	0.7242						MIDULLO	np	7	0	monitoring	250	nonparola	2	ong	0	no	ID_SV22F12	22	F	2021-11-12_12h01.42.386	THAI_DOC	2021.2.3	MacIntel	60.0024001						0	62	62	62	1
m	1	0.8412						DANNOLA	np	7	0	monitoring	500	nonparola	2	ong	0	no	ID_SV22F12	22	F	2021-11-12_12h01.42.386	THAI_DOC	2021.2.3	MacIntel	60.0024001						0	63	63	63	1
z	1	0.8271						ORFANO	p	6	9	monitoring	500	parola	1	ong	0	no	ID_SV22F12	22	F	2021-11-12_12h01.42.386	THAI_DOC	2021.2.3	MacIntel	60.0024001						0	64	64	64	1
m	1	1.0288						BANENA	np	6	0	monitoring	250	nonparola	2	ong	0	no	ID_SV22F12	22	F	2021-11-12_12h01.42.386	THAI_DOC	2021.2.3	MacIntel	60.0024001						0	65	65	65	1
m	1	0.8317						FERPATA	np	7	0	monitoring	0	nonparola	2	ong	0	no	ID_SV22F12	22	F	2021-11-12_12h01.42.386	THAI_DOC	2021.2.3	MacIntel	60.0024001						0	66	66	66	1
z	1	1.1064						NEURONE	p	7	11	monitoring	250	parola	1	ong	0	no	ID_SV22F12	22	F	2021-11-12_12h01.42.386	THAI_DOC	2021.2.3	MacIntel	60.0024001						0	67	67	67	1
m	1	1.5571						LATTERA	np	7	0	monitoring	500	nonparola	2	ong	0	no	ID_SV22F12	22	F	2021-11-12_12h01.42.386	THAI_DOC	2021.2.3	MacIntel	60.0024001						0	68	68	68	1
m	1	0.828						GESIONE	np	7	0	monitoring	500	nonparola	2	ong	0	no	ID_SV22F12	22	F	2021-11-12_12h01.42.386	THAI_DOC	2021.2.3	MacIntel	60.0024001						0	69	69	69	1
z	1	0.9291						PEDANA	p	6	18	monitoring	500	parola	1	ong	0	no	ID_SV22F12	22	F	2021-11-12_12h01.42.386	THAI_DOC	2021.2.3	MacIntel	60.0024001						0	70	70	70	1
z	0	0.0005						MACIATA	np	7	0	monitoring	500	l	2	pmcue	0	no	ID_SV22F12	22	F	2021-11-12_12h01.42.386	THAI_DOC	2021.2.3	MacIntel	60.0024001						0	71	71	71	1
m	1	0.7097						FIOLINO	np	7	0	monitoring	250	nonparola	2	ong	0	no	ID_SV22F12	22	F	2021-11-12_12h01.42.386	THAI_DOC	2021.2.3	MacIntel	60.0024001						0	72	72	72	1
z	1	0.8245						INGORGO	p	7	16	monitoring	0	parola	1	ong	0	no	ID_SV22F12	22	F	2021-11-12_12h01.42.386	THAI_DOC	2021.2.3	MacIntel	60.0024001						0	73	73	73	1
m	1	1.211						IMPORO	np	6	0	monitoring	250	nonparola	2	ong	0	no	ID_SV22F12	22	F	2021-11-12_12h01.42.386	THAI_DOC	2021.2.3	MacIntel	60.0024001						0	74	74	74	1
z	1	0.8246						NOBILE	p	6	29	monitoring	500	parola	1	ong	0	no	ID_SV22F12	22	F	2021-11-12_12h01.42.386	THAI_DOC	2021.2.3	MacIntel	60.0024001						0	75	75	75	1
z	1	1.1275						MINIERA	p	7	19	monitoring	500	parola	1	ong	0	no	ID_SV22F12	22	F	2021-11-12_12h01.42.386	THAI_DOC	2021.2.3	MacIntel	60.0024001						0	76	76	76	1
	0							ALLARVE	np	7	0	monitoring	500	nonparola	2	ong	0	no	ID_SV22F12	22	F	2021-11-12_12h01.42.386	THAI_DOC	2021.2.3	MacIntel	60.0024001						0	77	77	77	1
m	1	0.9766						DIBANO	np	6	0	monitoring	250	nonparola	2	ong	0	no	ID_SV22F12	22	F	2021-11-12_12h01.42.386	THAI_DOC	2021.2.3	MacIntel	60.0024001						0	78	78	78	1
m	0	1.0774						FAGOTTO	p	7	7	monitoring	0	parola	1	ong	0	no	ID_SV22F12	22	F	2021-11-12_12h01.42.386	THAI_DOC	2021.2.3	MacIntel	60.0024001						0	79	79	79	1
z	1	0.8306						PALUDE	p	6	13	monitoring	0	parola	1	ong	0	no	ID_SV22F12	22	F	2021-11-12_12h01.42.386	THAI_DOC	2021.2.3	MacIntel	60.0024001						0	80	80	80	1
z	0	0.2443						MUDINO	np	6	0	monitoring	500	nonparola	2	ong	0	no	ID_SV22F12	22	F	2021-11-12_12h01.42.386	THAI_DOC	2021.2.3	MacIntel	60.0024001						0	81	81	81	1
m	1	0.7766						ESTEBA	np	6	0	monitoring	500	nonparola	2	ong	0	no	ID_SV22F12	22	F	2021-11-12_12h01.42.386	THAI_DOC	2021.2.3	MacIntel	60.0024001						0	82	82	82	1
l	1	0.812						MANTIDE	p	7	9	monitoring	250	l	1	pmcue	0	no	ID_SV22F12	22	F	2021-11-12_12h01.42.386	THAI_DOC	2021.2.3	MacIntel	60.0024001						0	83	83	83	1
z	1	1.4503						UVETTA	p	6	11	monitoring	500	parola	1	ong	0	no	ID_SV22F12	22	F	2021-11-12_12h01.42.386	THAI_DOC	2021.2.3	MacIntel	60.0024001						0	84	84	84	1
z	1	0.0008						ESILIO	p	6	41	monitoring	250	parola	1	ong	0	no	ID_SV22F12	22	F	2021-11-12_12h01.42.386	THAI_DOC	2021.2.3	MacIntel	60.0024001						0	85	85	85	1
z	0	1.0279						RECRUTA	np	7	0	monitoring	500	nonparola	2	ong	0	no	ID_SV22F12	22	F	2021-11-12_12h01.42.386	THAI_DOC	2021.2.3	MacIntel	60.0024001						0	86	86	86	1
z	1	1.7615						TIMONE	p	7	31	monitoring	250	parola	1	ong	0	no	ID_SV22F12	22	F	2021-11-12_12h01.42.386	THAI_DOC	2021.2.3	MacIntel	60.0024001						0	87	87	87	1
	0							CAVOLO	p	6	13	monitoring	0	parola	1	ong	0	no	ID_SV22F12	22	F	2021-11-12_12h01.42.386	THAI_DOC	2021.2.3	MacIntel	60.0024001						0	88	88	88	1
m	1	0.8666						NOTTARE	np	7	0	monitoring	500	nonparola	2	ong	0	no	ID_SV22F12	22	F	2021-11-12_12h01.42.386	THAI_DOC	2021.2.3	MacIntel	60.0024001						0	89	89	89	1
m	0	0.798						LICHENE	p	7	7	monitoring	0	parola	1	ong	0	no	ID_SV22F12	22	F	2021-11-12_12h01.42.386	THAI_DOC	2021.2.3	MacIntel	60.0024001						0	90	90	90	1
m	1	1.4766						PUSTINO	np	7	0	monitoring	500	nonparola	2	ong	0	no	ID_SV22F12	22	F	2021-11-12_12h01.42.386	THAI_DOC	2021.2.3	MacIntel	60.0024001						0	91	91	91	1
z	1	1.2943						MULINO	p	6	7	monitoring	0	parola	1	ong	0	no	ID_SV22F12	22	F	2021-11-12_12h01.42.386	THAI_DOC	2021.2.3	MacIntel	60.0024001						0	92	92	92	1
m	1	1.2314						VAROLO	np	6	0	monitoring	0	nonparola	2	ong	0	no	ID_SV22F12	22	F	2021-11-12_12h01.42.386	THAI_DOC	2021.2.3	MacIntel	60.0024001						0	93	93	93	1
z	0	0.0768						ENIGMA	p	6	9	monitoring	500	l	1	pmcue	0	no	ID_SV22F12	22	F	2021-11-12_12h01.42.386	THAI_DOC	2021.2.3	MacIntel	60.0024001						0	94	94	94	1
z	1	0.8594						NARICE	p	6	15	monitoring	250	parola	1	ong	0	no	ID_SV22F12	22	F	2021-11-12_12h01.42.386	THAI_DOC	2021.2.3	MacIntel	60.0024001						0	95	95	95	1
m	1	0.7495						CAVIDE	np	6	0	monitoring	500	nonparola	2	ong	0	no	ID_SV22F12	22	F	2021-11-12_12h01.42.386	THAI_DOC	2021.2.3	MacIntel	60.0024001						0	96	96	96	1
m	1	1.1585						VOLACE	np	6	0	monitoring	0	nonparola	2	ong	0	no	ID_SV22F12	22	F	2021-11-12_12h01.42.386	THAI_DOC	2021.2.3	MacIntel	60.0024001						0	97	97	97	1
m	1	0.9324						SADICE	np	6	0	monitoring	0	nonparola	2	ong	0	no	ID_SV22F12	22	F	2021-11-12_12h01.42.386	THAI_DOC	2021.2.3	MacIntel	60.0024001						0	98	98	98	1
z	1	1.1178						VORTICE	p	7	14	monitoring	250	parola	1	ong	0	no	ID_SV22F12	22	F	2021-11-12_12h01.42.386	THAI_DOC	2021.2.3	MacIntel	60.0024001						0	99	99	99	1
																			ID_SV22F12	22	F	2021-11-12_12h01.42.386	THAI_DOC	2021.2.3	MacIntel	60.0024001											y	1	7.3236	n	1	2.5073	n	1	1.9456
