# Supplementary material for: Thinking about it: the impact of COVID-19-related stimuli on prospective memory
Source: PeerJ. 2023 Nov 16;11:e16389. doi: 10.7717/peerj.16389 (PMC10657566; doi:10.7717/peerj.16389)
Supplement: Supplemental Information 4 — The raw data from both the task and the questionnaire. Both folders are divided in the three conditions (COV, DOC, and NEGA) depending on the presented video clip. [file peerj-11-16389-s004.zip › Data/RAW_Data_Task/DOC_version/MB21F12_doc.csv]

trial_key.keys	trial_key.corr	trial_key.rt	trials_loop_practice.thisRepN	trials_loop_practice.thisTrialN	trials_loop_practice.thisN	trials_loop_practice.thisIndex	trials_loop_practice.ran	stimolo	parolanonparola	lunghezza	frequenza	blocco	jitter	rispcorr	StimTrig	stim_type	stimulus_after	underline	ID_Soggetto*	Età*	Sesso	date	expName	psychopyVersion	OS	frameRate	trials_loop_baseline.thisRepN	trials_loop_baseline.thisTrialN	trials_loop_baseline.thisN	trials_loop_baseline.thisIndex	trials_loop_baseline.ran	trials_loop_attention.thisRepN	trials_loop_attention.thisTrialN	trials_loop_attention.thisN	trials_loop_attention.thisIndex	trials_loop_attention.ran	neutral1_key.keys	neutral1_key.corr	neutral1_key.rt	neutral1_key_2.keys	neutral1_key_2.corr	neutral1_key_2.rt	neutral1_key_3.keys	neutral1_key_3.corr	neutral1_key_3.rt
m	1	1.9144	0	0	0	0	1	ARANCIA	p	7	31	practice	500	parola	1	ong	0	no	MB21F12	21	Femmina	2021-10-12_16h50.52.027	THAI_DOC	2021.2.3	Win32	59.64096141
z	1	1.5514	0	1	1	1	1	RECINA	np	6	0	practice	500	nonparola	2	ong	0	no	MB21F12	21	Femmina	2021-10-12_16h50.52.027	THAI_DOC	2021.2.3	Win32	59.64096141
z	1	1.3893	0	2	2	2	1	TUCCANA	np	7	0	practice	250	nonparola	2	ong	0	no	MB21F12	21	Femmina	2021-10-12_16h50.52.027	THAI_DOC	2021.2.3	Win32	59.64096141
m	1	1.0041	0	3	3	3	1	PETTINE	p	7	1	practice	0	parola	1	ong	0	no	MB21F12	21	Femmina	2021-10-12_16h50.52.027	THAI_DOC	2021.2.3	Win32	59.64096141
z	1	1.4138	0	4	4	4	1	INFITO	np	6	0	practice	500	nonparola	2	ong	0	no	MB21F12	21	Femmina	2021-10-12_16h50.52.027	THAI_DOC	2021.2.3	Win32	59.64096141
m	1	1.1676	0	5	5	5	1	GIUDICE	p	7	374	practice	500	parola	1	ong	0	no	MB21F12	21	Femmina	2021-10-12_16h50.52.027	THAI_DOC	2021.2.3	Win32	59.64096141
	0		0	6	6	6	1	VOLANTE	p	7	89	practice	0	parola	1	ong	0	no	MB21F12	21	Femmina	2021-10-12_16h50.52.027	THAI_DOC	2021.2.3	Win32	59.64096141
z	1	0.9005	0	7	7	7	1	CUBELA	np	6	0	practice	250	nonparola	2	ong	0	no	MB21F12	21	Femmina	2021-10-12_16h50.52.027	THAI_DOC	2021.2.3	Win32	59.64096141
z	1	0.7634	0	8	8	8	1	LUGGINE	np	7	0	practice	0	nonparola	2	ong	0	no	MB21F12	21	Femmina	2021-10-12_16h50.52.027	THAI_DOC	2021.2.3	Win32	59.64096141
m	1	0.8202	0	9	9	9	1	DISEGNO	p	7	201	practice	0	parola	1	ong	0	no	MB21F12	21	Femmina	2021-10-12_16h50.52.027	THAI_DOC	2021.2.3	Win32	59.64096141
m	1	0.6714						RELITTO	p	7	8	baseline	500	parola	1	ong	0	no	MB21F12	21	Femmina	2021-10-12_16h50.52.027	THAI_DOC	2021.2.3	Win32	59.64096141	0	0	0	0	1
z	0	0.7523						GERANIO	p	7	12	baseline	250	parola	1	ong	0	no	MB21F12	21	Femmina	2021-10-12_16h50.52.027	THAI_DOC	2021.2.3	Win32	59.64096141	0	1	1	1	1
z	1	1.0276						VANANGA	np	7	0	baseline	0	nonparola	2	ong	0	no	MB21F12	21	Femmina	2021-10-12_16h50.52.027	THAI_DOC	2021.2.3	Win32	59.64096141	0	2	2	2	1
m	1	0.9387						NATICA	p	6	5	baseline	250	parola	1	ong	0	no	MB21F12	21	Femmina	2021-10-12_16h50.52.027	THAI_DOC	2021.2.3	Win32	59.64096141	0	3	3	3	1
z	1	1.0384						USTELLO	np	7	0	baseline	500	nonparola	2	ong	0	no	MB21F12	21	Femmina	2021-10-12_16h50.52.027	THAI_DOC	2021.2.3	Win32	59.64096141	0	4	4	4	1
m	1	0.6441						METANO	p	6	17	baseline	250	parola	1	ong	0	no	MB21F12	21	Femmina	2021-10-12_16h50.52.027	THAI_DOC	2021.2.3	Win32	59.64096141	0	5	5	5	1
z	1	0.9521						FIURIA	np	6	0	baseline	500	nonparola	2	ong	0	no	MB21F12	21	Femmina	2021-10-12_16h50.52.027	THAI_DOC	2021.2.3	Win32	59.64096141	0	6	6	6	1
m	1	0.7213						SUGHERO	p	7	5	baseline	250	parola	1	ong	0	no	MB21F12	21	Femmina	2021-10-12_16h50.52.027	THAI_DOC	2021.2.3	Win32	59.64096141	0	7	7	7	1
z	1	0.7597						PIROTA	np	6	0	baseline	250	nonparola	2	ong	0	no	MB21F12	21	Femmina	2021-10-12_16h50.52.027	THAI_DOC	2021.2.3	Win32	59.64096141	0	8	8	8	1
z	1	1.135						BAMBORA	np	7	0	baseline	0	nonparola	2	ong	0	no	MB21F12	21	Femmina	2021-10-12_16h50.52.027	THAI_DOC	2021.2.3	Win32	59.64096141	0	9	9	9	1
m	1	0.9346						PETALO	p	6	27	baseline	250	parola	1	ong	0	no	MB21F12	21	Femmina	2021-10-12_16h50.52.027	THAI_DOC	2021.2.3	Win32	59.64096141	0	10	10	10	1
m	1	0.7896						ELMETTO	p	7	5	baseline	0	parola	1	ong	0	no	MB21F12	21	Femmina	2021-10-12_16h50.52.027	THAI_DOC	2021.2.3	Win32	59.64096141	0	11	11	11	1
z	1	0.8069						DOBILE	np	6	0	baseline	250	nonparola	2	ong	0	no	MB21F12	21	Femmina	2021-10-12_16h50.52.027	THAI_DOC	2021.2.3	Win32	59.64096141	0	12	12	12	1
m	1	0.9262						BAVERO	p	6	7	baseline	0	parola	1	ong	0	no	MB21F12	21	Femmina	2021-10-12_16h50.52.027	THAI_DOC	2021.2.3	Win32	59.64096141	0	13	13	13	1
m	1	0.9549						VALENZA	p	7	10	baseline	500	parola	1	ong	0	no	MB21F12	21	Femmina	2021-10-12_16h50.52.027	THAI_DOC	2021.2.3	Win32	59.64096141	0	14	14	14	1
z	1	0.7707						ORDONE	np	6	0	baseline	250	nonparola	2	ong	0	no	MB21F12	21	Femmina	2021-10-12_16h50.52.027	THAI_DOC	2021.2.3	Win32	59.64096141	0	15	15	15	1
z	1	1.1874						TERPONE	np	7	0	baseline	250	nonparola	2	ong	0	no	MB21F12	21	Femmina	2021-10-12_16h50.52.027	THAI_DOC	2021.2.3	Win32	59.64096141	0	16	16	16	1
m	1	0.8366						INCHINO	p	7	10	baseline	250	parola	1	ong	0	no	MB21F12	21	Femmina	2021-10-12_16h50.52.027	THAI_DOC	2021.2.3	Win32	59.64096141	0	17	17	17	1
m	1	0.9234						ETTARO	p	6	31	baseline	0	parola	1	ong	0	no	MB21F12	21	Femmina	2021-10-12_16h50.52.027	THAI_DOC	2021.2.3	Win32	59.64096141	0	18	18	18	1
z	1	0.8711						LUVACA	np	6	0	baseline	250	nonparola	2	ong	0	no	MB21F12	21	Femmina	2021-10-12_16h50.52.027	THAI_DOC	2021.2.3	Win32	59.64096141	0	19	19	19	1
m	1	0.635						DUETTO	p	6	23	baseline	500	parola	1	ong	0	no	MB21F12	21	Femmina	2021-10-12_16h50.52.027	THAI_DOC	2021.2.3	Win32	59.64096141	0	20	20	20	1
z	1	0.8922						PUPILE	np	6	0	baseline	250	nonparola	2	ong	0	no	MB21F12	21	Femmina	2021-10-12_16h50.52.027	THAI_DOC	2021.2.3	Win32	59.64096141	0	21	21	21	1
z	1	0.7913						STOVACO	np	7	0	baseline	0	nonparola	2	ong	0	no	MB21F12	21	Femmina	2021-10-12_16h50.52.027	THAI_DOC	2021.2.3	Win32	59.64096141	0	22	22	22	1
m	1	0.6372						BARILE	p	6	7	baseline	500	parola	1	ong	0	no	MB21F12	21	Femmina	2021-10-12_16h50.52.027	THAI_DOC	2021.2.3	Win32	59.64096141	0	23	23	23	1
z	1	1.0372						RANAIO	np	6	0	baseline	250	nonparola	2	ong	0	no	MB21F12	21	Femmina	2021-10-12_16h50.52.027	THAI_DOC	2021.2.3	Win32	59.64096141	0	24	24	24	1
m	1	0.7027						CAVERNA	p	7	14	baseline	250	parola	1	ong	0	no	MB21F12	21	Femmina	2021-10-12_16h50.52.027	THAI_DOC	2021.2.3	Win32	59.64096141	0	25	25	25	1
z	1	1.0714						ROTOIA	np	7	0	baseline	500	nonparola	2	ong	0	no	MB21F12	21	Femmina	2021-10-12_16h50.52.027	THAI_DOC	2021.2.3	Win32	59.64096141	0	26	26	26	1
m	1	1.5725						ALTURA	p	6	8	baseline	500	parola	1	ong	0	no	MB21F12	21	Femmina	2021-10-12_16h50.52.027	THAI_DOC	2021.2.3	Win32	59.64096141	0	27	27	27	1
m	1	1.2708						DIPINTO	p	7	21	baseline	0	parola	1	ong	0	no	MB21F12	21	Femmina	2021-10-12_16h50.52.027	THAI_DOC	2021.2.3	Win32	59.64096141	0	28	28	28	1
m	1	0.7187						LEGUME	p	6	11	baseline	250	parola	1	ong	0	no	MB21F12	21	Femmina	2021-10-12_16h50.52.027	THAI_DOC	2021.2.3	Win32	59.64096141	0	29	29	29	1
z	1	0.9565						FEDINO	np	6	0	baseline	500	nonparola	2	ong	0	no	MB21F12	21	Femmina	2021-10-12_16h50.52.027	THAI_DOC	2021.2.3	Win32	59.64096141	0	30	30	30	1
m	1	0.6684						MENSOLA	p	7	7	baseline	0	parola	1	ong	0	no	MB21F12	21	Femmina	2021-10-12_16h50.52.027	THAI_DOC	2021.2.3	Win32	59.64096141	0	31	31	31	1
z	1	1.0031						ALCUME	np	6	0	baseline	500	nonparola	2	ong	0	no	MB21F12	21	Femmina	2021-10-12_16h50.52.027	THAI_DOC	2021.2.3	Win32	59.64096141	0	32	32	32	1
m	1	1.0797						INNESTO	p	6	13	baseline	0	parola	1	ong	0	no	MB21F12	21	Femmina	2021-10-12_16h50.52.027	THAI_DOC	2021.2.3	Win32	59.64096141	0	33	33	33	1
z	1	0.7868						LAVENDA	np	7	0	baseline	0	nonparola	2	ong	0	no	MB21F12	21	Femmina	2021-10-12_16h50.52.027	THAI_DOC	2021.2.3	Win32	59.64096141	0	34	34	34	1
m	1	0.9201						SLAVINA	p	7	5	baseline	500	parola	1	ong	0	no	MB21F12	21	Femmina	2021-10-12_16h50.52.027	THAI_DOC	2021.2.3	Win32	59.64096141	0	35	35	35	1
m	1	0.5758						ORMONE	p	6	6	baseline	500	parola	1	ong	0	no	MB21F12	21	Femmina	2021-10-12_16h50.52.027	THAI_DOC	2021.2.3	Win32	59.64096141	0	36	36	36	1
z	1	1.1624						UMIONE	np	6	0	baseline	0	nonparola	2	ong	0	no	MB21F12	21	Femmina	2021-10-12_16h50.52.027	THAI_DOC	2021.2.3	Win32	59.64096141	0	37	37	37	1
m	1	0.5873						SALAME	p	6	14	baseline	0	parola	1	ong	0	no	MB21F12	21	Femmina	2021-10-12_16h50.52.027	THAI_DOC	2021.2.3	Win32	59.64096141	0	38	38	38	1
m	0	0.6548						GANDOLA	np	7	0	baseline	500	nonparola	2	ong	0	no	MB21F12	21	Femmina	2021-10-12_16h50.52.027	THAI_DOC	2021.2.3	Win32	59.64096141	0	39	39	39	1
m	0	0.5446						DIGEGNO	np	7	0	baseline	500	nonparola	2	ong	0	no	MB21F12	21	Femmina	2021-10-12_16h50.52.027	THAI_DOC	2021.2.3	Win32	59.64096141	0	40	40	40	1
z	1	1.3358						BACRECA	np	7	0	baseline	0	nonparola	2	ong	0	no	MB21F12	21	Femmina	2021-10-12_16h50.52.027	THAI_DOC	2021.2.3	Win32	59.64096141	0	41	41	41	1
m	1	0.7372						RUDERE	p	6	8	baseline	250	parola	1	ong	0	no	MB21F12	21	Femmina	2021-10-12_16h50.52.027	THAI_DOC	2021.2.3	Win32	59.64096141	0	42	42	42	1
z	1	0.9288						OSCITE	np	6	0	baseline	250	nonparola	2	ong	0	no	MB21F12	21	Femmina	2021-10-12_16h50.52.027	THAI_DOC	2021.2.3	Win32	59.64096141	0	43	43	43	1
m	1	0.7079						NETTARE	p	7	14	baseline	500	parola	1	ong	0	no	MB21F12	21	Femmina	2021-10-12_16h50.52.027	THAI_DOC	2021.2.3	Win32	59.64096141	0	44	44	44	1
z	1	1.1267						PENTERA	np	7	0	baseline	0	nonparola	2	ong	0	no	MB21F12	21	Femmina	2021-10-12_16h50.52.027	THAI_DOC	2021.2.3	Win32	59.64096141	0	45	45	45	1
z	1	0.8717						NEBOZIO	np	7	0	baseline	250	nonparola	2	ong	0	no	MB21F12	21	Femmina	2021-10-12_16h50.52.027	THAI_DOC	2021.2.3	Win32	59.64096141	0	46	46	46	1
m	1	0.8385						ZATTERA	p	7	14	baseline	500	parola	1	ong	0	no	MB21F12	21	Femmina	2021-10-12_16h50.52.027	THAI_DOC	2021.2.3	Win32	59.64096141	0	47	47	47	1
m	1	0.7353						LAMIERA	p	7	11	baseline	500	parola	1	ong	0	no	MB21F12	21	Femmina	2021-10-12_16h50.52.027	THAI_DOC	2021.2.3	Win32	59.64096141	0	48	48	48	1
z	1	0.9955						CULINA	np	6	0	baseline	500	nonparola	2	ong	0	no	MB21F12	21	Femmina	2021-10-12_16h50.52.027	THAI_DOC	2021.2.3	Win32	59.64096141	0	49	49	49	1
m	1	1.2035						FALANGE	p	7	9	baseline	250	parola	1	ong	0	no	MB21F12	21	Femmina	2021-10-12_16h50.52.027	THAI_DOC	2021.2.3	Win32	59.64096141	0	50	50	50	1
m	1	0.8452						PEDALE	p	6	16	baseline	500	parola	1	ong	0	no	MB21F12	21	Femmina	2021-10-12_16h50.52.027	THAI_DOC	2021.2.3	Win32	59.64096141	0	51	51	51	1
z	1	1.0611						METARDO	np	7	0	baseline	500	nonparola	2	ong	0	no	MB21F12	21	Femmina	2021-10-12_16h50.52.027	THAI_DOC	2021.2.3	Win32	59.64096141	0	52	52	52	1
m	1	0.7375						EMPORIO	p	7	3	baseline	250	parola	1	ong	0	no	MB21F12	21	Femmina	2021-10-12_16h50.52.027	THAI_DOC	2021.2.3	Win32	59.64096141	0	53	53	53	1
z	1	1.1707						TAPORE	np	6	0	baseline	0	nonparola	2	ong	0	no	MB21F12	21	Femmina	2021-10-12_16h50.52.027	THAI_DOC	2021.2.3	Win32	59.64096141	0	54	54	54	1
z	1	1.3117						DENTIDE	np	7	0	baseline	250	nonparola	2	ong	0	no	MB21F12	21	Femmina	2021-10-12_16h50.52.027	THAI_DOC	2021.2.3	Win32	59.64096141	0	55	55	55	1
z	1	1.1517						SEPERTO	np	7	0	baseline	500	nonparola	2	ong	0	no	MB21F12	21	Femmina	2021-10-12_16h50.52.027	THAI_DOC	2021.2.3	Win32	59.64096141	0	56	56	56	1
m	1	0.6859						MUCOSA	p	6	6	baseline	500	parola	1	ong	0	no	MB21F12	21	Femmina	2021-10-12_16h50.52.027	THAI_DOC	2021.2.3	Win32	59.64096141	0	57	57	57	1
z	1	0.889						BECULLA	np	7	0	baseline	250	nonparola	2	ong	0	no	MB21F12	21	Femmina	2021-10-12_16h50.52.027	THAI_DOC	2021.2.3	Win32	59.64096141	0	58	58	58	1
m	1	0.7021						FUCINA	p	6	8	baseline	250	parola	1	ong	0	no	MB21F12	21	Femmina	2021-10-12_16h50.52.027	THAI_DOC	2021.2.3	Win32	59.64096141	0	59	59	59	1
m	1	0.7522						ECLISSI	p	7	5	baseline	0	parola	1	ong	0	no	MB21F12	21	Femmina	2021-10-12_16h50.52.027	THAI_DOC	2021.2.3	Win32	59.64096141	0	60	60	60	1
m	1	0.6867						TROFEO	p	6	23	baseline	250	parola	1	ong	0	no	MB21F12	21	Femmina	2021-10-12_16h50.52.027	THAI_DOC	2021.2.3	Win32	59.64096141	0	61	61	61	1
m	1	0.7587						ROTTAME	p	7	7	baseline	0	parola	1	ong	0	no	MB21F12	21	Femmina	2021-10-12_16h50.52.027	THAI_DOC	2021.2.3	Win32	59.64096141	0	62	62	62	1
z	1	0.9369						MENDOLO	np	7	0	baseline	500	nonparola	2	ong	0	no	MB21F12	21	Femmina	2021-10-12_16h50.52.027	THAI_DOC	2021.2.3	Win32	59.64096141	0	63	63	63	1
z	1	0.9563						ARSINE	np	6	0	baseline	250	nonparola	2	ong	0	no	MB21F12	21	Femmina	2021-10-12_16h50.52.027	THAI_DOC	2021.2.3	Win32	59.64096141	0	64	64	64	1
m	1	0.6523						TISANA	p	6	7	baseline	0	parola	1	ong	0	no	MB21F12	21	Femmina	2021-10-12_16h50.52.027	THAI_DOC	2021.2.3	Win32	59.64096141	0	65	65	65	1
z	1	0.9703						ORLINO	np	6	0	baseline	0	nonparola	2	ong	0	no	MB21F12	21	Femmina	2021-10-12_16h50.52.027	THAI_DOC	2021.2.3	Win32	59.64096141	0	66	66	66	1
m	1	1.2727						ARINGA	p	6	9	baseline	500	parola	1	ong	0	no	MB21F12	21	Femmina	2021-10-12_16h50.52.027	THAI_DOC	2021.2.3	Win32	59.64096141	0	67	67	67	1
z	1	1.4212						TENGINE	np	7	0	baseline	0	nonparola	2	ong	0	no	MB21F12	21	Femmina	2021-10-12_16h50.52.027	THAI_DOC	2021.2.3	Win32	59.64096141	0	68	68	68	1
m	1	0.621						ATTICO	p	6	6	baseline	500	parola	1	ong	0	no	MB21F12	21	Femmina	2021-10-12_16h50.52.027	THAI_DOC	2021.2.3	Win32	59.64096141	0	69	69	69	1
z	1	0.9712						VENORE	np	6	0	baseline	250	nonparola	2	ong	0	no	MB21F12	21	Femmina	2021-10-12_16h50.52.027	THAI_DOC	2021.2.3	Win32	59.64096141	0	70	70	70	1
z	0	0.7882						DARSENA	p	7	9	baseline	0	parola	1	ong	0	no	MB21F12	21	Femmina	2021-10-12_16h50.52.027	THAI_DOC	2021.2.3	Win32	59.64096141	0	71	71	71	1
z	1	1.44						ALCIERE	np	7	0	baseline	250	nonparola	2	ong	0	no	MB21F12	21	Femmina	2021-10-12_16h50.52.027	THAI_DOC	2021.2.3	Win32	59.64096141	0	72	72	72	1
z	1	0.9534						ENTIMO	np	6	0	baseline	0	nonparola	2	ong	0	no	MB21F12	21	Femmina	2021-10-12_16h50.52.027	THAI_DOC	2021.2.3	Win32	59.64096141	0	73	73	73	1
m	1	0.7036						LIVIDO	p	6	8	baseline	500	parola	1	ong	0	no	MB21F12	21	Femmina	2021-10-12_16h50.52.027	THAI_DOC	2021.2.3	Win32	59.64096141	0	74	74	74	1
m	1	0.6261						NAUSEA	p	6	15	baseline	0	parola	1	ong	0	no	MB21F12	21	Femmina	2021-10-12_16h50.52.027	THAI_DOC	2021.2.3	Win32	59.64096141	0	75	75	75	1
z	1	0.9034						VERCACE	np	7	0	baseline	500	nonparola	2	ong	0	no	MB21F12	21	Femmina	2021-10-12_16h50.52.027	THAI_DOC	2021.2.3	Win32	59.64096141	0	76	76	76	1
m	1	0.7411						COFANO	p	6	9	baseline	0	parola	1	ong	0	no	MB21F12	21	Femmina	2021-10-12_16h50.52.027	THAI_DOC	2021.2.3	Win32	59.64096141	0	77	77	77	1
z	1	0.8851						USPICIO	np	7	0	baseline	250	nonparola	2	ong	0	no	MB21F12	21	Femmina	2021-10-12_16h50.52.027	THAI_DOC	2021.2.3	Win32	59.64096141	0	78	78	78	1
m	1	0.6858						IMBUTO	p	6	9	baseline	0	parola	1	ong	0	no	MB21F12	21	Femmina	2021-10-12_16h50.52.027	THAI_DOC	2021.2.3	Win32	59.64096141	0	79	79	79	1
z	1	0.9209						SADIVA	np	6	0	baseline	500	nonparola	2	ong	0	no	MB21F12	21	Femmina	2021-10-12_16h50.52.027	THAI_DOC	2021.2.3	Win32	59.64096141	0	80	80	80	1
m	1	0.7568						BOZZOLO	p	7	7	baseline	0	parola	1	ong	0	no	MB21F12	21	Femmina	2021-10-12_16h50.52.027	THAI_DOC	2021.2.3	Win32	59.64096141	0	81	81	81	1
z	1	0.7558						OMPICCIO	np	7	0	baseline	0	nonparola	2	ong	0	no	MB21F12	21	Femmina	2021-10-12_16h50.52.027	THAI_DOC	2021.2.3	Win32	59.64096141	0	82	82	82	1
z	1	1.1015						LIMPONE	np	7	0	baseline	500	nonparola	2	ong	0	no	MB21F12	21	Femmina	2021-10-12_16h50.52.027	THAI_DOC	2021.2.3	Win32	59.64096141	0	83	83	83	1
z	1	1.2238						NARCICO	np	7	0	baseline	250	nonparola	2	ong	0	no	MB21F12	21	Femmina	2021-10-12_16h50.52.027	THAI_DOC	2021.2.3	Win32	59.64096141	0	84	84	84	1
m	1	0.7355						PASCOLO	p	7	7	baseline	0	parola	1	ong	0	no	MB21F12	21	Femmina	2021-10-12_16h50.52.027	THAI_DOC	2021.2.3	Win32	59.64096141	0	85	85	85	1
m	0	1.6728						INSOGNA	np	7	0	baseline	250	nonparola	2	ong	0	no	MB21F12	21	Femmina	2021-10-12_16h50.52.027	THAI_DOC	2021.2.3	Win32	59.64096141	0	86	86	86	1
m	1	1.2375						PATINA	p	6	14	baseline	250	parola	1	ong	0	no	MB21F12	21	Femmina	2021-10-12_16h50.52.027	THAI_DOC	2021.2.3	Win32	59.64096141	0	87	87	87	1
z	1	0.8372						ADOLTO	np	7	0	baseline	0	nonparola	2	ong	0	no	MB21F12	21	Femmina	2021-10-12_16h50.52.027	THAI_DOC	2021.2.3	Win32	59.64096141	0	88	88	88	1
m	1	1.3208						UTENTE	p	6	34	baseline	0	parola	1	ong	0	no	MB21F12	21	Femmina	2021-10-12_16h50.52.027	THAI_DOC	2021.2.3	Win32	59.64096141	0	89	89	89	1
z	1	0.8544						CIPELLA	np	7	0	baseline	500	nonparola	2	ong	0	no	MB21F12	21	Femmina	2021-10-12_16h50.52.027	THAI_DOC	2021.2.3	Win32	59.64096141	0	90	90	90	1
m	1	0.8206						GINEPRO	p	7	10	baseline	0	parola	1	ong	0	no	MB21F12	21	Femmina	2021-10-12_16h50.52.027	THAI_DOC	2021.2.3	Win32	59.64096141	0	91	91	91	1
z	1	0.8886						NONATO	np	6	0	baseline	500	nonparola	2	ong	0	no	MB21F12	21	Femmina	2021-10-12_16h50.52.027	THAI_DOC	2021.2.3	Win32	59.64096141	0	92	92	92	1
m	1	1.1265						CALICE	p	6	10	baseline	0	parola	1	ong	0	no	MB21F12	21	Femmina	2021-10-12_16h50.52.027	THAI_DOC	2021.2.3	Win32	59.64096141	0	93	93	93	1
m	1	0.7467						TORACE	p	6	31	baseline	250	parola	1	ong	0	no	MB21F12	21	Femmina	2021-10-12_16h50.52.027	THAI_DOC	2021.2.3	Win32	59.64096141	0	94	94	94	1
z	0	0.8405						REDINE	p	6	8	baseline	500	parola	1	ong	0	no	MB21F12	21	Femmina	2021-10-12_16h50.52.027	THAI_DOC	2021.2.3	Win32	59.64096141	0	95	95	95	1
m	1	0.6426						GOMITO	p	6	35	baseline	0	parola	1	ong	0	no	MB21F12	21	Femmina	2021-10-12_16h50.52.027	THAI_DOC	2021.2.3	Win32	59.64096141	0	96	96	96	1
z	1	0.9871						INGENSO	np	7	0	baseline	500	nonparola	2	ong	0	no	MB21F12	21	Femmina	2021-10-12_16h50.52.027	THAI_DOC	2021.2.3	Win32	59.64096141	0	97	97	97	1
z	1	0.8543						COVALLO	np	7	0	baseline	250	nonparola	2	ong	0	no	MB21F12	21	Femmina	2021-10-12_16h50.52.027	THAI_DOC	2021.2.3	Win32	59.64096141	0	98	98	98	1
m	1	0.6409						MONACO	p	6	24	baseline	250	parola	1	ong	0	no	MB21F12	21	Femmina	2021-10-12_16h50.52.027	THAI_DOC	2021.2.3	Win32	59.64096141	0	99	99	99	1
m	1	1.4699						DILUVIO	p	7	34	monitoring	0	parola	1	ong	0	no	MB21F12	21	Femmina	2021-10-12_16h50.52.027	THAI_DOC	2021.2.3	Win32	59.64096141						0	0	0	0	1
z	1	1.2915						PADATO	np	6	0	monitoring	250	nonparola	2	ong	0	no	MB21F12	21	Femmina	2021-10-12_16h50.52.027	THAI_DOC	2021.2.3	Win32	59.64096141						0	1	1	1	1
m	1	1.1035						STIVALE	p	7	10	monitoring	0	parola	1	ong	0	no	MB21F12	21	Femmina	2021-10-12_16h50.52.027	THAI_DOC	2021.2.3	Win32	59.64096141						0	2	2	2	1
z	1	1.0691						BAMMINO	np	7	0	monitoring	0	nonparola	2	ong	0	no	MB21F12	21	Femmina	2021-10-12_16h50.52.027	THAI_DOC	2021.2.3	Win32	59.64096141						0	3	3	3	1
z	1	1.3219						NUDOLA	np	6	0	monitoring	250	nonparola	2	ong	0	no	MB21F12	21	Femmina	2021-10-12_16h50.52.027	THAI_DOC	2021.2.3	Win32	59.64096141						0	4	4	4	1
m	1	1.6213						ZAMPINO	p	7	6	monitoring	500	parola	1	ong	0	no	MB21F12	21	Femmina	2021-10-12_16h50.52.027	THAI_DOC	2021.2.3	Win32	59.64096141						0	5	5	5	1
m	1	1.252						CALDAIA	p	7	12	monitoring	250	parola	1	ong	0	no	MB21F12	21	Femmina	2021-10-12_16h50.52.027	THAI_DOC	2021.2.3	Win32	59.64096141						0	6	6	6	1
z	1	1.1412						FULGINE	np	7	0	monitoring	0	nonparola	2	ong	0	no	MB21F12	21	Femmina	2021-10-12_16h50.52.027	THAI_DOC	2021.2.3	Win32	59.64096141						0	7	7	7	1
m	1	1.0014						URANIO	p	6	9	monitoring	250	parola	1	ong	0	no	MB21F12	21	Femmina	2021-10-12_16h50.52.027	THAI_DOC	2021.2.3	Win32	59.64096141						0	8	8	8	1
z	1	0.892						APISSO	np	6	0	monitoring	500	nonparola	2	ong	0	no	MB21F12	21	Femmina	2021-10-12_16h50.52.027	THAI_DOC	2021.2.3	Win32	59.64096141						0	9	9	9	1
l	1	1.5411						CAGERMA	np	7	0	monitoring	0	l	2	pmcue	0	no	MB21F12	21	Femmina	2021-10-12_16h50.52.027	THAI_DOC	2021.2.3	Win32	59.64096141						0	10	10	10	1
m	1	1.08						TAZZINA	p	7	10	monitoring	250	parola	1	ong	0	no	MB21F12	21	Femmina	2021-10-12_16h50.52.027	THAI_DOC	2021.2.3	Win32	59.64096141						0	11	11	11	1
m	1	0.9423						VAPORE	p	6	40	monitoring	0	parola	1	ong	0	no	MB21F12	21	Femmina	2021-10-12_16h50.52.027	THAI_DOC	2021.2.3	Win32	59.64096141						0	12	12	12	1
z	1	1.286						FEDORE	np	6	0	monitoring	250	nonparola	2	ong	0	no	MB21F12	21	Femmina	2021-10-12_16h50.52.027	THAI_DOC	2021.2.3	Win32	59.64096141						0	13	13	13	1
m	1	1.2878						MONTONE	p	7	8	monitoring	250	parola	1	ong	0	no	MB21F12	21	Femmina	2021-10-12_16h50.52.027	THAI_DOC	2021.2.3	Win32	59.64096141						0	14	14	14	1
z	1	1.4037						CANEZZA	np	7	0	monitoring	0	nonparola	2	ong	0	no	MB21F12	21	Femmina	2021-10-12_16h50.52.027	THAI_DOC	2021.2.3	Win32	59.64096141						0	15	15	15	1
z	1	1.3041						RAGINA	np	6	0	monitoring	250	nonparola	2	ong	0	no	MB21F12	21	Femmina	2021-10-12_16h50.52.027	THAI_DOC	2021.2.3	Win32	59.64096141						0	16	16	16	1
m	1	1.1083						AGNELLO	p	7	17	monitoring	250	parola	1	ong	0	no	MB21F12	21	Femmina	2021-10-12_16h50.52.027	THAI_DOC	2021.2.3	Win32	59.64096141						0	17	17	17	1
z	1	1.4061						PINARIO	np	7	0	monitoring	250	nonparola	2	ong	0	no	MB21F12	21	Femmina	2021-10-12_16h50.52.027	THAI_DOC	2021.2.3	Win32	59.64096141						0	18	18	18	1
z	1	1.1556						INDANO	np	6	0	monitoring	500	nonparola	2	ong	0	no	MB21F12	21	Femmina	2021-10-12_16h50.52.027	THAI_DOC	2021.2.3	Win32	59.64096141						0	19	19	19	1
m	1	0.9517						BISTURI	p	7	8	monitoring	250	parola	1	ong	0	no	MB21F12	21	Femmina	2021-10-12_16h50.52.027	THAI_DOC	2021.2.3	Win32	59.64096141						0	20	20	20	1
z	1	1.261						SECONTO	np	7	0	monitoring	250	nonparola	2	ong	0	no	MB21F12	21	Femmina	2021-10-12_16h50.52.027	THAI_DOC	2021.2.3	Win32	59.64096141						0	21	21	21	1
l	1	1.088						POMATA	p	6	0	monitoring	500	l	1	pmcue	0	no	MB21F12	21	Femmina	2021-10-12_16h50.52.027	THAI_DOC	2021.2.3	Win32	59.64096141						0	22	22	22	1
z	1	1.4053						UMETTA	np	6	0	monitoring	250	nonparola	2	ong	0	no	MB21F12	21	Femmina	2021-10-12_16h50.52.027	THAI_DOC	2021.2.3	Win32	59.64096141						0	23	23	23	1
m	1	1.0014						FRUSCIO	p	7	9	monitoring	0	parola	1	ong	0	no	MB21F12	21	Femmina	2021-10-12_16h50.52.027	THAI_DOC	2021.2.3	Win32	59.64096141						0	24	24	24	1
m	1	0.9522						ORDIGNO	p	7	15	monitoring	250	parola	1	ong	0	no	MB21F12	21	Femmina	2021-10-12_16h50.52.027	THAI_DOC	2021.2.3	Win32	59.64096141						0	25	25	25	1
z	1	1.5211						METALO	np	6	0	monitoring	0	nonparola	2	ong	0	no	MB21F12	21	Femmina	2021-10-12_16h50.52.027	THAI_DOC	2021.2.3	Win32	59.64096141						0	26	26	26	1
z	1	1.2359						GAVERA	np	6	0	monitoring	500	nonparola	2	ong	0	no	MB21F12	21	Femmina	2021-10-12_16h50.52.027	THAI_DOC	2021.2.3	Win32	59.64096141						0	27	27	27	1
z	0	1.5037						INSERTO	p	7	9	monitoring	0	parola	1	ong	0	no	MB21F12	21	Femmina	2021-10-12_16h50.52.027	THAI_DOC	2021.2.3	Win32	59.64096141						0	28	28	28	1
m	1	0.9705						VICARIO	p	7	9	monitoring	500	parola	1	ong	0	no	MB21F12	21	Femmina	2021-10-12_16h50.52.027	THAI_DOC	2021.2.3	Win32	59.64096141						0	29	29	29	1
z	1	1.0022						ACENDA	np	6	0	monitoring	0	nonparola	2	ong	0	no	MB21F12	21	Femmina	2021-10-12_16h50.52.027	THAI_DOC	2021.2.3	Win32	59.64096141						0	30	30	30	1
m	1	0.9628						DECADE	p	6	7	monitoring	0	parola	1	ong	0	no	MB21F12	21	Femmina	2021-10-12_16h50.52.027	THAI_DOC	2021.2.3	Win32	59.64096141						0	31	31	31	1
z	1	1.088						PALETE	np	6	0	monitoring	500	nonparola	2	ong	0	no	MB21F12	21	Femmina	2021-10-12_16h50.52.027	THAI_DOC	2021.2.3	Win32	59.64096141						0	32	32	32	1
m	1	0.7541						SENAPE	p	6	17	monitoring	500	parola	1	ong	0	no	MB21F12	21	Femmina	2021-10-12_16h50.52.027	THAI_DOC	2021.2.3	Win32	59.64096141						0	33	33	33	1
z	1	1.3018						TENTONO	np	7	0	monitoring	0	nonparola	2	ong	0	no	MB21F12	21	Femmina	2021-10-12_16h50.52.027	THAI_DOC	2021.2.3	Win32	59.64096141						0	34	34	34	1
l	1	0.9691						MANICO	p	6	12	monitoring	0	l	1	pmcue	0	no	MB21F12	21	Femmina	2021-10-12_16h50.52.027	THAI_DOC	2021.2.3	Win32	59.64096141						0	35	35	35	1
m	1	0.7723						GETTONE	p	7	5	monitoring	250	parola	1	ong	0	no	MB21F12	21	Femmina	2021-10-12_16h50.52.027	THAI_DOC	2021.2.3	Win32	59.64096141						0	36	36	36	1
z	1	1.2621						CALERA	np	6	0	monitoring	500	nonparola	2	ong	0	no	MB21F12	21	Femmina	2021-10-12_16h50.52.027	THAI_DOC	2021.2.3	Win32	59.64096141						0	37	37	37	1
m	1	0.7522						USTIONE	p	7	20	monitoring	500	parola	1	ong	0	no	MB21F12	21	Femmina	2021-10-12_16h50.52.027	THAI_DOC	2021.2.3	Win32	59.64096141						0	38	38	38	1
m	1	1.5039						LEGNAME	p	7	7	monitoring	0	parola	1	ong	0	no	MB21F12	21	Femmina	2021-10-12_16h50.52.027	THAI_DOC	2021.2.3	Win32	59.64096141						0	39	39	39	1
z	1	1.3861						MODIVO	np	6	0	monitoring	0	nonparola	2	ong	0	no	MB21F12	21	Femmina	2021-10-12_16h50.52.027	THAI_DOC	2021.2.3	Win32	59.64096141						0	40	40	40	1
m	1	0.7855						RADURA	p	6	9	monitoring	0	parola	1	ong	0	no	MB21F12	21	Femmina	2021-10-12_16h50.52.027	THAI_DOC	2021.2.3	Win32	59.64096141						0	41	41	41	1
z	1	1.1537						TUANTO	np	6	0	monitoring	250	nonparola	2	ong	0	no	MB21F12	21	Femmina	2021-10-12_16h50.52.027	THAI_DOC	2021.2.3	Win32	59.64096141						0	42	42	42	1
m	1	0.6931						PICCONE	p	7	11	monitoring	0	parola	1	ong	0	no	MB21F12	21	Femmina	2021-10-12_16h50.52.027	THAI_DOC	2021.2.3	Win32	59.64096141						0	43	43	43	1
z	1	1.4535						LACREME	np	7	0	monitoring	250	nonparola	2	ong	0	no	MB21F12	21	Femmina	2021-10-12_16h50.52.027	THAI_DOC	2021.2.3	Win32	59.64096141						0	44	44	44	1
z	1	1.1702						DILITTA	np	7	0	monitoring	500	nonparola	2	ong	0	no	MB21F12	21	Femmina	2021-10-12_16h50.52.027	THAI_DOC	2021.2.3	Win32	59.64096141						0	45	45	45	1
l	1	0.8867						TOMANTE	np	7	0	monitoring	0	l	2	pmcue	0	no	MB21F12	21	Femmina	2021-10-12_16h50.52.027	THAI_DOC	2021.2.3	Win32	59.64096141						0	46	46	46	1
m	1	1.0377						OTTONE	p	6	17	monitoring	500	parola	1	ong	0	no	MB21F12	21	Femmina	2021-10-12_16h50.52.027	THAI_DOC	2021.2.3	Win32	59.64096141						0	47	47	47	1
m	1	1.3541						GAZEBO	p	6	8	monitoring	0	parola	1	ong	0	no	MB21F12	21	Femmina	2021-10-12_16h50.52.027	THAI_DOC	2021.2.3	Win32	59.64096141						0	48	48	48	1
z	1	1.1703						NENICO	np	6	0	monitoring	250	nonparola	2	ong	0	no	MB21F12	21	Femmina	2021-10-12_16h50.52.027	THAI_DOC	2021.2.3	Win32	59.64096141						0	49	49	49	1
m	1	1.1609						ARPIONE	p	7	12	monitoring	250	parola	1	ong	0	no	MB21F12	21	Femmina	2021-10-12_16h50.52.027	THAI_DOC	2021.2.3	Win32	59.64096141						0	50	50	50	1
z	1	1.0225						VANIGIA	np	7	0	monitoring	500	nonparola	2	ong	0	no	MB21F12	21	Femmina	2021-10-12_16h50.52.027	THAI_DOC	2021.2.3	Win32	59.64096141						0	51	51	51	1
z	1	1.0642						EBLISSE	np	7	0	monitoring	0	nonparola	2	ong	0	no	MB21F12	21	Femmina	2021-10-12_16h50.52.027	THAI_DOC	2021.2.3	Win32	59.64096141						0	52	52	52	1
m	1	0.9872						CARTINA	p	7	13	monitoring	250	parola	1	ong	0	no	MB21F12	21	Femmina	2021-10-12_16h50.52.027	THAI_DOC	2021.2.3	Win32	59.64096141						0	53	53	53	1
z	1	1.2598						TECITA	np	6	0	monitoring	500	nonparola	2	ong	0	no	MB21F12	21	Femmina	2021-10-12_16h50.52.027	THAI_DOC	2021.2.3	Win32	59.64096141						0	54	54	54	1
m	1	0.702						FELINO	p	6	9	monitoring	500	parola	1	ong	0	no	MB21F12	21	Femmina	2021-10-12_16h50.52.027	THAI_DOC	2021.2.3	Win32	59.64096141						0	55	55	55	1
z	1	1.2852						GINEVRO	np	7	0	monitoring	250	nonparola	2	ong	0	no	MB21F12	21	Femmina	2021-10-12_16h50.52.027	THAI_DOC	2021.2.3	Win32	59.64096141						0	56	56	56	1
z	1	0.9853						ELANCO	np	6	0	monitoring	250	nonparola	2	ong	0	no	MB21F12	21	Femmina	2021-10-12_16h50.52.027	THAI_DOC	2021.2.3	Win32	59.64096141						0	57	57	57	1
m	1	0.6851						BIDONE	p	6	13	monitoring	0	parola	1	ong	0	no	MB21F12	21	Femmina	2021-10-12_16h50.52.027	THAI_DOC	2021.2.3	Win32	59.64096141						0	58	58	58	1
m	1	0.925						LEMURE	p	6	3	monitoring	500	parola	1	ong	0	no	MB21F12	21	Femmina	2021-10-12_16h50.52.027	THAI_DOC	2021.2.3	Win32	59.64096141						0	59	59	59	1
m	0	0.6518						SAGOMA	p	6	0	monitoring	250	l	1	pmcue	0	no	MB21F12	21	Femmina	2021-10-12_16h50.52.027	THAI_DOC	2021.2.3	Win32	59.64096141						0	60	60	60	1
m	1	1.0876						REPERTO	p	7	7	monitoring	0	parola	1	ong	0	no	MB21F12	21	Femmina	2021-10-12_16h50.52.027	THAI_DOC	2021.2.3	Win32	59.64096141						0	61	61	61	1
z	1	0.9871						MIDULLO	np	7	0	monitoring	250	nonparola	2	ong	0	no	MB21F12	21	Femmina	2021-10-12_16h50.52.027	THAI_DOC	2021.2.3	Win32	59.64096141						0	62	62	62	1
z	1	1.1113						DANNOLA	np	7	0	monitoring	500	nonparola	2	ong	0	no	MB21F12	21	Femmina	2021-10-12_16h50.52.027	THAI_DOC	2021.2.3	Win32	59.64096141						0	63	63	63	1
m	1	1.1017						ORFANO	p	6	9	monitoring	500	parola	1	ong	0	no	MB21F12	21	Femmina	2021-10-12_16h50.52.027	THAI_DOC	2021.2.3	Win32	59.64096141						0	64	64	64	1
z	1	1.2748						BANENA	np	6	0	monitoring	250	nonparola	2	ong	0	no	MB21F12	21	Femmina	2021-10-12_16h50.52.027	THAI_DOC	2021.2.3	Win32	59.64096141						0	65	65	65	1
z	1	1.4899						FERPATA	np	7	0	monitoring	0	nonparola	2	ong	0	no	MB21F12	21	Femmina	2021-10-12_16h50.52.027	THAI_DOC	2021.2.3	Win32	59.64096141						0	66	66	66	1
m	1	1.0029						NEURONE	p	7	11	monitoring	250	parola	1	ong	0	no	MB21F12	21	Femmina	2021-10-12_16h50.52.027	THAI_DOC	2021.2.3	Win32	59.64096141						0	67	67	67	1
z	1	1.1198						LATTERA	np	7	0	monitoring	500	nonparola	2	ong	0	no	MB21F12	21	Femmina	2021-10-12_16h50.52.027	THAI_DOC	2021.2.3	Win32	59.64096141						0	68	68	68	1
z	1	1.3195						GESIONE	np	7	0	monitoring	500	nonparola	2	ong	0	no	MB21F12	21	Femmina	2021-10-12_16h50.52.027	THAI_DOC	2021.2.3	Win32	59.64096141						0	69	69	69	1
m	1	1.2894						PEDANA	p	6	18	monitoring	500	parola	1	ong	0	no	MB21F12	21	Femmina	2021-10-12_16h50.52.027	THAI_DOC	2021.2.3	Win32	59.64096141						0	70	70	70	1
l	1	0.7245						MACIATA	np	7	0	monitoring	500	l	2	pmcue	0	no	MB21F12	21	Femmina	2021-10-12_16h50.52.027	THAI_DOC	2021.2.3	Win32	59.64096141						0	71	71	71	1
z	1	0.9701						FIOLINO	np	7	0	monitoring	250	nonparola	2	ong	0	no	MB21F12	21	Femmina	2021-10-12_16h50.52.027	THAI_DOC	2021.2.3	Win32	59.64096141						0	72	72	72	1
m	1	1.0057						INGORGO	p	7	16	monitoring	0	parola	1	ong	0	no	MB21F12	21	Femmina	2021-10-12_16h50.52.027	THAI_DOC	2021.2.3	Win32	59.64096141						0	73	73	73	1
z	1	1.5536						IMPORO	np	6	0	monitoring	250	nonparola	2	ong	0	no	MB21F12	21	Femmina	2021-10-12_16h50.52.027	THAI_DOC	2021.2.3	Win32	59.64096141						0	74	74	74	1
m	1	0.9544						NOBILE	p	6	29	monitoring	500	parola	1	ong	0	no	MB21F12	21	Femmina	2021-10-12_16h50.52.027	THAI_DOC	2021.2.3	Win32	59.64096141						0	75	75	75	1
m	1	1.6374						MINIERA	p	7	19	monitoring	500	parola	1	ong	0	no	MB21F12	21	Femmina	2021-10-12_16h50.52.027	THAI_DOC	2021.2.3	Win32	59.64096141						0	76	76	76	1
z	1	1.0211						ALLARVE	np	7	0	monitoring	500	nonparola	2	ong	0	no	MB21F12	21	Femmina	2021-10-12_16h50.52.027	THAI_DOC	2021.2.3	Win32	59.64096141						0	77	77	77	1
z	1	0.972						DIBANO	np	6	0	monitoring	250	nonparola	2	ong	0	no	MB21F12	21	Femmina	2021-10-12_16h50.52.027	THAI_DOC	2021.2.3	Win32	59.64096141						0	78	78	78	1
m	1	0.8106						FAGOTTO	p	7	7	monitoring	0	parola	1	ong	0	no	MB21F12	21	Femmina	2021-10-12_16h50.52.027	THAI_DOC	2021.2.3	Win32	59.64096141						0	79	79	79	1
m	1	0.6577						PALUDE	p	6	13	monitoring	0	parola	1	ong	0	no	MB21F12	21	Femmina	2021-10-12_16h50.52.027	THAI_DOC	2021.2.3	Win32	59.64096141						0	80	80	80	1
z	1	0.7569						MUDINO	np	6	0	monitoring	500	nonparola	2	ong	0	no	MB21F12	21	Femmina	2021-10-12_16h50.52.027	THAI_DOC	2021.2.3	Win32	59.64096141						0	81	81	81	1
z	1	1.6366						ESTEBA	np	6	0	monitoring	500	nonparola	2	ong	0	no	MB21F12	21	Femmina	2021-10-12_16h50.52.027	THAI_DOC	2021.2.3	Win32	59.64096141						0	82	82	82	1
l	1	0.6094						MANTIDE	p	7	9	monitoring	250	l	1	pmcue	0	no	MB21F12	21	Femmina	2021-10-12_16h50.52.027	THAI_DOC	2021.2.3	Win32	59.64096141						0	83	83	83	1
m	1	1.0713						UVETTA	p	6	11	monitoring	500	parola	1	ong	0	no	MB21F12	21	Femmina	2021-10-12_16h50.52.027	THAI_DOC	2021.2.3	Win32	59.64096141						0	84	84	84	1
m	1	1.0534						ESILIO	p	6	41	monitoring	250	parola	1	ong	0	no	MB21F12	21	Femmina	2021-10-12_16h50.52.027	THAI_DOC	2021.2.3	Win32	59.64096141						0	85	85	85	1
z	1	1.1211						RECRUTA	np	7	0	monitoring	500	nonparola	2	ong	0	no	MB21F12	21	Femmina	2021-10-12_16h50.52.027	THAI_DOC	2021.2.3	Win32	59.64096141						0	86	86	86	1
m	1	0.7873						TIMONE	p	7	31	monitoring	250	parola	1	ong	0	no	MB21F12	21	Femmina	2021-10-12_16h50.52.027	THAI_DOC	2021.2.3	Win32	59.64096141						0	87	87	87	1
m	1	0.7394						CAVOLO	p	6	13	monitoring	0	parola	1	ong	0	no	MB21F12	21	Femmina	2021-10-12_16h50.52.027	THAI_DOC	2021.2.3	Win32	59.64096141						0	88	88	88	1
z	1	1.4535						NOTTARE	np	7	0	monitoring	500	nonparola	2	ong	0	no	MB21F12	21	Femmina	2021-10-12_16h50.52.027	THAI_DOC	2021.2.3	Win32	59.64096141						0	89	89	89	1
m	1	0.7212						LICHENE	p	7	7	monitoring	0	parola	1	ong	0	no	MB21F12	21	Femmina	2021-10-12_16h50.52.027	THAI_DOC	2021.2.3	Win32	59.64096141						0	90	90	90	1
z	1	0.8541						PUSTINO	np	7	0	monitoring	500	nonparola	2	ong	0	no	MB21F12	21	Femmina	2021-10-12_16h50.52.027	THAI_DOC	2021.2.3	Win32	59.64096141						0	91	91	91	1
m	1	1.072						MULINO	p	6	7	monitoring	0	parola	1	ong	0	no	MB21F12	21	Femmina	2021-10-12_16h50.52.027	THAI_DOC	2021.2.3	Win32	59.64096141						0	92	92	92	1
z	1	1.2811						VAROLO	np	6	0	monitoring	0	nonparola	2	ong	0	no	MB21F12	21	Femmina	2021-10-12_16h50.52.027	THAI_DOC	2021.2.3	Win32	59.64096141						0	93	93	93	1
m	0	1.1034						ENIGMA	p	6	9	monitoring	500	l	1	pmcue	0	no	MB21F12	21	Femmina	2021-10-12_16h50.52.027	THAI_DOC	2021.2.3	Win32	59.64096141						0	94	94	94	1
m	1	1.0695						NARICE	p	6	15	monitoring	250	parola	1	ong	0	no	MB21F12	21	Femmina	2021-10-12_16h50.52.027	THAI_DOC	2021.2.3	Win32	59.64096141						0	95	95	95	1
z	1	1.5045						CAVIDE	np	6	0	monitoring	500	nonparola	2	ong	0	no	MB21F12	21	Femmina	2021-10-12_16h50.52.027	THAI_DOC	2021.2.3	Win32	59.64096141						0	96	96	96	1
z	1	1.0465						VOLACE	np	6	0	monitoring	0	nonparola	2	ong	0	no	MB21F12	21	Femmina	2021-10-12_16h50.52.027	THAI_DOC	2021.2.3	Win32	59.64096141						0	97	97	97	1
z	1	1.1774						SADICE	np	6	0	monitoring	0	nonparola	2	ong	0	no	MB21F12	21	Femmina	2021-10-12_16h50.52.027	THAI_DOC	2021.2.3	Win32	59.64096141						0	98	98	98	1
m	1	0.8213						VORTICE	p	7	14	monitoring	250	parola	1	ong	0	no	MB21F12	21	Femmina	2021-10-12_16h50.52.027	THAI_DOC	2021.2.3	Win32	59.64096141						0	99	99	99	1
																			MB21F12	21	Femmina	2021-10-12_16h50.52.027	THAI_DOC	2021.2.3	Win32	59.64096141											y	1	7.8615	n	1	4.965	y	0	5.6751
