# Supplementary material for: Thinking about it: the impact of COVID-19-related stimuli on prospective memory
Source: PeerJ. 2023 Nov 16;11:e16389. doi: 10.7717/peerj.16389 (PMC10657566; doi:10.7717/peerj.16389)
Supplement: Supplemental Information 4 — The raw data from both the task and the questionnaire. Both folders are divided in the three conditions (COV, DOC, and NEGA) depending on the presented video clip. [file peerj-11-16389-s004.zip › Data/RAW_Data_Task/DOC_version/AP21F29_doc.csv]

trial_key.keys	trial_key.corr	trial_key.rt	trials_loop_practice.thisRepN	trials_loop_practice.thisTrialN	trials_loop_practice.thisN	trials_loop_practice.thisIndex	trials_loop_practice.ran	stimolo	parolanonparola	lunghezza	frequenza	blocco	jitter	rispcorr	StimTrig	stim_type	stimulus_after	underline	ID_Soggetto*	Età*	Sesso	date	expName	psychopyVersion	OS	frameRate	trials_loop_baseline.thisRepN	trials_loop_baseline.thisTrialN	trials_loop_baseline.thisN	trials_loop_baseline.thisIndex	trials_loop_baseline.ran	trials_loop_attention.thisRepN	trials_loop_attention.thisTrialN	trials_loop_attention.thisN	trials_loop_attention.thisIndex	trials_loop_attention.ran	neutral1_key.keys	neutral1_key.corr	neutral1_key.rt	neutral1_key_2.keys	neutral1_key_2.corr	neutral1_key_2.rt	neutral1_key_3.keys	neutral1_key_3.corr	neutral1_key_3.rt
m	1	0.8313	0	0	0	0	1	ARANCIA	p	7	31	practice	500	parola	1	ong	0	no	AP21F29	21	F	2021-10-29_13h58.23.452	THAI_DOC	2021.2.3	Win32	60.0024001
m	0	0.9051	0	1	1	1	1	RECINA	np	6	0	practice	500	nonparola	2	ong	0	no	AP21F29	21	F	2021-10-29_13h58.23.452	THAI_DOC	2021.2.3	Win32	60.0024001
m	0	1.2841	0	2	2	2	1	TUCCANA	np	7	0	practice	250	nonparola	2	ong	0	no	AP21F29	21	F	2021-10-29_13h58.23.452	THAI_DOC	2021.2.3	Win32	60.0024001
m	1	0.7164	0	3	3	3	1	PETTINE	p	7	1	practice	0	parola	1	ong	0	no	AP21F29	21	F	2021-10-29_13h58.23.452	THAI_DOC	2021.2.3	Win32	60.0024001
m	0	0.644	0	4	4	4	1	INFITO	np	6	0	practice	500	nonparola	2	ong	0	no	AP21F29	21	F	2021-10-29_13h58.23.452	THAI_DOC	2021.2.3	Win32	60.0024001
m	1	0.5794	0	5	5	5	1	GIUDICE	p	7	374	practice	500	parola	1	ong	0	no	AP21F29	21	F	2021-10-29_13h58.23.452	THAI_DOC	2021.2.3	Win32	60.0024001
m	1	0.7487	0	6	6	6	1	VOLANTE	p	7	89	practice	0	parola	1	ong	0	no	AP21F29	21	F	2021-10-29_13h58.23.452	THAI_DOC	2021.2.3	Win32	60.0024001
m	0	0.6109	0	7	7	7	1	CUBELA	np	6	0	practice	250	nonparola	2	ong	0	no	AP21F29	21	F	2021-10-29_13h58.23.452	THAI_DOC	2021.2.3	Win32	60.0024001
z	1	1.5954	0	8	8	8	1	LUGGINE	np	7	0	practice	0	nonparola	2	ong	0	no	AP21F29	21	F	2021-10-29_13h58.23.452	THAI_DOC	2021.2.3	Win32	60.0024001
m	1	0.8114	0	9	9	9	1	DISEGNO	p	7	201	practice	0	parola	1	ong	0	no	AP21F29	21	F	2021-10-29_13h58.23.452	THAI_DOC	2021.2.3	Win32	60.0024001
m	1	1.5284						RELITTO	p	7	8	baseline	500	parola	1	ong	0	no	AP21F29	21	F	2021-10-29_13h58.23.452	THAI_DOC	2021.2.3	Win32	60.0024001	0	0	0	0	1
m	1	1.3858						GERANIO	p	7	12	baseline	250	parola	1	ong	0	no	AP21F29	21	F	2021-10-29_13h58.23.452	THAI_DOC	2021.2.3	Win32	60.0024001	0	1	1	1	1
	0							VANANGA	np	7	0	baseline	0	nonparola	2	ong	0	no	AP21F29	21	F	2021-10-29_13h58.23.452	THAI_DOC	2021.2.3	Win32	60.0024001	0	2	2	2	1
	0							NATICA	p	6	5	baseline	250	parola	1	ong	0	no	AP21F29	21	F	2021-10-29_13h58.23.452	THAI_DOC	2021.2.3	Win32	60.0024001	0	3	3	3	1
m	0	1.0848						USTELLO	np	7	0	baseline	500	nonparola	2	ong	0	no	AP21F29	21	F	2021-10-29_13h58.23.452	THAI_DOC	2021.2.3	Win32	60.0024001	0	4	4	4	1
m	1	0.6396						METANO	p	6	17	baseline	250	parola	1	ong	0	no	AP21F29	21	F	2021-10-29_13h58.23.452	THAI_DOC	2021.2.3	Win32	60.0024001	0	5	5	5	1
	0							FIURIA	np	6	0	baseline	500	nonparola	2	ong	0	no	AP21F29	21	F	2021-10-29_13h58.23.452	THAI_DOC	2021.2.3	Win32	60.0024001	0	6	6	6	1
	0							SUGHERO	p	7	5	baseline	250	parola	1	ong	0	no	AP21F29	21	F	2021-10-29_13h58.23.452	THAI_DOC	2021.2.3	Win32	60.0024001	0	7	7	7	1
z	1	1.2858						PIROTA	np	6	0	baseline	250	nonparola	2	ong	0	no	AP21F29	21	F	2021-10-29_13h58.23.452	THAI_DOC	2021.2.3	Win32	60.0024001	0	8	8	8	1
z	1	1.2517						BAMBORA	np	7	0	baseline	0	nonparola	2	ong	0	no	AP21F29	21	F	2021-10-29_13h58.23.452	THAI_DOC	2021.2.3	Win32	60.0024001	0	9	9	9	1
m	1	1.1117						PETALO	p	6	27	baseline	250	parola	1	ong	0	no	AP21F29	21	F	2021-10-29_13h58.23.452	THAI_DOC	2021.2.3	Win32	60.0024001	0	10	10	10	1
m	1	0.7165						ELMETTO	p	7	5	baseline	0	parola	1	ong	0	no	AP21F29	21	F	2021-10-29_13h58.23.452	THAI_DOC	2021.2.3	Win32	60.0024001	0	11	11	11	1
z	1	0.9871						DOBILE	np	6	0	baseline	250	nonparola	2	ong	0	no	AP21F29	21	F	2021-10-29_13h58.23.452	THAI_DOC	2021.2.3	Win32	60.0024001	0	12	12	12	1
m	1	1.7307						BAVERO	p	6	7	baseline	0	parola	1	ong	0	no	AP21F29	21	F	2021-10-29_13h58.23.452	THAI_DOC	2021.2.3	Win32	60.0024001	0	13	13	13	1
m	1	0.6199						VALENZA	p	7	10	baseline	500	parola	1	ong	0	no	AP21F29	21	F	2021-10-29_13h58.23.452	THAI_DOC	2021.2.3	Win32	60.0024001	0	14	14	14	1
z	1	0.0777						ORDONE	np	6	0	baseline	250	nonparola	2	ong	0	no	AP21F29	21	F	2021-10-29_13h58.23.452	THAI_DOC	2021.2.3	Win32	60.0024001	0	15	15	15	1
	0							TERPONE	np	7	0	baseline	250	nonparola	2	ong	0	no	AP21F29	21	F	2021-10-29_13h58.23.452	THAI_DOC	2021.2.3	Win32	60.0024001	0	16	16	16	1
z	0	0.0009						INCHINO	p	7	10	baseline	250	parola	1	ong	0	no	AP21F29	21	F	2021-10-29_13h58.23.452	THAI_DOC	2021.2.3	Win32	60.0024001	0	17	17	17	1
z	0	0.9946						ETTARO	p	6	31	baseline	0	parola	1	ong	0	no	AP21F29	21	F	2021-10-29_13h58.23.452	THAI_DOC	2021.2.3	Win32	60.0024001	0	18	18	18	1
z	1	0.7842						LUVACA	np	6	0	baseline	250	nonparola	2	ong	0	no	AP21F29	21	F	2021-10-29_13h58.23.452	THAI_DOC	2021.2.3	Win32	60.0024001	0	19	19	19	1
m	1	0.6624						DUETTO	p	6	23	baseline	500	parola	1	ong	0	no	AP21F29	21	F	2021-10-29_13h58.23.452	THAI_DOC	2021.2.3	Win32	60.0024001	0	20	20	20	1
z	1	1.4291						PUPILE	np	6	0	baseline	250	nonparola	2	ong	0	no	AP21F29	21	F	2021-10-29_13h58.23.452	THAI_DOC	2021.2.3	Win32	60.0024001	0	21	21	21	1
m	0	1.1701						STOVACO	np	7	0	baseline	0	nonparola	2	ong	0	no	AP21F29	21	F	2021-10-29_13h58.23.452	THAI_DOC	2021.2.3	Win32	60.0024001	0	22	22	22	1
m	1	0.5982						BARILE	p	6	7	baseline	500	parola	1	ong	0	no	AP21F29	21	F	2021-10-29_13h58.23.452	THAI_DOC	2021.2.3	Win32	60.0024001	0	23	23	23	1
m	0	0.6667						RANAIO	np	6	0	baseline	250	nonparola	2	ong	0	no	AP21F29	21	F	2021-10-29_13h58.23.452	THAI_DOC	2021.2.3	Win32	60.0024001	0	24	24	24	1
m	1	0.8339						CAVERNA	p	7	14	baseline	250	parola	1	ong	0	no	AP21F29	21	F	2021-10-29_13h58.23.452	THAI_DOC	2021.2.3	Win32	60.0024001	0	25	25	25	1
z	1	0.8794						ROTOIA	np	7	0	baseline	500	nonparola	2	ong	0	no	AP21F29	21	F	2021-10-29_13h58.23.452	THAI_DOC	2021.2.3	Win32	60.0024001	0	26	26	26	1
z	0	0.3127						ALTURA	p	6	8	baseline	500	parola	1	ong	0	no	AP21F29	21	F	2021-10-29_13h58.23.452	THAI_DOC	2021.2.3	Win32	60.0024001	0	27	27	27	1
m	1	0.602						DIPINTO	p	7	21	baseline	0	parola	1	ong	0	no	AP21F29	21	F	2021-10-29_13h58.23.452	THAI_DOC	2021.2.3	Win32	60.0024001	0	28	28	28	1
m	1	0.5623						LEGUME	p	6	11	baseline	250	parola	1	ong	0	no	AP21F29	21	F	2021-10-29_13h58.23.452	THAI_DOC	2021.2.3	Win32	60.0024001	0	29	29	29	1
m	0	1.0652						FEDINO	np	6	0	baseline	500	nonparola	2	ong	0	no	AP21F29	21	F	2021-10-29_13h58.23.452	THAI_DOC	2021.2.3	Win32	60.0024001	0	30	30	30	1
m	1	0.6831						MENSOLA	p	7	7	baseline	0	parola	1	ong	0	no	AP21F29	21	F	2021-10-29_13h58.23.452	THAI_DOC	2021.2.3	Win32	60.0024001	0	31	31	31	1
m	0	0.3172						ALCUME	np	6	0	baseline	500	nonparola	2	ong	0	no	AP21F29	21	F	2021-10-29_13h58.23.452	THAI_DOC	2021.2.3	Win32	60.0024001	0	32	32	32	1
m	1	0.6528						INNESTO	p	6	13	baseline	0	parola	1	ong	0	no	AP21F29	21	F	2021-10-29_13h58.23.452	THAI_DOC	2021.2.3	Win32	60.0024001	0	33	33	33	1
z	1	0.8039						LAVENDA	np	7	0	baseline	0	nonparola	2	ong	0	no	AP21F29	21	F	2021-10-29_13h58.23.452	THAI_DOC	2021.2.3	Win32	60.0024001	0	34	34	34	1
m	1	0.7851						SLAVINA	p	7	5	baseline	500	parola	1	ong	0	no	AP21F29	21	F	2021-10-29_13h58.23.452	THAI_DOC	2021.2.3	Win32	60.0024001	0	35	35	35	1
m	1	0.6958						ORMONE	p	6	6	baseline	500	parola	1	ong	0	no	AP21F29	21	F	2021-10-29_13h58.23.452	THAI_DOC	2021.2.3	Win32	60.0024001	0	36	36	36	1
m	0	1.2956						UMIONE	np	6	0	baseline	0	nonparola	2	ong	0	no	AP21F29	21	F	2021-10-29_13h58.23.452	THAI_DOC	2021.2.3	Win32	60.0024001	0	37	37	37	1
m	1	0.6888						SALAME	p	6	14	baseline	0	parola	1	ong	0	no	AP21F29	21	F	2021-10-29_13h58.23.452	THAI_DOC	2021.2.3	Win32	60.0024001	0	38	38	38	1
z	1	1.1451						GANDOLA	np	7	0	baseline	500	nonparola	2	ong	0	no	AP21F29	21	F	2021-10-29_13h58.23.452	THAI_DOC	2021.2.3	Win32	60.0024001	0	39	39	39	1
z	1	0.3634						DIGEGNO	np	7	0	baseline	500	nonparola	2	ong	0	no	AP21F29	21	F	2021-10-29_13h58.23.452	THAI_DOC	2021.2.3	Win32	60.0024001	0	40	40	40	1
z	1	0.9137						BACRECA	np	7	0	baseline	0	nonparola	2	ong	0	no	AP21F29	21	F	2021-10-29_13h58.23.452	THAI_DOC	2021.2.3	Win32	60.0024001	0	41	41	41	1
m	1	0.5812						RUDERE	p	6	8	baseline	250	parola	1	ong	0	no	AP21F29	21	F	2021-10-29_13h58.23.452	THAI_DOC	2021.2.3	Win32	60.0024001	0	42	42	42	1
z	1	1.1313						OSCITE	np	6	0	baseline	250	nonparola	2	ong	0	no	AP21F29	21	F	2021-10-29_13h58.23.452	THAI_DOC	2021.2.3	Win32	60.0024001	0	43	43	43	1
m	1	0.4287						NETTARE	p	7	14	baseline	500	parola	1	ong	0	no	AP21F29	21	F	2021-10-29_13h58.23.452	THAI_DOC	2021.2.3	Win32	60.0024001	0	44	44	44	1
m	0	0.6966						PENTERA	np	7	0	baseline	0	nonparola	2	ong	0	no	AP21F29	21	F	2021-10-29_13h58.23.452	THAI_DOC	2021.2.3	Win32	60.0024001	0	45	45	45	1
z	1	0.761						NEBOZIO	np	7	0	baseline	250	nonparola	2	ong	0	no	AP21F29	21	F	2021-10-29_13h58.23.452	THAI_DOC	2021.2.3	Win32	60.0024001	0	46	46	46	1
m	1	0.519						ZATTERA	p	7	14	baseline	500	parola	1	ong	0	no	AP21F29	21	F	2021-10-29_13h58.23.452	THAI_DOC	2021.2.3	Win32	60.0024001	0	47	47	47	1
z	0	0.653						LAMIERA	p	7	11	baseline	500	parola	1	ong	0	no	AP21F29	21	F	2021-10-29_13h58.23.452	THAI_DOC	2021.2.3	Win32	60.0024001	0	48	48	48	1
z	1	0.6965						CULINA	np	6	0	baseline	500	nonparola	2	ong	0	no	AP21F29	21	F	2021-10-29_13h58.23.452	THAI_DOC	2021.2.3	Win32	60.0024001	0	49	49	49	1
m	1	0.6655						FALANGE	p	7	9	baseline	250	parola	1	ong	0	no	AP21F29	21	F	2021-10-29_13h58.23.452	THAI_DOC	2021.2.3	Win32	60.0024001	0	50	50	50	1
z	0	0.1358						PEDALE	p	6	16	baseline	500	parola	1	ong	0	no	AP21F29	21	F	2021-10-29_13h58.23.452	THAI_DOC	2021.2.3	Win32	60.0024001	0	51	51	51	1
z	1	0.869						METARDO	np	7	0	baseline	500	nonparola	2	ong	0	no	AP21F29	21	F	2021-10-29_13h58.23.452	THAI_DOC	2021.2.3	Win32	60.0024001	0	52	52	52	1
m	1	0.9945						EMPORIO	p	7	3	baseline	250	parola	1	ong	0	no	AP21F29	21	F	2021-10-29_13h58.23.452	THAI_DOC	2021.2.3	Win32	60.0024001	0	53	53	53	1
z	1	1.5723						TAPORE	np	6	0	baseline	0	nonparola	2	ong	0	no	AP21F29	21	F	2021-10-29_13h58.23.452	THAI_DOC	2021.2.3	Win32	60.0024001	0	54	54	54	1
z	1	0.6357						DENTIDE	np	7	0	baseline	250	nonparola	2	ong	0	no	AP21F29	21	F	2021-10-29_13h58.23.452	THAI_DOC	2021.2.3	Win32	60.0024001	0	55	55	55	1
z	1	0.9936						SEPERTO	np	7	0	baseline	500	nonparola	2	ong	0	no	AP21F29	21	F	2021-10-29_13h58.23.452	THAI_DOC	2021.2.3	Win32	60.0024001	0	56	56	56	1
m	1	0.6118						MUCOSA	p	6	6	baseline	500	parola	1	ong	0	no	AP21F29	21	F	2021-10-29_13h58.23.452	THAI_DOC	2021.2.3	Win32	60.0024001	0	57	57	57	1
z	1	0.6803						BECULLA	np	7	0	baseline	250	nonparola	2	ong	0	no	AP21F29	21	F	2021-10-29_13h58.23.452	THAI_DOC	2021.2.3	Win32	60.0024001	0	58	58	58	1
z	0	0.5962						FUCINA	p	6	8	baseline	250	parola	1	ong	0	no	AP21F29	21	F	2021-10-29_13h58.23.452	THAI_DOC	2021.2.3	Win32	60.0024001	0	59	59	59	1
z	0	0.7949						ECLISSI	p	7	5	baseline	0	parola	1	ong	0	no	AP21F29	21	F	2021-10-29_13h58.23.452	THAI_DOC	2021.2.3	Win32	60.0024001	0	60	60	60	1
z	0	0.3362						TROFEO	p	6	23	baseline	250	parola	1	ong	0	no	AP21F29	21	F	2021-10-29_13h58.23.452	THAI_DOC	2021.2.3	Win32	60.0024001	0	61	61	61	1
m	1	0.7851						ROTTAME	p	7	7	baseline	0	parola	1	ong	0	no	AP21F29	21	F	2021-10-29_13h58.23.452	THAI_DOC	2021.2.3	Win32	60.0024001	0	62	62	62	1
z	1	1.3359						MENDOLO	np	7	0	baseline	500	nonparola	2	ong	0	no	AP21F29	21	F	2021-10-29_13h58.23.452	THAI_DOC	2021.2.3	Win32	60.0024001	0	63	63	63	1
z	1	0.6511						ARSINE	np	6	0	baseline	250	nonparola	2	ong	0	no	AP21F29	21	F	2021-10-29_13h58.23.452	THAI_DOC	2021.2.3	Win32	60.0024001	0	64	64	64	1
m	1	0.7166						TISANA	p	6	7	baseline	0	parola	1	ong	0	no	AP21F29	21	F	2021-10-29_13h58.23.452	THAI_DOC	2021.2.3	Win32	60.0024001	0	65	65	65	1
z	1	1.0518						ORLINO	np	6	0	baseline	0	nonparola	2	ong	0	no	AP21F29	21	F	2021-10-29_13h58.23.452	THAI_DOC	2021.2.3	Win32	60.0024001	0	66	66	66	1
z	0	0.3014						ARINGA	p	6	9	baseline	500	parola	1	ong	0	no	AP21F29	21	F	2021-10-29_13h58.23.452	THAI_DOC	2021.2.3	Win32	60.0024001	0	67	67	67	1
z	1	0.6389						TENGINE	np	7	0	baseline	0	nonparola	2	ong	0	no	AP21F29	21	F	2021-10-29_13h58.23.452	THAI_DOC	2021.2.3	Win32	60.0024001	0	68	68	68	1
m	1	0.6391						ATTICO	p	6	6	baseline	500	parola	1	ong	0	no	AP21F29	21	F	2021-10-29_13h58.23.452	THAI_DOC	2021.2.3	Win32	60.0024001	0	69	69	69	1
z	1	0.5924						VENORE	np	6	0	baseline	250	nonparola	2	ong	0	no	AP21F29	21	F	2021-10-29_13h58.23.452	THAI_DOC	2021.2.3	Win32	60.0024001	0	70	70	70	1
m	1	0.8687						DARSENA	p	7	9	baseline	0	parola	1	ong	0	no	AP21F29	21	F	2021-10-29_13h58.23.452	THAI_DOC	2021.2.3	Win32	60.0024001	0	71	71	71	1
m	0	0.6166						ALCIERE	np	7	0	baseline	250	nonparola	2	ong	0	no	AP21F29	21	F	2021-10-29_13h58.23.452	THAI_DOC	2021.2.3	Win32	60.0024001	0	72	72	72	1
z	1	0.7923						ENTIMO	np	6	0	baseline	0	nonparola	2	ong	0	no	AP21F29	21	F	2021-10-29_13h58.23.452	THAI_DOC	2021.2.3	Win32	60.0024001	0	73	73	73	1
z	0	0.3332						LIVIDO	p	6	8	baseline	500	parola	1	ong	0	no	AP21F29	21	F	2021-10-29_13h58.23.452	THAI_DOC	2021.2.3	Win32	60.0024001	0	74	74	74	1
m	1	0.6623						NAUSEA	p	6	15	baseline	0	parola	1	ong	0	no	AP21F29	21	F	2021-10-29_13h58.23.452	THAI_DOC	2021.2.3	Win32	60.0024001	0	75	75	75	1
z	1	1.1083						VERCACE	np	7	0	baseline	500	nonparola	2	ong	0	no	AP21F29	21	F	2021-10-29_13h58.23.452	THAI_DOC	2021.2.3	Win32	60.0024001	0	76	76	76	1
m	1	0.7342						COFANO	p	6	9	baseline	0	parola	1	ong	0	no	AP21F29	21	F	2021-10-29_13h58.23.452	THAI_DOC	2021.2.3	Win32	60.0024001	0	77	77	77	1
m	0	1.0049						USPICIO	np	7	0	baseline	250	nonparola	2	ong	0	no	AP21F29	21	F	2021-10-29_13h58.23.452	THAI_DOC	2021.2.3	Win32	60.0024001	0	78	78	78	1
m	1	0.584						IMBUTO	p	6	9	baseline	0	parola	1	ong	0	no	AP21F29	21	F	2021-10-29_13h58.23.452	THAI_DOC	2021.2.3	Win32	60.0024001	0	79	79	79	1
z	1	0.7668						SADIVA	np	6	0	baseline	500	nonparola	2	ong	0	no	AP21F29	21	F	2021-10-29_13h58.23.452	THAI_DOC	2021.2.3	Win32	60.0024001	0	80	80	80	1
m	1	0.6252						BOZZOLO	p	7	7	baseline	0	parola	1	ong	0	no	AP21F29	21	F	2021-10-29_13h58.23.452	THAI_DOC	2021.2.3	Win32	60.0024001	0	81	81	81	1
z	1	1.0182						OMPICCIO	np	7	0	baseline	0	nonparola	2	ong	0	no	AP21F29	21	F	2021-10-29_13h58.23.452	THAI_DOC	2021.2.3	Win32	60.0024001	0	82	82	82	1
z	1	0.3681						LIMPONE	np	7	0	baseline	500	nonparola	2	ong	0	no	AP21F29	21	F	2021-10-29_13h58.23.452	THAI_DOC	2021.2.3	Win32	60.0024001	0	83	83	83	1
z	1	0.5591						NARCICO	np	7	0	baseline	250	nonparola	2	ong	0	no	AP21F29	21	F	2021-10-29_13h58.23.452	THAI_DOC	2021.2.3	Win32	60.0024001	0	84	84	84	1
m	1	0.5682						PASCOLO	p	7	7	baseline	0	parola	1	ong	0	no	AP21F29	21	F	2021-10-29_13h58.23.452	THAI_DOC	2021.2.3	Win32	60.0024001	0	85	85	85	1
z	1	0.9828						INSOGNA	np	7	0	baseline	250	nonparola	2	ong	0	no	AP21F29	21	F	2021-10-29_13h58.23.452	THAI_DOC	2021.2.3	Win32	60.0024001	0	86	86	86	1
m	1	0.8013						PATINA	p	6	14	baseline	250	parola	1	ong	0	no	AP21F29	21	F	2021-10-29_13h58.23.452	THAI_DOC	2021.2.3	Win32	60.0024001	0	87	87	87	1
z	1	0.8506						ADOLTO	np	7	0	baseline	0	nonparola	2	ong	0	no	AP21F29	21	F	2021-10-29_13h58.23.452	THAI_DOC	2021.2.3	Win32	60.0024001	0	88	88	88	1
m	1	0.4865						UTENTE	p	6	34	baseline	0	parola	1	ong	0	no	AP21F29	21	F	2021-10-29_13h58.23.452	THAI_DOC	2021.2.3	Win32	60.0024001	0	89	89	89	1
z	1	0.6843						CIPELLA	np	7	0	baseline	500	nonparola	2	ong	0	no	AP21F29	21	F	2021-10-29_13h58.23.452	THAI_DOC	2021.2.3	Win32	60.0024001	0	90	90	90	1
z	0	0.6235						GINEPRO	p	7	10	baseline	0	parola	1	ong	0	no	AP21F29	21	F	2021-10-29_13h58.23.452	THAI_DOC	2021.2.3	Win32	60.0024001	0	91	91	91	1
z	1	0.3058						NONATO	np	6	0	baseline	500	nonparola	2	ong	0	no	AP21F29	21	F	2021-10-29_13h58.23.452	THAI_DOC	2021.2.3	Win32	60.0024001	0	92	92	92	1
z	0	0.5008						CALICE	p	6	10	baseline	0	parola	1	ong	0	no	AP21F29	21	F	2021-10-29_13h58.23.452	THAI_DOC	2021.2.3	Win32	60.0024001	0	93	93	93	1
z	0	0.6843						TORACE	p	6	31	baseline	250	parola	1	ong	0	no	AP21F29	21	F	2021-10-29_13h58.23.452	THAI_DOC	2021.2.3	Win32	60.0024001	0	94	94	94	1
z	0	0.8674						REDINE	p	6	8	baseline	500	parola	1	ong	0	no	AP21F29	21	F	2021-10-29_13h58.23.452	THAI_DOC	2021.2.3	Win32	60.0024001	0	95	95	95	1
m	1	0.5367						GOMITO	p	6	35	baseline	0	parola	1	ong	0	no	AP21F29	21	F	2021-10-29_13h58.23.452	THAI_DOC	2021.2.3	Win32	60.0024001	0	96	96	96	1
z	1	0.3344						INGENSO	np	7	0	baseline	500	nonparola	2	ong	0	no	AP21F29	21	F	2021-10-29_13h58.23.452	THAI_DOC	2021.2.3	Win32	60.0024001	0	97	97	97	1
z	1	0.8759						COVALLO	np	7	0	baseline	250	nonparola	2	ong	0	no	AP21F29	21	F	2021-10-29_13h58.23.452	THAI_DOC	2021.2.3	Win32	60.0024001	0	98	98	98	1
z	0	0.3695						MONACO	p	6	24	baseline	250	parola	1	ong	0	no	AP21F29	21	F	2021-10-29_13h58.23.452	THAI_DOC	2021.2.3	Win32	60.0024001	0	99	99	99	1
z	0	0.1002						DILUVIO	p	7	34	monitoring	0	parola	1	ong	0	no	AP21F29	21	F	2021-10-29_13h58.23.452	THAI_DOC	2021.2.3	Win32	60.0024001						0	0	0	0	1
z	1	0.0009						PADATO	np	6	0	monitoring	250	nonparola	2	ong	0	no	AP21F29	21	F	2021-10-29_13h58.23.452	THAI_DOC	2021.2.3	Win32	60.0024001						0	1	1	1	1
z	0	1.1886						STIVALE	p	7	10	monitoring	0	parola	1	ong	0	no	AP21F29	21	F	2021-10-29_13h58.23.452	THAI_DOC	2021.2.3	Win32	60.0024001						0	2	2	2	1
z	1	0.0355						BAMMINO	np	7	0	monitoring	0	nonparola	2	ong	0	no	AP21F29	21	F	2021-10-29_13h58.23.452	THAI_DOC	2021.2.3	Win32	60.0024001						0	3	3	3	1
z	1	1.5682						NUDOLA	np	6	0	monitoring	250	nonparola	2	ong	0	no	AP21F29	21	F	2021-10-29_13h58.23.452	THAI_DOC	2021.2.3	Win32	60.0024001						0	4	4	4	1
	0							ZAMPINO	p	7	6	monitoring	500	parola	1	ong	0	no	AP21F29	21	F	2021-10-29_13h58.23.452	THAI_DOC	2021.2.3	Win32	60.0024001						0	5	5	5	1
z	0	0.6533						CALDAIA	p	7	12	monitoring	250	parola	1	ong	0	no	AP21F29	21	F	2021-10-29_13h58.23.452	THAI_DOC	2021.2.3	Win32	60.0024001						0	6	6	6	1
z	1	0.7807						FULGINE	np	7	0	monitoring	0	nonparola	2	ong	0	no	AP21F29	21	F	2021-10-29_13h58.23.452	THAI_DOC	2021.2.3	Win32	60.0024001						0	7	7	7	1
z	0	0.6685						URANIO	p	6	9	monitoring	250	parola	1	ong	0	no	AP21F29	21	F	2021-10-29_13h58.23.452	THAI_DOC	2021.2.3	Win32	60.0024001						0	8	8	8	1
z	1	0.9779						APISSO	np	6	0	monitoring	500	nonparola	2	ong	0	no	AP21F29	21	F	2021-10-29_13h58.23.452	THAI_DOC	2021.2.3	Win32	60.0024001						0	9	9	9	1
z	0	0.5839						CAGERMA	np	7	0	monitoring	0	l	2	pmcue	0	no	AP21F29	21	F	2021-10-29_13h58.23.452	THAI_DOC	2021.2.3	Win32	60.0024001						0	10	10	10	1
m	1	0.7244						TAZZINA	p	7	10	monitoring	250	parola	1	ong	0	no	AP21F29	21	F	2021-10-29_13h58.23.452	THAI_DOC	2021.2.3	Win32	60.0024001						0	11	11	11	1
m	1	0.6919						VAPORE	p	6	40	monitoring	0	parola	1	ong	0	no	AP21F29	21	F	2021-10-29_13h58.23.452	THAI_DOC	2021.2.3	Win32	60.0024001						0	12	12	12	1
z	1	0.5834						FEDORE	np	6	0	monitoring	250	nonparola	2	ong	0	no	AP21F29	21	F	2021-10-29_13h58.23.452	THAI_DOC	2021.2.3	Win32	60.0024001						0	13	13	13	1
m	1	0.9388						MONTONE	p	7	8	monitoring	250	parola	1	ong	0	no	AP21F29	21	F	2021-10-29_13h58.23.452	THAI_DOC	2021.2.3	Win32	60.0024001						0	14	14	14	1
z	1	1.1164						CANEZZA	np	7	0	monitoring	0	nonparola	2	ong	0	no	AP21F29	21	F	2021-10-29_13h58.23.452	THAI_DOC	2021.2.3	Win32	60.0024001						0	15	15	15	1
z	1	0.8202						RAGINA	np	6	0	monitoring	250	nonparola	2	ong	0	no	AP21F29	21	F	2021-10-29_13h58.23.452	THAI_DOC	2021.2.3	Win32	60.0024001						0	16	16	16	1
m	1	1.0889						AGNELLO	p	7	17	monitoring	250	parola	1	ong	0	no	AP21F29	21	F	2021-10-29_13h58.23.452	THAI_DOC	2021.2.3	Win32	60.0024001						0	17	17	17	1
z	1	0.1216						PINARIO	np	7	0	monitoring	250	nonparola	2	ong	0	no	AP21F29	21	F	2021-10-29_13h58.23.452	THAI_DOC	2021.2.3	Win32	60.0024001						0	18	18	18	1
z	1	0.5025						INDANO	np	6	0	monitoring	500	nonparola	2	ong	0	no	AP21F29	21	F	2021-10-29_13h58.23.452	THAI_DOC	2021.2.3	Win32	60.0024001						0	19	19	19	1
z	0	0.6516						BISTURI	p	7	8	monitoring	250	parola	1	ong	0	no	AP21F29	21	F	2021-10-29_13h58.23.452	THAI_DOC	2021.2.3	Win32	60.0024001						0	20	20	20	1
z	1	0.3183						SECONTO	np	7	0	monitoring	250	nonparola	2	ong	0	no	AP21F29	21	F	2021-10-29_13h58.23.452	THAI_DOC	2021.2.3	Win32	60.0024001						0	21	21	21	1
z	0	0.3793						POMATA	p	6	0	monitoring	500	l	1	pmcue	0	no	AP21F29	21	F	2021-10-29_13h58.23.452	THAI_DOC	2021.2.3	Win32	60.0024001						0	22	22	22	1
z	1	0.967						UMETTA	np	6	0	monitoring	250	nonparola	2	ong	0	no	AP21F29	21	F	2021-10-29_13h58.23.452	THAI_DOC	2021.2.3	Win32	60.0024001						0	23	23	23	1
m	1	0.8349						FRUSCIO	p	7	9	monitoring	0	parola	1	ong	0	no	AP21F29	21	F	2021-10-29_13h58.23.452	THAI_DOC	2021.2.3	Win32	60.0024001						0	24	24	24	1
m	1	1.2343						ORDIGNO	p	7	15	monitoring	250	parola	1	ong	0	no	AP21F29	21	F	2021-10-29_13h58.23.452	THAI_DOC	2021.2.3	Win32	60.0024001						0	25	25	25	1
z	1	1.2226						METALO	np	6	0	monitoring	0	nonparola	2	ong	0	no	AP21F29	21	F	2021-10-29_13h58.23.452	THAI_DOC	2021.2.3	Win32	60.0024001						0	26	26	26	1
z	1	0.7062						GAVERA	np	6	0	monitoring	500	nonparola	2	ong	0	no	AP21F29	21	F	2021-10-29_13h58.23.452	THAI_DOC	2021.2.3	Win32	60.0024001						0	27	27	27	1
m	1	1.1005						INSERTO	p	7	9	monitoring	0	parola	1	ong	0	no	AP21F29	21	F	2021-10-29_13h58.23.452	THAI_DOC	2021.2.3	Win32	60.0024001						0	28	28	28	1
m	1	0.7374						VICARIO	p	7	9	monitoring	500	parola	1	ong	0	no	AP21F29	21	F	2021-10-29_13h58.23.452	THAI_DOC	2021.2.3	Win32	60.0024001						0	29	29	29	1
z	1	0.7412						ACENDA	np	6	0	monitoring	0	nonparola	2	ong	0	no	AP21F29	21	F	2021-10-29_13h58.23.452	THAI_DOC	2021.2.3	Win32	60.0024001						0	30	30	30	1
z	0	0.5423						DECADE	p	6	7	monitoring	0	parola	1	ong	0	no	AP21F29	21	F	2021-10-29_13h58.23.452	THAI_DOC	2021.2.3	Win32	60.0024001						0	31	31	31	1
m	0	0.7686						PALETE	np	6	0	monitoring	500	nonparola	2	ong	0	no	AP21F29	21	F	2021-10-29_13h58.23.452	THAI_DOC	2021.2.3	Win32	60.0024001						0	32	32	32	1
m	1	0.7998						SENAPE	p	6	17	monitoring	500	parola	1	ong	0	no	AP21F29	21	F	2021-10-29_13h58.23.452	THAI_DOC	2021.2.3	Win32	60.0024001						0	33	33	33	1
z	1	0.8989						TENTONO	np	7	0	monitoring	0	nonparola	2	ong	0	no	AP21F29	21	F	2021-10-29_13h58.23.452	THAI_DOC	2021.2.3	Win32	60.0024001						0	34	34	34	1
l	1	1.0387						MANICO	p	6	12	monitoring	0	l	1	pmcue	0	no	AP21F29	21	F	2021-10-29_13h58.23.452	THAI_DOC	2021.2.3	Win32	60.0024001						0	35	35	35	1
m	1	1.019						GETTONE	p	7	5	monitoring	250	parola	1	ong	0	no	AP21F29	21	F	2021-10-29_13h58.23.452	THAI_DOC	2021.2.3	Win32	60.0024001						0	36	36	36	1
z	1	0.8593						CALERA	np	6	0	monitoring	500	nonparola	2	ong	0	no	AP21F29	21	F	2021-10-29_13h58.23.452	THAI_DOC	2021.2.3	Win32	60.0024001						0	37	37	37	1
z	0	0.2333						USTIONE	p	7	20	monitoring	500	parola	1	ong	0	no	AP21F29	21	F	2021-10-29_13h58.23.452	THAI_DOC	2021.2.3	Win32	60.0024001						0	38	38	38	1
	0							LEGNAME	p	7	7	monitoring	0	parola	1	ong	0	no	AP21F29	21	F	2021-10-29_13h58.23.452	THAI_DOC	2021.2.3	Win32	60.0024001						0	39	39	39	1
z	1	0.8005						MODIVO	np	6	0	monitoring	0	nonparola	2	ong	0	no	AP21F29	21	F	2021-10-29_13h58.23.452	THAI_DOC	2021.2.3	Win32	60.0024001						0	40	40	40	1
m	1	0.833						RADURA	p	6	9	monitoring	0	parola	1	ong	0	no	AP21F29	21	F	2021-10-29_13h58.23.452	THAI_DOC	2021.2.3	Win32	60.0024001						0	41	41	41	1
z	1	0.5906						TUANTO	np	6	0	monitoring	250	nonparola	2	ong	0	no	AP21F29	21	F	2021-10-29_13h58.23.452	THAI_DOC	2021.2.3	Win32	60.0024001						0	42	42	42	1
m	1	0.7954						PICCONE	p	7	11	monitoring	0	parola	1	ong	0	no	AP21F29	21	F	2021-10-29_13h58.23.452	THAI_DOC	2021.2.3	Win32	60.0024001						0	43	43	43	1
m	0	0.7996						LACREME	np	7	0	monitoring	250	nonparola	2	ong	0	no	AP21F29	21	F	2021-10-29_13h58.23.452	THAI_DOC	2021.2.3	Win32	60.0024001						0	44	44	44	1
z	1	0.7865						DILITTA	np	7	0	monitoring	500	nonparola	2	ong	0	no	AP21F29	21	F	2021-10-29_13h58.23.452	THAI_DOC	2021.2.3	Win32	60.0024001						0	45	45	45	1
z	0	0.2515						TOMANTE	np	7	0	monitoring	0	l	2	pmcue	0	no	AP21F29	21	F	2021-10-29_13h58.23.452	THAI_DOC	2021.2.3	Win32	60.0024001						0	46	46	46	1
m	1	0.771						OTTONE	p	6	17	monitoring	500	parola	1	ong	0	no	AP21F29	21	F	2021-10-29_13h58.23.452	THAI_DOC	2021.2.3	Win32	60.0024001						0	47	47	47	1
z	0	0.2953						GAZEBO	p	6	8	monitoring	0	parola	1	ong	0	no	AP21F29	21	F	2021-10-29_13h58.23.452	THAI_DOC	2021.2.3	Win32	60.0024001						0	48	48	48	1
z	1	0.068						NENICO	np	6	0	monitoring	250	nonparola	2	ong	0	no	AP21F29	21	F	2021-10-29_13h58.23.452	THAI_DOC	2021.2.3	Win32	60.0024001						0	49	49	49	1
m	1	0.7083						ARPIONE	p	7	12	monitoring	250	parola	1	ong	0	no	AP21F29	21	F	2021-10-29_13h58.23.452	THAI_DOC	2021.2.3	Win32	60.0024001						0	50	50	50	1
z	1	1.0533						VANIGIA	np	7	0	monitoring	500	nonparola	2	ong	0	no	AP21F29	21	F	2021-10-29_13h58.23.452	THAI_DOC	2021.2.3	Win32	60.0024001						0	51	51	51	1
z	1	0.6187						EBLISSE	np	7	0	monitoring	0	nonparola	2	ong	0	no	AP21F29	21	F	2021-10-29_13h58.23.452	THAI_DOC	2021.2.3	Win32	60.0024001						0	52	52	52	1
z	0	0.6017						CARTINA	p	7	13	monitoring	250	parola	1	ong	0	no	AP21F29	21	F	2021-10-29_13h58.23.452	THAI_DOC	2021.2.3	Win32	60.0024001						0	53	53	53	1
z	1	0.5011						TECITA	np	6	0	monitoring	500	nonparola	2	ong	0	no	AP21F29	21	F	2021-10-29_13h58.23.452	THAI_DOC	2021.2.3	Win32	60.0024001						0	54	54	54	1
z	0	0.001						FELINO	p	6	9	monitoring	500	parola	1	ong	0	no	AP21F29	21	F	2021-10-29_13h58.23.452	THAI_DOC	2021.2.3	Win32	60.0024001						0	55	55	55	1
z	1	0.9008						GINEVRO	np	7	0	monitoring	250	nonparola	2	ong	0	no	AP21F29	21	F	2021-10-29_13h58.23.452	THAI_DOC	2021.2.3	Win32	60.0024001						0	56	56	56	1
z	1	0.041						ELANCO	np	6	0	monitoring	250	nonparola	2	ong	0	no	AP21F29	21	F	2021-10-29_13h58.23.452	THAI_DOC	2021.2.3	Win32	60.0024001						0	57	57	57	1
m	1	0.7506						BIDONE	p	6	13	monitoring	0	parola	1	ong	0	no	AP21F29	21	F	2021-10-29_13h58.23.452	THAI_DOC	2021.2.3	Win32	60.0024001						0	58	58	58	1
z	0	0.3676						LEMURE	p	6	3	monitoring	500	parola	1	ong	0	no	AP21F29	21	F	2021-10-29_13h58.23.452	THAI_DOC	2021.2.3	Win32	60.0024001						0	59	59	59	1
l	1	1.0343						SAGOMA	p	6	0	monitoring	250	l	1	pmcue	0	no	AP21F29	21	F	2021-10-29_13h58.23.452	THAI_DOC	2021.2.3	Win32	60.0024001						0	60	60	60	1
z	0	1.1498						REPERTO	p	7	7	monitoring	0	parola	1	ong	0	no	AP21F29	21	F	2021-10-29_13h58.23.452	THAI_DOC	2021.2.3	Win32	60.0024001						0	61	61	61	1
z	1	0.7518						MIDULLO	np	7	0	monitoring	250	nonparola	2	ong	0	no	AP21F29	21	F	2021-10-29_13h58.23.452	THAI_DOC	2021.2.3	Win32	60.0024001						0	62	62	62	1
z	1	0.919						DANNOLA	np	7	0	monitoring	500	nonparola	2	ong	0	no	AP21F29	21	F	2021-10-29_13h58.23.452	THAI_DOC	2021.2.3	Win32	60.0024001						0	63	63	63	1
m	1	0.6225						ORFANO	p	6	9	monitoring	500	parola	1	ong	0	no	AP21F29	21	F	2021-10-29_13h58.23.452	THAI_DOC	2021.2.3	Win32	60.0024001						0	64	64	64	1
z	1	0.6372						BANENA	np	6	0	monitoring	250	nonparola	2	ong	0	no	AP21F29	21	F	2021-10-29_13h58.23.452	THAI_DOC	2021.2.3	Win32	60.0024001						0	65	65	65	1
z	1	0.2721						FERPATA	np	7	0	monitoring	0	nonparola	2	ong	0	no	AP21F29	21	F	2021-10-29_13h58.23.452	THAI_DOC	2021.2.3	Win32	60.0024001						0	66	66	66	1
z	0	0.1785						NEURONE	p	7	11	monitoring	250	parola	1	ong	0	no	AP21F29	21	F	2021-10-29_13h58.23.452	THAI_DOC	2021.2.3	Win32	60.0024001						0	67	67	67	1
z	1	0.1751						LATTERA	np	7	0	monitoring	500	nonparola	2	ong	0	no	AP21F29	21	F	2021-10-29_13h58.23.452	THAI_DOC	2021.2.3	Win32	60.0024001						0	68	68	68	1
z	1	0.0678						GESIONE	np	7	0	monitoring	500	nonparola	2	ong	0	no	AP21F29	21	F	2021-10-29_13h58.23.452	THAI_DOC	2021.2.3	Win32	60.0024001						0	69	69	69	1
m	1	0.9019						PEDANA	p	6	18	monitoring	500	parola	1	ong	0	no	AP21F29	21	F	2021-10-29_13h58.23.452	THAI_DOC	2021.2.3	Win32	60.0024001						0	70	70	70	1
z	0	0.8235						MACIATA	np	7	0	monitoring	500	l	2	pmcue	0	no	AP21F29	21	F	2021-10-29_13h58.23.452	THAI_DOC	2021.2.3	Win32	60.0024001						0	71	71	71	1
z	1	0.8394						FIOLINO	np	7	0	monitoring	250	nonparola	2	ong	0	no	AP21F29	21	F	2021-10-29_13h58.23.452	THAI_DOC	2021.2.3	Win32	60.0024001						0	72	72	72	1
z	0	0.0011						INGORGO	p	7	16	monitoring	0	parola	1	ong	0	no	AP21F29	21	F	2021-10-29_13h58.23.452	THAI_DOC	2021.2.3	Win32	60.0024001						0	73	73	73	1
z	1	1.2005						IMPORO	np	6	0	monitoring	250	nonparola	2	ong	0	no	AP21F29	21	F	2021-10-29_13h58.23.452	THAI_DOC	2021.2.3	Win32	60.0024001						0	74	74	74	1
m	1	0.8596						NOBILE	p	6	29	monitoring	500	parola	1	ong	0	no	AP21F29	21	F	2021-10-29_13h58.23.452	THAI_DOC	2021.2.3	Win32	60.0024001						0	75	75	75	1
z	0	0.8712						MINIERA	p	7	19	monitoring	500	parola	1	ong	0	no	AP21F29	21	F	2021-10-29_13h58.23.452	THAI_DOC	2021.2.3	Win32	60.0024001						0	76	76	76	1
z	1	0.9022						ALLARVE	np	7	0	monitoring	500	nonparola	2	ong	0	no	AP21F29	21	F	2021-10-29_13h58.23.452	THAI_DOC	2021.2.3	Win32	60.0024001						0	77	77	77	1
z	1	0.7999						DIBANO	np	6	0	monitoring	250	nonparola	2	ong	0	no	AP21F29	21	F	2021-10-29_13h58.23.452	THAI_DOC	2021.2.3	Win32	60.0024001						0	78	78	78	1
m	1	0.6062						FAGOTTO	p	7	7	monitoring	0	parola	1	ong	0	no	AP21F29	21	F	2021-10-29_13h58.23.452	THAI_DOC	2021.2.3	Win32	60.0024001						0	79	79	79	1
m	1	0.6579						PALUDE	p	6	13	monitoring	0	parola	1	ong	0	no	AP21F29	21	F	2021-10-29_13h58.23.452	THAI_DOC	2021.2.3	Win32	60.0024001						0	80	80	80	1
z	1	0.9022						MUDINO	np	6	0	monitoring	500	nonparola	2	ong	0	no	AP21F29	21	F	2021-10-29_13h58.23.452	THAI_DOC	2021.2.3	Win32	60.0024001						0	81	81	81	1
z	1	0.6525						ESTEBA	np	6	0	monitoring	500	nonparola	2	ong	0	no	AP21F29	21	F	2021-10-29_13h58.23.452	THAI_DOC	2021.2.3	Win32	60.0024001						0	82	82	82	1
m	0	0.9757						MANTIDE	p	7	9	monitoring	250	l	1	pmcue	0	no	AP21F29	21	F	2021-10-29_13h58.23.452	THAI_DOC	2021.2.3	Win32	60.0024001						0	83	83	83	1
m	1	1.1026						UVETTA	p	6	11	monitoring	500	parola	1	ong	0	no	AP21F29	21	F	2021-10-29_13h58.23.452	THAI_DOC	2021.2.3	Win32	60.0024001						0	84	84	84	1
m	1	1.9021						ESILIO	p	6	41	monitoring	250	parola	1	ong	0	no	AP21F29	21	F	2021-10-29_13h58.23.452	THAI_DOC	2021.2.3	Win32	60.0024001						0	85	85	85	1
m	0	0.7519						RECRUTA	np	7	0	monitoring	500	nonparola	2	ong	0	no	AP21F29	21	F	2021-10-29_13h58.23.452	THAI_DOC	2021.2.3	Win32	60.0024001						0	86	86	86	1
m	1	0.659						TIMONE	p	7	31	monitoring	250	parola	1	ong	0	no	AP21F29	21	F	2021-10-29_13h58.23.452	THAI_DOC	2021.2.3	Win32	60.0024001						0	87	87	87	1
m	1	0.8337						CAVOLO	p	6	13	monitoring	0	parola	1	ong	0	no	AP21F29	21	F	2021-10-29_13h58.23.452	THAI_DOC	2021.2.3	Win32	60.0024001						0	88	88	88	1
z	1	1.5594						NOTTARE	np	7	0	monitoring	500	nonparola	2	ong	0	no	AP21F29	21	F	2021-10-29_13h58.23.452	THAI_DOC	2021.2.3	Win32	60.0024001						0	89	89	89	1
m	1	0.9383						LICHENE	p	7	7	monitoring	0	parola	1	ong	0	no	AP21F29	21	F	2021-10-29_13h58.23.452	THAI_DOC	2021.2.3	Win32	60.0024001						0	90	90	90	1
z	1	0.8013						PUSTINO	np	7	0	monitoring	500	nonparola	2	ong	0	no	AP21F29	21	F	2021-10-29_13h58.23.452	THAI_DOC	2021.2.3	Win32	60.0024001						0	91	91	91	1
m	1	0.9341						MULINO	p	6	7	monitoring	0	parola	1	ong	0	no	AP21F29	21	F	2021-10-29_13h58.23.452	THAI_DOC	2021.2.3	Win32	60.0024001						0	92	92	92	1
z	1	0.7113						VAROLO	np	6	0	monitoring	0	nonparola	2	ong	0	no	AP21F29	21	F	2021-10-29_13h58.23.452	THAI_DOC	2021.2.3	Win32	60.0024001						0	93	93	93	1
l	1	1.869						ENIGMA	p	6	9	monitoring	500	l	1	pmcue	0	no	AP21F29	21	F	2021-10-29_13h58.23.452	THAI_DOC	2021.2.3	Win32	60.0024001						0	94	94	94	1
m	1	1.3981						NARICE	p	6	15	monitoring	250	parola	1	ong	0	no	AP21F29	21	F	2021-10-29_13h58.23.452	THAI_DOC	2021.2.3	Win32	60.0024001						0	95	95	95	1
z	1	0.8795						CAVIDE	np	6	0	monitoring	500	nonparola	2	ong	0	no	AP21F29	21	F	2021-10-29_13h58.23.452	THAI_DOC	2021.2.3	Win32	60.0024001						0	96	96	96	1
z	1	0.6966						VOLACE	np	6	0	monitoring	0	nonparola	2	ong	0	no	AP21F29	21	F	2021-10-29_13h58.23.452	THAI_DOC	2021.2.3	Win32	60.0024001						0	97	97	97	1
z	1	0.5374						SADICE	np	6	0	monitoring	0	nonparola	2	ong	0	no	AP21F29	21	F	2021-10-29_13h58.23.452	THAI_DOC	2021.2.3	Win32	60.0024001						0	98	98	98	1
m	1	1.2983						VORTICE	p	7	14	monitoring	250	parola	1	ong	0	no	AP21F29	21	F	2021-10-29_13h58.23.452	THAI_DOC	2021.2.3	Win32	60.0024001						0	99	99	99	1
																			AP21F29	21	F	2021-10-29_13h58.23.452	THAI_DOC	2021.2.3	Win32	60.0024001											y	1	6.889	n	1	4.9896	y	0	1.4985
