# Supplementary material for: Thinking about it: the impact of COVID-19-related stimuli on prospective memory
Source: PeerJ. 2023 Nov 16;11:e16389. doi: 10.7717/peerj.16389 (PMC10657566; doi:10.7717/peerj.16389)
Supplement: Supplemental Information 4 — The raw data from both the task and the questionnaire. Both folders are divided in the three conditions (COV, DOC, and NEGA) depending on the presented video clip. [file peerj-11-16389-s004.zip › Data/RAW_Data_Task/DOC_version/LM23F9_doc.csv]

trial_key.keys	trial_key.corr	trial_key.rt	trials_loop_practice.thisRepN	trials_loop_practice.thisTrialN	trials_loop_practice.thisN	trials_loop_practice.thisIndex	trials_loop_practice.ran	stimolo	parolanonparola	lunghezza	frequenza	blocco	jitter	rispcorr	StimTrig	stim_type	stimulus_after	underline	ID_Soggetto*	Età*	Sesso	date	expName	psychopyVersion	OS	frameRate	trials_loop_baseline.thisRepN	trials_loop_baseline.thisTrialN	trials_loop_baseline.thisN	trials_loop_baseline.thisIndex	trials_loop_baseline.ran	trials_loop_attention.thisRepN	trials_loop_attention.thisTrialN	trials_loop_attention.thisN	trials_loop_attention.thisIndex	trials_loop_attention.ran	neutral1_key.keys	neutral1_key.corr	neutral1_key.rt	neutral1_key_2.keys	neutral1_key_2.corr	neutral1_key_2.rt	neutral1_key_3.keys	neutral1_key_3.corr	neutral1_key_3.rt
m	1	0.7479	0	0	0	0	1	ARANCIA	p	7	31	practice	500	parola	1	ong	0	no	LM23F9	23	F	2021-10-09_09h39.43.566	THAI_DOC	2021.2.3	Win32	60.29544769
z	1	0.9187	0	1	1	1	1	RECINA	np	6	0	practice	500	nonparola	2	ong	0	no	LM23F9	23	F	2021-10-09_09h39.43.566	THAI_DOC	2021.2.3	Win32	60.29544769
z	1	0.7395	0	2	2	2	1	TUCCANA	np	7	0	practice	250	nonparola	2	ong	0	no	LM23F9	23	F	2021-10-09_09h39.43.566	THAI_DOC	2021.2.3	Win32	60.29544769
m	1	0.5679	0	3	3	3	1	PETTINE	p	7	1	practice	0	parola	1	ong	0	no	LM23F9	23	F	2021-10-09_09h39.43.566	THAI_DOC	2021.2.3	Win32	60.29544769
z	1	1.0023	0	4	4	4	1	INFITO	np	6	0	practice	500	nonparola	2	ong	0	no	LM23F9	23	F	2021-10-09_09h39.43.566	THAI_DOC	2021.2.3	Win32	60.29544769
m	1	0.6341	0	5	5	5	1	GIUDICE	p	7	374	practice	500	parola	1	ong	0	no	LM23F9	23	F	2021-10-09_09h39.43.566	THAI_DOC	2021.2.3	Win32	60.29544769
m	1	0.6227	0	6	6	6	1	VOLANTE	p	7	89	practice	0	parola	1	ong	0	no	LM23F9	23	F	2021-10-09_09h39.43.566	THAI_DOC	2021.2.3	Win32	60.29544769
z	1	0.5856	0	7	7	7	1	CUBELA	np	6	0	practice	250	nonparola	2	ong	0	no	LM23F9	23	F	2021-10-09_09h39.43.566	THAI_DOC	2021.2.3	Win32	60.29544769
m	0	0.6179	0	8	8	8	1	LUGGINE	np	7	0	practice	0	nonparola	2	ong	0	no	LM23F9	23	F	2021-10-09_09h39.43.566	THAI_DOC	2021.2.3	Win32	60.29544769
m	1	0.5899	0	9	9	9	1	DISEGNO	p	7	201	practice	0	parola	1	ong	0	no	LM23F9	23	F	2021-10-09_09h39.43.566	THAI_DOC	2021.2.3	Win32	60.29544769
z	0	0.8854						RELITTO	p	7	8	baseline	500	parola	1	ong	0	no	LM23F9	23	F	2021-10-09_09h39.43.566	THAI_DOC	2021.2.3	Win32	60.29544769	0	0	0	0	1
z	0	0.6388						GERANIO	p	7	12	baseline	250	parola	1	ong	0	no	LM23F9	23	F	2021-10-09_09h39.43.566	THAI_DOC	2021.2.3	Win32	60.29544769	0	1	1	1	1
z	1	0.8516						VANANGA	np	7	0	baseline	0	nonparola	2	ong	0	no	LM23F9	23	F	2021-10-09_09h39.43.566	THAI_DOC	2021.2.3	Win32	60.29544769	0	2	2	2	1
m	1	1.3015						NATICA	p	6	5	baseline	250	parola	1	ong	0	no	LM23F9	23	F	2021-10-09_09h39.43.566	THAI_DOC	2021.2.3	Win32	60.29544769	0	3	3	3	1
z	1	0.7347						USTELLO	np	7	0	baseline	500	nonparola	2	ong	0	no	LM23F9	23	F	2021-10-09_09h39.43.566	THAI_DOC	2021.2.3	Win32	60.29544769	0	4	4	4	1
m	1	0.6508						METANO	p	6	17	baseline	250	parola	1	ong	0	no	LM23F9	23	F	2021-10-09_09h39.43.566	THAI_DOC	2021.2.3	Win32	60.29544769	0	5	5	5	1
z	1	0.8687						FIURIA	np	6	0	baseline	500	nonparola	2	ong	0	no	LM23F9	23	F	2021-10-09_09h39.43.566	THAI_DOC	2021.2.3	Win32	60.29544769	0	6	6	6	1
m	1	0.7374						SUGHERO	p	7	5	baseline	250	parola	1	ong	0	no	LM23F9	23	F	2021-10-09_09h39.43.566	THAI_DOC	2021.2.3	Win32	60.29544769	0	7	7	7	1
z	1	0.7081						PIROTA	np	6	0	baseline	250	nonparola	2	ong	0	no	LM23F9	23	F	2021-10-09_09h39.43.566	THAI_DOC	2021.2.3	Win32	60.29544769	0	8	8	8	1
z	1	0.7431						BAMBORA	np	7	0	baseline	0	nonparola	2	ong	0	no	LM23F9	23	F	2021-10-09_09h39.43.566	THAI_DOC	2021.2.3	Win32	60.29544769	0	9	9	9	1
m	1	0.6556						PETALO	p	6	27	baseline	250	parola	1	ong	0	no	LM23F9	23	F	2021-10-09_09h39.43.566	THAI_DOC	2021.2.3	Win32	60.29544769	0	10	10	10	1
m	1	0.6498						ELMETTO	p	7	5	baseline	0	parola	1	ong	0	no	LM23F9	23	F	2021-10-09_09h39.43.566	THAI_DOC	2021.2.3	Win32	60.29544769	0	11	11	11	1
z	1	0.705						DOBILE	np	6	0	baseline	250	nonparola	2	ong	0	no	LM23F9	23	F	2021-10-09_09h39.43.566	THAI_DOC	2021.2.3	Win32	60.29544769	0	12	12	12	1
z	0	0.5888						BAVERO	p	6	7	baseline	0	parola	1	ong	0	no	LM23F9	23	F	2021-10-09_09h39.43.566	THAI_DOC	2021.2.3	Win32	60.29544769	0	13	13	13	1
m	1	0.6507						VALENZA	p	7	10	baseline	500	parola	1	ong	0	no	LM23F9	23	F	2021-10-09_09h39.43.566	THAI_DOC	2021.2.3	Win32	60.29544769	0	14	14	14	1
z	1	0.7513						ORDONE	np	6	0	baseline	250	nonparola	2	ong	0	no	LM23F9	23	F	2021-10-09_09h39.43.566	THAI_DOC	2021.2.3	Win32	60.29544769	0	15	15	15	1
z	1	0.7908						TERPONE	np	7	0	baseline	250	nonparola	2	ong	0	no	LM23F9	23	F	2021-10-09_09h39.43.566	THAI_DOC	2021.2.3	Win32	60.29544769	0	16	16	16	1
m	1	0.6524						INCHINO	p	7	10	baseline	250	parola	1	ong	0	no	LM23F9	23	F	2021-10-09_09h39.43.566	THAI_DOC	2021.2.3	Win32	60.29544769	0	17	17	17	1
m	1	0.5841						ETTARO	p	6	31	baseline	0	parola	1	ong	0	no	LM23F9	23	F	2021-10-09_09h39.43.566	THAI_DOC	2021.2.3	Win32	60.29544769	0	18	18	18	1
z	1	0.6888						LUVACA	np	6	0	baseline	250	nonparola	2	ong	0	no	LM23F9	23	F	2021-10-09_09h39.43.566	THAI_DOC	2021.2.3	Win32	60.29544769	0	19	19	19	1
m	1	0.7348						DUETTO	p	6	23	baseline	500	parola	1	ong	0	no	LM23F9	23	F	2021-10-09_09h39.43.566	THAI_DOC	2021.2.3	Win32	60.29544769	0	20	20	20	1
m	0	0.6716						PUPILE	np	6	0	baseline	250	nonparola	2	ong	0	no	LM23F9	23	F	2021-10-09_09h39.43.566	THAI_DOC	2021.2.3	Win32	60.29544769	0	21	21	21	1
z	1	0.8383						STOVACO	np	7	0	baseline	0	nonparola	2	ong	0	no	LM23F9	23	F	2021-10-09_09h39.43.566	THAI_DOC	2021.2.3	Win32	60.29544769	0	22	22	22	1
m	1	0.8015						BARILE	p	6	7	baseline	500	parola	1	ong	0	no	LM23F9	23	F	2021-10-09_09h39.43.566	THAI_DOC	2021.2.3	Win32	60.29544769	0	23	23	23	1
z	1	0.8054						RANAIO	np	6	0	baseline	250	nonparola	2	ong	0	no	LM23F9	23	F	2021-10-09_09h39.43.566	THAI_DOC	2021.2.3	Win32	60.29544769	0	24	24	24	1
m	1	0.7015						CAVERNA	p	7	14	baseline	250	parola	1	ong	0	no	LM23F9	23	F	2021-10-09_09h39.43.566	THAI_DOC	2021.2.3	Win32	60.29544769	0	25	25	25	1
m	0	0.7549						ROTOIA	np	7	0	baseline	500	nonparola	2	ong	0	no	LM23F9	23	F	2021-10-09_09h39.43.566	THAI_DOC	2021.2.3	Win32	60.29544769	0	26	26	26	1
m	1	0.8206						ALTURA	p	6	8	baseline	500	parola	1	ong	0	no	LM23F9	23	F	2021-10-09_09h39.43.566	THAI_DOC	2021.2.3	Win32	60.29544769	0	27	27	27	1
m	1	0.6876						DIPINTO	p	7	21	baseline	0	parola	1	ong	0	no	LM23F9	23	F	2021-10-09_09h39.43.566	THAI_DOC	2021.2.3	Win32	60.29544769	0	28	28	28	1
m	1	0.6589						LEGUME	p	6	11	baseline	250	parola	1	ong	0	no	LM23F9	23	F	2021-10-09_09h39.43.566	THAI_DOC	2021.2.3	Win32	60.29544769	0	29	29	29	1
z	1	0.9348						FEDINO	np	6	0	baseline	500	nonparola	2	ong	0	no	LM23F9	23	F	2021-10-09_09h39.43.566	THAI_DOC	2021.2.3	Win32	60.29544769	0	30	30	30	1
m	1	0.7766						MENSOLA	p	7	7	baseline	0	parola	1	ong	0	no	LM23F9	23	F	2021-10-09_09h39.43.566	THAI_DOC	2021.2.3	Win32	60.29544769	0	31	31	31	1
z	1	0.8844						ALCUME	np	6	0	baseline	500	nonparola	2	ong	0	no	LM23F9	23	F	2021-10-09_09h39.43.566	THAI_DOC	2021.2.3	Win32	60.29544769	0	32	32	32	1
m	1	0.8515						INNESTO	p	6	13	baseline	0	parola	1	ong	0	no	LM23F9	23	F	2021-10-09_09h39.43.566	THAI_DOC	2021.2.3	Win32	60.29544769	0	33	33	33	1
z	1	0.6902						LAVENDA	np	7	0	baseline	0	nonparola	2	ong	0	no	LM23F9	23	F	2021-10-09_09h39.43.566	THAI_DOC	2021.2.3	Win32	60.29544769	0	34	34	34	1
m	1	0.8025						SLAVINA	p	7	5	baseline	500	parola	1	ong	0	no	LM23F9	23	F	2021-10-09_09h39.43.566	THAI_DOC	2021.2.3	Win32	60.29544769	0	35	35	35	1
m	1	0.6011						ORMONE	p	6	6	baseline	500	parola	1	ong	0	no	LM23F9	23	F	2021-10-09_09h39.43.566	THAI_DOC	2021.2.3	Win32	60.29544769	0	36	36	36	1
z	1	0.8906						UMIONE	np	6	0	baseline	0	nonparola	2	ong	0	no	LM23F9	23	F	2021-10-09_09h39.43.566	THAI_DOC	2021.2.3	Win32	60.29544769	0	37	37	37	1
m	1	0.6425						SALAME	p	6	14	baseline	0	parola	1	ong	0	no	LM23F9	23	F	2021-10-09_09h39.43.566	THAI_DOC	2021.2.3	Win32	60.29544769	0	38	38	38	1
z	1	1.3256						GANDOLA	np	7	0	baseline	500	nonparola	2	ong	0	no	LM23F9	23	F	2021-10-09_09h39.43.566	THAI_DOC	2021.2.3	Win32	60.29544769	0	39	39	39	1
z	1	0.9349						DIGEGNO	np	7	0	baseline	500	nonparola	2	ong	0	no	LM23F9	23	F	2021-10-09_09h39.43.566	THAI_DOC	2021.2.3	Win32	60.29544769	0	40	40	40	1
z	1	0.6347						BACRECA	np	7	0	baseline	0	nonparola	2	ong	0	no	LM23F9	23	F	2021-10-09_09h39.43.566	THAI_DOC	2021.2.3	Win32	60.29544769	0	41	41	41	1
z	0	0.5543						RUDERE	p	6	8	baseline	250	parola	1	ong	0	no	LM23F9	23	F	2021-10-09_09h39.43.566	THAI_DOC	2021.2.3	Win32	60.29544769	0	42	42	42	1
z	1	1.0097						OSCITE	np	6	0	baseline	250	nonparola	2	ong	0	no	LM23F9	23	F	2021-10-09_09h39.43.566	THAI_DOC	2021.2.3	Win32	60.29544769	0	43	43	43	1
m	1	0.6349						NETTARE	p	7	14	baseline	500	parola	1	ong	0	no	LM23F9	23	F	2021-10-09_09h39.43.566	THAI_DOC	2021.2.3	Win32	60.29544769	0	44	44	44	1
z	1	1.006						PENTERA	np	7	0	baseline	0	nonparola	2	ong	0	no	LM23F9	23	F	2021-10-09_09h39.43.566	THAI_DOC	2021.2.3	Win32	60.29544769	0	45	45	45	1
z	1	0.7407						NEBOZIO	np	7	0	baseline	250	nonparola	2	ong	0	no	LM23F9	23	F	2021-10-09_09h39.43.566	THAI_DOC	2021.2.3	Win32	60.29544769	0	46	46	46	1
m	1	0.6529						ZATTERA	p	7	14	baseline	500	parola	1	ong	0	no	LM23F9	23	F	2021-10-09_09h39.43.566	THAI_DOC	2021.2.3	Win32	60.29544769	0	47	47	47	1
m	1	0.7765						LAMIERA	p	7	11	baseline	500	parola	1	ong	0	no	LM23F9	23	F	2021-10-09_09h39.43.566	THAI_DOC	2021.2.3	Win32	60.29544769	0	48	48	48	1
z	1	0.668						CULINA	np	6	0	baseline	500	nonparola	2	ong	0	no	LM23F9	23	F	2021-10-09_09h39.43.566	THAI_DOC	2021.2.3	Win32	60.29544769	0	49	49	49	1
m	1	0.7022						FALANGE	p	7	9	baseline	250	parola	1	ong	0	no	LM23F9	23	F	2021-10-09_09h39.43.566	THAI_DOC	2021.2.3	Win32	60.29544769	0	50	50	50	1
m	1	0.601						PEDALE	p	6	16	baseline	500	parola	1	ong	0	no	LM23F9	23	F	2021-10-09_09h39.43.566	THAI_DOC	2021.2.3	Win32	60.29544769	0	51	51	51	1
z	1	0.7845						METARDO	np	7	0	baseline	500	nonparola	2	ong	0	no	LM23F9	23	F	2021-10-09_09h39.43.566	THAI_DOC	2021.2.3	Win32	60.29544769	0	52	52	52	1
m	1	0.6185						EMPORIO	p	7	3	baseline	250	parola	1	ong	0	no	LM23F9	23	F	2021-10-09_09h39.43.566	THAI_DOC	2021.2.3	Win32	60.29544769	0	53	53	53	1
z	1	0.6916						TAPORE	np	6	0	baseline	0	nonparola	2	ong	0	no	LM23F9	23	F	2021-10-09_09h39.43.566	THAI_DOC	2021.2.3	Win32	60.29544769	0	54	54	54	1
z	1	0.6677						DENTIDE	np	7	0	baseline	250	nonparola	2	ong	0	no	LM23F9	23	F	2021-10-09_09h39.43.566	THAI_DOC	2021.2.3	Win32	60.29544769	0	55	55	55	1
z	1	0.7673						SEPERTO	np	7	0	baseline	500	nonparola	2	ong	0	no	LM23F9	23	F	2021-10-09_09h39.43.566	THAI_DOC	2021.2.3	Win32	60.29544769	0	56	56	56	1
m	1	0.7505						MUCOSA	p	6	6	baseline	500	parola	1	ong	0	no	LM23F9	23	F	2021-10-09_09h39.43.566	THAI_DOC	2021.2.3	Win32	60.29544769	0	57	57	57	1
z	1	0.7538						BECULLA	np	7	0	baseline	250	nonparola	2	ong	0	no	LM23F9	23	F	2021-10-09_09h39.43.566	THAI_DOC	2021.2.3	Win32	60.29544769	0	58	58	58	1
m	1	1.0682						FUCINA	p	6	8	baseline	250	parola	1	ong	0	no	LM23F9	23	F	2021-10-09_09h39.43.566	THAI_DOC	2021.2.3	Win32	60.29544769	0	59	59	59	1
m	1	0.8264						ECLISSI	p	7	5	baseline	0	parola	1	ong	0	no	LM23F9	23	F	2021-10-09_09h39.43.566	THAI_DOC	2021.2.3	Win32	60.29544769	0	60	60	60	1
m	1	0.6344						TROFEO	p	6	23	baseline	250	parola	1	ong	0	no	LM23F9	23	F	2021-10-09_09h39.43.566	THAI_DOC	2021.2.3	Win32	60.29544769	0	61	61	61	1
m	1	0.6682						ROTTAME	p	7	7	baseline	0	parola	1	ong	0	no	LM23F9	23	F	2021-10-09_09h39.43.566	THAI_DOC	2021.2.3	Win32	60.29544769	0	62	62	62	1
z	1	0.852						MENDOLO	np	7	0	baseline	500	nonparola	2	ong	0	no	LM23F9	23	F	2021-10-09_09h39.43.566	THAI_DOC	2021.2.3	Win32	60.29544769	0	63	63	63	1
z	1	1.1891						ARSINE	np	6	0	baseline	250	nonparola	2	ong	0	no	LM23F9	23	F	2021-10-09_09h39.43.566	THAI_DOC	2021.2.3	Win32	60.29544769	0	64	64	64	1
m	1	0.8202						TISANA	p	6	7	baseline	0	parola	1	ong	0	no	LM23F9	23	F	2021-10-09_09h39.43.566	THAI_DOC	2021.2.3	Win32	60.29544769	0	65	65	65	1
z	1	0.8185						ORLINO	np	6	0	baseline	0	nonparola	2	ong	0	no	LM23F9	23	F	2021-10-09_09h39.43.566	THAI_DOC	2021.2.3	Win32	60.29544769	0	66	66	66	1
z	0	1.0185						ARINGA	p	6	9	baseline	500	parola	1	ong	0	no	LM23F9	23	F	2021-10-09_09h39.43.566	THAI_DOC	2021.2.3	Win32	60.29544769	0	67	67	67	1
z	1	1.1014						TENGINE	np	7	0	baseline	0	nonparola	2	ong	0	no	LM23F9	23	F	2021-10-09_09h39.43.566	THAI_DOC	2021.2.3	Win32	60.29544769	0	68	68	68	1
m	1	0.6404						ATTICO	p	6	6	baseline	500	parola	1	ong	0	no	LM23F9	23	F	2021-10-09_09h39.43.566	THAI_DOC	2021.2.3	Win32	60.29544769	0	69	69	69	1
z	1	0.7019						VENORE	np	6	0	baseline	250	nonparola	2	ong	0	no	LM23F9	23	F	2021-10-09_09h39.43.566	THAI_DOC	2021.2.3	Win32	60.29544769	0	70	70	70	1
m	1	0.6263						DARSENA	p	7	9	baseline	0	parola	1	ong	0	no	LM23F9	23	F	2021-10-09_09h39.43.566	THAI_DOC	2021.2.3	Win32	60.29544769	0	71	71	71	1
z	1	0.8849						ALCIERE	np	7	0	baseline	250	nonparola	2	ong	0	no	LM23F9	23	F	2021-10-09_09h39.43.566	THAI_DOC	2021.2.3	Win32	60.29544769	0	72	72	72	1
z	1	0.6683						ENTIMO	np	6	0	baseline	0	nonparola	2	ong	0	no	LM23F9	23	F	2021-10-09_09h39.43.566	THAI_DOC	2021.2.3	Win32	60.29544769	0	73	73	73	1
m	1	0.6727						LIVIDO	p	6	8	baseline	500	parola	1	ong	0	no	LM23F9	23	F	2021-10-09_09h39.43.566	THAI_DOC	2021.2.3	Win32	60.29544769	0	74	74	74	1
m	1	0.5841						NAUSEA	p	6	15	baseline	0	parola	1	ong	0	no	LM23F9	23	F	2021-10-09_09h39.43.566	THAI_DOC	2021.2.3	Win32	60.29544769	0	75	75	75	1
z	1	1.035						VERCACE	np	7	0	baseline	500	nonparola	2	ong	0	no	LM23F9	23	F	2021-10-09_09h39.43.566	THAI_DOC	2021.2.3	Win32	60.29544769	0	76	76	76	1
m	1	0.601						COFANO	p	6	9	baseline	0	parola	1	ong	0	no	LM23F9	23	F	2021-10-09_09h39.43.566	THAI_DOC	2021.2.3	Win32	60.29544769	0	77	77	77	1
m	0	1.1688						USPICIO	np	7	0	baseline	250	nonparola	2	ong	0	no	LM23F9	23	F	2021-10-09_09h39.43.566	THAI_DOC	2021.2.3	Win32	60.29544769	0	78	78	78	1
m	1	0.8005						IMBUTO	p	6	9	baseline	0	parola	1	ong	0	no	LM23F9	23	F	2021-10-09_09h39.43.566	THAI_DOC	2021.2.3	Win32	60.29544769	0	79	79	79	1
z	1	0.7915						SADIVA	np	6	0	baseline	500	nonparola	2	ong	0	no	LM23F9	23	F	2021-10-09_09h39.43.566	THAI_DOC	2021.2.3	Win32	60.29544769	0	80	80	80	1
m	1	0.801						BOZZOLO	p	7	7	baseline	0	parola	1	ong	0	no	LM23F9	23	F	2021-10-09_09h39.43.566	THAI_DOC	2021.2.3	Win32	60.29544769	0	81	81	81	1
z	1	0.685						OMPICCIO	np	7	0	baseline	0	nonparola	2	ong	0	no	LM23F9	23	F	2021-10-09_09h39.43.566	THAI_DOC	2021.2.3	Win32	60.29544769	0	82	82	82	1
z	1	0.9007						LIMPONE	np	7	0	baseline	500	nonparola	2	ong	0	no	LM23F9	23	F	2021-10-09_09h39.43.566	THAI_DOC	2021.2.3	Win32	60.29544769	0	83	83	83	1
z	1	0.9541						NARCICO	np	7	0	baseline	250	nonparola	2	ong	0	no	LM23F9	23	F	2021-10-09_09h39.43.566	THAI_DOC	2021.2.3	Win32	60.29544769	0	84	84	84	1
m	1	0.689						PASCOLO	p	7	7	baseline	0	parola	1	ong	0	no	LM23F9	23	F	2021-10-09_09h39.43.566	THAI_DOC	2021.2.3	Win32	60.29544769	0	85	85	85	1
z	1	1.1012						INSOGNA	np	7	0	baseline	250	nonparola	2	ong	0	no	LM23F9	23	F	2021-10-09_09h39.43.566	THAI_DOC	2021.2.3	Win32	60.29544769	0	86	86	86	1
m	1	0.9685						PATINA	p	6	14	baseline	250	parola	1	ong	0	no	LM23F9	23	F	2021-10-09_09h39.43.566	THAI_DOC	2021.2.3	Win32	60.29544769	0	87	87	87	1
z	1	0.7228						ADOLTO	np	7	0	baseline	0	nonparola	2	ong	0	no	LM23F9	23	F	2021-10-09_09h39.43.566	THAI_DOC	2021.2.3	Win32	60.29544769	0	88	88	88	1
m	1	0.8844						UTENTE	p	6	34	baseline	0	parola	1	ong	0	no	LM23F9	23	F	2021-10-09_09h39.43.566	THAI_DOC	2021.2.3	Win32	60.29544769	0	89	89	89	1
	0							CIPELLA	np	7	0	baseline	500	nonparola	2	ong	0	no	LM23F9	23	F	2021-10-09_09h39.43.566	THAI_DOC	2021.2.3	Win32	60.29544769	0	90	90	90	1
m	1	0.6389						GINEPRO	p	7	10	baseline	0	parola	1	ong	0	no	LM23F9	23	F	2021-10-09_09h39.43.566	THAI_DOC	2021.2.3	Win32	60.29544769	0	91	91	91	1
z	1	0.8211						NONATO	np	6	0	baseline	500	nonparola	2	ong	0	no	LM23F9	23	F	2021-10-09_09h39.43.566	THAI_DOC	2021.2.3	Win32	60.29544769	0	92	92	92	1
m	1	0.6841						CALICE	p	6	10	baseline	0	parola	1	ong	0	no	LM23F9	23	F	2021-10-09_09h39.43.566	THAI_DOC	2021.2.3	Win32	60.29544769	0	93	93	93	1
m	1	0.7013						TORACE	p	6	31	baseline	250	parola	1	ong	0	no	LM23F9	23	F	2021-10-09_09h39.43.566	THAI_DOC	2021.2.3	Win32	60.29544769	0	94	94	94	1
m	1	0.7017						REDINE	p	6	8	baseline	500	parola	1	ong	0	no	LM23F9	23	F	2021-10-09_09h39.43.566	THAI_DOC	2021.2.3	Win32	60.29544769	0	95	95	95	1
m	1	0.6881						GOMITO	p	6	35	baseline	0	parola	1	ong	0	no	LM23F9	23	F	2021-10-09_09h39.43.566	THAI_DOC	2021.2.3	Win32	60.29544769	0	96	96	96	1
z	1	0.8096						INGENSO	np	7	0	baseline	500	nonparola	2	ong	0	no	LM23F9	23	F	2021-10-09_09h39.43.566	THAI_DOC	2021.2.3	Win32	60.29544769	0	97	97	97	1
z	1	0.8342						COVALLO	np	7	0	baseline	250	nonparola	2	ong	0	no	LM23F9	23	F	2021-10-09_09h39.43.566	THAI_DOC	2021.2.3	Win32	60.29544769	0	98	98	98	1
m	1	0.6167						MONACO	p	6	24	baseline	250	parola	1	ong	0	no	LM23F9	23	F	2021-10-09_09h39.43.566	THAI_DOC	2021.2.3	Win32	60.29544769	0	99	99	99	1
z	0	0.8682						DILUVIO	p	7	34	monitoring	0	parola	1	ong	0	no	LM23F9	23	F	2021-10-09_09h39.43.566	THAI_DOC	2021.2.3	Win32	60.29544769						0	0	0	0	1
z	1	0.7544						PADATO	np	6	0	monitoring	250	nonparola	2	ong	0	no	LM23F9	23	F	2021-10-09_09h39.43.566	THAI_DOC	2021.2.3	Win32	60.29544769						0	1	1	1	1
m	1	0.5566						STIVALE	p	7	10	monitoring	0	parola	1	ong	0	no	LM23F9	23	F	2021-10-09_09h39.43.566	THAI_DOC	2021.2.3	Win32	60.29544769						0	2	2	2	1
m	0	1.0842						BAMMINO	np	7	0	monitoring	0	nonparola	2	ong	0	no	LM23F9	23	F	2021-10-09_09h39.43.566	THAI_DOC	2021.2.3	Win32	60.29544769						0	3	3	3	1
z	1	0.8827						NUDOLA	np	6	0	monitoring	250	nonparola	2	ong	0	no	LM23F9	23	F	2021-10-09_09h39.43.566	THAI_DOC	2021.2.3	Win32	60.29544769						0	4	4	4	1
m	1	1.1209						ZAMPINO	p	7	6	monitoring	500	parola	1	ong	0	no	LM23F9	23	F	2021-10-09_09h39.43.566	THAI_DOC	2021.2.3	Win32	60.29544769						0	5	5	5	1
m	1	1.1791						CALDAIA	p	7	12	monitoring	250	parola	1	ong	0	no	LM23F9	23	F	2021-10-09_09h39.43.566	THAI_DOC	2021.2.3	Win32	60.29544769						0	6	6	6	1
z	1	0.9518						FULGINE	np	7	0	monitoring	0	nonparola	2	ong	0	no	LM23F9	23	F	2021-10-09_09h39.43.566	THAI_DOC	2021.2.3	Win32	60.29544769						0	7	7	7	1
m	1	0.8007						URANIO	p	6	9	monitoring	250	parola	1	ong	0	no	LM23F9	23	F	2021-10-09_09h39.43.566	THAI_DOC	2021.2.3	Win32	60.29544769						0	8	8	8	1
z	1	0.8849						APISSO	np	6	0	monitoring	500	nonparola	2	ong	0	no	LM23F9	23	F	2021-10-09_09h39.43.566	THAI_DOC	2021.2.3	Win32	60.29544769						0	9	9	9	1
z	0	0.8346						CAGERMA	np	7	0	monitoring	0	l	2	pmcue	0	no	LM23F9	23	F	2021-10-09_09h39.43.566	THAI_DOC	2021.2.3	Win32	60.29544769						0	10	10	10	1
z	0	1.2182						TAZZINA	p	7	10	monitoring	250	parola	1	ong	0	no	LM23F9	23	F	2021-10-09_09h39.43.566	THAI_DOC	2021.2.3	Win32	60.29544769						0	11	11	11	1
m	1	0.8258						VAPORE	p	6	40	monitoring	0	parola	1	ong	0	no	LM23F9	23	F	2021-10-09_09h39.43.566	THAI_DOC	2021.2.3	Win32	60.29544769						0	12	12	12	1
z	1	1.023						FEDORE	np	6	0	monitoring	250	nonparola	2	ong	0	no	LM23F9	23	F	2021-10-09_09h39.43.566	THAI_DOC	2021.2.3	Win32	60.29544769						0	13	13	13	1
m	1	0.7842						MONTONE	p	7	8	monitoring	250	parola	1	ong	0	no	LM23F9	23	F	2021-10-09_09h39.43.566	THAI_DOC	2021.2.3	Win32	60.29544769						0	14	14	14	1
z	1	1.0232						CANEZZA	np	7	0	monitoring	0	nonparola	2	ong	0	no	LM23F9	23	F	2021-10-09_09h39.43.566	THAI_DOC	2021.2.3	Win32	60.29544769						0	15	15	15	1
z	1	1.0715						RAGINA	np	6	0	monitoring	250	nonparola	2	ong	0	no	LM23F9	23	F	2021-10-09_09h39.43.566	THAI_DOC	2021.2.3	Win32	60.29544769						0	16	16	16	1
m	1	0.7514						AGNELLO	p	7	17	monitoring	250	parola	1	ong	0	no	LM23F9	23	F	2021-10-09_09h39.43.566	THAI_DOC	2021.2.3	Win32	60.29544769						0	17	17	17	1
z	1	0.7897						PINARIO	np	7	0	monitoring	250	nonparola	2	ong	0	no	LM23F9	23	F	2021-10-09_09h39.43.566	THAI_DOC	2021.2.3	Win32	60.29544769						0	18	18	18	1
z	1	1.1519						INDANO	np	6	0	monitoring	500	nonparola	2	ong	0	no	LM23F9	23	F	2021-10-09_09h39.43.566	THAI_DOC	2021.2.3	Win32	60.29544769						0	19	19	19	1
m	1	0.9499						BISTURI	p	7	8	monitoring	250	parola	1	ong	0	no	LM23F9	23	F	2021-10-09_09h39.43.566	THAI_DOC	2021.2.3	Win32	60.29544769						0	20	20	20	1
z	1	0.8509						SECONTO	np	7	0	monitoring	250	nonparola	2	ong	0	no	LM23F9	23	F	2021-10-09_09h39.43.566	THAI_DOC	2021.2.3	Win32	60.29544769						0	21	21	21	1
m	0	0.9679						POMATA	p	6	0	monitoring	500	l	1	pmcue	0	no	LM23F9	23	F	2021-10-09_09h39.43.566	THAI_DOC	2021.2.3	Win32	60.29544769						0	22	22	22	1
z	1	1.3515						UMETTA	np	6	0	monitoring	250	nonparola	2	ong	0	no	LM23F9	23	F	2021-10-09_09h39.43.566	THAI_DOC	2021.2.3	Win32	60.29544769						0	23	23	23	1
m	1	0.9846						FRUSCIO	p	7	9	monitoring	0	parola	1	ong	0	no	LM23F9	23	F	2021-10-09_09h39.43.566	THAI_DOC	2021.2.3	Win32	60.29544769						0	24	24	24	1
m	1	1.4519						ORDIGNO	p	7	15	monitoring	250	parola	1	ong	0	no	LM23F9	23	F	2021-10-09_09h39.43.566	THAI_DOC	2021.2.3	Win32	60.29544769						0	25	25	25	1
z	1	1.3359						METALO	np	6	0	monitoring	0	nonparola	2	ong	0	no	LM23F9	23	F	2021-10-09_09h39.43.566	THAI_DOC	2021.2.3	Win32	60.29544769						0	26	26	26	1
z	1	0.8069						GAVERA	np	6	0	monitoring	500	nonparola	2	ong	0	no	LM23F9	23	F	2021-10-09_09h39.43.566	THAI_DOC	2021.2.3	Win32	60.29544769						0	27	27	27	1
m	1	0.7843						INSERTO	p	7	9	monitoring	0	parola	1	ong	0	no	LM23F9	23	F	2021-10-09_09h39.43.566	THAI_DOC	2021.2.3	Win32	60.29544769						0	28	28	28	1
m	1	0.903						VICARIO	p	7	9	monitoring	500	parola	1	ong	0	no	LM23F9	23	F	2021-10-09_09h39.43.566	THAI_DOC	2021.2.3	Win32	60.29544769						0	29	29	29	1
z	1	0.9012						ACENDA	np	6	0	monitoring	0	nonparola	2	ong	0	no	LM23F9	23	F	2021-10-09_09h39.43.566	THAI_DOC	2021.2.3	Win32	60.29544769						0	30	30	30	1
m	1	1.1344						DECADE	p	6	7	monitoring	0	parola	1	ong	0	no	LM23F9	23	F	2021-10-09_09h39.43.566	THAI_DOC	2021.2.3	Win32	60.29544769						0	31	31	31	1
z	1	0.9011						PALETE	np	6	0	monitoring	500	nonparola	2	ong	0	no	LM23F9	23	F	2021-10-09_09h39.43.566	THAI_DOC	2021.2.3	Win32	60.29544769						0	32	32	32	1
m	1	0.6842						SENAPE	p	6	17	monitoring	500	parola	1	ong	0	no	LM23F9	23	F	2021-10-09_09h39.43.566	THAI_DOC	2021.2.3	Win32	60.29544769						0	33	33	33	1
z	1	0.8853						TENTONO	np	7	0	monitoring	0	nonparola	2	ong	0	no	LM23F9	23	F	2021-10-09_09h39.43.566	THAI_DOC	2021.2.3	Win32	60.29544769						0	34	34	34	1
l	1	1.0213						MANICO	p	6	12	monitoring	0	l	1	pmcue	0	no	LM23F9	23	F	2021-10-09_09h39.43.566	THAI_DOC	2021.2.3	Win32	60.29544769						0	35	35	35	1
m	1	0.9097						GETTONE	p	7	5	monitoring	250	parola	1	ong	0	no	LM23F9	23	F	2021-10-09_09h39.43.566	THAI_DOC	2021.2.3	Win32	60.29544769						0	36	36	36	1
z	1	0.8858						CALERA	np	6	0	monitoring	500	nonparola	2	ong	0	no	LM23F9	23	F	2021-10-09_09h39.43.566	THAI_DOC	2021.2.3	Win32	60.29544769						0	37	37	37	1
m	1	1.2513						USTIONE	p	7	20	monitoring	500	parola	1	ong	0	no	LM23F9	23	F	2021-10-09_09h39.43.566	THAI_DOC	2021.2.3	Win32	60.29544769						0	38	38	38	1
m	1	1.1672						LEGNAME	p	7	7	monitoring	0	parola	1	ong	0	no	LM23F9	23	F	2021-10-09_09h39.43.566	THAI_DOC	2021.2.3	Win32	60.29544769						0	39	39	39	1
z	1	1.035						MODIVO	np	6	0	monitoring	0	nonparola	2	ong	0	no	LM23F9	23	F	2021-10-09_09h39.43.566	THAI_DOC	2021.2.3	Win32	60.29544769						0	40	40	40	1
m	1	0.7849						RADURA	p	6	9	monitoring	0	parola	1	ong	0	no	LM23F9	23	F	2021-10-09_09h39.43.566	THAI_DOC	2021.2.3	Win32	60.29544769						0	41	41	41	1
z	1	0.8511						TUANTO	np	6	0	monitoring	250	nonparola	2	ong	0	no	LM23F9	23	F	2021-10-09_09h39.43.566	THAI_DOC	2021.2.3	Win32	60.29544769						0	42	42	42	1
m	1	0.7058						PICCONE	p	7	11	monitoring	0	parola	1	ong	0	no	LM23F9	23	F	2021-10-09_09h39.43.566	THAI_DOC	2021.2.3	Win32	60.29544769						0	43	43	43	1
z	1	0.8677						LACREME	np	7	0	monitoring	250	nonparola	2	ong	0	no	LM23F9	23	F	2021-10-09_09h39.43.566	THAI_DOC	2021.2.3	Win32	60.29544769						0	44	44	44	1
z	1	1.2012						DILITTA	np	7	0	monitoring	500	nonparola	2	ong	0	no	LM23F9	23	F	2021-10-09_09h39.43.566	THAI_DOC	2021.2.3	Win32	60.29544769						0	45	45	45	1
z	0	1.143						TOMANTE	np	7	0	monitoring	0	l	2	pmcue	0	no	LM23F9	23	F	2021-10-09_09h39.43.566	THAI_DOC	2021.2.3	Win32	60.29544769						0	46	46	46	1
m	1	0.9546						OTTONE	p	6	17	monitoring	500	parola	1	ong	0	no	LM23F9	23	F	2021-10-09_09h39.43.566	THAI_DOC	2021.2.3	Win32	60.29544769						0	47	47	47	1
m	1	0.9103						GAZEBO	p	6	8	monitoring	0	parola	1	ong	0	no	LM23F9	23	F	2021-10-09_09h39.43.566	THAI_DOC	2021.2.3	Win32	60.29544769						0	48	48	48	1
z	1	0.9731						NENICO	np	6	0	monitoring	250	nonparola	2	ong	0	no	LM23F9	23	F	2021-10-09_09h39.43.566	THAI_DOC	2021.2.3	Win32	60.29544769						0	49	49	49	1
m	1	0.8924						ARPIONE	p	7	12	monitoring	250	parola	1	ong	0	no	LM23F9	23	F	2021-10-09_09h39.43.566	THAI_DOC	2021.2.3	Win32	60.29544769						0	50	50	50	1
z	1	0.9685						VANIGIA	np	7	0	monitoring	500	nonparola	2	ong	0	no	LM23F9	23	F	2021-10-09_09h39.43.566	THAI_DOC	2021.2.3	Win32	60.29544769						0	51	51	51	1
z	1	0.8418						EBLISSE	np	7	0	monitoring	0	nonparola	2	ong	0	no	LM23F9	23	F	2021-10-09_09h39.43.566	THAI_DOC	2021.2.3	Win32	60.29544769						0	52	52	52	1
m	1	1.0182						CARTINA	p	7	13	monitoring	250	parola	1	ong	0	no	LM23F9	23	F	2021-10-09_09h39.43.566	THAI_DOC	2021.2.3	Win32	60.29544769						0	53	53	53	1
z	1	0.8016						TECITA	np	6	0	monitoring	500	nonparola	2	ong	0	no	LM23F9	23	F	2021-10-09_09h39.43.566	THAI_DOC	2021.2.3	Win32	60.29544769						0	54	54	54	1
m	1	0.875						FELINO	p	6	9	monitoring	500	parola	1	ong	0	no	LM23F9	23	F	2021-10-09_09h39.43.566	THAI_DOC	2021.2.3	Win32	60.29544769						0	55	55	55	1
z	1	1.0345						GINEVRO	np	7	0	monitoring	250	nonparola	2	ong	0	no	LM23F9	23	F	2021-10-09_09h39.43.566	THAI_DOC	2021.2.3	Win32	60.29544769						0	56	56	56	1
z	1	0.785						ELANCO	np	6	0	monitoring	250	nonparola	2	ong	0	no	LM23F9	23	F	2021-10-09_09h39.43.566	THAI_DOC	2021.2.3	Win32	60.29544769						0	57	57	57	1
m	1	0.8053						BIDONE	p	6	13	monitoring	0	parola	1	ong	0	no	LM23F9	23	F	2021-10-09_09h39.43.566	THAI_DOC	2021.2.3	Win32	60.29544769						0	58	58	58	1
m	1	1.1517						LEMURE	p	6	3	monitoring	500	parola	1	ong	0	no	LM23F9	23	F	2021-10-09_09h39.43.566	THAI_DOC	2021.2.3	Win32	60.29544769						0	59	59	59	1
m	0	1.1521						SAGOMA	p	6	0	monitoring	250	l	1	pmcue	0	no	LM23F9	23	F	2021-10-09_09h39.43.566	THAI_DOC	2021.2.3	Win32	60.29544769						0	60	60	60	1
m	1	0.6889						REPERTO	p	7	7	monitoring	0	parola	1	ong	0	no	LM23F9	23	F	2021-10-09_09h39.43.566	THAI_DOC	2021.2.3	Win32	60.29544769						0	61	61	61	1
m	0	0.9686						MIDULLO	np	7	0	monitoring	250	nonparola	2	ong	0	no	LM23F9	23	F	2021-10-09_09h39.43.566	THAI_DOC	2021.2.3	Win32	60.29544769						0	62	62	62	1
z	1	1.0352						DANNOLA	np	7	0	monitoring	500	nonparola	2	ong	0	no	LM23F9	23	F	2021-10-09_09h39.43.566	THAI_DOC	2021.2.3	Win32	60.29544769						0	63	63	63	1
m	1	0.8198						ORFANO	p	6	9	monitoring	500	parola	1	ong	0	no	LM23F9	23	F	2021-10-09_09h39.43.566	THAI_DOC	2021.2.3	Win32	60.29544769						0	64	64	64	1
z	1	0.8841						BANENA	np	6	0	monitoring	250	nonparola	2	ong	0	no	LM23F9	23	F	2021-10-09_09h39.43.566	THAI_DOC	2021.2.3	Win32	60.29544769						0	65	65	65	1
z	1	0.7893						FERPATA	np	7	0	monitoring	0	nonparola	2	ong	0	no	LM23F9	23	F	2021-10-09_09h39.43.566	THAI_DOC	2021.2.3	Win32	60.29544769						0	66	66	66	1
m	1	0.8416						NEURONE	p	7	11	monitoring	250	parola	1	ong	0	no	LM23F9	23	F	2021-10-09_09h39.43.566	THAI_DOC	2021.2.3	Win32	60.29544769						0	67	67	67	1
z	1	0.9027						LATTERA	np	7	0	monitoring	500	nonparola	2	ong	0	no	LM23F9	23	F	2021-10-09_09h39.43.566	THAI_DOC	2021.2.3	Win32	60.29544769						0	68	68	68	1
z	1	0.9181						GESIONE	np	7	0	monitoring	500	nonparola	2	ong	0	no	LM23F9	23	F	2021-10-09_09h39.43.566	THAI_DOC	2021.2.3	Win32	60.29544769						0	69	69	69	1
m	1	0.9188						PEDANA	p	6	18	monitoring	500	parola	1	ong	0	no	LM23F9	23	F	2021-10-09_09h39.43.566	THAI_DOC	2021.2.3	Win32	60.29544769						0	70	70	70	1
l	1	0.5227						MACIATA	np	7	0	monitoring	500	l	2	pmcue	0	no	LM23F9	23	F	2021-10-09_09h39.43.566	THAI_DOC	2021.2.3	Win32	60.29544769						0	71	71	71	1
z	1	0.7713						FIOLINO	np	7	0	monitoring	250	nonparola	2	ong	0	no	LM23F9	23	F	2021-10-09_09h39.43.566	THAI_DOC	2021.2.3	Win32	60.29544769						0	72	72	72	1
m	1	0.8895						INGORGO	p	7	16	monitoring	0	parola	1	ong	0	no	LM23F9	23	F	2021-10-09_09h39.43.566	THAI_DOC	2021.2.3	Win32	60.29544769						0	73	73	73	1
z	1	1.1177						IMPORO	np	6	0	monitoring	250	nonparola	2	ong	0	no	LM23F9	23	F	2021-10-09_09h39.43.566	THAI_DOC	2021.2.3	Win32	60.29544769						0	74	74	74	1
m	1	0.8388						NOBILE	p	6	29	monitoring	500	parola	1	ong	0	no	LM23F9	23	F	2021-10-09_09h39.43.566	THAI_DOC	2021.2.3	Win32	60.29544769						0	75	75	75	1
m	1	0.9004						MINIERA	p	7	19	monitoring	500	parola	1	ong	0	no	LM23F9	23	F	2021-10-09_09h39.43.566	THAI_DOC	2021.2.3	Win32	60.29544769						0	76	76	76	1
z	1	0.8014						ALLARVE	np	7	0	monitoring	500	nonparola	2	ong	0	no	LM23F9	23	F	2021-10-09_09h39.43.566	THAI_DOC	2021.2.3	Win32	60.29544769						0	77	77	77	1
z	1	0.7883						DIBANO	np	6	0	monitoring	250	nonparola	2	ong	0	no	LM23F9	23	F	2021-10-09_09h39.43.566	THAI_DOC	2021.2.3	Win32	60.29544769						0	78	78	78	1
m	1	1.2205						FAGOTTO	p	7	7	monitoring	0	parola	1	ong	0	no	LM23F9	23	F	2021-10-09_09h39.43.566	THAI_DOC	2021.2.3	Win32	60.29544769						0	79	79	79	1
m	1	1.2351						PALUDE	p	6	13	monitoring	0	parola	1	ong	0	no	LM23F9	23	F	2021-10-09_09h39.43.566	THAI_DOC	2021.2.3	Win32	60.29544769						0	80	80	80	1
z	1	0.8021						MUDINO	np	6	0	monitoring	500	nonparola	2	ong	0	no	LM23F9	23	F	2021-10-09_09h39.43.566	THAI_DOC	2021.2.3	Win32	60.29544769						0	81	81	81	1
z	1	0.8018						ESTEBA	np	6	0	monitoring	500	nonparola	2	ong	0	no	LM23F9	23	F	2021-10-09_09h39.43.566	THAI_DOC	2021.2.3	Win32	60.29544769						0	82	82	82	1
l	1	0.6518						MANTIDE	p	7	9	monitoring	250	l	1	pmcue	0	no	LM23F9	23	F	2021-10-09_09h39.43.566	THAI_DOC	2021.2.3	Win32	60.29544769						0	83	83	83	1
m	1	0.9172						UVETTA	p	6	11	monitoring	500	parola	1	ong	0	no	LM23F9	23	F	2021-10-09_09h39.43.566	THAI_DOC	2021.2.3	Win32	60.29544769						0	84	84	84	1
l	0	0.8342						ESILIO	p	6	41	monitoring	250	parola	1	ong	0	no	LM23F9	23	F	2021-10-09_09h39.43.566	THAI_DOC	2021.2.3	Win32	60.29544769						0	85	85	85	1
z	1	1.0848						RECRUTA	np	7	0	monitoring	500	nonparola	2	ong	0	no	LM23F9	23	F	2021-10-09_09h39.43.566	THAI_DOC	2021.2.3	Win32	60.29544769						0	86	86	86	1
m	1	0.9272						TIMONE	p	7	31	monitoring	250	parola	1	ong	0	no	LM23F9	23	F	2021-10-09_09h39.43.566	THAI_DOC	2021.2.3	Win32	60.29544769						0	87	87	87	1
m	1	0.6253						CAVOLO	p	6	13	monitoring	0	parola	1	ong	0	no	LM23F9	23	F	2021-10-09_09h39.43.566	THAI_DOC	2021.2.3	Win32	60.29544769						0	88	88	88	1
z	1	0.7677						NOTTARE	np	7	0	monitoring	500	nonparola	2	ong	0	no	LM23F9	23	F	2021-10-09_09h39.43.566	THAI_DOC	2021.2.3	Win32	60.29544769						0	89	89	89	1
m	1	0.951						LICHENE	p	7	7	monitoring	0	parola	1	ong	0	no	LM23F9	23	F	2021-10-09_09h39.43.566	THAI_DOC	2021.2.3	Win32	60.29544769						0	90	90	90	1
z	1	0.8048						PUSTINO	np	7	0	monitoring	500	nonparola	2	ong	0	no	LM23F9	23	F	2021-10-09_09h39.43.566	THAI_DOC	2021.2.3	Win32	60.29544769						0	91	91	91	1
m	1	0.8211						MULINO	p	6	7	monitoring	0	parola	1	ong	0	no	LM23F9	23	F	2021-10-09_09h39.43.566	THAI_DOC	2021.2.3	Win32	60.29544769						0	92	92	92	1
z	1	1.0693						VAROLO	np	6	0	monitoring	0	nonparola	2	ong	0	no	LM23F9	23	F	2021-10-09_09h39.43.566	THAI_DOC	2021.2.3	Win32	60.29544769						0	93	93	93	1
m	0	0.8344						ENIGMA	p	6	9	monitoring	500	l	1	pmcue	0	no	LM23F9	23	F	2021-10-09_09h39.43.566	THAI_DOC	2021.2.3	Win32	60.29544769						0	94	94	94	1
m	1	1.1017						NARICE	p	6	15	monitoring	250	parola	1	ong	0	no	LM23F9	23	F	2021-10-09_09h39.43.566	THAI_DOC	2021.2.3	Win32	60.29544769						0	95	95	95	1
z	1	1.0014						CAVIDE	np	6	0	monitoring	500	nonparola	2	ong	0	no	LM23F9	23	F	2021-10-09_09h39.43.566	THAI_DOC	2021.2.3	Win32	60.29544769						0	96	96	96	1
z	1	0.9845						VOLACE	np	6	0	monitoring	0	nonparola	2	ong	0	no	LM23F9	23	F	2021-10-09_09h39.43.566	THAI_DOC	2021.2.3	Win32	60.29544769						0	97	97	97	1
z	1	0.722						SADICE	np	6	0	monitoring	0	nonparola	2	ong	0	no	LM23F9	23	F	2021-10-09_09h39.43.566	THAI_DOC	2021.2.3	Win32	60.29544769						0	98	98	98	1
m	1	0.8908						VORTICE	p	7	14	monitoring	250	parola	1	ong	0	no	LM23F9	23	F	2021-10-09_09h39.43.566	THAI_DOC	2021.2.3	Win32	60.29544769						0	99	99	99	1
																			LM23F9	23	F	2021-10-09_09h39.43.566	THAI_DOC	2021.2.3	Win32	60.29544769											y	1	5.7295	n	1	11.7913	n	1	2.1904
