# Supplementary material for: Thinking about it: the impact of COVID-19-related stimuli on prospective memory
Source: PeerJ. 2023 Nov 16;11:e16389. doi: 10.7717/peerj.16389 (PMC10657566; doi:10.7717/peerj.16389)
Supplement: Supplemental Information 4 — The raw data from both the task and the questionnaire. Both folders are divided in the three conditions (COV, DOC, and NEGA) depending on the presented video clip. [file peerj-11-16389-s004.zip › Data/RAW_Data_Task/DOC_version/AA24F8_doc.csv]

trial_key.keys	trial_key.corr	trial_key.rt	trials_loop_practice.thisRepN	trials_loop_practice.thisTrialN	trials_loop_practice.thisN	trials_loop_practice.thisIndex	trials_loop_practice.ran	stimolo	parolanonparola	lunghezza	frequenza	blocco	jitter	rispcorr	StimTrig	stim_type	stimulus_after	underline	ID_Soggetto*	Età*	Sesso	date	expName	psychopyVersion	OS	frameRate	trials_loop_baseline.thisRepN	trials_loop_baseline.thisTrialN	trials_loop_baseline.thisN	trials_loop_baseline.thisIndex	trials_loop_baseline.ran	trials_loop_attention.thisRepN	trials_loop_attention.thisTrialN	trials_loop_attention.thisN	trials_loop_attention.thisIndex	trials_loop_attention.ran	neutral1_key.keys	neutral1_key.corr	neutral1_key.rt	neutral1_key_2.keys	neutral1_key_2.corr	neutral1_key_2.rt	neutral1_key_3.keys	neutral1_key_3.corr	neutral1_key_3.rt
z	1	1.662	0	0	0	0	1	ARANCIA	p	7	31	practice	500	parola	1	ong	0	no	AA24F8	24	Femmina	2021-10-08_14h39.59.109	THAI_DOC	2021.2.3	Win32	72.24389539
m	1	1.8962	0	1	1	1	1	RECINA	np	6	0	practice	500	nonparola	2	ong	0	no	AA24F8	24	Femmina	2021-10-08_14h39.59.109	THAI_DOC	2021.2.3	Win32	72.24389539
m	1	1.8304	0	2	2	2	1	TUCCANA	np	7	0	practice	250	nonparola	2	ong	0	no	AA24F8	24	Femmina	2021-10-08_14h39.59.109	THAI_DOC	2021.2.3	Win32	72.24389539
z	1	1.1352	0	3	3	3	1	PETTINE	p	7	1	practice	0	parola	1	ong	0	no	AA24F8	24	Femmina	2021-10-08_14h39.59.109	THAI_DOC	2021.2.3	Win32	72.24389539
	0		0	4	4	4	1	INFITO	np	6	0	practice	500	nonparola	2	ong	0	no	AA24F8	24	Femmina	2021-10-08_14h39.59.109	THAI_DOC	2021.2.3	Win32	72.24389539
z	1	1.7067	0	5	5	5	1	GIUDICE	p	7	374	practice	500	parola	1	ong	0	no	AA24F8	24	Femmina	2021-10-08_14h39.59.109	THAI_DOC	2021.2.3	Win32	72.24389539
z	1	1.3671	0	6	6	6	1	VOLANTE	p	7	89	practice	0	parola	1	ong	0	no	AA24F8	24	Femmina	2021-10-08_14h39.59.109	THAI_DOC	2021.2.3	Win32	72.24389539
m	1	1.4495	0	7	7	7	1	CUBELA	np	6	0	practice	250	nonparola	2	ong	0	no	AA24F8	24	Femmina	2021-10-08_14h39.59.109	THAI_DOC	2021.2.3	Win32	72.24389539
	0		0	8	8	8	1	LUGGINE	np	7	0	practice	0	nonparola	2	ong	0	no	AA24F8	24	Femmina	2021-10-08_14h39.59.109	THAI_DOC	2021.2.3	Win32	72.24389539
z	1	0.8495	0	9	9	9	1	DISEGNO	p	7	201	practice	0	parola	1	ong	0	no	AA24F8	24	Femmina	2021-10-08_14h39.59.109	THAI_DOC	2021.2.3	Win32	72.24389539
z	1	1.9272						RELITTO	p	7	8	baseline	500	parola	1	ong	0	no	AA24F8	24	Femmina	2021-10-08_14h39.59.109	THAI_DOC	2021.2.3	Win32	72.24389539	0	0	0	0	1
m	0	1.8839						GERANIO	p	7	12	baseline	250	parola	1	ong	0	no	AA24F8	24	Femmina	2021-10-08_14h39.59.109	THAI_DOC	2021.2.3	Win32	72.24389539	0	1	1	1	1
	0							VANANGA	np	7	0	baseline	0	nonparola	2	ong	0	no	AA24F8	24	Femmina	2021-10-08_14h39.59.109	THAI_DOC	2021.2.3	Win32	72.24389539	0	2	2	2	1
z	1	1.5345						NATICA	p	6	5	baseline	250	parola	1	ong	0	no	AA24F8	24	Femmina	2021-10-08_14h39.59.109	THAI_DOC	2021.2.3	Win32	72.24389539	0	3	3	3	1
	0							USTELLO	np	7	0	baseline	500	nonparola	2	ong	0	no	AA24F8	24	Femmina	2021-10-08_14h39.59.109	THAI_DOC	2021.2.3	Win32	72.24389539	0	4	4	4	1
z	1	1.0504						METANO	p	6	17	baseline	250	parola	1	ong	0	no	AA24F8	24	Femmina	2021-10-08_14h39.59.109	THAI_DOC	2021.2.3	Win32	72.24389539	0	5	5	5	1
	0							FIURIA	np	6	0	baseline	500	nonparola	2	ong	0	no	AA24F8	24	Femmina	2021-10-08_14h39.59.109	THAI_DOC	2021.2.3	Win32	72.24389539	0	6	6	6	1
z	1	0.9675						SUGHERO	p	7	5	baseline	250	parola	1	ong	0	no	AA24F8	24	Femmina	2021-10-08_14h39.59.109	THAI_DOC	2021.2.3	Win32	72.24389539	0	7	7	7	1
m	1	1.8682						PIROTA	np	6	0	baseline	250	nonparola	2	ong	0	no	AA24F8	24	Femmina	2021-10-08_14h39.59.109	THAI_DOC	2021.2.3	Win32	72.24389539	0	8	8	8	1
	0							BAMBORA	np	7	0	baseline	0	nonparola	2	ong	0	no	AA24F8	24	Femmina	2021-10-08_14h39.59.109	THAI_DOC	2021.2.3	Win32	72.24389539	0	9	9	9	1
z	1	1.4631						PETALO	p	6	27	baseline	250	parola	1	ong	0	no	AA24F8	24	Femmina	2021-10-08_14h39.59.109	THAI_DOC	2021.2.3	Win32	72.24389539	0	10	10	10	1
z	1	1.1681						ELMETTO	p	7	5	baseline	0	parola	1	ong	0	no	AA24F8	24	Femmina	2021-10-08_14h39.59.109	THAI_DOC	2021.2.3	Win32	72.24389539	0	11	11	11	1
m	1	1.7033						DOBILE	np	6	0	baseline	250	nonparola	2	ong	0	no	AA24F8	24	Femmina	2021-10-08_14h39.59.109	THAI_DOC	2021.2.3	Win32	72.24389539	0	12	12	12	1
m	0	1.6309						BAVERO	p	6	7	baseline	0	parola	1	ong	0	no	AA24F8	24	Femmina	2021-10-08_14h39.59.109	THAI_DOC	2021.2.3	Win32	72.24389539	0	13	13	13	1
z	1	0.8302						VALENZA	p	7	10	baseline	500	parola	1	ong	0	no	AA24F8	24	Femmina	2021-10-08_14h39.59.109	THAI_DOC	2021.2.3	Win32	72.24389539	0	14	14	14	1
m	1	1.4808						ORDONE	np	6	0	baseline	250	nonparola	2	ong	0	no	AA24F8	24	Femmina	2021-10-08_14h39.59.109	THAI_DOC	2021.2.3	Win32	72.24389539	0	15	15	15	1
z	0	1.1712						TERPONE	np	7	0	baseline	250	nonparola	2	ong	0	no	AA24F8	24	Femmina	2021-10-08_14h39.59.109	THAI_DOC	2021.2.3	Win32	72.24389539	0	16	16	16	1
z	1	1.1205						INCHINO	p	7	10	baseline	250	parola	1	ong	0	no	AA24F8	24	Femmina	2021-10-08_14h39.59.109	THAI_DOC	2021.2.3	Win32	72.24389539	0	17	17	17	1
z	1	1.2868						ETTARO	p	6	31	baseline	0	parola	1	ong	0	no	AA24F8	24	Femmina	2021-10-08_14h39.59.109	THAI_DOC	2021.2.3	Win32	72.24389539	0	18	18	18	1
m	1	1.8831						LUVACA	np	6	0	baseline	250	nonparola	2	ong	0	no	AA24F8	24	Femmina	2021-10-08_14h39.59.109	THAI_DOC	2021.2.3	Win32	72.24389539	0	19	19	19	1
z	1	0.8999						DUETTO	p	6	23	baseline	500	parola	1	ong	0	no	AA24F8	24	Femmina	2021-10-08_14h39.59.109	THAI_DOC	2021.2.3	Win32	72.24389539	0	20	20	20	1
m	1	1.2365						PUPILE	np	6	0	baseline	250	nonparola	2	ong	0	no	AA24F8	24	Femmina	2021-10-08_14h39.59.109	THAI_DOC	2021.2.3	Win32	72.24389539	0	21	21	21	1
m	1	1.7029						STOVACO	np	7	0	baseline	0	nonparola	2	ong	0	no	AA24F8	24	Femmina	2021-10-08_14h39.59.109	THAI_DOC	2021.2.3	Win32	72.24389539	0	22	22	22	1
z	1	0.9679						BARILE	p	6	7	baseline	500	parola	1	ong	0	no	AA24F8	24	Femmina	2021-10-08_14h39.59.109	THAI_DOC	2021.2.3	Win32	72.24389539	0	23	23	23	1
m	1	1.4823						RANAIO	np	6	0	baseline	250	nonparola	2	ong	0	no	AA24F8	24	Femmina	2021-10-08_14h39.59.109	THAI_DOC	2021.2.3	Win32	72.24389539	0	24	24	24	1
z	1	1.1821						CAVERNA	p	7	14	baseline	250	parola	1	ong	0	no	AA24F8	24	Femmina	2021-10-08_14h39.59.109	THAI_DOC	2021.2.3	Win32	72.24389539	0	25	25	25	1
m	1	1.3819						ROTOIA	np	7	0	baseline	500	nonparola	2	ong	0	no	AA24F8	24	Femmina	2021-10-08_14h39.59.109	THAI_DOC	2021.2.3	Win32	72.24389539	0	26	26	26	1
m	0	1.3696						ALTURA	p	6	8	baseline	500	parola	1	ong	0	no	AA24F8	24	Femmina	2021-10-08_14h39.59.109	THAI_DOC	2021.2.3	Win32	72.24389539	0	27	27	27	1
z	1	0.8402						DIPINTO	p	7	21	baseline	0	parola	1	ong	0	no	AA24F8	24	Femmina	2021-10-08_14h39.59.109	THAI_DOC	2021.2.3	Win32	72.24389539	0	28	28	28	1
z	1	0.8856						LEGUME	p	6	11	baseline	250	parola	1	ong	0	no	AA24F8	24	Femmina	2021-10-08_14h39.59.109	THAI_DOC	2021.2.3	Win32	72.24389539	0	29	29	29	1
m	1	1.5989						FEDINO	np	6	0	baseline	500	nonparola	2	ong	0	no	AA24F8	24	Femmina	2021-10-08_14h39.59.109	THAI_DOC	2021.2.3	Win32	72.24389539	0	30	30	30	1
z	1	0.8773						MENSOLA	p	7	7	baseline	0	parola	1	ong	0	no	AA24F8	24	Femmina	2021-10-08_14h39.59.109	THAI_DOC	2021.2.3	Win32	72.24389539	0	31	31	31	1
m	1	1.2821						ALCUME	np	6	0	baseline	500	nonparola	2	ong	0	no	AA24F8	24	Femmina	2021-10-08_14h39.59.109	THAI_DOC	2021.2.3	Win32	72.24389539	0	32	32	32	1
z	1	1.2709						INNESTO	p	6	13	baseline	0	parola	1	ong	0	no	AA24F8	24	Femmina	2021-10-08_14h39.59.109	THAI_DOC	2021.2.3	Win32	72.24389539	0	33	33	33	1
m	1	1.7074						LAVENDA	np	7	0	baseline	0	nonparola	2	ong	0	no	AA24F8	24	Femmina	2021-10-08_14h39.59.109	THAI_DOC	2021.2.3	Win32	72.24389539	0	34	34	34	1
	0							SLAVINA	p	7	5	baseline	500	parola	1	ong	0	no	AA24F8	24	Femmina	2021-10-08_14h39.59.109	THAI_DOC	2021.2.3	Win32	72.24389539	0	35	35	35	1
z	1	1.6319						ORMONE	p	6	6	baseline	500	parola	1	ong	0	no	AA24F8	24	Femmina	2021-10-08_14h39.59.109	THAI_DOC	2021.2.3	Win32	72.24389539	0	36	36	36	1
m	1	1.2153						UMIONE	np	6	0	baseline	0	nonparola	2	ong	0	no	AA24F8	24	Femmina	2021-10-08_14h39.59.109	THAI_DOC	2021.2.3	Win32	72.24389539	0	37	37	37	1
z	1	1.3259						SALAME	p	6	14	baseline	0	parola	1	ong	0	no	AA24F8	24	Femmina	2021-10-08_14h39.59.109	THAI_DOC	2021.2.3	Win32	72.24389539	0	38	38	38	1
m	1	1.8162						GANDOLA	np	7	0	baseline	500	nonparola	2	ong	0	no	AA24F8	24	Femmina	2021-10-08_14h39.59.109	THAI_DOC	2021.2.3	Win32	72.24389539	0	39	39	39	1
z	0	0.5522						DIGEGNO	np	7	0	baseline	500	nonparola	2	ong	0	no	AA24F8	24	Femmina	2021-10-08_14h39.59.109	THAI_DOC	2021.2.3	Win32	72.24389539	0	40	40	40	1
m	1	1.8161						BACRECA	np	7	0	baseline	0	nonparola	2	ong	0	no	AA24F8	24	Femmina	2021-10-08_14h39.59.109	THAI_DOC	2021.2.3	Win32	72.24389539	0	41	41	41	1
m	0	1.5996						RUDERE	p	6	8	baseline	250	parola	1	ong	0	no	AA24F8	24	Femmina	2021-10-08_14h39.59.109	THAI_DOC	2021.2.3	Win32	72.24389539	0	42	42	42	1
m	1	1.4017						OSCITE	np	6	0	baseline	250	nonparola	2	ong	0	no	AA24F8	24	Femmina	2021-10-08_14h39.59.109	THAI_DOC	2021.2.3	Win32	72.24389539	0	43	43	43	1
z	1	1.0405						NETTARE	p	7	14	baseline	500	parola	1	ong	0	no	AA24F8	24	Femmina	2021-10-08_14h39.59.109	THAI_DOC	2021.2.3	Win32	72.24389539	0	44	44	44	1
	0							PENTERA	np	7	0	baseline	0	nonparola	2	ong	0	no	AA24F8	24	Femmina	2021-10-08_14h39.59.109	THAI_DOC	2021.2.3	Win32	72.24389539	0	45	45	45	1
m	1	1.3499						NEBOZIO	np	7	0	baseline	250	nonparola	2	ong	0	no	AA24F8	24	Femmina	2021-10-08_14h39.59.109	THAI_DOC	2021.2.3	Win32	72.24389539	0	46	46	46	1
z	1	0.9583						ZATTERA	p	7	14	baseline	500	parola	1	ong	0	no	AA24F8	24	Femmina	2021-10-08_14h39.59.109	THAI_DOC	2021.2.3	Win32	72.24389539	0	47	47	47	1
z	1	1.0005						LAMIERA	p	7	11	baseline	500	parola	1	ong	0	no	AA24F8	24	Femmina	2021-10-08_14h39.59.109	THAI_DOC	2021.2.3	Win32	72.24389539	0	48	48	48	1
m	1	1.4078						CULINA	np	6	0	baseline	500	nonparola	2	ong	0	no	AA24F8	24	Femmina	2021-10-08_14h39.59.109	THAI_DOC	2021.2.3	Win32	72.24389539	0	49	49	49	1
z	1	1.5682						FALANGE	p	7	9	baseline	250	parola	1	ong	0	no	AA24F8	24	Femmina	2021-10-08_14h39.59.109	THAI_DOC	2021.2.3	Win32	72.24389539	0	50	50	50	1
z	1	1.0174						PEDALE	p	6	16	baseline	500	parola	1	ong	0	no	AA24F8	24	Femmina	2021-10-08_14h39.59.109	THAI_DOC	2021.2.3	Win32	72.24389539	0	51	51	51	1
z	0	1.6013						METARDO	np	7	0	baseline	500	nonparola	2	ong	0	no	AA24F8	24	Femmina	2021-10-08_14h39.59.109	THAI_DOC	2021.2.3	Win32	72.24389539	0	52	52	52	1
z	1	1.5179						EMPORIO	p	7	3	baseline	250	parola	1	ong	0	no	AA24F8	24	Femmina	2021-10-08_14h39.59.109	THAI_DOC	2021.2.3	Win32	72.24389539	0	53	53	53	1
m	1	1.5356						TAPORE	np	6	0	baseline	0	nonparola	2	ong	0	no	AA24F8	24	Femmina	2021-10-08_14h39.59.109	THAI_DOC	2021.2.3	Win32	72.24389539	0	54	54	54	1
m	1	1.4177						DENTIDE	np	7	0	baseline	250	nonparola	2	ong	0	no	AA24F8	24	Femmina	2021-10-08_14h39.59.109	THAI_DOC	2021.2.3	Win32	72.24389539	0	55	55	55	1
m	1	1.4179						SEPERTO	np	7	0	baseline	500	nonparola	2	ong	0	no	AA24F8	24	Femmina	2021-10-08_14h39.59.109	THAI_DOC	2021.2.3	Win32	72.24389539	0	56	56	56	1
z	1	0.7517						MUCOSA	p	6	6	baseline	500	parola	1	ong	0	no	AA24F8	24	Femmina	2021-10-08_14h39.59.109	THAI_DOC	2021.2.3	Win32	72.24389539	0	57	57	57	1
m	1	1.3354						BECULLA	np	7	0	baseline	250	nonparola	2	ong	0	no	AA24F8	24	Femmina	2021-10-08_14h39.59.109	THAI_DOC	2021.2.3	Win32	72.24389539	0	58	58	58	1
m	0	0.9678						FUCINA	p	6	8	baseline	250	parola	1	ong	0	no	AA24F8	24	Femmina	2021-10-08_14h39.59.109	THAI_DOC	2021.2.3	Win32	72.24389539	0	59	59	59	1
z	1	0.7855						ECLISSI	p	7	5	baseline	0	parola	1	ong	0	no	AA24F8	24	Femmina	2021-10-08_14h39.59.109	THAI_DOC	2021.2.3	Win32	72.24389539	0	60	60	60	1
z	1	1.1351						TROFEO	p	6	23	baseline	250	parola	1	ong	0	no	AA24F8	24	Femmina	2021-10-08_14h39.59.109	THAI_DOC	2021.2.3	Win32	72.24389539	0	61	61	61	1
z	1	0.9179						ROTTAME	p	7	7	baseline	0	parola	1	ong	0	no	AA24F8	24	Femmina	2021-10-08_14h39.59.109	THAI_DOC	2021.2.3	Win32	72.24389539	0	62	62	62	1
m	1	1.7184						MENDOLO	np	7	0	baseline	500	nonparola	2	ong	0	no	AA24F8	24	Femmina	2021-10-08_14h39.59.109	THAI_DOC	2021.2.3	Win32	72.24389539	0	63	63	63	1
	0							ARSINE	np	6	0	baseline	250	nonparola	2	ong	0	no	AA24F8	24	Femmina	2021-10-08_14h39.59.109	THAI_DOC	2021.2.3	Win32	72.24389539	0	64	64	64	1
z	1	0.7026						TISANA	p	6	7	baseline	0	parola	1	ong	0	no	AA24F8	24	Femmina	2021-10-08_14h39.59.109	THAI_DOC	2021.2.3	Win32	72.24389539	0	65	65	65	1
m	1	1.1187						ORLINO	np	6	0	baseline	0	nonparola	2	ong	0	no	AA24F8	24	Femmina	2021-10-08_14h39.59.109	THAI_DOC	2021.2.3	Win32	72.24389539	0	66	66	66	1
m	0	0.9681						ARINGA	p	6	9	baseline	500	parola	1	ong	0	no	AA24F8	24	Femmina	2021-10-08_14h39.59.109	THAI_DOC	2021.2.3	Win32	72.24389539	0	67	67	67	1
m	1	1.2506						TENGINE	np	7	0	baseline	0	nonparola	2	ong	0	no	AA24F8	24	Femmina	2021-10-08_14h39.59.109	THAI_DOC	2021.2.3	Win32	72.24389539	0	68	68	68	1
z	1	0.7015						ATTICO	p	6	6	baseline	500	parola	1	ong	0	no	AA24F8	24	Femmina	2021-10-08_14h39.59.109	THAI_DOC	2021.2.3	Win32	72.24389539	0	69	69	69	1
m	1	1.3996						VENORE	np	6	0	baseline	250	nonparola	2	ong	0	no	AA24F8	24	Femmina	2021-10-08_14h39.59.109	THAI_DOC	2021.2.3	Win32	72.24389539	0	70	70	70	1
m	0	1.1186						DARSENA	p	7	9	baseline	0	parola	1	ong	0	no	AA24F8	24	Femmina	2021-10-08_14h39.59.109	THAI_DOC	2021.2.3	Win32	72.24389539	0	71	71	71	1
m	1	1.2358						ALCIERE	np	7	0	baseline	250	nonparola	2	ong	0	no	AA24F8	24	Femmina	2021-10-08_14h39.59.109	THAI_DOC	2021.2.3	Win32	72.24389539	0	72	72	72	1
m	1	1.0523						ENTIMO	np	6	0	baseline	0	nonparola	2	ong	0	no	AA24F8	24	Femmina	2021-10-08_14h39.59.109	THAI_DOC	2021.2.3	Win32	72.24389539	0	73	73	73	1
m	0	0.9174						LIVIDO	p	6	8	baseline	500	parola	1	ong	0	no	AA24F8	24	Femmina	2021-10-08_14h39.59.109	THAI_DOC	2021.2.3	Win32	72.24389539	0	74	74	74	1
z	1	0.7239						NAUSEA	p	6	15	baseline	0	parola	1	ong	0	no	AA24F8	24	Femmina	2021-10-08_14h39.59.109	THAI_DOC	2021.2.3	Win32	72.24389539	0	75	75	75	1
	0							VERCACE	np	7	0	baseline	500	nonparola	2	ong	0	no	AA24F8	24	Femmina	2021-10-08_14h39.59.109	THAI_DOC	2021.2.3	Win32	72.24389539	0	76	76	76	1
z	1	0.8173						COFANO	p	6	9	baseline	0	parola	1	ong	0	no	AA24F8	24	Femmina	2021-10-08_14h39.59.109	THAI_DOC	2021.2.3	Win32	72.24389539	0	77	77	77	1
	0							USPICIO	np	7	0	baseline	250	nonparola	2	ong	0	no	AA24F8	24	Femmina	2021-10-08_14h39.59.109	THAI_DOC	2021.2.3	Win32	72.24389539	0	78	78	78	1
z	1	0.868						IMBUTO	p	6	9	baseline	0	parola	1	ong	0	no	AA24F8	24	Femmina	2021-10-08_14h39.59.109	THAI_DOC	2021.2.3	Win32	72.24389539	0	79	79	79	1
m	1	1.451						SADIVA	np	6	0	baseline	500	nonparola	2	ong	0	no	AA24F8	24	Femmina	2021-10-08_14h39.59.109	THAI_DOC	2021.2.3	Win32	72.24389539	0	80	80	80	1
z	1	1.6674						BOZZOLO	p	7	7	baseline	0	parola	1	ong	0	no	AA24F8	24	Femmina	2021-10-08_14h39.59.109	THAI_DOC	2021.2.3	Win32	72.24389539	0	81	81	81	1
m	1	1.3346						OMPICCIO	np	7	0	baseline	0	nonparola	2	ong	0	no	AA24F8	24	Femmina	2021-10-08_14h39.59.109	THAI_DOC	2021.2.3	Win32	72.24389539	0	82	82	82	1
	0							LIMPONE	np	7	0	baseline	500	nonparola	2	ong	0	no	AA24F8	24	Femmina	2021-10-08_14h39.59.109	THAI_DOC	2021.2.3	Win32	72.24389539	0	83	83	83	1
z	0	0.8109						NARCICO	np	7	0	baseline	250	nonparola	2	ong	0	no	AA24F8	24	Femmina	2021-10-08_14h39.59.109	THAI_DOC	2021.2.3	Win32	72.24389539	0	84	84	84	1
z	1	0.9156						PASCOLO	p	7	7	baseline	0	parola	1	ong	0	no	AA24F8	24	Femmina	2021-10-08_14h39.59.109	THAI_DOC	2021.2.3	Win32	72.24389539	0	85	85	85	1
	0							INSOGNA	np	7	0	baseline	250	nonparola	2	ong	0	no	AA24F8	24	Femmina	2021-10-08_14h39.59.109	THAI_DOC	2021.2.3	Win32	72.24389539	0	86	86	86	1
z	1	1.5322						PATINA	p	6	14	baseline	250	parola	1	ong	0	no	AA24F8	24	Femmina	2021-10-08_14h39.59.109	THAI_DOC	2021.2.3	Win32	72.24389539	0	87	87	87	1
m	1	1.6504						ADOLTO	np	7	0	baseline	0	nonparola	2	ong	0	no	AA24F8	24	Femmina	2021-10-08_14h39.59.109	THAI_DOC	2021.2.3	Win32	72.24389539	0	88	88	88	1
z	1	1.8156						UTENTE	p	6	34	baseline	0	parola	1	ong	0	no	AA24F8	24	Femmina	2021-10-08_14h39.59.109	THAI_DOC	2021.2.3	Win32	72.24389539	0	89	89	89	1
m	1	1.4655						CIPELLA	np	7	0	baseline	500	nonparola	2	ong	0	no	AA24F8	24	Femmina	2021-10-08_14h39.59.109	THAI_DOC	2021.2.3	Win32	72.24389539	0	90	90	90	1
m	0	1.766						GINEPRO	p	7	10	baseline	0	parola	1	ong	0	no	AA24F8	24	Femmina	2021-10-08_14h39.59.109	THAI_DOC	2021.2.3	Win32	72.24389539	0	91	91	91	1
m	1	1.4149						NONATO	np	6	0	baseline	500	nonparola	2	ong	0	no	AA24F8	24	Femmina	2021-10-08_14h39.59.109	THAI_DOC	2021.2.3	Win32	72.24389539	0	92	92	92	1
z	1	0.6832						CALICE	p	6	10	baseline	0	parola	1	ong	0	no	AA24F8	24	Femmina	2021-10-08_14h39.59.109	THAI_DOC	2021.2.3	Win32	72.24389539	0	93	93	93	1
z	1	0.7493						TORACE	p	6	31	baseline	250	parola	1	ong	0	no	AA24F8	24	Femmina	2021-10-08_14h39.59.109	THAI_DOC	2021.2.3	Win32	72.24389539	0	94	94	94	1
m	0	0.8319						REDINE	p	6	8	baseline	500	parola	1	ong	0	no	AA24F8	24	Femmina	2021-10-08_14h39.59.109	THAI_DOC	2021.2.3	Win32	72.24389539	0	95	95	95	1
z	1	0.6155						GOMITO	p	6	35	baseline	0	parola	1	ong	0	no	AA24F8	24	Femmina	2021-10-08_14h39.59.109	THAI_DOC	2021.2.3	Win32	72.24389539	0	96	96	96	1
m	1	1.7037						INGENSO	np	7	0	baseline	500	nonparola	2	ong	0	no	AA24F8	24	Femmina	2021-10-08_14h39.59.109	THAI_DOC	2021.2.3	Win32	72.24389539	0	97	97	97	1
m	1	0.9888						COVALLO	np	7	0	baseline	250	nonparola	2	ong	0	no	AA24F8	24	Femmina	2021-10-08_14h39.59.109	THAI_DOC	2021.2.3	Win32	72.24389539	0	98	98	98	1
z	1	0.7154						MONACO	p	6	24	baseline	250	parola	1	ong	0	no	AA24F8	24	Femmina	2021-10-08_14h39.59.109	THAI_DOC	2021.2.3	Win32	72.24389539	0	99	99	99	1
	0							DILUVIO	p	7	34	monitoring	0	parola	1	ong	0	no	AA24F8	24	Femmina	2021-10-08_14h39.59.109	THAI_DOC	2021.2.3	Win32	72.24389539						0	0	0	0	1
	0							PADATO	np	6	0	monitoring	250	nonparola	2	ong	0	no	AA24F8	24	Femmina	2021-10-08_14h39.59.109	THAI_DOC	2021.2.3	Win32	72.24389539						0	1	1	1	1
z	1	1.6983						STIVALE	p	7	10	monitoring	0	parola	1	ong	0	no	AA24F8	24	Femmina	2021-10-08_14h39.59.109	THAI_DOC	2021.2.3	Win32	72.24389539						0	2	2	2	1
m	1	0.9972						BAMMINO	np	7	0	monitoring	0	nonparola	2	ong	0	no	AA24F8	24	Femmina	2021-10-08_14h39.59.109	THAI_DOC	2021.2.3	Win32	72.24389539						0	3	3	3	1
m	1	1.2641						NUDOLA	np	6	0	monitoring	250	nonparola	2	ong	0	no	AA24F8	24	Femmina	2021-10-08_14h39.59.109	THAI_DOC	2021.2.3	Win32	72.24389539						0	4	4	4	1
z	1	0.9152						ZAMPINO	p	7	6	monitoring	500	parola	1	ong	0	no	AA24F8	24	Femmina	2021-10-08_14h39.59.109	THAI_DOC	2021.2.3	Win32	72.24389539						0	5	5	5	1
z	1	1.0661						CALDAIA	p	7	12	monitoring	250	parola	1	ong	0	no	AA24F8	24	Femmina	2021-10-08_14h39.59.109	THAI_DOC	2021.2.3	Win32	72.24389539						0	6	6	6	1
m	1	1.253						FULGINE	np	7	0	monitoring	0	nonparola	2	ong	0	no	AA24F8	24	Femmina	2021-10-08_14h39.59.109	THAI_DOC	2021.2.3	Win32	72.24389539						0	7	7	7	1
z	1	0.9519						URANIO	p	6	9	monitoring	250	parola	1	ong	0	no	AA24F8	24	Femmina	2021-10-08_14h39.59.109	THAI_DOC	2021.2.3	Win32	72.24389539						0	8	8	8	1
m	1	0.7978						APISSO	np	6	0	monitoring	500	nonparola	2	ong	0	no	AA24F8	24	Femmina	2021-10-08_14h39.59.109	THAI_DOC	2021.2.3	Win32	72.24389539						0	9	9	9	1
m	0	1.3441						CAGERMA	np	7	0	monitoring	0	l	2	pmcue	0	no	AA24F8	24	Femmina	2021-10-08_14h39.59.109	THAI_DOC	2021.2.3	Win32	72.24389539						0	10	10	10	1
z	1	1.2325						TAZZINA	p	7	10	monitoring	250	parola	1	ong	0	no	AA24F8	24	Femmina	2021-10-08_14h39.59.109	THAI_DOC	2021.2.3	Win32	72.24389539						0	11	11	11	1
z	1	0.8152						VAPORE	p	6	40	monitoring	0	parola	1	ong	0	no	AA24F8	24	Femmina	2021-10-08_14h39.59.109	THAI_DOC	2021.2.3	Win32	72.24389539						0	12	12	12	1
m	1	1.4107						FEDORE	np	6	0	monitoring	250	nonparola	2	ong	0	no	AA24F8	24	Femmina	2021-10-08_14h39.59.109	THAI_DOC	2021.2.3	Win32	72.24389539						0	13	13	13	1
z	1	1.1416						MONTONE	p	7	8	monitoring	250	parola	1	ong	0	no	AA24F8	24	Femmina	2021-10-08_14h39.59.109	THAI_DOC	2021.2.3	Win32	72.24389539						0	14	14	14	1
m	1	1.2321						CANEZZA	np	7	0	monitoring	0	nonparola	2	ong	0	no	AA24F8	24	Femmina	2021-10-08_14h39.59.109	THAI_DOC	2021.2.3	Win32	72.24389539						0	15	15	15	1
m	1	1.2572						RAGINA	np	6	0	monitoring	250	nonparola	2	ong	0	no	AA24F8	24	Femmina	2021-10-08_14h39.59.109	THAI_DOC	2021.2.3	Win32	72.24389539						0	16	16	16	1
z	1	0.7155						AGNELLO	p	7	17	monitoring	250	parola	1	ong	0	no	AA24F8	24	Femmina	2021-10-08_14h39.59.109	THAI_DOC	2021.2.3	Win32	72.24389539						0	17	17	17	1
m	1	1.1491						PINARIO	np	7	0	monitoring	250	nonparola	2	ong	0	no	AA24F8	24	Femmina	2021-10-08_14h39.59.109	THAI_DOC	2021.2.3	Win32	72.24389539						0	18	18	18	1
m	1	1.0207						INDANO	np	6	0	monitoring	500	nonparola	2	ong	0	no	AA24F8	24	Femmina	2021-10-08_14h39.59.109	THAI_DOC	2021.2.3	Win32	72.24389539						0	19	19	19	1
z	1	1.2267						BISTURI	p	7	8	monitoring	250	parola	1	ong	0	no	AA24F8	24	Femmina	2021-10-08_14h39.59.109	THAI_DOC	2021.2.3	Win32	72.24389539						0	20	20	20	1
z	0	1.0644						SECONTO	np	7	0	monitoring	250	nonparola	2	ong	0	no	AA24F8	24	Femmina	2021-10-08_14h39.59.109	THAI_DOC	2021.2.3	Win32	72.24389539						0	21	21	21	1
m	0	0.7379						POMATA	p	6	0	monitoring	500	l	1	pmcue	0	no	AA24F8	24	Femmina	2021-10-08_14h39.59.109	THAI_DOC	2021.2.3	Win32	72.24389539						0	22	22	22	1
m	1	1.0131						UMETTA	np	6	0	monitoring	250	nonparola	2	ong	0	no	AA24F8	24	Femmina	2021-10-08_14h39.59.109	THAI_DOC	2021.2.3	Win32	72.24389539						0	23	23	23	1
z	1	0.8683						FRUSCIO	p	7	9	monitoring	0	parola	1	ong	0	no	AA24F8	24	Femmina	2021-10-08_14h39.59.109	THAI_DOC	2021.2.3	Win32	72.24389539						0	24	24	24	1
z	1	1.2009						ORDIGNO	p	7	15	monitoring	250	parola	1	ong	0	no	AA24F8	24	Femmina	2021-10-08_14h39.59.109	THAI_DOC	2021.2.3	Win32	72.24389539						0	25	25	25	1
m	1	1.3374						METALO	np	6	0	monitoring	0	nonparola	2	ong	0	no	AA24F8	24	Femmina	2021-10-08_14h39.59.109	THAI_DOC	2021.2.3	Win32	72.24389539						0	26	26	26	1
m	1	1.9687						GAVERA	np	6	0	monitoring	500	nonparola	2	ong	0	no	AA24F8	24	Femmina	2021-10-08_14h39.59.109	THAI_DOC	2021.2.3	Win32	72.24389539						0	27	27	27	1
m	0	1.5515						INSERTO	p	7	9	monitoring	0	parola	1	ong	0	no	AA24F8	24	Femmina	2021-10-08_14h39.59.109	THAI_DOC	2021.2.3	Win32	72.24389539						0	28	28	28	1
z	1	0.9337						VICARIO	p	7	9	monitoring	500	parola	1	ong	0	no	AA24F8	24	Femmina	2021-10-08_14h39.59.109	THAI_DOC	2021.2.3	Win32	72.24389539						0	29	29	29	1
m	1	0.8861						ACENDA	np	6	0	monitoring	0	nonparola	2	ong	0	no	AA24F8	24	Femmina	2021-10-08_14h39.59.109	THAI_DOC	2021.2.3	Win32	72.24389539						0	30	30	30	1
z	1	0.9847						DECADE	p	6	7	monitoring	0	parola	1	ong	0	no	AA24F8	24	Femmina	2021-10-08_14h39.59.109	THAI_DOC	2021.2.3	Win32	72.24389539						0	31	31	31	1
m	1	1.2678						PALETE	np	6	0	monitoring	500	nonparola	2	ong	0	no	AA24F8	24	Femmina	2021-10-08_14h39.59.109	THAI_DOC	2021.2.3	Win32	72.24389539						0	32	32	32	1
z	1	1.0185						SENAPE	p	6	17	monitoring	500	parola	1	ong	0	no	AA24F8	24	Femmina	2021-10-08_14h39.59.109	THAI_DOC	2021.2.3	Win32	72.24389539						0	33	33	33	1
m	1	1.2673						TENTONO	np	7	0	monitoring	0	nonparola	2	ong	0	no	AA24F8	24	Femmina	2021-10-08_14h39.59.109	THAI_DOC	2021.2.3	Win32	72.24389539						0	34	34	34	1
z	0	0.9348						MANICO	p	6	12	monitoring	0	l	1	pmcue	0	no	AA24F8	24	Femmina	2021-10-08_14h39.59.109	THAI_DOC	2021.2.3	Win32	72.24389539						0	35	35	35	1
z	1	0.7845						GETTONE	p	7	5	monitoring	250	parola	1	ong	0	no	AA24F8	24	Femmina	2021-10-08_14h39.59.109	THAI_DOC	2021.2.3	Win32	72.24389539						0	36	36	36	1
m	1	1.3011						CALERA	np	6	0	monitoring	500	nonparola	2	ong	0	no	AA24F8	24	Femmina	2021-10-08_14h39.59.109	THAI_DOC	2021.2.3	Win32	72.24389539						0	37	37	37	1
z	1	0.8186						USTIONE	p	7	20	monitoring	500	parola	1	ong	0	no	AA24F8	24	Femmina	2021-10-08_14h39.59.109	THAI_DOC	2021.2.3	Win32	72.24389539						0	38	38	38	1
z	1	1.1035						LEGNAME	p	7	7	monitoring	0	parola	1	ong	0	no	AA24F8	24	Femmina	2021-10-08_14h39.59.109	THAI_DOC	2021.2.3	Win32	72.24389539						0	39	39	39	1
m	1	1.5318						MODIVO	np	6	0	monitoring	0	nonparola	2	ong	0	no	AA24F8	24	Femmina	2021-10-08_14h39.59.109	THAI_DOC	2021.2.3	Win32	72.24389539						0	40	40	40	1
z	1	1.0878						RADURA	p	6	9	monitoring	0	parola	1	ong	0	no	AA24F8	24	Femmina	2021-10-08_14h39.59.109	THAI_DOC	2021.2.3	Win32	72.24389539						0	41	41	41	1
m	1	1.3167						TUANTO	np	6	0	monitoring	250	nonparola	2	ong	0	no	AA24F8	24	Femmina	2021-10-08_14h39.59.109	THAI_DOC	2021.2.3	Win32	72.24389539						0	42	42	42	1
m	0	1.099						PICCONE	p	7	11	monitoring	0	parola	1	ong	0	no	AA24F8	24	Femmina	2021-10-08_14h39.59.109	THAI_DOC	2021.2.3	Win32	72.24389539						0	43	43	43	1
m	1	1.8002						LACREME	np	7	0	monitoring	250	nonparola	2	ong	0	no	AA24F8	24	Femmina	2021-10-08_14h39.59.109	THAI_DOC	2021.2.3	Win32	72.24389539						0	44	44	44	1
m	1	1.726						DILITTA	np	7	0	monitoring	500	nonparola	2	ong	0	no	AA24F8	24	Femmina	2021-10-08_14h39.59.109	THAI_DOC	2021.2.3	Win32	72.24389539						0	45	45	45	1
m	0	1.1412						TOMANTE	np	7	0	monitoring	0	l	2	pmcue	0	no	AA24F8	24	Femmina	2021-10-08_14h39.59.109	THAI_DOC	2021.2.3	Win32	72.24389539						0	46	46	46	1
z	1	0.7871						OTTONE	p	6	17	monitoring	500	parola	1	ong	0	no	AA24F8	24	Femmina	2021-10-08_14h39.59.109	THAI_DOC	2021.2.3	Win32	72.24389539						0	47	47	47	1
z	1	1.5983						GAZEBO	p	6	8	monitoring	0	parola	1	ong	0	no	AA24F8	24	Femmina	2021-10-08_14h39.59.109	THAI_DOC	2021.2.3	Win32	72.24389539						0	48	48	48	1
m	1	1.366						NENICO	np	6	0	monitoring	250	nonparola	2	ong	0	no	AA24F8	24	Femmina	2021-10-08_14h39.59.109	THAI_DOC	2021.2.3	Win32	72.24389539						0	49	49	49	1
z	1	1.0714						ARPIONE	p	7	12	monitoring	250	parola	1	ong	0	no	AA24F8	24	Femmina	2021-10-08_14h39.59.109	THAI_DOC	2021.2.3	Win32	72.24389539						0	50	50	50	1
z	0	1.0607						VANIGIA	np	7	0	monitoring	500	nonparola	2	ong	0	no	AA24F8	24	Femmina	2021-10-08_14h39.59.109	THAI_DOC	2021.2.3	Win32	72.24389539						0	51	51	51	1
m	1	1.0275						EBLISSE	np	7	0	monitoring	0	nonparola	2	ong	0	no	AA24F8	24	Femmina	2021-10-08_14h39.59.109	THAI_DOC	2021.2.3	Win32	72.24389539						0	52	52	52	1
z	1	0.9949						CARTINA	p	7	13	monitoring	250	parola	1	ong	0	no	AA24F8	24	Femmina	2021-10-08_14h39.59.109	THAI_DOC	2021.2.3	Win32	72.24389539						0	53	53	53	1
m	1	1.6008						TECITA	np	6	0	monitoring	500	nonparola	2	ong	0	no	AA24F8	24	Femmina	2021-10-08_14h39.59.109	THAI_DOC	2021.2.3	Win32	72.24389539						0	54	54	54	1
z	1	1.1523						FELINO	p	6	9	monitoring	500	parola	1	ong	0	no	AA24F8	24	Femmina	2021-10-08_14h39.59.109	THAI_DOC	2021.2.3	Win32	72.24389539						0	55	55	55	1
m	1	1.186						GINEVRO	np	7	0	monitoring	250	nonparola	2	ong	0	no	AA24F8	24	Femmina	2021-10-08_14h39.59.109	THAI_DOC	2021.2.3	Win32	72.24389539						0	56	56	56	1
m	1	1.2846						ELANCO	np	6	0	monitoring	250	nonparola	2	ong	0	no	AA24F8	24	Femmina	2021-10-08_14h39.59.109	THAI_DOC	2021.2.3	Win32	72.24389539						0	57	57	57	1
z	1	0.8514						BIDONE	p	6	13	monitoring	0	parola	1	ong	0	no	AA24F8	24	Femmina	2021-10-08_14h39.59.109	THAI_DOC	2021.2.3	Win32	72.24389539						0	58	58	58	1
	0							LEMURE	p	6	3	monitoring	500	parola	1	ong	0	no	AA24F8	24	Femmina	2021-10-08_14h39.59.109	THAI_DOC	2021.2.3	Win32	72.24389539						0	59	59	59	1
z	0	0.9176						SAGOMA	p	6	0	monitoring	250	l	1	pmcue	0	no	AA24F8	24	Femmina	2021-10-08_14h39.59.109	THAI_DOC	2021.2.3	Win32	72.24389539						0	60	60	60	1
z	1	1.2012						REPERTO	p	7	7	monitoring	0	parola	1	ong	0	no	AA24F8	24	Femmina	2021-10-08_14h39.59.109	THAI_DOC	2021.2.3	Win32	72.24389539						0	61	61	61	1
m	1	1.1689						MIDULLO	np	7	0	monitoring	250	nonparola	2	ong	0	no	AA24F8	24	Femmina	2021-10-08_14h39.59.109	THAI_DOC	2021.2.3	Win32	72.24389539						0	62	62	62	1
z	0	1.6512						DANNOLA	np	7	0	monitoring	500	nonparola	2	ong	0	no	AA24F8	24	Femmina	2021-10-08_14h39.59.109	THAI_DOC	2021.2.3	Win32	72.24389539						0	63	63	63	1
z	1	0.6506						ORFANO	p	6	9	monitoring	500	parola	1	ong	0	no	AA24F8	24	Femmina	2021-10-08_14h39.59.109	THAI_DOC	2021.2.3	Win32	72.24389539						0	64	64	64	1
m	1	1.086						BANENA	np	6	0	monitoring	250	nonparola	2	ong	0	no	AA24F8	24	Femmina	2021-10-08_14h39.59.109	THAI_DOC	2021.2.3	Win32	72.24389539						0	65	65	65	1
m	1	1.5152						FERPATA	np	7	0	monitoring	0	nonparola	2	ong	0	no	AA24F8	24	Femmina	2021-10-08_14h39.59.109	THAI_DOC	2021.2.3	Win32	72.24389539						0	66	66	66	1
z	1	0.7711						NEURONE	p	7	11	monitoring	250	parola	1	ong	0	no	AA24F8	24	Femmina	2021-10-08_14h39.59.109	THAI_DOC	2021.2.3	Win32	72.24389539						0	67	67	67	1
m	1	1.3212						LATTERA	np	7	0	monitoring	500	nonparola	2	ong	0	no	AA24F8	24	Femmina	2021-10-08_14h39.59.109	THAI_DOC	2021.2.3	Win32	72.24389539						0	68	68	68	1
z	0	1.1107						GESIONE	np	7	0	monitoring	500	nonparola	2	ong	0	no	AA24F8	24	Femmina	2021-10-08_14h39.59.109	THAI_DOC	2021.2.3	Win32	72.24389539						0	69	69	69	1
m	0	0.9486						PEDANA	p	6	18	monitoring	500	parola	1	ong	0	no	AA24F8	24	Femmina	2021-10-08_14h39.59.109	THAI_DOC	2021.2.3	Win32	72.24389539						0	70	70	70	1
m	0	1.4375						MACIATA	np	7	0	monitoring	500	l	2	pmcue	0	no	AA24F8	24	Femmina	2021-10-08_14h39.59.109	THAI_DOC	2021.2.3	Win32	72.24389539						0	71	71	71	1
m	1	1.1485						FIOLINO	np	7	0	monitoring	250	nonparola	2	ong	0	no	AA24F8	24	Femmina	2021-10-08_14h39.59.109	THAI_DOC	2021.2.3	Win32	72.24389539						0	72	72	72	1
z	1	1.45						INGORGO	p	7	16	monitoring	0	parola	1	ong	0	no	AA24F8	24	Femmina	2021-10-08_14h39.59.109	THAI_DOC	2021.2.3	Win32	72.24389539						0	73	73	73	1
m	1	1.0155						IMPORO	np	6	0	monitoring	250	nonparola	2	ong	0	no	AA24F8	24	Femmina	2021-10-08_14h39.59.109	THAI_DOC	2021.2.3	Win32	72.24389539						0	74	74	74	1
z	1	0.8494						NOBILE	p	6	29	monitoring	500	parola	1	ong	0	no	AA24F8	24	Femmina	2021-10-08_14h39.59.109	THAI_DOC	2021.2.3	Win32	72.24389539						0	75	75	75	1
z	1	1.2635						MINIERA	p	7	19	monitoring	500	parola	1	ong	0	no	AA24F8	24	Femmina	2021-10-08_14h39.59.109	THAI_DOC	2021.2.3	Win32	72.24389539						0	76	76	76	1
m	1	1.1976						ALLARVE	np	7	0	monitoring	500	nonparola	2	ong	0	no	AA24F8	24	Femmina	2021-10-08_14h39.59.109	THAI_DOC	2021.2.3	Win32	72.24389539						0	77	77	77	1
m	1	0.9051						DIBANO	np	6	0	monitoring	250	nonparola	2	ong	0	no	AA24F8	24	Femmina	2021-10-08_14h39.59.109	THAI_DOC	2021.2.3	Win32	72.24389539						0	78	78	78	1
z	1	1.3682						FAGOTTO	p	7	7	monitoring	0	parola	1	ong	0	no	AA24F8	24	Femmina	2021-10-08_14h39.59.109	THAI_DOC	2021.2.3	Win32	72.24389539						0	79	79	79	1
z	1	1.1077						PALUDE	p	6	13	monitoring	0	parola	1	ong	0	no	AA24F8	24	Femmina	2021-10-08_14h39.59.109	THAI_DOC	2021.2.3	Win32	72.24389539						0	80	80	80	1
m	1	0.9704						MUDINO	np	6	0	monitoring	500	nonparola	2	ong	0	no	AA24F8	24	Femmina	2021-10-08_14h39.59.109	THAI_DOC	2021.2.3	Win32	72.24389539						0	81	81	81	1
m	1	0.9156						ESTEBA	np	6	0	monitoring	500	nonparola	2	ong	0	no	AA24F8	24	Femmina	2021-10-08_14h39.59.109	THAI_DOC	2021.2.3	Win32	72.24389539						0	82	82	82	1
m	0	1.4475						MANTIDE	p	7	9	monitoring	250	l	1	pmcue	0	no	AA24F8	24	Femmina	2021-10-08_14h39.59.109	THAI_DOC	2021.2.3	Win32	72.24389539						0	83	83	83	1
z	1	0.7363						UVETTA	p	6	11	monitoring	500	parola	1	ong	0	no	AA24F8	24	Femmina	2021-10-08_14h39.59.109	THAI_DOC	2021.2.3	Win32	72.24389539						0	84	84	84	1
z	1	1.0494						ESILIO	p	6	41	monitoring	250	parola	1	ong	0	no	AA24F8	24	Femmina	2021-10-08_14h39.59.109	THAI_DOC	2021.2.3	Win32	72.24389539						0	85	85	85	1
m	1	0.9651						RECRUTA	np	7	0	monitoring	500	nonparola	2	ong	0	no	AA24F8	24	Femmina	2021-10-08_14h39.59.109	THAI_DOC	2021.2.3	Win32	72.24389539						0	86	86	86	1
z	1	0.7489						TIMONE	p	7	31	monitoring	250	parola	1	ong	0	no	AA24F8	24	Femmina	2021-10-08_14h39.59.109	THAI_DOC	2021.2.3	Win32	72.24389539						0	87	87	87	1
z	1	0.799						CAVOLO	p	6	13	monitoring	0	parola	1	ong	0	no	AA24F8	24	Femmina	2021-10-08_14h39.59.109	THAI_DOC	2021.2.3	Win32	72.24389539						0	88	88	88	1
m	1	1.2843						NOTTARE	np	7	0	monitoring	500	nonparola	2	ong	0	no	AA24F8	24	Femmina	2021-10-08_14h39.59.109	THAI_DOC	2021.2.3	Win32	72.24389539						0	89	89	89	1
m	0	1.3986						LICHENE	p	7	7	monitoring	0	parola	1	ong	0	no	AA24F8	24	Femmina	2021-10-08_14h39.59.109	THAI_DOC	2021.2.3	Win32	72.24389539						0	90	90	90	1
m	1	0.9665						PUSTINO	np	7	0	monitoring	500	nonparola	2	ong	0	no	AA24F8	24	Femmina	2021-10-08_14h39.59.109	THAI_DOC	2021.2.3	Win32	72.24389539						0	91	91	91	1
z	1	0.8598						MULINO	p	6	7	monitoring	0	parola	1	ong	0	no	AA24F8	24	Femmina	2021-10-08_14h39.59.109	THAI_DOC	2021.2.3	Win32	72.24389539						0	92	92	92	1
m	1	0.9447						VAROLO	np	6	0	monitoring	0	nonparola	2	ong	0	no	AA24F8	24	Femmina	2021-10-08_14h39.59.109	THAI_DOC	2021.2.3	Win32	72.24389539						0	93	93	93	1
z	0	0.7792						ENIGMA	p	6	9	monitoring	500	l	1	pmcue	0	no	AA24F8	24	Femmina	2021-10-08_14h39.59.109	THAI_DOC	2021.2.3	Win32	72.24389539						0	94	94	94	1
z	1	0.8358						NARICE	p	6	15	monitoring	250	parola	1	ong	0	no	AA24F8	24	Femmina	2021-10-08_14h39.59.109	THAI_DOC	2021.2.3	Win32	72.24389539						0	95	95	95	1
m	1	0.9523						CAVIDE	np	6	0	monitoring	500	nonparola	2	ong	0	no	AA24F8	24	Femmina	2021-10-08_14h39.59.109	THAI_DOC	2021.2.3	Win32	72.24389539						0	96	96	96	1
m	1	1.552						VOLACE	np	6	0	monitoring	0	nonparola	2	ong	0	no	AA24F8	24	Femmina	2021-10-08_14h39.59.109	THAI_DOC	2021.2.3	Win32	72.24389539						0	97	97	97	1
m	1	1.1332						SADICE	np	6	0	monitoring	0	nonparola	2	ong	0	no	AA24F8	24	Femmina	2021-10-08_14h39.59.109	THAI_DOC	2021.2.3	Win32	72.24389539						0	98	98	98	1
z	1	1.3091						VORTICE	p	7	14	monitoring	250	parola	1	ong	0	no	AA24F8	24	Femmina	2021-10-08_14h39.59.109	THAI_DOC	2021.2.3	Win32	72.24389539						0	99	99	99	1
																			AA24F8	24	Femmina	2021-10-08_14h39.59.109	THAI_DOC	2021.2.3	Win32	72.24389539											y	1	8.4854	y	0	4.0691	n	1	9.4232
