# Supplementary material for: Thinking about it: the impact of COVID-19-related stimuli on prospective memory
Source: PeerJ. 2023 Nov 16;11:e16389. doi: 10.7717/peerj.16389 (PMC10657566; doi:10.7717/peerj.16389)
Supplement: Supplemental Information 4 — The raw data from both the task and the questionnaire. Both folders are divided in the three conditions (COV, DOC, and NEGA) depending on the presented video clip. [file peerj-11-16389-s004.zip › Data/RAW_Data_Task/DOC_version/VA19F21_doc.csv]

trial_key.keys	trial_key.corr	trials_loop_practice.thisRepN	trials_loop_practice.thisTrialN	trials_loop_practice.thisN	trials_loop_practice.thisIndex	trials_loop_practice.ran	stimolo	parolanonparola	lunghezza	frequenza	blocco	jitter	rispcorr	StimTrig	stim_type	stimulus_after	underline	ID_Soggetto*	Età*	Sesso	date	expName	psychopyVersion	OS	frameRate	trial_key.rt	trials_loop_baseline.thisRepN	trials_loop_baseline.thisTrialN	trials_loop_baseline.thisN	trials_loop_baseline.thisIndex	trials_loop_baseline.ran	trials_loop_attention.thisRepN	trials_loop_attention.thisTrialN	trials_loop_attention.thisN	trials_loop_attention.thisIndex	trials_loop_attention.ran	neutral1_key.keys	neutral1_key.corr	neutral1_key.rt	neutral1_key_2.keys	neutral1_key_2.corr	neutral1_key_2.rt	neutral1_key_3.keys	neutral1_key_3.corr	neutral1_key_3.rt
	0	0	0	0	0	1	ARANCIA	p	7	31	practice	500	parola	1	ong	0	no	VA19F21	19	F	2021-12-21_22h55.47.426	THAI_DOC	2021.2.3	Win32	59.90176111
z	1	0	1	1	1	1	RECINA	np	6	0	practice	500	nonparola	2	ong	0	no	VA19F21	19	F	2021-12-21_22h55.47.426	THAI_DOC	2021.2.3	Win32	59.90176111	1.2338
z	1	0	2	2	2	1	TUCCANA	np	7	0	practice	250	nonparola	2	ong	0	no	VA19F21	19	F	2021-12-21_22h55.47.426	THAI_DOC	2021.2.3	Win32	59.90176111	0.9758
m	1	0	3	3	3	1	PETTINE	p	7	1	practice	0	parola	1	ong	0	no	VA19F21	19	F	2021-12-21_22h55.47.426	THAI_DOC	2021.2.3	Win32	59.90176111	0.6842
z	1	0	4	4	4	1	INFITO	np	6	0	practice	500	nonparola	2	ong	0	no	VA19F21	19	F	2021-12-21_22h55.47.426	THAI_DOC	2021.2.3	Win32	59.90176111	1.0098
m	1	0	5	5	5	1	GIUDICE	p	7	374	practice	500	parola	1	ong	0	no	VA19F21	19	F	2021-12-21_22h55.47.426	THAI_DOC	2021.2.3	Win32	59.90176111	1.0781
m	1	0	6	6	6	1	VOLANTE	p	7	89	practice	0	parola	1	ong	0	no	VA19F21	19	F	2021-12-21_22h55.47.426	THAI_DOC	2021.2.3	Win32	59.90176111	1.0889
z	1	0	7	7	7	1	CUBELA	np	6	0	practice	250	nonparola	2	ong	0	no	VA19F21	19	F	2021-12-21_22h55.47.426	THAI_DOC	2021.2.3	Win32	59.90176111	0.7841
z	1	0	8	8	8	1	LUGGINE	np	7	0	practice	0	nonparola	2	ong	0	no	VA19F21	19	F	2021-12-21_22h55.47.426	THAI_DOC	2021.2.3	Win32	59.90176111	0.9007
m	1	0	9	9	9	1	DISEGNO	p	7	201	practice	0	parola	1	ong	0	no	VA19F21	19	F	2021-12-21_22h55.47.426	THAI_DOC	2021.2.3	Win32	59.90176111	0.7
m	1						RELITTO	p	7	8	baseline	500	parola	1	ong	0	no	VA19F21	19	F	2021-12-21_22h55.47.426	THAI_DOC	2021.2.3	Win32	59.90176111	0.8694	0	0	0	0	1
m	1						GERANIO	p	7	12	baseline	250	parola	1	ong	0	no	VA19F21	19	F	2021-12-21_22h55.47.426	THAI_DOC	2021.2.3	Win32	59.90176111	0.7551	0	1	1	1	1
z	1						VANANGA	np	7	0	baseline	0	nonparola	2	ong	0	no	VA19F21	19	F	2021-12-21_22h55.47.426	THAI_DOC	2021.2.3	Win32	59.90176111	0.7692	0	2	2	2	1
m	1						NATICA	p	6	5	baseline	250	parola	1	ong	0	no	VA19F21	19	F	2021-12-21_22h55.47.426	THAI_DOC	2021.2.3	Win32	59.90176111	0.7622	0	3	3	3	1
z	1						USTELLO	np	7	0	baseline	500	nonparola	2	ong	0	no	VA19F21	19	F	2021-12-21_22h55.47.426	THAI_DOC	2021.2.3	Win32	59.90176111	1.0109	0	4	4	4	1
m	1						METANO	p	6	17	baseline	250	parola	1	ong	0	no	VA19F21	19	F	2021-12-21_22h55.47.426	THAI_DOC	2021.2.3	Win32	59.90176111	0.6478	0	5	5	5	1
z	1						FIURIA	np	6	0	baseline	500	nonparola	2	ong	0	no	VA19F21	19	F	2021-12-21_22h55.47.426	THAI_DOC	2021.2.3	Win32	59.90176111	0.8114	0	6	6	6	1
m	1						SUGHERO	p	7	5	baseline	250	parola	1	ong	0	no	VA19F21	19	F	2021-12-21_22h55.47.426	THAI_DOC	2021.2.3	Win32	59.90176111	0.5952	0	7	7	7	1
z	1						PIROTA	np	6	0	baseline	250	nonparola	2	ong	0	no	VA19F21	19	F	2021-12-21_22h55.47.426	THAI_DOC	2021.2.3	Win32	59.90176111	0.8431	0	8	8	8	1
z	1						BAMBORA	np	7	0	baseline	0	nonparola	2	ong	0	no	VA19F21	19	F	2021-12-21_22h55.47.426	THAI_DOC	2021.2.3	Win32	59.90176111	0.7651	0	9	9	9	1
m	1						PETALO	p	6	27	baseline	250	parola	1	ong	0	no	VA19F21	19	F	2021-12-21_22h55.47.426	THAI_DOC	2021.2.3	Win32	59.90176111	1.0326	0	10	10	10	1
m	1						ELMETTO	p	7	5	baseline	0	parola	1	ong	0	no	VA19F21	19	F	2021-12-21_22h55.47.426	THAI_DOC	2021.2.3	Win32	59.90176111	1.2125	0	11	11	11	1
z	1						DOBILE	np	6	0	baseline	250	nonparola	2	ong	0	no	VA19F21	19	F	2021-12-21_22h55.47.426	THAI_DOC	2021.2.3	Win32	59.90176111	0.7995	0	12	12	12	1
m	1						BAVERO	p	6	7	baseline	0	parola	1	ong	0	no	VA19F21	19	F	2021-12-21_22h55.47.426	THAI_DOC	2021.2.3	Win32	59.90176111	0.8368	0	13	13	13	1
m	1						VALENZA	p	7	10	baseline	500	parola	1	ong	0	no	VA19F21	19	F	2021-12-21_22h55.47.426	THAI_DOC	2021.2.3	Win32	59.90176111	0.6783	0	14	14	14	1
z	1						ORDONE	np	6	0	baseline	250	nonparola	2	ong	0	no	VA19F21	19	F	2021-12-21_22h55.47.426	THAI_DOC	2021.2.3	Win32	59.90176111	0.9524	0	15	15	15	1
z	1						TERPONE	np	7	0	baseline	250	nonparola	2	ong	0	no	VA19F21	19	F	2021-12-21_22h55.47.426	THAI_DOC	2021.2.3	Win32	59.90176111	0.736	0	16	16	16	1
m	1						INCHINO	p	7	10	baseline	250	parola	1	ong	0	no	VA19F21	19	F	2021-12-21_22h55.47.426	THAI_DOC	2021.2.3	Win32	59.90176111	0.7048	0	17	17	17	1
m	1						ETTARO	p	6	31	baseline	0	parola	1	ong	0	no	VA19F21	19	F	2021-12-21_22h55.47.426	THAI_DOC	2021.2.3	Win32	59.90176111	0.6857	0	18	18	18	1
z	1						LUVACA	np	6	0	baseline	250	nonparola	2	ong	0	no	VA19F21	19	F	2021-12-21_22h55.47.426	THAI_DOC	2021.2.3	Win32	59.90176111	0.6127	0	19	19	19	1
m	1						DUETTO	p	6	23	baseline	500	parola	1	ong	0	no	VA19F21	19	F	2021-12-21_22h55.47.426	THAI_DOC	2021.2.3	Win32	59.90176111	0.6532	0	20	20	20	1
z	1						PUPILE	np	6	0	baseline	250	nonparola	2	ong	0	no	VA19F21	19	F	2021-12-21_22h55.47.426	THAI_DOC	2021.2.3	Win32	59.90176111	0.763	0	21	21	21	1
z	1						STOVACO	np	7	0	baseline	0	nonparola	2	ong	0	no	VA19F21	19	F	2021-12-21_22h55.47.426	THAI_DOC	2021.2.3	Win32	59.90176111	0.7036	0	22	22	22	1
m	1						BARILE	p	6	7	baseline	500	parola	1	ong	0	no	VA19F21	19	F	2021-12-21_22h55.47.426	THAI_DOC	2021.2.3	Win32	59.90176111	0.6297	0	23	23	23	1
z	1						RANAIO	np	6	0	baseline	250	nonparola	2	ong	0	no	VA19F21	19	F	2021-12-21_22h55.47.426	THAI_DOC	2021.2.3	Win32	59.90176111	0.7955	0	24	24	24	1
m	1						CAVERNA	p	7	14	baseline	250	parola	1	ong	0	no	VA19F21	19	F	2021-12-21_22h55.47.426	THAI_DOC	2021.2.3	Win32	59.90176111	0.6181	0	25	25	25	1
z	1						ROTOIA	np	7	0	baseline	500	nonparola	2	ong	0	no	VA19F21	19	F	2021-12-21_22h55.47.426	THAI_DOC	2021.2.3	Win32	59.90176111	0.9566	0	26	26	26	1
m	1						ALTURA	p	6	8	baseline	500	parola	1	ong	0	no	VA19F21	19	F	2021-12-21_22h55.47.426	THAI_DOC	2021.2.3	Win32	59.90176111	0.7171	0	27	27	27	1
m	1						DIPINTO	p	7	21	baseline	0	parola	1	ong	0	no	VA19F21	19	F	2021-12-21_22h55.47.426	THAI_DOC	2021.2.3	Win32	59.90176111	0.6668	0	28	28	28	1
m	1						LEGUME	p	6	11	baseline	250	parola	1	ong	0	no	VA19F21	19	F	2021-12-21_22h55.47.426	THAI_DOC	2021.2.3	Win32	59.90176111	0.62	0	29	29	29	1
z	1						FEDINO	np	6	0	baseline	500	nonparola	2	ong	0	no	VA19F21	19	F	2021-12-21_22h55.47.426	THAI_DOC	2021.2.3	Win32	59.90176111	0.645	0	30	30	30	1
m	1						MENSOLA	p	7	7	baseline	0	parola	1	ong	0	no	VA19F21	19	F	2021-12-21_22h55.47.426	THAI_DOC	2021.2.3	Win32	59.90176111	1.0662	0	31	31	31	1
z	1						ALCUME	np	6	0	baseline	500	nonparola	2	ong	0	no	VA19F21	19	F	2021-12-21_22h55.47.426	THAI_DOC	2021.2.3	Win32	59.90176111	0.9002	0	32	32	32	1
m	1						INNESTO	p	6	13	baseline	0	parola	1	ong	0	no	VA19F21	19	F	2021-12-21_22h55.47.426	THAI_DOC	2021.2.3	Win32	59.90176111	0.6165	0	33	33	33	1
z	1						LAVENDA	np	7	0	baseline	0	nonparola	2	ong	0	no	VA19F21	19	F	2021-12-21_22h55.47.426	THAI_DOC	2021.2.3	Win32	59.90176111	0.6998	0	34	34	34	1
m	1						SLAVINA	p	7	5	baseline	500	parola	1	ong	0	no	VA19F21	19	F	2021-12-21_22h55.47.426	THAI_DOC	2021.2.3	Win32	59.90176111	1.0224	0	35	35	35	1
m	1						ORMONE	p	6	6	baseline	500	parola	1	ong	0	no	VA19F21	19	F	2021-12-21_22h55.47.426	THAI_DOC	2021.2.3	Win32	59.90176111	0.5944	0	36	36	36	1
z	1						UMIONE	np	6	0	baseline	0	nonparola	2	ong	0	no	VA19F21	19	F	2021-12-21_22h55.47.426	THAI_DOC	2021.2.3	Win32	59.90176111	0.6663	0	37	37	37	1
m	1						SALAME	p	6	14	baseline	0	parola	1	ong	0	no	VA19F21	19	F	2021-12-21_22h55.47.426	THAI_DOC	2021.2.3	Win32	59.90176111	0.5463	0	38	38	38	1
m	0						GANDOLA	np	7	0	baseline	500	nonparola	2	ong	0	no	VA19F21	19	F	2021-12-21_22h55.47.426	THAI_DOC	2021.2.3	Win32	59.90176111	0.6546	0	39	39	39	1
z	1						DIGEGNO	np	7	0	baseline	500	nonparola	2	ong	0	no	VA19F21	19	F	2021-12-21_22h55.47.426	THAI_DOC	2021.2.3	Win32	59.90176111	0.7714	0	40	40	40	1
z	1						BACRECA	np	7	0	baseline	0	nonparola	2	ong	0	no	VA19F21	19	F	2021-12-21_22h55.47.426	THAI_DOC	2021.2.3	Win32	59.90176111	0.6734	0	41	41	41	1
m	1						RUDERE	p	6	8	baseline	250	parola	1	ong	0	no	VA19F21	19	F	2021-12-21_22h55.47.426	THAI_DOC	2021.2.3	Win32	59.90176111	0.7716	0	42	42	42	1
z	1						OSCITE	np	6	0	baseline	250	nonparola	2	ong	0	no	VA19F21	19	F	2021-12-21_22h55.47.426	THAI_DOC	2021.2.3	Win32	59.90176111	0.707	0	43	43	43	1
m	1						NETTARE	p	7	14	baseline	500	parola	1	ong	0	no	VA19F21	19	F	2021-12-21_22h55.47.426	THAI_DOC	2021.2.3	Win32	59.90176111	1.0157	0	44	44	44	1
z	1						PENTERA	np	7	0	baseline	0	nonparola	2	ong	0	no	VA19F21	19	F	2021-12-21_22h55.47.426	THAI_DOC	2021.2.3	Win32	59.90176111	0.8569	0	45	45	45	1
z	1						NEBOZIO	np	7	0	baseline	250	nonparola	2	ong	0	no	VA19F21	19	F	2021-12-21_22h55.47.426	THAI_DOC	2021.2.3	Win32	59.90176111	0.6956	0	46	46	46	1
m	1						ZATTERA	p	7	14	baseline	500	parola	1	ong	0	no	VA19F21	19	F	2021-12-21_22h55.47.426	THAI_DOC	2021.2.3	Win32	59.90176111	1.4665	0	47	47	47	1
z	0						LAMIERA	p	7	11	baseline	500	parola	1	ong	0	no	VA19F21	19	F	2021-12-21_22h55.47.426	THAI_DOC	2021.2.3	Win32	59.90176111	0.6184	0	48	48	48	1
z	1						CULINA	np	6	0	baseline	500	nonparola	2	ong	0	no	VA19F21	19	F	2021-12-21_22h55.47.426	THAI_DOC	2021.2.3	Win32	59.90176111	1.0292	0	49	49	49	1
m	1						FALANGE	p	7	9	baseline	250	parola	1	ong	0	no	VA19F21	19	F	2021-12-21_22h55.47.426	THAI_DOC	2021.2.3	Win32	59.90176111	0.7334	0	50	50	50	1
m	1						PEDALE	p	6	16	baseline	500	parola	1	ong	0	no	VA19F21	19	F	2021-12-21_22h55.47.426	THAI_DOC	2021.2.3	Win32	59.90176111	1.1658	0	51	51	51	1
z	1						METARDO	np	7	0	baseline	500	nonparola	2	ong	0	no	VA19F21	19	F	2021-12-21_22h55.47.426	THAI_DOC	2021.2.3	Win32	59.90176111	1.0733	0	52	52	52	1
m	1						EMPORIO	p	7	3	baseline	250	parola	1	ong	0	no	VA19F21	19	F	2021-12-21_22h55.47.426	THAI_DOC	2021.2.3	Win32	59.90176111	0.7068	0	53	53	53	1
z	1						TAPORE	np	6	0	baseline	0	nonparola	2	ong	0	no	VA19F21	19	F	2021-12-21_22h55.47.426	THAI_DOC	2021.2.3	Win32	59.90176111	1.1669	0	54	54	54	1
z	1						DENTIDE	np	7	0	baseline	250	nonparola	2	ong	0	no	VA19F21	19	F	2021-12-21_22h55.47.426	THAI_DOC	2021.2.3	Win32	59.90176111	0.8625	0	55	55	55	1
z	1						SEPERTO	np	7	0	baseline	500	nonparola	2	ong	0	no	VA19F21	19	F	2021-12-21_22h55.47.426	THAI_DOC	2021.2.3	Win32	59.90176111	1.2835	0	56	56	56	1
m	1						MUCOSA	p	6	6	baseline	500	parola	1	ong	0	no	VA19F21	19	F	2021-12-21_22h55.47.426	THAI_DOC	2021.2.3	Win32	59.90176111	0.7407	0	57	57	57	1
z	1						BECULLA	np	7	0	baseline	250	nonparola	2	ong	0	no	VA19F21	19	F	2021-12-21_22h55.47.426	THAI_DOC	2021.2.3	Win32	59.90176111	0.8678	0	58	58	58	1
m	1						FUCINA	p	6	8	baseline	250	parola	1	ong	0	no	VA19F21	19	F	2021-12-21_22h55.47.426	THAI_DOC	2021.2.3	Win32	59.90176111	0.6727	0	59	59	59	1
m	1						ECLISSI	p	7	5	baseline	0	parola	1	ong	0	no	VA19F21	19	F	2021-12-21_22h55.47.426	THAI_DOC	2021.2.3	Win32	59.90176111	0.7522	0	60	60	60	1
m	1						TROFEO	p	6	23	baseline	250	parola	1	ong	0	no	VA19F21	19	F	2021-12-21_22h55.47.426	THAI_DOC	2021.2.3	Win32	59.90176111	0.612	0	61	61	61	1
m	1						ROTTAME	p	7	7	baseline	0	parola	1	ong	0	no	VA19F21	19	F	2021-12-21_22h55.47.426	THAI_DOC	2021.2.3	Win32	59.90176111	0.812	0	62	62	62	1
z	1						MENDOLO	np	7	0	baseline	500	nonparola	2	ong	0	no	VA19F21	19	F	2021-12-21_22h55.47.426	THAI_DOC	2021.2.3	Win32	59.90176111	0.9062	0	63	63	63	1
z	1						ARSINE	np	6	0	baseline	250	nonparola	2	ong	0	no	VA19F21	19	F	2021-12-21_22h55.47.426	THAI_DOC	2021.2.3	Win32	59.90176111	1.1574	0	64	64	64	1
m	1						TISANA	p	6	7	baseline	0	parola	1	ong	0	no	VA19F21	19	F	2021-12-21_22h55.47.426	THAI_DOC	2021.2.3	Win32	59.90176111	0.7481	0	65	65	65	1
z	1						ORLINO	np	6	0	baseline	0	nonparola	2	ong	0	no	VA19F21	19	F	2021-12-21_22h55.47.426	THAI_DOC	2021.2.3	Win32	59.90176111	1.2794	0	66	66	66	1
m	1						ARINGA	p	6	9	baseline	500	parola	1	ong	0	no	VA19F21	19	F	2021-12-21_22h55.47.426	THAI_DOC	2021.2.3	Win32	59.90176111	0.8406	0	67	67	67	1
z	1						TENGINE	np	7	0	baseline	0	nonparola	2	ong	0	no	VA19F21	19	F	2021-12-21_22h55.47.426	THAI_DOC	2021.2.3	Win32	59.90176111	0.9131	0	68	68	68	1
m	1						ATTICO	p	6	6	baseline	500	parola	1	ong	0	no	VA19F21	19	F	2021-12-21_22h55.47.426	THAI_DOC	2021.2.3	Win32	59.90176111	0.6621	0	69	69	69	1
z	1						VENORE	np	6	0	baseline	250	nonparola	2	ong	0	no	VA19F21	19	F	2021-12-21_22h55.47.426	THAI_DOC	2021.2.3	Win32	59.90176111	0.7464	0	70	70	70	1
m	1						DARSENA	p	7	9	baseline	0	parola	1	ong	0	no	VA19F21	19	F	2021-12-21_22h55.47.426	THAI_DOC	2021.2.3	Win32	59.90176111	0.9123	0	71	71	71	1
m	0						ALCIERE	np	7	0	baseline	250	nonparola	2	ong	0	no	VA19F21	19	F	2021-12-21_22h55.47.426	THAI_DOC	2021.2.3	Win32	59.90176111	0.7163	0	72	72	72	1
z	1						ENTIMO	np	6	0	baseline	0	nonparola	2	ong	0	no	VA19F21	19	F	2021-12-21_22h55.47.426	THAI_DOC	2021.2.3	Win32	59.90176111	0.7451	0	73	73	73	1
m	1						LIVIDO	p	6	8	baseline	500	parola	1	ong	0	no	VA19F21	19	F	2021-12-21_22h55.47.426	THAI_DOC	2021.2.3	Win32	59.90176111	0.8234	0	74	74	74	1
m	1						NAUSEA	p	6	15	baseline	0	parola	1	ong	0	no	VA19F21	19	F	2021-12-21_22h55.47.426	THAI_DOC	2021.2.3	Win32	59.90176111	0.6779	0	75	75	75	1
z	1						VERCACE	np	7	0	baseline	500	nonparola	2	ong	0	no	VA19F21	19	F	2021-12-21_22h55.47.426	THAI_DOC	2021.2.3	Win32	59.90176111	0.737	0	76	76	76	1
m	1						COFANO	p	6	9	baseline	0	parola	1	ong	0	no	VA19F21	19	F	2021-12-21_22h55.47.426	THAI_DOC	2021.2.3	Win32	59.90176111	0.8489	0	77	77	77	1
z	1						USPICIO	np	7	0	baseline	250	nonparola	2	ong	0	no	VA19F21	19	F	2021-12-21_22h55.47.426	THAI_DOC	2021.2.3	Win32	59.90176111	0.8535	0	78	78	78	1
m	1						IMBUTO	p	6	9	baseline	0	parola	1	ong	0	no	VA19F21	19	F	2021-12-21_22h55.47.426	THAI_DOC	2021.2.3	Win32	59.90176111	0.7322	0	79	79	79	1
z	1						SADIVA	np	6	0	baseline	500	nonparola	2	ong	0	no	VA19F21	19	F	2021-12-21_22h55.47.426	THAI_DOC	2021.2.3	Win32	59.90176111	0.7992	0	80	80	80	1
m	1						BOZZOLO	p	7	7	baseline	0	parola	1	ong	0	no	VA19F21	19	F	2021-12-21_22h55.47.426	THAI_DOC	2021.2.3	Win32	59.90176111	0.7117	0	81	81	81	1
z	1						OMPICCIO	np	7	0	baseline	0	nonparola	2	ong	0	no	VA19F21	19	F	2021-12-21_22h55.47.426	THAI_DOC	2021.2.3	Win32	59.90176111	0.9286	0	82	82	82	1
z	1						LIMPONE	np	7	0	baseline	500	nonparola	2	ong	0	no	VA19F21	19	F	2021-12-21_22h55.47.426	THAI_DOC	2021.2.3	Win32	59.90176111	0.852	0	83	83	83	1
z	1						NARCICO	np	7	0	baseline	250	nonparola	2	ong	0	no	VA19F21	19	F	2021-12-21_22h55.47.426	THAI_DOC	2021.2.3	Win32	59.90176111	0.9025	0	84	84	84	1
m	1						PASCOLO	p	7	7	baseline	0	parola	1	ong	0	no	VA19F21	19	F	2021-12-21_22h55.47.426	THAI_DOC	2021.2.3	Win32	59.90176111	1.0128	0	85	85	85	1
z	1						INSOGNA	np	7	0	baseline	250	nonparola	2	ong	0	no	VA19F21	19	F	2021-12-21_22h55.47.426	THAI_DOC	2021.2.3	Win32	59.90176111	0.7982	0	86	86	86	1
m	1						PATINA	p	6	14	baseline	250	parola	1	ong	0	no	VA19F21	19	F	2021-12-21_22h55.47.426	THAI_DOC	2021.2.3	Win32	59.90176111	0.9987	0	87	87	87	1
z	1						ADOLTO	np	7	0	baseline	0	nonparola	2	ong	0	no	VA19F21	19	F	2021-12-21_22h55.47.426	THAI_DOC	2021.2.3	Win32	59.90176111	0.7546	0	88	88	88	1
m	1						UTENTE	p	6	34	baseline	0	parola	1	ong	0	no	VA19F21	19	F	2021-12-21_22h55.47.426	THAI_DOC	2021.2.3	Win32	59.90176111	0.6907	0	89	89	89	1
z	1						CIPELLA	np	7	0	baseline	500	nonparola	2	ong	0	no	VA19F21	19	F	2021-12-21_22h55.47.426	THAI_DOC	2021.2.3	Win32	59.90176111	0.8167	0	90	90	90	1
m	1						GINEPRO	p	7	10	baseline	0	parola	1	ong	0	no	VA19F21	19	F	2021-12-21_22h55.47.426	THAI_DOC	2021.2.3	Win32	59.90176111	0.7992	0	91	91	91	1
z	1						NONATO	np	6	0	baseline	500	nonparola	2	ong	0	no	VA19F21	19	F	2021-12-21_22h55.47.426	THAI_DOC	2021.2.3	Win32	59.90176111	0.8777	0	92	92	92	1
m	1						CALICE	p	6	10	baseline	0	parola	1	ong	0	no	VA19F21	19	F	2021-12-21_22h55.47.426	THAI_DOC	2021.2.3	Win32	59.90176111	0.7661	0	93	93	93	1
m	1						TORACE	p	6	31	baseline	250	parola	1	ong	0	no	VA19F21	19	F	2021-12-21_22h55.47.426	THAI_DOC	2021.2.3	Win32	59.90176111	0.628	0	94	94	94	1
m	1						REDINE	p	6	8	baseline	500	parola	1	ong	0	no	VA19F21	19	F	2021-12-21_22h55.47.426	THAI_DOC	2021.2.3	Win32	59.90176111	1.7411	0	95	95	95	1
m	1						GOMITO	p	6	35	baseline	0	parola	1	ong	0	no	VA19F21	19	F	2021-12-21_22h55.47.426	THAI_DOC	2021.2.3	Win32	59.90176111	0.6957	0	96	96	96	1
z	1						INGENSO	np	7	0	baseline	500	nonparola	2	ong	0	no	VA19F21	19	F	2021-12-21_22h55.47.426	THAI_DOC	2021.2.3	Win32	59.90176111	1.4407	0	97	97	97	1
z	1						COVALLO	np	7	0	baseline	250	nonparola	2	ong	0	no	VA19F21	19	F	2021-12-21_22h55.47.426	THAI_DOC	2021.2.3	Win32	59.90176111	0.8723	0	98	98	98	1
m	1						MONACO	p	6	24	baseline	250	parola	1	ong	0	no	VA19F21	19	F	2021-12-21_22h55.47.426	THAI_DOC	2021.2.3	Win32	59.90176111	0.7453	0	99	99	99	1
m	1						DILUVIO	p	7	34	monitoring	0	parola	1	ong	0	no	VA19F21	19	F	2021-12-21_22h55.47.426	THAI_DOC	2021.2.3	Win32	59.90176111	1.4549						0	0	0	0	1
z	1						PADATO	np	6	0	monitoring	250	nonparola	2	ong	0	no	VA19F21	19	F	2021-12-21_22h55.47.426	THAI_DOC	2021.2.3	Win32	59.90176111	0.9293						0	1	1	1	1
m	1						STIVALE	p	7	10	monitoring	0	parola	1	ong	0	no	VA19F21	19	F	2021-12-21_22h55.47.426	THAI_DOC	2021.2.3	Win32	59.90176111	1.1022						0	2	2	2	1
z	1						BAMMINO	np	7	0	monitoring	0	nonparola	2	ong	0	no	VA19F21	19	F	2021-12-21_22h55.47.426	THAI_DOC	2021.2.3	Win32	59.90176111	1.428						0	3	3	3	1
z	1						NUDOLA	np	6	0	monitoring	250	nonparola	2	ong	0	no	VA19F21	19	F	2021-12-21_22h55.47.426	THAI_DOC	2021.2.3	Win32	59.90176111	1.2235						0	4	4	4	1
m	1						ZAMPINO	p	7	6	monitoring	500	parola	1	ong	0	no	VA19F21	19	F	2021-12-21_22h55.47.426	THAI_DOC	2021.2.3	Win32	59.90176111	1.6631						0	5	5	5	1
m	1						CALDAIA	p	7	12	monitoring	250	parola	1	ong	0	no	VA19F21	19	F	2021-12-21_22h55.47.426	THAI_DOC	2021.2.3	Win32	59.90176111	0.888						0	6	6	6	1
z	1						FULGINE	np	7	0	monitoring	0	nonparola	2	ong	0	no	VA19F21	19	F	2021-12-21_22h55.47.426	THAI_DOC	2021.2.3	Win32	59.90176111	1.6156						0	7	7	7	1
m	1						URANIO	p	6	9	monitoring	250	parola	1	ong	0	no	VA19F21	19	F	2021-12-21_22h55.47.426	THAI_DOC	2021.2.3	Win32	59.90176111	0.8786						0	8	8	8	1
z	1						APISSO	np	6	0	monitoring	500	nonparola	2	ong	0	no	VA19F21	19	F	2021-12-21_22h55.47.426	THAI_DOC	2021.2.3	Win32	59.90176111	0.8117						0	9	9	9	1
z	0						CAGERMA	np	7	0	monitoring	0	l	2	pmcue	0	no	VA19F21	19	F	2021-12-21_22h55.47.426	THAI_DOC	2021.2.3	Win32	59.90176111	1.5113						0	10	10	10	1
m	1						TAZZINA	p	7	10	monitoring	250	parola	1	ong	0	no	VA19F21	19	F	2021-12-21_22h55.47.426	THAI_DOC	2021.2.3	Win32	59.90176111	1.4505						0	11	11	11	1
m	1						VAPORE	p	6	40	monitoring	0	parola	1	ong	0	no	VA19F21	19	F	2021-12-21_22h55.47.426	THAI_DOC	2021.2.3	Win32	59.90176111	0.9998						0	12	12	12	1
z	1						FEDORE	np	6	0	monitoring	250	nonparola	2	ong	0	no	VA19F21	19	F	2021-12-21_22h55.47.426	THAI_DOC	2021.2.3	Win32	59.90176111	1.1285						0	13	13	13	1
m	1						MONTONE	p	7	8	monitoring	250	parola	1	ong	0	no	VA19F21	19	F	2021-12-21_22h55.47.426	THAI_DOC	2021.2.3	Win32	59.90176111	1.2444						0	14	14	14	1
z	1						CANEZZA	np	7	0	monitoring	0	nonparola	2	ong	0	no	VA19F21	19	F	2021-12-21_22h55.47.426	THAI_DOC	2021.2.3	Win32	59.90176111	1.0887						0	15	15	15	1
z	1						RAGINA	np	6	0	monitoring	250	nonparola	2	ong	0	no	VA19F21	19	F	2021-12-21_22h55.47.426	THAI_DOC	2021.2.3	Win32	59.90176111	0.8468						0	16	16	16	1
m	1						AGNELLO	p	7	17	monitoring	250	parola	1	ong	0	no	VA19F21	19	F	2021-12-21_22h55.47.426	THAI_DOC	2021.2.3	Win32	59.90176111	1.2782						0	17	17	17	1
z	1						PINARIO	np	7	0	monitoring	250	nonparola	2	ong	0	no	VA19F21	19	F	2021-12-21_22h55.47.426	THAI_DOC	2021.2.3	Win32	59.90176111	1.2114						0	18	18	18	1
z	1						INDANO	np	6	0	monitoring	500	nonparola	2	ong	0	no	VA19F21	19	F	2021-12-21_22h55.47.426	THAI_DOC	2021.2.3	Win32	59.90176111	1.1781						0	19	19	19	1
m	1						BISTURI	p	7	8	monitoring	250	parola	1	ong	0	no	VA19F21	19	F	2021-12-21_22h55.47.426	THAI_DOC	2021.2.3	Win32	59.90176111	0.7986						0	20	20	20	1
z	1						SECONTO	np	7	0	monitoring	250	nonparola	2	ong	0	no	VA19F21	19	F	2021-12-21_22h55.47.426	THAI_DOC	2021.2.3	Win32	59.90176111	1.0838						0	21	21	21	1
l	1						POMATA	p	6	0	monitoring	500	l	1	pmcue	0	no	VA19F21	19	F	2021-12-21_22h55.47.426	THAI_DOC	2021.2.3	Win32	59.90176111	0.8063						0	22	22	22	1
z	1						UMETTA	np	6	0	monitoring	250	nonparola	2	ong	0	no	VA19F21	19	F	2021-12-21_22h55.47.426	THAI_DOC	2021.2.3	Win32	59.90176111	1.5008						0	23	23	23	1
m	1						FRUSCIO	p	7	9	monitoring	0	parola	1	ong	0	no	VA19F21	19	F	2021-12-21_22h55.47.426	THAI_DOC	2021.2.3	Win32	59.90176111	1.346						0	24	24	24	1
m	1						ORDIGNO	p	7	15	monitoring	250	parola	1	ong	0	no	VA19F21	19	F	2021-12-21_22h55.47.426	THAI_DOC	2021.2.3	Win32	59.90176111	0.8039						0	25	25	25	1
z	1						METALO	np	6	0	monitoring	0	nonparola	2	ong	0	no	VA19F21	19	F	2021-12-21_22h55.47.426	THAI_DOC	2021.2.3	Win32	59.90176111	1.8018						0	26	26	26	1
z	1						GAVERA	np	6	0	monitoring	500	nonparola	2	ong	0	no	VA19F21	19	F	2021-12-21_22h55.47.426	THAI_DOC	2021.2.3	Win32	59.90176111	1.038						0	27	27	27	1
m	1						INSERTO	p	7	9	monitoring	0	parola	1	ong	0	no	VA19F21	19	F	2021-12-21_22h55.47.426	THAI_DOC	2021.2.3	Win32	59.90176111	0.8612						0	28	28	28	1
m	1						VICARIO	p	7	9	monitoring	500	parola	1	ong	0	no	VA19F21	19	F	2021-12-21_22h55.47.426	THAI_DOC	2021.2.3	Win32	59.90176111	0.7534						0	29	29	29	1
z	1						ACENDA	np	6	0	monitoring	0	nonparola	2	ong	0	no	VA19F21	19	F	2021-12-21_22h55.47.426	THAI_DOC	2021.2.3	Win32	59.90176111	0.8567						0	30	30	30	1
m	1						DECADE	p	6	7	monitoring	0	parola	1	ong	0	no	VA19F21	19	F	2021-12-21_22h55.47.426	THAI_DOC	2021.2.3	Win32	59.90176111	1.337						0	31	31	31	1
z	1						PALETE	np	6	0	monitoring	500	nonparola	2	ong	0	no	VA19F21	19	F	2021-12-21_22h55.47.426	THAI_DOC	2021.2.3	Win32	59.90176111	1.2282						0	32	32	32	1
m	1						SENAPE	p	6	17	monitoring	500	parola	1	ong	0	no	VA19F21	19	F	2021-12-21_22h55.47.426	THAI_DOC	2021.2.3	Win32	59.90176111	1.5145						0	33	33	33	1
z	1						TENTONO	np	7	0	monitoring	0	nonparola	2	ong	0	no	VA19F21	19	F	2021-12-21_22h55.47.426	THAI_DOC	2021.2.3	Win32	59.90176111	1.0486						0	34	34	34	1
l	1						MANICO	p	6	12	monitoring	0	l	1	pmcue	0	no	VA19F21	19	F	2021-12-21_22h55.47.426	THAI_DOC	2021.2.3	Win32	59.90176111	0.9458						0	35	35	35	1
m	1						GETTONE	p	7	5	monitoring	250	parola	1	ong	0	no	VA19F21	19	F	2021-12-21_22h55.47.426	THAI_DOC	2021.2.3	Win32	59.90176111	0.8956						0	36	36	36	1
z	1						CALERA	np	6	0	monitoring	500	nonparola	2	ong	0	no	VA19F21	19	F	2021-12-21_22h55.47.426	THAI_DOC	2021.2.3	Win32	59.90176111	1.1201						0	37	37	37	1
m	1						USTIONE	p	7	20	monitoring	500	parola	1	ong	0	no	VA19F21	19	F	2021-12-21_22h55.47.426	THAI_DOC	2021.2.3	Win32	59.90176111	0.7988						0	38	38	38	1
m	1						LEGNAME	p	7	7	monitoring	0	parola	1	ong	0	no	VA19F21	19	F	2021-12-21_22h55.47.426	THAI_DOC	2021.2.3	Win32	59.90176111	1.6028						0	39	39	39	1
z	1						MODIVO	np	6	0	monitoring	0	nonparola	2	ong	0	no	VA19F21	19	F	2021-12-21_22h55.47.426	THAI_DOC	2021.2.3	Win32	59.90176111	1.6232						0	40	40	40	1
m	1						RADURA	p	6	9	monitoring	0	parola	1	ong	0	no	VA19F21	19	F	2021-12-21_22h55.47.426	THAI_DOC	2021.2.3	Win32	59.90176111	0.9885						0	41	41	41	1
z	1						TUANTO	np	6	0	monitoring	250	nonparola	2	ong	0	no	VA19F21	19	F	2021-12-21_22h55.47.426	THAI_DOC	2021.2.3	Win32	59.90176111	1.0157						0	42	42	42	1
m	1						PICCONE	p	7	11	monitoring	0	parola	1	ong	0	no	VA19F21	19	F	2021-12-21_22h55.47.426	THAI_DOC	2021.2.3	Win32	59.90176111	1.015						0	43	43	43	1
z	1						LACREME	np	7	0	monitoring	250	nonparola	2	ong	0	no	VA19F21	19	F	2021-12-21_22h55.47.426	THAI_DOC	2021.2.3	Win32	59.90176111	1.1482						0	44	44	44	1
z	1						DILITTA	np	7	0	monitoring	500	nonparola	2	ong	0	no	VA19F21	19	F	2021-12-21_22h55.47.426	THAI_DOC	2021.2.3	Win32	59.90176111	1.0022						0	45	45	45	1
l	1						TOMANTE	np	7	0	monitoring	0	l	2	pmcue	0	no	VA19F21	19	F	2021-12-21_22h55.47.426	THAI_DOC	2021.2.3	Win32	59.90176111	0.7798						0	46	46	46	1
m	1						OTTONE	p	6	17	monitoring	500	parola	1	ong	0	no	VA19F21	19	F	2021-12-21_22h55.47.426	THAI_DOC	2021.2.3	Win32	59.90176111	1.2997						0	47	47	47	1
z	0						GAZEBO	p	6	8	monitoring	0	parola	1	ong	0	no	VA19F21	19	F	2021-12-21_22h55.47.426	THAI_DOC	2021.2.3	Win32	59.90176111	1.6845						0	48	48	48	1
	0						NENICO	np	6	0	monitoring	250	nonparola	2	ong	0	no	VA19F21	19	F	2021-12-21_22h55.47.426	THAI_DOC	2021.2.3	Win32	59.90176111							0	49	49	49	1
m	1						ARPIONE	p	7	12	monitoring	250	parola	1	ong	0	no	VA19F21	19	F	2021-12-21_22h55.47.426	THAI_DOC	2021.2.3	Win32	59.90176111	1.2512						0	50	50	50	1
z	1						VANIGIA	np	7	0	monitoring	500	nonparola	2	ong	0	no	VA19F21	19	F	2021-12-21_22h55.47.426	THAI_DOC	2021.2.3	Win32	59.90176111	1.0295						0	51	51	51	1
z	1						EBLISSE	np	7	0	monitoring	0	nonparola	2	ong	0	no	VA19F21	19	F	2021-12-21_22h55.47.426	THAI_DOC	2021.2.3	Win32	59.90176111	0.7492						0	52	52	52	1
m	1						CARTINA	p	7	13	monitoring	250	parola	1	ong	0	no	VA19F21	19	F	2021-12-21_22h55.47.426	THAI_DOC	2021.2.3	Win32	59.90176111	0.7914						0	53	53	53	1
z	1						TECITA	np	6	0	monitoring	500	nonparola	2	ong	0	no	VA19F21	19	F	2021-12-21_22h55.47.426	THAI_DOC	2021.2.3	Win32	59.90176111	1.0788						0	54	54	54	1
m	1						FELINO	p	6	9	monitoring	500	parola	1	ong	0	no	VA19F21	19	F	2021-12-21_22h55.47.426	THAI_DOC	2021.2.3	Win32	59.90176111	1.1986						0	55	55	55	1
z	1						GINEVRO	np	7	0	monitoring	250	nonparola	2	ong	0	no	VA19F21	19	F	2021-12-21_22h55.47.426	THAI_DOC	2021.2.3	Win32	59.90176111	1.1121						0	56	56	56	1
z	1						ELANCO	np	6	0	monitoring	250	nonparola	2	ong	0	no	VA19F21	19	F	2021-12-21_22h55.47.426	THAI_DOC	2021.2.3	Win32	59.90176111	1.9445						0	57	57	57	1
m	1						BIDONE	p	6	13	monitoring	0	parola	1	ong	0	no	VA19F21	19	F	2021-12-21_22h55.47.426	THAI_DOC	2021.2.3	Win32	59.90176111	1.6173						0	58	58	58	1
m	1						LEMURE	p	6	3	monitoring	500	parola	1	ong	0	no	VA19F21	19	F	2021-12-21_22h55.47.426	THAI_DOC	2021.2.3	Win32	59.90176111	1.2492						0	59	59	59	1
m	0						SAGOMA	p	6	0	monitoring	250	l	1	pmcue	0	no	VA19F21	19	F	2021-12-21_22h55.47.426	THAI_DOC	2021.2.3	Win32	59.90176111	0.9842						0	60	60	60	1
m	1						REPERTO	p	7	7	monitoring	0	parola	1	ong	0	no	VA19F21	19	F	2021-12-21_22h55.47.426	THAI_DOC	2021.2.3	Win32	59.90176111	1.1284						0	61	61	61	1
z	1						MIDULLO	np	7	0	monitoring	250	nonparola	2	ong	0	no	VA19F21	19	F	2021-12-21_22h55.47.426	THAI_DOC	2021.2.3	Win32	59.90176111	1.1335						0	62	62	62	1
z	1						DANNOLA	np	7	0	monitoring	500	nonparola	2	ong	0	no	VA19F21	19	F	2021-12-21_22h55.47.426	THAI_DOC	2021.2.3	Win32	59.90176111	1.1116						0	63	63	63	1
m	1						ORFANO	p	6	9	monitoring	500	parola	1	ong	0	no	VA19F21	19	F	2021-12-21_22h55.47.426	THAI_DOC	2021.2.3	Win32	59.90176111	0.811						0	64	64	64	1
z	1						BANENA	np	6	0	monitoring	250	nonparola	2	ong	0	no	VA19F21	19	F	2021-12-21_22h55.47.426	THAI_DOC	2021.2.3	Win32	59.90176111	1.5012						0	65	65	65	1
z	1						FERPATA	np	7	0	monitoring	0	nonparola	2	ong	0	no	VA19F21	19	F	2021-12-21_22h55.47.426	THAI_DOC	2021.2.3	Win32	59.90176111	1.5949						0	66	66	66	1
m	1						NEURONE	p	7	11	monitoring	250	parola	1	ong	0	no	VA19F21	19	F	2021-12-21_22h55.47.426	THAI_DOC	2021.2.3	Win32	59.90176111	1.1344						0	67	67	67	1
z	1						LATTERA	np	7	0	monitoring	500	nonparola	2	ong	0	no	VA19F21	19	F	2021-12-21_22h55.47.426	THAI_DOC	2021.2.3	Win32	59.90176111	1.5001						0	68	68	68	1
z	1						GESIONE	np	7	0	monitoring	500	nonparola	2	ong	0	no	VA19F21	19	F	2021-12-21_22h55.47.426	THAI_DOC	2021.2.3	Win32	59.90176111	1.1653						0	69	69	69	1
m	1						PEDANA	p	6	18	monitoring	500	parola	1	ong	0	no	VA19F21	19	F	2021-12-21_22h55.47.426	THAI_DOC	2021.2.3	Win32	59.90176111	0.9172						0	70	70	70	1
l	1						MACIATA	np	7	0	monitoring	500	l	2	pmcue	0	no	VA19F21	19	F	2021-12-21_22h55.47.426	THAI_DOC	2021.2.3	Win32	59.90176111	0.8821						0	71	71	71	1
z	1						FIOLINO	np	7	0	monitoring	250	nonparola	2	ong	0	no	VA19F21	19	F	2021-12-21_22h55.47.426	THAI_DOC	2021.2.3	Win32	59.90176111	1.3985						0	72	72	72	1
m	1						INGORGO	p	7	16	monitoring	0	parola	1	ong	0	no	VA19F21	19	F	2021-12-21_22h55.47.426	THAI_DOC	2021.2.3	Win32	59.90176111	1.3026						0	73	73	73	1
z	1						IMPORO	np	6	0	monitoring	250	nonparola	2	ong	0	no	VA19F21	19	F	2021-12-21_22h55.47.426	THAI_DOC	2021.2.3	Win32	59.90176111	1.082						0	74	74	74	1
m	1						NOBILE	p	6	29	monitoring	500	parola	1	ong	0	no	VA19F21	19	F	2021-12-21_22h55.47.426	THAI_DOC	2021.2.3	Win32	59.90176111	0.9008						0	75	75	75	1
m	1						MINIERA	p	7	19	monitoring	500	parola	1	ong	0	no	VA19F21	19	F	2021-12-21_22h55.47.426	THAI_DOC	2021.2.3	Win32	59.90176111	1.2537						0	76	76	76	1
z	1						ALLARVE	np	7	0	monitoring	500	nonparola	2	ong	0	no	VA19F21	19	F	2021-12-21_22h55.47.426	THAI_DOC	2021.2.3	Win32	59.90176111	1.0527						0	77	77	77	1
z	1						DIBANO	np	6	0	monitoring	250	nonparola	2	ong	0	no	VA19F21	19	F	2021-12-21_22h55.47.426	THAI_DOC	2021.2.3	Win32	59.90176111	1.1951						0	78	78	78	1
m	1						FAGOTTO	p	7	7	monitoring	0	parola	1	ong	0	no	VA19F21	19	F	2021-12-21_22h55.47.426	THAI_DOC	2021.2.3	Win32	59.90176111	1.2135						0	79	79	79	1
m	1						PALUDE	p	6	13	monitoring	0	parola	1	ong	0	no	VA19F21	19	F	2021-12-21_22h55.47.426	THAI_DOC	2021.2.3	Win32	59.90176111	1.3328						0	80	80	80	1
z	1						MUDINO	np	6	0	monitoring	500	nonparola	2	ong	0	no	VA19F21	19	F	2021-12-21_22h55.47.426	THAI_DOC	2021.2.3	Win32	59.90176111	1.3223						0	81	81	81	1
z	1						ESTEBA	np	6	0	monitoring	500	nonparola	2	ong	0	no	VA19F21	19	F	2021-12-21_22h55.47.426	THAI_DOC	2021.2.3	Win32	59.90176111	1.1117						0	82	82	82	1
l	1						MANTIDE	p	7	9	monitoring	250	l	1	pmcue	0	no	VA19F21	19	F	2021-12-21_22h55.47.426	THAI_DOC	2021.2.3	Win32	59.90176111	0.9831						0	83	83	83	1
m	1						UVETTA	p	6	11	monitoring	500	parola	1	ong	0	no	VA19F21	19	F	2021-12-21_22h55.47.426	THAI_DOC	2021.2.3	Win32	59.90176111	0.9011						0	84	84	84	1
m	1						ESILIO	p	6	41	monitoring	250	parola	1	ong	0	no	VA19F21	19	F	2021-12-21_22h55.47.426	THAI_DOC	2021.2.3	Win32	59.90176111	1.1793						0	85	85	85	1
z	1						RECRUTA	np	7	0	monitoring	500	nonparola	2	ong	0	no	VA19F21	19	F	2021-12-21_22h55.47.426	THAI_DOC	2021.2.3	Win32	59.90176111	1.1112						0	86	86	86	1
	0						TIMONE	p	7	31	monitoring	250	parola	1	ong	0	no	VA19F21	19	F	2021-12-21_22h55.47.426	THAI_DOC	2021.2.3	Win32	59.90176111							0	87	87	87	1
m	1						CAVOLO	p	6	13	monitoring	0	parola	1	ong	0	no	VA19F21	19	F	2021-12-21_22h55.47.426	THAI_DOC	2021.2.3	Win32	59.90176111	1.5629						0	88	88	88	1
z	1						NOTTARE	np	7	0	monitoring	500	nonparola	2	ong	0	no	VA19F21	19	F	2021-12-21_22h55.47.426	THAI_DOC	2021.2.3	Win32	59.90176111	1.2124						0	89	89	89	1
m	1						LICHENE	p	7	7	monitoring	0	parola	1	ong	0	no	VA19F21	19	F	2021-12-21_22h55.47.426	THAI_DOC	2021.2.3	Win32	59.90176111	0.9954						0	90	90	90	1
z	1						PUSTINO	np	7	0	monitoring	500	nonparola	2	ong	0	no	VA19F21	19	F	2021-12-21_22h55.47.426	THAI_DOC	2021.2.3	Win32	59.90176111	0.8819						0	91	91	91	1
m	1						MULINO	p	6	7	monitoring	0	parola	1	ong	0	no	VA19F21	19	F	2021-12-21_22h55.47.426	THAI_DOC	2021.2.3	Win32	59.90176111	1.0335						0	92	92	92	1
z	1						VAROLO	np	6	0	monitoring	0	nonparola	2	ong	0	no	VA19F21	19	F	2021-12-21_22h55.47.426	THAI_DOC	2021.2.3	Win32	59.90176111	0.779						0	93	93	93	1
l	1						ENIGMA	p	6	9	monitoring	500	l	1	pmcue	0	no	VA19F21	19	F	2021-12-21_22h55.47.426	THAI_DOC	2021.2.3	Win32	59.90176111	1.1333						0	94	94	94	1
m	1						NARICE	p	6	15	monitoring	250	parola	1	ong	0	no	VA19F21	19	F	2021-12-21_22h55.47.426	THAI_DOC	2021.2.3	Win32	59.90176111	1.0326						0	95	95	95	1
z	1						CAVIDE	np	6	0	monitoring	500	nonparola	2	ong	0	no	VA19F21	19	F	2021-12-21_22h55.47.426	THAI_DOC	2021.2.3	Win32	59.90176111	0.7128						0	96	96	96	1
z	1						VOLACE	np	6	0	monitoring	0	nonparola	2	ong	0	no	VA19F21	19	F	2021-12-21_22h55.47.426	THAI_DOC	2021.2.3	Win32	59.90176111	1.3078						0	97	97	97	1
z	1						SADICE	np	6	0	monitoring	0	nonparola	2	ong	0	no	VA19F21	19	F	2021-12-21_22h55.47.426	THAI_DOC	2021.2.3	Win32	59.90176111	1.0224						0	98	98	98	1
m	1						VORTICE	p	7	14	monitoring	250	parola	1	ong	0	no	VA19F21	19	F	2021-12-21_22h55.47.426	THAI_DOC	2021.2.3	Win32	59.90176111	0.7187						0	99	99	99	1
																		VA19F21	19	F	2021-12-21_22h55.47.426	THAI_DOC	2021.2.3	Win32	59.90176111												y	1	5.2973	n	1	4.9507	n	1	4.5253
