# Supplementary material for: Thinking about it: the impact of COVID-19-related stimuli on prospective memory
Source: PeerJ. 2023 Nov 16;11:e16389. doi: 10.7717/peerj.16389 (PMC10657566; doi:10.7717/peerj.16389)
Supplement: Supplemental Information 4 — The raw data from both the task and the questionnaire. Both folders are divided in the three conditions (COV, DOC, and NEGA) depending on the presented video clip. [file peerj-11-16389-s004.zip › Data/RAW_Data_Task/DOC_version/SC19F21_doc.csv]

trial_key.keys	trial_key.corr	trial_key.rt	trials_loop_practice.thisRepN	trials_loop_practice.thisTrialN	trials_loop_practice.thisN	trials_loop_practice.thisIndex	trials_loop_practice.ran	stimolo	parolanonparola	lunghezza	frequenza	blocco	jitter	rispcorr	StimTrig	stim_type	stimulus_after	underline	ID_Soggetto*	Età*	Sesso	date	expName	psychopyVersion	OS	frameRate	trials_loop_baseline.thisRepN	trials_loop_baseline.thisTrialN	trials_loop_baseline.thisN	trials_loop_baseline.thisIndex	trials_loop_baseline.ran	trials_loop_attention.thisRepN	trials_loop_attention.thisTrialN	trials_loop_attention.thisN	trials_loop_attention.thisIndex	trials_loop_attention.ran	neutral1_key.keys	neutral1_key.corr	neutral1_key.rt	neutral1_key_2.keys	neutral1_key_2.corr	neutral1_key_2.rt	neutral1_key_3.keys	neutral1_key_3.corr	neutral1_key_3.rt
m	1	0.5602	0	0	0	0	1	ARANCIA	p	7	31	practice	500	parola	1	ong	0	no	SC19F21	19	femmina	2021-12-21_16h41.33.183	THAI_DOC	2021.2.3	Win32	60.21919788
z	1	0.849	0	1	1	1	1	RECINA	np	6	0	practice	500	nonparola	2	ong	0	no	SC19F21	19	femmina	2021-12-21_16h41.33.183	THAI_DOC	2021.2.3	Win32	60.21919788
z	1	1.2732	0	2	2	2	1	TUCCANA	np	7	0	practice	250	nonparola	2	ong	0	no	SC19F21	19	femmina	2021-12-21_16h41.33.183	THAI_DOC	2021.2.3	Win32	60.21919788
m	1	0.8073	0	3	3	3	1	PETTINE	p	7	1	practice	0	parola	1	ong	0	no	SC19F21	19	femmina	2021-12-21_16h41.33.183	THAI_DOC	2021.2.3	Win32	60.21919788
z	1	0.9005	0	4	4	4	1	INFITO	np	6	0	practice	500	nonparola	2	ong	0	no	SC19F21	19	femmina	2021-12-21_16h41.33.183	THAI_DOC	2021.2.3	Win32	60.21919788
m	1	0.6061	0	5	5	5	1	GIUDICE	p	7	374	practice	500	parola	1	ong	0	no	SC19F21	19	femmina	2021-12-21_16h41.33.183	THAI_DOC	2021.2.3	Win32	60.21919788
m	1	0.7835	0	6	6	6	1	VOLANTE	p	7	89	practice	0	parola	1	ong	0	no	SC19F21	19	femmina	2021-12-21_16h41.33.183	THAI_DOC	2021.2.3	Win32	60.21919788
z	1	0.5837	0	7	7	7	1	CUBELA	np	6	0	practice	250	nonparola	2	ong	0	no	SC19F21	19	femmina	2021-12-21_16h41.33.183	THAI_DOC	2021.2.3	Win32	60.21919788
z	1	0.7164	0	8	8	8	1	LUGGINE	np	7	0	practice	0	nonparola	2	ong	0	no	SC19F21	19	femmina	2021-12-21_16h41.33.183	THAI_DOC	2021.2.3	Win32	60.21919788
m	1	0.5168	0	9	9	9	1	DISEGNO	p	7	201	practice	0	parola	1	ong	0	no	SC19F21	19	femmina	2021-12-21_16h41.33.183	THAI_DOC	2021.2.3	Win32	60.21919788
m	1	0.7994						RELITTO	p	7	8	baseline	500	parola	1	ong	0	no	SC19F21	19	femmina	2021-12-21_16h41.33.183	THAI_DOC	2021.2.3	Win32	60.21919788	0	0	0	0	1
m	1	0.8663						GERANIO	p	7	12	baseline	250	parola	1	ong	0	no	SC19F21	19	femmina	2021-12-21_16h41.33.183	THAI_DOC	2021.2.3	Win32	60.21919788	0	1	1	1	1
z	1	0.7059						VANANGA	np	7	0	baseline	0	nonparola	2	ong	0	no	SC19F21	19	femmina	2021-12-21_16h41.33.183	THAI_DOC	2021.2.3	Win32	60.21919788	0	2	2	2	1
m	1	0.7036						NATICA	p	6	5	baseline	250	parola	1	ong	0	no	SC19F21	19	femmina	2021-12-21_16h41.33.183	THAI_DOC	2021.2.3	Win32	60.21919788	0	3	3	3	1
z	1	1.1329						USTELLO	np	7	0	baseline	500	nonparola	2	ong	0	no	SC19F21	19	femmina	2021-12-21_16h41.33.183	THAI_DOC	2021.2.3	Win32	60.21919788	0	4	4	4	1
m	1	0.5834						METANO	p	6	17	baseline	250	parola	1	ong	0	no	SC19F21	19	femmina	2021-12-21_16h41.33.183	THAI_DOC	2021.2.3	Win32	60.21919788	0	5	5	5	1
z	1	0.6001						FIURIA	np	6	0	baseline	500	nonparola	2	ong	0	no	SC19F21	19	femmina	2021-12-21_16h41.33.183	THAI_DOC	2021.2.3	Win32	60.21919788	0	6	6	6	1
m	1	0.6166						SUGHERO	p	7	5	baseline	250	parola	1	ong	0	no	SC19F21	19	femmina	2021-12-21_16h41.33.183	THAI_DOC	2021.2.3	Win32	60.21919788	0	7	7	7	1
z	1	0.5837						PIROTA	np	6	0	baseline	250	nonparola	2	ong	0	no	SC19F21	19	femmina	2021-12-21_16h41.33.183	THAI_DOC	2021.2.3	Win32	60.21919788	0	8	8	8	1
z	1	0.5833						BAMBORA	np	7	0	baseline	0	nonparola	2	ong	0	no	SC19F21	19	femmina	2021-12-21_16h41.33.183	THAI_DOC	2021.2.3	Win32	60.21919788	0	9	9	9	1
m	1	0.568						PETALO	p	6	27	baseline	250	parola	1	ong	0	no	SC19F21	19	femmina	2021-12-21_16h41.33.183	THAI_DOC	2021.2.3	Win32	60.21919788	0	10	10	10	1
m	1	1.0329						ELMETTO	p	7	5	baseline	0	parola	1	ong	0	no	SC19F21	19	femmina	2021-12-21_16h41.33.183	THAI_DOC	2021.2.3	Win32	60.21919788	0	11	11	11	1
z	1	0.6019						DOBILE	np	6	0	baseline	250	nonparola	2	ong	0	no	SC19F21	19	femmina	2021-12-21_16h41.33.183	THAI_DOC	2021.2.3	Win32	60.21919788	0	12	12	12	1
m	1	0.7169						BAVERO	p	6	7	baseline	0	parola	1	ong	0	no	SC19F21	19	femmina	2021-12-21_16h41.33.183	THAI_DOC	2021.2.3	Win32	60.21919788	0	13	13	13	1
m	1	0.6851						VALENZA	p	7	10	baseline	500	parola	1	ong	0	no	SC19F21	19	femmina	2021-12-21_16h41.33.183	THAI_DOC	2021.2.3	Win32	60.21919788	0	14	14	14	1
z	1	0.5663						ORDONE	np	6	0	baseline	250	nonparola	2	ong	0	no	SC19F21	19	femmina	2021-12-21_16h41.33.183	THAI_DOC	2021.2.3	Win32	60.21919788	0	15	15	15	1
z	1	1.1493						TERPONE	np	7	0	baseline	250	nonparola	2	ong	0	no	SC19F21	19	femmina	2021-12-21_16h41.33.183	THAI_DOC	2021.2.3	Win32	60.21919788	0	16	16	16	1
m	1	0.6163						INCHINO	p	7	10	baseline	250	parola	1	ong	0	no	SC19F21	19	femmina	2021-12-21_16h41.33.183	THAI_DOC	2021.2.3	Win32	60.21919788	0	17	17	17	1
m	1	0.8163						ETTARO	p	6	31	baseline	0	parola	1	ong	0	no	SC19F21	19	femmina	2021-12-21_16h41.33.183	THAI_DOC	2021.2.3	Win32	60.21919788	0	18	18	18	1
z	1	0.6167						LUVACA	np	6	0	baseline	250	nonparola	2	ong	0	no	SC19F21	19	femmina	2021-12-21_16h41.33.183	THAI_DOC	2021.2.3	Win32	60.21919788	0	19	19	19	1
m	1	0.6349						DUETTO	p	6	23	baseline	500	parola	1	ong	0	no	SC19F21	19	femmina	2021-12-21_16h41.33.183	THAI_DOC	2021.2.3	Win32	60.21919788	0	20	20	20	1
z	1	0.7164						PUPILE	np	6	0	baseline	250	nonparola	2	ong	0	no	SC19F21	19	femmina	2021-12-21_16h41.33.183	THAI_DOC	2021.2.3	Win32	60.21919788	0	21	21	21	1
z	1	0.7996						STOVACO	np	7	0	baseline	0	nonparola	2	ong	0	no	SC19F21	19	femmina	2021-12-21_16h41.33.183	THAI_DOC	2021.2.3	Win32	60.21919788	0	22	22	22	1
m	1	0.733						BARILE	p	6	7	baseline	500	parola	1	ong	0	no	SC19F21	19	femmina	2021-12-21_16h41.33.183	THAI_DOC	2021.2.3	Win32	60.21919788	0	23	23	23	1
z	1	0.7663						RANAIO	np	6	0	baseline	250	nonparola	2	ong	0	no	SC19F21	19	femmina	2021-12-21_16h41.33.183	THAI_DOC	2021.2.3	Win32	60.21919788	0	24	24	24	1
m	1	0.7535						CAVERNA	p	7	14	baseline	250	parola	1	ong	0	no	SC19F21	19	femmina	2021-12-21_16h41.33.183	THAI_DOC	2021.2.3	Win32	60.21919788	0	25	25	25	1
z	1	0.6359						ROTOIA	np	7	0	baseline	500	nonparola	2	ong	0	no	SC19F21	19	femmina	2021-12-21_16h41.33.183	THAI_DOC	2021.2.3	Win32	60.21919788	0	26	26	26	1
m	1	0.9661						ALTURA	p	6	8	baseline	500	parola	1	ong	0	no	SC19F21	19	femmina	2021-12-21_16h41.33.183	THAI_DOC	2021.2.3	Win32	60.21919788	0	27	27	27	1
m	1	0.6835						DIPINTO	p	7	21	baseline	0	parola	1	ong	0	no	SC19F21	19	femmina	2021-12-21_16h41.33.183	THAI_DOC	2021.2.3	Win32	60.21919788	0	28	28	28	1
m	1	0.7403						LEGUME	p	6	11	baseline	250	parola	1	ong	0	no	SC19F21	19	femmina	2021-12-21_16h41.33.183	THAI_DOC	2021.2.3	Win32	60.21919788	0	29	29	29	1
m	0	0.7663						FEDINO	np	6	0	baseline	500	nonparola	2	ong	0	no	SC19F21	19	femmina	2021-12-21_16h41.33.183	THAI_DOC	2021.2.3	Win32	60.21919788	0	30	30	30	1
m	1	0.5751						MENSOLA	p	7	7	baseline	0	parola	1	ong	0	no	SC19F21	19	femmina	2021-12-21_16h41.33.183	THAI_DOC	2021.2.3	Win32	60.21919788	0	31	31	31	1
z	1	0.9027						ALCUME	np	6	0	baseline	500	nonparola	2	ong	0	no	SC19F21	19	femmina	2021-12-21_16h41.33.183	THAI_DOC	2021.2.3	Win32	60.21919788	0	32	32	32	1
m	1	0.5995						INNESTO	p	6	13	baseline	0	parola	1	ong	0	no	SC19F21	19	femmina	2021-12-21_16h41.33.183	THAI_DOC	2021.2.3	Win32	60.21919788	0	33	33	33	1
z	1	0.7712						LAVENDA	np	7	0	baseline	0	nonparola	2	ong	0	no	SC19F21	19	femmina	2021-12-21_16h41.33.183	THAI_DOC	2021.2.3	Win32	60.21919788	0	34	34	34	1
z	0	0.8247						SLAVINA	p	7	5	baseline	500	parola	1	ong	0	no	SC19F21	19	femmina	2021-12-21_16h41.33.183	THAI_DOC	2021.2.3	Win32	60.21919788	0	35	35	35	1
m	1	0.7332						ORMONE	p	6	6	baseline	500	parola	1	ong	0	no	SC19F21	19	femmina	2021-12-21_16h41.33.183	THAI_DOC	2021.2.3	Win32	60.21919788	0	36	36	36	1
z	1	0.8663						UMIONE	np	6	0	baseline	0	nonparola	2	ong	0	no	SC19F21	19	femmina	2021-12-21_16h41.33.183	THAI_DOC	2021.2.3	Win32	60.21919788	0	37	37	37	1
m	1	0.5664						SALAME	p	6	14	baseline	0	parola	1	ong	0	no	SC19F21	19	femmina	2021-12-21_16h41.33.183	THAI_DOC	2021.2.3	Win32	60.21919788	0	38	38	38	1
z	1	0.9995						GANDOLA	np	7	0	baseline	500	nonparola	2	ong	0	no	SC19F21	19	femmina	2021-12-21_16h41.33.183	THAI_DOC	2021.2.3	Win32	60.21919788	0	39	39	39	1
z	1	0.8498						DIGEGNO	np	7	0	baseline	500	nonparola	2	ong	0	no	SC19F21	19	femmina	2021-12-21_16h41.33.183	THAI_DOC	2021.2.3	Win32	60.21919788	0	40	40	40	1
z	1	0.8851						BACRECA	np	7	0	baseline	0	nonparola	2	ong	0	no	SC19F21	19	femmina	2021-12-21_16h41.33.183	THAI_DOC	2021.2.3	Win32	60.21919788	0	41	41	41	1
m	1	0.6694						RUDERE	p	6	8	baseline	250	parola	1	ong	0	no	SC19F21	19	femmina	2021-12-21_16h41.33.183	THAI_DOC	2021.2.3	Win32	60.21919788	0	42	42	42	1
z	1	0.833						OSCITE	np	6	0	baseline	250	nonparola	2	ong	0	no	SC19F21	19	femmina	2021-12-21_16h41.33.183	THAI_DOC	2021.2.3	Win32	60.21919788	0	43	43	43	1
m	1	0.6374						NETTARE	p	7	14	baseline	500	parola	1	ong	0	no	SC19F21	19	femmina	2021-12-21_16h41.33.183	THAI_DOC	2021.2.3	Win32	60.21919788	0	44	44	44	1
z	1	0.8496						PENTERA	np	7	0	baseline	0	nonparola	2	ong	0	no	SC19F21	19	femmina	2021-12-21_16h41.33.183	THAI_DOC	2021.2.3	Win32	60.21919788	0	45	45	45	1
z	1	0.7498						NEBOZIO	np	7	0	baseline	250	nonparola	2	ong	0	no	SC19F21	19	femmina	2021-12-21_16h41.33.183	THAI_DOC	2021.2.3	Win32	60.21919788	0	46	46	46	1
m	1	0.9494						ZATTERA	p	7	14	baseline	500	parola	1	ong	0	no	SC19F21	19	femmina	2021-12-21_16h41.33.183	THAI_DOC	2021.2.3	Win32	60.21919788	0	47	47	47	1
m	1	0.7336						LAMIERA	p	7	11	baseline	500	parola	1	ong	0	no	SC19F21	19	femmina	2021-12-21_16h41.33.183	THAI_DOC	2021.2.3	Win32	60.21919788	0	48	48	48	1
z	1	0.7064						CULINA	np	6	0	baseline	500	nonparola	2	ong	0	no	SC19F21	19	femmina	2021-12-21_16h41.33.183	THAI_DOC	2021.2.3	Win32	60.21919788	0	49	49	49	1
m	1	0.7583						FALANGE	p	7	9	baseline	250	parola	1	ong	0	no	SC19F21	19	femmina	2021-12-21_16h41.33.183	THAI_DOC	2021.2.3	Win32	60.21919788	0	50	50	50	1
m	1	0.6998						PEDALE	p	6	16	baseline	500	parola	1	ong	0	no	SC19F21	19	femmina	2021-12-21_16h41.33.183	THAI_DOC	2021.2.3	Win32	60.21919788	0	51	51	51	1
z	1	0.733						METARDO	np	7	0	baseline	500	nonparola	2	ong	0	no	SC19F21	19	femmina	2021-12-21_16h41.33.183	THAI_DOC	2021.2.3	Win32	60.21919788	0	52	52	52	1
m	1	0.6664						EMPORIO	p	7	3	baseline	250	parola	1	ong	0	no	SC19F21	19	femmina	2021-12-21_16h41.33.183	THAI_DOC	2021.2.3	Win32	60.21919788	0	53	53	53	1
z	1	0.9859						TAPORE	np	6	0	baseline	0	nonparola	2	ong	0	no	SC19F21	19	femmina	2021-12-21_16h41.33.183	THAI_DOC	2021.2.3	Win32	60.21919788	0	54	54	54	1
z	1	0.8665						DENTIDE	np	7	0	baseline	250	nonparola	2	ong	0	no	SC19F21	19	femmina	2021-12-21_16h41.33.183	THAI_DOC	2021.2.3	Win32	60.21919788	0	55	55	55	1
z	1	0.8328						SEPERTO	np	7	0	baseline	500	nonparola	2	ong	0	no	SC19F21	19	femmina	2021-12-21_16h41.33.183	THAI_DOC	2021.2.3	Win32	60.21919788	0	56	56	56	1
m	1	0.6497						MUCOSA	p	6	6	baseline	500	parola	1	ong	0	no	SC19F21	19	femmina	2021-12-21_16h41.33.183	THAI_DOC	2021.2.3	Win32	60.21919788	0	57	57	57	1
z	1	0.6717						BECULLA	np	7	0	baseline	250	nonparola	2	ong	0	no	SC19F21	19	femmina	2021-12-21_16h41.33.183	THAI_DOC	2021.2.3	Win32	60.21919788	0	58	58	58	1
z	0	0.8163						FUCINA	p	6	8	baseline	250	parola	1	ong	0	no	SC19F21	19	femmina	2021-12-21_16h41.33.183	THAI_DOC	2021.2.3	Win32	60.21919788	0	59	59	59	1
m	1	0.7557						ECLISSI	p	7	5	baseline	0	parola	1	ong	0	no	SC19F21	19	femmina	2021-12-21_16h41.33.183	THAI_DOC	2021.2.3	Win32	60.21919788	0	60	60	60	1
m	1	0.6498						TROFEO	p	6	23	baseline	250	parola	1	ong	0	no	SC19F21	19	femmina	2021-12-21_16h41.33.183	THAI_DOC	2021.2.3	Win32	60.21919788	0	61	61	61	1
m	1	0.6165						ROTTAME	p	7	7	baseline	0	parola	1	ong	0	no	SC19F21	19	femmina	2021-12-21_16h41.33.183	THAI_DOC	2021.2.3	Win32	60.21919788	0	62	62	62	1
z	1	0.6843						MENDOLO	np	7	0	baseline	500	nonparola	2	ong	0	no	SC19F21	19	femmina	2021-12-21_16h41.33.183	THAI_DOC	2021.2.3	Win32	60.21919788	0	63	63	63	1
z	1	0.8162						ARSINE	np	6	0	baseline	250	nonparola	2	ong	0	no	SC19F21	19	femmina	2021-12-21_16h41.33.183	THAI_DOC	2021.2.3	Win32	60.21919788	0	64	64	64	1
m	1	0.6832						TISANA	p	6	7	baseline	0	parola	1	ong	0	no	SC19F21	19	femmina	2021-12-21_16h41.33.183	THAI_DOC	2021.2.3	Win32	60.21919788	0	65	65	65	1
z	1	0.7688						ORLINO	np	6	0	baseline	0	nonparola	2	ong	0	no	SC19F21	19	femmina	2021-12-21_16h41.33.183	THAI_DOC	2021.2.3	Win32	60.21919788	0	66	66	66	1
m	1	0.8826						ARINGA	p	6	9	baseline	500	parola	1	ong	0	no	SC19F21	19	femmina	2021-12-21_16h41.33.183	THAI_DOC	2021.2.3	Win32	60.21919788	0	67	67	67	1
z	1	0.6831						TENGINE	np	7	0	baseline	0	nonparola	2	ong	0	no	SC19F21	19	femmina	2021-12-21_16h41.33.183	THAI_DOC	2021.2.3	Win32	60.21919788	0	68	68	68	1
m	1	0.7163						ATTICO	p	6	6	baseline	500	parola	1	ong	0	no	SC19F21	19	femmina	2021-12-21_16h41.33.183	THAI_DOC	2021.2.3	Win32	60.21919788	0	69	69	69	1
z	1	0.6498						VENORE	np	6	0	baseline	250	nonparola	2	ong	0	no	SC19F21	19	femmina	2021-12-21_16h41.33.183	THAI_DOC	2021.2.3	Win32	60.21919788	0	70	70	70	1
z	0	0.6						DARSENA	p	7	9	baseline	0	parola	1	ong	0	no	SC19F21	19	femmina	2021-12-21_16h41.33.183	THAI_DOC	2021.2.3	Win32	60.21919788	0	71	71	71	1
m	0	0.8831						ALCIERE	np	7	0	baseline	250	nonparola	2	ong	0	no	SC19F21	19	femmina	2021-12-21_16h41.33.183	THAI_DOC	2021.2.3	Win32	60.21919788	0	72	72	72	1
z	1	0.8329						ENTIMO	np	6	0	baseline	0	nonparola	2	ong	0	no	SC19F21	19	femmina	2021-12-21_16h41.33.183	THAI_DOC	2021.2.3	Win32	60.21919788	0	73	73	73	1
m	1	0.816						LIVIDO	p	6	8	baseline	500	parola	1	ong	0	no	SC19F21	19	femmina	2021-12-21_16h41.33.183	THAI_DOC	2021.2.3	Win32	60.21919788	0	74	74	74	1
m	1	0.8875						NAUSEA	p	6	15	baseline	0	parola	1	ong	0	no	SC19F21	19	femmina	2021-12-21_16h41.33.183	THAI_DOC	2021.2.3	Win32	60.21919788	0	75	75	75	1
z	1	0.7331						VERCACE	np	7	0	baseline	500	nonparola	2	ong	0	no	SC19F21	19	femmina	2021-12-21_16h41.33.183	THAI_DOC	2021.2.3	Win32	60.21919788	0	76	76	76	1
m	1	0.8668						COFANO	p	6	9	baseline	0	parola	1	ong	0	no	SC19F21	19	femmina	2021-12-21_16h41.33.183	THAI_DOC	2021.2.3	Win32	60.21919788	0	77	77	77	1
m	0	0.8048						USPICIO	np	7	0	baseline	250	nonparola	2	ong	0	no	SC19F21	19	femmina	2021-12-21_16h41.33.183	THAI_DOC	2021.2.3	Win32	60.21919788	0	78	78	78	1
m	1	0.6001						IMBUTO	p	6	9	baseline	0	parola	1	ong	0	no	SC19F21	19	femmina	2021-12-21_16h41.33.183	THAI_DOC	2021.2.3	Win32	60.21919788	0	79	79	79	1
z	1	0.6904						SADIVA	np	6	0	baseline	500	nonparola	2	ong	0	no	SC19F21	19	femmina	2021-12-21_16h41.33.183	THAI_DOC	2021.2.3	Win32	60.21919788	0	80	80	80	1
m	1	1.003						BOZZOLO	p	7	7	baseline	0	parola	1	ong	0	no	SC19F21	19	femmina	2021-12-21_16h41.33.183	THAI_DOC	2021.2.3	Win32	60.21919788	0	81	81	81	1
z	1	0.7578						OMPICCIO	np	7	0	baseline	0	nonparola	2	ong	0	no	SC19F21	19	femmina	2021-12-21_16h41.33.183	THAI_DOC	2021.2.3	Win32	60.21919788	0	82	82	82	1
z	1	0.8331						LIMPONE	np	7	0	baseline	500	nonparola	2	ong	0	no	SC19F21	19	femmina	2021-12-21_16h41.33.183	THAI_DOC	2021.2.3	Win32	60.21919788	0	83	83	83	1
z	1	0.8162						NARCICO	np	7	0	baseline	250	nonparola	2	ong	0	no	SC19F21	19	femmina	2021-12-21_16h41.33.183	THAI_DOC	2021.2.3	Win32	60.21919788	0	84	84	84	1
m	1	0.6335						PASCOLO	p	7	7	baseline	0	parola	1	ong	0	no	SC19F21	19	femmina	2021-12-21_16h41.33.183	THAI_DOC	2021.2.3	Win32	60.21919788	0	85	85	85	1
m	0	1.033						INSOGNA	np	7	0	baseline	250	nonparola	2	ong	0	no	SC19F21	19	femmina	2021-12-21_16h41.33.183	THAI_DOC	2021.2.3	Win32	60.21919788	0	86	86	86	1
z	0	0.719						PATINA	p	6	14	baseline	250	parola	1	ong	0	no	SC19F21	19	femmina	2021-12-21_16h41.33.183	THAI_DOC	2021.2.3	Win32	60.21919788	0	87	87	87	1
z	1	0.8329						ADOLTO	np	7	0	baseline	0	nonparola	2	ong	0	no	SC19F21	19	femmina	2021-12-21_16h41.33.183	THAI_DOC	2021.2.3	Win32	60.21919788	0	88	88	88	1
m	1	0.6665						UTENTE	p	6	34	baseline	0	parola	1	ong	0	no	SC19F21	19	femmina	2021-12-21_16h41.33.183	THAI_DOC	2021.2.3	Win32	60.21919788	0	89	89	89	1
z	1	0.6996						CIPELLA	np	7	0	baseline	500	nonparola	2	ong	0	no	SC19F21	19	femmina	2021-12-21_16h41.33.183	THAI_DOC	2021.2.3	Win32	60.21919788	0	90	90	90	1
z	0	0.8335						GINEPRO	p	7	10	baseline	0	parola	1	ong	0	no	SC19F21	19	femmina	2021-12-21_16h41.33.183	THAI_DOC	2021.2.3	Win32	60.21919788	0	91	91	91	1
z	1	0.933						NONATO	np	6	0	baseline	500	nonparola	2	ong	0	no	SC19F21	19	femmina	2021-12-21_16h41.33.183	THAI_DOC	2021.2.3	Win32	60.21919788	0	92	92	92	1
m	1	0.7029						CALICE	p	6	10	baseline	0	parola	1	ong	0	no	SC19F21	19	femmina	2021-12-21_16h41.33.183	THAI_DOC	2021.2.3	Win32	60.21919788	0	93	93	93	1
m	1	0.6697						TORACE	p	6	31	baseline	250	parola	1	ong	0	no	SC19F21	19	femmina	2021-12-21_16h41.33.183	THAI_DOC	2021.2.3	Win32	60.21919788	0	94	94	94	1
z	0	0.683						REDINE	p	6	8	baseline	500	parola	1	ong	0	no	SC19F21	19	femmina	2021-12-21_16h41.33.183	THAI_DOC	2021.2.3	Win32	60.21919788	0	95	95	95	1
m	1	0.6167						GOMITO	p	6	35	baseline	0	parola	1	ong	0	no	SC19F21	19	femmina	2021-12-21_16h41.33.183	THAI_DOC	2021.2.3	Win32	60.21919788	0	96	96	96	1
z	1	0.9328						INGENSO	np	7	0	baseline	500	nonparola	2	ong	0	no	SC19F21	19	femmina	2021-12-21_16h41.33.183	THAI_DOC	2021.2.3	Win32	60.21919788	0	97	97	97	1
z	1	0.7576						COVALLO	np	7	0	baseline	250	nonparola	2	ong	0	no	SC19F21	19	femmina	2021-12-21_16h41.33.183	THAI_DOC	2021.2.3	Win32	60.21919788	0	98	98	98	1
m	1	0.7162						MONACO	p	6	24	baseline	250	parola	1	ong	0	no	SC19F21	19	femmina	2021-12-21_16h41.33.183	THAI_DOC	2021.2.3	Win32	60.21919788	0	99	99	99	1
m	1	1.6813						DILUVIO	p	7	34	monitoring	0	parola	1	ong	0	no	SC19F21	19	femmina	2021-12-21_16h41.33.183	THAI_DOC	2021.2.3	Win32	60.21919788						0	0	0	0	1
z	1	1.0648						PADATO	np	6	0	monitoring	250	nonparola	2	ong	0	no	SC19F21	19	femmina	2021-12-21_16h41.33.183	THAI_DOC	2021.2.3	Win32	60.21919788						0	1	1	1	1
m	1	0.7724						STIVALE	p	7	10	monitoring	0	parola	1	ong	0	no	SC19F21	19	femmina	2021-12-21_16h41.33.183	THAI_DOC	2021.2.3	Win32	60.21919788						0	2	2	2	1
z	1	1.449						BAMMINO	np	7	0	monitoring	0	nonparola	2	ong	0	no	SC19F21	19	femmina	2021-12-21_16h41.33.183	THAI_DOC	2021.2.3	Win32	60.21919788						0	3	3	3	1
z	1	1.1819						NUDOLA	np	6	0	monitoring	250	nonparola	2	ong	0	no	SC19F21	19	femmina	2021-12-21_16h41.33.183	THAI_DOC	2021.2.3	Win32	60.21919788						0	4	4	4	1
m	1	1.6271						ZAMPINO	p	7	6	monitoring	500	parola	1	ong	0	no	SC19F21	19	femmina	2021-12-21_16h41.33.183	THAI_DOC	2021.2.3	Win32	60.21919788						0	5	5	5	1
m	1	0.9502						CALDAIA	p	7	12	monitoring	250	parola	1	ong	0	no	SC19F21	19	femmina	2021-12-21_16h41.33.183	THAI_DOC	2021.2.3	Win32	60.21919788						0	6	6	6	1
z	1	1.1005						FULGINE	np	7	0	monitoring	0	nonparola	2	ong	0	no	SC19F21	19	femmina	2021-12-21_16h41.33.183	THAI_DOC	2021.2.3	Win32	60.21919788						0	7	7	7	1
m	1	0.9601						URANIO	p	6	9	monitoring	250	parola	1	ong	0	no	SC19F21	19	femmina	2021-12-21_16h41.33.183	THAI_DOC	2021.2.3	Win32	60.21919788						0	8	8	8	1
z	1	0.9525						APISSO	np	6	0	monitoring	500	nonparola	2	ong	0	no	SC19F21	19	femmina	2021-12-21_16h41.33.183	THAI_DOC	2021.2.3	Win32	60.21919788						0	9	9	9	1
l	1	1.2817						CAGERMA	np	7	0	monitoring	0	l	2	pmcue	0	no	SC19F21	19	femmina	2021-12-21_16h41.33.183	THAI_DOC	2021.2.3	Win32	60.21919788						0	10	10	10	1
m	1	0.7487						TAZZINA	p	7	10	monitoring	250	parola	1	ong	0	no	SC19F21	19	femmina	2021-12-21_16h41.33.183	THAI_DOC	2021.2.3	Win32	60.21919788						0	11	11	11	1
m	1	0.7659						VAPORE	p	6	40	monitoring	0	parola	1	ong	0	no	SC19F21	19	femmina	2021-12-21_16h41.33.183	THAI_DOC	2021.2.3	Win32	60.21919788						0	12	12	12	1
m	0	1.1129						FEDORE	np	6	0	monitoring	250	nonparola	2	ong	0	no	SC19F21	19	femmina	2021-12-21_16h41.33.183	THAI_DOC	2021.2.3	Win32	60.21919788						0	13	13	13	1
m	1	0.8967						MONTONE	p	7	8	monitoring	250	parola	1	ong	0	no	SC19F21	19	femmina	2021-12-21_16h41.33.183	THAI_DOC	2021.2.3	Win32	60.21919788						0	14	14	14	1
z	1	0.9321						CANEZZA	np	7	0	monitoring	0	nonparola	2	ong	0	no	SC19F21	19	femmina	2021-12-21_16h41.33.183	THAI_DOC	2021.2.3	Win32	60.21919788						0	15	15	15	1
z	1	1.153						RAGINA	np	6	0	monitoring	250	nonparola	2	ong	0	no	SC19F21	19	femmina	2021-12-21_16h41.33.183	THAI_DOC	2021.2.3	Win32	60.21919788						0	16	16	16	1
m	1	0.8862						AGNELLO	p	7	17	monitoring	250	parola	1	ong	0	no	SC19F21	19	femmina	2021-12-21_16h41.33.183	THAI_DOC	2021.2.3	Win32	60.21919788						0	17	17	17	1
z	1	1.7333						PINARIO	np	7	0	monitoring	250	nonparola	2	ong	0	no	SC19F21	19	femmina	2021-12-21_16h41.33.183	THAI_DOC	2021.2.3	Win32	60.21919788						0	18	18	18	1
z	1	0.798						INDANO	np	6	0	monitoring	500	nonparola	2	ong	0	no	SC19F21	19	femmina	2021-12-21_16h41.33.183	THAI_DOC	2021.2.3	Win32	60.21919788						0	19	19	19	1
z	0	0.8996						BISTURI	p	7	8	monitoring	250	parola	1	ong	0	no	SC19F21	19	femmina	2021-12-21_16h41.33.183	THAI_DOC	2021.2.3	Win32	60.21919788						0	20	20	20	1
z	1	1.058						SECONTO	np	7	0	monitoring	250	nonparola	2	ong	0	no	SC19F21	19	femmina	2021-12-21_16h41.33.183	THAI_DOC	2021.2.3	Win32	60.21919788						0	21	21	21	1
m	0	0.9229						POMATA	p	6	0	monitoring	500	l	1	pmcue	0	no	SC19F21	19	femmina	2021-12-21_16h41.33.183	THAI_DOC	2021.2.3	Win32	60.21919788						0	22	22	22	1
z	1	1.3323						UMETTA	np	6	0	monitoring	250	nonparola	2	ong	0	no	SC19F21	19	femmina	2021-12-21_16h41.33.183	THAI_DOC	2021.2.3	Win32	60.21919788						0	23	23	23	1
m	1	0.9025						FRUSCIO	p	7	9	monitoring	0	parola	1	ong	0	no	SC19F21	19	femmina	2021-12-21_16h41.33.183	THAI_DOC	2021.2.3	Win32	60.21919788						0	24	24	24	1
m	1	0.838						ORDIGNO	p	7	15	monitoring	250	parola	1	ong	0	no	SC19F21	19	femmina	2021-12-21_16h41.33.183	THAI_DOC	2021.2.3	Win32	60.21919788						0	25	25	25	1
z	1	1.3493						METALO	np	6	0	monitoring	0	nonparola	2	ong	0	no	SC19F21	19	femmina	2021-12-21_16h41.33.183	THAI_DOC	2021.2.3	Win32	60.21919788						0	26	26	26	1
z	1	0.9525						GAVERA	np	6	0	monitoring	500	nonparola	2	ong	0	no	SC19F21	19	femmina	2021-12-21_16h41.33.183	THAI_DOC	2021.2.3	Win32	60.21919788						0	27	27	27	1
m	1	1.0168						INSERTO	p	7	9	monitoring	0	parola	1	ong	0	no	SC19F21	19	femmina	2021-12-21_16h41.33.183	THAI_DOC	2021.2.3	Win32	60.21919788						0	28	28	28	1
m	1	0.9055						VICARIO	p	7	9	monitoring	500	parola	1	ong	0	no	SC19F21	19	femmina	2021-12-21_16h41.33.183	THAI_DOC	2021.2.3	Win32	60.21919788						0	29	29	29	1
z	1	0.9497						ACENDA	np	6	0	monitoring	0	nonparola	2	ong	0	no	SC19F21	19	femmina	2021-12-21_16h41.33.183	THAI_DOC	2021.2.3	Win32	60.21919788						0	30	30	30	1
m	1	1.0162						DECADE	p	6	7	monitoring	0	parola	1	ong	0	no	SC19F21	19	femmina	2021-12-21_16h41.33.183	THAI_DOC	2021.2.3	Win32	60.21919788						0	31	31	31	1
z	1	0.9494						PALETE	np	6	0	monitoring	500	nonparola	2	ong	0	no	SC19F21	19	femmina	2021-12-21_16h41.33.183	THAI_DOC	2021.2.3	Win32	60.21919788						0	32	32	32	1
m	1	0.7997						SENAPE	p	6	17	monitoring	500	parola	1	ong	0	no	SC19F21	19	femmina	2021-12-21_16h41.33.183	THAI_DOC	2021.2.3	Win32	60.21919788						0	33	33	33	1
m	0	1.1493						TENTONO	np	7	0	monitoring	0	nonparola	2	ong	0	no	SC19F21	19	femmina	2021-12-21_16h41.33.183	THAI_DOC	2021.2.3	Win32	60.21919788						0	34	34	34	1
l	1	0.9917						MANICO	p	6	12	monitoring	0	l	1	pmcue	0	no	SC19F21	19	femmina	2021-12-21_16h41.33.183	THAI_DOC	2021.2.3	Win32	60.21919788						0	35	35	35	1
m	1	0.9829						GETTONE	p	7	5	monitoring	250	parola	1	ong	0	no	SC19F21	19	femmina	2021-12-21_16h41.33.183	THAI_DOC	2021.2.3	Win32	60.21919788						0	36	36	36	1
z	1	0.97						CALERA	np	6	0	monitoring	500	nonparola	2	ong	0	no	SC19F21	19	femmina	2021-12-21_16h41.33.183	THAI_DOC	2021.2.3	Win32	60.21919788						0	37	37	37	1
m	1	0.7216						USTIONE	p	7	20	monitoring	500	parola	1	ong	0	no	SC19F21	19	femmina	2021-12-21_16h41.33.183	THAI_DOC	2021.2.3	Win32	60.21919788						0	38	38	38	1
m	1	1.5872						LEGNAME	p	7	7	monitoring	0	parola	1	ong	0	no	SC19F21	19	femmina	2021-12-21_16h41.33.183	THAI_DOC	2021.2.3	Win32	60.21919788						0	39	39	39	1
z	1	0.8693						MODIVO	np	6	0	monitoring	0	nonparola	2	ong	0	no	SC19F21	19	femmina	2021-12-21_16h41.33.183	THAI_DOC	2021.2.3	Win32	60.21919788						0	40	40	40	1
m	1	0.7749						RADURA	p	6	9	monitoring	0	parola	1	ong	0	no	SC19F21	19	femmina	2021-12-21_16h41.33.183	THAI_DOC	2021.2.3	Win32	60.21919788						0	41	41	41	1
z	1	0.824						TUANTO	np	6	0	monitoring	250	nonparola	2	ong	0	no	SC19F21	19	femmina	2021-12-21_16h41.33.183	THAI_DOC	2021.2.3	Win32	60.21919788						0	42	42	42	1
m	1	0.8166						PICCONE	p	7	11	monitoring	0	parola	1	ong	0	no	SC19F21	19	femmina	2021-12-21_16h41.33.183	THAI_DOC	2021.2.3	Win32	60.21919788						0	43	43	43	1
z	1	1.4174						LACREME	np	7	0	monitoring	250	nonparola	2	ong	0	no	SC19F21	19	femmina	2021-12-21_16h41.33.183	THAI_DOC	2021.2.3	Win32	60.21919788						0	44	44	44	1
z	1	1.0169						DILITTA	np	7	0	monitoring	500	nonparola	2	ong	0	no	SC19F21	19	femmina	2021-12-21_16h41.33.183	THAI_DOC	2021.2.3	Win32	60.21919788						0	45	45	45	1
l	1	1.0659						TOMANTE	np	7	0	monitoring	0	l	2	pmcue	0	no	SC19F21	19	femmina	2021-12-21_16h41.33.183	THAI_DOC	2021.2.3	Win32	60.21919788						0	46	46	46	1
m	1	0.6999						OTTONE	p	6	17	monitoring	500	parola	1	ong	0	no	SC19F21	19	femmina	2021-12-21_16h41.33.183	THAI_DOC	2021.2.3	Win32	60.21919788						0	47	47	47	1
z	0	0.6165						GAZEBO	p	6	8	monitoring	0	parola	1	ong	0	no	SC19F21	19	femmina	2021-12-21_16h41.33.183	THAI_DOC	2021.2.3	Win32	60.21919788						0	48	48	48	1
z	1	0.8496						NENICO	np	6	0	monitoring	250	nonparola	2	ong	0	no	SC19F21	19	femmina	2021-12-21_16h41.33.183	THAI_DOC	2021.2.3	Win32	60.21919788						0	49	49	49	1
m	1	0.6835						ARPIONE	p	7	12	monitoring	250	parola	1	ong	0	no	SC19F21	19	femmina	2021-12-21_16h41.33.183	THAI_DOC	2021.2.3	Win32	60.21919788						0	50	50	50	1
z	1	0.9335						VANIGIA	np	7	0	monitoring	500	nonparola	2	ong	0	no	SC19F21	19	femmina	2021-12-21_16h41.33.183	THAI_DOC	2021.2.3	Win32	60.21919788						0	51	51	51	1
z	1	1.0495						EBLISSE	np	7	0	monitoring	0	nonparola	2	ong	0	no	SC19F21	19	femmina	2021-12-21_16h41.33.183	THAI_DOC	2021.2.3	Win32	60.21919788						0	52	52	52	1
m	1	0.8496						CARTINA	p	7	13	monitoring	250	parola	1	ong	0	no	SC19F21	19	femmina	2021-12-21_16h41.33.183	THAI_DOC	2021.2.3	Win32	60.21919788						0	53	53	53	1
m	0	0.9721						TECITA	np	6	0	monitoring	500	nonparola	2	ong	0	no	SC19F21	19	femmina	2021-12-21_16h41.33.183	THAI_DOC	2021.2.3	Win32	60.21919788						0	54	54	54	1
m	1	0.7166						FELINO	p	6	9	monitoring	500	parola	1	ong	0	no	SC19F21	19	femmina	2021-12-21_16h41.33.183	THAI_DOC	2021.2.3	Win32	60.21919788						0	55	55	55	1
z	1	0.933						GINEVRO	np	7	0	monitoring	250	nonparola	2	ong	0	no	SC19F21	19	femmina	2021-12-21_16h41.33.183	THAI_DOC	2021.2.3	Win32	60.21919788						0	56	56	56	1
z	1	0.8997						ELANCO	np	6	0	monitoring	250	nonparola	2	ong	0	no	SC19F21	19	femmina	2021-12-21_16h41.33.183	THAI_DOC	2021.2.3	Win32	60.21919788						0	57	57	57	1
m	1	0.8162						BIDONE	p	6	13	monitoring	0	parola	1	ong	0	no	SC19F21	19	femmina	2021-12-21_16h41.33.183	THAI_DOC	2021.2.3	Win32	60.21919788						0	58	58	58	1
z	0	1.0665						LEMURE	p	6	3	monitoring	500	parola	1	ong	0	no	SC19F21	19	femmina	2021-12-21_16h41.33.183	THAI_DOC	2021.2.3	Win32	60.21919788						0	59	59	59	1
l	1	0.8496						SAGOMA	p	6	0	monitoring	250	l	1	pmcue	0	no	SC19F21	19	femmina	2021-12-21_16h41.33.183	THAI_DOC	2021.2.3	Win32	60.21919788						0	60	60	60	1
m	1	0.9551						REPERTO	p	7	7	monitoring	0	parola	1	ong	0	no	SC19F21	19	femmina	2021-12-21_16h41.33.183	THAI_DOC	2021.2.3	Win32	60.21919788						0	61	61	61	1
z	1	0.7829						MIDULLO	np	7	0	monitoring	250	nonparola	2	ong	0	no	SC19F21	19	femmina	2021-12-21_16h41.33.183	THAI_DOC	2021.2.3	Win32	60.21919788						0	62	62	62	1
z	1	0.9332						DANNOLA	np	7	0	monitoring	500	nonparola	2	ong	0	no	SC19F21	19	femmina	2021-12-21_16h41.33.183	THAI_DOC	2021.2.3	Win32	60.21919788						0	63	63	63	1
m	1	0.7329						ORFANO	p	6	9	monitoring	500	parola	1	ong	0	no	SC19F21	19	femmina	2021-12-21_16h41.33.183	THAI_DOC	2021.2.3	Win32	60.21919788						0	64	64	64	1
z	1	0.9496						BANENA	np	6	0	monitoring	250	nonparola	2	ong	0	no	SC19F21	19	femmina	2021-12-21_16h41.33.183	THAI_DOC	2021.2.3	Win32	60.21919788						0	65	65	65	1
z	1	0.8493						FERPATA	np	7	0	monitoring	0	nonparola	2	ong	0	no	SC19F21	19	femmina	2021-12-21_16h41.33.183	THAI_DOC	2021.2.3	Win32	60.21919788						0	66	66	66	1
m	1	0.7161						NEURONE	p	7	11	monitoring	250	parola	1	ong	0	no	SC19F21	19	femmina	2021-12-21_16h41.33.183	THAI_DOC	2021.2.3	Win32	60.21919788						0	67	67	67	1
z	1	0.8332						LATTERA	np	7	0	monitoring	500	nonparola	2	ong	0	no	SC19F21	19	femmina	2021-12-21_16h41.33.183	THAI_DOC	2021.2.3	Win32	60.21919788						0	68	68	68	1
z	1	1.2006						GESIONE	np	7	0	monitoring	500	nonparola	2	ong	0	no	SC19F21	19	femmina	2021-12-21_16h41.33.183	THAI_DOC	2021.2.3	Win32	60.21919788						0	69	69	69	1
m	1	0.7556						PEDANA	p	6	18	monitoring	500	parola	1	ong	0	no	SC19F21	19	femmina	2021-12-21_16h41.33.183	THAI_DOC	2021.2.3	Win32	60.21919788						0	70	70	70	1
l	1	0.9048						MACIATA	np	7	0	monitoring	500	l	2	pmcue	0	no	SC19F21	19	femmina	2021-12-21_16h41.33.183	THAI_DOC	2021.2.3	Win32	60.21919788						0	71	71	71	1
z	1	0.8002						FIOLINO	np	7	0	monitoring	250	nonparola	2	ong	0	no	SC19F21	19	femmina	2021-12-21_16h41.33.183	THAI_DOC	2021.2.3	Win32	60.21919788						0	72	72	72	1
m	1	0.8331						INGORGO	p	7	16	monitoring	0	parola	1	ong	0	no	SC19F21	19	femmina	2021-12-21_16h41.33.183	THAI_DOC	2021.2.3	Win32	60.21919788						0	73	73	73	1
z	1	0.633						IMPORO	np	6	0	monitoring	250	nonparola	2	ong	0	no	SC19F21	19	femmina	2021-12-21_16h41.33.183	THAI_DOC	2021.2.3	Win32	60.21919788						0	74	74	74	1
m	1	0.805						NOBILE	p	6	29	monitoring	500	parola	1	ong	0	no	SC19F21	19	femmina	2021-12-21_16h41.33.183	THAI_DOC	2021.2.3	Win32	60.21919788						0	75	75	75	1
m	1	1.0166						MINIERA	p	7	19	monitoring	500	parola	1	ong	0	no	SC19F21	19	femmina	2021-12-21_16h41.33.183	THAI_DOC	2021.2.3	Win32	60.21919788						0	76	76	76	1
z	1	0.9661						ALLARVE	np	7	0	monitoring	500	nonparola	2	ong	0	no	SC19F21	19	femmina	2021-12-21_16h41.33.183	THAI_DOC	2021.2.3	Win32	60.21919788						0	77	77	77	1
z	1	0.7531						DIBANO	np	6	0	monitoring	250	nonparola	2	ong	0	no	SC19F21	19	femmina	2021-12-21_16h41.33.183	THAI_DOC	2021.2.3	Win32	60.21919788						0	78	78	78	1
m	1	0.7504						FAGOTTO	p	7	7	monitoring	0	parola	1	ong	0	no	SC19F21	19	femmina	2021-12-21_16h41.33.183	THAI_DOC	2021.2.3	Win32	60.21919788						0	79	79	79	1
m	1	0.6501						PALUDE	p	6	13	monitoring	0	parola	1	ong	0	no	SC19F21	19	femmina	2021-12-21_16h41.33.183	THAI_DOC	2021.2.3	Win32	60.21919788						0	80	80	80	1
z	1	1.4522						MUDINO	np	6	0	monitoring	500	nonparola	2	ong	0	no	SC19F21	19	femmina	2021-12-21_16h41.33.183	THAI_DOC	2021.2.3	Win32	60.21919788						0	81	81	81	1
z	1	0.6522						ESTEBA	np	6	0	monitoring	500	nonparola	2	ong	0	no	SC19F21	19	femmina	2021-12-21_16h41.33.183	THAI_DOC	2021.2.3	Win32	60.21919788						0	82	82	82	1
l	1	0.7996						MANTIDE	p	7	9	monitoring	250	l	1	pmcue	0	no	SC19F21	19	femmina	2021-12-21_16h41.33.183	THAI_DOC	2021.2.3	Win32	60.21919788						0	83	83	83	1
m	1	0.752						UVETTA	p	6	11	monitoring	500	parola	1	ong	0	no	SC19F21	19	femmina	2021-12-21_16h41.33.183	THAI_DOC	2021.2.3	Win32	60.21919788						0	84	84	84	1
m	1	0.7664						ESILIO	p	6	41	monitoring	250	parola	1	ong	0	no	SC19F21	19	femmina	2021-12-21_16h41.33.183	THAI_DOC	2021.2.3	Win32	60.21919788						0	85	85	85	1
z	1	0.7331						RECRUTA	np	7	0	monitoring	500	nonparola	2	ong	0	no	SC19F21	19	femmina	2021-12-21_16h41.33.183	THAI_DOC	2021.2.3	Win32	60.21919788						0	86	86	86	1
m	1	1.516						TIMONE	p	7	31	monitoring	250	parola	1	ong	0	no	SC19F21	19	femmina	2021-12-21_16h41.33.183	THAI_DOC	2021.2.3	Win32	60.21919788						0	87	87	87	1
m	1	0.7997						CAVOLO	p	6	13	monitoring	0	parola	1	ong	0	no	SC19F21	19	femmina	2021-12-21_16h41.33.183	THAI_DOC	2021.2.3	Win32	60.21919788						0	88	88	88	1
z	1	1.1541						NOTTARE	np	7	0	monitoring	500	nonparola	2	ong	0	no	SC19F21	19	femmina	2021-12-21_16h41.33.183	THAI_DOC	2021.2.3	Win32	60.21919788						0	89	89	89	1
m	1	1.0159						LICHENE	p	7	7	monitoring	0	parola	1	ong	0	no	SC19F21	19	femmina	2021-12-21_16h41.33.183	THAI_DOC	2021.2.3	Win32	60.21919788						0	90	90	90	1
m	0	1.0411						PUSTINO	np	7	0	monitoring	500	nonparola	2	ong	0	no	SC19F21	19	femmina	2021-12-21_16h41.33.183	THAI_DOC	2021.2.3	Win32	60.21919788						0	91	91	91	1
m	1	1.1192						MULINO	p	6	7	monitoring	0	parola	1	ong	0	no	SC19F21	19	femmina	2021-12-21_16h41.33.183	THAI_DOC	2021.2.3	Win32	60.21919788						0	92	92	92	1
z	1	0.9662						VAROLO	np	6	0	monitoring	0	nonparola	2	ong	0	no	SC19F21	19	femmina	2021-12-21_16h41.33.183	THAI_DOC	2021.2.3	Win32	60.21919788						0	93	93	93	1
m	0	0.7872						ENIGMA	p	6	9	monitoring	500	l	1	pmcue	0	no	SC19F21	19	femmina	2021-12-21_16h41.33.183	THAI_DOC	2021.2.3	Win32	60.21919788						0	94	94	94	1
m	1	1.4828						NARICE	p	6	15	monitoring	250	parola	1	ong	0	no	SC19F21	19	femmina	2021-12-21_16h41.33.183	THAI_DOC	2021.2.3	Win32	60.21919788						0	95	95	95	1
z	1	0.7499						CAVIDE	np	6	0	monitoring	500	nonparola	2	ong	0	no	SC19F21	19	femmina	2021-12-21_16h41.33.183	THAI_DOC	2021.2.3	Win32	60.21919788						0	96	96	96	1
z	1	0.9162						VOLACE	np	6	0	monitoring	0	nonparola	2	ong	0	no	SC19F21	19	femmina	2021-12-21_16h41.33.183	THAI_DOC	2021.2.3	Win32	60.21919788						0	97	97	97	1
z	1	1.5198						SADICE	np	6	0	monitoring	0	nonparola	2	ong	0	no	SC19F21	19	femmina	2021-12-21_16h41.33.183	THAI_DOC	2021.2.3	Win32	60.21919788						0	98	98	98	1
m	1	0.8862						VORTICE	p	7	14	monitoring	250	parola	1	ong	0	no	SC19F21	19	femmina	2021-12-21_16h41.33.183	THAI_DOC	2021.2.3	Win32	60.21919788						0	99	99	99	1
																			SC19F21	19	femmina	2021-12-21_16h41.33.183	THAI_DOC	2021.2.3	Win32	60.21919788											y	1	11.3717	n	1	4.9454	n	1	4.3348
