# Supplementary material for: Thinking about it: the impact of COVID-19-related stimuli on prospective memory
Source: PeerJ. 2023 Nov 16;11:e16389. doi: 10.7717/peerj.16389 (PMC10657566; doi:10.7717/peerj.16389)
Supplement: Supplemental Information 4 — The raw data from both the task and the questionnaire. Both folders are divided in the three conditions (COV, DOC, and NEGA) depending on the presented video clip. [file peerj-11-16389-s004.zip › Data/RAW_Data_Task/DOC_version/FR22F8_doc.csv]

trial_key.keys	trial_key.corr	trial_key.rt	trials_loop_practice.thisRepN	trials_loop_practice.thisTrialN	trials_loop_practice.thisN	trials_loop_practice.thisIndex	trials_loop_practice.ran	stimolo	parolanonparola	lunghezza	frequenza	blocco	jitter	rispcorr	StimTrig	stim_type	stimulus_after	underline	ID_Soggetto*	Età*	Sesso	date	expName	psychopyVersion	OS	frameRate	trials_loop_baseline.thisRepN	trials_loop_baseline.thisTrialN	trials_loop_baseline.thisN	trials_loop_baseline.thisIndex	trials_loop_baseline.ran	trials_loop_attention.thisRepN	trials_loop_attention.thisTrialN	trials_loop_attention.thisN	trials_loop_attention.thisIndex	trials_loop_attention.ran	neutral1_key.keys	neutral1_key.corr	neutral1_key.rt	neutral1_key_2.keys	neutral1_key_2.corr	neutral1_key_2.rt	neutral1_key_3.keys	neutral1_key_3.corr	neutral1_key_3.rt
z	1	0.9787	0	0	0	0	1	ARANCIA	p	7	31	practice	500	parola	1	ong	0	no	FR22F8	22	Femmina	2021-11-08_13h13.12.668	THAI_DOC	2021.2.3	Win32	58.71645822
m	1	0.931	0	1	1	1	1	RECINA	np	6	0	practice	500	nonparola	2	ong	0	no	FR22F8	22	Femmina	2021-11-08_13h13.12.668	THAI_DOC	2021.2.3	Win32	58.71645822
m	1	0.9577	0	2	2	2	1	TUCCANA	np	7	0	practice	250	nonparola	2	ong	0	no	FR22F8	22	Femmina	2021-11-08_13h13.12.668	THAI_DOC	2021.2.3	Win32	58.71645822
z	1	0.6654	0	3	3	3	1	PETTINE	p	7	1	practice	0	parola	1	ong	0	no	FR22F8	22	Femmina	2021-11-08_13h13.12.668	THAI_DOC	2021.2.3	Win32	58.71645822
z	0	0.4977	0	4	4	4	1	INFITO	np	6	0	practice	500	nonparola	2	ong	0	no	FR22F8	22	Femmina	2021-11-08_13h13.12.668	THAI_DOC	2021.2.3	Win32	58.71645822
z	1	0.706	0	5	5	5	1	GIUDICE	p	7	374	practice	500	parola	1	ong	0	no	FR22F8	22	Femmina	2021-11-08_13h13.12.668	THAI_DOC	2021.2.3	Win32	58.71645822
z	1	0.5348	0	6	6	6	1	VOLANTE	p	7	89	practice	0	parola	1	ong	0	no	FR22F8	22	Femmina	2021-11-08_13h13.12.668	THAI_DOC	2021.2.3	Win32	58.71645822
m	1	0.581	0	7	7	7	1	CUBELA	np	6	0	practice	250	nonparola	2	ong	0	no	FR22F8	22	Femmina	2021-11-08_13h13.12.668	THAI_DOC	2021.2.3	Win32	58.71645822
z	0	0.6919	0	8	8	8	1	LUGGINE	np	7	0	practice	0	nonparola	2	ong	0	no	FR22F8	22	Femmina	2021-11-08_13h13.12.668	THAI_DOC	2021.2.3	Win32	58.71645822
z	1	0.6658	0	9	9	9	1	DISEGNO	p	7	201	practice	0	parola	1	ong	0	no	FR22F8	22	Femmina	2021-11-08_13h13.12.668	THAI_DOC	2021.2.3	Win32	58.71645822
z	1	0.853						RELITTO	p	7	8	baseline	500	parola	1	ong	0	no	FR22F8	22	Femmina	2021-11-08_13h13.12.668	THAI_DOC	2021.2.3	Win32	58.71645822	0	0	0	0	1
m	0	0.5611						GERANIO	p	7	12	baseline	250	parola	1	ong	0	no	FR22F8	22	Femmina	2021-11-08_13h13.12.668	THAI_DOC	2021.2.3	Win32	58.71645822	0	1	1	1	1
m	1	1.0279						VANANGA	np	7	0	baseline	0	nonparola	2	ong	0	no	FR22F8	22	Femmina	2021-11-08_13h13.12.668	THAI_DOC	2021.2.3	Win32	58.71645822	0	2	2	2	1
z	1	0.949						NATICA	p	6	5	baseline	250	parola	1	ong	0	no	FR22F8	22	Femmina	2021-11-08_13h13.12.668	THAI_DOC	2021.2.3	Win32	58.71645822	0	3	3	3	1
m	1	0.8742						USTELLO	np	7	0	baseline	500	nonparola	2	ong	0	no	FR22F8	22	Femmina	2021-11-08_13h13.12.668	THAI_DOC	2021.2.3	Win32	58.71645822	0	4	4	4	1
z	1	0.5266						METANO	p	6	17	baseline	250	parola	1	ong	0	no	FR22F8	22	Femmina	2021-11-08_13h13.12.668	THAI_DOC	2021.2.3	Win32	58.71645822	0	5	5	5	1
z	0	0.6119						FIURIA	np	6	0	baseline	500	nonparola	2	ong	0	no	FR22F8	22	Femmina	2021-11-08_13h13.12.668	THAI_DOC	2021.2.3	Win32	58.71645822	0	6	6	6	1
z	1	0.7865						SUGHERO	p	7	5	baseline	250	parola	1	ong	0	no	FR22F8	22	Femmina	2021-11-08_13h13.12.668	THAI_DOC	2021.2.3	Win32	58.71645822	0	7	7	7	1
z	0	1.0483						PIROTA	np	6	0	baseline	250	nonparola	2	ong	0	no	FR22F8	22	Femmina	2021-11-08_13h13.12.668	THAI_DOC	2021.2.3	Win32	58.71645822	0	8	8	8	1
m	1	1.003						BAMBORA	np	7	0	baseline	0	nonparola	2	ong	0	no	FR22F8	22	Femmina	2021-11-08_13h13.12.668	THAI_DOC	2021.2.3	Win32	58.71645822	0	9	9	9	1
z	1	0.7548						PETALO	p	6	27	baseline	250	parola	1	ong	0	no	FR22F8	22	Femmina	2021-11-08_13h13.12.668	THAI_DOC	2021.2.3	Win32	58.71645822	0	10	10	10	1
m	0	0.7397						ELMETTO	p	7	5	baseline	0	parola	1	ong	0	no	FR22F8	22	Femmina	2021-11-08_13h13.12.668	THAI_DOC	2021.2.3	Win32	58.71645822	0	11	11	11	1
m	1	0.882						DOBILE	np	6	0	baseline	250	nonparola	2	ong	0	no	FR22F8	22	Femmina	2021-11-08_13h13.12.668	THAI_DOC	2021.2.3	Win32	58.71645822	0	12	12	12	1
z	1	1.2005						BAVERO	p	6	7	baseline	0	parola	1	ong	0	no	FR22F8	22	Femmina	2021-11-08_13h13.12.668	THAI_DOC	2021.2.3	Win32	58.71645822	0	13	13	13	1
z	1	0.6836						VALENZA	p	7	10	baseline	500	parola	1	ong	0	no	FR22F8	22	Femmina	2021-11-08_13h13.12.668	THAI_DOC	2021.2.3	Win32	58.71645822	0	14	14	14	1
m	1	0.7375						ORDONE	np	6	0	baseline	250	nonparola	2	ong	0	no	FR22F8	22	Femmina	2021-11-08_13h13.12.668	THAI_DOC	2021.2.3	Win32	58.71645822	0	15	15	15	1
m	1	0.7352						TERPONE	np	7	0	baseline	250	nonparola	2	ong	0	no	FR22F8	22	Femmina	2021-11-08_13h13.12.668	THAI_DOC	2021.2.3	Win32	58.71645822	0	16	16	16	1
z	1	0.7202						INCHINO	p	7	10	baseline	250	parola	1	ong	0	no	FR22F8	22	Femmina	2021-11-08_13h13.12.668	THAI_DOC	2021.2.3	Win32	58.71645822	0	17	17	17	1
z	1	0.8896						ETTARO	p	6	31	baseline	0	parola	1	ong	0	no	FR22F8	22	Femmina	2021-11-08_13h13.12.668	THAI_DOC	2021.2.3	Win32	58.71645822	0	18	18	18	1
m	1	0.8524						LUVACA	np	6	0	baseline	250	nonparola	2	ong	0	no	FR22F8	22	Femmina	2021-11-08_13h13.12.668	THAI_DOC	2021.2.3	Win32	58.71645822	0	19	19	19	1
z	1	0.7926						DUETTO	p	6	23	baseline	500	parola	1	ong	0	no	FR22F8	22	Femmina	2021-11-08_13h13.12.668	THAI_DOC	2021.2.3	Win32	58.71645822	0	20	20	20	1
z	0	0.6185						PUPILE	np	6	0	baseline	250	nonparola	2	ong	0	no	FR22F8	22	Femmina	2021-11-08_13h13.12.668	THAI_DOC	2021.2.3	Win32	58.71645822	0	21	21	21	1
m	1	0.7684						STOVACO	np	7	0	baseline	0	nonparola	2	ong	0	no	FR22F8	22	Femmina	2021-11-08_13h13.12.668	THAI_DOC	2021.2.3	Win32	58.71645822	0	22	22	22	1
z	1	0.9707						BARILE	p	6	7	baseline	500	parola	1	ong	0	no	FR22F8	22	Femmina	2021-11-08_13h13.12.668	THAI_DOC	2021.2.3	Win32	58.71645822	0	23	23	23	1
m	1	0.9849						RANAIO	np	6	0	baseline	250	nonparola	2	ong	0	no	FR22F8	22	Femmina	2021-11-08_13h13.12.668	THAI_DOC	2021.2.3	Win32	58.71645822	0	24	24	24	1
z	1	0.5547						CAVERNA	p	7	14	baseline	250	parola	1	ong	0	no	FR22F8	22	Femmina	2021-11-08_13h13.12.668	THAI_DOC	2021.2.3	Win32	58.71645822	0	25	25	25	1
m	1	0.7022						ROTOIA	np	7	0	baseline	500	nonparola	2	ong	0	no	FR22F8	22	Femmina	2021-11-08_13h13.12.668	THAI_DOC	2021.2.3	Win32	58.71645822	0	26	26	26	1
z	1	0.8691						ALTURA	p	6	8	baseline	500	parola	1	ong	0	no	FR22F8	22	Femmina	2021-11-08_13h13.12.668	THAI_DOC	2021.2.3	Win32	58.71645822	0	27	27	27	1
z	1	0.5688						DIPINTO	p	7	21	baseline	0	parola	1	ong	0	no	FR22F8	22	Femmina	2021-11-08_13h13.12.668	THAI_DOC	2021.2.3	Win32	58.71645822	0	28	28	28	1
z	1	0.5524						LEGUME	p	6	11	baseline	250	parola	1	ong	0	no	FR22F8	22	Femmina	2021-11-08_13h13.12.668	THAI_DOC	2021.2.3	Win32	58.71645822	0	29	29	29	1
z	0	0.4851						FEDINO	np	6	0	baseline	500	nonparola	2	ong	0	no	FR22F8	22	Femmina	2021-11-08_13h13.12.668	THAI_DOC	2021.2.3	Win32	58.71645822	0	30	30	30	1
z	1	0.7182						MENSOLA	p	7	7	baseline	0	parola	1	ong	0	no	FR22F8	22	Femmina	2021-11-08_13h13.12.668	THAI_DOC	2021.2.3	Win32	58.71645822	0	31	31	31	1
m	1	1.0183						ALCUME	np	6	0	baseline	500	nonparola	2	ong	0	no	FR22F8	22	Femmina	2021-11-08_13h13.12.668	THAI_DOC	2021.2.3	Win32	58.71645822	0	32	32	32	1
z	1	1.0055						INNESTO	p	6	13	baseline	0	parola	1	ong	0	no	FR22F8	22	Femmina	2021-11-08_13h13.12.668	THAI_DOC	2021.2.3	Win32	58.71645822	0	33	33	33	1
m	1	0.7787						LAVENDA	np	7	0	baseline	0	nonparola	2	ong	0	no	FR22F8	22	Femmina	2021-11-08_13h13.12.668	THAI_DOC	2021.2.3	Win32	58.71645822	0	34	34	34	1
m	0	1.7101						SLAVINA	p	7	5	baseline	500	parola	1	ong	0	no	FR22F8	22	Femmina	2021-11-08_13h13.12.668	THAI_DOC	2021.2.3	Win32	58.71645822	0	35	35	35	1
z	1	0.7091						ORMONE	p	6	6	baseline	500	parola	1	ong	0	no	FR22F8	22	Femmina	2021-11-08_13h13.12.668	THAI_DOC	2021.2.3	Win32	58.71645822	0	36	36	36	1
m	1	0.9357						UMIONE	np	6	0	baseline	0	nonparola	2	ong	0	no	FR22F8	22	Femmina	2021-11-08_13h13.12.668	THAI_DOC	2021.2.3	Win32	58.71645822	0	37	37	37	1
z	1	0.6396						SALAME	p	6	14	baseline	0	parola	1	ong	0	no	FR22F8	22	Femmina	2021-11-08_13h13.12.668	THAI_DOC	2021.2.3	Win32	58.71645822	0	38	38	38	1
m	1	0.7955						GANDOLA	np	7	0	baseline	500	nonparola	2	ong	0	no	FR22F8	22	Femmina	2021-11-08_13h13.12.668	THAI_DOC	2021.2.3	Win32	58.71645822	0	39	39	39	1
z	0	0.5475						DIGEGNO	np	7	0	baseline	500	nonparola	2	ong	0	no	FR22F8	22	Femmina	2021-11-08_13h13.12.668	THAI_DOC	2021.2.3	Win32	58.71645822	0	40	40	40	1
	0							BACRECA	np	7	0	baseline	0	nonparola	2	ong	0	no	FR22F8	22	Femmina	2021-11-08_13h13.12.668	THAI_DOC	2021.2.3	Win32	58.71645822	0	41	41	41	1
z	1	0.7724						RUDERE	p	6	8	baseline	250	parola	1	ong	0	no	FR22F8	22	Femmina	2021-11-08_13h13.12.668	THAI_DOC	2021.2.3	Win32	58.71645822	0	42	42	42	1
m	1	0.7517						OSCITE	np	6	0	baseline	250	nonparola	2	ong	0	no	FR22F8	22	Femmina	2021-11-08_13h13.12.668	THAI_DOC	2021.2.3	Win32	58.71645822	0	43	43	43	1
z	1	0.5925						NETTARE	p	7	14	baseline	500	parola	1	ong	0	no	FR22F8	22	Femmina	2021-11-08_13h13.12.668	THAI_DOC	2021.2.3	Win32	58.71645822	0	44	44	44	1
m	1	0.8851						PENTERA	np	7	0	baseline	0	nonparola	2	ong	0	no	FR22F8	22	Femmina	2021-11-08_13h13.12.668	THAI_DOC	2021.2.3	Win32	58.71645822	0	45	45	45	1
m	1	0.703						NEBOZIO	np	7	0	baseline	250	nonparola	2	ong	0	no	FR22F8	22	Femmina	2021-11-08_13h13.12.668	THAI_DOC	2021.2.3	Win32	58.71645822	0	46	46	46	1
z	1	0.7843						ZATTERA	p	7	14	baseline	500	parola	1	ong	0	no	FR22F8	22	Femmina	2021-11-08_13h13.12.668	THAI_DOC	2021.2.3	Win32	58.71645822	0	47	47	47	1
z	1	0.9548						LAMIERA	p	7	11	baseline	500	parola	1	ong	0	no	FR22F8	22	Femmina	2021-11-08_13h13.12.668	THAI_DOC	2021.2.3	Win32	58.71645822	0	48	48	48	1
m	1	1.4515						CULINA	np	6	0	baseline	500	nonparola	2	ong	0	no	FR22F8	22	Femmina	2021-11-08_13h13.12.668	THAI_DOC	2021.2.3	Win32	58.71645822	0	49	49	49	1
z	1	0.9059						FALANGE	p	7	9	baseline	250	parola	1	ong	0	no	FR22F8	22	Femmina	2021-11-08_13h13.12.668	THAI_DOC	2021.2.3	Win32	58.71645822	0	50	50	50	1
z	1	0.6593						PEDALE	p	6	16	baseline	500	parola	1	ong	0	no	FR22F8	22	Femmina	2021-11-08_13h13.12.668	THAI_DOC	2021.2.3	Win32	58.71645822	0	51	51	51	1
m	1	0.7232						METARDO	np	7	0	baseline	500	nonparola	2	ong	0	no	FR22F8	22	Femmina	2021-11-08_13h13.12.668	THAI_DOC	2021.2.3	Win32	58.71645822	0	52	52	52	1
z	1	0.6521						EMPORIO	p	7	3	baseline	250	parola	1	ong	0	no	FR22F8	22	Femmina	2021-11-08_13h13.12.668	THAI_DOC	2021.2.3	Win32	58.71645822	0	53	53	53	1
m	1	0.7352						TAPORE	np	6	0	baseline	0	nonparola	2	ong	0	no	FR22F8	22	Femmina	2021-11-08_13h13.12.668	THAI_DOC	2021.2.3	Win32	58.71645822	0	54	54	54	1
z	0	0.5511						DENTIDE	np	7	0	baseline	250	nonparola	2	ong	0	no	FR22F8	22	Femmina	2021-11-08_13h13.12.668	THAI_DOC	2021.2.3	Win32	58.71645822	0	55	55	55	1
m	1	0.871						SEPERTO	np	7	0	baseline	500	nonparola	2	ong	0	no	FR22F8	22	Femmina	2021-11-08_13h13.12.668	THAI_DOC	2021.2.3	Win32	58.71645822	0	56	56	56	1
z	1	0.8036						MUCOSA	p	6	6	baseline	500	parola	1	ong	0	no	FR22F8	22	Femmina	2021-11-08_13h13.12.668	THAI_DOC	2021.2.3	Win32	58.71645822	0	57	57	57	1
m	1	0.7368						BECULLA	np	7	0	baseline	250	nonparola	2	ong	0	no	FR22F8	22	Femmina	2021-11-08_13h13.12.668	THAI_DOC	2021.2.3	Win32	58.71645822	0	58	58	58	1
z	1	1.0528						FUCINA	p	6	8	baseline	250	parola	1	ong	0	no	FR22F8	22	Femmina	2021-11-08_13h13.12.668	THAI_DOC	2021.2.3	Win32	58.71645822	0	59	59	59	1
z	1	0.8528						ECLISSI	p	7	5	baseline	0	parola	1	ong	0	no	FR22F8	22	Femmina	2021-11-08_13h13.12.668	THAI_DOC	2021.2.3	Win32	58.71645822	0	60	60	60	1
z	1	0.6373						TROFEO	p	6	23	baseline	250	parola	1	ong	0	no	FR22F8	22	Femmina	2021-11-08_13h13.12.668	THAI_DOC	2021.2.3	Win32	58.71645822	0	61	61	61	1
z	1	0.6629						ROTTAME	p	7	7	baseline	0	parola	1	ong	0	no	FR22F8	22	Femmina	2021-11-08_13h13.12.668	THAI_DOC	2021.2.3	Win32	58.71645822	0	62	62	62	1
m	1	0.6819						MENDOLO	np	7	0	baseline	500	nonparola	2	ong	0	no	FR22F8	22	Femmina	2021-11-08_13h13.12.668	THAI_DOC	2021.2.3	Win32	58.71645822	0	63	63	63	1
z	0	0.8258						ARSINE	np	6	0	baseline	250	nonparola	2	ong	0	no	FR22F8	22	Femmina	2021-11-08_13h13.12.668	THAI_DOC	2021.2.3	Win32	58.71645822	0	64	64	64	1
z	1	0.5535						TISANA	p	6	7	baseline	0	parola	1	ong	0	no	FR22F8	22	Femmina	2021-11-08_13h13.12.668	THAI_DOC	2021.2.3	Win32	58.71645822	0	65	65	65	1
m	1	0.6514						ORLINO	np	6	0	baseline	0	nonparola	2	ong	0	no	FR22F8	22	Femmina	2021-11-08_13h13.12.668	THAI_DOC	2021.2.3	Win32	58.71645822	0	66	66	66	1
z	1	0.7046						ARINGA	p	6	9	baseline	500	parola	1	ong	0	no	FR22F8	22	Femmina	2021-11-08_13h13.12.668	THAI_DOC	2021.2.3	Win32	58.71645822	0	67	67	67	1
m	1	0.6281						TENGINE	np	7	0	baseline	0	nonparola	2	ong	0	no	FR22F8	22	Femmina	2021-11-08_13h13.12.668	THAI_DOC	2021.2.3	Win32	58.71645822	0	68	68	68	1
z	1	0.5647						ATTICO	p	6	6	baseline	500	parola	1	ong	0	no	FR22F8	22	Femmina	2021-11-08_13h13.12.668	THAI_DOC	2021.2.3	Win32	58.71645822	0	69	69	69	1
m	1	0.6508						VENORE	np	6	0	baseline	250	nonparola	2	ong	0	no	FR22F8	22	Femmina	2021-11-08_13h13.12.668	THAI_DOC	2021.2.3	Win32	58.71645822	0	70	70	70	1
z	1	0.6313						DARSENA	p	7	9	baseline	0	parola	1	ong	0	no	FR22F8	22	Femmina	2021-11-08_13h13.12.668	THAI_DOC	2021.2.3	Win32	58.71645822	0	71	71	71	1
z	0	0.9124						ALCIERE	np	7	0	baseline	250	nonparola	2	ong	0	no	FR22F8	22	Femmina	2021-11-08_13h13.12.668	THAI_DOC	2021.2.3	Win32	58.71645822	0	72	72	72	1
m	1	0.8083						ENTIMO	np	6	0	baseline	0	nonparola	2	ong	0	no	FR22F8	22	Femmina	2021-11-08_13h13.12.668	THAI_DOC	2021.2.3	Win32	58.71645822	0	73	73	73	1
z	1	0.6799						LIVIDO	p	6	8	baseline	500	parola	1	ong	0	no	FR22F8	22	Femmina	2021-11-08_13h13.12.668	THAI_DOC	2021.2.3	Win32	58.71645822	0	74	74	74	1
z	1	0.5732						NAUSEA	p	6	15	baseline	0	parola	1	ong	0	no	FR22F8	22	Femmina	2021-11-08_13h13.12.668	THAI_DOC	2021.2.3	Win32	58.71645822	0	75	75	75	1
z	0	0.6897						VERCACE	np	7	0	baseline	500	nonparola	2	ong	0	no	FR22F8	22	Femmina	2021-11-08_13h13.12.668	THAI_DOC	2021.2.3	Win32	58.71645822	0	76	76	76	1
z	1	1.0278						COFANO	p	6	9	baseline	0	parola	1	ong	0	no	FR22F8	22	Femmina	2021-11-08_13h13.12.668	THAI_DOC	2021.2.3	Win32	58.71645822	0	77	77	77	1
m	1	0.7183						USPICIO	np	7	0	baseline	250	nonparola	2	ong	0	no	FR22F8	22	Femmina	2021-11-08_13h13.12.668	THAI_DOC	2021.2.3	Win32	58.71645822	0	78	78	78	1
z	1	0.7861						IMBUTO	p	6	9	baseline	0	parola	1	ong	0	no	FR22F8	22	Femmina	2021-11-08_13h13.12.668	THAI_DOC	2021.2.3	Win32	58.71645822	0	79	79	79	1
m	1	0.9763						SADIVA	np	6	0	baseline	500	nonparola	2	ong	0	no	FR22F8	22	Femmina	2021-11-08_13h13.12.668	THAI_DOC	2021.2.3	Win32	58.71645822	0	80	80	80	1
z	1	0.9852						BOZZOLO	p	7	7	baseline	0	parola	1	ong	0	no	FR22F8	22	Femmina	2021-11-08_13h13.12.668	THAI_DOC	2021.2.3	Win32	58.71645822	0	81	81	81	1
m	1	1.0552						OMPICCIO	np	7	0	baseline	0	nonparola	2	ong	0	no	FR22F8	22	Femmina	2021-11-08_13h13.12.668	THAI_DOC	2021.2.3	Win32	58.71645822	0	82	82	82	1
m	1	1.5513						LIMPONE	np	7	0	baseline	500	nonparola	2	ong	0	no	FR22F8	22	Femmina	2021-11-08_13h13.12.668	THAI_DOC	2021.2.3	Win32	58.71645822	0	83	83	83	1
m	1	1.7523						NARCICO	np	7	0	baseline	250	nonparola	2	ong	0	no	FR22F8	22	Femmina	2021-11-08_13h13.12.668	THAI_DOC	2021.2.3	Win32	58.71645822	0	84	84	84	1
	0							PASCOLO	p	7	7	baseline	0	parola	1	ong	0	no	FR22F8	22	Femmina	2021-11-08_13h13.12.668	THAI_DOC	2021.2.3	Win32	58.71645822	0	85	85	85	1
m	1	0.9368						INSOGNA	np	7	0	baseline	250	nonparola	2	ong	0	no	FR22F8	22	Femmina	2021-11-08_13h13.12.668	THAI_DOC	2021.2.3	Win32	58.71645822	0	86	86	86	1
z	1	0.9861						PATINA	p	6	14	baseline	250	parola	1	ong	0	no	FR22F8	22	Femmina	2021-11-08_13h13.12.668	THAI_DOC	2021.2.3	Win32	58.71645822	0	87	87	87	1
m	1	0.7023						ADOLTO	np	7	0	baseline	0	nonparola	2	ong	0	no	FR22F8	22	Femmina	2021-11-08_13h13.12.668	THAI_DOC	2021.2.3	Win32	58.71645822	0	88	88	88	1
z	1	1.2022						UTENTE	p	6	34	baseline	0	parola	1	ong	0	no	FR22F8	22	Femmina	2021-11-08_13h13.12.668	THAI_DOC	2021.2.3	Win32	58.71645822	0	89	89	89	1
m	1	0.7014						CIPELLA	np	7	0	baseline	500	nonparola	2	ong	0	no	FR22F8	22	Femmina	2021-11-08_13h13.12.668	THAI_DOC	2021.2.3	Win32	58.71645822	0	90	90	90	1
z	1	0.7783						GINEPRO	p	7	10	baseline	0	parola	1	ong	0	no	FR22F8	22	Femmina	2021-11-08_13h13.12.668	THAI_DOC	2021.2.3	Win32	58.71645822	0	91	91	91	1
m	1	1.3281						NONATO	np	6	0	baseline	500	nonparola	2	ong	0	no	FR22F8	22	Femmina	2021-11-08_13h13.12.668	THAI_DOC	2021.2.3	Win32	58.71645822	0	92	92	92	1
z	1	0.7626						CALICE	p	6	10	baseline	0	parola	1	ong	0	no	FR22F8	22	Femmina	2021-11-08_13h13.12.668	THAI_DOC	2021.2.3	Win32	58.71645822	0	93	93	93	1
z	1	0.9351						TORACE	p	6	31	baseline	250	parola	1	ong	0	no	FR22F8	22	Femmina	2021-11-08_13h13.12.668	THAI_DOC	2021.2.3	Win32	58.71645822	0	94	94	94	1
m	0	0.8689						REDINE	p	6	8	baseline	500	parola	1	ong	0	no	FR22F8	22	Femmina	2021-11-08_13h13.12.668	THAI_DOC	2021.2.3	Win32	58.71645822	0	95	95	95	1
z	1	0.6893						GOMITO	p	6	35	baseline	0	parola	1	ong	0	no	FR22F8	22	Femmina	2021-11-08_13h13.12.668	THAI_DOC	2021.2.3	Win32	58.71645822	0	96	96	96	1
m	1	1.0853						INGENSO	np	7	0	baseline	500	nonparola	2	ong	0	no	FR22F8	22	Femmina	2021-11-08_13h13.12.668	THAI_DOC	2021.2.3	Win32	58.71645822	0	97	97	97	1
m	1	0.8696						COVALLO	np	7	0	baseline	250	nonparola	2	ong	0	no	FR22F8	22	Femmina	2021-11-08_13h13.12.668	THAI_DOC	2021.2.3	Win32	58.71645822	0	98	98	98	1
z	1	0.9534						MONACO	p	6	24	baseline	250	parola	1	ong	0	no	FR22F8	22	Femmina	2021-11-08_13h13.12.668	THAI_DOC	2021.2.3	Win32	58.71645822	0	99	99	99	1
	0							DILUVIO	p	7	34	monitoring	0	parola	1	ong	0	no	FR22F8	22	Femmina	2021-11-08_13h13.12.668	THAI_DOC	2021.2.3	Win32	58.71645822						0	0	0	0	1
	0							PADATO	np	6	0	monitoring	250	nonparola	2	ong	0	no	FR22F8	22	Femmina	2021-11-08_13h13.12.668	THAI_DOC	2021.2.3	Win32	58.71645822						0	1	1	1	1
	0							STIVALE	p	7	10	monitoring	0	parola	1	ong	0	no	FR22F8	22	Femmina	2021-11-08_13h13.12.668	THAI_DOC	2021.2.3	Win32	58.71645822						0	2	2	2	1
	0							BAMMINO	np	7	0	monitoring	0	nonparola	2	ong	0	no	FR22F8	22	Femmina	2021-11-08_13h13.12.668	THAI_DOC	2021.2.3	Win32	58.71645822						0	3	3	3	1
z	0	1.8388						NUDOLA	np	6	0	monitoring	250	nonparola	2	ong	0	no	FR22F8	22	Femmina	2021-11-08_13h13.12.668	THAI_DOC	2021.2.3	Win32	58.71645822						0	4	4	4	1
l	0	1.2428						ZAMPINO	p	7	6	monitoring	500	parola	1	ong	0	no	FR22F8	22	Femmina	2021-11-08_13h13.12.668	THAI_DOC	2021.2.3	Win32	58.71645822						0	5	5	5	1
z	1	1.3265						CALDAIA	p	7	12	monitoring	250	parola	1	ong	0	no	FR22F8	22	Femmina	2021-11-08_13h13.12.668	THAI_DOC	2021.2.3	Win32	58.71645822						0	6	6	6	1
z	0	0.7019						FULGINE	np	7	0	monitoring	0	nonparola	2	ong	0	no	FR22F8	22	Femmina	2021-11-08_13h13.12.668	THAI_DOC	2021.2.3	Win32	58.71645822						0	7	7	7	1
z	1	0.7373						URANIO	p	6	9	monitoring	250	parola	1	ong	0	no	FR22F8	22	Femmina	2021-11-08_13h13.12.668	THAI_DOC	2021.2.3	Win32	58.71645822						0	8	8	8	1
z	0	0.6011						APISSO	np	6	0	monitoring	500	nonparola	2	ong	0	no	FR22F8	22	Femmina	2021-11-08_13h13.12.668	THAI_DOC	2021.2.3	Win32	58.71645822						0	9	9	9	1
m	0	1.0855						CAGERMA	np	7	0	monitoring	0	l	2	pmcue	0	no	FR22F8	22	Femmina	2021-11-08_13h13.12.668	THAI_DOC	2021.2.3	Win32	58.71645822						0	10	10	10	1
z	1	0.6848						TAZZINA	p	7	10	monitoring	250	parola	1	ong	0	no	FR22F8	22	Femmina	2021-11-08_13h13.12.668	THAI_DOC	2021.2.3	Win32	58.71645822						0	11	11	11	1
z	1	0.6185						VAPORE	p	6	40	monitoring	0	parola	1	ong	0	no	FR22F8	22	Femmina	2021-11-08_13h13.12.668	THAI_DOC	2021.2.3	Win32	58.71645822						0	12	12	12	1
z	0	0.7909						FEDORE	np	6	0	monitoring	250	nonparola	2	ong	0	no	FR22F8	22	Femmina	2021-11-08_13h13.12.668	THAI_DOC	2021.2.3	Win32	58.71645822						0	13	13	13	1
z	1	0.6525						MONTONE	p	7	8	monitoring	250	parola	1	ong	0	no	FR22F8	22	Femmina	2021-11-08_13h13.12.668	THAI_DOC	2021.2.3	Win32	58.71645822						0	14	14	14	1
z	0	1.8768						CANEZZA	np	7	0	monitoring	0	nonparola	2	ong	0	no	FR22F8	22	Femmina	2021-11-08_13h13.12.668	THAI_DOC	2021.2.3	Win32	58.71645822						0	15	15	15	1
m	1	1.1052						RAGINA	np	6	0	monitoring	250	nonparola	2	ong	0	no	FR22F8	22	Femmina	2021-11-08_13h13.12.668	THAI_DOC	2021.2.3	Win32	58.71645822						0	16	16	16	1
z	1	1.0019						AGNELLO	p	7	17	monitoring	250	parola	1	ong	0	no	FR22F8	22	Femmina	2021-11-08_13h13.12.668	THAI_DOC	2021.2.3	Win32	58.71645822						0	17	17	17	1
z	0	0.5856						PINARIO	np	7	0	monitoring	250	nonparola	2	ong	0	no	FR22F8	22	Femmina	2021-11-08_13h13.12.668	THAI_DOC	2021.2.3	Win32	58.71645822						0	18	18	18	1
m	1	1.3186						INDANO	np	6	0	monitoring	500	nonparola	2	ong	0	no	FR22F8	22	Femmina	2021-11-08_13h13.12.668	THAI_DOC	2021.2.3	Win32	58.71645822						0	19	19	19	1
z	1	0.8558						BISTURI	p	7	8	monitoring	250	parola	1	ong	0	no	FR22F8	22	Femmina	2021-11-08_13h13.12.668	THAI_DOC	2021.2.3	Win32	58.71645822						0	20	20	20	1
m	1	1.1244						SECONTO	np	7	0	monitoring	250	nonparola	2	ong	0	no	FR22F8	22	Femmina	2021-11-08_13h13.12.668	THAI_DOC	2021.2.3	Win32	58.71645822						0	21	21	21	1
z	0	0.8231						POMATA	p	6	0	monitoring	500	l	1	pmcue	0	no	FR22F8	22	Femmina	2021-11-08_13h13.12.668	THAI_DOC	2021.2.3	Win32	58.71645822						0	22	22	22	1
m	1	1.2754						UMETTA	np	6	0	monitoring	250	nonparola	2	ong	0	no	FR22F8	22	Femmina	2021-11-08_13h13.12.668	THAI_DOC	2021.2.3	Win32	58.71645822						0	23	23	23	1
z	1	1.0948						FRUSCIO	p	7	9	monitoring	0	parola	1	ong	0	no	FR22F8	22	Femmina	2021-11-08_13h13.12.668	THAI_DOC	2021.2.3	Win32	58.71645822						0	24	24	24	1
z	1	1.113						ORDIGNO	p	7	15	monitoring	250	parola	1	ong	0	no	FR22F8	22	Femmina	2021-11-08_13h13.12.668	THAI_DOC	2021.2.3	Win32	58.71645822						0	25	25	25	1
z	0	0.7466						METALO	np	6	0	monitoring	0	nonparola	2	ong	0	no	FR22F8	22	Femmina	2021-11-08_13h13.12.668	THAI_DOC	2021.2.3	Win32	58.71645822						0	26	26	26	1
m	1	0.9137						GAVERA	np	6	0	monitoring	500	nonparola	2	ong	0	no	FR22F8	22	Femmina	2021-11-08_13h13.12.668	THAI_DOC	2021.2.3	Win32	58.71645822						0	27	27	27	1
z	1	0.8355						INSERTO	p	7	9	monitoring	0	parola	1	ong	0	no	FR22F8	22	Femmina	2021-11-08_13h13.12.668	THAI_DOC	2021.2.3	Win32	58.71645822						0	28	28	28	1
z	1	0.7855						VICARIO	p	7	9	monitoring	500	parola	1	ong	0	no	FR22F8	22	Femmina	2021-11-08_13h13.12.668	THAI_DOC	2021.2.3	Win32	58.71645822						0	29	29	29	1
m	1	0.7899						ACENDA	np	6	0	monitoring	0	nonparola	2	ong	0	no	FR22F8	22	Femmina	2021-11-08_13h13.12.668	THAI_DOC	2021.2.3	Win32	58.71645822						0	30	30	30	1
z	1	1.2894						DECADE	p	6	7	monitoring	0	parola	1	ong	0	no	FR22F8	22	Femmina	2021-11-08_13h13.12.668	THAI_DOC	2021.2.3	Win32	58.71645822						0	31	31	31	1
z	0	1.2844						PALETE	np	6	0	monitoring	500	nonparola	2	ong	0	no	FR22F8	22	Femmina	2021-11-08_13h13.12.668	THAI_DOC	2021.2.3	Win32	58.71645822						0	32	32	32	1
z	1	1.1679						SENAPE	p	6	17	monitoring	500	parola	1	ong	0	no	FR22F8	22	Femmina	2021-11-08_13h13.12.668	THAI_DOC	2021.2.3	Win32	58.71645822						0	33	33	33	1
m	1	0.7858						TENTONO	np	7	0	monitoring	0	nonparola	2	ong	0	no	FR22F8	22	Femmina	2021-11-08_13h13.12.668	THAI_DOC	2021.2.3	Win32	58.71645822						0	34	34	34	1
l	1	0.8736						MANICO	p	6	12	monitoring	0	l	1	pmcue	0	no	FR22F8	22	Femmina	2021-11-08_13h13.12.668	THAI_DOC	2021.2.3	Win32	58.71645822						0	35	35	35	1
z	1	1.1195						GETTONE	p	7	5	monitoring	250	parola	1	ong	0	no	FR22F8	22	Femmina	2021-11-08_13h13.12.668	THAI_DOC	2021.2.3	Win32	58.71645822						0	36	36	36	1
m	1	1.5241						CALERA	np	6	0	monitoring	500	nonparola	2	ong	0	no	FR22F8	22	Femmina	2021-11-08_13h13.12.668	THAI_DOC	2021.2.3	Win32	58.71645822						0	37	37	37	1
z	1	1.2524						USTIONE	p	7	20	monitoring	500	parola	1	ong	0	no	FR22F8	22	Femmina	2021-11-08_13h13.12.668	THAI_DOC	2021.2.3	Win32	58.71645822						0	38	38	38	1
z	1	1.02						LEGNAME	p	7	7	monitoring	0	parola	1	ong	0	no	FR22F8	22	Femmina	2021-11-08_13h13.12.668	THAI_DOC	2021.2.3	Win32	58.71645822						0	39	39	39	1
m	1	0.9091						MODIVO	np	6	0	monitoring	0	nonparola	2	ong	0	no	FR22F8	22	Femmina	2021-11-08_13h13.12.668	THAI_DOC	2021.2.3	Win32	58.71645822						0	40	40	40	1
z	1	0.6011						RADURA	p	6	9	monitoring	0	parola	1	ong	0	no	FR22F8	22	Femmina	2021-11-08_13h13.12.668	THAI_DOC	2021.2.3	Win32	58.71645822						0	41	41	41	1
m	1	0.8041						TUANTO	np	6	0	monitoring	250	nonparola	2	ong	0	no	FR22F8	22	Femmina	2021-11-08_13h13.12.668	THAI_DOC	2021.2.3	Win32	58.71645822						0	42	42	42	1
z	1	0.569						PICCONE	p	7	11	monitoring	0	parola	1	ong	0	no	FR22F8	22	Femmina	2021-11-08_13h13.12.668	THAI_DOC	2021.2.3	Win32	58.71645822						0	43	43	43	1
m	1	1.5845						LACREME	np	7	0	monitoring	250	nonparola	2	ong	0	no	FR22F8	22	Femmina	2021-11-08_13h13.12.668	THAI_DOC	2021.2.3	Win32	58.71645822						0	44	44	44	1
m	1	0.8018						DILITTA	np	7	0	monitoring	500	nonparola	2	ong	0	no	FR22F8	22	Femmina	2021-11-08_13h13.12.668	THAI_DOC	2021.2.3	Win32	58.71645822						0	45	45	45	1
m	0	1.1687						TOMANTE	np	7	0	monitoring	0	l	2	pmcue	0	no	FR22F8	22	Femmina	2021-11-08_13h13.12.668	THAI_DOC	2021.2.3	Win32	58.71645822						0	46	46	46	1
z	1	0.6364						OTTONE	p	6	17	monitoring	500	parola	1	ong	0	no	FR22F8	22	Femmina	2021-11-08_13h13.12.668	THAI_DOC	2021.2.3	Win32	58.71645822						0	47	47	47	1
z	1	0.8021						GAZEBO	p	6	8	monitoring	0	parola	1	ong	0	no	FR22F8	22	Femmina	2021-11-08_13h13.12.668	THAI_DOC	2021.2.3	Win32	58.71645822						0	48	48	48	1
m	1	0.6841						NENICO	np	6	0	monitoring	250	nonparola	2	ong	0	no	FR22F8	22	Femmina	2021-11-08_13h13.12.668	THAI_DOC	2021.2.3	Win32	58.71645822						0	49	49	49	1
z	1	0.7692						ARPIONE	p	7	12	monitoring	250	parola	1	ong	0	no	FR22F8	22	Femmina	2021-11-08_13h13.12.668	THAI_DOC	2021.2.3	Win32	58.71645822						0	50	50	50	1
m	1	0.9915						VANIGIA	np	7	0	monitoring	500	nonparola	2	ong	0	no	FR22F8	22	Femmina	2021-11-08_13h13.12.668	THAI_DOC	2021.2.3	Win32	58.71645822						0	51	51	51	1
m	1	0.8515						EBLISSE	np	7	0	monitoring	0	nonparola	2	ong	0	no	FR22F8	22	Femmina	2021-11-08_13h13.12.668	THAI_DOC	2021.2.3	Win32	58.71645822						0	52	52	52	1
z	1	1.02						CARTINA	p	7	13	monitoring	250	parola	1	ong	0	no	FR22F8	22	Femmina	2021-11-08_13h13.12.668	THAI_DOC	2021.2.3	Win32	58.71645822						0	53	53	53	1
m	1	0.8031						TECITA	np	6	0	monitoring	500	nonparola	2	ong	0	no	FR22F8	22	Femmina	2021-11-08_13h13.12.668	THAI_DOC	2021.2.3	Win32	58.71645822						0	54	54	54	1
z	1	0.7356						FELINO	p	6	9	monitoring	500	parola	1	ong	0	no	FR22F8	22	Femmina	2021-11-08_13h13.12.668	THAI_DOC	2021.2.3	Win32	58.71645822						0	55	55	55	1
z	0	1.2854						GINEVRO	np	7	0	monitoring	250	nonparola	2	ong	0	no	FR22F8	22	Femmina	2021-11-08_13h13.12.668	THAI_DOC	2021.2.3	Win32	58.71645822						0	56	56	56	1
m	1	0.7519						ELANCO	np	6	0	monitoring	250	nonparola	2	ong	0	no	FR22F8	22	Femmina	2021-11-08_13h13.12.668	THAI_DOC	2021.2.3	Win32	58.71645822						0	57	57	57	1
z	1	0.9136						BIDONE	p	6	13	monitoring	0	parola	1	ong	0	no	FR22F8	22	Femmina	2021-11-08_13h13.12.668	THAI_DOC	2021.2.3	Win32	58.71645822						0	58	58	58	1
z	1	0.9598						LEMURE	p	6	3	monitoring	500	parola	1	ong	0	no	FR22F8	22	Femmina	2021-11-08_13h13.12.668	THAI_DOC	2021.2.3	Win32	58.71645822						0	59	59	59	1
z	0	0.7019						SAGOMA	p	6	0	monitoring	250	l	1	pmcue	0	no	FR22F8	22	Femmina	2021-11-08_13h13.12.668	THAI_DOC	2021.2.3	Win32	58.71645822						0	60	60	60	1
z	1	0.6007						REPERTO	p	7	7	monitoring	0	parola	1	ong	0	no	FR22F8	22	Femmina	2021-11-08_13h13.12.668	THAI_DOC	2021.2.3	Win32	58.71645822						0	61	61	61	1
m	1	0.6375						MIDULLO	np	7	0	monitoring	250	nonparola	2	ong	0	no	FR22F8	22	Femmina	2021-11-08_13h13.12.668	THAI_DOC	2021.2.3	Win32	58.71645822						0	62	62	62	1
m	1	0.9397						DANNOLA	np	7	0	monitoring	500	nonparola	2	ong	0	no	FR22F8	22	Femmina	2021-11-08_13h13.12.668	THAI_DOC	2021.2.3	Win32	58.71645822						0	63	63	63	1
z	1	0.7456						ORFANO	p	6	9	monitoring	500	parola	1	ong	0	no	FR22F8	22	Femmina	2021-11-08_13h13.12.668	THAI_DOC	2021.2.3	Win32	58.71645822						0	64	64	64	1
m	1	1.2495						BANENA	np	6	0	monitoring	250	nonparola	2	ong	0	no	FR22F8	22	Femmina	2021-11-08_13h13.12.668	THAI_DOC	2021.2.3	Win32	58.71645822						0	65	65	65	1
m	1	0.9299						FERPATA	np	7	0	monitoring	0	nonparola	2	ong	0	no	FR22F8	22	Femmina	2021-11-08_13h13.12.668	THAI_DOC	2021.2.3	Win32	58.71645822						0	66	66	66	1
z	1	0.8495						NEURONE	p	7	11	monitoring	250	parola	1	ong	0	no	FR22F8	22	Femmina	2021-11-08_13h13.12.668	THAI_DOC	2021.2.3	Win32	58.71645822						0	67	67	67	1
m	1	0.8233						LATTERA	np	7	0	monitoring	500	nonparola	2	ong	0	no	FR22F8	22	Femmina	2021-11-08_13h13.12.668	THAI_DOC	2021.2.3	Win32	58.71645822						0	68	68	68	1
m	1	0.8018						GESIONE	np	7	0	monitoring	500	nonparola	2	ong	0	no	FR22F8	22	Femmina	2021-11-08_13h13.12.668	THAI_DOC	2021.2.3	Win32	58.71645822						0	69	69	69	1
z	1	1.0185						PEDANA	p	6	18	monitoring	500	parola	1	ong	0	no	FR22F8	22	Femmina	2021-11-08_13h13.12.668	THAI_DOC	2021.2.3	Win32	58.71645822						0	70	70	70	1
l	1	0.6891						MACIATA	np	7	0	monitoring	500	l	2	pmcue	0	no	FR22F8	22	Femmina	2021-11-08_13h13.12.668	THAI_DOC	2021.2.3	Win32	58.71645822						0	71	71	71	1
z	0	1.0452						FIOLINO	np	7	0	monitoring	250	nonparola	2	ong	0	no	FR22F8	22	Femmina	2021-11-08_13h13.12.668	THAI_DOC	2021.2.3	Win32	58.71645822						0	72	72	72	1
z	1	1.213						INGORGO	p	7	16	monitoring	0	parola	1	ong	0	no	FR22F8	22	Femmina	2021-11-08_13h13.12.668	THAI_DOC	2021.2.3	Win32	58.71645822						0	73	73	73	1
m	1	0.9578						IMPORO	np	6	0	monitoring	250	nonparola	2	ong	0	no	FR22F8	22	Femmina	2021-11-08_13h13.12.668	THAI_DOC	2021.2.3	Win32	58.71645822						0	74	74	74	1
z	1	0.7515						NOBILE	p	6	29	monitoring	500	parola	1	ong	0	no	FR22F8	22	Femmina	2021-11-08_13h13.12.668	THAI_DOC	2021.2.3	Win32	58.71645822						0	75	75	75	1
z	1	1.2865						MINIERA	p	7	19	monitoring	500	parola	1	ong	0	no	FR22F8	22	Femmina	2021-11-08_13h13.12.668	THAI_DOC	2021.2.3	Win32	58.71645822						0	76	76	76	1
m	1	0.7913						ALLARVE	np	7	0	monitoring	500	nonparola	2	ong	0	no	FR22F8	22	Femmina	2021-11-08_13h13.12.668	THAI_DOC	2021.2.3	Win32	58.71645822						0	77	77	77	1
	0							DIBANO	np	6	0	monitoring	250	nonparola	2	ong	0	no	FR22F8	22	Femmina	2021-11-08_13h13.12.668	THAI_DOC	2021.2.3	Win32	58.71645822						0	78	78	78	1
z	1	0.8189						FAGOTTO	p	7	7	monitoring	0	parola	1	ong	0	no	FR22F8	22	Femmina	2021-11-08_13h13.12.668	THAI_DOC	2021.2.3	Win32	58.71645822						0	79	79	79	1
z	1	0.8212						PALUDE	p	6	13	monitoring	0	parola	1	ong	0	no	FR22F8	22	Femmina	2021-11-08_13h13.12.668	THAI_DOC	2021.2.3	Win32	58.71645822						0	80	80	80	1
m	1	0.6512						MUDINO	np	6	0	monitoring	500	nonparola	2	ong	0	no	FR22F8	22	Femmina	2021-11-08_13h13.12.668	THAI_DOC	2021.2.3	Win32	58.71645822						0	81	81	81	1
m	1	0.673						ESTEBA	np	6	0	monitoring	500	nonparola	2	ong	0	no	FR22F8	22	Femmina	2021-11-08_13h13.12.668	THAI_DOC	2021.2.3	Win32	58.71645822						0	82	82	82	1
z	0	0.6543						MANTIDE	p	7	9	monitoring	250	l	1	pmcue	0	no	FR22F8	22	Femmina	2021-11-08_13h13.12.668	THAI_DOC	2021.2.3	Win32	58.71645822						0	83	83	83	1
z	1	0.8734						UVETTA	p	6	11	monitoring	500	parola	1	ong	0	no	FR22F8	22	Femmina	2021-11-08_13h13.12.668	THAI_DOC	2021.2.3	Win32	58.71645822						0	84	84	84	1
z	1	0.6454						ESILIO	p	6	41	monitoring	250	parola	1	ong	0	no	FR22F8	22	Femmina	2021-11-08_13h13.12.668	THAI_DOC	2021.2.3	Win32	58.71645822						0	85	85	85	1
m	1	0.841						RECRUTA	np	7	0	monitoring	500	nonparola	2	ong	0	no	FR22F8	22	Femmina	2021-11-08_13h13.12.668	THAI_DOC	2021.2.3	Win32	58.71645822						0	86	86	86	1
z	1	0.8912						TIMONE	p	7	31	monitoring	250	parola	1	ong	0	no	FR22F8	22	Femmina	2021-11-08_13h13.12.668	THAI_DOC	2021.2.3	Win32	58.71645822						0	87	87	87	1
z	1	0.9222						CAVOLO	p	6	13	monitoring	0	parola	1	ong	0	no	FR22F8	22	Femmina	2021-11-08_13h13.12.668	THAI_DOC	2021.2.3	Win32	58.71645822						0	88	88	88	1
z	0	1.0948						NOTTARE	np	7	0	monitoring	500	nonparola	2	ong	0	no	FR22F8	22	Femmina	2021-11-08_13h13.12.668	THAI_DOC	2021.2.3	Win32	58.71645822						0	89	89	89	1
z	1	0.7088						LICHENE	p	7	7	monitoring	0	parola	1	ong	0	no	FR22F8	22	Femmina	2021-11-08_13h13.12.668	THAI_DOC	2021.2.3	Win32	58.71645822						0	90	90	90	1
m	1	0.7612						PUSTINO	np	7	0	monitoring	500	nonparola	2	ong	0	no	FR22F8	22	Femmina	2021-11-08_13h13.12.668	THAI_DOC	2021.2.3	Win32	58.71645822						0	91	91	91	1
z	1	0.7407						MULINO	p	6	7	monitoring	0	parola	1	ong	0	no	FR22F8	22	Femmina	2021-11-08_13h13.12.668	THAI_DOC	2021.2.3	Win32	58.71645822						0	92	92	92	1
m	1	1.4528						VAROLO	np	6	0	monitoring	0	nonparola	2	ong	0	no	FR22F8	22	Femmina	2021-11-08_13h13.12.668	THAI_DOC	2021.2.3	Win32	58.71645822						0	93	93	93	1
l	1	1.0181						ENIGMA	p	6	9	monitoring	500	l	1	pmcue	0	no	FR22F8	22	Femmina	2021-11-08_13h13.12.668	THAI_DOC	2021.2.3	Win32	58.71645822						0	94	94	94	1
m	0	1.3523						NARICE	p	6	15	monitoring	250	parola	1	ong	0	no	FR22F8	22	Femmina	2021-11-08_13h13.12.668	THAI_DOC	2021.2.3	Win32	58.71645822						0	95	95	95	1
m	1	0.8679						CAVIDE	np	6	0	monitoring	500	nonparola	2	ong	0	no	FR22F8	22	Femmina	2021-11-08_13h13.12.668	THAI_DOC	2021.2.3	Win32	58.71645822						0	96	96	96	1
	0							VOLACE	np	6	0	monitoring	0	nonparola	2	ong	0	no	FR22F8	22	Femmina	2021-11-08_13h13.12.668	THAI_DOC	2021.2.3	Win32	58.71645822						0	97	97	97	1
z	0	0.8181						SADICE	np	6	0	monitoring	0	nonparola	2	ong	0	no	FR22F8	22	Femmina	2021-11-08_13h13.12.668	THAI_DOC	2021.2.3	Win32	58.71645822						0	98	98	98	1
z	1	0.7269						VORTICE	p	7	14	monitoring	250	parola	1	ong	0	no	FR22F8	22	Femmina	2021-11-08_13h13.12.668	THAI_DOC	2021.2.3	Win32	58.71645822						0	99	99	99	1
																			FR22F8	22	Femmina	2021-11-08_13h13.12.668	THAI_DOC	2021.2.3	Win32	58.71645822											y	1	9.0141	n	1	7.2238	y	0	3.4002
