# Supplementary material for: Thinking about it: the impact of COVID-19-related stimuli on prospective memory
Source: PeerJ. 2023 Nov 16;11:e16389. doi: 10.7717/peerj.16389 (PMC10657566; doi:10.7717/peerj.16389)
Supplement: Supplemental Information 4 — The raw data from both the task and the questionnaire. Both folders are divided in the three conditions (COV, DOC, and NEGA) depending on the presented video clip. [file peerj-11-16389-s004.zip › Data/RAW_Data_Task/DOC_version/SD23F9_doc.csv]

trial_key.keys	trial_key.corr	trial_key.rt	trials_loop_practice.thisRepN	trials_loop_practice.thisTrialN	trials_loop_practice.thisN	trials_loop_practice.thisIndex	trials_loop_practice.ran	stimolo	parolanonparola	lunghezza	frequenza	blocco	jitter	rispcorr	StimTrig	stim_type	stimulus_after	underline	ID_Soggetto*	Età*	Sesso	date	expName	psychopyVersion	OS	frameRate	trials_loop_baseline.thisRepN	trials_loop_baseline.thisTrialN	trials_loop_baseline.thisN	trials_loop_baseline.thisIndex	trials_loop_baseline.ran	trials_loop_attention.thisRepN	trials_loop_attention.thisTrialN	trials_loop_attention.thisN	trials_loop_attention.thisIndex	trials_loop_attention.ran	neutral1_key.keys	neutral1_key.corr	neutral1_key.rt	neutral1_key_2.keys	neutral1_key_2.corr	neutral1_key_2.rt	neutral1_key_3.keys	neutral1_key_3.corr	neutral1_key_3.rt
m	1	0.5262	0	0	0	0	1	ARANCIA	p	7	31	practice	500	parola	1	ong	0	no	SD23F9	23	femmina	2021-11-09_14h22.41.754	THAI_DOC	2021.2.3	Win32	59.74786401
z	1	0.6673	0	1	1	1	1	RECINA	np	6	0	practice	500	nonparola	2	ong	0	no	SD23F9	23	femmina	2021-11-09_14h22.41.754	THAI_DOC	2021.2.3	Win32	59.74786401
z	1	0.6206	0	2	2	2	1	TUCCANA	np	7	0	practice	250	nonparola	2	ong	0	no	SD23F9	23	femmina	2021-11-09_14h22.41.754	THAI_DOC	2021.2.3	Win32	59.74786401
m	1	0.6224	0	3	3	3	1	PETTINE	p	7	1	practice	0	parola	1	ong	0	no	SD23F9	23	femmina	2021-11-09_14h22.41.754	THAI_DOC	2021.2.3	Win32	59.74786401
z	1	0.7394	0	4	4	4	1	INFITO	np	6	0	practice	500	nonparola	2	ong	0	no	SD23F9	23	femmina	2021-11-09_14h22.41.754	THAI_DOC	2021.2.3	Win32	59.74786401
m	1	0.4974	0	5	5	5	1	GIUDICE	p	7	374	practice	500	parola	1	ong	0	no	SD23F9	23	femmina	2021-11-09_14h22.41.754	THAI_DOC	2021.2.3	Win32	59.74786401
m	1	0.5384	0	6	6	6	1	VOLANTE	p	7	89	practice	0	parola	1	ong	0	no	SD23F9	23	femmina	2021-11-09_14h22.41.754	THAI_DOC	2021.2.3	Win32	59.74786401
z	1	0.6193	0	7	7	7	1	CUBELA	np	6	0	practice	250	nonparola	2	ong	0	no	SD23F9	23	femmina	2021-11-09_14h22.41.754	THAI_DOC	2021.2.3	Win32	59.74786401
z	1	0.9679	0	8	8	8	1	LUGGINE	np	7	0	practice	0	nonparola	2	ong	0	no	SD23F9	23	femmina	2021-11-09_14h22.41.754	THAI_DOC	2021.2.3	Win32	59.74786401
m	1	0.8189	0	9	9	9	1	DISEGNO	p	7	201	practice	0	parola	1	ong	0	no	SD23F9	23	femmina	2021-11-09_14h22.41.754	THAI_DOC	2021.2.3	Win32	59.74786401
z	0	0.6377						RELITTO	p	7	8	baseline	500	parola	1	ong	0	no	SD23F9	23	femmina	2021-11-09_14h22.41.754	THAI_DOC	2021.2.3	Win32	59.74786401	0	0	0	0	1
m	1	0.6973						GERANIO	p	7	12	baseline	250	parola	1	ong	0	no	SD23F9	23	femmina	2021-11-09_14h22.41.754	THAI_DOC	2021.2.3	Win32	59.74786401	0	1	1	1	1
z	1	0.6777						VANANGA	np	7	0	baseline	0	nonparola	2	ong	0	no	SD23F9	23	femmina	2021-11-09_14h22.41.754	THAI_DOC	2021.2.3	Win32	59.74786401	0	2	2	2	1
m	1	0.6482						NATICA	p	6	5	baseline	250	parola	1	ong	0	no	SD23F9	23	femmina	2021-11-09_14h22.41.754	THAI_DOC	2021.2.3	Win32	59.74786401	0	3	3	3	1
z	1	0.8059						USTELLO	np	7	0	baseline	500	nonparola	2	ong	0	no	SD23F9	23	femmina	2021-11-09_14h22.41.754	THAI_DOC	2021.2.3	Win32	59.74786401	0	4	4	4	1
m	1	0.5996						METANO	p	6	17	baseline	250	parola	1	ong	0	no	SD23F9	23	femmina	2021-11-09_14h22.41.754	THAI_DOC	2021.2.3	Win32	59.74786401	0	5	5	5	1
z	1	0.721						FIURIA	np	6	0	baseline	500	nonparola	2	ong	0	no	SD23F9	23	femmina	2021-11-09_14h22.41.754	THAI_DOC	2021.2.3	Win32	59.74786401	0	6	6	6	1
m	1	0.613						SUGHERO	p	7	5	baseline	250	parola	1	ong	0	no	SD23F9	23	femmina	2021-11-09_14h22.41.754	THAI_DOC	2021.2.3	Win32	59.74786401	0	7	7	7	1
z	1	0.6989						PIROTA	np	6	0	baseline	250	nonparola	2	ong	0	no	SD23F9	23	femmina	2021-11-09_14h22.41.754	THAI_DOC	2021.2.3	Win32	59.74786401	0	8	8	8	1
z	1	0.7021						BAMBORA	np	7	0	baseline	0	nonparola	2	ong	0	no	SD23F9	23	femmina	2021-11-09_14h22.41.754	THAI_DOC	2021.2.3	Win32	59.74786401	0	9	9	9	1
m	1	0.5891						PETALO	p	6	27	baseline	250	parola	1	ong	0	no	SD23F9	23	femmina	2021-11-09_14h22.41.754	THAI_DOC	2021.2.3	Win32	59.74786401	0	10	10	10	1
m	1	0.7494						ELMETTO	p	7	5	baseline	0	parola	1	ong	0	no	SD23F9	23	femmina	2021-11-09_14h22.41.754	THAI_DOC	2021.2.3	Win32	59.74786401	0	11	11	11	1
z	1	0.5789						DOBILE	np	6	0	baseline	250	nonparola	2	ong	0	no	SD23F9	23	femmina	2021-11-09_14h22.41.754	THAI_DOC	2021.2.3	Win32	59.74786401	0	12	12	12	1
m	1	0.7164						BAVERO	p	6	7	baseline	0	parola	1	ong	0	no	SD23F9	23	femmina	2021-11-09_14h22.41.754	THAI_DOC	2021.2.3	Win32	59.74786401	0	13	13	13	1
z	0	0.652						VALENZA	p	7	10	baseline	500	parola	1	ong	0	no	SD23F9	23	femmina	2021-11-09_14h22.41.754	THAI_DOC	2021.2.3	Win32	59.74786401	0	14	14	14	1
z	1	0.6148						ORDONE	np	6	0	baseline	250	nonparola	2	ong	0	no	SD23F9	23	femmina	2021-11-09_14h22.41.754	THAI_DOC	2021.2.3	Win32	59.74786401	0	15	15	15	1
z	1	0.6674						TERPONE	np	7	0	baseline	250	nonparola	2	ong	0	no	SD23F9	23	femmina	2021-11-09_14h22.41.754	THAI_DOC	2021.2.3	Win32	59.74786401	0	16	16	16	1
m	1	0.6028						INCHINO	p	7	10	baseline	250	parola	1	ong	0	no	SD23F9	23	femmina	2021-11-09_14h22.41.754	THAI_DOC	2021.2.3	Win32	59.74786401	0	17	17	17	1
m	1	0.6809						ETTARO	p	6	31	baseline	0	parola	1	ong	0	no	SD23F9	23	femmina	2021-11-09_14h22.41.754	THAI_DOC	2021.2.3	Win32	59.74786401	0	18	18	18	1
z	1	0.6544						LUVACA	np	6	0	baseline	250	nonparola	2	ong	0	no	SD23F9	23	femmina	2021-11-09_14h22.41.754	THAI_DOC	2021.2.3	Win32	59.74786401	0	19	19	19	1
m	1	0.6501						DUETTO	p	6	23	baseline	500	parola	1	ong	0	no	SD23F9	23	femmina	2021-11-09_14h22.41.754	THAI_DOC	2021.2.3	Win32	59.74786401	0	20	20	20	1
z	1	0.731						PUPILE	np	6	0	baseline	250	nonparola	2	ong	0	no	SD23F9	23	femmina	2021-11-09_14h22.41.754	THAI_DOC	2021.2.3	Win32	59.74786401	0	21	21	21	1
z	1	0.6517						STOVACO	np	7	0	baseline	0	nonparola	2	ong	0	no	SD23F9	23	femmina	2021-11-09_14h22.41.754	THAI_DOC	2021.2.3	Win32	59.74786401	0	22	22	22	1
m	1	0.6359						BARILE	p	6	7	baseline	500	parola	1	ong	0	no	SD23F9	23	femmina	2021-11-09_14h22.41.754	THAI_DOC	2021.2.3	Win32	59.74786401	0	23	23	23	1
z	1	0.6487						RANAIO	np	6	0	baseline	250	nonparola	2	ong	0	no	SD23F9	23	femmina	2021-11-09_14h22.41.754	THAI_DOC	2021.2.3	Win32	59.74786401	0	24	24	24	1
m	1	0.6372						CAVERNA	p	7	14	baseline	250	parola	1	ong	0	no	SD23F9	23	femmina	2021-11-09_14h22.41.754	THAI_DOC	2021.2.3	Win32	59.74786401	0	25	25	25	1
z	1	0.6506						ROTOIA	np	7	0	baseline	500	nonparola	2	ong	0	no	SD23F9	23	femmina	2021-11-09_14h22.41.754	THAI_DOC	2021.2.3	Win32	59.74786401	0	26	26	26	1
z	0	0.8481						ALTURA	p	6	8	baseline	500	parola	1	ong	0	no	SD23F9	23	femmina	2021-11-09_14h22.41.754	THAI_DOC	2021.2.3	Win32	59.74786401	0	27	27	27	1
m	1	0.5438						DIPINTO	p	7	21	baseline	0	parola	1	ong	0	no	SD23F9	23	femmina	2021-11-09_14h22.41.754	THAI_DOC	2021.2.3	Win32	59.74786401	0	28	28	28	1
m	1	0.6002						LEGUME	p	6	11	baseline	250	parola	1	ong	0	no	SD23F9	23	femmina	2021-11-09_14h22.41.754	THAI_DOC	2021.2.3	Win32	59.74786401	0	29	29	29	1
z	1	0.5483						FEDINO	np	6	0	baseline	500	nonparola	2	ong	0	no	SD23F9	23	femmina	2021-11-09_14h22.41.754	THAI_DOC	2021.2.3	Win32	59.74786401	0	30	30	30	1
m	1	0.6317						MENSOLA	p	7	7	baseline	0	parola	1	ong	0	no	SD23F9	23	femmina	2021-11-09_14h22.41.754	THAI_DOC	2021.2.3	Win32	59.74786401	0	31	31	31	1
z	1	0.6625						ALCUME	np	6	0	baseline	500	nonparola	2	ong	0	no	SD23F9	23	femmina	2021-11-09_14h22.41.754	THAI_DOC	2021.2.3	Win32	59.74786401	0	32	32	32	1
m	1	0.6207						INNESTO	p	6	13	baseline	0	parola	1	ong	0	no	SD23F9	23	femmina	2021-11-09_14h22.41.754	THAI_DOC	2021.2.3	Win32	59.74786401	0	33	33	33	1
z	1	0.6315						LAVENDA	np	7	0	baseline	0	nonparola	2	ong	0	no	SD23F9	23	femmina	2021-11-09_14h22.41.754	THAI_DOC	2021.2.3	Win32	59.74786401	0	34	34	34	1
z	0	0.6147						SLAVINA	p	7	5	baseline	500	parola	1	ong	0	no	SD23F9	23	femmina	2021-11-09_14h22.41.754	THAI_DOC	2021.2.3	Win32	59.74786401	0	35	35	35	1
m	1	0.5975						ORMONE	p	6	6	baseline	500	parola	1	ong	0	no	SD23F9	23	femmina	2021-11-09_14h22.41.754	THAI_DOC	2021.2.3	Win32	59.74786401	0	36	36	36	1
z	1	0.6518						UMIONE	np	6	0	baseline	0	nonparola	2	ong	0	no	SD23F9	23	femmina	2021-11-09_14h22.41.754	THAI_DOC	2021.2.3	Win32	59.74786401	0	37	37	37	1
m	1	0.5188						SALAME	p	6	14	baseline	0	parola	1	ong	0	no	SD23F9	23	femmina	2021-11-09_14h22.41.754	THAI_DOC	2021.2.3	Win32	59.74786401	0	38	38	38	1
z	1	0.7141						GANDOLA	np	7	0	baseline	500	nonparola	2	ong	0	no	SD23F9	23	femmina	2021-11-09_14h22.41.754	THAI_DOC	2021.2.3	Win32	59.74786401	0	39	39	39	1
z	1	0.7166						DIGEGNO	np	7	0	baseline	500	nonparola	2	ong	0	no	SD23F9	23	femmina	2021-11-09_14h22.41.754	THAI_DOC	2021.2.3	Win32	59.74786401	0	40	40	40	1
z	1	0.6479						BACRECA	np	7	0	baseline	0	nonparola	2	ong	0	no	SD23F9	23	femmina	2021-11-09_14h22.41.754	THAI_DOC	2021.2.3	Win32	59.74786401	0	41	41	41	1
m	1	0.5975						RUDERE	p	6	8	baseline	250	parola	1	ong	0	no	SD23F9	23	femmina	2021-11-09_14h22.41.754	THAI_DOC	2021.2.3	Win32	59.74786401	0	42	42	42	1
z	1	0.6481						OSCITE	np	6	0	baseline	250	nonparola	2	ong	0	no	SD23F9	23	femmina	2021-11-09_14h22.41.754	THAI_DOC	2021.2.3	Win32	59.74786401	0	43	43	43	1
m	1	0.559						NETTARE	p	7	14	baseline	500	parola	1	ong	0	no	SD23F9	23	femmina	2021-11-09_14h22.41.754	THAI_DOC	2021.2.3	Win32	59.74786401	0	44	44	44	1
z	1	0.6644						PENTERA	np	7	0	baseline	0	nonparola	2	ong	0	no	SD23F9	23	femmina	2021-11-09_14h22.41.754	THAI_DOC	2021.2.3	Win32	59.74786401	0	45	45	45	1
z	1	0.6311						NEBOZIO	np	7	0	baseline	250	nonparola	2	ong	0	no	SD23F9	23	femmina	2021-11-09_14h22.41.754	THAI_DOC	2021.2.3	Win32	59.74786401	0	46	46	46	1
m	1	0.5523						ZATTERA	p	7	14	baseline	500	parola	1	ong	0	no	SD23F9	23	femmina	2021-11-09_14h22.41.754	THAI_DOC	2021.2.3	Win32	59.74786401	0	47	47	47	1
z	0	0.8862						LAMIERA	p	7	11	baseline	500	parola	1	ong	0	no	SD23F9	23	femmina	2021-11-09_14h22.41.754	THAI_DOC	2021.2.3	Win32	59.74786401	0	48	48	48	1
z	1	1.3265						CULINA	np	6	0	baseline	500	nonparola	2	ong	0	no	SD23F9	23	femmina	2021-11-09_14h22.41.754	THAI_DOC	2021.2.3	Win32	59.74786401	0	49	49	49	1
m	1	0.5633						FALANGE	p	7	9	baseline	250	parola	1	ong	0	no	SD23F9	23	femmina	2021-11-09_14h22.41.754	THAI_DOC	2021.2.3	Win32	59.74786401	0	50	50	50	1
m	1	0.9206						PEDALE	p	6	16	baseline	500	parola	1	ong	0	no	SD23F9	23	femmina	2021-11-09_14h22.41.754	THAI_DOC	2021.2.3	Win32	59.74786401	0	51	51	51	1
z	1	0.7883						METARDO	np	7	0	baseline	500	nonparola	2	ong	0	no	SD23F9	23	femmina	2021-11-09_14h22.41.754	THAI_DOC	2021.2.3	Win32	59.74786401	0	52	52	52	1
m	1	0.6382						EMPORIO	p	7	3	baseline	250	parola	1	ong	0	no	SD23F9	23	femmina	2021-11-09_14h22.41.754	THAI_DOC	2021.2.3	Win32	59.74786401	0	53	53	53	1
z	1	0.6171						TAPORE	np	6	0	baseline	0	nonparola	2	ong	0	no	SD23F9	23	femmina	2021-11-09_14h22.41.754	THAI_DOC	2021.2.3	Win32	59.74786401	0	54	54	54	1
z	1	0.6362						DENTIDE	np	7	0	baseline	250	nonparola	2	ong	0	no	SD23F9	23	femmina	2021-11-09_14h22.41.754	THAI_DOC	2021.2.3	Win32	59.74786401	0	55	55	55	1
z	1	0.9179						SEPERTO	np	7	0	baseline	500	nonparola	2	ong	0	no	SD23F9	23	femmina	2021-11-09_14h22.41.754	THAI_DOC	2021.2.3	Win32	59.74786401	0	56	56	56	1
m	1	0.5979						MUCOSA	p	6	6	baseline	500	parola	1	ong	0	no	SD23F9	23	femmina	2021-11-09_14h22.41.754	THAI_DOC	2021.2.3	Win32	59.74786401	0	57	57	57	1
z	1	0.6184						BECULLA	np	7	0	baseline	250	nonparola	2	ong	0	no	SD23F9	23	femmina	2021-11-09_14h22.41.754	THAI_DOC	2021.2.3	Win32	59.74786401	0	58	58	58	1
z	0	0.8383						FUCINA	p	6	8	baseline	250	parola	1	ong	0	no	SD23F9	23	femmina	2021-11-09_14h22.41.754	THAI_DOC	2021.2.3	Win32	59.74786401	0	59	59	59	1
m	1	0.558						ECLISSI	p	7	5	baseline	0	parola	1	ong	0	no	SD23F9	23	femmina	2021-11-09_14h22.41.754	THAI_DOC	2021.2.3	Win32	59.74786401	0	60	60	60	1
m	1	0.5505						TROFEO	p	6	23	baseline	250	parola	1	ong	0	no	SD23F9	23	femmina	2021-11-09_14h22.41.754	THAI_DOC	2021.2.3	Win32	59.74786401	0	61	61	61	1
m	1	0.5793						ROTTAME	p	7	7	baseline	0	parola	1	ong	0	no	SD23F9	23	femmina	2021-11-09_14h22.41.754	THAI_DOC	2021.2.3	Win32	59.74786401	0	62	62	62	1
z	1	0.7345						MENDOLO	np	7	0	baseline	500	nonparola	2	ong	0	no	SD23F9	23	femmina	2021-11-09_14h22.41.754	THAI_DOC	2021.2.3	Win32	59.74786401	0	63	63	63	1
z	1	0.5885						ARSINE	np	6	0	baseline	250	nonparola	2	ong	0	no	SD23F9	23	femmina	2021-11-09_14h22.41.754	THAI_DOC	2021.2.3	Win32	59.74786401	0	64	64	64	1
m	1	0.6879						TISANA	p	6	7	baseline	0	parola	1	ong	0	no	SD23F9	23	femmina	2021-11-09_14h22.41.754	THAI_DOC	2021.2.3	Win32	59.74786401	0	65	65	65	1
z	1	0.7014						ORLINO	np	6	0	baseline	0	nonparola	2	ong	0	no	SD23F9	23	femmina	2021-11-09_14h22.41.754	THAI_DOC	2021.2.3	Win32	59.74786401	0	66	66	66	1
m	1	0.6853						ARINGA	p	6	9	baseline	500	parola	1	ong	0	no	SD23F9	23	femmina	2021-11-09_14h22.41.754	THAI_DOC	2021.2.3	Win32	59.74786401	0	67	67	67	1
z	1	0.6493						TENGINE	np	7	0	baseline	0	nonparola	2	ong	0	no	SD23F9	23	femmina	2021-11-09_14h22.41.754	THAI_DOC	2021.2.3	Win32	59.74786401	0	68	68	68	1
m	1	0.6246						ATTICO	p	6	6	baseline	500	parola	1	ong	0	no	SD23F9	23	femmina	2021-11-09_14h22.41.754	THAI_DOC	2021.2.3	Win32	59.74786401	0	69	69	69	1
z	1	0.589						VENORE	np	6	0	baseline	250	nonparola	2	ong	0	no	SD23F9	23	femmina	2021-11-09_14h22.41.754	THAI_DOC	2021.2.3	Win32	59.74786401	0	70	70	70	1
z	0	0.5837						DARSENA	p	7	9	baseline	0	parola	1	ong	0	no	SD23F9	23	femmina	2021-11-09_14h22.41.754	THAI_DOC	2021.2.3	Win32	59.74786401	0	71	71	71	1
z	1	0.8168						ALCIERE	np	7	0	baseline	250	nonparola	2	ong	0	no	SD23F9	23	femmina	2021-11-09_14h22.41.754	THAI_DOC	2021.2.3	Win32	59.74786401	0	72	72	72	1
z	1	0.6796						ENTIMO	np	6	0	baseline	0	nonparola	2	ong	0	no	SD23F9	23	femmina	2021-11-09_14h22.41.754	THAI_DOC	2021.2.3	Win32	59.74786401	0	73	73	73	1
m	1	0.7313						LIVIDO	p	6	8	baseline	500	parola	1	ong	0	no	SD23F9	23	femmina	2021-11-09_14h22.41.754	THAI_DOC	2021.2.3	Win32	59.74786401	0	74	74	74	1
m	1	0.5849						NAUSEA	p	6	15	baseline	0	parola	1	ong	0	no	SD23F9	23	femmina	2021-11-09_14h22.41.754	THAI_DOC	2021.2.3	Win32	59.74786401	0	75	75	75	1
z	1	0.5975						VERCACE	np	7	0	baseline	500	nonparola	2	ong	0	no	SD23F9	23	femmina	2021-11-09_14h22.41.754	THAI_DOC	2021.2.3	Win32	59.74786401	0	76	76	76	1
z	0	0.5857						COFANO	p	6	9	baseline	0	parola	1	ong	0	no	SD23F9	23	femmina	2021-11-09_14h22.41.754	THAI_DOC	2021.2.3	Win32	59.74786401	0	77	77	77	1
z	1	0.5838						USPICIO	np	7	0	baseline	250	nonparola	2	ong	0	no	SD23F9	23	femmina	2021-11-09_14h22.41.754	THAI_DOC	2021.2.3	Win32	59.74786401	0	78	78	78	1
m	1	0.5896						IMBUTO	p	6	9	baseline	0	parola	1	ong	0	no	SD23F9	23	femmina	2021-11-09_14h22.41.754	THAI_DOC	2021.2.3	Win32	59.74786401	0	79	79	79	1
z	1	0.5857						SADIVA	np	6	0	baseline	500	nonparola	2	ong	0	no	SD23F9	23	femmina	2021-11-09_14h22.41.754	THAI_DOC	2021.2.3	Win32	59.74786401	0	80	80	80	1
m	1	0.582						BOZZOLO	p	7	7	baseline	0	parola	1	ong	0	no	SD23F9	23	femmina	2021-11-09_14h22.41.754	THAI_DOC	2021.2.3	Win32	59.74786401	0	81	81	81	1
z	1	0.6485						OMPICCIO	np	7	0	baseline	0	nonparola	2	ong	0	no	SD23F9	23	femmina	2021-11-09_14h22.41.754	THAI_DOC	2021.2.3	Win32	59.74786401	0	82	82	82	1
z	1	0.6703						LIMPONE	np	7	0	baseline	500	nonparola	2	ong	0	no	SD23F9	23	femmina	2021-11-09_14h22.41.754	THAI_DOC	2021.2.3	Win32	59.74786401	0	83	83	83	1
z	1	0.9486						NARCICO	np	7	0	baseline	250	nonparola	2	ong	0	no	SD23F9	23	femmina	2021-11-09_14h22.41.754	THAI_DOC	2021.2.3	Win32	59.74786401	0	84	84	84	1
m	1	0.6812						PASCOLO	p	7	7	baseline	0	parola	1	ong	0	no	SD23F9	23	femmina	2021-11-09_14h22.41.754	THAI_DOC	2021.2.3	Win32	59.74786401	0	85	85	85	1
z	1	0.7324						INSOGNA	np	7	0	baseline	250	nonparola	2	ong	0	no	SD23F9	23	femmina	2021-11-09_14h22.41.754	THAI_DOC	2021.2.3	Win32	59.74786401	0	86	86	86	1
m	1	0.9253						PATINA	p	6	14	baseline	250	parola	1	ong	0	no	SD23F9	23	femmina	2021-11-09_14h22.41.754	THAI_DOC	2021.2.3	Win32	59.74786401	0	87	87	87	1
z	1	0.6642						ADOLTO	np	7	0	baseline	0	nonparola	2	ong	0	no	SD23F9	23	femmina	2021-11-09_14h22.41.754	THAI_DOC	2021.2.3	Win32	59.74786401	0	88	88	88	1
m	1	0.6102						UTENTE	p	6	34	baseline	0	parola	1	ong	0	no	SD23F9	23	femmina	2021-11-09_14h22.41.754	THAI_DOC	2021.2.3	Win32	59.74786401	0	89	89	89	1
z	1	0.6157						CIPELLA	np	7	0	baseline	500	nonparola	2	ong	0	no	SD23F9	23	femmina	2021-11-09_14h22.41.754	THAI_DOC	2021.2.3	Win32	59.74786401	0	90	90	90	1
m	1	0.5621						GINEPRO	p	7	10	baseline	0	parola	1	ong	0	no	SD23F9	23	femmina	2021-11-09_14h22.41.754	THAI_DOC	2021.2.3	Win32	59.74786401	0	91	91	91	1
z	1	0.7123						NONATO	np	6	0	baseline	500	nonparola	2	ong	0	no	SD23F9	23	femmina	2021-11-09_14h22.41.754	THAI_DOC	2021.2.3	Win32	59.74786401	0	92	92	92	1
m	1	0.5961						CALICE	p	6	10	baseline	0	parola	1	ong	0	no	SD23F9	23	femmina	2021-11-09_14h22.41.754	THAI_DOC	2021.2.3	Win32	59.74786401	0	93	93	93	1
m	1	0.5507						TORACE	p	6	31	baseline	250	parola	1	ong	0	no	SD23F9	23	femmina	2021-11-09_14h22.41.754	THAI_DOC	2021.2.3	Win32	59.74786401	0	94	94	94	1
m	1	0.5674						REDINE	p	6	8	baseline	500	parola	1	ong	0	no	SD23F9	23	femmina	2021-11-09_14h22.41.754	THAI_DOC	2021.2.3	Win32	59.74786401	0	95	95	95	1
m	1	0.7377						GOMITO	p	6	35	baseline	0	parola	1	ong	0	no	SD23F9	23	femmina	2021-11-09_14h22.41.754	THAI_DOC	2021.2.3	Win32	59.74786401	0	96	96	96	1
z	1	0.679						INGENSO	np	7	0	baseline	500	nonparola	2	ong	0	no	SD23F9	23	femmina	2021-11-09_14h22.41.754	THAI_DOC	2021.2.3	Win32	59.74786401	0	97	97	97	1
z	1	0.7701						COVALLO	np	7	0	baseline	250	nonparola	2	ong	0	no	SD23F9	23	femmina	2021-11-09_14h22.41.754	THAI_DOC	2021.2.3	Win32	59.74786401	0	98	98	98	1
m	1	0.5459						MONACO	p	6	24	baseline	250	parola	1	ong	0	no	SD23F9	23	femmina	2021-11-09_14h22.41.754	THAI_DOC	2021.2.3	Win32	59.74786401	0	99	99	99	1
m	1	1.4856						DILUVIO	p	7	34	monitoring	0	parola	1	ong	0	no	SD23F9	23	femmina	2021-11-09_14h22.41.754	THAI_DOC	2021.2.3	Win32	59.74786401						0	0	0	0	1
z	1	0.868						PADATO	np	6	0	monitoring	250	nonparola	2	ong	0	no	SD23F9	23	femmina	2021-11-09_14h22.41.754	THAI_DOC	2021.2.3	Win32	59.74786401						0	1	1	1	1
m	1	0.9951						STIVALE	p	7	10	monitoring	0	parola	1	ong	0	no	SD23F9	23	femmina	2021-11-09_14h22.41.754	THAI_DOC	2021.2.3	Win32	59.74786401						0	2	2	2	1
z	1	0.9043						BAMMINO	np	7	0	monitoring	0	nonparola	2	ong	0	no	SD23F9	23	femmina	2021-11-09_14h22.41.754	THAI_DOC	2021.2.3	Win32	59.74786401						0	3	3	3	1
z	1	1.4187						NUDOLA	np	6	0	monitoring	250	nonparola	2	ong	0	no	SD23F9	23	femmina	2021-11-09_14h22.41.754	THAI_DOC	2021.2.3	Win32	59.74786401						0	4	4	4	1
m	1	0.818						ZAMPINO	p	7	6	monitoring	500	parola	1	ong	0	no	SD23F9	23	femmina	2021-11-09_14h22.41.754	THAI_DOC	2021.2.3	Win32	59.74786401						0	5	5	5	1
m	1	0.7535						CALDAIA	p	7	12	monitoring	250	parola	1	ong	0	no	SD23F9	23	femmina	2021-11-09_14h22.41.754	THAI_DOC	2021.2.3	Win32	59.74786401						0	6	6	6	1
z	1	0.9027						FULGINE	np	7	0	monitoring	0	nonparola	2	ong	0	no	SD23F9	23	femmina	2021-11-09_14h22.41.754	THAI_DOC	2021.2.3	Win32	59.74786401						0	7	7	7	1
m	1	1.0035						URANIO	p	6	9	monitoring	250	parola	1	ong	0	no	SD23F9	23	femmina	2021-11-09_14h22.41.754	THAI_DOC	2021.2.3	Win32	59.74786401						0	8	8	8	1
z	1	0.7692						APISSO	np	6	0	monitoring	500	nonparola	2	ong	0	no	SD23F9	23	femmina	2021-11-09_14h22.41.754	THAI_DOC	2021.2.3	Win32	59.74786401						0	9	9	9	1
z	0	1.0525						CAGERMA	np	7	0	monitoring	0	l	2	pmcue	0	no	SD23F9	23	femmina	2021-11-09_14h22.41.754	THAI_DOC	2021.2.3	Win32	59.74786401						0	10	10	10	1
m	1	0.8573						TAZZINA	p	7	10	monitoring	250	parola	1	ong	0	no	SD23F9	23	femmina	2021-11-09_14h22.41.754	THAI_DOC	2021.2.3	Win32	59.74786401						0	11	11	11	1
m	1	0.6765						VAPORE	p	6	40	monitoring	0	parola	1	ong	0	no	SD23F9	23	femmina	2021-11-09_14h22.41.754	THAI_DOC	2021.2.3	Win32	59.74786401						0	12	12	12	1
z	1	0.7237						FEDORE	np	6	0	monitoring	250	nonparola	2	ong	0	no	SD23F9	23	femmina	2021-11-09_14h22.41.754	THAI_DOC	2021.2.3	Win32	59.74786401						0	13	13	13	1
m	1	0.8215						MONTONE	p	7	8	monitoring	250	parola	1	ong	0	no	SD23F9	23	femmina	2021-11-09_14h22.41.754	THAI_DOC	2021.2.3	Win32	59.74786401						0	14	14	14	1
z	1	0.8018						CANEZZA	np	7	0	monitoring	0	nonparola	2	ong	0	no	SD23F9	23	femmina	2021-11-09_14h22.41.754	THAI_DOC	2021.2.3	Win32	59.74786401						0	15	15	15	1
z	1	1.0856						RAGINA	np	6	0	monitoring	250	nonparola	2	ong	0	no	SD23F9	23	femmina	2021-11-09_14h22.41.754	THAI_DOC	2021.2.3	Win32	59.74786401						0	16	16	16	1
m	1	0.6739						AGNELLO	p	7	17	monitoring	250	parola	1	ong	0	no	SD23F9	23	femmina	2021-11-09_14h22.41.754	THAI_DOC	2021.2.3	Win32	59.74786401						0	17	17	17	1
z	1	0.7406						PINARIO	np	7	0	monitoring	250	nonparola	2	ong	0	no	SD23F9	23	femmina	2021-11-09_14h22.41.754	THAI_DOC	2021.2.3	Win32	59.74786401						0	18	18	18	1
z	1	1.3073						INDANO	np	6	0	monitoring	500	nonparola	2	ong	0	no	SD23F9	23	femmina	2021-11-09_14h22.41.754	THAI_DOC	2021.2.3	Win32	59.74786401						0	19	19	19	1
m	1	0.6352						BISTURI	p	7	8	monitoring	250	parola	1	ong	0	no	SD23F9	23	femmina	2021-11-09_14h22.41.754	THAI_DOC	2021.2.3	Win32	59.74786401						0	20	20	20	1
z	1	1.0708						SECONTO	np	7	0	monitoring	250	nonparola	2	ong	0	no	SD23F9	23	femmina	2021-11-09_14h22.41.754	THAI_DOC	2021.2.3	Win32	59.74786401						0	21	21	21	1
l	1	0.6618						POMATA	p	6	0	monitoring	500	l	1	pmcue	0	no	SD23F9	23	femmina	2021-11-09_14h22.41.754	THAI_DOC	2021.2.3	Win32	59.74786401						0	22	22	22	1
z	1	0.8859						UMETTA	np	6	0	monitoring	250	nonparola	2	ong	0	no	SD23F9	23	femmina	2021-11-09_14h22.41.754	THAI_DOC	2021.2.3	Win32	59.74786401						0	23	23	23	1
m	1	0.7015						FRUSCIO	p	7	9	monitoring	0	parola	1	ong	0	no	SD23F9	23	femmina	2021-11-09_14h22.41.754	THAI_DOC	2021.2.3	Win32	59.74786401						0	24	24	24	1
m	1	0.9527						ORDIGNO	p	7	15	monitoring	250	parola	1	ong	0	no	SD23F9	23	femmina	2021-11-09_14h22.41.754	THAI_DOC	2021.2.3	Win32	59.74786401						0	25	25	25	1
m	0	1.2802						METALO	np	6	0	monitoring	0	nonparola	2	ong	0	no	SD23F9	23	femmina	2021-11-09_14h22.41.754	THAI_DOC	2021.2.3	Win32	59.74786401						0	26	26	26	1
z	1	0.8547						GAVERA	np	6	0	monitoring	500	nonparola	2	ong	0	no	SD23F9	23	femmina	2021-11-09_14h22.41.754	THAI_DOC	2021.2.3	Win32	59.74786401						0	27	27	27	1
m	1	0.8221						INSERTO	p	7	9	monitoring	0	parola	1	ong	0	no	SD23F9	23	femmina	2021-11-09_14h22.41.754	THAI_DOC	2021.2.3	Win32	59.74786401						0	28	28	28	1
m	1	1.1045						VICARIO	p	7	9	monitoring	500	parola	1	ong	0	no	SD23F9	23	femmina	2021-11-09_14h22.41.754	THAI_DOC	2021.2.3	Win32	59.74786401						0	29	29	29	1
z	1	1.0519						ACENDA	np	6	0	monitoring	0	nonparola	2	ong	0	no	SD23F9	23	femmina	2021-11-09_14h22.41.754	THAI_DOC	2021.2.3	Win32	59.74786401						0	30	30	30	1
m	1	0.8396						DECADE	p	6	7	monitoring	0	parola	1	ong	0	no	SD23F9	23	femmina	2021-11-09_14h22.41.754	THAI_DOC	2021.2.3	Win32	59.74786401						0	31	31	31	1
z	1	1.0522						PALETE	np	6	0	monitoring	500	nonparola	2	ong	0	no	SD23F9	23	femmina	2021-11-09_14h22.41.754	THAI_DOC	2021.2.3	Win32	59.74786401						0	32	32	32	1
m	1	1.2226						SENAPE	p	6	17	monitoring	500	parola	1	ong	0	no	SD23F9	23	femmina	2021-11-09_14h22.41.754	THAI_DOC	2021.2.3	Win32	59.74786401						0	33	33	33	1
z	1	0.8345						TENTONO	np	7	0	monitoring	0	nonparola	2	ong	0	no	SD23F9	23	femmina	2021-11-09_14h22.41.754	THAI_DOC	2021.2.3	Win32	59.74786401						0	34	34	34	1
l	1	0.7541						MANICO	p	6	12	monitoring	0	l	1	pmcue	0	no	SD23F9	23	femmina	2021-11-09_14h22.41.754	THAI_DOC	2021.2.3	Win32	59.74786401						0	35	35	35	1
m	1	0.6854						GETTONE	p	7	5	monitoring	250	parola	1	ong	0	no	SD23F9	23	femmina	2021-11-09_14h22.41.754	THAI_DOC	2021.2.3	Win32	59.74786401						0	36	36	36	1
z	1	0.8722						CALERA	np	6	0	monitoring	500	nonparola	2	ong	0	no	SD23F9	23	femmina	2021-11-09_14h22.41.754	THAI_DOC	2021.2.3	Win32	59.74786401						0	37	37	37	1
m	1	0.7929						USTIONE	p	7	20	monitoring	500	parola	1	ong	0	no	SD23F9	23	femmina	2021-11-09_14h22.41.754	THAI_DOC	2021.2.3	Win32	59.74786401						0	38	38	38	1
m	1	1.8351						LEGNAME	p	7	7	monitoring	0	parola	1	ong	0	no	SD23F9	23	femmina	2021-11-09_14h22.41.754	THAI_DOC	2021.2.3	Win32	59.74786401						0	39	39	39	1
z	1	0.7345						MODIVO	np	6	0	monitoring	0	nonparola	2	ong	0	no	SD23F9	23	femmina	2021-11-09_14h22.41.754	THAI_DOC	2021.2.3	Win32	59.74786401						0	40	40	40	1
m	1	1.1394						RADURA	p	6	9	monitoring	0	parola	1	ong	0	no	SD23F9	23	femmina	2021-11-09_14h22.41.754	THAI_DOC	2021.2.3	Win32	59.74786401						0	41	41	41	1
z	1	0.6577						TUANTO	np	6	0	monitoring	250	nonparola	2	ong	0	no	SD23F9	23	femmina	2021-11-09_14h22.41.754	THAI_DOC	2021.2.3	Win32	59.74786401						0	42	42	42	1
m	1	0.6798						PICCONE	p	7	11	monitoring	0	parola	1	ong	0	no	SD23F9	23	femmina	2021-11-09_14h22.41.754	THAI_DOC	2021.2.3	Win32	59.74786401						0	43	43	43	1
z	1	0.6232						LACREME	np	7	0	monitoring	250	nonparola	2	ong	0	no	SD23F9	23	femmina	2021-11-09_14h22.41.754	THAI_DOC	2021.2.3	Win32	59.74786401						0	44	44	44	1
z	1	1.0105						DILITTA	np	7	0	monitoring	500	nonparola	2	ong	0	no	SD23F9	23	femmina	2021-11-09_14h22.41.754	THAI_DOC	2021.2.3	Win32	59.74786401						0	45	45	45	1
l	1	0.7186						TOMANTE	np	7	0	monitoring	0	l	2	pmcue	0	no	SD23F9	23	femmina	2021-11-09_14h22.41.754	THAI_DOC	2021.2.3	Win32	59.74786401						0	46	46	46	1
m	1	0.7353						OTTONE	p	6	17	monitoring	500	parola	1	ong	0	no	SD23F9	23	femmina	2021-11-09_14h22.41.754	THAI_DOC	2021.2.3	Win32	59.74786401						0	47	47	47	1
m	1	0.7269						GAZEBO	p	6	8	monitoring	0	parola	1	ong	0	no	SD23F9	23	femmina	2021-11-09_14h22.41.754	THAI_DOC	2021.2.3	Win32	59.74786401						0	48	48	48	1
z	1	0.7095						NENICO	np	6	0	monitoring	250	nonparola	2	ong	0	no	SD23F9	23	femmina	2021-11-09_14h22.41.754	THAI_DOC	2021.2.3	Win32	59.74786401						0	49	49	49	1
m	1	0.6863						ARPIONE	p	7	12	monitoring	250	parola	1	ong	0	no	SD23F9	23	femmina	2021-11-09_14h22.41.754	THAI_DOC	2021.2.3	Win32	59.74786401						0	50	50	50	1
z	1	1.8053						VANIGIA	np	7	0	monitoring	500	nonparola	2	ong	0	no	SD23F9	23	femmina	2021-11-09_14h22.41.754	THAI_DOC	2021.2.3	Win32	59.74786401						0	51	51	51	1
z	1	0.6555						EBLISSE	np	7	0	monitoring	0	nonparola	2	ong	0	no	SD23F9	23	femmina	2021-11-09_14h22.41.754	THAI_DOC	2021.2.3	Win32	59.74786401						0	52	52	52	1
m	1	0.6726						CARTINA	p	7	13	monitoring	250	parola	1	ong	0	no	SD23F9	23	femmina	2021-11-09_14h22.41.754	THAI_DOC	2021.2.3	Win32	59.74786401						0	53	53	53	1
z	1	0.6852						TECITA	np	6	0	monitoring	500	nonparola	2	ong	0	no	SD23F9	23	femmina	2021-11-09_14h22.41.754	THAI_DOC	2021.2.3	Win32	59.74786401						0	54	54	54	1
m	1	1.5072						FELINO	p	6	9	monitoring	500	parola	1	ong	0	no	SD23F9	23	femmina	2021-11-09_14h22.41.754	THAI_DOC	2021.2.3	Win32	59.74786401						0	55	55	55	1
z	1	1.6013						GINEVRO	np	7	0	monitoring	250	nonparola	2	ong	0	no	SD23F9	23	femmina	2021-11-09_14h22.41.754	THAI_DOC	2021.2.3	Win32	59.74786401						0	56	56	56	1
z	1	0.8558						ELANCO	np	6	0	monitoring	250	nonparola	2	ong	0	no	SD23F9	23	femmina	2021-11-09_14h22.41.754	THAI_DOC	2021.2.3	Win32	59.74786401						0	57	57	57	1
m	1	0.6427						BIDONE	p	6	13	monitoring	0	parola	1	ong	0	no	SD23F9	23	femmina	2021-11-09_14h22.41.754	THAI_DOC	2021.2.3	Win32	59.74786401						0	58	58	58	1
m	1	0.9739						LEMURE	p	6	3	monitoring	500	parola	1	ong	0	no	SD23F9	23	femmina	2021-11-09_14h22.41.754	THAI_DOC	2021.2.3	Win32	59.74786401						0	59	59	59	1
m	0	0.6663						SAGOMA	p	6	0	monitoring	250	l	1	pmcue	0	no	SD23F9	23	femmina	2021-11-09_14h22.41.754	THAI_DOC	2021.2.3	Win32	59.74786401						0	60	60	60	1
m	1	0.6048						REPERTO	p	7	7	monitoring	0	parola	1	ong	0	no	SD23F9	23	femmina	2021-11-09_14h22.41.754	THAI_DOC	2021.2.3	Win32	59.74786401						0	61	61	61	1
z	1	0.9537						MIDULLO	np	7	0	monitoring	250	nonparola	2	ong	0	no	SD23F9	23	femmina	2021-11-09_14h22.41.754	THAI_DOC	2021.2.3	Win32	59.74786401						0	62	62	62	1
z	1	1.8034						DANNOLA	np	7	0	monitoring	500	nonparola	2	ong	0	no	SD23F9	23	femmina	2021-11-09_14h22.41.754	THAI_DOC	2021.2.3	Win32	59.74786401						0	63	63	63	1
m	1	0.5567						ORFANO	p	6	9	monitoring	500	parola	1	ong	0	no	SD23F9	23	femmina	2021-11-09_14h22.41.754	THAI_DOC	2021.2.3	Win32	59.74786401						0	64	64	64	1
z	1	1.2047						BANENA	np	6	0	monitoring	250	nonparola	2	ong	0	no	SD23F9	23	femmina	2021-11-09_14h22.41.754	THAI_DOC	2021.2.3	Win32	59.74786401						0	65	65	65	1
z	1	0.6879						FERPATA	np	7	0	monitoring	0	nonparola	2	ong	0	no	SD23F9	23	femmina	2021-11-09_14h22.41.754	THAI_DOC	2021.2.3	Win32	59.74786401						0	66	66	66	1
m	1	0.7188						NEURONE	p	7	11	monitoring	250	parola	1	ong	0	no	SD23F9	23	femmina	2021-11-09_14h22.41.754	THAI_DOC	2021.2.3	Win32	59.74786401						0	67	67	67	1
z	1	0.7354						LATTERA	np	7	0	monitoring	500	nonparola	2	ong	0	no	SD23F9	23	femmina	2021-11-09_14h22.41.754	THAI_DOC	2021.2.3	Win32	59.74786401						0	68	68	68	1
z	1	1.2373						GESIONE	np	7	0	monitoring	500	nonparola	2	ong	0	no	SD23F9	23	femmina	2021-11-09_14h22.41.754	THAI_DOC	2021.2.3	Win32	59.74786401						0	69	69	69	1
m	1	0.82						PEDANA	p	6	18	monitoring	500	parola	1	ong	0	no	SD23F9	23	femmina	2021-11-09_14h22.41.754	THAI_DOC	2021.2.3	Win32	59.74786401						0	70	70	70	1
l	1	0.7701						MACIATA	np	7	0	monitoring	500	l	2	pmcue	0	no	SD23F9	23	femmina	2021-11-09_14h22.41.754	THAI_DOC	2021.2.3	Win32	59.74786401						0	71	71	71	1
z	1	0.7573						FIOLINO	np	7	0	monitoring	250	nonparola	2	ong	0	no	SD23F9	23	femmina	2021-11-09_14h22.41.754	THAI_DOC	2021.2.3	Win32	59.74786401						0	72	72	72	1
m	1	0.6221						INGORGO	p	7	16	monitoring	0	parola	1	ong	0	no	SD23F9	23	femmina	2021-11-09_14h22.41.754	THAI_DOC	2021.2.3	Win32	59.74786401						0	73	73	73	1
z	1	1.293						IMPORO	np	6	0	monitoring	250	nonparola	2	ong	0	no	SD23F9	23	femmina	2021-11-09_14h22.41.754	THAI_DOC	2021.2.3	Win32	59.74786401						0	74	74	74	1
m	1	0.6189						NOBILE	p	6	29	monitoring	500	parola	1	ong	0	no	SD23F9	23	femmina	2021-11-09_14h22.41.754	THAI_DOC	2021.2.3	Win32	59.74786401						0	75	75	75	1
m	1	0.8682						MINIERA	p	7	19	monitoring	500	parola	1	ong	0	no	SD23F9	23	femmina	2021-11-09_14h22.41.754	THAI_DOC	2021.2.3	Win32	59.74786401						0	76	76	76	1
z	1	0.6871						ALLARVE	np	7	0	monitoring	500	nonparola	2	ong	0	no	SD23F9	23	femmina	2021-11-09_14h22.41.754	THAI_DOC	2021.2.3	Win32	59.74786401						0	77	77	77	1
z	1	0.9855						DIBANO	np	6	0	monitoring	250	nonparola	2	ong	0	no	SD23F9	23	femmina	2021-11-09_14h22.41.754	THAI_DOC	2021.2.3	Win32	59.74786401						0	78	78	78	1
m	1	0.7852						FAGOTTO	p	7	7	monitoring	0	parola	1	ong	0	no	SD23F9	23	femmina	2021-11-09_14h22.41.754	THAI_DOC	2021.2.3	Win32	59.74786401						0	79	79	79	1
m	1	0.6219						PALUDE	p	6	13	monitoring	0	parola	1	ong	0	no	SD23F9	23	femmina	2021-11-09_14h22.41.754	THAI_DOC	2021.2.3	Win32	59.74786401						0	80	80	80	1
z	1	0.8265						MUDINO	np	6	0	monitoring	500	nonparola	2	ong	0	no	SD23F9	23	femmina	2021-11-09_14h22.41.754	THAI_DOC	2021.2.3	Win32	59.74786401						0	81	81	81	1
z	1	0.6675						ESTEBA	np	6	0	monitoring	500	nonparola	2	ong	0	no	SD23F9	23	femmina	2021-11-09_14h22.41.754	THAI_DOC	2021.2.3	Win32	59.74786401						0	82	82	82	1
l	1	0.7031						MANTIDE	p	7	9	monitoring	250	l	1	pmcue	0	no	SD23F9	23	femmina	2021-11-09_14h22.41.754	THAI_DOC	2021.2.3	Win32	59.74786401						0	83	83	83	1
m	1	0.5922						UVETTA	p	6	11	monitoring	500	parola	1	ong	0	no	SD23F9	23	femmina	2021-11-09_14h22.41.754	THAI_DOC	2021.2.3	Win32	59.74786401						0	84	84	84	1
m	1	0.6686						ESILIO	p	6	41	monitoring	250	parola	1	ong	0	no	SD23F9	23	femmina	2021-11-09_14h22.41.754	THAI_DOC	2021.2.3	Win32	59.74786401						0	85	85	85	1
z	1	1.2368						RECRUTA	np	7	0	monitoring	500	nonparola	2	ong	0	no	SD23F9	23	femmina	2021-11-09_14h22.41.754	THAI_DOC	2021.2.3	Win32	59.74786401						0	86	86	86	1
m	1	0.5211						TIMONE	p	7	31	monitoring	250	parola	1	ong	0	no	SD23F9	23	femmina	2021-11-09_14h22.41.754	THAI_DOC	2021.2.3	Win32	59.74786401						0	87	87	87	1
m	1	0.6227						CAVOLO	p	6	13	monitoring	0	parola	1	ong	0	no	SD23F9	23	femmina	2021-11-09_14h22.41.754	THAI_DOC	2021.2.3	Win32	59.74786401						0	88	88	88	1
z	1	0.669						NOTTARE	np	7	0	monitoring	500	nonparola	2	ong	0	no	SD23F9	23	femmina	2021-11-09_14h22.41.754	THAI_DOC	2021.2.3	Win32	59.74786401						0	89	89	89	1
m	1	0.6505						LICHENE	p	7	7	monitoring	0	parola	1	ong	0	no	SD23F9	23	femmina	2021-11-09_14h22.41.754	THAI_DOC	2021.2.3	Win32	59.74786401						0	90	90	90	1
z	1	0.6846						PUSTINO	np	7	0	monitoring	500	nonparola	2	ong	0	no	SD23F9	23	femmina	2021-11-09_14h22.41.754	THAI_DOC	2021.2.3	Win32	59.74786401						0	91	91	91	1
m	1	0.7017						MULINO	p	6	7	monitoring	0	parola	1	ong	0	no	SD23F9	23	femmina	2021-11-09_14h22.41.754	THAI_DOC	2021.2.3	Win32	59.74786401						0	92	92	92	1
z	1	0.6804						VAROLO	np	6	0	monitoring	0	nonparola	2	ong	0	no	SD23F9	23	femmina	2021-11-09_14h22.41.754	THAI_DOC	2021.2.3	Win32	59.74786401						0	93	93	93	1
m	0	1.11						ENIGMA	p	6	9	monitoring	500	l	1	pmcue	0	no	SD23F9	23	femmina	2021-11-09_14h22.41.754	THAI_DOC	2021.2.3	Win32	59.74786401						0	94	94	94	1
m	1	0.5856						NARICE	p	6	15	monitoring	250	parola	1	ong	0	no	SD23F9	23	femmina	2021-11-09_14h22.41.754	THAI_DOC	2021.2.3	Win32	59.74786401						0	95	95	95	1
z	1	0.6689						CAVIDE	np	6	0	monitoring	500	nonparola	2	ong	0	no	SD23F9	23	femmina	2021-11-09_14h22.41.754	THAI_DOC	2021.2.3	Win32	59.74786401						0	96	96	96	1
z	1	0.8391						VOLACE	np	6	0	monitoring	0	nonparola	2	ong	0	no	SD23F9	23	femmina	2021-11-09_14h22.41.754	THAI_DOC	2021.2.3	Win32	59.74786401						0	97	97	97	1
z	1	0.7291						SADICE	np	6	0	monitoring	0	nonparola	2	ong	0	no	SD23F9	23	femmina	2021-11-09_14h22.41.754	THAI_DOC	2021.2.3	Win32	59.74786401						0	98	98	98	1
m	1	0.7194						VORTICE	p	7	14	monitoring	250	parola	1	ong	0	no	SD23F9	23	femmina	2021-11-09_14h22.41.754	THAI_DOC	2021.2.3	Win32	59.74786401						0	99	99	99	1
																			SD23F9	23	femmina	2021-11-09_14h22.41.754	THAI_DOC	2021.2.3	Win32	59.74786401											y	1	3.2285	n	1	4.7297	n	1	2.002
