# Supplementary material for: Thinking about it: the impact of COVID-19-related stimuli on prospective memory
Source: PeerJ. 2023 Nov 16;11:e16389. doi: 10.7717/peerj.16389 (PMC10657566; doi:10.7717/peerj.16389)
Supplement: Supplemental Information 4 — The raw data from both the task and the questionnaire. Both folders are divided in the three conditions (COV, DOC, and NEGA) depending on the presented video clip. [file peerj-11-16389-s004.zip › Data/RAW_Data_Task/DOC_version/FM29F13_doc.csv]

trial_key.keys	trial_key.corr	trial_key.rt	trials_loop_practice.thisRepN	trials_loop_practice.thisTrialN	trials_loop_practice.thisN	trials_loop_practice.thisIndex	trials_loop_practice.ran	stimolo	parolanonparola	lunghezza	frequenza	blocco	jitter	rispcorr	StimTrig	stim_type	stimulus_after	underline	ID_Soggetto*	Età*	Sesso	date	expName	psychopyVersion	OS	frameRate	trials_loop_baseline.thisRepN	trials_loop_baseline.thisTrialN	trials_loop_baseline.thisN	trials_loop_baseline.thisIndex	trials_loop_baseline.ran	trials_loop_attention.thisRepN	trials_loop_attention.thisTrialN	trials_loop_attention.thisN	trials_loop_attention.thisIndex	trials_loop_attention.ran	neutral1_key.keys	neutral1_key.corr	neutral1_key.rt	neutral1_key_2.keys	neutral1_key_2.corr	neutral1_key_2.rt	neutral1_key_3.keys	neutral1_key_3.corr	neutral1_key_3.rt
m	1	1.027	0	0	0	0	1	ARANCIA	p	7	31	practice	500	parola	1	ong	0	no	FM29F13	29	F	2021-10-13_16h50.32.442	THAI_DOC	2021.2.3	Win32	60.0240096
z	1	1.043	0	1	1	1	1	RECINA	np	6	0	practice	500	nonparola	2	ong	0	no	FM29F13	29	F	2021-10-13_16h50.32.442	THAI_DOC	2021.2.3	Win32	60.0240096
z	1	0.966	0	2	2	2	1	TUCCANA	np	7	0	practice	250	nonparola	2	ong	0	no	FM29F13	29	F	2021-10-13_16h50.32.442	THAI_DOC	2021.2.3	Win32	60.0240096
m	1	0.779	0	3	3	3	1	PETTINE	p	7	1	practice	0	parola	1	ong	0	no	FM29F13	29	F	2021-10-13_16h50.32.442	THAI_DOC	2021.2.3	Win32	60.0240096
z	1	0.832	0	4	4	4	1	INFITO	np	6	0	practice	500	nonparola	2	ong	0	no	FM29F13	29	F	2021-10-13_16h50.32.442	THAI_DOC	2021.2.3	Win32	60.0240096
m	1	0.642	0	5	5	5	1	GIUDICE	p	7	374	practice	500	parola	1	ong	0	no	FM29F13	29	F	2021-10-13_16h50.32.442	THAI_DOC	2021.2.3	Win32	60.0240096
m	1	0.759	0	6	6	6	1	VOLANTE	p	7	89	practice	0	parola	1	ong	0	no	FM29F13	29	F	2021-10-13_16h50.32.442	THAI_DOC	2021.2.3	Win32	60.0240096
z	1	0.73	0	7	7	7	1	CUBELA	np	6	0	practice	250	nonparola	2	ong	0	no	FM29F13	29	F	2021-10-13_16h50.32.442	THAI_DOC	2021.2.3	Win32	60.0240096
z	1	0.791	0	8	8	8	1	LUGGINE	np	7	0	practice	0	nonparola	2	ong	0	no	FM29F13	29	F	2021-10-13_16h50.32.442	THAI_DOC	2021.2.3	Win32	60.0240096
m	1	0.58	0	9	9	9	1	DISEGNO	p	7	201	practice	0	parola	1	ong	0	no	FM29F13	29	F	2021-10-13_16h50.32.442	THAI_DOC	2021.2.3	Win32	60.0240096
m	1	1.186						RELITTO	p	7	8	baseline	500	parola	1	ong	0	no	FM29F13	29	F	2021-10-13_16h50.32.442	THAI_DOC	2021.2.3	Win32	60.0240096	0	0	0	0	1
m	1	0.936						GERANIO	p	7	12	baseline	250	parola	1	ong	0	no	FM29F13	29	F	2021-10-13_16h50.32.442	THAI_DOC	2021.2.3	Win32	60.0240096	0	1	1	1	1
z	1	0.848						VANANGA	np	7	0	baseline	0	nonparola	2	ong	0	no	FM29F13	29	F	2021-10-13_16h50.32.442	THAI_DOC	2021.2.3	Win32	60.0240096	0	2	2	2	1
m	1	0.823						NATICA	p	6	5	baseline	250	parola	1	ong	0	no	FM29F13	29	F	2021-10-13_16h50.32.442	THAI_DOC	2021.2.3	Win32	60.0240096	0	3	3	3	1
z	1	0.776						USTELLO	np	7	0	baseline	500	nonparola	2	ong	0	no	FM29F13	29	F	2021-10-13_16h50.32.442	THAI_DOC	2021.2.3	Win32	60.0240096	0	4	4	4	1
m	1	0.864						METANO	p	6	17	baseline	250	parola	1	ong	0	no	FM29F13	29	F	2021-10-13_16h50.32.442	THAI_DOC	2021.2.3	Win32	60.0240096	0	5	5	5	1
z	1	0.764						FIURIA	np	6	0	baseline	500	nonparola	2	ong	0	no	FM29F13	29	F	2021-10-13_16h50.32.442	THAI_DOC	2021.2.3	Win32	60.0240096	0	6	6	6	1
m	1	0.578						SUGHERO	p	7	5	baseline	250	parola	1	ong	0	no	FM29F13	29	F	2021-10-13_16h50.32.442	THAI_DOC	2021.2.3	Win32	60.0240096	0	7	7	7	1
z	1	0.815						PIROTA	np	6	0	baseline	250	nonparola	2	ong	0	no	FM29F13	29	F	2021-10-13_16h50.32.442	THAI_DOC	2021.2.3	Win32	60.0240096	0	8	8	8	1
z	1	0.849						BAMBORA	np	7	0	baseline	0	nonparola	2	ong	0	no	FM29F13	29	F	2021-10-13_16h50.32.442	THAI_DOC	2021.2.3	Win32	60.0240096	0	9	9	9	1
m	1	0.681						PETALO	p	6	27	baseline	250	parola	1	ong	0	no	FM29F13	29	F	2021-10-13_16h50.32.442	THAI_DOC	2021.2.3	Win32	60.0240096	0	10	10	10	1
m	1	0.711						ELMETTO	p	7	5	baseline	0	parola	1	ong	0	no	FM29F13	29	F	2021-10-13_16h50.32.442	THAI_DOC	2021.2.3	Win32	60.0240096	0	11	11	11	1
z	1	0.849						DOBILE	np	6	0	baseline	250	nonparola	2	ong	0	no	FM29F13	29	F	2021-10-13_16h50.32.442	THAI_DOC	2021.2.3	Win32	60.0240096	0	12	12	12	1
m	1	0.951						BAVERO	p	6	7	baseline	0	parola	1	ong	0	no	FM29F13	29	F	2021-10-13_16h50.32.442	THAI_DOC	2021.2.3	Win32	60.0240096	0	13	13	13	1
m	1	0.847						VALENZA	p	7	10	baseline	500	parola	1	ong	0	no	FM29F13	29	F	2021-10-13_16h50.32.442	THAI_DOC	2021.2.3	Win32	60.0240096	0	14	14	14	1
z	1	0.808						ORDONE	np	6	0	baseline	250	nonparola	2	ong	0	no	FM29F13	29	F	2021-10-13_16h50.32.442	THAI_DOC	2021.2.3	Win32	60.0240096	0	15	15	15	1
z	1	0.683						TERPONE	np	7	0	baseline	250	nonparola	2	ong	0	no	FM29F13	29	F	2021-10-13_16h50.32.442	THAI_DOC	2021.2.3	Win32	60.0240096	0	16	16	16	1
m	1	0.611						INCHINO	p	7	10	baseline	250	parola	1	ong	0	no	FM29F13	29	F	2021-10-13_16h50.32.442	THAI_DOC	2021.2.3	Win32	60.0240096	0	17	17	17	1
m	1	0.961						ETTARO	p	6	31	baseline	0	parola	1	ong	0	no	FM29F13	29	F	2021-10-13_16h50.32.442	THAI_DOC	2021.2.3	Win32	60.0240096	0	18	18	18	1
z	1	0.733						LUVACA	np	6	0	baseline	250	nonparola	2	ong	0	no	FM29F13	29	F	2021-10-13_16h50.32.442	THAI_DOC	2021.2.3	Win32	60.0240096	0	19	19	19	1
m	1	0.596						DUETTO	p	6	23	baseline	500	parola	1	ong	0	no	FM29F13	29	F	2021-10-13_16h50.32.442	THAI_DOC	2021.2.3	Win32	60.0240096	0	20	20	20	1
z	1	0.946						PUPILE	np	6	0	baseline	250	nonparola	2	ong	0	no	FM29F13	29	F	2021-10-13_16h50.32.442	THAI_DOC	2021.2.3	Win32	60.0240096	0	21	21	21	1
z	1	0.738						STOVACO	np	7	0	baseline	0	nonparola	2	ong	0	no	FM29F13	29	F	2021-10-13_16h50.32.442	THAI_DOC	2021.2.3	Win32	60.0240096	0	22	22	22	1
m	1	0.699						BARILE	p	6	7	baseline	500	parola	1	ong	0	no	FM29F13	29	F	2021-10-13_16h50.32.442	THAI_DOC	2021.2.3	Win32	60.0240096	0	23	23	23	1
z	1	1.42						RANAIO	np	6	0	baseline	250	nonparola	2	ong	0	no	FM29F13	29	F	2021-10-13_16h50.32.442	THAI_DOC	2021.2.3	Win32	60.0240096	0	24	24	24	1
m	1	1.164						CAVERNA	p	7	14	baseline	250	parola	1	ong	0	no	FM29F13	29	F	2021-10-13_16h50.32.442	THAI_DOC	2021.2.3	Win32	60.0240096	0	25	25	25	1
z	1	0.78						ROTOIA	np	7	0	baseline	500	nonparola	2	ong	0	no	FM29F13	29	F	2021-10-13_16h50.32.442	THAI_DOC	2021.2.3	Win32	60.0240096	0	26	26	26	1
m	1	0.581						ALTURA	p	6	8	baseline	500	parola	1	ong	0	no	FM29F13	29	F	2021-10-13_16h50.32.442	THAI_DOC	2021.2.3	Win32	60.0240096	0	27	27	27	1
m	1	0.535						DIPINTO	p	7	21	baseline	0	parola	1	ong	0	no	FM29F13	29	F	2021-10-13_16h50.32.442	THAI_DOC	2021.2.3	Win32	60.0240096	0	28	28	28	1
m	1	0.668						LEGUME	p	6	11	baseline	250	parola	1	ong	0	no	FM29F13	29	F	2021-10-13_16h50.32.442	THAI_DOC	2021.2.3	Win32	60.0240096	0	29	29	29	1
z	1	0.846						FEDINO	np	6	0	baseline	500	nonparola	2	ong	0	no	FM29F13	29	F	2021-10-13_16h50.32.442	THAI_DOC	2021.2.3	Win32	60.0240096	0	30	30	30	1
m	1	0.564						MENSOLA	p	7	7	baseline	0	parola	1	ong	0	no	FM29F13	29	F	2021-10-13_16h50.32.442	THAI_DOC	2021.2.3	Win32	60.0240096	0	31	31	31	1
z	1	1.064						ALCUME	np	6	0	baseline	500	nonparola	2	ong	0	no	FM29F13	29	F	2021-10-13_16h50.32.442	THAI_DOC	2021.2.3	Win32	60.0240096	0	32	32	32	1
m	1	0.536						INNESTO	p	6	13	baseline	0	parola	1	ong	0	no	FM29F13	29	F	2021-10-13_16h50.32.442	THAI_DOC	2021.2.3	Win32	60.0240096	0	33	33	33	1
z	1	0.745						LAVENDA	np	7	0	baseline	0	nonparola	2	ong	0	no	FM29F13	29	F	2021-10-13_16h50.32.442	THAI_DOC	2021.2.3	Win32	60.0240096	0	34	34	34	1
m	1	0.931						SLAVINA	p	7	5	baseline	500	parola	1	ong	0	no	FM29F13	29	F	2021-10-13_16h50.32.442	THAI_DOC	2021.2.3	Win32	60.0240096	0	35	35	35	1
m	1	0.617						ORMONE	p	6	6	baseline	500	parola	1	ong	0	no	FM29F13	29	F	2021-10-13_16h50.32.442	THAI_DOC	2021.2.3	Win32	60.0240096	0	36	36	36	1
z	1	0.771						UMIONE	np	6	0	baseline	0	nonparola	2	ong	0	no	FM29F13	29	F	2021-10-13_16h50.32.442	THAI_DOC	2021.2.3	Win32	60.0240096	0	37	37	37	1
m	1	0.61						SALAME	p	6	14	baseline	0	parola	1	ong	0	no	FM29F13	29	F	2021-10-13_16h50.32.442	THAI_DOC	2021.2.3	Win32	60.0240096	0	38	38	38	1
z	1	1.047						GANDOLA	np	7	0	baseline	500	nonparola	2	ong	0	no	FM29F13	29	F	2021-10-13_16h50.32.442	THAI_DOC	2021.2.3	Win32	60.0240096	0	39	39	39	1
z	1	0.911						DIGEGNO	np	7	0	baseline	500	nonparola	2	ong	0	no	FM29F13	29	F	2021-10-13_16h50.32.442	THAI_DOC	2021.2.3	Win32	60.0240096	0	40	40	40	1
z	1	0.783						BACRECA	np	7	0	baseline	0	nonparola	2	ong	0	no	FM29F13	29	F	2021-10-13_16h50.32.442	THAI_DOC	2021.2.3	Win32	60.0240096	0	41	41	41	1
m	1	1.011						RUDERE	p	6	8	baseline	250	parola	1	ong	0	no	FM29F13	29	F	2021-10-13_16h50.32.442	THAI_DOC	2021.2.3	Win32	60.0240096	0	42	42	42	1
z	1	0.846						OSCITE	np	6	0	baseline	250	nonparola	2	ong	0	no	FM29F13	29	F	2021-10-13_16h50.32.442	THAI_DOC	2021.2.3	Win32	60.0240096	0	43	43	43	1
m	1	0.697						NETTARE	p	7	14	baseline	500	parola	1	ong	0	no	FM29F13	29	F	2021-10-13_16h50.32.442	THAI_DOC	2021.2.3	Win32	60.0240096	0	44	44	44	1
z	1	0.814						PENTERA	np	7	0	baseline	0	nonparola	2	ong	0	no	FM29F13	29	F	2021-10-13_16h50.32.442	THAI_DOC	2021.2.3	Win32	60.0240096	0	45	45	45	1
z	1	1.149						NEBOZIO	np	7	0	baseline	250	nonparola	2	ong	0	no	FM29F13	29	F	2021-10-13_16h50.32.442	THAI_DOC	2021.2.3	Win32	60.0240096	0	46	46	46	1
m	1	0.731						ZATTERA	p	7	14	baseline	500	parola	1	ong	0	no	FM29F13	29	F	2021-10-13_16h50.32.442	THAI_DOC	2021.2.3	Win32	60.0240096	0	47	47	47	1
m	1	0.852						LAMIERA	p	7	11	baseline	500	parola	1	ong	0	no	FM29F13	29	F	2021-10-13_16h50.32.442	THAI_DOC	2021.2.3	Win32	60.0240096	0	48	48	48	1
z	1	0.843						CULINA	np	6	0	baseline	500	nonparola	2	ong	0	no	FM29F13	29	F	2021-10-13_16h50.32.442	THAI_DOC	2021.2.3	Win32	60.0240096	0	49	49	49	1
m	1	0.693						FALANGE	p	7	9	baseline	250	parola	1	ong	0	no	FM29F13	29	F	2021-10-13_16h50.32.442	THAI_DOC	2021.2.3	Win32	60.0240096	0	50	50	50	1
m	1	0.765						PEDALE	p	6	16	baseline	500	parola	1	ong	0	no	FM29F13	29	F	2021-10-13_16h50.32.442	THAI_DOC	2021.2.3	Win32	60.0240096	0	51	51	51	1
z	1	0.853						METARDO	np	7	0	baseline	500	nonparola	2	ong	0	no	FM29F13	29	F	2021-10-13_16h50.32.442	THAI_DOC	2021.2.3	Win32	60.0240096	0	52	52	52	1
m	1	0.814						EMPORIO	p	7	3	baseline	250	parola	1	ong	0	no	FM29F13	29	F	2021-10-13_16h50.32.442	THAI_DOC	2021.2.3	Win32	60.0240096	0	53	53	53	1
z	1	0.88						TAPORE	np	6	0	baseline	0	nonparola	2	ong	0	no	FM29F13	29	F	2021-10-13_16h50.32.442	THAI_DOC	2021.2.3	Win32	60.0240096	0	54	54	54	1
z	1	0.964						DENTIDE	np	7	0	baseline	250	nonparola	2	ong	0	no	FM29F13	29	F	2021-10-13_16h50.32.442	THAI_DOC	2021.2.3	Win32	60.0240096	0	55	55	55	1
z	1	0.821						SEPERTO	np	7	0	baseline	500	nonparola	2	ong	0	no	FM29F13	29	F	2021-10-13_16h50.32.442	THAI_DOC	2021.2.3	Win32	60.0240096	0	56	56	56	1
m	1	0.735						MUCOSA	p	6	6	baseline	500	parola	1	ong	0	no	FM29F13	29	F	2021-10-13_16h50.32.442	THAI_DOC	2021.2.3	Win32	60.0240096	0	57	57	57	1
z	1	0.669						BECULLA	np	7	0	baseline	250	nonparola	2	ong	0	no	FM29F13	29	F	2021-10-13_16h50.32.442	THAI_DOC	2021.2.3	Win32	60.0240096	0	58	58	58	1
m	1	0.835						FUCINA	p	6	8	baseline	250	parola	1	ong	0	no	FM29F13	29	F	2021-10-13_16h50.32.442	THAI_DOC	2021.2.3	Win32	60.0240096	0	59	59	59	1
m	1	0.792						ECLISSI	p	7	5	baseline	0	parola	1	ong	0	no	FM29F13	29	F	2021-10-13_16h50.32.442	THAI_DOC	2021.2.3	Win32	60.0240096	0	60	60	60	1
m	1	0.71						TROFEO	p	6	23	baseline	250	parola	1	ong	0	no	FM29F13	29	F	2021-10-13_16h50.32.442	THAI_DOC	2021.2.3	Win32	60.0240096	0	61	61	61	1
m	1	0.797						ROTTAME	p	7	7	baseline	0	parola	1	ong	0	no	FM29F13	29	F	2021-10-13_16h50.32.442	THAI_DOC	2021.2.3	Win32	60.0240096	0	62	62	62	1
z	1	1.048						MENDOLO	np	7	0	baseline	500	nonparola	2	ong	0	no	FM29F13	29	F	2021-10-13_16h50.32.442	THAI_DOC	2021.2.3	Win32	60.0240096	0	63	63	63	1
z	1	0.977						ARSINE	np	6	0	baseline	250	nonparola	2	ong	0	no	FM29F13	29	F	2021-10-13_16h50.32.442	THAI_DOC	2021.2.3	Win32	60.0240096	0	64	64	64	1
m	1	1.041						TISANA	p	6	7	baseline	0	parola	1	ong	0	no	FM29F13	29	F	2021-10-13_16h50.32.442	THAI_DOC	2021.2.3	Win32	60.0240096	0	65	65	65	1
m	0	1.198						ORLINO	np	6	0	baseline	0	nonparola	2	ong	0	no	FM29F13	29	F	2021-10-13_16h50.32.442	THAI_DOC	2021.2.3	Win32	60.0240096	0	66	66	66	1
m	1	1.197						ARINGA	p	6	9	baseline	500	parola	1	ong	0	no	FM29F13	29	F	2021-10-13_16h50.32.442	THAI_DOC	2021.2.3	Win32	60.0240096	0	67	67	67	1
z	1	0.814						TENGINE	np	7	0	baseline	0	nonparola	2	ong	0	no	FM29F13	29	F	2021-10-13_16h50.32.442	THAI_DOC	2021.2.3	Win32	60.0240096	0	68	68	68	1
m	1	0.928						ATTICO	p	6	6	baseline	500	parola	1	ong	0	no	FM29F13	29	F	2021-10-13_16h50.32.442	THAI_DOC	2021.2.3	Win32	60.0240096	0	69	69	69	1
z	1	0.874						VENORE	np	6	0	baseline	250	nonparola	2	ong	0	no	FM29F13	29	F	2021-10-13_16h50.32.442	THAI_DOC	2021.2.3	Win32	60.0240096	0	70	70	70	1
m	1	0.819						DARSENA	p	7	9	baseline	0	parola	1	ong	0	no	FM29F13	29	F	2021-10-13_16h50.32.442	THAI_DOC	2021.2.3	Win32	60.0240096	0	71	71	71	1
z	1	1.003						ALCIERE	np	7	0	baseline	250	nonparola	2	ong	0	no	FM29F13	29	F	2021-10-13_16h50.32.442	THAI_DOC	2021.2.3	Win32	60.0240096	0	72	72	72	1
z	1	1.562						ENTIMO	np	6	0	baseline	0	nonparola	2	ong	0	no	FM29F13	29	F	2021-10-13_16h50.32.442	THAI_DOC	2021.2.3	Win32	60.0240096	0	73	73	73	1
m	1	0.802						LIVIDO	p	6	8	baseline	500	parola	1	ong	0	no	FM29F13	29	F	2021-10-13_16h50.32.442	THAI_DOC	2021.2.3	Win32	60.0240096	0	74	74	74	1
m	1	0.916						NAUSEA	p	6	15	baseline	0	parola	1	ong	0	no	FM29F13	29	F	2021-10-13_16h50.32.442	THAI_DOC	2021.2.3	Win32	60.0240096	0	75	75	75	1
z	1	1.085						VERCACE	np	7	0	baseline	500	nonparola	2	ong	0	no	FM29F13	29	F	2021-10-13_16h50.32.442	THAI_DOC	2021.2.3	Win32	60.0240096	0	76	76	76	1
m	1	0.863						COFANO	p	6	9	baseline	0	parola	1	ong	0	no	FM29F13	29	F	2021-10-13_16h50.32.442	THAI_DOC	2021.2.3	Win32	60.0240096	0	77	77	77	1
z	1	0.915						USPICIO	np	7	0	baseline	250	nonparola	2	ong	0	no	FM29F13	29	F	2021-10-13_16h50.32.442	THAI_DOC	2021.2.3	Win32	60.0240096	0	78	78	78	1
m	1	0.68						IMBUTO	p	6	9	baseline	0	parola	1	ong	0	no	FM29F13	29	F	2021-10-13_16h50.32.442	THAI_DOC	2021.2.3	Win32	60.0240096	0	79	79	79	1
z	1	0.767						SADIVA	np	6	0	baseline	500	nonparola	2	ong	0	no	FM29F13	29	F	2021-10-13_16h50.32.442	THAI_DOC	2021.2.3	Win32	60.0240096	0	80	80	80	1
m	1	0.8						BOZZOLO	p	7	7	baseline	0	parola	1	ong	0	no	FM29F13	29	F	2021-10-13_16h50.32.442	THAI_DOC	2021.2.3	Win32	60.0240096	0	81	81	81	1
z	1	0.777						OMPICCIO	np	7	0	baseline	0	nonparola	2	ong	0	no	FM29F13	29	F	2021-10-13_16h50.32.442	THAI_DOC	2021.2.3	Win32	60.0240096	0	82	82	82	1
z	1	0.88						LIMPONE	np	7	0	baseline	500	nonparola	2	ong	0	no	FM29F13	29	F	2021-10-13_16h50.32.442	THAI_DOC	2021.2.3	Win32	60.0240096	0	83	83	83	1
z	1	1.012						NARCICO	np	7	0	baseline	250	nonparola	2	ong	0	no	FM29F13	29	F	2021-10-13_16h50.32.442	THAI_DOC	2021.2.3	Win32	60.0240096	0	84	84	84	1
m	1	0.948						PASCOLO	p	7	7	baseline	0	parola	1	ong	0	no	FM29F13	29	F	2021-10-13_16h50.32.442	THAI_DOC	2021.2.3	Win32	60.0240096	0	85	85	85	1
z	1	1.56						INSOGNA	np	7	0	baseline	250	nonparola	2	ong	0	no	FM29F13	29	F	2021-10-13_16h50.32.442	THAI_DOC	2021.2.3	Win32	60.0240096	0	86	86	86	1
m	1	0.932						PATINA	p	6	14	baseline	250	parola	1	ong	0	no	FM29F13	29	F	2021-10-13_16h50.32.442	THAI_DOC	2021.2.3	Win32	60.0240096	0	87	87	87	1
z	1	0.715						ADOLTO	np	7	0	baseline	0	nonparola	2	ong	0	no	FM29F13	29	F	2021-10-13_16h50.32.442	THAI_DOC	2021.2.3	Win32	60.0240096	0	88	88	88	1
m	1	0.753						UTENTE	p	6	34	baseline	0	parola	1	ong	0	no	FM29F13	29	F	2021-10-13_16h50.32.442	THAI_DOC	2021.2.3	Win32	60.0240096	0	89	89	89	1
z	1	1.013						CIPELLA	np	7	0	baseline	500	nonparola	2	ong	0	no	FM29F13	29	F	2021-10-13_16h50.32.442	THAI_DOC	2021.2.3	Win32	60.0240096	0	90	90	90	1
m	1	0.729						GINEPRO	p	7	10	baseline	0	parola	1	ong	0	no	FM29F13	29	F	2021-10-13_16h50.32.442	THAI_DOC	2021.2.3	Win32	60.0240096	0	91	91	91	1
z	1	0.893						NONATO	np	6	0	baseline	500	nonparola	2	ong	0	no	FM29F13	29	F	2021-10-13_16h50.32.442	THAI_DOC	2021.2.3	Win32	60.0240096	0	92	92	92	1
m	1	0.729						CALICE	p	6	10	baseline	0	parola	1	ong	0	no	FM29F13	29	F	2021-10-13_16h50.32.442	THAI_DOC	2021.2.3	Win32	60.0240096	0	93	93	93	1
m	1	0.898						TORACE	p	6	31	baseline	250	parola	1	ong	0	no	FM29F13	29	F	2021-10-13_16h50.32.442	THAI_DOC	2021.2.3	Win32	60.0240096	0	94	94	94	1
m	1	1.132						REDINE	p	6	8	baseline	500	parola	1	ong	0	no	FM29F13	29	F	2021-10-13_16h50.32.442	THAI_DOC	2021.2.3	Win32	60.0240096	0	95	95	95	1
m	1	1.327						GOMITO	p	6	35	baseline	0	parola	1	ong	0	no	FM29F13	29	F	2021-10-13_16h50.32.442	THAI_DOC	2021.2.3	Win32	60.0240096	0	96	96	96	1
z	1	1.015						INGENSO	np	7	0	baseline	500	nonparola	2	ong	0	no	FM29F13	29	F	2021-10-13_16h50.32.442	THAI_DOC	2021.2.3	Win32	60.0240096	0	97	97	97	1
z	1	0.85						COVALLO	np	7	0	baseline	250	nonparola	2	ong	0	no	FM29F13	29	F	2021-10-13_16h50.32.442	THAI_DOC	2021.2.3	Win32	60.0240096	0	98	98	98	1
m	1	1.164						MONACO	p	6	24	baseline	250	parola	1	ong	0	no	FM29F13	29	F	2021-10-13_16h50.32.442	THAI_DOC	2021.2.3	Win32	60.0240096	0	99	99	99	1
m	1	1.538						DILUVIO	p	7	34	monitoring	0	parola	1	ong	0	no	FM29F13	29	F	2021-10-13_16h50.32.442	THAI_DOC	2021.2.3	Win32	60.0240096						0	0	0	0	1
z	1	1.031						PADATO	np	6	0	monitoring	250	nonparola	2	ong	0	no	FM29F13	29	F	2021-10-13_16h50.32.442	THAI_DOC	2021.2.3	Win32	60.0240096						0	1	1	1	1
m	1	1.01						STIVALE	p	7	10	monitoring	0	parola	1	ong	0	no	FM29F13	29	F	2021-10-13_16h50.32.442	THAI_DOC	2021.2.3	Win32	60.0240096						0	2	2	2	1
	0							BAMMINO	np	7	0	monitoring	0	nonparola	2	ong	0	no	FM29F13	29	F	2021-10-13_16h50.32.442	THAI_DOC	2021.2.3	Win32	60.0240096						0	3	3	3	1
z	1	0.886						NUDOLA	np	6	0	monitoring	250	nonparola	2	ong	0	no	FM29F13	29	F	2021-10-13_16h50.32.442	THAI_DOC	2021.2.3	Win32	60.0240096						0	4	4	4	1
m	1	1.082						ZAMPINO	p	7	6	monitoring	500	parola	1	ong	0	no	FM29F13	29	F	2021-10-13_16h50.32.442	THAI_DOC	2021.2.3	Win32	60.0240096						0	5	5	5	1
m	1	0.852						CALDAIA	p	7	12	monitoring	250	parola	1	ong	0	no	FM29F13	29	F	2021-10-13_16h50.32.442	THAI_DOC	2021.2.3	Win32	60.0240096						0	6	6	6	1
z	1	0.896						FULGINE	np	7	0	monitoring	0	nonparola	2	ong	0	no	FM29F13	29	F	2021-10-13_16h50.32.442	THAI_DOC	2021.2.3	Win32	60.0240096						0	7	7	7	1
m	1	0.913						URANIO	p	6	9	monitoring	250	parola	1	ong	0	no	FM29F13	29	F	2021-10-13_16h50.32.442	THAI_DOC	2021.2.3	Win32	60.0240096						0	8	8	8	1
z	1	0.867						APISSO	np	6	0	monitoring	500	nonparola	2	ong	0	no	FM29F13	29	F	2021-10-13_16h50.32.442	THAI_DOC	2021.2.3	Win32	60.0240096						0	9	9	9	1
z	0	1.094						CAGERMA	np	7	0	monitoring	0	l	2	pmcue	0	no	FM29F13	29	F	2021-10-13_16h50.32.442	THAI_DOC	2021.2.3	Win32	60.0240096						0	10	10	10	1
m	1	0.781						TAZZINA	p	7	10	monitoring	250	parola	1	ong	0	no	FM29F13	29	F	2021-10-13_16h50.32.442	THAI_DOC	2021.2.3	Win32	60.0240096						0	11	11	11	1
m	1	0.863						VAPORE	p	6	40	monitoring	0	parola	1	ong	0	no	FM29F13	29	F	2021-10-13_16h50.32.442	THAI_DOC	2021.2.3	Win32	60.0240096						0	12	12	12	1
z	1	0.844						FEDORE	np	6	0	monitoring	250	nonparola	2	ong	0	no	FM29F13	29	F	2021-10-13_16h50.32.442	THAI_DOC	2021.2.3	Win32	60.0240096						0	13	13	13	1
m	1	0.966						MONTONE	p	7	8	monitoring	250	parola	1	ong	0	no	FM29F13	29	F	2021-10-13_16h50.32.442	THAI_DOC	2021.2.3	Win32	60.0240096						0	14	14	14	1
z	1	0.869						CANEZZA	np	7	0	monitoring	0	nonparola	2	ong	0	no	FM29F13	29	F	2021-10-13_16h50.32.442	THAI_DOC	2021.2.3	Win32	60.0240096						0	15	15	15	1
z	1	1.085						RAGINA	np	6	0	monitoring	250	nonparola	2	ong	0	no	FM29F13	29	F	2021-10-13_16h50.32.442	THAI_DOC	2021.2.3	Win32	60.0240096						0	16	16	16	1
m	1	0.814						AGNELLO	p	7	17	monitoring	250	parola	1	ong	0	no	FM29F13	29	F	2021-10-13_16h50.32.442	THAI_DOC	2021.2.3	Win32	60.0240096						0	17	17	17	1
z	1	1.062						PINARIO	np	7	0	monitoring	250	nonparola	2	ong	0	no	FM29F13	29	F	2021-10-13_16h50.32.442	THAI_DOC	2021.2.3	Win32	60.0240096						0	18	18	18	1
z	1	0.945						INDANO	np	6	0	monitoring	500	nonparola	2	ong	0	no	FM29F13	29	F	2021-10-13_16h50.32.442	THAI_DOC	2021.2.3	Win32	60.0240096						0	19	19	19	1
m	1	0.896						BISTURI	p	7	8	monitoring	250	parola	1	ong	0	no	FM29F13	29	F	2021-10-13_16h50.32.442	THAI_DOC	2021.2.3	Win32	60.0240096						0	20	20	20	1
z	1	0.896						SECONTO	np	7	0	monitoring	250	nonparola	2	ong	0	no	FM29F13	29	F	2021-10-13_16h50.32.442	THAI_DOC	2021.2.3	Win32	60.0240096						0	21	21	21	1
l	1	0.829						POMATA	p	6	0	monitoring	500	l	1	pmcue	0	no	FM29F13	29	F	2021-10-13_16h50.32.442	THAI_DOC	2021.2.3	Win32	60.0240096						0	22	22	22	1
z	1	0.945						UMETTA	np	6	0	monitoring	250	nonparola	2	ong	0	no	FM29F13	29	F	2021-10-13_16h50.32.442	THAI_DOC	2021.2.3	Win32	60.0240096						0	23	23	23	1
m	1	0.731						FRUSCIO	p	7	9	monitoring	0	parola	1	ong	0	no	FM29F13	29	F	2021-10-13_16h50.32.442	THAI_DOC	2021.2.3	Win32	60.0240096						0	24	24	24	1
m	1	0.797						ORDIGNO	p	7	15	monitoring	250	parola	1	ong	0	no	FM29F13	29	F	2021-10-13_16h50.32.442	THAI_DOC	2021.2.3	Win32	60.0240096						0	25	25	25	1
z	1	1.631						METALO	np	6	0	monitoring	0	nonparola	2	ong	0	no	FM29F13	29	F	2021-10-13_16h50.32.442	THAI_DOC	2021.2.3	Win32	60.0240096						0	26	26	26	1
z	1	0.95						GAVERA	np	6	0	monitoring	500	nonparola	2	ong	0	no	FM29F13	29	F	2021-10-13_16h50.32.442	THAI_DOC	2021.2.3	Win32	60.0240096						0	27	27	27	1
m	1	0.656						INSERTO	p	7	9	monitoring	0	parola	1	ong	0	no	FM29F13	29	F	2021-10-13_16h50.32.442	THAI_DOC	2021.2.3	Win32	60.0240096						0	28	28	28	1
m	1	0.912						VICARIO	p	7	9	monitoring	500	parola	1	ong	0	no	FM29F13	29	F	2021-10-13_16h50.32.442	THAI_DOC	2021.2.3	Win32	60.0240096						0	29	29	29	1
z	1	0.829						ACENDA	np	6	0	monitoring	0	nonparola	2	ong	0	no	FM29F13	29	F	2021-10-13_16h50.32.442	THAI_DOC	2021.2.3	Win32	60.0240096						0	30	30	30	1
m	1	0.783						DECADE	p	6	7	monitoring	0	parola	1	ong	0	no	FM29F13	29	F	2021-10-13_16h50.32.442	THAI_DOC	2021.2.3	Win32	60.0240096						0	31	31	31	1
z	1	0.753						PALETE	np	6	0	monitoring	500	nonparola	2	ong	0	no	FM29F13	29	F	2021-10-13_16h50.32.442	THAI_DOC	2021.2.3	Win32	60.0240096						0	32	32	32	1
m	1	1.067						SENAPE	p	6	17	monitoring	500	parola	1	ong	0	no	FM29F13	29	F	2021-10-13_16h50.32.442	THAI_DOC	2021.2.3	Win32	60.0240096						0	33	33	33	1
z	1	0.837						TENTONO	np	7	0	monitoring	0	nonparola	2	ong	0	no	FM29F13	29	F	2021-10-13_16h50.32.442	THAI_DOC	2021.2.3	Win32	60.0240096						0	34	34	34	1
l	1	0.796						MANICO	p	6	12	monitoring	0	l	1	pmcue	0	no	FM29F13	29	F	2021-10-13_16h50.32.442	THAI_DOC	2021.2.3	Win32	60.0240096						0	35	35	35	1
m	1	1.096						GETTONE	p	7	5	monitoring	250	parola	1	ong	0	no	FM29F13	29	F	2021-10-13_16h50.32.442	THAI_DOC	2021.2.3	Win32	60.0240096						0	36	36	36	1
z	1	0.663						CALERA	np	6	0	monitoring	500	nonparola	2	ong	0	no	FM29F13	29	F	2021-10-13_16h50.32.442	THAI_DOC	2021.2.3	Win32	60.0240096						0	37	37	37	1
m	1	0.613						USTIONE	p	7	20	monitoring	500	parola	1	ong	0	no	FM29F13	29	F	2021-10-13_16h50.32.442	THAI_DOC	2021.2.3	Win32	60.0240096						0	38	38	38	1
m	1	1.146						LEGNAME	p	7	7	monitoring	0	parola	1	ong	0	no	FM29F13	29	F	2021-10-13_16h50.32.442	THAI_DOC	2021.2.3	Win32	60.0240096						0	39	39	39	1
z	1	0.913						MODIVO	np	6	0	monitoring	0	nonparola	2	ong	0	no	FM29F13	29	F	2021-10-13_16h50.32.442	THAI_DOC	2021.2.3	Win32	60.0240096						0	40	40	40	1
m	1	0.928						RADURA	p	6	9	monitoring	0	parola	1	ong	0	no	FM29F13	29	F	2021-10-13_16h50.32.442	THAI_DOC	2021.2.3	Win32	60.0240096						0	41	41	41	1
z	1	0.761						TUANTO	np	6	0	monitoring	250	nonparola	2	ong	0	no	FM29F13	29	F	2021-10-13_16h50.32.442	THAI_DOC	2021.2.3	Win32	60.0240096						0	42	42	42	1
m	1	0.879						PICCONE	p	7	11	monitoring	0	parola	1	ong	0	no	FM29F13	29	F	2021-10-13_16h50.32.442	THAI_DOC	2021.2.3	Win32	60.0240096						0	43	43	43	1
z	1	1.002						LACREME	np	7	0	monitoring	250	nonparola	2	ong	0	no	FM29F13	29	F	2021-10-13_16h50.32.442	THAI_DOC	2021.2.3	Win32	60.0240096						0	44	44	44	1
z	1	0.935						DILITTA	np	7	0	monitoring	500	nonparola	2	ong	0	no	FM29F13	29	F	2021-10-13_16h50.32.442	THAI_DOC	2021.2.3	Win32	60.0240096						0	45	45	45	1
l	1	1.019						TOMANTE	np	7	0	monitoring	0	l	2	pmcue	0	no	FM29F13	29	F	2021-10-13_16h50.32.442	THAI_DOC	2021.2.3	Win32	60.0240096						0	46	46	46	1
m	1	0.665						OTTONE	p	6	17	monitoring	500	parola	1	ong	0	no	FM29F13	29	F	2021-10-13_16h50.32.442	THAI_DOC	2021.2.3	Win32	60.0240096						0	47	47	47	1
m	1	0.748						GAZEBO	p	6	8	monitoring	0	parola	1	ong	0	no	FM29F13	29	F	2021-10-13_16h50.32.442	THAI_DOC	2021.2.3	Win32	60.0240096						0	48	48	48	1
z	1	0.952						NENICO	np	6	0	monitoring	250	nonparola	2	ong	0	no	FM29F13	29	F	2021-10-13_16h50.32.442	THAI_DOC	2021.2.3	Win32	60.0240096						0	49	49	49	1
m	1	0.844						ARPIONE	p	7	12	monitoring	250	parola	1	ong	0	no	FM29F13	29	F	2021-10-13_16h50.32.442	THAI_DOC	2021.2.3	Win32	60.0240096						0	50	50	50	1
z	1	0.861						VANIGIA	np	7	0	monitoring	500	nonparola	2	ong	0	no	FM29F13	29	F	2021-10-13_16h50.32.442	THAI_DOC	2021.2.3	Win32	60.0240096						0	51	51	51	1
z	1	1.189						EBLISSE	np	7	0	monitoring	0	nonparola	2	ong	0	no	FM29F13	29	F	2021-10-13_16h50.32.442	THAI_DOC	2021.2.3	Win32	60.0240096						0	52	52	52	1
m	1	0.979						CARTINA	p	7	13	monitoring	250	parola	1	ong	0	no	FM29F13	29	F	2021-10-13_16h50.32.442	THAI_DOC	2021.2.3	Win32	60.0240096						0	53	53	53	1
z	1	0.76						TECITA	np	6	0	monitoring	500	nonparola	2	ong	0	no	FM29F13	29	F	2021-10-13_16h50.32.442	THAI_DOC	2021.2.3	Win32	60.0240096						0	54	54	54	1
m	1	0.969						FELINO	p	6	9	monitoring	500	parola	1	ong	0	no	FM29F13	29	F	2021-10-13_16h50.32.442	THAI_DOC	2021.2.3	Win32	60.0240096						0	55	55	55	1
z	1	0.829						GINEVRO	np	7	0	monitoring	250	nonparola	2	ong	0	no	FM29F13	29	F	2021-10-13_16h50.32.442	THAI_DOC	2021.2.3	Win32	60.0240096						0	56	56	56	1
z	1	0.795						ELANCO	np	6	0	monitoring	250	nonparola	2	ong	0	no	FM29F13	29	F	2021-10-13_16h50.32.442	THAI_DOC	2021.2.3	Win32	60.0240096						0	57	57	57	1
m	1	0.966						BIDONE	p	6	13	monitoring	0	parola	1	ong	0	no	FM29F13	29	F	2021-10-13_16h50.32.442	THAI_DOC	2021.2.3	Win32	60.0240096						0	58	58	58	1
m	1	0.836						LEMURE	p	6	3	monitoring	500	parola	1	ong	0	no	FM29F13	29	F	2021-10-13_16h50.32.442	THAI_DOC	2021.2.3	Win32	60.0240096						0	59	59	59	1
l	1	0.746						SAGOMA	p	6	0	monitoring	250	l	1	pmcue	0	no	FM29F13	29	F	2021-10-13_16h50.32.442	THAI_DOC	2021.2.3	Win32	60.0240096						0	60	60	60	1
m	1	0.749						REPERTO	p	7	7	monitoring	0	parola	1	ong	0	no	FM29F13	29	F	2021-10-13_16h50.32.442	THAI_DOC	2021.2.3	Win32	60.0240096						0	61	61	61	1
z	1	0.876						MIDULLO	np	7	0	monitoring	250	nonparola	2	ong	0	no	FM29F13	29	F	2021-10-13_16h50.32.442	THAI_DOC	2021.2.3	Win32	60.0240096						0	62	62	62	1
z	1	0.928						DANNOLA	np	7	0	monitoring	500	nonparola	2	ong	0	no	FM29F13	29	F	2021-10-13_16h50.32.442	THAI_DOC	2021.2.3	Win32	60.0240096						0	63	63	63	1
m	1	0.779						ORFANO	p	6	9	monitoring	500	parola	1	ong	0	no	FM29F13	29	F	2021-10-13_16h50.32.442	THAI_DOC	2021.2.3	Win32	60.0240096						0	64	64	64	1
z	1	0.963						BANENA	np	6	0	monitoring	250	nonparola	2	ong	0	no	FM29F13	29	F	2021-10-13_16h50.32.442	THAI_DOC	2021.2.3	Win32	60.0240096						0	65	65	65	1
z	1	0.831						FERPATA	np	7	0	monitoring	0	nonparola	2	ong	0	no	FM29F13	29	F	2021-10-13_16h50.32.442	THAI_DOC	2021.2.3	Win32	60.0240096						0	66	66	66	1
m	1	0.696						NEURONE	p	7	11	monitoring	250	parola	1	ong	0	no	FM29F13	29	F	2021-10-13_16h50.32.442	THAI_DOC	2021.2.3	Win32	60.0240096						0	67	67	67	1
z	1	1.014						LATTERA	np	7	0	monitoring	500	nonparola	2	ong	0	no	FM29F13	29	F	2021-10-13_16h50.32.442	THAI_DOC	2021.2.3	Win32	60.0240096						0	68	68	68	1
m	0	0.75						GESIONE	np	7	0	monitoring	500	nonparola	2	ong	0	no	FM29F13	29	F	2021-10-13_16h50.32.442	THAI_DOC	2021.2.3	Win32	60.0240096						0	69	69	69	1
m	1	1.46						PEDANA	p	6	18	monitoring	500	parola	1	ong	0	no	FM29F13	29	F	2021-10-13_16h50.32.442	THAI_DOC	2021.2.3	Win32	60.0240096						0	70	70	70	1
l	1	1.18						MACIATA	np	7	0	monitoring	500	l	2	pmcue	0	no	FM29F13	29	F	2021-10-13_16h50.32.442	THAI_DOC	2021.2.3	Win32	60.0240096						0	71	71	71	1
z	1	0.927						FIOLINO	np	7	0	monitoring	250	nonparola	2	ong	0	no	FM29F13	29	F	2021-10-13_16h50.32.442	THAI_DOC	2021.2.3	Win32	60.0240096						0	72	72	72	1
m	1	0.828						INGORGO	p	7	16	monitoring	0	parola	1	ong	0	no	FM29F13	29	F	2021-10-13_16h50.32.442	THAI_DOC	2021.2.3	Win32	60.0240096						0	73	73	73	1
z	1	1.182						IMPORO	np	6	0	monitoring	250	nonparola	2	ong	0	no	FM29F13	29	F	2021-10-13_16h50.32.442	THAI_DOC	2021.2.3	Win32	60.0240096						0	74	74	74	1
m	1	0.853						NOBILE	p	6	29	monitoring	500	parola	1	ong	0	no	FM29F13	29	F	2021-10-13_16h50.32.442	THAI_DOC	2021.2.3	Win32	60.0240096						0	75	75	75	1
m	1	0.88						MINIERA	p	7	19	monitoring	500	parola	1	ong	0	no	FM29F13	29	F	2021-10-13_16h50.32.442	THAI_DOC	2021.2.3	Win32	60.0240096						0	76	76	76	1
z	1	0.747						ALLARVE	np	7	0	monitoring	500	nonparola	2	ong	0	no	FM29F13	29	F	2021-10-13_16h50.32.442	THAI_DOC	2021.2.3	Win32	60.0240096						0	77	77	77	1
z	1	1.16						DIBANO	np	6	0	monitoring	250	nonparola	2	ong	0	no	FM29F13	29	F	2021-10-13_16h50.32.442	THAI_DOC	2021.2.3	Win32	60.0240096						0	78	78	78	1
m	1	0.88						FAGOTTO	p	7	7	monitoring	0	parola	1	ong	0	no	FM29F13	29	F	2021-10-13_16h50.32.442	THAI_DOC	2021.2.3	Win32	60.0240096						0	79	79	79	1
m	1	0.88						PALUDE	p	6	13	monitoring	0	parola	1	ong	0	no	FM29F13	29	F	2021-10-13_16h50.32.442	THAI_DOC	2021.2.3	Win32	60.0240096						0	80	80	80	1
z	1	0.766						MUDINO	np	6	0	monitoring	500	nonparola	2	ong	0	no	FM29F13	29	F	2021-10-13_16h50.32.442	THAI_DOC	2021.2.3	Win32	60.0240096						0	81	81	81	1
z	1	0.632						ESTEBA	np	6	0	monitoring	500	nonparola	2	ong	0	no	FM29F13	29	F	2021-10-13_16h50.32.442	THAI_DOC	2021.2.3	Win32	60.0240096						0	82	82	82	1
l	1	0.898						MANTIDE	p	7	9	monitoring	250	l	1	pmcue	0	no	FM29F13	29	F	2021-10-13_16h50.32.442	THAI_DOC	2021.2.3	Win32	60.0240096						0	83	83	83	1
m	1	1.061						UVETTA	p	6	11	monitoring	500	parola	1	ong	0	no	FM29F13	29	F	2021-10-13_16h50.32.442	THAI_DOC	2021.2.3	Win32	60.0240096						0	84	84	84	1
m	1	0.862						ESILIO	p	6	41	monitoring	250	parola	1	ong	0	no	FM29F13	29	F	2021-10-13_16h50.32.442	THAI_DOC	2021.2.3	Win32	60.0240096						0	85	85	85	1
z	1	0.946						RECRUTA	np	7	0	monitoring	500	nonparola	2	ong	0	no	FM29F13	29	F	2021-10-13_16h50.32.442	THAI_DOC	2021.2.3	Win32	60.0240096						0	86	86	86	1
m	1	0.963						TIMONE	p	7	31	monitoring	250	parola	1	ong	0	no	FM29F13	29	F	2021-10-13_16h50.32.442	THAI_DOC	2021.2.3	Win32	60.0240096						0	87	87	87	1
m	1	0.713						CAVOLO	p	6	13	monitoring	0	parola	1	ong	0	no	FM29F13	29	F	2021-10-13_16h50.32.442	THAI_DOC	2021.2.3	Win32	60.0240096						0	88	88	88	1
z	1	0.78						NOTTARE	np	7	0	monitoring	500	nonparola	2	ong	0	no	FM29F13	29	F	2021-10-13_16h50.32.442	THAI_DOC	2021.2.3	Win32	60.0240096						0	89	89	89	1
m	1	0.894						LICHENE	p	7	7	monitoring	0	parola	1	ong	0	no	FM29F13	29	F	2021-10-13_16h50.32.442	THAI_DOC	2021.2.3	Win32	60.0240096						0	90	90	90	1
z	1	0.998						PUSTINO	np	7	0	monitoring	500	nonparola	2	ong	0	no	FM29F13	29	F	2021-10-13_16h50.32.442	THAI_DOC	2021.2.3	Win32	60.0240096						0	91	91	91	1
m	1	0.78						MULINO	p	6	7	monitoring	0	parola	1	ong	0	no	FM29F13	29	F	2021-10-13_16h50.32.442	THAI_DOC	2021.2.3	Win32	60.0240096						0	92	92	92	1
z	1	0.78						VAROLO	np	6	0	monitoring	0	nonparola	2	ong	0	no	FM29F13	29	F	2021-10-13_16h50.32.442	THAI_DOC	2021.2.3	Win32	60.0240096						0	93	93	93	1
l	1	1.231						ENIGMA	p	6	9	monitoring	500	l	1	pmcue	0	no	FM29F13	29	F	2021-10-13_16h50.32.442	THAI_DOC	2021.2.3	Win32	60.0240096						0	94	94	94	1
z	0	0.798						NARICE	p	6	15	monitoring	250	parola	1	ong	0	no	FM29F13	29	F	2021-10-13_16h50.32.442	THAI_DOC	2021.2.3	Win32	60.0240096						0	95	95	95	1
z	1	0.915						CAVIDE	np	6	0	monitoring	500	nonparola	2	ong	0	no	FM29F13	29	F	2021-10-13_16h50.32.442	THAI_DOC	2021.2.3	Win32	60.0240096						0	96	96	96	1
z	1	1.213						VOLACE	np	6	0	monitoring	0	nonparola	2	ong	0	no	FM29F13	29	F	2021-10-13_16h50.32.442	THAI_DOC	2021.2.3	Win32	60.0240096						0	97	97	97	1
z	1	1.534						SADICE	np	6	0	monitoring	0	nonparola	2	ong	0	no	FM29F13	29	F	2021-10-13_16h50.32.442	THAI_DOC	2021.2.3	Win32	60.0240096						0	98	98	98	1
m	1	1.11						VORTICE	p	7	14	monitoring	250	parola	1	ong	0	no	FM29F13	29	F	2021-10-13_16h50.32.442	THAI_DOC	2021.2.3	Win32	60.0240096						0	99	99	99	1
																			FM29F13	29	F	2021-10-13_16h50.32.442	THAI_DOC	2021.2.3	Win32	60.0240096											y	1	25.697	y	0	3.701	n	1	4.222
