# Supplementary material for: Thinking about it: the impact of COVID-19-related stimuli on prospective memory
Source: PeerJ. 2023 Nov 16;11:e16389. doi: 10.7717/peerj.16389 (PMC10657566; doi:10.7717/peerj.16389)
Supplement: Supplemental Information 4 — The raw data from both the task and the questionnaire. Both folders are divided in the three conditions (COV, DOC, and NEGA) depending on the presented video clip. [file peerj-11-16389-s004.zip › Data/RAW_Data_Task/DOC_version/SM23M26_doc.csv]

trial_key.keys	trial_key.corr	trial_key.rt	trials_loop_practice.thisRepN	trials_loop_practice.thisTrialN	trials_loop_practice.thisN	trials_loop_practice.thisIndex	trials_loop_practice.ran	stimolo	parolanonparola	lunghezza	frequenza	blocco	jitter	rispcorr	StimTrig	stim_type	stimulus_after	underline	ID_Soggetto*	Età*	Sesso	date	expName	psychopyVersion	OS	frameRate	trials_loop_baseline.thisRepN	trials_loop_baseline.thisTrialN	trials_loop_baseline.thisN	trials_loop_baseline.thisIndex	trials_loop_baseline.ran	trials_loop_attention.thisRepN	trials_loop_attention.thisTrialN	trials_loop_attention.thisN	trials_loop_attention.thisIndex	trials_loop_attention.ran	neutral1_key.keys	neutral1_key.corr	neutral1_key.rt	neutral1_key_2.keys	neutral1_key_2.corr	neutral1_key_2.rt	neutral1_key_3.keys	neutral1_key_3.corr	neutral1_key_3.rt
m	1	0.9394	0	0	0	0	1	ARANCIA	p	7	31	practice	500	parola	1	ong	0	no	SM23M26	23	M	2021-10-26_15h26.09.701	THAI_DOC	2021.2.3	Win32	60.10699044
z	1	0.6322	0	1	1	1	1	RECINA	np	6	0	practice	500	nonparola	2	ong	0	no	SM23M26	23	M	2021-10-26_15h26.09.701	THAI_DOC	2021.2.3	Win32	60.10699044
z	1	0.6381	0	2	2	2	1	TUCCANA	np	7	0	practice	250	nonparola	2	ong	0	no	SM23M26	23	M	2021-10-26_15h26.09.701	THAI_DOC	2021.2.3	Win32	60.10699044
m	1	0.6859	0	3	3	3	1	PETTINE	p	7	1	practice	0	parola	1	ong	0	no	SM23M26	23	M	2021-10-26_15h26.09.701	THAI_DOC	2021.2.3	Win32	60.10699044
z	1	0.6055	0	4	4	4	1	INFITO	np	6	0	practice	500	nonparola	2	ong	0	no	SM23M26	23	M	2021-10-26_15h26.09.701	THAI_DOC	2021.2.3	Win32	60.10699044
m	1	0.5455	0	5	5	5	1	GIUDICE	p	7	374	practice	500	parola	1	ong	0	no	SM23M26	23	M	2021-10-26_15h26.09.701	THAI_DOC	2021.2.3	Win32	60.10699044
m	1	0.5637	0	6	6	6	1	VOLANTE	p	7	89	practice	0	parola	1	ong	0	no	SM23M26	23	M	2021-10-26_15h26.09.701	THAI_DOC	2021.2.3	Win32	60.10699044
z	1	0.5108	0	7	7	7	1	CUBELA	np	6	0	practice	250	nonparola	2	ong	0	no	SM23M26	23	M	2021-10-26_15h26.09.701	THAI_DOC	2021.2.3	Win32	60.10699044
z	1	0.5409	0	8	8	8	1	LUGGINE	np	7	0	practice	0	nonparola	2	ong	0	no	SM23M26	23	M	2021-10-26_15h26.09.701	THAI_DOC	2021.2.3	Win32	60.10699044
m	1	0.4397	0	9	9	9	1	DISEGNO	p	7	201	practice	0	parola	1	ong	0	no	SM23M26	23	M	2021-10-26_15h26.09.701	THAI_DOC	2021.2.3	Win32	60.10699044
m	1	0.6683						RELITTO	p	7	8	baseline	500	parola	1	ong	0	no	SM23M26	23	M	2021-10-26_15h26.09.701	THAI_DOC	2021.2.3	Win32	60.10699044	0	0	0	0	1
m	1	0.6011						GERANIO	p	7	12	baseline	250	parola	1	ong	0	no	SM23M26	23	M	2021-10-26_15h26.09.701	THAI_DOC	2021.2.3	Win32	60.10699044	0	1	1	1	1
z	1	0.7334						VANANGA	np	7	0	baseline	0	nonparola	2	ong	0	no	SM23M26	23	M	2021-10-26_15h26.09.701	THAI_DOC	2021.2.3	Win32	60.10699044	0	2	2	2	1
m	1	0.7872						NATICA	p	6	5	baseline	250	parola	1	ong	0	no	SM23M26	23	M	2021-10-26_15h26.09.701	THAI_DOC	2021.2.3	Win32	60.10699044	0	3	3	3	1
z	1	0.9854						USTELLO	np	7	0	baseline	500	nonparola	2	ong	0	no	SM23M26	23	M	2021-10-26_15h26.09.701	THAI_DOC	2021.2.3	Win32	60.10699044	0	4	4	4	1
m	1	0.5525						METANO	p	6	17	baseline	250	parola	1	ong	0	no	SM23M26	23	M	2021-10-26_15h26.09.701	THAI_DOC	2021.2.3	Win32	60.10699044	0	5	5	5	1
z	1	0.6235						FIURIA	np	6	0	baseline	500	nonparola	2	ong	0	no	SM23M26	23	M	2021-10-26_15h26.09.701	THAI_DOC	2021.2.3	Win32	60.10699044	0	6	6	6	1
m	1	0.5852						SUGHERO	p	7	5	baseline	250	parola	1	ong	0	no	SM23M26	23	M	2021-10-26_15h26.09.701	THAI_DOC	2021.2.3	Win32	60.10699044	0	7	7	7	1
z	1	0.6061						PIROTA	np	6	0	baseline	250	nonparola	2	ong	0	no	SM23M26	23	M	2021-10-26_15h26.09.701	THAI_DOC	2021.2.3	Win32	60.10699044	0	8	8	8	1
z	1	0.7366						BAMBORA	np	7	0	baseline	0	nonparola	2	ong	0	no	SM23M26	23	M	2021-10-26_15h26.09.701	THAI_DOC	2021.2.3	Win32	60.10699044	0	9	9	9	1
m	1	0.7176						PETALO	p	6	27	baseline	250	parola	1	ong	0	no	SM23M26	23	M	2021-10-26_15h26.09.701	THAI_DOC	2021.2.3	Win32	60.10699044	0	10	10	10	1
m	1	0.6182						ELMETTO	p	7	5	baseline	0	parola	1	ong	0	no	SM23M26	23	M	2021-10-26_15h26.09.701	THAI_DOC	2021.2.3	Win32	60.10699044	0	11	11	11	1
z	1	0.5666						DOBILE	np	6	0	baseline	250	nonparola	2	ong	0	no	SM23M26	23	M	2021-10-26_15h26.09.701	THAI_DOC	2021.2.3	Win32	60.10699044	0	12	12	12	1
m	1	0.7771						BAVERO	p	6	7	baseline	0	parola	1	ong	0	no	SM23M26	23	M	2021-10-26_15h26.09.701	THAI_DOC	2021.2.3	Win32	60.10699044	0	13	13	13	1
m	1	0.6738						VALENZA	p	7	10	baseline	500	parola	1	ong	0	no	SM23M26	23	M	2021-10-26_15h26.09.701	THAI_DOC	2021.2.3	Win32	60.10699044	0	14	14	14	1
z	1	0.6002						ORDONE	np	6	0	baseline	250	nonparola	2	ong	0	no	SM23M26	23	M	2021-10-26_15h26.09.701	THAI_DOC	2021.2.3	Win32	60.10699044	0	15	15	15	1
z	1	0.7014						TERPONE	np	7	0	baseline	250	nonparola	2	ong	0	no	SM23M26	23	M	2021-10-26_15h26.09.701	THAI_DOC	2021.2.3	Win32	60.10699044	0	16	16	16	1
m	1	1.1359						INCHINO	p	7	10	baseline	250	parola	1	ong	0	no	SM23M26	23	M	2021-10-26_15h26.09.701	THAI_DOC	2021.2.3	Win32	60.10699044	0	17	17	17	1
m	1	0.5502						ETTARO	p	6	31	baseline	0	parola	1	ong	0	no	SM23M26	23	M	2021-10-26_15h26.09.701	THAI_DOC	2021.2.3	Win32	60.10699044	0	18	18	18	1
z	1	0.5665						LUVACA	np	6	0	baseline	250	nonparola	2	ong	0	no	SM23M26	23	M	2021-10-26_15h26.09.701	THAI_DOC	2021.2.3	Win32	60.10699044	0	19	19	19	1
m	1	0.5504						DUETTO	p	6	23	baseline	500	parola	1	ong	0	no	SM23M26	23	M	2021-10-26_15h26.09.701	THAI_DOC	2021.2.3	Win32	60.10699044	0	20	20	20	1
z	1	0.5865						PUPILE	np	6	0	baseline	250	nonparola	2	ong	0	no	SM23M26	23	M	2021-10-26_15h26.09.701	THAI_DOC	2021.2.3	Win32	60.10699044	0	21	21	21	1
z	1	1.0582						STOVACO	np	7	0	baseline	0	nonparola	2	ong	0	no	SM23M26	23	M	2021-10-26_15h26.09.701	THAI_DOC	2021.2.3	Win32	60.10699044	0	22	22	22	1
m	1	0.6504						BARILE	p	6	7	baseline	500	parola	1	ong	0	no	SM23M26	23	M	2021-10-26_15h26.09.701	THAI_DOC	2021.2.3	Win32	60.10699044	0	23	23	23	1
z	1	0.6179						RANAIO	np	6	0	baseline	250	nonparola	2	ong	0	no	SM23M26	23	M	2021-10-26_15h26.09.701	THAI_DOC	2021.2.3	Win32	60.10699044	0	24	24	24	1
m	1	0.5851						CAVERNA	p	7	14	baseline	250	parola	1	ong	0	no	SM23M26	23	M	2021-10-26_15h26.09.701	THAI_DOC	2021.2.3	Win32	60.10699044	0	25	25	25	1
z	1	0.627						ROTOIA	np	7	0	baseline	500	nonparola	2	ong	0	no	SM23M26	23	M	2021-10-26_15h26.09.701	THAI_DOC	2021.2.3	Win32	60.10699044	0	26	26	26	1
m	1	0.6584						ALTURA	p	6	8	baseline	500	parola	1	ong	0	no	SM23M26	23	M	2021-10-26_15h26.09.701	THAI_DOC	2021.2.3	Win32	60.10699044	0	27	27	27	1
m	1	0.6226						DIPINTO	p	7	21	baseline	0	parola	1	ong	0	no	SM23M26	23	M	2021-10-26_15h26.09.701	THAI_DOC	2021.2.3	Win32	60.10699044	0	28	28	28	1
m	1	0.6029						LEGUME	p	6	11	baseline	250	parola	1	ong	0	no	SM23M26	23	M	2021-10-26_15h26.09.701	THAI_DOC	2021.2.3	Win32	60.10699044	0	29	29	29	1
z	1	0.6566						FEDINO	np	6	0	baseline	500	nonparola	2	ong	0	no	SM23M26	23	M	2021-10-26_15h26.09.701	THAI_DOC	2021.2.3	Win32	60.10699044	0	30	30	30	1
m	1	0.7004						MENSOLA	p	7	7	baseline	0	parola	1	ong	0	no	SM23M26	23	M	2021-10-26_15h26.09.701	THAI_DOC	2021.2.3	Win32	60.10699044	0	31	31	31	1
z	1	0.7953						ALCUME	np	6	0	baseline	500	nonparola	2	ong	0	no	SM23M26	23	M	2021-10-26_15h26.09.701	THAI_DOC	2021.2.3	Win32	60.10699044	0	32	32	32	1
m	1	0.721						INNESTO	p	6	13	baseline	0	parola	1	ong	0	no	SM23M26	23	M	2021-10-26_15h26.09.701	THAI_DOC	2021.2.3	Win32	60.10699044	0	33	33	33	1
z	1	0.6408						LAVENDA	np	7	0	baseline	0	nonparola	2	ong	0	no	SM23M26	23	M	2021-10-26_15h26.09.701	THAI_DOC	2021.2.3	Win32	60.10699044	0	34	34	34	1
m	1	0.608						SLAVINA	p	7	5	baseline	500	parola	1	ong	0	no	SM23M26	23	M	2021-10-26_15h26.09.701	THAI_DOC	2021.2.3	Win32	60.10699044	0	35	35	35	1
z	0	0.5681						ORMONE	p	6	6	baseline	500	parola	1	ong	0	no	SM23M26	23	M	2021-10-26_15h26.09.701	THAI_DOC	2021.2.3	Win32	60.10699044	0	36	36	36	1
z	1	0.6844						UMIONE	np	6	0	baseline	0	nonparola	2	ong	0	no	SM23M26	23	M	2021-10-26_15h26.09.701	THAI_DOC	2021.2.3	Win32	60.10699044	0	37	37	37	1
m	1	0.554						SALAME	p	6	14	baseline	0	parola	1	ong	0	no	SM23M26	23	M	2021-10-26_15h26.09.701	THAI_DOC	2021.2.3	Win32	60.10699044	0	38	38	38	1
z	1	0.6507						GANDOLA	np	7	0	baseline	500	nonparola	2	ong	0	no	SM23M26	23	M	2021-10-26_15h26.09.701	THAI_DOC	2021.2.3	Win32	60.10699044	0	39	39	39	1
z	1	0.7335						DIGEGNO	np	7	0	baseline	500	nonparola	2	ong	0	no	SM23M26	23	M	2021-10-26_15h26.09.701	THAI_DOC	2021.2.3	Win32	60.10699044	0	40	40	40	1
z	1	0.8868						BACRECA	np	7	0	baseline	0	nonparola	2	ong	0	no	SM23M26	23	M	2021-10-26_15h26.09.701	THAI_DOC	2021.2.3	Win32	60.10699044	0	41	41	41	1
m	1	0.6338						RUDERE	p	6	8	baseline	250	parola	1	ong	0	no	SM23M26	23	M	2021-10-26_15h26.09.701	THAI_DOC	2021.2.3	Win32	60.10699044	0	42	42	42	1
z	1	0.6336						OSCITE	np	6	0	baseline	250	nonparola	2	ong	0	no	SM23M26	23	M	2021-10-26_15h26.09.701	THAI_DOC	2021.2.3	Win32	60.10699044	0	43	43	43	1
m	1	0.5889						NETTARE	p	7	14	baseline	500	parola	1	ong	0	no	SM23M26	23	M	2021-10-26_15h26.09.701	THAI_DOC	2021.2.3	Win32	60.10699044	0	44	44	44	1
z	1	0.645						PENTERA	np	7	0	baseline	0	nonparola	2	ong	0	no	SM23M26	23	M	2021-10-26_15h26.09.701	THAI_DOC	2021.2.3	Win32	60.10699044	0	45	45	45	1
z	1	0.6199						NEBOZIO	np	7	0	baseline	250	nonparola	2	ong	0	no	SM23M26	23	M	2021-10-26_15h26.09.701	THAI_DOC	2021.2.3	Win32	60.10699044	0	46	46	46	1
m	1	0.5836						ZATTERA	p	7	14	baseline	500	parola	1	ong	0	no	SM23M26	23	M	2021-10-26_15h26.09.701	THAI_DOC	2021.2.3	Win32	60.10699044	0	47	47	47	1
m	1	0.6591						LAMIERA	p	7	11	baseline	500	parola	1	ong	0	no	SM23M26	23	M	2021-10-26_15h26.09.701	THAI_DOC	2021.2.3	Win32	60.10699044	0	48	48	48	1
z	1	0.5705						CULINA	np	6	0	baseline	500	nonparola	2	ong	0	no	SM23M26	23	M	2021-10-26_15h26.09.701	THAI_DOC	2021.2.3	Win32	60.10699044	0	49	49	49	1
m	1	0.7352						FALANGE	p	7	9	baseline	250	parola	1	ong	0	no	SM23M26	23	M	2021-10-26_15h26.09.701	THAI_DOC	2021.2.3	Win32	60.10699044	0	50	50	50	1
m	1	0.8084						PEDALE	p	6	16	baseline	500	parola	1	ong	0	no	SM23M26	23	M	2021-10-26_15h26.09.701	THAI_DOC	2021.2.3	Win32	60.10699044	0	51	51	51	1
z	1	0.7835						METARDO	np	7	0	baseline	500	nonparola	2	ong	0	no	SM23M26	23	M	2021-10-26_15h26.09.701	THAI_DOC	2021.2.3	Win32	60.10699044	0	52	52	52	1
m	1	0.6038						EMPORIO	p	7	3	baseline	250	parola	1	ong	0	no	SM23M26	23	M	2021-10-26_15h26.09.701	THAI_DOC	2021.2.3	Win32	60.10699044	0	53	53	53	1
z	1	0.934						TAPORE	np	6	0	baseline	0	nonparola	2	ong	0	no	SM23M26	23	M	2021-10-26_15h26.09.701	THAI_DOC	2021.2.3	Win32	60.10699044	0	54	54	54	1
z	1	0.5834						DENTIDE	np	7	0	baseline	250	nonparola	2	ong	0	no	SM23M26	23	M	2021-10-26_15h26.09.701	THAI_DOC	2021.2.3	Win32	60.10699044	0	55	55	55	1
z	1	0.6172						SEPERTO	np	7	0	baseline	500	nonparola	2	ong	0	no	SM23M26	23	M	2021-10-26_15h26.09.701	THAI_DOC	2021.2.3	Win32	60.10699044	0	56	56	56	1
m	1	0.7004						MUCOSA	p	6	6	baseline	500	parola	1	ong	0	no	SM23M26	23	M	2021-10-26_15h26.09.701	THAI_DOC	2021.2.3	Win32	60.10699044	0	57	57	57	1
z	1	0.5932						BECULLA	np	7	0	baseline	250	nonparola	2	ong	0	no	SM23M26	23	M	2021-10-26_15h26.09.701	THAI_DOC	2021.2.3	Win32	60.10699044	0	58	58	58	1
m	1	0.9074						FUCINA	p	6	8	baseline	250	parola	1	ong	0	no	SM23M26	23	M	2021-10-26_15h26.09.701	THAI_DOC	2021.2.3	Win32	60.10699044	0	59	59	59	1
m	1	0.8046						ECLISSI	p	7	5	baseline	0	parola	1	ong	0	no	SM23M26	23	M	2021-10-26_15h26.09.701	THAI_DOC	2021.2.3	Win32	60.10699044	0	60	60	60	1
m	1	0.5675						TROFEO	p	6	23	baseline	250	parola	1	ong	0	no	SM23M26	23	M	2021-10-26_15h26.09.701	THAI_DOC	2021.2.3	Win32	60.10699044	0	61	61	61	1
m	1	0.7694						ROTTAME	p	7	7	baseline	0	parola	1	ong	0	no	SM23M26	23	M	2021-10-26_15h26.09.701	THAI_DOC	2021.2.3	Win32	60.10699044	0	62	62	62	1
z	1	0.773						MENDOLO	np	7	0	baseline	500	nonparola	2	ong	0	no	SM23M26	23	M	2021-10-26_15h26.09.701	THAI_DOC	2021.2.3	Win32	60.10699044	0	63	63	63	1
z	1	0.7039						ARSINE	np	6	0	baseline	250	nonparola	2	ong	0	no	SM23M26	23	M	2021-10-26_15h26.09.701	THAI_DOC	2021.2.3	Win32	60.10699044	0	64	64	64	1
m	1	0.6501						TISANA	p	6	7	baseline	0	parola	1	ong	0	no	SM23M26	23	M	2021-10-26_15h26.09.701	THAI_DOC	2021.2.3	Win32	60.10699044	0	65	65	65	1
z	1	0.7091						ORLINO	np	6	0	baseline	0	nonparola	2	ong	0	no	SM23M26	23	M	2021-10-26_15h26.09.701	THAI_DOC	2021.2.3	Win32	60.10699044	0	66	66	66	1
m	1	0.7175						ARINGA	p	6	9	baseline	500	parola	1	ong	0	no	SM23M26	23	M	2021-10-26_15h26.09.701	THAI_DOC	2021.2.3	Win32	60.10699044	0	67	67	67	1
z	1	0.9838						TENGINE	np	7	0	baseline	0	nonparola	2	ong	0	no	SM23M26	23	M	2021-10-26_15h26.09.701	THAI_DOC	2021.2.3	Win32	60.10699044	0	68	68	68	1
m	1	0.6585						ATTICO	p	6	6	baseline	500	parola	1	ong	0	no	SM23M26	23	M	2021-10-26_15h26.09.701	THAI_DOC	2021.2.3	Win32	60.10699044	0	69	69	69	1
z	1	0.6509						VENORE	np	6	0	baseline	250	nonparola	2	ong	0	no	SM23M26	23	M	2021-10-26_15h26.09.701	THAI_DOC	2021.2.3	Win32	60.10699044	0	70	70	70	1
m	1	0.8336						DARSENA	p	7	9	baseline	0	parola	1	ong	0	no	SM23M26	23	M	2021-10-26_15h26.09.701	THAI_DOC	2021.2.3	Win32	60.10699044	0	71	71	71	1
z	1	0.7511						ALCIERE	np	7	0	baseline	250	nonparola	2	ong	0	no	SM23M26	23	M	2021-10-26_15h26.09.701	THAI_DOC	2021.2.3	Win32	60.10699044	0	72	72	72	1
z	1	0.762						ENTIMO	np	6	0	baseline	0	nonparola	2	ong	0	no	SM23M26	23	M	2021-10-26_15h26.09.701	THAI_DOC	2021.2.3	Win32	60.10699044	0	73	73	73	1
m	1	0.6502						LIVIDO	p	6	8	baseline	500	parola	1	ong	0	no	SM23M26	23	M	2021-10-26_15h26.09.701	THAI_DOC	2021.2.3	Win32	60.10699044	0	74	74	74	1
m	1	0.584						NAUSEA	p	6	15	baseline	0	parola	1	ong	0	no	SM23M26	23	M	2021-10-26_15h26.09.701	THAI_DOC	2021.2.3	Win32	60.10699044	0	75	75	75	1
z	1	0.6844						VERCACE	np	7	0	baseline	500	nonparola	2	ong	0	no	SM23M26	23	M	2021-10-26_15h26.09.701	THAI_DOC	2021.2.3	Win32	60.10699044	0	76	76	76	1
m	1	0.6517						COFANO	p	6	9	baseline	0	parola	1	ong	0	no	SM23M26	23	M	2021-10-26_15h26.09.701	THAI_DOC	2021.2.3	Win32	60.10699044	0	77	77	77	1
z	1	0.5837						USPICIO	np	7	0	baseline	250	nonparola	2	ong	0	no	SM23M26	23	M	2021-10-26_15h26.09.701	THAI_DOC	2021.2.3	Win32	60.10699044	0	78	78	78	1
m	1	0.5773						IMBUTO	p	6	9	baseline	0	parola	1	ong	0	no	SM23M26	23	M	2021-10-26_15h26.09.701	THAI_DOC	2021.2.3	Win32	60.10699044	0	79	79	79	1
z	1	0.7006						SADIVA	np	6	0	baseline	500	nonparola	2	ong	0	no	SM23M26	23	M	2021-10-26_15h26.09.701	THAI_DOC	2021.2.3	Win32	60.10699044	0	80	80	80	1
m	1	0.6355						BOZZOLO	p	7	7	baseline	0	parola	1	ong	0	no	SM23M26	23	M	2021-10-26_15h26.09.701	THAI_DOC	2021.2.3	Win32	60.10699044	0	81	81	81	1
z	1	0.5741						OMPICCIO	np	7	0	baseline	0	nonparola	2	ong	0	no	SM23M26	23	M	2021-10-26_15h26.09.701	THAI_DOC	2021.2.3	Win32	60.10699044	0	82	82	82	1
z	1	0.6414						LIMPONE	np	7	0	baseline	500	nonparola	2	ong	0	no	SM23M26	23	M	2021-10-26_15h26.09.701	THAI_DOC	2021.2.3	Win32	60.10699044	0	83	83	83	1
z	1	0.577						NARCICO	np	7	0	baseline	250	nonparola	2	ong	0	no	SM23M26	23	M	2021-10-26_15h26.09.701	THAI_DOC	2021.2.3	Win32	60.10699044	0	84	84	84	1
m	1	0.7534						PASCOLO	p	7	7	baseline	0	parola	1	ong	0	no	SM23M26	23	M	2021-10-26_15h26.09.701	THAI_DOC	2021.2.3	Win32	60.10699044	0	85	85	85	1
z	1	0.5838						INSOGNA	np	7	0	baseline	250	nonparola	2	ong	0	no	SM23M26	23	M	2021-10-26_15h26.09.701	THAI_DOC	2021.2.3	Win32	60.10699044	0	86	86	86	1
m	1	0.7671						PATINA	p	6	14	baseline	250	parola	1	ong	0	no	SM23M26	23	M	2021-10-26_15h26.09.701	THAI_DOC	2021.2.3	Win32	60.10699044	0	87	87	87	1
z	1	0.5748						ADOLTO	np	7	0	baseline	0	nonparola	2	ong	0	no	SM23M26	23	M	2021-10-26_15h26.09.701	THAI_DOC	2021.2.3	Win32	60.10699044	0	88	88	88	1
m	1	0.5833						UTENTE	p	6	34	baseline	0	parola	1	ong	0	no	SM23M26	23	M	2021-10-26_15h26.09.701	THAI_DOC	2021.2.3	Win32	60.10699044	0	89	89	89	1
z	1	0.5664						CIPELLA	np	7	0	baseline	500	nonparola	2	ong	0	no	SM23M26	23	M	2021-10-26_15h26.09.701	THAI_DOC	2021.2.3	Win32	60.10699044	0	90	90	90	1
m	1	0.5529						GINEPRO	p	7	10	baseline	0	parola	1	ong	0	no	SM23M26	23	M	2021-10-26_15h26.09.701	THAI_DOC	2021.2.3	Win32	60.10699044	0	91	91	91	1
z	1	0.6445						NONATO	np	6	0	baseline	500	nonparola	2	ong	0	no	SM23M26	23	M	2021-10-26_15h26.09.701	THAI_DOC	2021.2.3	Win32	60.10699044	0	92	92	92	1
m	1	0.5737						CALICE	p	6	10	baseline	0	parola	1	ong	0	no	SM23M26	23	M	2021-10-26_15h26.09.701	THAI_DOC	2021.2.3	Win32	60.10699044	0	93	93	93	1
m	1	0.6406						TORACE	p	6	31	baseline	250	parola	1	ong	0	no	SM23M26	23	M	2021-10-26_15h26.09.701	THAI_DOC	2021.2.3	Win32	60.10699044	0	94	94	94	1
z	0	0.6842						REDINE	p	6	8	baseline	500	parola	1	ong	0	no	SM23M26	23	M	2021-10-26_15h26.09.701	THAI_DOC	2021.2.3	Win32	60.10699044	0	95	95	95	1
m	1	0.6245						GOMITO	p	6	35	baseline	0	parola	1	ong	0	no	SM23M26	23	M	2021-10-26_15h26.09.701	THAI_DOC	2021.2.3	Win32	60.10699044	0	96	96	96	1
z	1	0.6836						INGENSO	np	7	0	baseline	500	nonparola	2	ong	0	no	SM23M26	23	M	2021-10-26_15h26.09.701	THAI_DOC	2021.2.3	Win32	60.10699044	0	97	97	97	1
z	1	0.6564						COVALLO	np	7	0	baseline	250	nonparola	2	ong	0	no	SM23M26	23	M	2021-10-26_15h26.09.701	THAI_DOC	2021.2.3	Win32	60.10699044	0	98	98	98	1
m	1	0.5712						MONACO	p	6	24	baseline	250	parola	1	ong	0	no	SM23M26	23	M	2021-10-26_15h26.09.701	THAI_DOC	2021.2.3	Win32	60.10699044	0	99	99	99	1
m	1	1.452						DILUVIO	p	7	34	monitoring	0	parola	1	ong	0	no	SM23M26	23	M	2021-10-26_15h26.09.701	THAI_DOC	2021.2.3	Win32	60.10699044						0	0	0	0	1
z	1	0.9147						PADATO	np	6	0	monitoring	250	nonparola	2	ong	0	no	SM23M26	23	M	2021-10-26_15h26.09.701	THAI_DOC	2021.2.3	Win32	60.10699044						0	1	1	1	1
m	1	1.6907						STIVALE	p	7	10	monitoring	0	parola	1	ong	0	no	SM23M26	23	M	2021-10-26_15h26.09.701	THAI_DOC	2021.2.3	Win32	60.10699044						0	2	2	2	1
	0							BAMMINO	np	7	0	monitoring	0	nonparola	2	ong	0	no	SM23M26	23	M	2021-10-26_15h26.09.701	THAI_DOC	2021.2.3	Win32	60.10699044						0	3	3	3	1
z	1	1.2038						NUDOLA	np	6	0	monitoring	250	nonparola	2	ong	0	no	SM23M26	23	M	2021-10-26_15h26.09.701	THAI_DOC	2021.2.3	Win32	60.10699044						0	4	4	4	1
m	1	1.4481						ZAMPINO	p	7	6	monitoring	500	parola	1	ong	0	no	SM23M26	23	M	2021-10-26_15h26.09.701	THAI_DOC	2021.2.3	Win32	60.10699044						0	5	5	5	1
m	1	0.9473						CALDAIA	p	7	12	monitoring	250	parola	1	ong	0	no	SM23M26	23	M	2021-10-26_15h26.09.701	THAI_DOC	2021.2.3	Win32	60.10699044						0	6	6	6	1
z	1	0.9671						FULGINE	np	7	0	monitoring	0	nonparola	2	ong	0	no	SM23M26	23	M	2021-10-26_15h26.09.701	THAI_DOC	2021.2.3	Win32	60.10699044						0	7	7	7	1
m	1	0.9223						URANIO	p	6	9	monitoring	250	parola	1	ong	0	no	SM23M26	23	M	2021-10-26_15h26.09.701	THAI_DOC	2021.2.3	Win32	60.10699044						0	8	8	8	1
z	1	0.9125						APISSO	np	6	0	monitoring	500	nonparola	2	ong	0	no	SM23M26	23	M	2021-10-26_15h26.09.701	THAI_DOC	2021.2.3	Win32	60.10699044						0	9	9	9	1
l	1	1.1134						CAGERMA	np	7	0	monitoring	0	l	2	pmcue	0	no	SM23M26	23	M	2021-10-26_15h26.09.701	THAI_DOC	2021.2.3	Win32	60.10699044						0	10	10	10	1
m	1	0.9649						TAZZINA	p	7	10	monitoring	250	parola	1	ong	0	no	SM23M26	23	M	2021-10-26_15h26.09.701	THAI_DOC	2021.2.3	Win32	60.10699044						0	11	11	11	1
m	1	0.8039						VAPORE	p	6	40	monitoring	0	parola	1	ong	0	no	SM23M26	23	M	2021-10-26_15h26.09.701	THAI_DOC	2021.2.3	Win32	60.10699044						0	12	12	12	1
z	1	0.9581						FEDORE	np	6	0	monitoring	250	nonparola	2	ong	0	no	SM23M26	23	M	2021-10-26_15h26.09.701	THAI_DOC	2021.2.3	Win32	60.10699044						0	13	13	13	1
m	1	1.0139						MONTONE	p	7	8	monitoring	250	parola	1	ong	0	no	SM23M26	23	M	2021-10-26_15h26.09.701	THAI_DOC	2021.2.3	Win32	60.10699044						0	14	14	14	1
z	1	1.1146						CANEZZA	np	7	0	monitoring	0	nonparola	2	ong	0	no	SM23M26	23	M	2021-10-26_15h26.09.701	THAI_DOC	2021.2.3	Win32	60.10699044						0	15	15	15	1
z	1	1.2589						RAGINA	np	6	0	monitoring	250	nonparola	2	ong	0	no	SM23M26	23	M	2021-10-26_15h26.09.701	THAI_DOC	2021.2.3	Win32	60.10699044						0	16	16	16	1
m	1	0.701						AGNELLO	p	7	17	monitoring	250	parola	1	ong	0	no	SM23M26	23	M	2021-10-26_15h26.09.701	THAI_DOC	2021.2.3	Win32	60.10699044						0	17	17	17	1
z	1	0.8486						PINARIO	np	7	0	monitoring	250	nonparola	2	ong	0	no	SM23M26	23	M	2021-10-26_15h26.09.701	THAI_DOC	2021.2.3	Win32	60.10699044						0	18	18	18	1
z	1	1.0321						INDANO	np	6	0	monitoring	500	nonparola	2	ong	0	no	SM23M26	23	M	2021-10-26_15h26.09.701	THAI_DOC	2021.2.3	Win32	60.10699044						0	19	19	19	1
m	1	0.9928						BISTURI	p	7	8	monitoring	250	parola	1	ong	0	no	SM23M26	23	M	2021-10-26_15h26.09.701	THAI_DOC	2021.2.3	Win32	60.10699044						0	20	20	20	1
z	1	0.8894						SECONTO	np	7	0	monitoring	250	nonparola	2	ong	0	no	SM23M26	23	M	2021-10-26_15h26.09.701	THAI_DOC	2021.2.3	Win32	60.10699044						0	21	21	21	1
l	1	1.0332						POMATA	p	6	0	monitoring	500	l	1	pmcue	0	no	SM23M26	23	M	2021-10-26_15h26.09.701	THAI_DOC	2021.2.3	Win32	60.10699044						0	22	22	22	1
z	1	0.8648						UMETTA	np	6	0	monitoring	250	nonparola	2	ong	0	no	SM23M26	23	M	2021-10-26_15h26.09.701	THAI_DOC	2021.2.3	Win32	60.10699044						0	23	23	23	1
m	1	0.6837						FRUSCIO	p	7	9	monitoring	0	parola	1	ong	0	no	SM23M26	23	M	2021-10-26_15h26.09.701	THAI_DOC	2021.2.3	Win32	60.10699044						0	24	24	24	1
m	1	0.7189						ORDIGNO	p	7	15	monitoring	250	parola	1	ong	0	no	SM23M26	23	M	2021-10-26_15h26.09.701	THAI_DOC	2021.2.3	Win32	60.10699044						0	25	25	25	1
z	1	1.1039						METALO	np	6	0	monitoring	0	nonparola	2	ong	0	no	SM23M26	23	M	2021-10-26_15h26.09.701	THAI_DOC	2021.2.3	Win32	60.10699044						0	26	26	26	1
z	1	1.0966						GAVERA	np	6	0	monitoring	500	nonparola	2	ong	0	no	SM23M26	23	M	2021-10-26_15h26.09.701	THAI_DOC	2021.2.3	Win32	60.10699044						0	27	27	27	1
m	1	0.8469						INSERTO	p	7	9	monitoring	0	parola	1	ong	0	no	SM23M26	23	M	2021-10-26_15h26.09.701	THAI_DOC	2021.2.3	Win32	60.10699044						0	28	28	28	1
m	1	0.8754						VICARIO	p	7	9	monitoring	500	parola	1	ong	0	no	SM23M26	23	M	2021-10-26_15h26.09.701	THAI_DOC	2021.2.3	Win32	60.10699044						0	29	29	29	1
z	1	0.7306						ACENDA	np	6	0	monitoring	0	nonparola	2	ong	0	no	SM23M26	23	M	2021-10-26_15h26.09.701	THAI_DOC	2021.2.3	Win32	60.10699044						0	30	30	30	1
m	1	0.8597						DECADE	p	6	7	monitoring	0	parola	1	ong	0	no	SM23M26	23	M	2021-10-26_15h26.09.701	THAI_DOC	2021.2.3	Win32	60.10699044						0	31	31	31	1
z	1	0.7554						PALETE	np	6	0	monitoring	500	nonparola	2	ong	0	no	SM23M26	23	M	2021-10-26_15h26.09.701	THAI_DOC	2021.2.3	Win32	60.10699044						0	32	32	32	1
m	1	0.8267						SENAPE	p	6	17	monitoring	500	parola	1	ong	0	no	SM23M26	23	M	2021-10-26_15h26.09.701	THAI_DOC	2021.2.3	Win32	60.10699044						0	33	33	33	1
z	1	0.7599						TENTONO	np	7	0	monitoring	0	nonparola	2	ong	0	no	SM23M26	23	M	2021-10-26_15h26.09.701	THAI_DOC	2021.2.3	Win32	60.10699044						0	34	34	34	1
l	1	0.8925						MANICO	p	6	12	monitoring	0	l	1	pmcue	0	no	SM23M26	23	M	2021-10-26_15h26.09.701	THAI_DOC	2021.2.3	Win32	60.10699044						0	35	35	35	1
m	1	0.606						GETTONE	p	7	5	monitoring	250	parola	1	ong	0	no	SM23M26	23	M	2021-10-26_15h26.09.701	THAI_DOC	2021.2.3	Win32	60.10699044						0	36	36	36	1
z	1	0.9575						CALERA	np	6	0	monitoring	500	nonparola	2	ong	0	no	SM23M26	23	M	2021-10-26_15h26.09.701	THAI_DOC	2021.2.3	Win32	60.10699044						0	37	37	37	1
m	1	0.9697						USTIONE	p	7	20	monitoring	500	parola	1	ong	0	no	SM23M26	23	M	2021-10-26_15h26.09.701	THAI_DOC	2021.2.3	Win32	60.10699044						0	38	38	38	1
m	1	1.3582						LEGNAME	p	7	7	monitoring	0	parola	1	ong	0	no	SM23M26	23	M	2021-10-26_15h26.09.701	THAI_DOC	2021.2.3	Win32	60.10699044						0	39	39	39	1
z	1	1.0803						MODIVO	np	6	0	monitoring	0	nonparola	2	ong	0	no	SM23M26	23	M	2021-10-26_15h26.09.701	THAI_DOC	2021.2.3	Win32	60.10699044						0	40	40	40	1
m	1	0.8315						RADURA	p	6	9	monitoring	0	parola	1	ong	0	no	SM23M26	23	M	2021-10-26_15h26.09.701	THAI_DOC	2021.2.3	Win32	60.10699044						0	41	41	41	1
z	1	0.804						TUANTO	np	6	0	monitoring	250	nonparola	2	ong	0	no	SM23M26	23	M	2021-10-26_15h26.09.701	THAI_DOC	2021.2.3	Win32	60.10699044						0	42	42	42	1
m	1	0.7519						PICCONE	p	7	11	monitoring	0	parola	1	ong	0	no	SM23M26	23	M	2021-10-26_15h26.09.701	THAI_DOC	2021.2.3	Win32	60.10699044						0	43	43	43	1
z	1	1.0016						LACREME	np	7	0	monitoring	250	nonparola	2	ong	0	no	SM23M26	23	M	2021-10-26_15h26.09.701	THAI_DOC	2021.2.3	Win32	60.10699044						0	44	44	44	1
z	1	0.9047						DILITTA	np	7	0	monitoring	500	nonparola	2	ong	0	no	SM23M26	23	M	2021-10-26_15h26.09.701	THAI_DOC	2021.2.3	Win32	60.10699044						0	45	45	45	1
l	1	1.3047						TOMANTE	np	7	0	monitoring	0	l	2	pmcue	0	no	SM23M26	23	M	2021-10-26_15h26.09.701	THAI_DOC	2021.2.3	Win32	60.10699044						0	46	46	46	1
m	1	0.7127						OTTONE	p	6	17	monitoring	500	parola	1	ong	0	no	SM23M26	23	M	2021-10-26_15h26.09.701	THAI_DOC	2021.2.3	Win32	60.10699044						0	47	47	47	1
m	1	0.9132						GAZEBO	p	6	8	monitoring	0	parola	1	ong	0	no	SM23M26	23	M	2021-10-26_15h26.09.701	THAI_DOC	2021.2.3	Win32	60.10699044						0	48	48	48	1
z	1	0.6731						NENICO	np	6	0	monitoring	250	nonparola	2	ong	0	no	SM23M26	23	M	2021-10-26_15h26.09.701	THAI_DOC	2021.2.3	Win32	60.10699044						0	49	49	49	1
m	1	0.7561						ARPIONE	p	7	12	monitoring	250	parola	1	ong	0	no	SM23M26	23	M	2021-10-26_15h26.09.701	THAI_DOC	2021.2.3	Win32	60.10699044						0	50	50	50	1
z	1	0.8977						VANIGIA	np	7	0	monitoring	500	nonparola	2	ong	0	no	SM23M26	23	M	2021-10-26_15h26.09.701	THAI_DOC	2021.2.3	Win32	60.10699044						0	51	51	51	1
z	1	0.847						EBLISSE	np	7	0	monitoring	0	nonparola	2	ong	0	no	SM23M26	23	M	2021-10-26_15h26.09.701	THAI_DOC	2021.2.3	Win32	60.10699044						0	52	52	52	1
m	1	0.763						CARTINA	p	7	13	monitoring	250	parola	1	ong	0	no	SM23M26	23	M	2021-10-26_15h26.09.701	THAI_DOC	2021.2.3	Win32	60.10699044						0	53	53	53	1
z	1	0.7171						TECITA	np	6	0	monitoring	500	nonparola	2	ong	0	no	SM23M26	23	M	2021-10-26_15h26.09.701	THAI_DOC	2021.2.3	Win32	60.10699044						0	54	54	54	1
m	1	0.7189						FELINO	p	6	9	monitoring	500	parola	1	ong	0	no	SM23M26	23	M	2021-10-26_15h26.09.701	THAI_DOC	2021.2.3	Win32	60.10699044						0	55	55	55	1
z	1	0.8022						GINEVRO	np	7	0	monitoring	250	nonparola	2	ong	0	no	SM23M26	23	M	2021-10-26_15h26.09.701	THAI_DOC	2021.2.3	Win32	60.10699044						0	56	56	56	1
z	1	0.8707						ELANCO	np	6	0	monitoring	250	nonparola	2	ong	0	no	SM23M26	23	M	2021-10-26_15h26.09.701	THAI_DOC	2021.2.3	Win32	60.10699044						0	57	57	57	1
m	1	0.6964						BIDONE	p	6	13	monitoring	0	parola	1	ong	0	no	SM23M26	23	M	2021-10-26_15h26.09.701	THAI_DOC	2021.2.3	Win32	60.10699044						0	58	58	58	1
m	1	0.9634						LEMURE	p	6	3	monitoring	500	parola	1	ong	0	no	SM23M26	23	M	2021-10-26_15h26.09.701	THAI_DOC	2021.2.3	Win32	60.10699044						0	59	59	59	1
l	1	0.9136						SAGOMA	p	6	0	monitoring	250	l	1	pmcue	0	no	SM23M26	23	M	2021-10-26_15h26.09.701	THAI_DOC	2021.2.3	Win32	60.10699044						0	60	60	60	1
m	1	0.6198						REPERTO	p	7	7	monitoring	0	parola	1	ong	0	no	SM23M26	23	M	2021-10-26_15h26.09.701	THAI_DOC	2021.2.3	Win32	60.10699044						0	61	61	61	1
z	1	0.7193						MIDULLO	np	7	0	monitoring	250	nonparola	2	ong	0	no	SM23M26	23	M	2021-10-26_15h26.09.701	THAI_DOC	2021.2.3	Win32	60.10699044						0	62	62	62	1
z	1	0.9379						DANNOLA	np	7	0	monitoring	500	nonparola	2	ong	0	no	SM23M26	23	M	2021-10-26_15h26.09.701	THAI_DOC	2021.2.3	Win32	60.10699044						0	63	63	63	1
m	1	0.8184						ORFANO	p	6	9	monitoring	500	parola	1	ong	0	no	SM23M26	23	M	2021-10-26_15h26.09.701	THAI_DOC	2021.2.3	Win32	60.10699044						0	64	64	64	1
z	1	0.6799						BANENA	np	6	0	monitoring	250	nonparola	2	ong	0	no	SM23M26	23	M	2021-10-26_15h26.09.701	THAI_DOC	2021.2.3	Win32	60.10699044						0	65	65	65	1
z	1	0.7568						FERPATA	np	7	0	monitoring	0	nonparola	2	ong	0	no	SM23M26	23	M	2021-10-26_15h26.09.701	THAI_DOC	2021.2.3	Win32	60.10699044						0	66	66	66	1
m	1	0.6449						NEURONE	p	7	11	monitoring	250	parola	1	ong	0	no	SM23M26	23	M	2021-10-26_15h26.09.701	THAI_DOC	2021.2.3	Win32	60.10699044						0	67	67	67	1
z	1	0.8462						LATTERA	np	7	0	monitoring	500	nonparola	2	ong	0	no	SM23M26	23	M	2021-10-26_15h26.09.701	THAI_DOC	2021.2.3	Win32	60.10699044						0	68	68	68	1
z	1	1.0759						GESIONE	np	7	0	monitoring	500	nonparola	2	ong	0	no	SM23M26	23	M	2021-10-26_15h26.09.701	THAI_DOC	2021.2.3	Win32	60.10699044						0	69	69	69	1
m	1	1.0857						PEDANA	p	6	18	monitoring	500	parola	1	ong	0	no	SM23M26	23	M	2021-10-26_15h26.09.701	THAI_DOC	2021.2.3	Win32	60.10699044						0	70	70	70	1
l	1	1.1294						MACIATA	np	7	0	monitoring	500	l	2	pmcue	0	no	SM23M26	23	M	2021-10-26_15h26.09.701	THAI_DOC	2021.2.3	Win32	60.10699044						0	71	71	71	1
z	1	0.9631						FIOLINO	np	7	0	monitoring	250	nonparola	2	ong	0	no	SM23M26	23	M	2021-10-26_15h26.09.701	THAI_DOC	2021.2.3	Win32	60.10699044						0	72	72	72	1
m	1	0.7892						INGORGO	p	7	16	monitoring	0	parola	1	ong	0	no	SM23M26	23	M	2021-10-26_15h26.09.701	THAI_DOC	2021.2.3	Win32	60.10699044						0	73	73	73	1
z	1	0.7387						IMPORO	np	6	0	monitoring	250	nonparola	2	ong	0	no	SM23M26	23	M	2021-10-26_15h26.09.701	THAI_DOC	2021.2.3	Win32	60.10699044						0	74	74	74	1
m	1	0.6465						NOBILE	p	6	29	monitoring	500	parola	1	ong	0	no	SM23M26	23	M	2021-10-26_15h26.09.701	THAI_DOC	2021.2.3	Win32	60.10699044						0	75	75	75	1
m	1	0.7466						MINIERA	p	7	19	monitoring	500	parola	1	ong	0	no	SM23M26	23	M	2021-10-26_15h26.09.701	THAI_DOC	2021.2.3	Win32	60.10699044						0	76	76	76	1
z	1	0.7302						ALLARVE	np	7	0	monitoring	500	nonparola	2	ong	0	no	SM23M26	23	M	2021-10-26_15h26.09.701	THAI_DOC	2021.2.3	Win32	60.10699044						0	77	77	77	1
z	1	0.7695						DIBANO	np	6	0	monitoring	250	nonparola	2	ong	0	no	SM23M26	23	M	2021-10-26_15h26.09.701	THAI_DOC	2021.2.3	Win32	60.10699044						0	78	78	78	1
m	1	0.6409						FAGOTTO	p	7	7	monitoring	0	parola	1	ong	0	no	SM23M26	23	M	2021-10-26_15h26.09.701	THAI_DOC	2021.2.3	Win32	60.10699044						0	79	79	79	1
m	1	0.6136						PALUDE	p	6	13	monitoring	0	parola	1	ong	0	no	SM23M26	23	M	2021-10-26_15h26.09.701	THAI_DOC	2021.2.3	Win32	60.10699044						0	80	80	80	1
z	1	0.8227						MUDINO	np	6	0	monitoring	500	nonparola	2	ong	0	no	SM23M26	23	M	2021-10-26_15h26.09.701	THAI_DOC	2021.2.3	Win32	60.10699044						0	81	81	81	1
z	1	0.8008						ESTEBA	np	6	0	monitoring	500	nonparola	2	ong	0	no	SM23M26	23	M	2021-10-26_15h26.09.701	THAI_DOC	2021.2.3	Win32	60.10699044						0	82	82	82	1
l	1	0.9721						MANTIDE	p	7	9	monitoring	250	l	1	pmcue	0	no	SM23M26	23	M	2021-10-26_15h26.09.701	THAI_DOC	2021.2.3	Win32	60.10699044						0	83	83	83	1
m	1	0.7761						UVETTA	p	6	11	monitoring	500	parola	1	ong	0	no	SM23M26	23	M	2021-10-26_15h26.09.701	THAI_DOC	2021.2.3	Win32	60.10699044						0	84	84	84	1
m	1	0.7127						ESILIO	p	6	41	monitoring	250	parola	1	ong	0	no	SM23M26	23	M	2021-10-26_15h26.09.701	THAI_DOC	2021.2.3	Win32	60.10699044						0	85	85	85	1
z	1	0.6291						RECRUTA	np	7	0	monitoring	500	nonparola	2	ong	0	no	SM23M26	23	M	2021-10-26_15h26.09.701	THAI_DOC	2021.2.3	Win32	60.10699044						0	86	86	86	1
m	1	1.0129						TIMONE	p	7	31	monitoring	250	parola	1	ong	0	no	SM23M26	23	M	2021-10-26_15h26.09.701	THAI_DOC	2021.2.3	Win32	60.10699044						0	87	87	87	1
m	1	0.8031						CAVOLO	p	6	13	monitoring	0	parola	1	ong	0	no	SM23M26	23	M	2021-10-26_15h26.09.701	THAI_DOC	2021.2.3	Win32	60.10699044						0	88	88	88	1
z	1	0.7583						NOTTARE	np	7	0	monitoring	500	nonparola	2	ong	0	no	SM23M26	23	M	2021-10-26_15h26.09.701	THAI_DOC	2021.2.3	Win32	60.10699044						0	89	89	89	1
m	1	0.7126						LICHENE	p	7	7	monitoring	0	parola	1	ong	0	no	SM23M26	23	M	2021-10-26_15h26.09.701	THAI_DOC	2021.2.3	Win32	60.10699044						0	90	90	90	1
z	1	0.7088						PUSTINO	np	7	0	monitoring	500	nonparola	2	ong	0	no	SM23M26	23	M	2021-10-26_15h26.09.701	THAI_DOC	2021.2.3	Win32	60.10699044						0	91	91	91	1
m	1	0.7018						MULINO	p	6	7	monitoring	0	parola	1	ong	0	no	SM23M26	23	M	2021-10-26_15h26.09.701	THAI_DOC	2021.2.3	Win32	60.10699044						0	92	92	92	1
z	1	0.7153						VAROLO	np	6	0	monitoring	0	nonparola	2	ong	0	no	SM23M26	23	M	2021-10-26_15h26.09.701	THAI_DOC	2021.2.3	Win32	60.10699044						0	93	93	93	1
m	0	0.5971						ENIGMA	p	6	9	monitoring	500	l	1	pmcue	0	no	SM23M26	23	M	2021-10-26_15h26.09.701	THAI_DOC	2021.2.3	Win32	60.10699044						0	94	94	94	1
m	1	1.041						NARICE	p	6	15	monitoring	250	parola	1	ong	0	no	SM23M26	23	M	2021-10-26_15h26.09.701	THAI_DOC	2021.2.3	Win32	60.10699044						0	95	95	95	1
z	1	0.7368						CAVIDE	np	6	0	monitoring	500	nonparola	2	ong	0	no	SM23M26	23	M	2021-10-26_15h26.09.701	THAI_DOC	2021.2.3	Win32	60.10699044						0	96	96	96	1
z	1	0.8827						VOLACE	np	6	0	monitoring	0	nonparola	2	ong	0	no	SM23M26	23	M	2021-10-26_15h26.09.701	THAI_DOC	2021.2.3	Win32	60.10699044						0	97	97	97	1
z	1	1.021						SADICE	np	6	0	monitoring	0	nonparola	2	ong	0	no	SM23M26	23	M	2021-10-26_15h26.09.701	THAI_DOC	2021.2.3	Win32	60.10699044						0	98	98	98	1
m	1	0.8533						VORTICE	p	7	14	monitoring	250	parola	1	ong	0	no	SM23M26	23	M	2021-10-26_15h26.09.701	THAI_DOC	2021.2.3	Win32	60.10699044						0	99	99	99	1
																			SM23M26	23	M	2021-10-26_15h26.09.701	THAI_DOC	2021.2.3	Win32	60.10699044											y	1	4.9904	n	1	4.7433	n	1	4.8249
