# Supplementary material for: Thinking about it: the impact of COVID-19-related stimuli on prospective memory
Source: PeerJ. 2023 Nov 16;11:e16389. doi: 10.7717/peerj.16389 (PMC10657566; doi:10.7717/peerj.16389)
Supplement: Supplemental Information 4 — The raw data from both the task and the questionnaire. Both folders are divided in the three conditions (COV, DOC, and NEGA) depending on the presented video clip. [file peerj-11-16389-s004.zip › Data/RAW_Data_Task/DOC_version/VF25F25_doc.csv]

trial_key.keys	trial_key.corr	trials_loop_practice.thisRepN	trials_loop_practice.thisTrialN	trials_loop_practice.thisN	trials_loop_practice.thisIndex	trials_loop_practice.ran	stimolo	parolanonparola	lunghezza	frequenza	blocco	jitter	rispcorr	StimTrig	stim_type	stimulus_after	underline	ID_Soggetto*	Età*	Sesso	date	expName	psychopyVersion	OS	frameRate	trial_key.rt	trials_loop_baseline.thisRepN	trials_loop_baseline.thisTrialN	trials_loop_baseline.thisN	trials_loop_baseline.thisIndex	trials_loop_baseline.ran	trials_loop_attention.thisRepN	trials_loop_attention.thisTrialN	trials_loop_attention.thisN	trials_loop_attention.thisIndex	trials_loop_attention.ran	neutral1_key.keys	neutral1_key.corr	neutral1_key.rt	neutral1_key_2.keys	neutral1_key_2.corr	neutral1_key_2.rt	neutral1_key_3.keys	neutral1_key_3.corr	neutral1_key_3.rt
	0	0	0	0	0	1	ARANCIA	p	7	31	practice	500	parola	1	ong	0	no	VF25F25	25	F	2021-11-25_17h18.05.437	THAI_DOC	2021.2.3	Win32	61.34216661
z	1	0	1	1	1	1	RECINA	np	6	0	practice	500	nonparola	2	ong	0	no	VF25F25	25	F	2021-11-25_17h18.05.437	THAI_DOC	2021.2.3	Win32	61.34216661	1.0726
z	1	0	2	2	2	1	TUCCANA	np	7	0	practice	250	nonparola	2	ong	0	no	VF25F25	25	F	2021-11-25_17h18.05.437	THAI_DOC	2021.2.3	Win32	61.34216661	1.1068
m	1	0	3	3	3	1	PETTINE	p	7	1	practice	0	parola	1	ong	0	no	VF25F25	25	F	2021-11-25_17h18.05.437	THAI_DOC	2021.2.3	Win32	61.34216661	0.8006
z	1	0	4	4	4	1	INFITO	np	6	0	practice	500	nonparola	2	ong	0	no	VF25F25	25	F	2021-11-25_17h18.05.437	THAI_DOC	2021.2.3	Win32	61.34216661	1.1231
m	1	0	5	5	5	1	GIUDICE	p	7	374	practice	500	parola	1	ong	0	no	VF25F25	25	F	2021-11-25_17h18.05.437	THAI_DOC	2021.2.3	Win32	61.34216661	0.8014
m	1	0	6	6	6	1	VOLANTE	p	7	89	practice	0	parola	1	ong	0	no	VF25F25	25	F	2021-11-25_17h18.05.437	THAI_DOC	2021.2.3	Win32	61.34216661	0.6187
z	1	0	7	7	7	1	CUBELA	np	6	0	practice	250	nonparola	2	ong	0	no	VF25F25	25	F	2021-11-25_17h18.05.437	THAI_DOC	2021.2.3	Win32	61.34216661	0.8171
z	1	0	8	8	8	1	LUGGINE	np	7	0	practice	0	nonparola	2	ong	0	no	VF25F25	25	F	2021-11-25_17h18.05.437	THAI_DOC	2021.2.3	Win32	61.34216661	0.9832
m	1	0	9	9	9	1	DISEGNO	p	7	201	practice	0	parola	1	ong	0	no	VF25F25	25	F	2021-11-25_17h18.05.437	THAI_DOC	2021.2.3	Win32	61.34216661	0.6341
m	1						RELITTO	p	7	8	baseline	500	parola	1	ong	0	no	VF25F25	25	F	2021-11-25_17h18.05.437	THAI_DOC	2021.2.3	Win32	61.34216661	0.9449	0	0	0	0	1
z	0						GERANIO	p	7	12	baseline	250	parola	1	ong	0	no	VF25F25	25	F	2021-11-25_17h18.05.437	THAI_DOC	2021.2.3	Win32	61.34216661	1.3286	0	1	1	1	1
z	1						VANANGA	np	7	0	baseline	0	nonparola	2	ong	0	no	VF25F25	25	F	2021-11-25_17h18.05.437	THAI_DOC	2021.2.3	Win32	61.34216661	1.3262	0	2	2	2	1
m	1						NATICA	p	6	5	baseline	250	parola	1	ong	0	no	VF25F25	25	F	2021-11-25_17h18.05.437	THAI_DOC	2021.2.3	Win32	61.34216661	1.0458	0	3	3	3	1
z	1						USTELLO	np	7	0	baseline	500	nonparola	2	ong	0	no	VF25F25	25	F	2021-11-25_17h18.05.437	THAI_DOC	2021.2.3	Win32	61.34216661	0.9177	0	4	4	4	1
m	1						METANO	p	6	17	baseline	250	parola	1	ong	0	no	VF25F25	25	F	2021-11-25_17h18.05.437	THAI_DOC	2021.2.3	Win32	61.34216661	0.8784	0	5	5	5	1
z	1						FIURIA	np	6	0	baseline	500	nonparola	2	ong	0	no	VF25F25	25	F	2021-11-25_17h18.05.437	THAI_DOC	2021.2.3	Win32	61.34216661	1.0841	0	6	6	6	1
m	1						SUGHERO	p	7	5	baseline	250	parola	1	ong	0	no	VF25F25	25	F	2021-11-25_17h18.05.437	THAI_DOC	2021.2.3	Win32	61.34216661	0.7423	0	7	7	7	1
z	1						PIROTA	np	6	0	baseline	250	nonparola	2	ong	0	no	VF25F25	25	F	2021-11-25_17h18.05.437	THAI_DOC	2021.2.3	Win32	61.34216661	1.4513	0	8	8	8	1
z	1						BAMBORA	np	7	0	baseline	0	nonparola	2	ong	0	no	VF25F25	25	F	2021-11-25_17h18.05.437	THAI_DOC	2021.2.3	Win32	61.34216661	1.1505	0	9	9	9	1
m	1						PETALO	p	6	27	baseline	250	parola	1	ong	0	no	VF25F25	25	F	2021-11-25_17h18.05.437	THAI_DOC	2021.2.3	Win32	61.34216661	0.6523	0	10	10	10	1
m	1						ELMETTO	p	7	5	baseline	0	parola	1	ong	0	no	VF25F25	25	F	2021-11-25_17h18.05.437	THAI_DOC	2021.2.3	Win32	61.34216661	0.7063	0	11	11	11	1
z	1						DOBILE	np	6	0	baseline	250	nonparola	2	ong	0	no	VF25F25	25	F	2021-11-25_17h18.05.437	THAI_DOC	2021.2.3	Win32	61.34216661	1.0568	0	12	12	12	1
z	0						BAVERO	p	6	7	baseline	0	parola	1	ong	0	no	VF25F25	25	F	2021-11-25_17h18.05.437	THAI_DOC	2021.2.3	Win32	61.34216661	1.0904	0	13	13	13	1
m	1						VALENZA	p	7	10	baseline	500	parola	1	ong	0	no	VF25F25	25	F	2021-11-25_17h18.05.437	THAI_DOC	2021.2.3	Win32	61.34216661	1.0071	0	14	14	14	1
z	1						ORDONE	np	6	0	baseline	250	nonparola	2	ong	0	no	VF25F25	25	F	2021-11-25_17h18.05.437	THAI_DOC	2021.2.3	Win32	61.34216661	1.254	0	15	15	15	1
z	1						TERPONE	np	7	0	baseline	250	nonparola	2	ong	0	no	VF25F25	25	F	2021-11-25_17h18.05.437	THAI_DOC	2021.2.3	Win32	61.34216661	1.251	0	16	16	16	1
m	1						INCHINO	p	7	10	baseline	250	parola	1	ong	0	no	VF25F25	25	F	2021-11-25_17h18.05.437	THAI_DOC	2021.2.3	Win32	61.34216661	0.8347	0	17	17	17	1
m	1						ETTARO	p	6	31	baseline	0	parola	1	ong	0	no	VF25F25	25	F	2021-11-25_17h18.05.437	THAI_DOC	2021.2.3	Win32	61.34216661	0.8601	0	18	18	18	1
z	1						LUVACA	np	6	0	baseline	250	nonparola	2	ong	0	no	VF25F25	25	F	2021-11-25_17h18.05.437	THAI_DOC	2021.2.3	Win32	61.34216661	1.2177	0	19	19	19	1
m	1						DUETTO	p	6	23	baseline	500	parola	1	ong	0	no	VF25F25	25	F	2021-11-25_17h18.05.437	THAI_DOC	2021.2.3	Win32	61.34216661	0.759	0	20	20	20	1
z	1						PUPILE	np	6	0	baseline	250	nonparola	2	ong	0	no	VF25F25	25	F	2021-11-25_17h18.05.437	THAI_DOC	2021.2.3	Win32	61.34216661	1.1998	0	21	21	21	1
z	1						STOVACO	np	7	0	baseline	0	nonparola	2	ong	0	no	VF25F25	25	F	2021-11-25_17h18.05.437	THAI_DOC	2021.2.3	Win32	61.34216661	0.942	0	22	22	22	1
m	1						BARILE	p	6	7	baseline	500	parola	1	ong	0	no	VF25F25	25	F	2021-11-25_17h18.05.437	THAI_DOC	2021.2.3	Win32	61.34216661	1.6169	0	23	23	23	1
z	1						RANAIO	np	6	0	baseline	250	nonparola	2	ong	0	no	VF25F25	25	F	2021-11-25_17h18.05.437	THAI_DOC	2021.2.3	Win32	61.34216661	1.5123	0	24	24	24	1
m	1						CAVERNA	p	7	14	baseline	250	parola	1	ong	0	no	VF25F25	25	F	2021-11-25_17h18.05.437	THAI_DOC	2021.2.3	Win32	61.34216661	0.9412	0	25	25	25	1
z	1						ROTOIA	np	7	0	baseline	500	nonparola	2	ong	0	no	VF25F25	25	F	2021-11-25_17h18.05.437	THAI_DOC	2021.2.3	Win32	61.34216661	1.2895	0	26	26	26	1
m	1						ALTURA	p	6	8	baseline	500	parola	1	ong	0	no	VF25F25	25	F	2021-11-25_17h18.05.437	THAI_DOC	2021.2.3	Win32	61.34216661	0.9042	0	27	27	27	1
m	1						DIPINTO	p	7	21	baseline	0	parola	1	ong	0	no	VF25F25	25	F	2021-11-25_17h18.05.437	THAI_DOC	2021.2.3	Win32	61.34216661	1.4007	0	28	28	28	1
m	1						LEGUME	p	6	11	baseline	250	parola	1	ong	0	no	VF25F25	25	F	2021-11-25_17h18.05.437	THAI_DOC	2021.2.3	Win32	61.34216661	0.6773	0	29	29	29	1
z	1						FEDINO	np	6	0	baseline	500	nonparola	2	ong	0	no	VF25F25	25	F	2021-11-25_17h18.05.437	THAI_DOC	2021.2.3	Win32	61.34216661	0.973	0	30	30	30	1
m	1						MENSOLA	p	7	7	baseline	0	parola	1	ong	0	no	VF25F25	25	F	2021-11-25_17h18.05.437	THAI_DOC	2021.2.3	Win32	61.34216661	0.8837	0	31	31	31	1
z	1						ALCUME	np	6	0	baseline	500	nonparola	2	ong	0	no	VF25F25	25	F	2021-11-25_17h18.05.437	THAI_DOC	2021.2.3	Win32	61.34216661	1.4669	0	32	32	32	1
m	1						INNESTO	p	6	13	baseline	0	parola	1	ong	0	no	VF25F25	25	F	2021-11-25_17h18.05.437	THAI_DOC	2021.2.3	Win32	61.34216661	1.1182	0	33	33	33	1
z	1						LAVENDA	np	7	0	baseline	0	nonparola	2	ong	0	no	VF25F25	25	F	2021-11-25_17h18.05.437	THAI_DOC	2021.2.3	Win32	61.34216661	1.3913	0	34	34	34	1
z	0						SLAVINA	p	7	5	baseline	500	parola	1	ong	0	no	VF25F25	25	F	2021-11-25_17h18.05.437	THAI_DOC	2021.2.3	Win32	61.34216661	1.0957	0	35	35	35	1
m	1						ORMONE	p	6	6	baseline	500	parola	1	ong	0	no	VF25F25	25	F	2021-11-25_17h18.05.437	THAI_DOC	2021.2.3	Win32	61.34216661	0.7195	0	36	36	36	1
z	1						UMIONE	np	6	0	baseline	0	nonparola	2	ong	0	no	VF25F25	25	F	2021-11-25_17h18.05.437	THAI_DOC	2021.2.3	Win32	61.34216661	1.0195	0	37	37	37	1
m	1						SALAME	p	6	14	baseline	0	parola	1	ong	0	no	VF25F25	25	F	2021-11-25_17h18.05.437	THAI_DOC	2021.2.3	Win32	61.34216661	0.6083	0	38	38	38	1
z	1						GANDOLA	np	7	0	baseline	500	nonparola	2	ong	0	no	VF25F25	25	F	2021-11-25_17h18.05.437	THAI_DOC	2021.2.3	Win32	61.34216661	1.1838	0	39	39	39	1
z	1						DIGEGNO	np	7	0	baseline	500	nonparola	2	ong	0	no	VF25F25	25	F	2021-11-25_17h18.05.437	THAI_DOC	2021.2.3	Win32	61.34216661	1.667	0	40	40	40	1
z	1						BACRECA	np	7	0	baseline	0	nonparola	2	ong	0	no	VF25F25	25	F	2021-11-25_17h18.05.437	THAI_DOC	2021.2.3	Win32	61.34216661	1.1332	0	41	41	41	1
m	1						RUDERE	p	6	8	baseline	250	parola	1	ong	0	no	VF25F25	25	F	2021-11-25_17h18.05.437	THAI_DOC	2021.2.3	Win32	61.34216661	0.8261	0	42	42	42	1
z	1						OSCITE	np	6	0	baseline	250	nonparola	2	ong	0	no	VF25F25	25	F	2021-11-25_17h18.05.437	THAI_DOC	2021.2.3	Win32	61.34216661	0.9004	0	43	43	43	1
m	1						NETTARE	p	7	14	baseline	500	parola	1	ong	0	no	VF25F25	25	F	2021-11-25_17h18.05.437	THAI_DOC	2021.2.3	Win32	61.34216661	0.754	0	44	44	44	1
z	1						PENTERA	np	7	0	baseline	0	nonparola	2	ong	0	no	VF25F25	25	F	2021-11-25_17h18.05.437	THAI_DOC	2021.2.3	Win32	61.34216661	1.2288	0	45	45	45	1
z	1						NEBOZIO	np	7	0	baseline	250	nonparola	2	ong	0	no	VF25F25	25	F	2021-11-25_17h18.05.437	THAI_DOC	2021.2.3	Win32	61.34216661	1.1345	0	46	46	46	1
m	1						ZATTERA	p	7	14	baseline	500	parola	1	ong	0	no	VF25F25	25	F	2021-11-25_17h18.05.437	THAI_DOC	2021.2.3	Win32	61.34216661	0.6008	0	47	47	47	1
m	1						LAMIERA	p	7	11	baseline	500	parola	1	ong	0	no	VF25F25	25	F	2021-11-25_17h18.05.437	THAI_DOC	2021.2.3	Win32	61.34216661	0.7089	0	48	48	48	1
z	1						CULINA	np	6	0	baseline	500	nonparola	2	ong	0	no	VF25F25	25	F	2021-11-25_17h18.05.437	THAI_DOC	2021.2.3	Win32	61.34216661	0.8123	0	49	49	49	1
m	1						FALANGE	p	7	9	baseline	250	parola	1	ong	0	no	VF25F25	25	F	2021-11-25_17h18.05.437	THAI_DOC	2021.2.3	Win32	61.34216661	0.9879	0	50	50	50	1
m	1						PEDALE	p	6	16	baseline	500	parola	1	ong	0	no	VF25F25	25	F	2021-11-25_17h18.05.437	THAI_DOC	2021.2.3	Win32	61.34216661	0.5609	0	51	51	51	1
z	1						METARDO	np	7	0	baseline	500	nonparola	2	ong	0	no	VF25F25	25	F	2021-11-25_17h18.05.437	THAI_DOC	2021.2.3	Win32	61.34216661	1.0507	0	52	52	52	1
m	1						EMPORIO	p	7	3	baseline	250	parola	1	ong	0	no	VF25F25	25	F	2021-11-25_17h18.05.437	THAI_DOC	2021.2.3	Win32	61.34216661	1.293	0	53	53	53	1
z	1						TAPORE	np	6	0	baseline	0	nonparola	2	ong	0	no	VF25F25	25	F	2021-11-25_17h18.05.437	THAI_DOC	2021.2.3	Win32	61.34216661	1.0243	0	54	54	54	1
z	1						DENTIDE	np	7	0	baseline	250	nonparola	2	ong	0	no	VF25F25	25	F	2021-11-25_17h18.05.437	THAI_DOC	2021.2.3	Win32	61.34216661	1.7627	0	55	55	55	1
z	1						SEPERTO	np	7	0	baseline	500	nonparola	2	ong	0	no	VF25F25	25	F	2021-11-25_17h18.05.437	THAI_DOC	2021.2.3	Win32	61.34216661	1.0843	0	56	56	56	1
m	1						MUCOSA	p	6	6	baseline	500	parola	1	ong	0	no	VF25F25	25	F	2021-11-25_17h18.05.437	THAI_DOC	2021.2.3	Win32	61.34216661	0.7288	0	57	57	57	1
z	1						BECULLA	np	7	0	baseline	250	nonparola	2	ong	0	no	VF25F25	25	F	2021-11-25_17h18.05.437	THAI_DOC	2021.2.3	Win32	61.34216661	1.127	0	58	58	58	1
z	0						FUCINA	p	6	8	baseline	250	parola	1	ong	0	no	VF25F25	25	F	2021-11-25_17h18.05.437	THAI_DOC	2021.2.3	Win32	61.34216661	0.8665	0	59	59	59	1
m	1						ECLISSI	p	7	5	baseline	0	parola	1	ong	0	no	VF25F25	25	F	2021-11-25_17h18.05.437	THAI_DOC	2021.2.3	Win32	61.34216661	0.7522	0	60	60	60	1
m	1						TROFEO	p	6	23	baseline	250	parola	1	ong	0	no	VF25F25	25	F	2021-11-25_17h18.05.437	THAI_DOC	2021.2.3	Win32	61.34216661	0.6843	0	61	61	61	1
m	1						ROTTAME	p	7	7	baseline	0	parola	1	ong	0	no	VF25F25	25	F	2021-11-25_17h18.05.437	THAI_DOC	2021.2.3	Win32	61.34216661	0.6786	0	62	62	62	1
z	1						MENDOLO	np	7	0	baseline	500	nonparola	2	ong	0	no	VF25F25	25	F	2021-11-25_17h18.05.437	THAI_DOC	2021.2.3	Win32	61.34216661	0.8446	0	63	63	63	1
z	1						ARSINE	np	6	0	baseline	250	nonparola	2	ong	0	no	VF25F25	25	F	2021-11-25_17h18.05.437	THAI_DOC	2021.2.3	Win32	61.34216661	0.9949	0	64	64	64	1
m	1						TISANA	p	6	7	baseline	0	parola	1	ong	0	no	VF25F25	25	F	2021-11-25_17h18.05.437	THAI_DOC	2021.2.3	Win32	61.34216661	0.7286	0	65	65	65	1
z	1						ORLINO	np	6	0	baseline	0	nonparola	2	ong	0	no	VF25F25	25	F	2021-11-25_17h18.05.437	THAI_DOC	2021.2.3	Win32	61.34216661	0.7223	0	66	66	66	1
m	1						ARINGA	p	6	9	baseline	500	parola	1	ong	0	no	VF25F25	25	F	2021-11-25_17h18.05.437	THAI_DOC	2021.2.3	Win32	61.34216661	0.9839	0	67	67	67	1
z	1						TENGINE	np	7	0	baseline	0	nonparola	2	ong	0	no	VF25F25	25	F	2021-11-25_17h18.05.437	THAI_DOC	2021.2.3	Win32	61.34216661	1.0759	0	68	68	68	1
m	1						ATTICO	p	6	6	baseline	500	parola	1	ong	0	no	VF25F25	25	F	2021-11-25_17h18.05.437	THAI_DOC	2021.2.3	Win32	61.34216661	0.7285	0	69	69	69	1
z	1						VENORE	np	6	0	baseline	250	nonparola	2	ong	0	no	VF25F25	25	F	2021-11-25_17h18.05.437	THAI_DOC	2021.2.3	Win32	61.34216661	0.9219	0	70	70	70	1
z	0						DARSENA	p	7	9	baseline	0	parola	1	ong	0	no	VF25F25	25	F	2021-11-25_17h18.05.437	THAI_DOC	2021.2.3	Win32	61.34216661	0.7928	0	71	71	71	1
z	1						ALCIERE	np	7	0	baseline	250	nonparola	2	ong	0	no	VF25F25	25	F	2021-11-25_17h18.05.437	THAI_DOC	2021.2.3	Win32	61.34216661	1.3355	0	72	72	72	1
z	1						ENTIMO	np	6	0	baseline	0	nonparola	2	ong	0	no	VF25F25	25	F	2021-11-25_17h18.05.437	THAI_DOC	2021.2.3	Win32	61.34216661	1.2222	0	73	73	73	1
m	1						LIVIDO	p	6	8	baseline	500	parola	1	ong	0	no	VF25F25	25	F	2021-11-25_17h18.05.437	THAI_DOC	2021.2.3	Win32	61.34216661	0.8503	0	74	74	74	1
m	1						NAUSEA	p	6	15	baseline	0	parola	1	ong	0	no	VF25F25	25	F	2021-11-25_17h18.05.437	THAI_DOC	2021.2.3	Win32	61.34216661	0.701	0	75	75	75	1
z	1						VERCACE	np	7	0	baseline	500	nonparola	2	ong	0	no	VF25F25	25	F	2021-11-25_17h18.05.437	THAI_DOC	2021.2.3	Win32	61.34216661	0.9844	0	76	76	76	1
m	1						COFANO	p	6	9	baseline	0	parola	1	ong	0	no	VF25F25	25	F	2021-11-25_17h18.05.437	THAI_DOC	2021.2.3	Win32	61.34216661	0.7013	0	77	77	77	1
z	1						USPICIO	np	7	0	baseline	250	nonparola	2	ong	0	no	VF25F25	25	F	2021-11-25_17h18.05.437	THAI_DOC	2021.2.3	Win32	61.34216661	1.7927	0	78	78	78	1
m	1						IMBUTO	p	6	9	baseline	0	parola	1	ong	0	no	VF25F25	25	F	2021-11-25_17h18.05.437	THAI_DOC	2021.2.3	Win32	61.34216661	0.7062	0	79	79	79	1
z	1						SADIVA	np	6	0	baseline	500	nonparola	2	ong	0	no	VF25F25	25	F	2021-11-25_17h18.05.437	THAI_DOC	2021.2.3	Win32	61.34216661	1.1429	0	80	80	80	1
m	1						BOZZOLO	p	7	7	baseline	0	parola	1	ong	0	no	VF25F25	25	F	2021-11-25_17h18.05.437	THAI_DOC	2021.2.3	Win32	61.34216661	0.6773	0	81	81	81	1
z	1						OMPICCIO	np	7	0	baseline	0	nonparola	2	ong	0	no	VF25F25	25	F	2021-11-25_17h18.05.437	THAI_DOC	2021.2.3	Win32	61.34216661	0.8502	0	82	82	82	1
z	1						LIMPONE	np	7	0	baseline	500	nonparola	2	ong	0	no	VF25F25	25	F	2021-11-25_17h18.05.437	THAI_DOC	2021.2.3	Win32	61.34216661	1.5789	0	83	83	83	1
z	1						NARCICO	np	7	0	baseline	250	nonparola	2	ong	0	no	VF25F25	25	F	2021-11-25_17h18.05.437	THAI_DOC	2021.2.3	Win32	61.34216661	1.0719	0	84	84	84	1
m	1						PASCOLO	p	7	7	baseline	0	parola	1	ong	0	no	VF25F25	25	F	2021-11-25_17h18.05.437	THAI_DOC	2021.2.3	Win32	61.34216661	0.8444	0	85	85	85	1
m	0						INSOGNA	np	7	0	baseline	250	nonparola	2	ong	0	no	VF25F25	25	F	2021-11-25_17h18.05.437	THAI_DOC	2021.2.3	Win32	61.34216661	0.9711	0	86	86	86	1
z	0						PATINA	p	6	14	baseline	250	parola	1	ong	0	no	VF25F25	25	F	2021-11-25_17h18.05.437	THAI_DOC	2021.2.3	Win32	61.34216661	0.9841	0	87	87	87	1
z	1						ADOLTO	np	7	0	baseline	0	nonparola	2	ong	0	no	VF25F25	25	F	2021-11-25_17h18.05.437	THAI_DOC	2021.2.3	Win32	61.34216661	0.9118	0	88	88	88	1
m	1						UTENTE	p	6	34	baseline	0	parola	1	ong	0	no	VF25F25	25	F	2021-11-25_17h18.05.437	THAI_DOC	2021.2.3	Win32	61.34216661	0.9029	0	89	89	89	1
z	1						CIPELLA	np	7	0	baseline	500	nonparola	2	ong	0	no	VF25F25	25	F	2021-11-25_17h18.05.437	THAI_DOC	2021.2.3	Win32	61.34216661	0.8266	0	90	90	90	1
m	1						GINEPRO	p	7	10	baseline	0	parola	1	ong	0	no	VF25F25	25	F	2021-11-25_17h18.05.437	THAI_DOC	2021.2.3	Win32	61.34216661	0.8174	0	91	91	91	1
z	1						NONATO	np	6	0	baseline	500	nonparola	2	ong	0	no	VF25F25	25	F	2021-11-25_17h18.05.437	THAI_DOC	2021.2.3	Win32	61.34216661	1.7676	0	92	92	92	1
m	1						CALICE	p	6	10	baseline	0	parola	1	ong	0	no	VF25F25	25	F	2021-11-25_17h18.05.437	THAI_DOC	2021.2.3	Win32	61.34216661	0.6759	0	93	93	93	1
m	1						TORACE	p	6	31	baseline	250	parola	1	ong	0	no	VF25F25	25	F	2021-11-25_17h18.05.437	THAI_DOC	2021.2.3	Win32	61.34216661	0.8195	0	94	94	94	1
z	0						REDINE	p	6	8	baseline	500	parola	1	ong	0	no	VF25F25	25	F	2021-11-25_17h18.05.437	THAI_DOC	2021.2.3	Win32	61.34216661	1.4246	0	95	95	95	1
m	1						GOMITO	p	6	35	baseline	0	parola	1	ong	0	no	VF25F25	25	F	2021-11-25_17h18.05.437	THAI_DOC	2021.2.3	Win32	61.34216661	0.7924	0	96	96	96	1
z	1						INGENSO	np	7	0	baseline	500	nonparola	2	ong	0	no	VF25F25	25	F	2021-11-25_17h18.05.437	THAI_DOC	2021.2.3	Win32	61.34216661	1.838	0	97	97	97	1
z	1						COVALLO	np	7	0	baseline	250	nonparola	2	ong	0	no	VF25F25	25	F	2021-11-25_17h18.05.437	THAI_DOC	2021.2.3	Win32	61.34216661	0.9268	0	98	98	98	1
m	1						MONACO	p	6	24	baseline	250	parola	1	ong	0	no	VF25F25	25	F	2021-11-25_17h18.05.437	THAI_DOC	2021.2.3	Win32	61.34216661	0.7011	0	99	99	99	1
	0						DILUVIO	p	7	34	monitoring	0	parola	1	ong	0	no	VF25F25	25	F	2021-11-25_17h18.05.437	THAI_DOC	2021.2.3	Win32	61.34216661							0	0	0	0	1
z	1						PADATO	np	6	0	monitoring	250	nonparola	2	ong	0	no	VF25F25	25	F	2021-11-25_17h18.05.437	THAI_DOC	2021.2.3	Win32	61.34216661	1.3502						0	1	1	1	1
z	0						STIVALE	p	7	10	monitoring	0	parola	1	ong	0	no	VF25F25	25	F	2021-11-25_17h18.05.437	THAI_DOC	2021.2.3	Win32	61.34216661	0.6063						0	2	2	2	1
z	1						BAMMINO	np	7	0	monitoring	0	nonparola	2	ong	0	no	VF25F25	25	F	2021-11-25_17h18.05.437	THAI_DOC	2021.2.3	Win32	61.34216661	0.9675						0	3	3	3	1
z	1						NUDOLA	np	6	0	monitoring	250	nonparola	2	ong	0	no	VF25F25	25	F	2021-11-25_17h18.05.437	THAI_DOC	2021.2.3	Win32	61.34216661	1.0226						0	4	4	4	1
z	0						ZAMPINO	p	7	6	monitoring	500	parola	1	ong	0	no	VF25F25	25	F	2021-11-25_17h18.05.437	THAI_DOC	2021.2.3	Win32	61.34216661	1.6334						0	5	5	5	1
m	1						CALDAIA	p	7	12	monitoring	250	parola	1	ong	0	no	VF25F25	25	F	2021-11-25_17h18.05.437	THAI_DOC	2021.2.3	Win32	61.34216661	0.8758						0	6	6	6	1
m	0						FULGINE	np	7	0	monitoring	0	nonparola	2	ong	0	no	VF25F25	25	F	2021-11-25_17h18.05.437	THAI_DOC	2021.2.3	Win32	61.34216661	1.6001						0	7	7	7	1
m	1						URANIO	p	6	9	monitoring	250	parola	1	ong	0	no	VF25F25	25	F	2021-11-25_17h18.05.437	THAI_DOC	2021.2.3	Win32	61.34216661	0.8341						0	8	8	8	1
z	1						APISSO	np	6	0	monitoring	500	nonparola	2	ong	0	no	VF25F25	25	F	2021-11-25_17h18.05.437	THAI_DOC	2021.2.3	Win32	61.34216661	1.0169						0	9	9	9	1
l	1						CAGERMA	np	7	0	monitoring	0	l	2	pmcue	0	no	VF25F25	25	F	2021-11-25_17h18.05.437	THAI_DOC	2021.2.3	Win32	61.34216661	1.3329						0	10	10	10	1
m	1						TAZZINA	p	7	10	monitoring	250	parola	1	ong	0	no	VF25F25	25	F	2021-11-25_17h18.05.437	THAI_DOC	2021.2.3	Win32	61.34216661	0.8734						0	11	11	11	1
m	1						VAPORE	p	6	40	monitoring	0	parola	1	ong	0	no	VF25F25	25	F	2021-11-25_17h18.05.437	THAI_DOC	2021.2.3	Win32	61.34216661	1.1173						0	12	12	12	1
z	1						FEDORE	np	6	0	monitoring	250	nonparola	2	ong	0	no	VF25F25	25	F	2021-11-25_17h18.05.437	THAI_DOC	2021.2.3	Win32	61.34216661	1.5222						0	13	13	13	1
m	1						MONTONE	p	7	8	monitoring	250	parola	1	ong	0	no	VF25F25	25	F	2021-11-25_17h18.05.437	THAI_DOC	2021.2.3	Win32	61.34216661	1.1054						0	14	14	14	1
z	1						CANEZZA	np	7	0	monitoring	0	nonparola	2	ong	0	no	VF25F25	25	F	2021-11-25_17h18.05.437	THAI_DOC	2021.2.3	Win32	61.34216661	1.6722						0	15	15	15	1
m	0						RAGINA	np	6	0	monitoring	250	nonparola	2	ong	0	no	VF25F25	25	F	2021-11-25_17h18.05.437	THAI_DOC	2021.2.3	Win32	61.34216661	0.9189						0	16	16	16	1
m	1						AGNELLO	p	7	17	monitoring	250	parola	1	ong	0	no	VF25F25	25	F	2021-11-25_17h18.05.437	THAI_DOC	2021.2.3	Win32	61.34216661	1.1507						0	17	17	17	1
z	1						PINARIO	np	7	0	monitoring	250	nonparola	2	ong	0	no	VF25F25	25	F	2021-11-25_17h18.05.437	THAI_DOC	2021.2.3	Win32	61.34216661	1.2994						0	18	18	18	1
z	1						INDANO	np	6	0	monitoring	500	nonparola	2	ong	0	no	VF25F25	25	F	2021-11-25_17h18.05.437	THAI_DOC	2021.2.3	Win32	61.34216661	1.5166						0	19	19	19	1
m	1						BISTURI	p	7	8	monitoring	250	parola	1	ong	0	no	VF25F25	25	F	2021-11-25_17h18.05.437	THAI_DOC	2021.2.3	Win32	61.34216661	1.0658						0	20	20	20	1
z	1						SECONTO	np	7	0	monitoring	250	nonparola	2	ong	0	no	VF25F25	25	F	2021-11-25_17h18.05.437	THAI_DOC	2021.2.3	Win32	61.34216661	1.2006						0	21	21	21	1
m	0						POMATA	p	6	0	monitoring	500	l	1	pmcue	0	no	VF25F25	25	F	2021-11-25_17h18.05.437	THAI_DOC	2021.2.3	Win32	61.34216661	1.034						0	22	22	22	1
z	1						UMETTA	np	6	0	monitoring	250	nonparola	2	ong	0	no	VF25F25	25	F	2021-11-25_17h18.05.437	THAI_DOC	2021.2.3	Win32	61.34216661	1.2669						0	23	23	23	1
m	1						FRUSCIO	p	7	9	monitoring	0	parola	1	ong	0	no	VF25F25	25	F	2021-11-25_17h18.05.437	THAI_DOC	2021.2.3	Win32	61.34216661	1.8334						0	24	24	24	1
m	1						ORDIGNO	p	7	15	monitoring	250	parola	1	ong	0	no	VF25F25	25	F	2021-11-25_17h18.05.437	THAI_DOC	2021.2.3	Win32	61.34216661	0.9719						0	25	25	25	1
z	1						METALO	np	6	0	monitoring	0	nonparola	2	ong	0	no	VF25F25	25	F	2021-11-25_17h18.05.437	THAI_DOC	2021.2.3	Win32	61.34216661	1.8338						0	26	26	26	1
z	1						GAVERA	np	6	0	monitoring	500	nonparola	2	ong	0	no	VF25F25	25	F	2021-11-25_17h18.05.437	THAI_DOC	2021.2.3	Win32	61.34216661	1.2172						0	27	27	27	1
m	1						INSERTO	p	7	9	monitoring	0	parola	1	ong	0	no	VF25F25	25	F	2021-11-25_17h18.05.437	THAI_DOC	2021.2.3	Win32	61.34216661	1.8506						0	28	28	28	1
	0						VICARIO	p	7	9	monitoring	500	parola	1	ong	0	no	VF25F25	25	F	2021-11-25_17h18.05.437	THAI_DOC	2021.2.3	Win32	61.34216661							0	29	29	29	1
z	1						ACENDA	np	6	0	monitoring	0	nonparola	2	ong	0	no	VF25F25	25	F	2021-11-25_17h18.05.437	THAI_DOC	2021.2.3	Win32	61.34216661	0.9553						0	30	30	30	1
m	1						DECADE	p	6	7	monitoring	0	parola	1	ong	0	no	VF25F25	25	F	2021-11-25_17h18.05.437	THAI_DOC	2021.2.3	Win32	61.34216661	0.9736						0	31	31	31	1
z	1						PALETE	np	6	0	monitoring	500	nonparola	2	ong	0	no	VF25F25	25	F	2021-11-25_17h18.05.437	THAI_DOC	2021.2.3	Win32	61.34216661	1.0049						0	32	32	32	1
m	1						SENAPE	p	6	17	monitoring	500	parola	1	ong	0	no	VF25F25	25	F	2021-11-25_17h18.05.437	THAI_DOC	2021.2.3	Win32	61.34216661	1.2748						0	33	33	33	1
z	1						TENTONO	np	7	0	monitoring	0	nonparola	2	ong	0	no	VF25F25	25	F	2021-11-25_17h18.05.437	THAI_DOC	2021.2.3	Win32	61.34216661	0.9071						0	34	34	34	1
l	1						MANICO	p	6	12	monitoring	0	l	1	pmcue	0	no	VF25F25	25	F	2021-11-25_17h18.05.437	THAI_DOC	2021.2.3	Win32	61.34216661	0.9601						0	35	35	35	1
m	1						GETTONE	p	7	5	monitoring	250	parola	1	ong	0	no	VF25F25	25	F	2021-11-25_17h18.05.437	THAI_DOC	2021.2.3	Win32	61.34216661	0.7201						0	36	36	36	1
z	1						CALERA	np	6	0	monitoring	500	nonparola	2	ong	0	no	VF25F25	25	F	2021-11-25_17h18.05.437	THAI_DOC	2021.2.3	Win32	61.34216661	1.2247						0	37	37	37	1
m	1						USTIONE	p	7	20	monitoring	500	parola	1	ong	0	no	VF25F25	25	F	2021-11-25_17h18.05.437	THAI_DOC	2021.2.3	Win32	61.34216661	0.7335						0	38	38	38	1
m	1						LEGNAME	p	7	7	monitoring	0	parola	1	ong	0	no	VF25F25	25	F	2021-11-25_17h18.05.437	THAI_DOC	2021.2.3	Win32	61.34216661	1.6666						0	39	39	39	1
z	1						MODIVO	np	6	0	monitoring	0	nonparola	2	ong	0	no	VF25F25	25	F	2021-11-25_17h18.05.437	THAI_DOC	2021.2.3	Win32	61.34216661	0.9508						0	40	40	40	1
m	1						RADURA	p	6	9	monitoring	0	parola	1	ong	0	no	VF25F25	25	F	2021-11-25_17h18.05.437	THAI_DOC	2021.2.3	Win32	61.34216661	1.2836						0	41	41	41	1
z	1						TUANTO	np	6	0	monitoring	250	nonparola	2	ong	0	no	VF25F25	25	F	2021-11-25_17h18.05.437	THAI_DOC	2021.2.3	Win32	61.34216661	1.5941						0	42	42	42	1
m	1						PICCONE	p	7	11	monitoring	0	parola	1	ong	0	no	VF25F25	25	F	2021-11-25_17h18.05.437	THAI_DOC	2021.2.3	Win32	61.34216661	1.0736						0	43	43	43	1
z	1						LACREME	np	7	0	monitoring	250	nonparola	2	ong	0	no	VF25F25	25	F	2021-11-25_17h18.05.437	THAI_DOC	2021.2.3	Win32	61.34216661	1.4565						0	44	44	44	1
z	1						DILITTA	np	7	0	monitoring	500	nonparola	2	ong	0	no	VF25F25	25	F	2021-11-25_17h18.05.437	THAI_DOC	2021.2.3	Win32	61.34216661	1.6021						0	45	45	45	1
z	0						TOMANTE	np	7	0	monitoring	0	l	2	pmcue	0	no	VF25F25	25	F	2021-11-25_17h18.05.437	THAI_DOC	2021.2.3	Win32	61.34216661	1.0342						0	46	46	46	1
m	1						OTTONE	p	6	17	monitoring	500	parola	1	ong	0	no	VF25F25	25	F	2021-11-25_17h18.05.437	THAI_DOC	2021.2.3	Win32	61.34216661	0.8192						0	47	47	47	1
m	1						GAZEBO	p	6	8	monitoring	0	parola	1	ong	0	no	VF25F25	25	F	2021-11-25_17h18.05.437	THAI_DOC	2021.2.3	Win32	61.34216661	0.9672						0	48	48	48	1
z	1						NENICO	np	6	0	monitoring	250	nonparola	2	ong	0	no	VF25F25	25	F	2021-11-25_17h18.05.437	THAI_DOC	2021.2.3	Win32	61.34216661	1.0182						0	49	49	49	1
m	1						ARPIONE	p	7	12	monitoring	250	parola	1	ong	0	no	VF25F25	25	F	2021-11-25_17h18.05.437	THAI_DOC	2021.2.3	Win32	61.34216661	1.0243						0	50	50	50	1
z	1						VANIGIA	np	7	0	monitoring	500	nonparola	2	ong	0	no	VF25F25	25	F	2021-11-25_17h18.05.437	THAI_DOC	2021.2.3	Win32	61.34216661	1.3913						0	51	51	51	1
z	1						EBLISSE	np	7	0	monitoring	0	nonparola	2	ong	0	no	VF25F25	25	F	2021-11-25_17h18.05.437	THAI_DOC	2021.2.3	Win32	61.34216661	0.8719						0	52	52	52	1
m	1						CARTINA	p	7	13	monitoring	250	parola	1	ong	0	no	VF25F25	25	F	2021-11-25_17h18.05.437	THAI_DOC	2021.2.3	Win32	61.34216661	0.7337						0	53	53	53	1
z	1						TECITA	np	6	0	monitoring	500	nonparola	2	ong	0	no	VF25F25	25	F	2021-11-25_17h18.05.437	THAI_DOC	2021.2.3	Win32	61.34216661	1.2662						0	54	54	54	1
m	1						FELINO	p	6	9	monitoring	500	parola	1	ong	0	no	VF25F25	25	F	2021-11-25_17h18.05.437	THAI_DOC	2021.2.3	Win32	61.34216661	1.5836						0	55	55	55	1
z	1						GINEVRO	np	7	0	monitoring	250	nonparola	2	ong	0	no	VF25F25	25	F	2021-11-25_17h18.05.437	THAI_DOC	2021.2.3	Win32	61.34216661	1.0007						0	56	56	56	1
z	1						ELANCO	np	6	0	monitoring	250	nonparola	2	ong	0	no	VF25F25	25	F	2021-11-25_17h18.05.437	THAI_DOC	2021.2.3	Win32	61.34216661	1.0102						0	57	57	57	1
m	1						BIDONE	p	6	13	monitoring	0	parola	1	ong	0	no	VF25F25	25	F	2021-11-25_17h18.05.437	THAI_DOC	2021.2.3	Win32	61.34216661	1.0208						0	58	58	58	1
m	1						LEMURE	p	6	3	monitoring	500	parola	1	ong	0	no	VF25F25	25	F	2021-11-25_17h18.05.437	THAI_DOC	2021.2.3	Win32	61.34216661	0.8698						0	59	59	59	1
m	0						SAGOMA	p	6	0	monitoring	250	l	1	pmcue	0	no	VF25F25	25	F	2021-11-25_17h18.05.437	THAI_DOC	2021.2.3	Win32	61.34216661	0.8897						0	60	60	60	1
m	1						REPERTO	p	7	7	monitoring	0	parola	1	ong	0	no	VF25F25	25	F	2021-11-25_17h18.05.437	THAI_DOC	2021.2.3	Win32	61.34216661	0.8673						0	61	61	61	1
z	1						MIDULLO	np	7	0	monitoring	250	nonparola	2	ong	0	no	VF25F25	25	F	2021-11-25_17h18.05.437	THAI_DOC	2021.2.3	Win32	61.34216661	1.0598						0	62	62	62	1
z	1						DANNOLA	np	7	0	monitoring	500	nonparola	2	ong	0	no	VF25F25	25	F	2021-11-25_17h18.05.437	THAI_DOC	2021.2.3	Win32	61.34216661	1.0524						0	63	63	63	1
m	1						ORFANO	p	6	9	monitoring	500	parola	1	ong	0	no	VF25F25	25	F	2021-11-25_17h18.05.437	THAI_DOC	2021.2.3	Win32	61.34216661	0.7839						0	64	64	64	1
z	1						BANENA	np	6	0	monitoring	250	nonparola	2	ong	0	no	VF25F25	25	F	2021-11-25_17h18.05.437	THAI_DOC	2021.2.3	Win32	61.34216661	0.9588						0	65	65	65	1
z	1						FERPATA	np	7	0	monitoring	0	nonparola	2	ong	0	no	VF25F25	25	F	2021-11-25_17h18.05.437	THAI_DOC	2021.2.3	Win32	61.34216661	1.084						0	66	66	66	1
m	1						NEURONE	p	7	11	monitoring	250	parola	1	ong	0	no	VF25F25	25	F	2021-11-25_17h18.05.437	THAI_DOC	2021.2.3	Win32	61.34216661	0.9861						0	67	67	67	1
z	1						LATTERA	np	7	0	monitoring	500	nonparola	2	ong	0	no	VF25F25	25	F	2021-11-25_17h18.05.437	THAI_DOC	2021.2.3	Win32	61.34216661	1.2334						0	68	68	68	1
z	1						GESIONE	np	7	0	monitoring	500	nonparola	2	ong	0	no	VF25F25	25	F	2021-11-25_17h18.05.437	THAI_DOC	2021.2.3	Win32	61.34216661	1.5008						0	69	69	69	1
m	1						PEDANA	p	6	18	monitoring	500	parola	1	ong	0	no	VF25F25	25	F	2021-11-25_17h18.05.437	THAI_DOC	2021.2.3	Win32	61.34216661	0.8675						0	70	70	70	1
l	1						MACIATA	np	7	0	monitoring	500	l	2	pmcue	0	no	VF25F25	25	F	2021-11-25_17h18.05.437	THAI_DOC	2021.2.3	Win32	61.34216661	0.8771						0	71	71	71	1
z	1						FIOLINO	np	7	0	monitoring	250	nonparola	2	ong	0	no	VF25F25	25	F	2021-11-25_17h18.05.437	THAI_DOC	2021.2.3	Win32	61.34216661	0.8378						0	72	72	72	1
m	1						INGORGO	p	7	16	monitoring	0	parola	1	ong	0	no	VF25F25	25	F	2021-11-25_17h18.05.437	THAI_DOC	2021.2.3	Win32	61.34216661	0.8511						0	73	73	73	1
z	1						IMPORO	np	6	0	monitoring	250	nonparola	2	ong	0	no	VF25F25	25	F	2021-11-25_17h18.05.437	THAI_DOC	2021.2.3	Win32	61.34216661	1.3834						0	74	74	74	1
m	1						NOBILE	p	6	29	monitoring	500	parola	1	ong	0	no	VF25F25	25	F	2021-11-25_17h18.05.437	THAI_DOC	2021.2.3	Win32	61.34216661	0.6862						0	75	75	75	1
m	1						MINIERA	p	7	19	monitoring	500	parola	1	ong	0	no	VF25F25	25	F	2021-11-25_17h18.05.437	THAI_DOC	2021.2.3	Win32	61.34216661	1.068						0	76	76	76	1
z	1						ALLARVE	np	7	0	monitoring	500	nonparola	2	ong	0	no	VF25F25	25	F	2021-11-25_17h18.05.437	THAI_DOC	2021.2.3	Win32	61.34216661	0.9705						0	77	77	77	1
z	1						DIBANO	np	6	0	monitoring	250	nonparola	2	ong	0	no	VF25F25	25	F	2021-11-25_17h18.05.437	THAI_DOC	2021.2.3	Win32	61.34216661	0.9264						0	78	78	78	1
m	1						FAGOTTO	p	7	7	monitoring	0	parola	1	ong	0	no	VF25F25	25	F	2021-11-25_17h18.05.437	THAI_DOC	2021.2.3	Win32	61.34216661	0.7869						0	79	79	79	1
m	1						PALUDE	p	6	13	monitoring	0	parola	1	ong	0	no	VF25F25	25	F	2021-11-25_17h18.05.437	THAI_DOC	2021.2.3	Win32	61.34216661	0.7833						0	80	80	80	1
z	1						MUDINO	np	6	0	monitoring	500	nonparola	2	ong	0	no	VF25F25	25	F	2021-11-25_17h18.05.437	THAI_DOC	2021.2.3	Win32	61.34216661	1.1504						0	81	81	81	1
z	1						ESTEBA	np	6	0	monitoring	500	nonparola	2	ong	0	no	VF25F25	25	F	2021-11-25_17h18.05.437	THAI_DOC	2021.2.3	Win32	61.34216661	0.9848						0	82	82	82	1
m	0						MANTIDE	p	7	9	monitoring	250	l	1	pmcue	0	no	VF25F25	25	F	2021-11-25_17h18.05.437	THAI_DOC	2021.2.3	Win32	61.34216661	1.1002						0	83	83	83	1
m	1						UVETTA	p	6	11	monitoring	500	parola	1	ong	0	no	VF25F25	25	F	2021-11-25_17h18.05.437	THAI_DOC	2021.2.3	Win32	61.34216661	0.8235						0	84	84	84	1
m	1						ESILIO	p	6	41	monitoring	250	parola	1	ong	0	no	VF25F25	25	F	2021-11-25_17h18.05.437	THAI_DOC	2021.2.3	Win32	61.34216661	1.0018						0	85	85	85	1
m	0						RECRUTA	np	7	0	monitoring	500	nonparola	2	ong	0	no	VF25F25	25	F	2021-11-25_17h18.05.437	THAI_DOC	2021.2.3	Win32	61.34216661	1.2195						0	86	86	86	1
m	1						TIMONE	p	7	31	monitoring	250	parola	1	ong	0	no	VF25F25	25	F	2021-11-25_17h18.05.437	THAI_DOC	2021.2.3	Win32	61.34216661	0.8502						0	87	87	87	1
m	1						CAVOLO	p	6	13	monitoring	0	parola	1	ong	0	no	VF25F25	25	F	2021-11-25_17h18.05.437	THAI_DOC	2021.2.3	Win32	61.34216661	0.6582						0	88	88	88	1
z	1						NOTTARE	np	7	0	monitoring	500	nonparola	2	ong	0	no	VF25F25	25	F	2021-11-25_17h18.05.437	THAI_DOC	2021.2.3	Win32	61.34216661	1.4871						0	89	89	89	1
m	1						LICHENE	p	7	7	monitoring	0	parola	1	ong	0	no	VF25F25	25	F	2021-11-25_17h18.05.437	THAI_DOC	2021.2.3	Win32	61.34216661	0.9085						0	90	90	90	1
z	1						PUSTINO	np	7	0	monitoring	500	nonparola	2	ong	0	no	VF25F25	25	F	2021-11-25_17h18.05.437	THAI_DOC	2021.2.3	Win32	61.34216661	0.917						0	91	91	91	1
m	1						MULINO	p	6	7	monitoring	0	parola	1	ong	0	no	VF25F25	25	F	2021-11-25_17h18.05.437	THAI_DOC	2021.2.3	Win32	61.34216661	0.6604						0	92	92	92	1
z	1						VAROLO	np	6	0	monitoring	0	nonparola	2	ong	0	no	VF25F25	25	F	2021-11-25_17h18.05.437	THAI_DOC	2021.2.3	Win32	61.34216661	0.8067						0	93	93	93	1
m	0						ENIGMA	p	6	9	monitoring	500	l	1	pmcue	0	no	VF25F25	25	F	2021-11-25_17h18.05.437	THAI_DOC	2021.2.3	Win32	61.34216661	0.8257						0	94	94	94	1
m	1						NARICE	p	6	15	monitoring	250	parola	1	ong	0	no	VF25F25	25	F	2021-11-25_17h18.05.437	THAI_DOC	2021.2.3	Win32	61.34216661	0.9231						0	95	95	95	1
z	1						CAVIDE	np	6	0	monitoring	500	nonparola	2	ong	0	no	VF25F25	25	F	2021-11-25_17h18.05.437	THAI_DOC	2021.2.3	Win32	61.34216661	1.2357						0	96	96	96	1
z	1						VOLACE	np	6	0	monitoring	0	nonparola	2	ong	0	no	VF25F25	25	F	2021-11-25_17h18.05.437	THAI_DOC	2021.2.3	Win32	61.34216661	1.1513						0	97	97	97	1
z	1						SADICE	np	6	0	monitoring	0	nonparola	2	ong	0	no	VF25F25	25	F	2021-11-25_17h18.05.437	THAI_DOC	2021.2.3	Win32	61.34216661	1.25						0	98	98	98	1
m	1						VORTICE	p	7	14	monitoring	250	parola	1	ong	0	no	VF25F25	25	F	2021-11-25_17h18.05.437	THAI_DOC	2021.2.3	Win32	61.34216661	1.0184						0	99	99	99	1
																		VF25F25	25	F	2021-11-25_17h18.05.437	THAI_DOC	2021.2.3	Win32	61.34216661												n	0	5.3936	n	1	11.0819	n	1	2.1251
