# Supplementary material for: Thinking about it: the impact of COVID-19-related stimuli on prospective memory
Source: PeerJ. 2023 Nov 16;11:e16389. doi: 10.7717/peerj.16389 (PMC10657566; doi:10.7717/peerj.16389)
Supplement: Supplemental Information 4 — The raw data from both the task and the questionnaire. Both folders are divided in the three conditions (COV, DOC, and NEGA) depending on the presented video clip. [file peerj-11-16389-s004.zip › Data/RAW_Data_Task/DOC_version/AC27M27_doc.csv]

trial_key.keys	trial_key.corr	trial_key.rt	trials_loop_practice.thisRepN	trials_loop_practice.thisTrialN	trials_loop_practice.thisN	trials_loop_practice.thisIndex	trials_loop_practice.ran	stimolo	parolanonparola	lunghezza	frequenza	blocco	jitter	rispcorr	StimTrig	stim_type	stimulus_after	underline	ID_Soggetto*	Età*	Sesso	date	expName	psychopyVersion	OS	frameRate	trials_loop_baseline.thisRepN	trials_loop_baseline.thisTrialN	trials_loop_baseline.thisN	trials_loop_baseline.thisIndex	trials_loop_baseline.ran	trials_loop_attention.thisRepN	trials_loop_attention.thisTrialN	trials_loop_attention.thisN	trials_loop_attention.thisIndex	trials_loop_attention.ran	neutral1_key.keys	neutral1_key.corr	neutral1_key.rt	neutral1_key_2.keys	neutral1_key_2.corr	neutral1_key_2.rt	neutral1_key_3.keys	neutral1_key_3.corr	neutral1_key_3.rt
m	1	1.0273	0	0	0	0	1	ARANCIA	p	7	31	practice	500	parola	1	ong	0	no	AC27M27	27	M	2021-11-27_12h28.08.710	THAI_DOC	2021.2.3	Win32	60.09615385
z	1	1.3888	0	1	1	1	1	RECINA	np	6	0	practice	500	nonparola	2	ong	0	no	AC27M27	27	M	2021-11-27_12h28.08.710	THAI_DOC	2021.2.3	Win32	60.09615385
	0		0	2	2	2	1	TUCCANA	np	7	0	practice	250	nonparola	2	ong	0	no	AC27M27	27	M	2021-11-27_12h28.08.710	THAI_DOC	2021.2.3	Win32	60.09615385
m	1	0.6833	0	3	3	3	1	PETTINE	p	7	1	practice	0	parola	1	ong	0	no	AC27M27	27	M	2021-11-27_12h28.08.710	THAI_DOC	2021.2.3	Win32	60.09615385
z	1	0.9469	0	4	4	4	1	INFITO	np	6	0	practice	500	nonparola	2	ong	0	no	AC27M27	27	M	2021-11-27_12h28.08.710	THAI_DOC	2021.2.3	Win32	60.09615385
m	1	0.5573	0	5	5	5	1	GIUDICE	p	7	374	practice	500	parola	1	ong	0	no	AC27M27	27	M	2021-11-27_12h28.08.710	THAI_DOC	2021.2.3	Win32	60.09615385
m	1	0.8668	0	6	6	6	1	VOLANTE	p	7	89	practice	0	parola	1	ong	0	no	AC27M27	27	M	2021-11-27_12h28.08.710	THAI_DOC	2021.2.3	Win32	60.09615385
z	1	0.696	0	7	7	7	1	CUBELA	np	6	0	practice	250	nonparola	2	ong	0	no	AC27M27	27	M	2021-11-27_12h28.08.710	THAI_DOC	2021.2.3	Win32	60.09615385
z	1	0.7435	0	8	8	8	1	LUGGINE	np	7	0	practice	0	nonparola	2	ong	0	no	AC27M27	27	M	2021-11-27_12h28.08.710	THAI_DOC	2021.2.3	Win32	60.09615385
m	1	0.5491	0	9	9	9	1	DISEGNO	p	7	201	practice	0	parola	1	ong	0	no	AC27M27	27	M	2021-11-27_12h28.08.710	THAI_DOC	2021.2.3	Win32	60.09615385
m	1	0.7204						RELITTO	p	7	8	baseline	500	parola	1	ong	0	no	AC27M27	27	M	2021-11-27_12h28.08.710	THAI_DOC	2021.2.3	Win32	60.09615385	0	0	0	0	1
m	1	0.8625						GERANIO	p	7	12	baseline	250	parola	1	ong	0	no	AC27M27	27	M	2021-11-27_12h28.08.710	THAI_DOC	2021.2.3	Win32	60.09615385	0	1	1	1	1
z	1	0.8493						VANANGA	np	7	0	baseline	0	nonparola	2	ong	0	no	AC27M27	27	M	2021-11-27_12h28.08.710	THAI_DOC	2021.2.3	Win32	60.09615385	0	2	2	2	1
m	1	0.8998						NATICA	p	6	5	baseline	250	parola	1	ong	0	no	AC27M27	27	M	2021-11-27_12h28.08.710	THAI_DOC	2021.2.3	Win32	60.09615385	0	3	3	3	1
z	1	0.7504						USTELLO	np	7	0	baseline	500	nonparola	2	ong	0	no	AC27M27	27	M	2021-11-27_12h28.08.710	THAI_DOC	2021.2.3	Win32	60.09615385	0	4	4	4	1
m	1	0.5851						METANO	p	6	17	baseline	250	parola	1	ong	0	no	AC27M27	27	M	2021-11-27_12h28.08.710	THAI_DOC	2021.2.3	Win32	60.09615385	0	5	5	5	1
z	1	0.9414						FIURIA	np	6	0	baseline	500	nonparola	2	ong	0	no	AC27M27	27	M	2021-11-27_12h28.08.710	THAI_DOC	2021.2.3	Win32	60.09615385	0	6	6	6	1
m	1	0.7781						SUGHERO	p	7	5	baseline	250	parola	1	ong	0	no	AC27M27	27	M	2021-11-27_12h28.08.710	THAI_DOC	2021.2.3	Win32	60.09615385	0	7	7	7	1
z	1	0.9217						PIROTA	np	6	0	baseline	250	nonparola	2	ong	0	no	AC27M27	27	M	2021-11-27_12h28.08.710	THAI_DOC	2021.2.3	Win32	60.09615385	0	8	8	8	1
z	1	0.8687						BAMBORA	np	7	0	baseline	0	nonparola	2	ong	0	no	AC27M27	27	M	2021-11-27_12h28.08.710	THAI_DOC	2021.2.3	Win32	60.09615385	0	9	9	9	1
m	1	0.6071						PETALO	p	6	27	baseline	250	parola	1	ong	0	no	AC27M27	27	M	2021-11-27_12h28.08.710	THAI_DOC	2021.2.3	Win32	60.09615385	0	10	10	10	1
m	1	0.6728						ELMETTO	p	7	5	baseline	0	parola	1	ong	0	no	AC27M27	27	M	2021-11-27_12h28.08.710	THAI_DOC	2021.2.3	Win32	60.09615385	0	11	11	11	1
z	1	0.7746						DOBILE	np	6	0	baseline	250	nonparola	2	ong	0	no	AC27M27	27	M	2021-11-27_12h28.08.710	THAI_DOC	2021.2.3	Win32	60.09615385	0	12	12	12	1
m	1	1.1169						BAVERO	p	6	7	baseline	0	parola	1	ong	0	no	AC27M27	27	M	2021-11-27_12h28.08.710	THAI_DOC	2021.2.3	Win32	60.09615385	0	13	13	13	1
m	1	0.9335						VALENZA	p	7	10	baseline	500	parola	1	ong	0	no	AC27M27	27	M	2021-11-27_12h28.08.710	THAI_DOC	2021.2.3	Win32	60.09615385	0	14	14	14	1
z	1	0.6514						ORDONE	np	6	0	baseline	250	nonparola	2	ong	0	no	AC27M27	27	M	2021-11-27_12h28.08.710	THAI_DOC	2021.2.3	Win32	60.09615385	0	15	15	15	1
z	1	1.3164						TERPONE	np	7	0	baseline	250	nonparola	2	ong	0	no	AC27M27	27	M	2021-11-27_12h28.08.710	THAI_DOC	2021.2.3	Win32	60.09615385	0	16	16	16	1
m	1	0.5829						INCHINO	p	7	10	baseline	250	parola	1	ong	0	no	AC27M27	27	M	2021-11-27_12h28.08.710	THAI_DOC	2021.2.3	Win32	60.09615385	0	17	17	17	1
m	1	0.6574						ETTARO	p	6	31	baseline	0	parola	1	ong	0	no	AC27M27	27	M	2021-11-27_12h28.08.710	THAI_DOC	2021.2.3	Win32	60.09615385	0	18	18	18	1
z	1	0.6218						LUVACA	np	6	0	baseline	250	nonparola	2	ong	0	no	AC27M27	27	M	2021-11-27_12h28.08.710	THAI_DOC	2021.2.3	Win32	60.09615385	0	19	19	19	1
m	1	0.6073						DUETTO	p	6	23	baseline	500	parola	1	ong	0	no	AC27M27	27	M	2021-11-27_12h28.08.710	THAI_DOC	2021.2.3	Win32	60.09615385	0	20	20	20	1
z	1	0.9004						PUPILE	np	6	0	baseline	250	nonparola	2	ong	0	no	AC27M27	27	M	2021-11-27_12h28.08.710	THAI_DOC	2021.2.3	Win32	60.09615385	0	21	21	21	1
z	1	0.7209						STOVACO	np	7	0	baseline	0	nonparola	2	ong	0	no	AC27M27	27	M	2021-11-27_12h28.08.710	THAI_DOC	2021.2.3	Win32	60.09615385	0	22	22	22	1
m	1	0.8668						BARILE	p	6	7	baseline	500	parola	1	ong	0	no	AC27M27	27	M	2021-11-27_12h28.08.710	THAI_DOC	2021.2.3	Win32	60.09615385	0	23	23	23	1
z	1	0.738						RANAIO	np	6	0	baseline	250	nonparola	2	ong	0	no	AC27M27	27	M	2021-11-27_12h28.08.710	THAI_DOC	2021.2.3	Win32	60.09615385	0	24	24	24	1
m	1	0.9628						CAVERNA	p	7	14	baseline	250	parola	1	ong	0	no	AC27M27	27	M	2021-11-27_12h28.08.710	THAI_DOC	2021.2.3	Win32	60.09615385	0	25	25	25	1
z	1	1.2432						ROTOIA	np	7	0	baseline	500	nonparola	2	ong	0	no	AC27M27	27	M	2021-11-27_12h28.08.710	THAI_DOC	2021.2.3	Win32	60.09615385	0	26	26	26	1
m	1	0.6691						ALTURA	p	6	8	baseline	500	parola	1	ong	0	no	AC27M27	27	M	2021-11-27_12h28.08.710	THAI_DOC	2021.2.3	Win32	60.09615385	0	27	27	27	1
m	1	0.561						DIPINTO	p	7	21	baseline	0	parola	1	ong	0	no	AC27M27	27	M	2021-11-27_12h28.08.710	THAI_DOC	2021.2.3	Win32	60.09615385	0	28	28	28	1
m	1	0.529						LEGUME	p	6	11	baseline	250	parola	1	ong	0	no	AC27M27	27	M	2021-11-27_12h28.08.710	THAI_DOC	2021.2.3	Win32	60.09615385	0	29	29	29	1
z	1	0.8614						FEDINO	np	6	0	baseline	500	nonparola	2	ong	0	no	AC27M27	27	M	2021-11-27_12h28.08.710	THAI_DOC	2021.2.3	Win32	60.09615385	0	30	30	30	1
m	1	0.5344						MENSOLA	p	7	7	baseline	0	parola	1	ong	0	no	AC27M27	27	M	2021-11-27_12h28.08.710	THAI_DOC	2021.2.3	Win32	60.09615385	0	31	31	31	1
z	1	0.8627						ALCUME	np	6	0	baseline	500	nonparola	2	ong	0	no	AC27M27	27	M	2021-11-27_12h28.08.710	THAI_DOC	2021.2.3	Win32	60.09615385	0	32	32	32	1
m	1	0.5886						INNESTO	p	6	13	baseline	0	parola	1	ong	0	no	AC27M27	27	M	2021-11-27_12h28.08.710	THAI_DOC	2021.2.3	Win32	60.09615385	0	33	33	33	1
z	1	0.8782						LAVENDA	np	7	0	baseline	0	nonparola	2	ong	0	no	AC27M27	27	M	2021-11-27_12h28.08.710	THAI_DOC	2021.2.3	Win32	60.09615385	0	34	34	34	1
m	1	0.6841						SLAVINA	p	7	5	baseline	500	parola	1	ong	0	no	AC27M27	27	M	2021-11-27_12h28.08.710	THAI_DOC	2021.2.3	Win32	60.09615385	0	35	35	35	1
m	1	0.5628						ORMONE	p	6	6	baseline	500	parola	1	ong	0	no	AC27M27	27	M	2021-11-27_12h28.08.710	THAI_DOC	2021.2.3	Win32	60.09615385	0	36	36	36	1
z	1	0.701						UMIONE	np	6	0	baseline	0	nonparola	2	ong	0	no	AC27M27	27	M	2021-11-27_12h28.08.710	THAI_DOC	2021.2.3	Win32	60.09615385	0	37	37	37	1
m	1	0.6249						SALAME	p	6	14	baseline	0	parola	1	ong	0	no	AC27M27	27	M	2021-11-27_12h28.08.710	THAI_DOC	2021.2.3	Win32	60.09615385	0	38	38	38	1
z	1	0.7194						GANDOLA	np	7	0	baseline	500	nonparola	2	ong	0	no	AC27M27	27	M	2021-11-27_12h28.08.710	THAI_DOC	2021.2.3	Win32	60.09615385	0	39	39	39	1
z	1	0.9571						DIGEGNO	np	7	0	baseline	500	nonparola	2	ong	0	no	AC27M27	27	M	2021-11-27_12h28.08.710	THAI_DOC	2021.2.3	Win32	60.09615385	0	40	40	40	1
z	1	0.9553						BACRECA	np	7	0	baseline	0	nonparola	2	ong	0	no	AC27M27	27	M	2021-11-27_12h28.08.710	THAI_DOC	2021.2.3	Win32	60.09615385	0	41	41	41	1
m	1	0.7332						RUDERE	p	6	8	baseline	250	parola	1	ong	0	no	AC27M27	27	M	2021-11-27_12h28.08.710	THAI_DOC	2021.2.3	Win32	60.09615385	0	42	42	42	1
z	1	0.6585						OSCITE	np	6	0	baseline	250	nonparola	2	ong	0	no	AC27M27	27	M	2021-11-27_12h28.08.710	THAI_DOC	2021.2.3	Win32	60.09615385	0	43	43	43	1
m	1	0.7832						NETTARE	p	7	14	baseline	500	parola	1	ong	0	no	AC27M27	27	M	2021-11-27_12h28.08.710	THAI_DOC	2021.2.3	Win32	60.09615385	0	44	44	44	1
z	1	0.8008						PENTERA	np	7	0	baseline	0	nonparola	2	ong	0	no	AC27M27	27	M	2021-11-27_12h28.08.710	THAI_DOC	2021.2.3	Win32	60.09615385	0	45	45	45	1
z	1	0.8387						NEBOZIO	np	7	0	baseline	250	nonparola	2	ong	0	no	AC27M27	27	M	2021-11-27_12h28.08.710	THAI_DOC	2021.2.3	Win32	60.09615385	0	46	46	46	1
m	1	0.6347						ZATTERA	p	7	14	baseline	500	parola	1	ong	0	no	AC27M27	27	M	2021-11-27_12h28.08.710	THAI_DOC	2021.2.3	Win32	60.09615385	0	47	47	47	1
m	1	0.6457						LAMIERA	p	7	11	baseline	500	parola	1	ong	0	no	AC27M27	27	M	2021-11-27_12h28.08.710	THAI_DOC	2021.2.3	Win32	60.09615385	0	48	48	48	1
z	1	0.7167						CULINA	np	6	0	baseline	500	nonparola	2	ong	0	no	AC27M27	27	M	2021-11-27_12h28.08.710	THAI_DOC	2021.2.3	Win32	60.09615385	0	49	49	49	1
m	1	0.9601						FALANGE	p	7	9	baseline	250	parola	1	ong	0	no	AC27M27	27	M	2021-11-27_12h28.08.710	THAI_DOC	2021.2.3	Win32	60.09615385	0	50	50	50	1
m	1	1.2579						PEDALE	p	6	16	baseline	500	parola	1	ong	0	no	AC27M27	27	M	2021-11-27_12h28.08.710	THAI_DOC	2021.2.3	Win32	60.09615385	0	51	51	51	1
z	1	1.0367						METARDO	np	7	0	baseline	500	nonparola	2	ong	0	no	AC27M27	27	M	2021-11-27_12h28.08.710	THAI_DOC	2021.2.3	Win32	60.09615385	0	52	52	52	1
m	1	1.3658						EMPORIO	p	7	3	baseline	250	parola	1	ong	0	no	AC27M27	27	M	2021-11-27_12h28.08.710	THAI_DOC	2021.2.3	Win32	60.09615385	0	53	53	53	1
z	1	0.9914						TAPORE	np	6	0	baseline	0	nonparola	2	ong	0	no	AC27M27	27	M	2021-11-27_12h28.08.710	THAI_DOC	2021.2.3	Win32	60.09615385	0	54	54	54	1
z	1	0.9016						DENTIDE	np	7	0	baseline	250	nonparola	2	ong	0	no	AC27M27	27	M	2021-11-27_12h28.08.710	THAI_DOC	2021.2.3	Win32	60.09615385	0	55	55	55	1
z	1	0.6499						SEPERTO	np	7	0	baseline	500	nonparola	2	ong	0	no	AC27M27	27	M	2021-11-27_12h28.08.710	THAI_DOC	2021.2.3	Win32	60.09615385	0	56	56	56	1
m	1	0.762						MUCOSA	p	6	6	baseline	500	parola	1	ong	0	no	AC27M27	27	M	2021-11-27_12h28.08.710	THAI_DOC	2021.2.3	Win32	60.09615385	0	57	57	57	1
z	1	0.7059						BECULLA	np	7	0	baseline	250	nonparola	2	ong	0	no	AC27M27	27	M	2021-11-27_12h28.08.710	THAI_DOC	2021.2.3	Win32	60.09615385	0	58	58	58	1
m	1	0.8434						FUCINA	p	6	8	baseline	250	parola	1	ong	0	no	AC27M27	27	M	2021-11-27_12h28.08.710	THAI_DOC	2021.2.3	Win32	60.09615385	0	59	59	59	1
m	1	1.2187						ECLISSI	p	7	5	baseline	0	parola	1	ong	0	no	AC27M27	27	M	2021-11-27_12h28.08.710	THAI_DOC	2021.2.3	Win32	60.09615385	0	60	60	60	1
m	1	0.8101						TROFEO	p	6	23	baseline	250	parola	1	ong	0	no	AC27M27	27	M	2021-11-27_12h28.08.710	THAI_DOC	2021.2.3	Win32	60.09615385	0	61	61	61	1
m	1	0.5969						ROTTAME	p	7	7	baseline	0	parola	1	ong	0	no	AC27M27	27	M	2021-11-27_12h28.08.710	THAI_DOC	2021.2.3	Win32	60.09615385	0	62	62	62	1
z	1	0.7822						MENDOLO	np	7	0	baseline	500	nonparola	2	ong	0	no	AC27M27	27	M	2021-11-27_12h28.08.710	THAI_DOC	2021.2.3	Win32	60.09615385	0	63	63	63	1
z	1	0.6841						ARSINE	np	6	0	baseline	250	nonparola	2	ong	0	no	AC27M27	27	M	2021-11-27_12h28.08.710	THAI_DOC	2021.2.3	Win32	60.09615385	0	64	64	64	1
m	1	0.6497						TISANA	p	6	7	baseline	0	parola	1	ong	0	no	AC27M27	27	M	2021-11-27_12h28.08.710	THAI_DOC	2021.2.3	Win32	60.09615385	0	65	65	65	1
z	1	0.7175						ORLINO	np	6	0	baseline	0	nonparola	2	ong	0	no	AC27M27	27	M	2021-11-27_12h28.08.710	THAI_DOC	2021.2.3	Win32	60.09615385	0	66	66	66	1
m	1	1.6605						ARINGA	p	6	9	baseline	500	parola	1	ong	0	no	AC27M27	27	M	2021-11-27_12h28.08.710	THAI_DOC	2021.2.3	Win32	60.09615385	0	67	67	67	1
z	1	0.8093						TENGINE	np	7	0	baseline	0	nonparola	2	ong	0	no	AC27M27	27	M	2021-11-27_12h28.08.710	THAI_DOC	2021.2.3	Win32	60.09615385	0	68	68	68	1
m	1	0.6163						ATTICO	p	6	6	baseline	500	parola	1	ong	0	no	AC27M27	27	M	2021-11-27_12h28.08.710	THAI_DOC	2021.2.3	Win32	60.09615385	0	69	69	69	1
z	1	0.8268						VENORE	np	6	0	baseline	250	nonparola	2	ong	0	no	AC27M27	27	M	2021-11-27_12h28.08.710	THAI_DOC	2021.2.3	Win32	60.09615385	0	70	70	70	1
m	1	1.4444						DARSENA	p	7	9	baseline	0	parola	1	ong	0	no	AC27M27	27	M	2021-11-27_12h28.08.710	THAI_DOC	2021.2.3	Win32	60.09615385	0	71	71	71	1
z	1	0.8908						ALCIERE	np	7	0	baseline	250	nonparola	2	ong	0	no	AC27M27	27	M	2021-11-27_12h28.08.710	THAI_DOC	2021.2.3	Win32	60.09615385	0	72	72	72	1
z	1	0.7405						ENTIMO	np	6	0	baseline	0	nonparola	2	ong	0	no	AC27M27	27	M	2021-11-27_12h28.08.710	THAI_DOC	2021.2.3	Win32	60.09615385	0	73	73	73	1
m	1	0.6831						LIVIDO	p	6	8	baseline	500	parola	1	ong	0	no	AC27M27	27	M	2021-11-27_12h28.08.710	THAI_DOC	2021.2.3	Win32	60.09615385	0	74	74	74	1
m	1	0.9797						NAUSEA	p	6	15	baseline	0	parola	1	ong	0	no	AC27M27	27	M	2021-11-27_12h28.08.710	THAI_DOC	2021.2.3	Win32	60.09615385	0	75	75	75	1
z	1	0.8837						VERCACE	np	7	0	baseline	500	nonparola	2	ong	0	no	AC27M27	27	M	2021-11-27_12h28.08.710	THAI_DOC	2021.2.3	Win32	60.09615385	0	76	76	76	1
m	1	0.6247						COFANO	p	6	9	baseline	0	parola	1	ong	0	no	AC27M27	27	M	2021-11-27_12h28.08.710	THAI_DOC	2021.2.3	Win32	60.09615385	0	77	77	77	1
z	1	1.8012						USPICIO	np	7	0	baseline	250	nonparola	2	ong	0	no	AC27M27	27	M	2021-11-27_12h28.08.710	THAI_DOC	2021.2.3	Win32	60.09615385	0	78	78	78	1
m	1	0.7896						IMBUTO	p	6	9	baseline	0	parola	1	ong	0	no	AC27M27	27	M	2021-11-27_12h28.08.710	THAI_DOC	2021.2.3	Win32	60.09615385	0	79	79	79	1
z	1	0.6144						SADIVA	np	6	0	baseline	500	nonparola	2	ong	0	no	AC27M27	27	M	2021-11-27_12h28.08.710	THAI_DOC	2021.2.3	Win32	60.09615385	0	80	80	80	1
m	1	0.5539						BOZZOLO	p	7	7	baseline	0	parola	1	ong	0	no	AC27M27	27	M	2021-11-27_12h28.08.710	THAI_DOC	2021.2.3	Win32	60.09615385	0	81	81	81	1
z	1	0.6235						OMPICCIO	np	7	0	baseline	0	nonparola	2	ong	0	no	AC27M27	27	M	2021-11-27_12h28.08.710	THAI_DOC	2021.2.3	Win32	60.09615385	0	82	82	82	1
m	0	0.5079						LIMPONE	np	7	0	baseline	500	nonparola	2	ong	0	no	AC27M27	27	M	2021-11-27_12h28.08.710	THAI_DOC	2021.2.3	Win32	60.09615385	0	83	83	83	1
m	0	0.6502						NARCICO	np	7	0	baseline	250	nonparola	2	ong	0	no	AC27M27	27	M	2021-11-27_12h28.08.710	THAI_DOC	2021.2.3	Win32	60.09615385	0	84	84	84	1
m	1	1.2968						PASCOLO	p	7	7	baseline	0	parola	1	ong	0	no	AC27M27	27	M	2021-11-27_12h28.08.710	THAI_DOC	2021.2.3	Win32	60.09615385	0	85	85	85	1
z	1	1.3632						INSOGNA	np	7	0	baseline	250	nonparola	2	ong	0	no	AC27M27	27	M	2021-11-27_12h28.08.710	THAI_DOC	2021.2.3	Win32	60.09615385	0	86	86	86	1
m	1	0.9162						PATINA	p	6	14	baseline	250	parola	1	ong	0	no	AC27M27	27	M	2021-11-27_12h28.08.710	THAI_DOC	2021.2.3	Win32	60.09615385	0	87	87	87	1
z	1	1.0002						ADOLTO	np	7	0	baseline	0	nonparola	2	ong	0	no	AC27M27	27	M	2021-11-27_12h28.08.710	THAI_DOC	2021.2.3	Win32	60.09615385	0	88	88	88	1
m	1	0.8593						UTENTE	p	6	34	baseline	0	parola	1	ong	0	no	AC27M27	27	M	2021-11-27_12h28.08.710	THAI_DOC	2021.2.3	Win32	60.09615385	0	89	89	89	1
z	1	0.9788						CIPELLA	np	7	0	baseline	500	nonparola	2	ong	0	no	AC27M27	27	M	2021-11-27_12h28.08.710	THAI_DOC	2021.2.3	Win32	60.09615385	0	90	90	90	1
m	1	0.953						GINEPRO	p	7	10	baseline	0	parola	1	ong	0	no	AC27M27	27	M	2021-11-27_12h28.08.710	THAI_DOC	2021.2.3	Win32	60.09615385	0	91	91	91	1
z	1	1.1439						NONATO	np	6	0	baseline	500	nonparola	2	ong	0	no	AC27M27	27	M	2021-11-27_12h28.08.710	THAI_DOC	2021.2.3	Win32	60.09615385	0	92	92	92	1
m	1	0.8591						CALICE	p	6	10	baseline	0	parola	1	ong	0	no	AC27M27	27	M	2021-11-27_12h28.08.710	THAI_DOC	2021.2.3	Win32	60.09615385	0	93	93	93	1
m	1	0.9328						TORACE	p	6	31	baseline	250	parola	1	ong	0	no	AC27M27	27	M	2021-11-27_12h28.08.710	THAI_DOC	2021.2.3	Win32	60.09615385	0	94	94	94	1
m	1	1.4714						REDINE	p	6	8	baseline	500	parola	1	ong	0	no	AC27M27	27	M	2021-11-27_12h28.08.710	THAI_DOC	2021.2.3	Win32	60.09615385	0	95	95	95	1
m	1	0.6855						GOMITO	p	6	35	baseline	0	parola	1	ong	0	no	AC27M27	27	M	2021-11-27_12h28.08.710	THAI_DOC	2021.2.3	Win32	60.09615385	0	96	96	96	1
z	1	1.0048						INGENSO	np	7	0	baseline	500	nonparola	2	ong	0	no	AC27M27	27	M	2021-11-27_12h28.08.710	THAI_DOC	2021.2.3	Win32	60.09615385	0	97	97	97	1
z	1	0.8587						COVALLO	np	7	0	baseline	250	nonparola	2	ong	0	no	AC27M27	27	M	2021-11-27_12h28.08.710	THAI_DOC	2021.2.3	Win32	60.09615385	0	98	98	98	1
m	1	0.8165						MONACO	p	6	24	baseline	250	parola	1	ong	0	no	AC27M27	27	M	2021-11-27_12h28.08.710	THAI_DOC	2021.2.3	Win32	60.09615385	0	99	99	99	1
m	1	1.1929						DILUVIO	p	7	34	monitoring	0	parola	1	ong	0	no	AC27M27	27	M	2021-11-27_12h28.08.710	THAI_DOC	2021.2.3	Win32	60.09615385						0	0	0	0	1
z	1	1.4763						PADATO	np	6	0	monitoring	250	nonparola	2	ong	0	no	AC27M27	27	M	2021-11-27_12h28.08.710	THAI_DOC	2021.2.3	Win32	60.09615385						0	1	1	1	1
m	1	1.3003						STIVALE	p	7	10	monitoring	0	parola	1	ong	0	no	AC27M27	27	M	2021-11-27_12h28.08.710	THAI_DOC	2021.2.3	Win32	60.09615385						0	2	2	2	1
z	1	1.3885						BAMMINO	np	7	0	monitoring	0	nonparola	2	ong	0	no	AC27M27	27	M	2021-11-27_12h28.08.710	THAI_DOC	2021.2.3	Win32	60.09615385						0	3	3	3	1
z	1	1.3195						NUDOLA	np	6	0	monitoring	250	nonparola	2	ong	0	no	AC27M27	27	M	2021-11-27_12h28.08.710	THAI_DOC	2021.2.3	Win32	60.09615385						0	4	4	4	1
m	1	1.8798						ZAMPINO	p	7	6	monitoring	500	parola	1	ong	0	no	AC27M27	27	M	2021-11-27_12h28.08.710	THAI_DOC	2021.2.3	Win32	60.09615385						0	5	5	5	1
m	1	0.9611						CALDAIA	p	7	12	monitoring	250	parola	1	ong	0	no	AC27M27	27	M	2021-11-27_12h28.08.710	THAI_DOC	2021.2.3	Win32	60.09615385						0	6	6	6	1
z	1	1.584						FULGINE	np	7	0	monitoring	0	nonparola	2	ong	0	no	AC27M27	27	M	2021-11-27_12h28.08.710	THAI_DOC	2021.2.3	Win32	60.09615385						0	7	7	7	1
m	1	1.5703						URANIO	p	6	9	monitoring	250	parola	1	ong	0	no	AC27M27	27	M	2021-11-27_12h28.08.710	THAI_DOC	2021.2.3	Win32	60.09615385						0	8	8	8	1
z	1	1.4993						APISSO	np	6	0	monitoring	500	nonparola	2	ong	0	no	AC27M27	27	M	2021-11-27_12h28.08.710	THAI_DOC	2021.2.3	Win32	60.09615385						0	9	9	9	1
	0							CAGERMA	np	7	0	monitoring	0	l	2	pmcue	0	no	AC27M27	27	M	2021-11-27_12h28.08.710	THAI_DOC	2021.2.3	Win32	60.09615385						0	10	10	10	1
	0							TAZZINA	p	7	10	monitoring	250	parola	1	ong	0	no	AC27M27	27	M	2021-11-27_12h28.08.710	THAI_DOC	2021.2.3	Win32	60.09615385						0	11	11	11	1
m	1	1.5748						VAPORE	p	6	40	monitoring	0	parola	1	ong	0	no	AC27M27	27	M	2021-11-27_12h28.08.710	THAI_DOC	2021.2.3	Win32	60.09615385						0	12	12	12	1
z	1	1.8823						FEDORE	np	6	0	monitoring	250	nonparola	2	ong	0	no	AC27M27	27	M	2021-11-27_12h28.08.710	THAI_DOC	2021.2.3	Win32	60.09615385						0	13	13	13	1
m	1	1.7234						MONTONE	p	7	8	monitoring	250	parola	1	ong	0	no	AC27M27	27	M	2021-11-27_12h28.08.710	THAI_DOC	2021.2.3	Win32	60.09615385						0	14	14	14	1
	0							CANEZZA	np	7	0	monitoring	0	nonparola	2	ong	0	no	AC27M27	27	M	2021-11-27_12h28.08.710	THAI_DOC	2021.2.3	Win32	60.09615385						0	15	15	15	1
z	1	1.28						RAGINA	np	6	0	monitoring	250	nonparola	2	ong	0	no	AC27M27	27	M	2021-11-27_12h28.08.710	THAI_DOC	2021.2.3	Win32	60.09615385						0	16	16	16	1
m	1	0.9186						AGNELLO	p	7	17	monitoring	250	parola	1	ong	0	no	AC27M27	27	M	2021-11-27_12h28.08.710	THAI_DOC	2021.2.3	Win32	60.09615385						0	17	17	17	1
z	1	0.9716						PINARIO	np	7	0	monitoring	250	nonparola	2	ong	0	no	AC27M27	27	M	2021-11-27_12h28.08.710	THAI_DOC	2021.2.3	Win32	60.09615385						0	18	18	18	1
z	1	1.0628						INDANO	np	6	0	monitoring	500	nonparola	2	ong	0	no	AC27M27	27	M	2021-11-27_12h28.08.710	THAI_DOC	2021.2.3	Win32	60.09615385						0	19	19	19	1
z	0	0.8212						BISTURI	p	7	8	monitoring	250	parola	1	ong	0	no	AC27M27	27	M	2021-11-27_12h28.08.710	THAI_DOC	2021.2.3	Win32	60.09615385						0	20	20	20	1
z	1	0.9498						SECONTO	np	7	0	monitoring	250	nonparola	2	ong	0	no	AC27M27	27	M	2021-11-27_12h28.08.710	THAI_DOC	2021.2.3	Win32	60.09615385						0	21	21	21	1
m	0	1.1338						POMATA	p	6	0	monitoring	500	l	1	pmcue	0	no	AC27M27	27	M	2021-11-27_12h28.08.710	THAI_DOC	2021.2.3	Win32	60.09615385						0	22	22	22	1
m	0	1.8508						UMETTA	np	6	0	monitoring	250	nonparola	2	ong	0	no	AC27M27	27	M	2021-11-27_12h28.08.710	THAI_DOC	2021.2.3	Win32	60.09615385						0	23	23	23	1
m	1	0.9599						FRUSCIO	p	7	9	monitoring	0	parola	1	ong	0	no	AC27M27	27	M	2021-11-27_12h28.08.710	THAI_DOC	2021.2.3	Win32	60.09615385						0	24	24	24	1
m	1	0.9669						ORDIGNO	p	7	15	monitoring	250	parola	1	ong	0	no	AC27M27	27	M	2021-11-27_12h28.08.710	THAI_DOC	2021.2.3	Win32	60.09615385						0	25	25	25	1
z	1	1.2011						METALO	np	6	0	monitoring	0	nonparola	2	ong	0	no	AC27M27	27	M	2021-11-27_12h28.08.710	THAI_DOC	2021.2.3	Win32	60.09615385						0	26	26	26	1
z	1	1.0569						GAVERA	np	6	0	monitoring	500	nonparola	2	ong	0	no	AC27M27	27	M	2021-11-27_12h28.08.710	THAI_DOC	2021.2.3	Win32	60.09615385						0	27	27	27	1
m	1	0.9776						INSERTO	p	7	9	monitoring	0	parola	1	ong	0	no	AC27M27	27	M	2021-11-27_12h28.08.710	THAI_DOC	2021.2.3	Win32	60.09615385						0	28	28	28	1
m	1	1.0495						VICARIO	p	7	9	monitoring	500	parola	1	ong	0	no	AC27M27	27	M	2021-11-27_12h28.08.710	THAI_DOC	2021.2.3	Win32	60.09615385						0	29	29	29	1
z	1	1.054						ACENDA	np	6	0	monitoring	0	nonparola	2	ong	0	no	AC27M27	27	M	2021-11-27_12h28.08.710	THAI_DOC	2021.2.3	Win32	60.09615385						0	30	30	30	1
m	1	1.2824						DECADE	p	6	7	monitoring	0	parola	1	ong	0	no	AC27M27	27	M	2021-11-27_12h28.08.710	THAI_DOC	2021.2.3	Win32	60.09615385						0	31	31	31	1
z	1	1.0215						PALETE	np	6	0	monitoring	500	nonparola	2	ong	0	no	AC27M27	27	M	2021-11-27_12h28.08.710	THAI_DOC	2021.2.3	Win32	60.09615385						0	32	32	32	1
m	1	1.2967						SENAPE	p	6	17	monitoring	500	parola	1	ong	0	no	AC27M27	27	M	2021-11-27_12h28.08.710	THAI_DOC	2021.2.3	Win32	60.09615385						0	33	33	33	1
z	1	1.6481						TENTONO	np	7	0	monitoring	0	nonparola	2	ong	0	no	AC27M27	27	M	2021-11-27_12h28.08.710	THAI_DOC	2021.2.3	Win32	60.09615385						0	34	34	34	1
l	1	1.0505						MANICO	p	6	12	monitoring	0	l	1	pmcue	0	no	AC27M27	27	M	2021-11-27_12h28.08.710	THAI_DOC	2021.2.3	Win32	60.09615385						0	35	35	35	1
m	1	1.3168						GETTONE	p	7	5	monitoring	250	parola	1	ong	0	no	AC27M27	27	M	2021-11-27_12h28.08.710	THAI_DOC	2021.2.3	Win32	60.09615385						0	36	36	36	1
z	1	0.8957						CALERA	np	6	0	monitoring	500	nonparola	2	ong	0	no	AC27M27	27	M	2021-11-27_12h28.08.710	THAI_DOC	2021.2.3	Win32	60.09615385						0	37	37	37	1
m	1	0.8693						USTIONE	p	7	20	monitoring	500	parola	1	ong	0	no	AC27M27	27	M	2021-11-27_12h28.08.710	THAI_DOC	2021.2.3	Win32	60.09615385						0	38	38	38	1
m	1	1.3281						LEGNAME	p	7	7	monitoring	0	parola	1	ong	0	no	AC27M27	27	M	2021-11-27_12h28.08.710	THAI_DOC	2021.2.3	Win32	60.09615385						0	39	39	39	1
z	1	1.0236						MODIVO	np	6	0	monitoring	0	nonparola	2	ong	0	no	AC27M27	27	M	2021-11-27_12h28.08.710	THAI_DOC	2021.2.3	Win32	60.09615385						0	40	40	40	1
m	1	0.9728						RADURA	p	6	9	monitoring	0	parola	1	ong	0	no	AC27M27	27	M	2021-11-27_12h28.08.710	THAI_DOC	2021.2.3	Win32	60.09615385						0	41	41	41	1
z	1	0.9605						TUANTO	np	6	0	monitoring	250	nonparola	2	ong	0	no	AC27M27	27	M	2021-11-27_12h28.08.710	THAI_DOC	2021.2.3	Win32	60.09615385						0	42	42	42	1
m	1	0.8517						PICCONE	p	7	11	monitoring	0	parola	1	ong	0	no	AC27M27	27	M	2021-11-27_12h28.08.710	THAI_DOC	2021.2.3	Win32	60.09615385						0	43	43	43	1
z	1	1.1076						LACREME	np	7	0	monitoring	250	nonparola	2	ong	0	no	AC27M27	27	M	2021-11-27_12h28.08.710	THAI_DOC	2021.2.3	Win32	60.09615385						0	44	44	44	1
z	1	1.1667						DILITTA	np	7	0	monitoring	500	nonparola	2	ong	0	no	AC27M27	27	M	2021-11-27_12h28.08.710	THAI_DOC	2021.2.3	Win32	60.09615385						0	45	45	45	1
z	0	1.4423						TOMANTE	np	7	0	monitoring	0	l	2	pmcue	0	no	AC27M27	27	M	2021-11-27_12h28.08.710	THAI_DOC	2021.2.3	Win32	60.09615385						0	46	46	46	1
m	1	0.96						OTTONE	p	6	17	monitoring	500	parola	1	ong	0	no	AC27M27	27	M	2021-11-27_12h28.08.710	THAI_DOC	2021.2.3	Win32	60.09615385						0	47	47	47	1
m	1	1.2179						GAZEBO	p	6	8	monitoring	0	parola	1	ong	0	no	AC27M27	27	M	2021-11-27_12h28.08.710	THAI_DOC	2021.2.3	Win32	60.09615385						0	48	48	48	1
z	1	1.1958						NENICO	np	6	0	monitoring	250	nonparola	2	ong	0	no	AC27M27	27	M	2021-11-27_12h28.08.710	THAI_DOC	2021.2.3	Win32	60.09615385						0	49	49	49	1
m	1	1.012						ARPIONE	p	7	12	monitoring	250	parola	1	ong	0	no	AC27M27	27	M	2021-11-27_12h28.08.710	THAI_DOC	2021.2.3	Win32	60.09615385						0	50	50	50	1
z	1	1.4662						VANIGIA	np	7	0	monitoring	500	nonparola	2	ong	0	no	AC27M27	27	M	2021-11-27_12h28.08.710	THAI_DOC	2021.2.3	Win32	60.09615385						0	51	51	51	1
z	1	1.0327						EBLISSE	np	7	0	monitoring	0	nonparola	2	ong	0	no	AC27M27	27	M	2021-11-27_12h28.08.710	THAI_DOC	2021.2.3	Win32	60.09615385						0	52	52	52	1
m	1	0.9777						CARTINA	p	7	13	monitoring	250	parola	1	ong	0	no	AC27M27	27	M	2021-11-27_12h28.08.710	THAI_DOC	2021.2.3	Win32	60.09615385						0	53	53	53	1
z	1	1.2129						TECITA	np	6	0	monitoring	500	nonparola	2	ong	0	no	AC27M27	27	M	2021-11-27_12h28.08.710	THAI_DOC	2021.2.3	Win32	60.09615385						0	54	54	54	1
m	1	0.8834						FELINO	p	6	9	monitoring	500	parola	1	ong	0	no	AC27M27	27	M	2021-11-27_12h28.08.710	THAI_DOC	2021.2.3	Win32	60.09615385						0	55	55	55	1
z	1	0.9686						GINEVRO	np	7	0	monitoring	250	nonparola	2	ong	0	no	AC27M27	27	M	2021-11-27_12h28.08.710	THAI_DOC	2021.2.3	Win32	60.09615385						0	56	56	56	1
z	1	1.0061						ELANCO	np	6	0	monitoring	250	nonparola	2	ong	0	no	AC27M27	27	M	2021-11-27_12h28.08.710	THAI_DOC	2021.2.3	Win32	60.09615385						0	57	57	57	1
m	1	0.9835						BIDONE	p	6	13	monitoring	0	parola	1	ong	0	no	AC27M27	27	M	2021-11-27_12h28.08.710	THAI_DOC	2021.2.3	Win32	60.09615385						0	58	58	58	1
m	1	0.9889						LEMURE	p	6	3	monitoring	500	parola	1	ong	0	no	AC27M27	27	M	2021-11-27_12h28.08.710	THAI_DOC	2021.2.3	Win32	60.09615385						0	59	59	59	1
l	1	1.1203						SAGOMA	p	6	0	monitoring	250	l	1	pmcue	0	no	AC27M27	27	M	2021-11-27_12h28.08.710	THAI_DOC	2021.2.3	Win32	60.09615385						0	60	60	60	1
m	1	0.9722						REPERTO	p	7	7	monitoring	0	parola	1	ong	0	no	AC27M27	27	M	2021-11-27_12h28.08.710	THAI_DOC	2021.2.3	Win32	60.09615385						0	61	61	61	1
z	1	0.8784						MIDULLO	np	7	0	monitoring	250	nonparola	2	ong	0	no	AC27M27	27	M	2021-11-27_12h28.08.710	THAI_DOC	2021.2.3	Win32	60.09615385						0	62	62	62	1
z	1	1.0305						DANNOLA	np	7	0	monitoring	500	nonparola	2	ong	0	no	AC27M27	27	M	2021-11-27_12h28.08.710	THAI_DOC	2021.2.3	Win32	60.09615385						0	63	63	63	1
m	1	1.0495						ORFANO	p	6	9	monitoring	500	parola	1	ong	0	no	AC27M27	27	M	2021-11-27_12h28.08.710	THAI_DOC	2021.2.3	Win32	60.09615385						0	64	64	64	1
z	1	0.9863						BANENA	np	6	0	monitoring	250	nonparola	2	ong	0	no	AC27M27	27	M	2021-11-27_12h28.08.710	THAI_DOC	2021.2.3	Win32	60.09615385						0	65	65	65	1
z	1	1.1271						FERPATA	np	7	0	monitoring	0	nonparola	2	ong	0	no	AC27M27	27	M	2021-11-27_12h28.08.710	THAI_DOC	2021.2.3	Win32	60.09615385						0	66	66	66	1
m	1	1.1453						NEURONE	p	7	11	monitoring	250	parola	1	ong	0	no	AC27M27	27	M	2021-11-27_12h28.08.710	THAI_DOC	2021.2.3	Win32	60.09615385						0	67	67	67	1
z	1	1.0705						LATTERA	np	7	0	monitoring	500	nonparola	2	ong	0	no	AC27M27	27	M	2021-11-27_12h28.08.710	THAI_DOC	2021.2.3	Win32	60.09615385						0	68	68	68	1
z	1	1.5178						GESIONE	np	7	0	monitoring	500	nonparola	2	ong	0	no	AC27M27	27	M	2021-11-27_12h28.08.710	THAI_DOC	2021.2.3	Win32	60.09615385						0	69	69	69	1
m	1	1.0559						PEDANA	p	6	18	monitoring	500	parola	1	ong	0	no	AC27M27	27	M	2021-11-27_12h28.08.710	THAI_DOC	2021.2.3	Win32	60.09615385						0	70	70	70	1
z	0	1.3394						MACIATA	np	7	0	monitoring	500	l	2	pmcue	0	no	AC27M27	27	M	2021-11-27_12h28.08.710	THAI_DOC	2021.2.3	Win32	60.09615385						0	71	71	71	1
z	1	1.3049						FIOLINO	np	7	0	monitoring	250	nonparola	2	ong	0	no	AC27M27	27	M	2021-11-27_12h28.08.710	THAI_DOC	2021.2.3	Win32	60.09615385						0	72	72	72	1
m	1	1.4495						INGORGO	p	7	16	monitoring	0	parola	1	ong	0	no	AC27M27	27	M	2021-11-27_12h28.08.710	THAI_DOC	2021.2.3	Win32	60.09615385						0	73	73	73	1
z	1	0.9233						IMPORO	np	6	0	monitoring	250	nonparola	2	ong	0	no	AC27M27	27	M	2021-11-27_12h28.08.710	THAI_DOC	2021.2.3	Win32	60.09615385						0	74	74	74	1
m	1	1.4325						NOBILE	p	6	29	monitoring	500	parola	1	ong	0	no	AC27M27	27	M	2021-11-27_12h28.08.710	THAI_DOC	2021.2.3	Win32	60.09615385						0	75	75	75	1
m	1	1.2052						MINIERA	p	7	19	monitoring	500	parola	1	ong	0	no	AC27M27	27	M	2021-11-27_12h28.08.710	THAI_DOC	2021.2.3	Win32	60.09615385						0	76	76	76	1
z	1	0.7666						ALLARVE	np	7	0	monitoring	500	nonparola	2	ong	0	no	AC27M27	27	M	2021-11-27_12h28.08.710	THAI_DOC	2021.2.3	Win32	60.09615385						0	77	77	77	1
z	1	1.0999						DIBANO	np	6	0	monitoring	250	nonparola	2	ong	0	no	AC27M27	27	M	2021-11-27_12h28.08.710	THAI_DOC	2021.2.3	Win32	60.09615385						0	78	78	78	1
m	1	0.9195						FAGOTTO	p	7	7	monitoring	0	parola	1	ong	0	no	AC27M27	27	M	2021-11-27_12h28.08.710	THAI_DOC	2021.2.3	Win32	60.09615385						0	79	79	79	1
m	1	0.9045						PALUDE	p	6	13	monitoring	0	parola	1	ong	0	no	AC27M27	27	M	2021-11-27_12h28.08.710	THAI_DOC	2021.2.3	Win32	60.09615385						0	80	80	80	1
z	1	0.9417						MUDINO	np	6	0	monitoring	500	nonparola	2	ong	0	no	AC27M27	27	M	2021-11-27_12h28.08.710	THAI_DOC	2021.2.3	Win32	60.09615385						0	81	81	81	1
z	1	0.8403						ESTEBA	np	6	0	monitoring	500	nonparola	2	ong	0	no	AC27M27	27	M	2021-11-27_12h28.08.710	THAI_DOC	2021.2.3	Win32	60.09615385						0	82	82	82	1
l	1	1.3075						MANTIDE	p	7	9	monitoring	250	l	1	pmcue	0	no	AC27M27	27	M	2021-11-27_12h28.08.710	THAI_DOC	2021.2.3	Win32	60.09615385						0	83	83	83	1
m	1	1.0923						UVETTA	p	6	11	monitoring	500	parola	1	ong	0	no	AC27M27	27	M	2021-11-27_12h28.08.710	THAI_DOC	2021.2.3	Win32	60.09615385						0	84	84	84	1
m	1	1.0169						ESILIO	p	6	41	monitoring	250	parola	1	ong	0	no	AC27M27	27	M	2021-11-27_12h28.08.710	THAI_DOC	2021.2.3	Win32	60.09615385						0	85	85	85	1
z	1	1.1418						RECRUTA	np	7	0	monitoring	500	nonparola	2	ong	0	no	AC27M27	27	M	2021-11-27_12h28.08.710	THAI_DOC	2021.2.3	Win32	60.09615385						0	86	86	86	1
m	1	1.2271						TIMONE	p	7	31	monitoring	250	parola	1	ong	0	no	AC27M27	27	M	2021-11-27_12h28.08.710	THAI_DOC	2021.2.3	Win32	60.09615385						0	87	87	87	1
m	1	1.0904						CAVOLO	p	6	13	monitoring	0	parola	1	ong	0	no	AC27M27	27	M	2021-11-27_12h28.08.710	THAI_DOC	2021.2.3	Win32	60.09615385						0	88	88	88	1
z	1	0.8335						NOTTARE	np	7	0	monitoring	500	nonparola	2	ong	0	no	AC27M27	27	M	2021-11-27_12h28.08.710	THAI_DOC	2021.2.3	Win32	60.09615385						0	89	89	89	1
m	1	1.483						LICHENE	p	7	7	monitoring	0	parola	1	ong	0	no	AC27M27	27	M	2021-11-27_12h28.08.710	THAI_DOC	2021.2.3	Win32	60.09615385						0	90	90	90	1
z	1	0.8257						PUSTINO	np	7	0	monitoring	500	nonparola	2	ong	0	no	AC27M27	27	M	2021-11-27_12h28.08.710	THAI_DOC	2021.2.3	Win32	60.09615385						0	91	91	91	1
m	1	0.903						MULINO	p	6	7	monitoring	0	parola	1	ong	0	no	AC27M27	27	M	2021-11-27_12h28.08.710	THAI_DOC	2021.2.3	Win32	60.09615385						0	92	92	92	1
z	1	1.2126						VAROLO	np	6	0	monitoring	0	nonparola	2	ong	0	no	AC27M27	27	M	2021-11-27_12h28.08.710	THAI_DOC	2021.2.3	Win32	60.09615385						0	93	93	93	1
l	1	1.3992						ENIGMA	p	6	9	monitoring	500	l	1	pmcue	0	no	AC27M27	27	M	2021-11-27_12h28.08.710	THAI_DOC	2021.2.3	Win32	60.09615385						0	94	94	94	1
m	1	1.5168						NARICE	p	6	15	monitoring	250	parola	1	ong	0	no	AC27M27	27	M	2021-11-27_12h28.08.710	THAI_DOC	2021.2.3	Win32	60.09615385						0	95	95	95	1
z	1	0.891						CAVIDE	np	6	0	monitoring	500	nonparola	2	ong	0	no	AC27M27	27	M	2021-11-27_12h28.08.710	THAI_DOC	2021.2.3	Win32	60.09615385						0	96	96	96	1
z	1	1.072						VOLACE	np	6	0	monitoring	0	nonparola	2	ong	0	no	AC27M27	27	M	2021-11-27_12h28.08.710	THAI_DOC	2021.2.3	Win32	60.09615385						0	97	97	97	1
z	1	1.0463						SADICE	np	6	0	monitoring	0	nonparola	2	ong	0	no	AC27M27	27	M	2021-11-27_12h28.08.710	THAI_DOC	2021.2.3	Win32	60.09615385						0	98	98	98	1
m	1	0.7238						VORTICE	p	7	14	monitoring	250	parola	1	ong	0	no	AC27M27	27	M	2021-11-27_12h28.08.710	THAI_DOC	2021.2.3	Win32	60.09615385						0	99	99	99	1
																			AC27M27	27	M	2021-11-27_12h28.08.710	THAI_DOC	2021.2.3	Win32	60.09615385											y	1	6.5357	n	1	8.5236	n	1	3.355
