# Supplementary material for: Thinking about it: the impact of COVID-19-related stimuli on prospective memory
Source: PeerJ. 2023 Nov 16;11:e16389. doi: 10.7717/peerj.16389 (PMC10657566; doi:10.7717/peerj.16389)
Supplement: Supplemental Information 4 — The raw data from both the task and the questionnaire. Both folders are divided in the three conditions (COV, DOC, and NEGA) depending on the presented video clip. [file peerj-11-16389-s004.zip › Data/RAW_Data_Task/DOC_version/GB22F22_doc.csv]

trial_key.keys	trial_key.corr	trial_key.rt	trials_loop_practice.thisRepN	trials_loop_practice.thisTrialN	trials_loop_practice.thisN	trials_loop_practice.thisIndex	trials_loop_practice.ran	stimolo	parolanonparola	lunghezza	frequenza	blocco	jitter	rispcorr	StimTrig	stim_type	stimulus_after	underline	ID_Soggetto*	Età*	Sesso	date	expName	psychopyVersion	OS	frameRate	trials_loop_baseline.thisRepN	trials_loop_baseline.thisTrialN	trials_loop_baseline.thisN	trials_loop_baseline.thisIndex	trials_loop_baseline.ran	trials_loop_attention.thisRepN	trials_loop_attention.thisTrialN	trials_loop_attention.thisN	trials_loop_attention.thisIndex	trials_loop_attention.ran	neutral1_key.keys	neutral1_key.corr	neutral1_key.rt	neutral1_key_2.keys	neutral1_key_2.corr	neutral1_key_2.rt	neutral1_key_3.keys	neutral1_key_3.corr	neutral1_key_3.rt
z	1	1.0973	0	0	0	0	1	ARANCIA	p	7	31	practice	500	parola	1	ong	0	no	GB22F22	22	Femmina	2021-11-22_11h29.27.347	THAI_DOC	2021.2.3	Win32	60.0060006
m	1	0.9179	0	1	1	1	1	RECINA	np	6	0	practice	500	nonparola	2	ong	0	no	GB22F22	22	Femmina	2021-11-22_11h29.27.347	THAI_DOC	2021.2.3	Win32	60.0060006
m	1	0.935	0	2	2	2	1	TUCCANA	np	7	0	practice	250	nonparola	2	ong	0	no	GB22F22	22	Femmina	2021-11-22_11h29.27.347	THAI_DOC	2021.2.3	Win32	60.0060006
z	1	0.8109	0	3	3	3	1	PETTINE	p	7	1	practice	0	parola	1	ong	0	no	GB22F22	22	Femmina	2021-11-22_11h29.27.347	THAI_DOC	2021.2.3	Win32	60.0060006
m	1	1.2008	0	4	4	4	1	INFITO	np	6	0	practice	500	nonparola	2	ong	0	no	GB22F22	22	Femmina	2021-11-22_11h29.27.347	THAI_DOC	2021.2.3	Win32	60.0060006
z	1	0.8499	0	5	5	5	1	GIUDICE	p	7	374	practice	500	parola	1	ong	0	no	GB22F22	22	Femmina	2021-11-22_11h29.27.347	THAI_DOC	2021.2.3	Win32	60.0060006
z	1	0.647	0	6	6	6	1	VOLANTE	p	7	89	practice	0	parola	1	ong	0	no	GB22F22	22	Femmina	2021-11-22_11h29.27.347	THAI_DOC	2021.2.3	Win32	60.0060006
m	1	0.7516	0	7	7	7	1	CUBELA	np	6	0	practice	250	nonparola	2	ong	0	no	GB22F22	22	Femmina	2021-11-22_11h29.27.347	THAI_DOC	2021.2.3	Win32	60.0060006
m	1	0.7203	0	8	8	8	1	LUGGINE	np	7	0	practice	0	nonparola	2	ong	0	no	GB22F22	22	Femmina	2021-11-22_11h29.27.347	THAI_DOC	2021.2.3	Win32	60.0060006
z	1	0.6449	0	9	9	9	1	DISEGNO	p	7	201	practice	0	parola	1	ong	0	no	GB22F22	22	Femmina	2021-11-22_11h29.27.347	THAI_DOC	2021.2.3	Win32	60.0060006
m	0	0.6406						RELITTO	p	7	8	baseline	500	parola	1	ong	0	no	GB22F22	22	Femmina	2021-11-22_11h29.27.347	THAI_DOC	2021.2.3	Win32	60.0060006	0	0	0	0	1
m	0	0.9076						GERANIO	p	7	12	baseline	250	parola	1	ong	0	no	GB22F22	22	Femmina	2021-11-22_11h29.27.347	THAI_DOC	2021.2.3	Win32	60.0060006	0	1	1	1	1
m	1	1.0417						VANANGA	np	7	0	baseline	0	nonparola	2	ong	0	no	GB22F22	22	Femmina	2021-11-22_11h29.27.347	THAI_DOC	2021.2.3	Win32	60.0060006	0	2	2	2	1
z	1	0.8614						NATICA	p	6	5	baseline	250	parola	1	ong	0	no	GB22F22	22	Femmina	2021-11-22_11h29.27.347	THAI_DOC	2021.2.3	Win32	60.0060006	0	3	3	3	1
m	1	0.9087						USTELLO	np	7	0	baseline	500	nonparola	2	ong	0	no	GB22F22	22	Femmina	2021-11-22_11h29.27.347	THAI_DOC	2021.2.3	Win32	60.0060006	0	4	4	4	1
z	1	0.6952						METANO	p	6	17	baseline	250	parola	1	ong	0	no	GB22F22	22	Femmina	2021-11-22_11h29.27.347	THAI_DOC	2021.2.3	Win32	60.0060006	0	5	5	5	1
m	1	1.1981						FIURIA	np	6	0	baseline	500	nonparola	2	ong	0	no	GB22F22	22	Femmina	2021-11-22_11h29.27.347	THAI_DOC	2021.2.3	Win32	60.0060006	0	6	6	6	1
z	1	0.6929						SUGHERO	p	7	5	baseline	250	parola	1	ong	0	no	GB22F22	22	Femmina	2021-11-22_11h29.27.347	THAI_DOC	2021.2.3	Win32	60.0060006	0	7	7	7	1
m	1	1.0509						PIROTA	np	6	0	baseline	250	nonparola	2	ong	0	no	GB22F22	22	Femmina	2021-11-22_11h29.27.347	THAI_DOC	2021.2.3	Win32	60.0060006	0	8	8	8	1
m	1	1.1142						BAMBORA	np	7	0	baseline	0	nonparola	2	ong	0	no	GB22F22	22	Femmina	2021-11-22_11h29.27.347	THAI_DOC	2021.2.3	Win32	60.0060006	0	9	9	9	1
z	1	0.6485						PETALO	p	6	27	baseline	250	parola	1	ong	0	no	GB22F22	22	Femmina	2021-11-22_11h29.27.347	THAI_DOC	2021.2.3	Win32	60.0060006	0	10	10	10	1
z	1	0.9188						ELMETTO	p	7	5	baseline	0	parola	1	ong	0	no	GB22F22	22	Femmina	2021-11-22_11h29.27.347	THAI_DOC	2021.2.3	Win32	60.0060006	0	11	11	11	1
m	1	0.7775						DOBILE	np	6	0	baseline	250	nonparola	2	ong	0	no	GB22F22	22	Femmina	2021-11-22_11h29.27.347	THAI_DOC	2021.2.3	Win32	60.0060006	0	12	12	12	1
z	1	0.8785						BAVERO	p	6	7	baseline	0	parola	1	ong	0	no	GB22F22	22	Femmina	2021-11-22_11h29.27.347	THAI_DOC	2021.2.3	Win32	60.0060006	0	13	13	13	1
z	1	0.642						VALENZA	p	7	10	baseline	500	parola	1	ong	0	no	GB22F22	22	Femmina	2021-11-22_11h29.27.347	THAI_DOC	2021.2.3	Win32	60.0060006	0	14	14	14	1
m	1	1.0852						ORDONE	np	6	0	baseline	250	nonparola	2	ong	0	no	GB22F22	22	Femmina	2021-11-22_11h29.27.347	THAI_DOC	2021.2.3	Win32	60.0060006	0	15	15	15	1
m	1	1.5601						TERPONE	np	7	0	baseline	250	nonparola	2	ong	0	no	GB22F22	22	Femmina	2021-11-22_11h29.27.347	THAI_DOC	2021.2.3	Win32	60.0060006	0	16	16	16	1
z	1	0.7349						INCHINO	p	7	10	baseline	250	parola	1	ong	0	no	GB22F22	22	Femmina	2021-11-22_11h29.27.347	THAI_DOC	2021.2.3	Win32	60.0060006	0	17	17	17	1
z	1	1.1062						ETTARO	p	6	31	baseline	0	parola	1	ong	0	no	GB22F22	22	Femmina	2021-11-22_11h29.27.347	THAI_DOC	2021.2.3	Win32	60.0060006	0	18	18	18	1
m	1	0.7023						LUVACA	np	6	0	baseline	250	nonparola	2	ong	0	no	GB22F22	22	Femmina	2021-11-22_11h29.27.347	THAI_DOC	2021.2.3	Win32	60.0060006	0	19	19	19	1
z	1	0.8445						DUETTO	p	6	23	baseline	500	parola	1	ong	0	no	GB22F22	22	Femmina	2021-11-22_11h29.27.347	THAI_DOC	2021.2.3	Win32	60.0060006	0	20	20	20	1
m	1	0.9692						PUPILE	np	6	0	baseline	250	nonparola	2	ong	0	no	GB22F22	22	Femmina	2021-11-22_11h29.27.347	THAI_DOC	2021.2.3	Win32	60.0060006	0	21	21	21	1
m	1	0.799						STOVACO	np	7	0	baseline	0	nonparola	2	ong	0	no	GB22F22	22	Femmina	2021-11-22_11h29.27.347	THAI_DOC	2021.2.3	Win32	60.0060006	0	22	22	22	1
z	1	0.8474						BARILE	p	6	7	baseline	500	parola	1	ong	0	no	GB22F22	22	Femmina	2021-11-22_11h29.27.347	THAI_DOC	2021.2.3	Win32	60.0060006	0	23	23	23	1
m	1	0.8933						RANAIO	np	6	0	baseline	250	nonparola	2	ong	0	no	GB22F22	22	Femmina	2021-11-22_11h29.27.347	THAI_DOC	2021.2.3	Win32	60.0060006	0	24	24	24	1
z	1	0.7646						CAVERNA	p	7	14	baseline	250	parola	1	ong	0	no	GB22F22	22	Femmina	2021-11-22_11h29.27.347	THAI_DOC	2021.2.3	Win32	60.0060006	0	25	25	25	1
m	1	1.16						ROTOIA	np	7	0	baseline	500	nonparola	2	ong	0	no	GB22F22	22	Femmina	2021-11-22_11h29.27.347	THAI_DOC	2021.2.3	Win32	60.0060006	0	26	26	26	1
m	0	1.8372						ALTURA	p	6	8	baseline	500	parola	1	ong	0	no	GB22F22	22	Femmina	2021-11-22_11h29.27.347	THAI_DOC	2021.2.3	Win32	60.0060006	0	27	27	27	1
z	1	1.2468						DIPINTO	p	7	21	baseline	0	parola	1	ong	0	no	GB22F22	22	Femmina	2021-11-22_11h29.27.347	THAI_DOC	2021.2.3	Win32	60.0060006	0	28	28	28	1
z	1	0.7457						LEGUME	p	6	11	baseline	250	parola	1	ong	0	no	GB22F22	22	Femmina	2021-11-22_11h29.27.347	THAI_DOC	2021.2.3	Win32	60.0060006	0	29	29	29	1
m	1	0.8186						FEDINO	np	6	0	baseline	500	nonparola	2	ong	0	no	GB22F22	22	Femmina	2021-11-22_11h29.27.347	THAI_DOC	2021.2.3	Win32	60.0060006	0	30	30	30	1
m	0	1.1946						MENSOLA	p	7	7	baseline	0	parola	1	ong	0	no	GB22F22	22	Femmina	2021-11-22_11h29.27.347	THAI_DOC	2021.2.3	Win32	60.0060006	0	31	31	31	1
m	1	1.3659						ALCUME	np	6	0	baseline	500	nonparola	2	ong	0	no	GB22F22	22	Femmina	2021-11-22_11h29.27.347	THAI_DOC	2021.2.3	Win32	60.0060006	0	32	32	32	1
z	1	0.6577						INNESTO	p	6	13	baseline	0	parola	1	ong	0	no	GB22F22	22	Femmina	2021-11-22_11h29.27.347	THAI_DOC	2021.2.3	Win32	60.0060006	0	33	33	33	1
m	1	1.4918						LAVENDA	np	7	0	baseline	0	nonparola	2	ong	0	no	GB22F22	22	Femmina	2021-11-22_11h29.27.347	THAI_DOC	2021.2.3	Win32	60.0060006	0	34	34	34	1
z	1	1.0468						SLAVINA	p	7	5	baseline	500	parola	1	ong	0	no	GB22F22	22	Femmina	2021-11-22_11h29.27.347	THAI_DOC	2021.2.3	Win32	60.0060006	0	35	35	35	1
z	1	0.6468						ORMONE	p	6	6	baseline	500	parola	1	ong	0	no	GB22F22	22	Femmina	2021-11-22_11h29.27.347	THAI_DOC	2021.2.3	Win32	60.0060006	0	36	36	36	1
m	1	1.07						UMIONE	np	6	0	baseline	0	nonparola	2	ong	0	no	GB22F22	22	Femmina	2021-11-22_11h29.27.347	THAI_DOC	2021.2.3	Win32	60.0060006	0	37	37	37	1
z	1	0.6312						SALAME	p	6	14	baseline	0	parola	1	ong	0	no	GB22F22	22	Femmina	2021-11-22_11h29.27.347	THAI_DOC	2021.2.3	Win32	60.0060006	0	38	38	38	1
m	1	0.903						GANDOLA	np	7	0	baseline	500	nonparola	2	ong	0	no	GB22F22	22	Femmina	2021-11-22_11h29.27.347	THAI_DOC	2021.2.3	Win32	60.0060006	0	39	39	39	1
z	0	0.6364						DIGEGNO	np	7	0	baseline	500	nonparola	2	ong	0	no	GB22F22	22	Femmina	2021-11-22_11h29.27.347	THAI_DOC	2021.2.3	Win32	60.0060006	0	40	40	40	1
m	1	1.0975						BACRECA	np	7	0	baseline	0	nonparola	2	ong	0	no	GB22F22	22	Femmina	2021-11-22_11h29.27.347	THAI_DOC	2021.2.3	Win32	60.0060006	0	41	41	41	1
z	1	0.9758						RUDERE	p	6	8	baseline	250	parola	1	ong	0	no	GB22F22	22	Femmina	2021-11-22_11h29.27.347	THAI_DOC	2021.2.3	Win32	60.0060006	0	42	42	42	1
m	1	1.1506						OSCITE	np	6	0	baseline	250	nonparola	2	ong	0	no	GB22F22	22	Femmina	2021-11-22_11h29.27.347	THAI_DOC	2021.2.3	Win32	60.0060006	0	43	43	43	1
z	1	0.7632						NETTARE	p	7	14	baseline	500	parola	1	ong	0	no	GB22F22	22	Femmina	2021-11-22_11h29.27.347	THAI_DOC	2021.2.3	Win32	60.0060006	0	44	44	44	1
m	1	1.3032						PENTERA	np	7	0	baseline	0	nonparola	2	ong	0	no	GB22F22	22	Femmina	2021-11-22_11h29.27.347	THAI_DOC	2021.2.3	Win32	60.0060006	0	45	45	45	1
m	1	1.0467						NEBOZIO	np	7	0	baseline	250	nonparola	2	ong	0	no	GB22F22	22	Femmina	2021-11-22_11h29.27.347	THAI_DOC	2021.2.3	Win32	60.0060006	0	46	46	46	1
z	1	0.9815						ZATTERA	p	7	14	baseline	500	parola	1	ong	0	no	GB22F22	22	Femmina	2021-11-22_11h29.27.347	THAI_DOC	2021.2.3	Win32	60.0060006	0	47	47	47	1
z	1	1.0341						LAMIERA	p	7	11	baseline	500	parola	1	ong	0	no	GB22F22	22	Femmina	2021-11-22_11h29.27.347	THAI_DOC	2021.2.3	Win32	60.0060006	0	48	48	48	1
m	1	1.5057						CULINA	np	6	0	baseline	500	nonparola	2	ong	0	no	GB22F22	22	Femmina	2021-11-22_11h29.27.347	THAI_DOC	2021.2.3	Win32	60.0060006	0	49	49	49	1
z	1	1.7388						FALANGE	p	7	9	baseline	250	parola	1	ong	0	no	GB22F22	22	Femmina	2021-11-22_11h29.27.347	THAI_DOC	2021.2.3	Win32	60.0060006	0	50	50	50	1
m	0	0.9912						PEDALE	p	6	16	baseline	500	parola	1	ong	0	no	GB22F22	22	Femmina	2021-11-22_11h29.27.347	THAI_DOC	2021.2.3	Win32	60.0060006	0	51	51	51	1
m	1	1.5533						METARDO	np	7	0	baseline	500	nonparola	2	ong	0	no	GB22F22	22	Femmina	2021-11-22_11h29.27.347	THAI_DOC	2021.2.3	Win32	60.0060006	0	52	52	52	1
z	1	0.7743						EMPORIO	p	7	3	baseline	250	parola	1	ong	0	no	GB22F22	22	Femmina	2021-11-22_11h29.27.347	THAI_DOC	2021.2.3	Win32	60.0060006	0	53	53	53	1
m	1	1.4829						TAPORE	np	6	0	baseline	0	nonparola	2	ong	0	no	GB22F22	22	Femmina	2021-11-22_11h29.27.347	THAI_DOC	2021.2.3	Win32	60.0060006	0	54	54	54	1
	0							DENTIDE	np	7	0	baseline	250	nonparola	2	ong	0	no	GB22F22	22	Femmina	2021-11-22_11h29.27.347	THAI_DOC	2021.2.3	Win32	60.0060006	0	55	55	55	1
m	1	1.3602						SEPERTO	np	7	0	baseline	500	nonparola	2	ong	0	no	GB22F22	22	Femmina	2021-11-22_11h29.27.347	THAI_DOC	2021.2.3	Win32	60.0060006	0	56	56	56	1
z	1	0.7818						MUCOSA	p	6	6	baseline	500	parola	1	ong	0	no	GB22F22	22	Femmina	2021-11-22_11h29.27.347	THAI_DOC	2021.2.3	Win32	60.0060006	0	57	57	57	1
m	1	1.4827						BECULLA	np	7	0	baseline	250	nonparola	2	ong	0	no	GB22F22	22	Femmina	2021-11-22_11h29.27.347	THAI_DOC	2021.2.3	Win32	60.0060006	0	58	58	58	1
z	1	1.182						FUCINA	p	6	8	baseline	250	parola	1	ong	0	no	GB22F22	22	Femmina	2021-11-22_11h29.27.347	THAI_DOC	2021.2.3	Win32	60.0060006	0	59	59	59	1
z	1	0.7429						ECLISSI	p	7	5	baseline	0	parola	1	ong	0	no	GB22F22	22	Femmina	2021-11-22_11h29.27.347	THAI_DOC	2021.2.3	Win32	60.0060006	0	60	60	60	1
z	1	0.7266						TROFEO	p	6	23	baseline	250	parola	1	ong	0	no	GB22F22	22	Femmina	2021-11-22_11h29.27.347	THAI_DOC	2021.2.3	Win32	60.0060006	0	61	61	61	1
z	1	0.7318						ROTTAME	p	7	7	baseline	0	parola	1	ong	0	no	GB22F22	22	Femmina	2021-11-22_11h29.27.347	THAI_DOC	2021.2.3	Win32	60.0060006	0	62	62	62	1
m	1	1.0801						MENDOLO	np	7	0	baseline	500	nonparola	2	ong	0	no	GB22F22	22	Femmina	2021-11-22_11h29.27.347	THAI_DOC	2021.2.3	Win32	60.0060006	0	63	63	63	1
m	1	1.4701						ARSINE	np	6	0	baseline	250	nonparola	2	ong	0	no	GB22F22	22	Femmina	2021-11-22_11h29.27.347	THAI_DOC	2021.2.3	Win32	60.0060006	0	64	64	64	1
z	1	0.7281						TISANA	p	6	7	baseline	0	parola	1	ong	0	no	GB22F22	22	Femmina	2021-11-22_11h29.27.347	THAI_DOC	2021.2.3	Win32	60.0060006	0	65	65	65	1
m	1	1.5617						ORLINO	np	6	0	baseline	0	nonparola	2	ong	0	no	GB22F22	22	Femmina	2021-11-22_11h29.27.347	THAI_DOC	2021.2.3	Win32	60.0060006	0	66	66	66	1
z	1	1.3565						ARINGA	p	6	9	baseline	500	parola	1	ong	0	no	GB22F22	22	Femmina	2021-11-22_11h29.27.347	THAI_DOC	2021.2.3	Win32	60.0060006	0	67	67	67	1
m	1	1.2481						TENGINE	np	7	0	baseline	0	nonparola	2	ong	0	no	GB22F22	22	Femmina	2021-11-22_11h29.27.347	THAI_DOC	2021.2.3	Win32	60.0060006	0	68	68	68	1
z	1	0.7015						ATTICO	p	6	6	baseline	500	parola	1	ong	0	no	GB22F22	22	Femmina	2021-11-22_11h29.27.347	THAI_DOC	2021.2.3	Win32	60.0060006	0	69	69	69	1
m	1	1.0841						VENORE	np	6	0	baseline	250	nonparola	2	ong	0	no	GB22F22	22	Femmina	2021-11-22_11h29.27.347	THAI_DOC	2021.2.3	Win32	60.0060006	0	70	70	70	1
z	1	1.2677						DARSENA	p	7	9	baseline	0	parola	1	ong	0	no	GB22F22	22	Femmina	2021-11-22_11h29.27.347	THAI_DOC	2021.2.3	Win32	60.0060006	0	71	71	71	1
m	1	1.1652						ALCIERE	np	7	0	baseline	250	nonparola	2	ong	0	no	GB22F22	22	Femmina	2021-11-22_11h29.27.347	THAI_DOC	2021.2.3	Win32	60.0060006	0	72	72	72	1
m	1	1.3173						ENTIMO	np	6	0	baseline	0	nonparola	2	ong	0	no	GB22F22	22	Femmina	2021-11-22_11h29.27.347	THAI_DOC	2021.2.3	Win32	60.0060006	0	73	73	73	1
z	1	0.7848						LIVIDO	p	6	8	baseline	500	parola	1	ong	0	no	GB22F22	22	Femmina	2021-11-22_11h29.27.347	THAI_DOC	2021.2.3	Win32	60.0060006	0	74	74	74	1
z	1	0.6526						NAUSEA	p	6	15	baseline	0	parola	1	ong	0	no	GB22F22	22	Femmina	2021-11-22_11h29.27.347	THAI_DOC	2021.2.3	Win32	60.0060006	0	75	75	75	1
m	1	1.5117						VERCACE	np	7	0	baseline	500	nonparola	2	ong	0	no	GB22F22	22	Femmina	2021-11-22_11h29.27.347	THAI_DOC	2021.2.3	Win32	60.0060006	0	76	76	76	1
z	1	0.7145						COFANO	p	6	9	baseline	0	parola	1	ong	0	no	GB22F22	22	Femmina	2021-11-22_11h29.27.347	THAI_DOC	2021.2.3	Win32	60.0060006	0	77	77	77	1
	0							USPICIO	np	7	0	baseline	250	nonparola	2	ong	0	no	GB22F22	22	Femmina	2021-11-22_11h29.27.347	THAI_DOC	2021.2.3	Win32	60.0060006	0	78	78	78	1
z	1	0.715						IMBUTO	p	6	9	baseline	0	parola	1	ong	0	no	GB22F22	22	Femmina	2021-11-22_11h29.27.347	THAI_DOC	2021.2.3	Win32	60.0060006	0	79	79	79	1
m	1	1.099						SADIVA	np	6	0	baseline	500	nonparola	2	ong	0	no	GB22F22	22	Femmina	2021-11-22_11h29.27.347	THAI_DOC	2021.2.3	Win32	60.0060006	0	80	80	80	1
z	1	0.6469						BOZZOLO	p	7	7	baseline	0	parola	1	ong	0	no	GB22F22	22	Femmina	2021-11-22_11h29.27.347	THAI_DOC	2021.2.3	Win32	60.0060006	0	81	81	81	1
m	1	1.0994						OMPICCIO	np	7	0	baseline	0	nonparola	2	ong	0	no	GB22F22	22	Femmina	2021-11-22_11h29.27.347	THAI_DOC	2021.2.3	Win32	60.0060006	0	82	82	82	1
m	1	1.0889						LIMPONE	np	7	0	baseline	500	nonparola	2	ong	0	no	GB22F22	22	Femmina	2021-11-22_11h29.27.347	THAI_DOC	2021.2.3	Win32	60.0060006	0	83	83	83	1
m	1	1.7425						NARCICO	np	7	0	baseline	250	nonparola	2	ong	0	no	GB22F22	22	Femmina	2021-11-22_11h29.27.347	THAI_DOC	2021.2.3	Win32	60.0060006	0	84	84	84	1
z	1	0.798						PASCOLO	p	7	7	baseline	0	parola	1	ong	0	no	GB22F22	22	Femmina	2021-11-22_11h29.27.347	THAI_DOC	2021.2.3	Win32	60.0060006	0	85	85	85	1
z	0	1.8461						INSOGNA	np	7	0	baseline	250	nonparola	2	ong	0	no	GB22F22	22	Femmina	2021-11-22_11h29.27.347	THAI_DOC	2021.2.3	Win32	60.0060006	0	86	86	86	1
z	1	0.9832						PATINA	p	6	14	baseline	250	parola	1	ong	0	no	GB22F22	22	Femmina	2021-11-22_11h29.27.347	THAI_DOC	2021.2.3	Win32	60.0060006	0	87	87	87	1
m	1	1.1818						ADOLTO	np	7	0	baseline	0	nonparola	2	ong	0	no	GB22F22	22	Femmina	2021-11-22_11h29.27.347	THAI_DOC	2021.2.3	Win32	60.0060006	0	88	88	88	1
z	1	0.7506						UTENTE	p	6	34	baseline	0	parola	1	ong	0	no	GB22F22	22	Femmina	2021-11-22_11h29.27.347	THAI_DOC	2021.2.3	Win32	60.0060006	0	89	89	89	1
m	1	0.9169						CIPELLA	np	7	0	baseline	500	nonparola	2	ong	0	no	GB22F22	22	Femmina	2021-11-22_11h29.27.347	THAI_DOC	2021.2.3	Win32	60.0060006	0	90	90	90	1
m	0	0.7627						GINEPRO	p	7	10	baseline	0	parola	1	ong	0	no	GB22F22	22	Femmina	2021-11-22_11h29.27.347	THAI_DOC	2021.2.3	Win32	60.0060006	0	91	91	91	1
	0							NONATO	np	6	0	baseline	500	nonparola	2	ong	0	no	GB22F22	22	Femmina	2021-11-22_11h29.27.347	THAI_DOC	2021.2.3	Win32	60.0060006	0	92	92	92	1
z	1	0.7312						CALICE	p	6	10	baseline	0	parola	1	ong	0	no	GB22F22	22	Femmina	2021-11-22_11h29.27.347	THAI_DOC	2021.2.3	Win32	60.0060006	0	93	93	93	1
z	1	0.6894						TORACE	p	6	31	baseline	250	parola	1	ong	0	no	GB22F22	22	Femmina	2021-11-22_11h29.27.347	THAI_DOC	2021.2.3	Win32	60.0060006	0	94	94	94	1
m	0	1.1861						REDINE	p	6	8	baseline	500	parola	1	ong	0	no	GB22F22	22	Femmina	2021-11-22_11h29.27.347	THAI_DOC	2021.2.3	Win32	60.0060006	0	95	95	95	1
z	1	0.6956						GOMITO	p	6	35	baseline	0	parola	1	ong	0	no	GB22F22	22	Femmina	2021-11-22_11h29.27.347	THAI_DOC	2021.2.3	Win32	60.0060006	0	96	96	96	1
m	1	1.7541						INGENSO	np	7	0	baseline	500	nonparola	2	ong	0	no	GB22F22	22	Femmina	2021-11-22_11h29.27.347	THAI_DOC	2021.2.3	Win32	60.0060006	0	97	97	97	1
m	1	0.7914						COVALLO	np	7	0	baseline	250	nonparola	2	ong	0	no	GB22F22	22	Femmina	2021-11-22_11h29.27.347	THAI_DOC	2021.2.3	Win32	60.0060006	0	98	98	98	1
z	1	0.6718						MONACO	p	6	24	baseline	250	parola	1	ong	0	no	GB22F22	22	Femmina	2021-11-22_11h29.27.347	THAI_DOC	2021.2.3	Win32	60.0060006	0	99	99	99	1
z	1	1.528						DILUVIO	p	7	34	monitoring	0	parola	1	ong	0	no	GB22F22	22	Femmina	2021-11-22_11h29.27.347	THAI_DOC	2021.2.3	Win32	60.0060006						0	0	0	0	1
m	1	1.3061						PADATO	np	6	0	monitoring	250	nonparola	2	ong	0	no	GB22F22	22	Femmina	2021-11-22_11h29.27.347	THAI_DOC	2021.2.3	Win32	60.0060006						0	1	1	1	1
z	1	0.7612						STIVALE	p	7	10	monitoring	0	parola	1	ong	0	no	GB22F22	22	Femmina	2021-11-22_11h29.27.347	THAI_DOC	2021.2.3	Win32	60.0060006						0	2	2	2	1
	0							BAMMINO	np	7	0	monitoring	0	nonparola	2	ong	0	no	GB22F22	22	Femmina	2021-11-22_11h29.27.347	THAI_DOC	2021.2.3	Win32	60.0060006						0	3	3	3	1
m	1	0.8613						NUDOLA	np	6	0	monitoring	250	nonparola	2	ong	0	no	GB22F22	22	Femmina	2021-11-22_11h29.27.347	THAI_DOC	2021.2.3	Win32	60.0060006						0	4	4	4	1
z	1	1.7871						ZAMPINO	p	7	6	monitoring	500	parola	1	ong	0	no	GB22F22	22	Femmina	2021-11-22_11h29.27.347	THAI_DOC	2021.2.3	Win32	60.0060006						0	5	5	5	1
z	1	0.9669						CALDAIA	p	7	12	monitoring	250	parola	1	ong	0	no	GB22F22	22	Femmina	2021-11-22_11h29.27.347	THAI_DOC	2021.2.3	Win32	60.0060006						0	6	6	6	1
m	1	0.9351						FULGINE	np	7	0	monitoring	0	nonparola	2	ong	0	no	GB22F22	22	Femmina	2021-11-22_11h29.27.347	THAI_DOC	2021.2.3	Win32	60.0060006						0	7	7	7	1
z	1	1.1774						URANIO	p	6	9	monitoring	250	parola	1	ong	0	no	GB22F22	22	Femmina	2021-11-22_11h29.27.347	THAI_DOC	2021.2.3	Win32	60.0060006						0	8	8	8	1
m	1	0.9744						APISSO	np	6	0	monitoring	500	nonparola	2	ong	0	no	GB22F22	22	Femmina	2021-11-22_11h29.27.347	THAI_DOC	2021.2.3	Win32	60.0060006						0	9	9	9	1
l	1	1.5597						CAGERMA	np	7	0	monitoring	0	l	2	pmcue	0	no	GB22F22	22	Femmina	2021-11-22_11h29.27.347	THAI_DOC	2021.2.3	Win32	60.0060006						0	10	10	10	1
z	1	0.8471						TAZZINA	p	7	10	monitoring	250	parola	1	ong	0	no	GB22F22	22	Femmina	2021-11-22_11h29.27.347	THAI_DOC	2021.2.3	Win32	60.0060006						0	11	11	11	1
z	1	0.7349						VAPORE	p	6	40	monitoring	0	parola	1	ong	0	no	GB22F22	22	Femmina	2021-11-22_11h29.27.347	THAI_DOC	2021.2.3	Win32	60.0060006						0	12	12	12	1
m	1	1.3088						FEDORE	np	6	0	monitoring	250	nonparola	2	ong	0	no	GB22F22	22	Femmina	2021-11-22_11h29.27.347	THAI_DOC	2021.2.3	Win32	60.0060006						0	13	13	13	1
z	1	1.0959						MONTONE	p	7	8	monitoring	250	parola	1	ong	0	no	GB22F22	22	Femmina	2021-11-22_11h29.27.347	THAI_DOC	2021.2.3	Win32	60.0060006						0	14	14	14	1
m	1	1.2751						CANEZZA	np	7	0	monitoring	0	nonparola	2	ong	0	no	GB22F22	22	Femmina	2021-11-22_11h29.27.347	THAI_DOC	2021.2.3	Win32	60.0060006						0	15	15	15	1
m	1	1.2499						RAGINA	np	6	0	monitoring	250	nonparola	2	ong	0	no	GB22F22	22	Femmina	2021-11-22_11h29.27.347	THAI_DOC	2021.2.3	Win32	60.0060006						0	16	16	16	1
z	1	0.7863						AGNELLO	p	7	17	monitoring	250	parola	1	ong	0	no	GB22F22	22	Femmina	2021-11-22_11h29.27.347	THAI_DOC	2021.2.3	Win32	60.0060006						0	17	17	17	1
m	1	1.3178						PINARIO	np	7	0	monitoring	250	nonparola	2	ong	0	no	GB22F22	22	Femmina	2021-11-22_11h29.27.347	THAI_DOC	2021.2.3	Win32	60.0060006						0	18	18	18	1
m	1	1.0847						INDANO	np	6	0	monitoring	500	nonparola	2	ong	0	no	GB22F22	22	Femmina	2021-11-22_11h29.27.347	THAI_DOC	2021.2.3	Win32	60.0060006						0	19	19	19	1
z	1	0.8826						BISTURI	p	7	8	monitoring	250	parola	1	ong	0	no	GB22F22	22	Femmina	2021-11-22_11h29.27.347	THAI_DOC	2021.2.3	Win32	60.0060006						0	20	20	20	1
m	1	1.0302						SECONTO	np	7	0	monitoring	250	nonparola	2	ong	0	no	GB22F22	22	Femmina	2021-11-22_11h29.27.347	THAI_DOC	2021.2.3	Win32	60.0060006						0	21	21	21	1
l	1	0.9679						POMATA	p	6	0	monitoring	500	l	1	pmcue	0	no	GB22F22	22	Femmina	2021-11-22_11h29.27.347	THAI_DOC	2021.2.3	Win32	60.0060006						0	22	22	22	1
m	1	1.0449						UMETTA	np	6	0	monitoring	250	nonparola	2	ong	0	no	GB22F22	22	Femmina	2021-11-22_11h29.27.347	THAI_DOC	2021.2.3	Win32	60.0060006						0	23	23	23	1
z	1	0.7273						FRUSCIO	p	7	9	monitoring	0	parola	1	ong	0	no	GB22F22	22	Femmina	2021-11-22_11h29.27.347	THAI_DOC	2021.2.3	Win32	60.0060006						0	24	24	24	1
z	1	1.002						ORDIGNO	p	7	15	monitoring	250	parola	1	ong	0	no	GB22F22	22	Femmina	2021-11-22_11h29.27.347	THAI_DOC	2021.2.3	Win32	60.0060006						0	25	25	25	1
m	1	1.5155						METALO	np	6	0	monitoring	0	nonparola	2	ong	0	no	GB22F22	22	Femmina	2021-11-22_11h29.27.347	THAI_DOC	2021.2.3	Win32	60.0060006						0	26	26	26	1
m	1	1.1308						GAVERA	np	6	0	monitoring	500	nonparola	2	ong	0	no	GB22F22	22	Femmina	2021-11-22_11h29.27.347	THAI_DOC	2021.2.3	Win32	60.0060006						0	27	27	27	1
z	1	1.2023						INSERTO	p	7	9	monitoring	0	parola	1	ong	0	no	GB22F22	22	Femmina	2021-11-22_11h29.27.347	THAI_DOC	2021.2.3	Win32	60.0060006						0	28	28	28	1
z	1	1.0409						VICARIO	p	7	9	monitoring	500	parola	1	ong	0	no	GB22F22	22	Femmina	2021-11-22_11h29.27.347	THAI_DOC	2021.2.3	Win32	60.0060006						0	29	29	29	1
m	1	1.0224						ACENDA	np	6	0	monitoring	0	nonparola	2	ong	0	no	GB22F22	22	Femmina	2021-11-22_11h29.27.347	THAI_DOC	2021.2.3	Win32	60.0060006						0	30	30	30	1
z	1	0.9532						DECADE	p	6	7	monitoring	0	parola	1	ong	0	no	GB22F22	22	Femmina	2021-11-22_11h29.27.347	THAI_DOC	2021.2.3	Win32	60.0060006						0	31	31	31	1
m	1	1.3949						PALETE	np	6	0	monitoring	500	nonparola	2	ong	0	no	GB22F22	22	Femmina	2021-11-22_11h29.27.347	THAI_DOC	2021.2.3	Win32	60.0060006						0	32	32	32	1
z	1	0.786						SENAPE	p	6	17	monitoring	500	parola	1	ong	0	no	GB22F22	22	Femmina	2021-11-22_11h29.27.347	THAI_DOC	2021.2.3	Win32	60.0060006						0	33	33	33	1
m	1	1.0633						TENTONO	np	7	0	monitoring	0	nonparola	2	ong	0	no	GB22F22	22	Femmina	2021-11-22_11h29.27.347	THAI_DOC	2021.2.3	Win32	60.0060006						0	34	34	34	1
l	1	0.7453						MANICO	p	6	12	monitoring	0	l	1	pmcue	0	no	GB22F22	22	Femmina	2021-11-22_11h29.27.347	THAI_DOC	2021.2.3	Win32	60.0060006						0	35	35	35	1
z	1	0.7804						GETTONE	p	7	5	monitoring	250	parola	1	ong	0	no	GB22F22	22	Femmina	2021-11-22_11h29.27.347	THAI_DOC	2021.2.3	Win32	60.0060006						0	36	36	36	1
m	1	0.7896						CALERA	np	6	0	monitoring	500	nonparola	2	ong	0	no	GB22F22	22	Femmina	2021-11-22_11h29.27.347	THAI_DOC	2021.2.3	Win32	60.0060006						0	37	37	37	1
z	1	0.8241						USTIONE	p	7	20	monitoring	500	parola	1	ong	0	no	GB22F22	22	Femmina	2021-11-22_11h29.27.347	THAI_DOC	2021.2.3	Win32	60.0060006						0	38	38	38	1
z	1	0.7617						LEGNAME	p	7	7	monitoring	0	parola	1	ong	0	no	GB22F22	22	Femmina	2021-11-22_11h29.27.347	THAI_DOC	2021.2.3	Win32	60.0060006						0	39	39	39	1
m	1	1.0289						MODIVO	np	6	0	monitoring	0	nonparola	2	ong	0	no	GB22F22	22	Femmina	2021-11-22_11h29.27.347	THAI_DOC	2021.2.3	Win32	60.0060006						0	40	40	40	1
z	1	1.0722						RADURA	p	6	9	monitoring	0	parola	1	ong	0	no	GB22F22	22	Femmina	2021-11-22_11h29.27.347	THAI_DOC	2021.2.3	Win32	60.0060006						0	41	41	41	1
m	1	1.4304						TUANTO	np	6	0	monitoring	250	nonparola	2	ong	0	no	GB22F22	22	Femmina	2021-11-22_11h29.27.347	THAI_DOC	2021.2.3	Win32	60.0060006						0	42	42	42	1
z	1	0.8657						PICCONE	p	7	11	monitoring	0	parola	1	ong	0	no	GB22F22	22	Femmina	2021-11-22_11h29.27.347	THAI_DOC	2021.2.3	Win32	60.0060006						0	43	43	43	1
m	1	0.7933						LACREME	np	7	0	monitoring	250	nonparola	2	ong	0	no	GB22F22	22	Femmina	2021-11-22_11h29.27.347	THAI_DOC	2021.2.3	Win32	60.0060006						0	44	44	44	1
m	1	1.1624						DILITTA	np	7	0	monitoring	500	nonparola	2	ong	0	no	GB22F22	22	Femmina	2021-11-22_11h29.27.347	THAI_DOC	2021.2.3	Win32	60.0060006						0	45	45	45	1
l	1	0.9425						TOMANTE	np	7	0	monitoring	0	l	2	pmcue	0	no	GB22F22	22	Femmina	2021-11-22_11h29.27.347	THAI_DOC	2021.2.3	Win32	60.0060006						0	46	46	46	1
z	1	0.7462						OTTONE	p	6	17	monitoring	500	parola	1	ong	0	no	GB22F22	22	Femmina	2021-11-22_11h29.27.347	THAI_DOC	2021.2.3	Win32	60.0060006						0	47	47	47	1
z	1	0.8145						GAZEBO	p	6	8	monitoring	0	parola	1	ong	0	no	GB22F22	22	Femmina	2021-11-22_11h29.27.347	THAI_DOC	2021.2.3	Win32	60.0060006						0	48	48	48	1
m	1	0.7198						NENICO	np	6	0	monitoring	250	nonparola	2	ong	0	no	GB22F22	22	Femmina	2021-11-22_11h29.27.347	THAI_DOC	2021.2.3	Win32	60.0060006						0	49	49	49	1
z	1	1.0458						ARPIONE	p	7	12	monitoring	250	parola	1	ong	0	no	GB22F22	22	Femmina	2021-11-22_11h29.27.347	THAI_DOC	2021.2.3	Win32	60.0060006						0	50	50	50	1
m	1	1.7991						VANIGIA	np	7	0	monitoring	500	nonparola	2	ong	0	no	GB22F22	22	Femmina	2021-11-22_11h29.27.347	THAI_DOC	2021.2.3	Win32	60.0060006						0	51	51	51	1
m	1	0.9935						EBLISSE	np	7	0	monitoring	0	nonparola	2	ong	0	no	GB22F22	22	Femmina	2021-11-22_11h29.27.347	THAI_DOC	2021.2.3	Win32	60.0060006						0	52	52	52	1
z	1	0.8133						CARTINA	p	7	13	monitoring	250	parola	1	ong	0	no	GB22F22	22	Femmina	2021-11-22_11h29.27.347	THAI_DOC	2021.2.3	Win32	60.0060006						0	53	53	53	1
m	1	0.8546						TECITA	np	6	0	monitoring	500	nonparola	2	ong	0	no	GB22F22	22	Femmina	2021-11-22_11h29.27.347	THAI_DOC	2021.2.3	Win32	60.0060006						0	54	54	54	1
z	1	0.7476						FELINO	p	6	9	monitoring	500	parola	1	ong	0	no	GB22F22	22	Femmina	2021-11-22_11h29.27.347	THAI_DOC	2021.2.3	Win32	60.0060006						0	55	55	55	1
m	1	1.6639						GINEVRO	np	7	0	monitoring	250	nonparola	2	ong	0	no	GB22F22	22	Femmina	2021-11-22_11h29.27.347	THAI_DOC	2021.2.3	Win32	60.0060006						0	56	56	56	1
m	1	1.3278						ELANCO	np	6	0	monitoring	250	nonparola	2	ong	0	no	GB22F22	22	Femmina	2021-11-22_11h29.27.347	THAI_DOC	2021.2.3	Win32	60.0060006						0	57	57	57	1
z	1	0.6973						BIDONE	p	6	13	monitoring	0	parola	1	ong	0	no	GB22F22	22	Femmina	2021-11-22_11h29.27.347	THAI_DOC	2021.2.3	Win32	60.0060006						0	58	58	58	1
z	1	1.0958						LEMURE	p	6	3	monitoring	500	parola	1	ong	0	no	GB22F22	22	Femmina	2021-11-22_11h29.27.347	THAI_DOC	2021.2.3	Win32	60.0060006						0	59	59	59	1
l	1	0.9132						SAGOMA	p	6	0	monitoring	250	l	1	pmcue	0	no	GB22F22	22	Femmina	2021-11-22_11h29.27.347	THAI_DOC	2021.2.3	Win32	60.0060006						0	60	60	60	1
z	1	0.7959						REPERTO	p	7	7	monitoring	0	parola	1	ong	0	no	GB22F22	22	Femmina	2021-11-22_11h29.27.347	THAI_DOC	2021.2.3	Win32	60.0060006						0	61	61	61	1
m	1	0.8137						MIDULLO	np	7	0	monitoring	250	nonparola	2	ong	0	no	GB22F22	22	Femmina	2021-11-22_11h29.27.347	THAI_DOC	2021.2.3	Win32	60.0060006						0	62	62	62	1
m	1	1.4781						DANNOLA	np	7	0	monitoring	500	nonparola	2	ong	0	no	GB22F22	22	Femmina	2021-11-22_11h29.27.347	THAI_DOC	2021.2.3	Win32	60.0060006						0	63	63	63	1
z	1	1.232						ORFANO	p	6	9	monitoring	500	parola	1	ong	0	no	GB22F22	22	Femmina	2021-11-22_11h29.27.347	THAI_DOC	2021.2.3	Win32	60.0060006						0	64	64	64	1
m	1	1.7161						BANENA	np	6	0	monitoring	250	nonparola	2	ong	0	no	GB22F22	22	Femmina	2021-11-22_11h29.27.347	THAI_DOC	2021.2.3	Win32	60.0060006						0	65	65	65	1
m	1	1.3154						FERPATA	np	7	0	monitoring	0	nonparola	2	ong	0	no	GB22F22	22	Femmina	2021-11-22_11h29.27.347	THAI_DOC	2021.2.3	Win32	60.0060006						0	66	66	66	1
z	1	1.0942						NEURONE	p	7	11	monitoring	250	parola	1	ong	0	no	GB22F22	22	Femmina	2021-11-22_11h29.27.347	THAI_DOC	2021.2.3	Win32	60.0060006						0	67	67	67	1
m	1	1.2643						LATTERA	np	7	0	monitoring	500	nonparola	2	ong	0	no	GB22F22	22	Femmina	2021-11-22_11h29.27.347	THAI_DOC	2021.2.3	Win32	60.0060006						0	68	68	68	1
m	1	1.4182						GESIONE	np	7	0	monitoring	500	nonparola	2	ong	0	no	GB22F22	22	Femmina	2021-11-22_11h29.27.347	THAI_DOC	2021.2.3	Win32	60.0060006						0	69	69	69	1
z	1	0.8517						PEDANA	p	6	18	monitoring	500	parola	1	ong	0	no	GB22F22	22	Femmina	2021-11-22_11h29.27.347	THAI_DOC	2021.2.3	Win32	60.0060006						0	70	70	70	1
l	1	0.851						MACIATA	np	7	0	monitoring	500	l	2	pmcue	0	no	GB22F22	22	Femmina	2021-11-22_11h29.27.347	THAI_DOC	2021.2.3	Win32	60.0060006						0	71	71	71	1
m	1	1.1079						FIOLINO	np	7	0	monitoring	250	nonparola	2	ong	0	no	GB22F22	22	Femmina	2021-11-22_11h29.27.347	THAI_DOC	2021.2.3	Win32	60.0060006						0	72	72	72	1
z	1	1.2505						INGORGO	p	7	16	monitoring	0	parola	1	ong	0	no	GB22F22	22	Femmina	2021-11-22_11h29.27.347	THAI_DOC	2021.2.3	Win32	60.0060006						0	73	73	73	1
m	1	1.5705						IMPORO	np	6	0	monitoring	250	nonparola	2	ong	0	no	GB22F22	22	Femmina	2021-11-22_11h29.27.347	THAI_DOC	2021.2.3	Win32	60.0060006						0	74	74	74	1
m	0	1.013						NOBILE	p	6	29	monitoring	500	parola	1	ong	0	no	GB22F22	22	Femmina	2021-11-22_11h29.27.347	THAI_DOC	2021.2.3	Win32	60.0060006						0	75	75	75	1
z	1	1.2082						MINIERA	p	7	19	monitoring	500	parola	1	ong	0	no	GB22F22	22	Femmina	2021-11-22_11h29.27.347	THAI_DOC	2021.2.3	Win32	60.0060006						0	76	76	76	1
	0							ALLARVE	np	7	0	monitoring	500	nonparola	2	ong	0	no	GB22F22	22	Femmina	2021-11-22_11h29.27.347	THAI_DOC	2021.2.3	Win32	60.0060006						0	77	77	77	1
m	1	1.4809						DIBANO	np	6	0	monitoring	250	nonparola	2	ong	0	no	GB22F22	22	Femmina	2021-11-22_11h29.27.347	THAI_DOC	2021.2.3	Win32	60.0060006						0	78	78	78	1
z	1	0.7966						FAGOTTO	p	7	7	monitoring	0	parola	1	ong	0	no	GB22F22	22	Femmina	2021-11-22_11h29.27.347	THAI_DOC	2021.2.3	Win32	60.0060006						0	79	79	79	1
z	1	0.9457						PALUDE	p	6	13	monitoring	0	parola	1	ong	0	no	GB22F22	22	Femmina	2021-11-22_11h29.27.347	THAI_DOC	2021.2.3	Win32	60.0060006						0	80	80	80	1
m	1	1.1479						MUDINO	np	6	0	monitoring	500	nonparola	2	ong	0	no	GB22F22	22	Femmina	2021-11-22_11h29.27.347	THAI_DOC	2021.2.3	Win32	60.0060006						0	81	81	81	1
m	1	1.0182						ESTEBA	np	6	0	monitoring	500	nonparola	2	ong	0	no	GB22F22	22	Femmina	2021-11-22_11h29.27.347	THAI_DOC	2021.2.3	Win32	60.0060006						0	82	82	82	1
l	1	0.8133						MANTIDE	p	7	9	monitoring	250	l	1	pmcue	0	no	GB22F22	22	Femmina	2021-11-22_11h29.27.347	THAI_DOC	2021.2.3	Win32	60.0060006						0	83	83	83	1
z	1	0.9516						UVETTA	p	6	11	monitoring	500	parola	1	ong	0	no	GB22F22	22	Femmina	2021-11-22_11h29.27.347	THAI_DOC	2021.2.3	Win32	60.0060006						0	84	84	84	1
z	1	0.7387						ESILIO	p	6	41	monitoring	250	parola	1	ong	0	no	GB22F22	22	Femmina	2021-11-22_11h29.27.347	THAI_DOC	2021.2.3	Win32	60.0060006						0	85	85	85	1
m	1	0.9001						RECRUTA	np	7	0	monitoring	500	nonparola	2	ong	0	no	GB22F22	22	Femmina	2021-11-22_11h29.27.347	THAI_DOC	2021.2.3	Win32	60.0060006						0	86	86	86	1
z	1	0.8821						TIMONE	p	7	31	monitoring	250	parola	1	ong	0	no	GB22F22	22	Femmina	2021-11-22_11h29.27.347	THAI_DOC	2021.2.3	Win32	60.0060006						0	87	87	87	1
z	1	0.8123						CAVOLO	p	6	13	monitoring	0	parola	1	ong	0	no	GB22F22	22	Femmina	2021-11-22_11h29.27.347	THAI_DOC	2021.2.3	Win32	60.0060006						0	88	88	88	1
m	1	1.6125						NOTTARE	np	7	0	monitoring	500	nonparola	2	ong	0	no	GB22F22	22	Femmina	2021-11-22_11h29.27.347	THAI_DOC	2021.2.3	Win32	60.0060006						0	89	89	89	1
m	0	1.2148						LICHENE	p	7	7	monitoring	0	parola	1	ong	0	no	GB22F22	22	Femmina	2021-11-22_11h29.27.347	THAI_DOC	2021.2.3	Win32	60.0060006						0	90	90	90	1
m	1	1.0292						PUSTINO	np	7	0	monitoring	500	nonparola	2	ong	0	no	GB22F22	22	Femmina	2021-11-22_11h29.27.347	THAI_DOC	2021.2.3	Win32	60.0060006						0	91	91	91	1
z	1	1.153						MULINO	p	6	7	monitoring	0	parola	1	ong	0	no	GB22F22	22	Femmina	2021-11-22_11h29.27.347	THAI_DOC	2021.2.3	Win32	60.0060006						0	92	92	92	1
m	1	1.0839						VAROLO	np	6	0	monitoring	0	nonparola	2	ong	0	no	GB22F22	22	Femmina	2021-11-22_11h29.27.347	THAI_DOC	2021.2.3	Win32	60.0060006						0	93	93	93	1
z	0	1.2678						ENIGMA	p	6	9	monitoring	500	l	1	pmcue	0	no	GB22F22	22	Femmina	2021-11-22_11h29.27.347	THAI_DOC	2021.2.3	Win32	60.0060006						0	94	94	94	1
z	1	0.9013						NARICE	p	6	15	monitoring	250	parola	1	ong	0	no	GB22F22	22	Femmina	2021-11-22_11h29.27.347	THAI_DOC	2021.2.3	Win32	60.0060006						0	95	95	95	1
m	1	1.1786						CAVIDE	np	6	0	monitoring	500	nonparola	2	ong	0	no	GB22F22	22	Femmina	2021-11-22_11h29.27.347	THAI_DOC	2021.2.3	Win32	60.0060006						0	96	96	96	1
m	1	1.0303						VOLACE	np	6	0	monitoring	0	nonparola	2	ong	0	no	GB22F22	22	Femmina	2021-11-22_11h29.27.347	THAI_DOC	2021.2.3	Win32	60.0060006						0	97	97	97	1
m	1	1.4186						SADICE	np	6	0	monitoring	0	nonparola	2	ong	0	no	GB22F22	22	Femmina	2021-11-22_11h29.27.347	THAI_DOC	2021.2.3	Win32	60.0060006						0	98	98	98	1
z	1	0.8135						VORTICE	p	7	14	monitoring	250	parola	1	ong	0	no	GB22F22	22	Femmina	2021-11-22_11h29.27.347	THAI_DOC	2021.2.3	Win32	60.0060006						0	99	99	99	1
																			GB22F22	22	Femmina	2021-11-22_11h29.27.347	THAI_DOC	2021.2.3	Win32	60.0060006											y	1	6.7567	n	1	5.147	n	1	4.2914
