# Supplementary material for: Thinking about it: the impact of COVID-19-related stimuli on prospective memory
Source: PeerJ. 2023 Nov 16;11:e16389. doi: 10.7717/peerj.16389 (PMC10657566; doi:10.7717/peerj.16389)
Supplement: Supplemental Information 4 — The raw data from both the task and the questionnaire. Both folders are divided in the three conditions (COV, DOC, and NEGA) depending on the presented video clip. [file peerj-11-16389-s004.zip › Data/RAW_Data_Task/DOC_version/EA23F12_doc.csv]

trial_key.keys	trial_key.corr	trial_key.rt	trials_loop_practice.thisRepN	trials_loop_practice.thisTrialN	trials_loop_practice.thisN	trials_loop_practice.thisIndex	trials_loop_practice.ran	stimolo	parolanonparola	lunghezza	frequenza	blocco	jitter	rispcorr	StimTrig	stim_type	stimulus_after	underline	ID_Soggetto*	Età*	Sesso	date	expName	psychopyVersion	OS	frameRate	trials_loop_baseline.thisRepN	trials_loop_baseline.thisTrialN	trials_loop_baseline.thisN	trials_loop_baseline.thisIndex	trials_loop_baseline.ran	trials_loop_attention.thisRepN	trials_loop_attention.thisTrialN	trials_loop_attention.thisN	trials_loop_attention.thisIndex	trials_loop_attention.ran	neutral1_key.keys	neutral1_key.corr	neutral1_key.rt	neutral1_key_2.keys	neutral1_key_2.corr	neutral1_key_2.rt	neutral1_key_3.keys	neutral1_key_3.corr	neutral1_key_3.rt
m	1	0.5787	0	0	0	0	1	ARANCIA	p	7	31	practice	500	parola	1	ong	0	no	EA23F12	23	F	2021-11-12_09h42.02.599	THAI_DOC	2021.2.3	Win32	60.00960154
z	1	0.9039	0	1	1	1	1	RECINA	np	6	0	practice	500	nonparola	2	ong	0	no	EA23F12	23	F	2021-11-12_09h42.02.599	THAI_DOC	2021.2.3	Win32	60.00960154
z	1	0.8045	0	2	2	2	1	TUCCANA	np	7	0	practice	250	nonparola	2	ong	0	no	EA23F12	23	F	2021-11-12_09h42.02.599	THAI_DOC	2021.2.3	Win32	60.00960154
m	1	0.6675	0	3	3	3	1	PETTINE	p	7	1	practice	0	parola	1	ong	0	no	EA23F12	23	F	2021-11-12_09h42.02.599	THAI_DOC	2021.2.3	Win32	60.00960154
m	0	1.1174	0	4	4	4	1	INFITO	np	6	0	practice	500	nonparola	2	ong	0	no	EA23F12	23	F	2021-11-12_09h42.02.599	THAI_DOC	2021.2.3	Win32	60.00960154
m	1	0.6104	0	5	5	5	1	GIUDICE	p	7	374	practice	500	parola	1	ong	0	no	EA23F12	23	F	2021-11-12_09h42.02.599	THAI_DOC	2021.2.3	Win32	60.00960154
m	1	0.533	0	6	6	6	1	VOLANTE	p	7	89	practice	0	parola	1	ong	0	no	EA23F12	23	F	2021-11-12_09h42.02.599	THAI_DOC	2021.2.3	Win32	60.00960154
z	1	0.5174	0	7	7	7	1	CUBELA	np	6	0	practice	250	nonparola	2	ong	0	no	EA23F12	23	F	2021-11-12_09h42.02.599	THAI_DOC	2021.2.3	Win32	60.00960154
z	1	0.7074	0	8	8	8	1	LUGGINE	np	7	0	practice	0	nonparola	2	ong	0	no	EA23F12	23	F	2021-11-12_09h42.02.599	THAI_DOC	2021.2.3	Win32	60.00960154
m	1	0.5127	0	9	9	9	1	DISEGNO	p	7	201	practice	0	parola	1	ong	0	no	EA23F12	23	F	2021-11-12_09h42.02.599	THAI_DOC	2021.2.3	Win32	60.00960154
m	1	0.8338						RELITTO	p	7	8	baseline	500	parola	1	ong	0	no	EA23F12	23	F	2021-11-12_09h42.02.599	THAI_DOC	2021.2.3	Win32	60.00960154	0	0	0	0	1
z	0	0.6112						GERANIO	p	7	12	baseline	250	parola	1	ong	0	no	EA23F12	23	F	2021-11-12_09h42.02.599	THAI_DOC	2021.2.3	Win32	60.00960154	0	1	1	1	1
z	1	0.5736						VANANGA	np	7	0	baseline	0	nonparola	2	ong	0	no	EA23F12	23	F	2021-11-12_09h42.02.599	THAI_DOC	2021.2.3	Win32	60.00960154	0	2	2	2	1
m	1	0.8675						NATICA	p	6	5	baseline	250	parola	1	ong	0	no	EA23F12	23	F	2021-11-12_09h42.02.599	THAI_DOC	2021.2.3	Win32	60.00960154	0	3	3	3	1
z	1	0.7455						USTELLO	np	7	0	baseline	500	nonparola	2	ong	0	no	EA23F12	23	F	2021-11-12_09h42.02.599	THAI_DOC	2021.2.3	Win32	60.00960154	0	4	4	4	1
m	1	0.6673						METANO	p	6	17	baseline	250	parola	1	ong	0	no	EA23F12	23	F	2021-11-12_09h42.02.599	THAI_DOC	2021.2.3	Win32	60.00960154	0	5	5	5	1
z	1	0.8057						FIURIA	np	6	0	baseline	500	nonparola	2	ong	0	no	EA23F12	23	F	2021-11-12_09h42.02.599	THAI_DOC	2021.2.3	Win32	60.00960154	0	6	6	6	1
m	1	0.5695						SUGHERO	p	7	5	baseline	250	parola	1	ong	0	no	EA23F12	23	F	2021-11-12_09h42.02.599	THAI_DOC	2021.2.3	Win32	60.00960154	0	7	7	7	1
z	1	0.7849						PIROTA	np	6	0	baseline	250	nonparola	2	ong	0	no	EA23F12	23	F	2021-11-12_09h42.02.599	THAI_DOC	2021.2.3	Win32	60.00960154	0	8	8	8	1
z	1	0.8918						BAMBORA	np	7	0	baseline	0	nonparola	2	ong	0	no	EA23F12	23	F	2021-11-12_09h42.02.599	THAI_DOC	2021.2.3	Win32	60.00960154	0	9	9	9	1
m	1	0.7053						PETALO	p	6	27	baseline	250	parola	1	ong	0	no	EA23F12	23	F	2021-11-12_09h42.02.599	THAI_DOC	2021.2.3	Win32	60.00960154	0	10	10	10	1
m	1	0.8171						ELMETTO	p	7	5	baseline	0	parola	1	ong	0	no	EA23F12	23	F	2021-11-12_09h42.02.599	THAI_DOC	2021.2.3	Win32	60.00960154	0	11	11	11	1
z	1	1.0341						DOBILE	np	6	0	baseline	250	nonparola	2	ong	0	no	EA23F12	23	F	2021-11-12_09h42.02.599	THAI_DOC	2021.2.3	Win32	60.00960154	0	12	12	12	1
m	1	0.9171						BAVERO	p	6	7	baseline	0	parola	1	ong	0	no	EA23F12	23	F	2021-11-12_09h42.02.599	THAI_DOC	2021.2.3	Win32	60.00960154	0	13	13	13	1
m	1	0.5583						VALENZA	p	7	10	baseline	500	parola	1	ong	0	no	EA23F12	23	F	2021-11-12_09h42.02.599	THAI_DOC	2021.2.3	Win32	60.00960154	0	14	14	14	1
z	1	0.7227						ORDONE	np	6	0	baseline	250	nonparola	2	ong	0	no	EA23F12	23	F	2021-11-12_09h42.02.599	THAI_DOC	2021.2.3	Win32	60.00960154	0	15	15	15	1
z	1	0.7914						TERPONE	np	7	0	baseline	250	nonparola	2	ong	0	no	EA23F12	23	F	2021-11-12_09h42.02.599	THAI_DOC	2021.2.3	Win32	60.00960154	0	16	16	16	1
m	1	1.0136						INCHINO	p	7	10	baseline	250	parola	1	ong	0	no	EA23F12	23	F	2021-11-12_09h42.02.599	THAI_DOC	2021.2.3	Win32	60.00960154	0	17	17	17	1
m	1	0.6172						ETTARO	p	6	31	baseline	0	parola	1	ong	0	no	EA23F12	23	F	2021-11-12_09h42.02.599	THAI_DOC	2021.2.3	Win32	60.00960154	0	18	18	18	1
z	1	0.6172						LUVACA	np	6	0	baseline	250	nonparola	2	ong	0	no	EA23F12	23	F	2021-11-12_09h42.02.599	THAI_DOC	2021.2.3	Win32	60.00960154	0	19	19	19	1
m	1	0.5108						DUETTO	p	6	23	baseline	500	parola	1	ong	0	no	EA23F12	23	F	2021-11-12_09h42.02.599	THAI_DOC	2021.2.3	Win32	60.00960154	0	20	20	20	1
z	1	1.0337						PUPILE	np	6	0	baseline	250	nonparola	2	ong	0	no	EA23F12	23	F	2021-11-12_09h42.02.599	THAI_DOC	2021.2.3	Win32	60.00960154	0	21	21	21	1
m	0	0.5681						STOVACO	np	7	0	baseline	0	nonparola	2	ong	0	no	EA23F12	23	F	2021-11-12_09h42.02.599	THAI_DOC	2021.2.3	Win32	60.00960154	0	22	22	22	1
m	1	0.579						BARILE	p	6	7	baseline	500	parola	1	ong	0	no	EA23F12	23	F	2021-11-12_09h42.02.599	THAI_DOC	2021.2.3	Win32	60.00960154	0	23	23	23	1
z	1	0.6686						RANAIO	np	6	0	baseline	250	nonparola	2	ong	0	no	EA23F12	23	F	2021-11-12_09h42.02.599	THAI_DOC	2021.2.3	Win32	60.00960154	0	24	24	24	1
m	1	0.551						CAVERNA	p	7	14	baseline	250	parola	1	ong	0	no	EA23F12	23	F	2021-11-12_09h42.02.599	THAI_DOC	2021.2.3	Win32	60.00960154	0	25	25	25	1
z	1	0.8976						ROTOIA	np	7	0	baseline	500	nonparola	2	ong	0	no	EA23F12	23	F	2021-11-12_09h42.02.599	THAI_DOC	2021.2.3	Win32	60.00960154	0	26	26	26	1
m	1	0.8057						ALTURA	p	6	8	baseline	500	parola	1	ong	0	no	EA23F12	23	F	2021-11-12_09h42.02.599	THAI_DOC	2021.2.3	Win32	60.00960154	0	27	27	27	1
m	1	0.5625						DIPINTO	p	7	21	baseline	0	parola	1	ong	0	no	EA23F12	23	F	2021-11-12_09h42.02.599	THAI_DOC	2021.2.3	Win32	60.00960154	0	28	28	28	1
m	1	0.6728						LEGUME	p	6	11	baseline	250	parola	1	ong	0	no	EA23F12	23	F	2021-11-12_09h42.02.599	THAI_DOC	2021.2.3	Win32	60.00960154	0	29	29	29	1
z	1	0.6614						FEDINO	np	6	0	baseline	500	nonparola	2	ong	0	no	EA23F12	23	F	2021-11-12_09h42.02.599	THAI_DOC	2021.2.3	Win32	60.00960154	0	30	30	30	1
m	1	0.5468						MENSOLA	p	7	7	baseline	0	parola	1	ong	0	no	EA23F12	23	F	2021-11-12_09h42.02.599	THAI_DOC	2021.2.3	Win32	60.00960154	0	31	31	31	1
m	0	0.9013						ALCUME	np	6	0	baseline	500	nonparola	2	ong	0	no	EA23F12	23	F	2021-11-12_09h42.02.599	THAI_DOC	2021.2.3	Win32	60.00960154	0	32	32	32	1
m	1	0.5509						INNESTO	p	6	13	baseline	0	parola	1	ong	0	no	EA23F12	23	F	2021-11-12_09h42.02.599	THAI_DOC	2021.2.3	Win32	60.00960154	0	33	33	33	1
z	1	0.7288						LAVENDA	np	7	0	baseline	0	nonparola	2	ong	0	no	EA23F12	23	F	2021-11-12_09h42.02.599	THAI_DOC	2021.2.3	Win32	60.00960154	0	34	34	34	1
m	1	0.5739						SLAVINA	p	7	5	baseline	500	parola	1	ong	0	no	EA23F12	23	F	2021-11-12_09h42.02.599	THAI_DOC	2021.2.3	Win32	60.00960154	0	35	35	35	1
m	1	0.5245						ORMONE	p	6	6	baseline	500	parola	1	ong	0	no	EA23F12	23	F	2021-11-12_09h42.02.599	THAI_DOC	2021.2.3	Win32	60.00960154	0	36	36	36	1
z	1	0.6218						UMIONE	np	6	0	baseline	0	nonparola	2	ong	0	no	EA23F12	23	F	2021-11-12_09h42.02.599	THAI_DOC	2021.2.3	Win32	60.00960154	0	37	37	37	1
m	1	0.5221						SALAME	p	6	14	baseline	0	parola	1	ong	0	no	EA23F12	23	F	2021-11-12_09h42.02.599	THAI_DOC	2021.2.3	Win32	60.00960154	0	38	38	38	1
z	1	0.5999						GANDOLA	np	7	0	baseline	500	nonparola	2	ong	0	no	EA23F12	23	F	2021-11-12_09h42.02.599	THAI_DOC	2021.2.3	Win32	60.00960154	0	39	39	39	1
m	0	0.5119						DIGEGNO	np	7	0	baseline	500	nonparola	2	ong	0	no	EA23F12	23	F	2021-11-12_09h42.02.599	THAI_DOC	2021.2.3	Win32	60.00960154	0	40	40	40	1
z	1	0.7559						BACRECA	np	7	0	baseline	0	nonparola	2	ong	0	no	EA23F12	23	F	2021-11-12_09h42.02.599	THAI_DOC	2021.2.3	Win32	60.00960154	0	41	41	41	1
m	1	0.6609						RUDERE	p	6	8	baseline	250	parola	1	ong	0	no	EA23F12	23	F	2021-11-12_09h42.02.599	THAI_DOC	2021.2.3	Win32	60.00960154	0	42	42	42	1
m	0	0.6343						OSCITE	np	6	0	baseline	250	nonparola	2	ong	0	no	EA23F12	23	F	2021-11-12_09h42.02.599	THAI_DOC	2021.2.3	Win32	60.00960154	0	43	43	43	1
m	1	0.5679						NETTARE	p	7	14	baseline	500	parola	1	ong	0	no	EA23F12	23	F	2021-11-12_09h42.02.599	THAI_DOC	2021.2.3	Win32	60.00960154	0	44	44	44	1
z	1	0.6505						PENTERA	np	7	0	baseline	0	nonparola	2	ong	0	no	EA23F12	23	F	2021-11-12_09h42.02.599	THAI_DOC	2021.2.3	Win32	60.00960154	0	45	45	45	1
z	1	0.6511						NEBOZIO	np	7	0	baseline	250	nonparola	2	ong	0	no	EA23F12	23	F	2021-11-12_09h42.02.599	THAI_DOC	2021.2.3	Win32	60.00960154	0	46	46	46	1
m	1	0.9791						ZATTERA	p	7	14	baseline	500	parola	1	ong	0	no	EA23F12	23	F	2021-11-12_09h42.02.599	THAI_DOC	2021.2.3	Win32	60.00960154	0	47	47	47	1
m	1	1.1358						LAMIERA	p	7	11	baseline	500	parola	1	ong	0	no	EA23F12	23	F	2021-11-12_09h42.02.599	THAI_DOC	2021.2.3	Win32	60.00960154	0	48	48	48	1
z	1	0.689						CULINA	np	6	0	baseline	500	nonparola	2	ong	0	no	EA23F12	23	F	2021-11-12_09h42.02.599	THAI_DOC	2021.2.3	Win32	60.00960154	0	49	49	49	1
m	1	0.7013						FALANGE	p	7	9	baseline	250	parola	1	ong	0	no	EA23F12	23	F	2021-11-12_09h42.02.599	THAI_DOC	2021.2.3	Win32	60.00960154	0	50	50	50	1
z	0	0.9503						PEDALE	p	6	16	baseline	500	parola	1	ong	0	no	EA23F12	23	F	2021-11-12_09h42.02.599	THAI_DOC	2021.2.3	Win32	60.00960154	0	51	51	51	1
z	1	0.6514						METARDO	np	7	0	baseline	500	nonparola	2	ong	0	no	EA23F12	23	F	2021-11-12_09h42.02.599	THAI_DOC	2021.2.3	Win32	60.00960154	0	52	52	52	1
m	1	0.5731						EMPORIO	p	7	3	baseline	250	parola	1	ong	0	no	EA23F12	23	F	2021-11-12_09h42.02.599	THAI_DOC	2021.2.3	Win32	60.00960154	0	53	53	53	1
z	1	0.6361						TAPORE	np	6	0	baseline	0	nonparola	2	ong	0	no	EA23F12	23	F	2021-11-12_09h42.02.599	THAI_DOC	2021.2.3	Win32	60.00960154	0	54	54	54	1
z	1	0.6959						DENTIDE	np	7	0	baseline	250	nonparola	2	ong	0	no	EA23F12	23	F	2021-11-12_09h42.02.599	THAI_DOC	2021.2.3	Win32	60.00960154	0	55	55	55	1
z	1	0.6583						SEPERTO	np	7	0	baseline	500	nonparola	2	ong	0	no	EA23F12	23	F	2021-11-12_09h42.02.599	THAI_DOC	2021.2.3	Win32	60.00960154	0	56	56	56	1
m	1	0.558						MUCOSA	p	6	6	baseline	500	parola	1	ong	0	no	EA23F12	23	F	2021-11-12_09h42.02.599	THAI_DOC	2021.2.3	Win32	60.00960154	0	57	57	57	1
z	1	0.6213						BECULLA	np	7	0	baseline	250	nonparola	2	ong	0	no	EA23F12	23	F	2021-11-12_09h42.02.599	THAI_DOC	2021.2.3	Win32	60.00960154	0	58	58	58	1
z	0	0.7365						FUCINA	p	6	8	baseline	250	parola	1	ong	0	no	EA23F12	23	F	2021-11-12_09h42.02.599	THAI_DOC	2021.2.3	Win32	60.00960154	0	59	59	59	1
m	1	0.6173						ECLISSI	p	7	5	baseline	0	parola	1	ong	0	no	EA23F12	23	F	2021-11-12_09h42.02.599	THAI_DOC	2021.2.3	Win32	60.00960154	0	60	60	60	1
m	1	0.6302						TROFEO	p	6	23	baseline	250	parola	1	ong	0	no	EA23F12	23	F	2021-11-12_09h42.02.599	THAI_DOC	2021.2.3	Win32	60.00960154	0	61	61	61	1
m	1	0.6838						ROTTAME	p	7	7	baseline	0	parola	1	ong	0	no	EA23F12	23	F	2021-11-12_09h42.02.599	THAI_DOC	2021.2.3	Win32	60.00960154	0	62	62	62	1
z	1	0.6841						MENDOLO	np	7	0	baseline	500	nonparola	2	ong	0	no	EA23F12	23	F	2021-11-12_09h42.02.599	THAI_DOC	2021.2.3	Win32	60.00960154	0	63	63	63	1
z	1	0.5674						ARSINE	np	6	0	baseline	250	nonparola	2	ong	0	no	EA23F12	23	F	2021-11-12_09h42.02.599	THAI_DOC	2021.2.3	Win32	60.00960154	0	64	64	64	1
m	1	0.6746						TISANA	p	6	7	baseline	0	parola	1	ong	0	no	EA23F12	23	F	2021-11-12_09h42.02.599	THAI_DOC	2021.2.3	Win32	60.00960154	0	65	65	65	1
z	1	0.66						ORLINO	np	6	0	baseline	0	nonparola	2	ong	0	no	EA23F12	23	F	2021-11-12_09h42.02.599	THAI_DOC	2021.2.3	Win32	60.00960154	0	66	66	66	1
m	1	0.5708						ARINGA	p	6	9	baseline	500	parola	1	ong	0	no	EA23F12	23	F	2021-11-12_09h42.02.599	THAI_DOC	2021.2.3	Win32	60.00960154	0	67	67	67	1
z	1	0.8558						TENGINE	np	7	0	baseline	0	nonparola	2	ong	0	no	EA23F12	23	F	2021-11-12_09h42.02.599	THAI_DOC	2021.2.3	Win32	60.00960154	0	68	68	68	1
m	1	0.4682						ATTICO	p	6	6	baseline	500	parola	1	ong	0	no	EA23F12	23	F	2021-11-12_09h42.02.599	THAI_DOC	2021.2.3	Win32	60.00960154	0	69	69	69	1
z	1	0.6175						VENORE	np	6	0	baseline	250	nonparola	2	ong	0	no	EA23F12	23	F	2021-11-12_09h42.02.599	THAI_DOC	2021.2.3	Win32	60.00960154	0	70	70	70	1
z	0	0.6508						DARSENA	p	7	9	baseline	0	parola	1	ong	0	no	EA23F12	23	F	2021-11-12_09h42.02.599	THAI_DOC	2021.2.3	Win32	60.00960154	0	71	71	71	1
m	0	0.5705						ALCIERE	np	7	0	baseline	250	nonparola	2	ong	0	no	EA23F12	23	F	2021-11-12_09h42.02.599	THAI_DOC	2021.2.3	Win32	60.00960154	0	72	72	72	1
z	1	0.9453						ENTIMO	np	6	0	baseline	0	nonparola	2	ong	0	no	EA23F12	23	F	2021-11-12_09h42.02.599	THAI_DOC	2021.2.3	Win32	60.00960154	0	73	73	73	1
m	1	0.7382						LIVIDO	p	6	8	baseline	500	parola	1	ong	0	no	EA23F12	23	F	2021-11-12_09h42.02.599	THAI_DOC	2021.2.3	Win32	60.00960154	0	74	74	74	1
m	1	0.634						NAUSEA	p	6	15	baseline	0	parola	1	ong	0	no	EA23F12	23	F	2021-11-12_09h42.02.599	THAI_DOC	2021.2.3	Win32	60.00960154	0	75	75	75	1
z	1	0.6515						VERCACE	np	7	0	baseline	500	nonparola	2	ong	0	no	EA23F12	23	F	2021-11-12_09h42.02.599	THAI_DOC	2021.2.3	Win32	60.00960154	0	76	76	76	1
m	1	0.5171						COFANO	p	6	9	baseline	0	parola	1	ong	0	no	EA23F12	23	F	2021-11-12_09h42.02.599	THAI_DOC	2021.2.3	Win32	60.00960154	0	77	77	77	1
z	1	0.5745						USPICIO	np	7	0	baseline	250	nonparola	2	ong	0	no	EA23F12	23	F	2021-11-12_09h42.02.599	THAI_DOC	2021.2.3	Win32	60.00960154	0	78	78	78	1
m	1	0.4778						IMBUTO	p	6	9	baseline	0	parola	1	ong	0	no	EA23F12	23	F	2021-11-12_09h42.02.599	THAI_DOC	2021.2.3	Win32	60.00960154	0	79	79	79	1
z	1	0.9747						SADIVA	np	6	0	baseline	500	nonparola	2	ong	0	no	EA23F12	23	F	2021-11-12_09h42.02.599	THAI_DOC	2021.2.3	Win32	60.00960154	0	80	80	80	1
m	1	0.6182						BOZZOLO	p	7	7	baseline	0	parola	1	ong	0	no	EA23F12	23	F	2021-11-12_09h42.02.599	THAI_DOC	2021.2.3	Win32	60.00960154	0	81	81	81	1
z	1	0.7465						OMPICCIO	np	7	0	baseline	0	nonparola	2	ong	0	no	EA23F12	23	F	2021-11-12_09h42.02.599	THAI_DOC	2021.2.3	Win32	60.00960154	0	82	82	82	1
m	0	0.5858						LIMPONE	np	7	0	baseline	500	nonparola	2	ong	0	no	EA23F12	23	F	2021-11-12_09h42.02.599	THAI_DOC	2021.2.3	Win32	60.00960154	0	83	83	83	1
z	1	0.8348						NARCICO	np	7	0	baseline	250	nonparola	2	ong	0	no	EA23F12	23	F	2021-11-12_09h42.02.599	THAI_DOC	2021.2.3	Win32	60.00960154	0	84	84	84	1
m	1	0.6838						PASCOLO	p	7	7	baseline	0	parola	1	ong	0	no	EA23F12	23	F	2021-11-12_09h42.02.599	THAI_DOC	2021.2.3	Win32	60.00960154	0	85	85	85	1
z	1	0.6385						INSOGNA	np	7	0	baseline	250	nonparola	2	ong	0	no	EA23F12	23	F	2021-11-12_09h42.02.599	THAI_DOC	2021.2.3	Win32	60.00960154	0	86	86	86	1
z	0	0.6349						PATINA	p	6	14	baseline	250	parola	1	ong	0	no	EA23F12	23	F	2021-11-12_09h42.02.599	THAI_DOC	2021.2.3	Win32	60.00960154	0	87	87	87	1
z	1	0.7072						ADOLTO	np	7	0	baseline	0	nonparola	2	ong	0	no	EA23F12	23	F	2021-11-12_09h42.02.599	THAI_DOC	2021.2.3	Win32	60.00960154	0	88	88	88	1
m	1	0.8171						UTENTE	p	6	34	baseline	0	parola	1	ong	0	no	EA23F12	23	F	2021-11-12_09h42.02.599	THAI_DOC	2021.2.3	Win32	60.00960154	0	89	89	89	1
z	1	0.6338						CIPELLA	np	7	0	baseline	500	nonparola	2	ong	0	no	EA23F12	23	F	2021-11-12_09h42.02.599	THAI_DOC	2021.2.3	Win32	60.00960154	0	90	90	90	1
m	1	0.5116						GINEPRO	p	7	10	baseline	0	parola	1	ong	0	no	EA23F12	23	F	2021-11-12_09h42.02.599	THAI_DOC	2021.2.3	Win32	60.00960154	0	91	91	91	1
z	1	0.4628						NONATO	np	6	0	baseline	500	nonparola	2	ong	0	no	EA23F12	23	F	2021-11-12_09h42.02.599	THAI_DOC	2021.2.3	Win32	60.00960154	0	92	92	92	1
m	1	0.6017						CALICE	p	6	10	baseline	0	parola	1	ong	0	no	EA23F12	23	F	2021-11-12_09h42.02.599	THAI_DOC	2021.2.3	Win32	60.00960154	0	93	93	93	1
m	1	0.5901						TORACE	p	6	31	baseline	250	parola	1	ong	0	no	EA23F12	23	F	2021-11-12_09h42.02.599	THAI_DOC	2021.2.3	Win32	60.00960154	0	94	94	94	1
z	0	0.7199						REDINE	p	6	8	baseline	500	parola	1	ong	0	no	EA23F12	23	F	2021-11-12_09h42.02.599	THAI_DOC	2021.2.3	Win32	60.00960154	0	95	95	95	1
m	1	0.5673						GOMITO	p	6	35	baseline	0	parola	1	ong	0	no	EA23F12	23	F	2021-11-12_09h42.02.599	THAI_DOC	2021.2.3	Win32	60.00960154	0	96	96	96	1
z	1	0.6359						INGENSO	np	7	0	baseline	500	nonparola	2	ong	0	no	EA23F12	23	F	2021-11-12_09h42.02.599	THAI_DOC	2021.2.3	Win32	60.00960154	0	97	97	97	1
z	1	0.5514						COVALLO	np	7	0	baseline	250	nonparola	2	ong	0	no	EA23F12	23	F	2021-11-12_09h42.02.599	THAI_DOC	2021.2.3	Win32	60.00960154	0	98	98	98	1
m	1	0.5635						MONACO	p	6	24	baseline	250	parola	1	ong	0	no	EA23F12	23	F	2021-11-12_09h42.02.599	THAI_DOC	2021.2.3	Win32	60.00960154	0	99	99	99	1
m	1	0.6838						DILUVIO	p	7	34	monitoring	0	parola	1	ong	0	no	EA23F12	23	F	2021-11-12_09h42.02.599	THAI_DOC	2021.2.3	Win32	60.00960154						0	0	0	0	1
z	1	0.8842						PADATO	np	6	0	monitoring	250	nonparola	2	ong	0	no	EA23F12	23	F	2021-11-12_09h42.02.599	THAI_DOC	2021.2.3	Win32	60.00960154						0	1	1	1	1
m	1	0.7148						STIVALE	p	7	10	monitoring	0	parola	1	ong	0	no	EA23F12	23	F	2021-11-12_09h42.02.599	THAI_DOC	2021.2.3	Win32	60.00960154						0	2	2	2	1
l	0	1.31						BAMMINO	np	7	0	monitoring	0	nonparola	2	ong	0	no	EA23F12	23	F	2021-11-12_09h42.02.599	THAI_DOC	2021.2.3	Win32	60.00960154						0	3	3	3	1
z	1	0.8078						NUDOLA	np	6	0	monitoring	250	nonparola	2	ong	0	no	EA23F12	23	F	2021-11-12_09h42.02.599	THAI_DOC	2021.2.3	Win32	60.00960154						0	4	4	4	1
l	0	0.6245						ZAMPINO	p	7	6	monitoring	500	parola	1	ong	0	no	EA23F12	23	F	2021-11-12_09h42.02.599	THAI_DOC	2021.2.3	Win32	60.00960154						0	5	5	5	1
m	1	0.687						CALDAIA	p	7	12	monitoring	250	parola	1	ong	0	no	EA23F12	23	F	2021-11-12_09h42.02.599	THAI_DOC	2021.2.3	Win32	60.00960154						0	6	6	6	1
z	1	0.7638						FULGINE	np	7	0	monitoring	0	nonparola	2	ong	0	no	EA23F12	23	F	2021-11-12_09h42.02.599	THAI_DOC	2021.2.3	Win32	60.00960154						0	7	7	7	1
m	1	0.7338						URANIO	p	6	9	monitoring	250	parola	1	ong	0	no	EA23F12	23	F	2021-11-12_09h42.02.599	THAI_DOC	2021.2.3	Win32	60.00960154						0	8	8	8	1
m	0	0.8202						APISSO	np	6	0	monitoring	500	nonparola	2	ong	0	no	EA23F12	23	F	2021-11-12_09h42.02.599	THAI_DOC	2021.2.3	Win32	60.00960154						0	9	9	9	1
l	1	0.8866						CAGERMA	np	7	0	monitoring	0	l	2	pmcue	0	no	EA23F12	23	F	2021-11-12_09h42.02.599	THAI_DOC	2021.2.3	Win32	60.00960154						0	10	10	10	1
m	1	0.701						TAZZINA	p	7	10	monitoring	250	parola	1	ong	0	no	EA23F12	23	F	2021-11-12_09h42.02.599	THAI_DOC	2021.2.3	Win32	60.00960154						0	11	11	11	1
m	1	0.7421						VAPORE	p	6	40	monitoring	0	parola	1	ong	0	no	EA23F12	23	F	2021-11-12_09h42.02.599	THAI_DOC	2021.2.3	Win32	60.00960154						0	12	12	12	1
z	1	0.6283						FEDORE	np	6	0	monitoring	250	nonparola	2	ong	0	no	EA23F12	23	F	2021-11-12_09h42.02.599	THAI_DOC	2021.2.3	Win32	60.00960154						0	13	13	13	1
m	1	1.0674						MONTONE	p	7	8	monitoring	250	parola	1	ong	0	no	EA23F12	23	F	2021-11-12_09h42.02.599	THAI_DOC	2021.2.3	Win32	60.00960154						0	14	14	14	1
z	1	0.8837						CANEZZA	np	7	0	monitoring	0	nonparola	2	ong	0	no	EA23F12	23	F	2021-11-12_09h42.02.599	THAI_DOC	2021.2.3	Win32	60.00960154						0	15	15	15	1
z	1	0.8754						RAGINA	np	6	0	monitoring	250	nonparola	2	ong	0	no	EA23F12	23	F	2021-11-12_09h42.02.599	THAI_DOC	2021.2.3	Win32	60.00960154						0	16	16	16	1
m	1	0.7223						AGNELLO	p	7	17	monitoring	250	parola	1	ong	0	no	EA23F12	23	F	2021-11-12_09h42.02.599	THAI_DOC	2021.2.3	Win32	60.00960154						0	17	17	17	1
z	1	0.7708						PINARIO	np	7	0	monitoring	250	nonparola	2	ong	0	no	EA23F12	23	F	2021-11-12_09h42.02.599	THAI_DOC	2021.2.3	Win32	60.00960154						0	18	18	18	1
m	0	0.6507						INDANO	np	6	0	monitoring	500	nonparola	2	ong	0	no	EA23F12	23	F	2021-11-12_09h42.02.599	THAI_DOC	2021.2.3	Win32	60.00960154						0	19	19	19	1
m	1	0.784						BISTURI	p	7	8	monitoring	250	parola	1	ong	0	no	EA23F12	23	F	2021-11-12_09h42.02.599	THAI_DOC	2021.2.3	Win32	60.00960154						0	20	20	20	1
z	1	0.8688						SECONTO	np	7	0	monitoring	250	nonparola	2	ong	0	no	EA23F12	23	F	2021-11-12_09h42.02.599	THAI_DOC	2021.2.3	Win32	60.00960154						0	21	21	21	1
l	1	0.5399						POMATA	p	6	0	monitoring	500	l	1	pmcue	0	no	EA23F12	23	F	2021-11-12_09h42.02.599	THAI_DOC	2021.2.3	Win32	60.00960154						0	22	22	22	1
m	0	0.717						UMETTA	np	6	0	monitoring	250	nonparola	2	ong	0	no	EA23F12	23	F	2021-11-12_09h42.02.599	THAI_DOC	2021.2.3	Win32	60.00960154						0	23	23	23	1
m	1	0.5927						FRUSCIO	p	7	9	monitoring	0	parola	1	ong	0	no	EA23F12	23	F	2021-11-12_09h42.02.599	THAI_DOC	2021.2.3	Win32	60.00960154						0	24	24	24	1
m	1	0.7738						ORDIGNO	p	7	15	monitoring	250	parola	1	ong	0	no	EA23F12	23	F	2021-11-12_09h42.02.599	THAI_DOC	2021.2.3	Win32	60.00960154						0	25	25	25	1
z	1	1.2923						METALO	np	6	0	monitoring	0	nonparola	2	ong	0	no	EA23F12	23	F	2021-11-12_09h42.02.599	THAI_DOC	2021.2.3	Win32	60.00960154						0	26	26	26	1
z	1	0.7447						GAVERA	np	6	0	monitoring	500	nonparola	2	ong	0	no	EA23F12	23	F	2021-11-12_09h42.02.599	THAI_DOC	2021.2.3	Win32	60.00960154						0	27	27	27	1
m	1	1.0339						INSERTO	p	7	9	monitoring	0	parola	1	ong	0	no	EA23F12	23	F	2021-11-12_09h42.02.599	THAI_DOC	2021.2.3	Win32	60.00960154						0	28	28	28	1
m	1	0.776						VICARIO	p	7	9	monitoring	500	parola	1	ong	0	no	EA23F12	23	F	2021-11-12_09h42.02.599	THAI_DOC	2021.2.3	Win32	60.00960154						0	29	29	29	1
z	1	0.7259						ACENDA	np	6	0	monitoring	0	nonparola	2	ong	0	no	EA23F12	23	F	2021-11-12_09h42.02.599	THAI_DOC	2021.2.3	Win32	60.00960154						0	30	30	30	1
m	1	1.0802						DECADE	p	6	7	monitoring	0	parola	1	ong	0	no	EA23F12	23	F	2021-11-12_09h42.02.599	THAI_DOC	2021.2.3	Win32	60.00960154						0	31	31	31	1
z	1	1.0412						PALETE	np	6	0	monitoring	500	nonparola	2	ong	0	no	EA23F12	23	F	2021-11-12_09h42.02.599	THAI_DOC	2021.2.3	Win32	60.00960154						0	32	32	32	1
z	0	0.5518						SENAPE	p	6	17	monitoring	500	parola	1	ong	0	no	EA23F12	23	F	2021-11-12_09h42.02.599	THAI_DOC	2021.2.3	Win32	60.00960154						0	33	33	33	1
z	1	0.655						TENTONO	np	7	0	monitoring	0	nonparola	2	ong	0	no	EA23F12	23	F	2021-11-12_09h42.02.599	THAI_DOC	2021.2.3	Win32	60.00960154						0	34	34	34	1
l	1	0.9748						MANICO	p	6	12	monitoring	0	l	1	pmcue	0	no	EA23F12	23	F	2021-11-12_09h42.02.599	THAI_DOC	2021.2.3	Win32	60.00960154						0	35	35	35	1
m	1	0.7672						GETTONE	p	7	5	monitoring	250	parola	1	ong	0	no	EA23F12	23	F	2021-11-12_09h42.02.599	THAI_DOC	2021.2.3	Win32	60.00960154						0	36	36	36	1
z	1	0.5964						CALERA	np	6	0	monitoring	500	nonparola	2	ong	0	no	EA23F12	23	F	2021-11-12_09h42.02.599	THAI_DOC	2021.2.3	Win32	60.00960154						0	37	37	37	1
m	1	0.7737						USTIONE	p	7	20	monitoring	500	parola	1	ong	0	no	EA23F12	23	F	2021-11-12_09h42.02.599	THAI_DOC	2021.2.3	Win32	60.00960154						0	38	38	38	1
m	1	1.3343						LEGNAME	p	7	7	monitoring	0	parola	1	ong	0	no	EA23F12	23	F	2021-11-12_09h42.02.599	THAI_DOC	2021.2.3	Win32	60.00960154						0	39	39	39	1
z	1	0.9529						MODIVO	np	6	0	monitoring	0	nonparola	2	ong	0	no	EA23F12	23	F	2021-11-12_09h42.02.599	THAI_DOC	2021.2.3	Win32	60.00960154						0	40	40	40	1
m	1	1.0839						RADURA	p	6	9	monitoring	0	parola	1	ong	0	no	EA23F12	23	F	2021-11-12_09h42.02.599	THAI_DOC	2021.2.3	Win32	60.00960154						0	41	41	41	1
z	1	0.8003						TUANTO	np	6	0	monitoring	250	nonparola	2	ong	0	no	EA23F12	23	F	2021-11-12_09h42.02.599	THAI_DOC	2021.2.3	Win32	60.00960154						0	42	42	42	1
m	1	0.7425						PICCONE	p	7	11	monitoring	0	parola	1	ong	0	no	EA23F12	23	F	2021-11-12_09h42.02.599	THAI_DOC	2021.2.3	Win32	60.00960154						0	43	43	43	1
z	1	0.7679						LACREME	np	7	0	monitoring	250	nonparola	2	ong	0	no	EA23F12	23	F	2021-11-12_09h42.02.599	THAI_DOC	2021.2.3	Win32	60.00960154						0	44	44	44	1
z	1	0.8443						DILITTA	np	7	0	monitoring	500	nonparola	2	ong	0	no	EA23F12	23	F	2021-11-12_09h42.02.599	THAI_DOC	2021.2.3	Win32	60.00960154						0	45	45	45	1
z	0	0.9444						TOMANTE	np	7	0	monitoring	0	l	2	pmcue	0	no	EA23F12	23	F	2021-11-12_09h42.02.599	THAI_DOC	2021.2.3	Win32	60.00960154						0	46	46	46	1
m	1	0.5671						OTTONE	p	6	17	monitoring	500	parola	1	ong	0	no	EA23F12	23	F	2021-11-12_09h42.02.599	THAI_DOC	2021.2.3	Win32	60.00960154						0	47	47	47	1
m	1	0.8133						GAZEBO	p	6	8	monitoring	0	parola	1	ong	0	no	EA23F12	23	F	2021-11-12_09h42.02.599	THAI_DOC	2021.2.3	Win32	60.00960154						0	48	48	48	1
z	1	0.7772						NENICO	np	6	0	monitoring	250	nonparola	2	ong	0	no	EA23F12	23	F	2021-11-12_09h42.02.599	THAI_DOC	2021.2.3	Win32	60.00960154						0	49	49	49	1
m	1	0.8181						ARPIONE	p	7	12	monitoring	250	parola	1	ong	0	no	EA23F12	23	F	2021-11-12_09h42.02.599	THAI_DOC	2021.2.3	Win32	60.00960154						0	50	50	50	1
m	0	0.6482						VANIGIA	np	7	0	monitoring	500	nonparola	2	ong	0	no	EA23F12	23	F	2021-11-12_09h42.02.599	THAI_DOC	2021.2.3	Win32	60.00960154						0	51	51	51	1
z	1	0.8606						EBLISSE	np	7	0	monitoring	0	nonparola	2	ong	0	no	EA23F12	23	F	2021-11-12_09h42.02.599	THAI_DOC	2021.2.3	Win32	60.00960154						0	52	52	52	1
m	1	0.7429						CARTINA	p	7	13	monitoring	250	parola	1	ong	0	no	EA23F12	23	F	2021-11-12_09h42.02.599	THAI_DOC	2021.2.3	Win32	60.00960154						0	53	53	53	1
z	1	0.6431						TECITA	np	6	0	monitoring	500	nonparola	2	ong	0	no	EA23F12	23	F	2021-11-12_09h42.02.599	THAI_DOC	2021.2.3	Win32	60.00960154						0	54	54	54	1
m	1	0.525						FELINO	p	6	9	monitoring	500	parola	1	ong	0	no	EA23F12	23	F	2021-11-12_09h42.02.599	THAI_DOC	2021.2.3	Win32	60.00960154						0	55	55	55	1
z	1	0.7884						GINEVRO	np	7	0	monitoring	250	nonparola	2	ong	0	no	EA23F12	23	F	2021-11-12_09h42.02.599	THAI_DOC	2021.2.3	Win32	60.00960154						0	56	56	56	1
z	1	0.7697						ELANCO	np	6	0	monitoring	250	nonparola	2	ong	0	no	EA23F12	23	F	2021-11-12_09h42.02.599	THAI_DOC	2021.2.3	Win32	60.00960154						0	57	57	57	1
m	1	1.0504						BIDONE	p	6	13	monitoring	0	parola	1	ong	0	no	EA23F12	23	F	2021-11-12_09h42.02.599	THAI_DOC	2021.2.3	Win32	60.00960154						0	58	58	58	1
m	1	0.9503						LEMURE	p	6	3	monitoring	500	parola	1	ong	0	no	EA23F12	23	F	2021-11-12_09h42.02.599	THAI_DOC	2021.2.3	Win32	60.00960154						0	59	59	59	1
l	1	0.5839						SAGOMA	p	6	0	monitoring	250	l	1	pmcue	0	no	EA23F12	23	F	2021-11-12_09h42.02.599	THAI_DOC	2021.2.3	Win32	60.00960154						0	60	60	60	1
m	1	0.6785						REPERTO	p	7	7	monitoring	0	parola	1	ong	0	no	EA23F12	23	F	2021-11-12_09h42.02.599	THAI_DOC	2021.2.3	Win32	60.00960154						0	61	61	61	1
z	1	0.7061						MIDULLO	np	7	0	monitoring	250	nonparola	2	ong	0	no	EA23F12	23	F	2021-11-12_09h42.02.599	THAI_DOC	2021.2.3	Win32	60.00960154						0	62	62	62	1
z	1	0.9672						DANNOLA	np	7	0	monitoring	500	nonparola	2	ong	0	no	EA23F12	23	F	2021-11-12_09h42.02.599	THAI_DOC	2021.2.3	Win32	60.00960154						0	63	63	63	1
m	1	0.6841						ORFANO	p	6	9	monitoring	500	parola	1	ong	0	no	EA23F12	23	F	2021-11-12_09h42.02.599	THAI_DOC	2021.2.3	Win32	60.00960154						0	64	64	64	1
z	1	0.9605						BANENA	np	6	0	monitoring	250	nonparola	2	ong	0	no	EA23F12	23	F	2021-11-12_09h42.02.599	THAI_DOC	2021.2.3	Win32	60.00960154						0	65	65	65	1
z	1	0.9433						FERPATA	np	7	0	monitoring	0	nonparola	2	ong	0	no	EA23F12	23	F	2021-11-12_09h42.02.599	THAI_DOC	2021.2.3	Win32	60.00960154						0	66	66	66	1
m	1	0.7708						NEURONE	p	7	11	monitoring	250	parola	1	ong	0	no	EA23F12	23	F	2021-11-12_09h42.02.599	THAI_DOC	2021.2.3	Win32	60.00960154						0	67	67	67	1
z	1	1.1169						LATTERA	np	7	0	monitoring	500	nonparola	2	ong	0	no	EA23F12	23	F	2021-11-12_09h42.02.599	THAI_DOC	2021.2.3	Win32	60.00960154						0	68	68	68	1
z	1	0.832						GESIONE	np	7	0	monitoring	500	nonparola	2	ong	0	no	EA23F12	23	F	2021-11-12_09h42.02.599	THAI_DOC	2021.2.3	Win32	60.00960154						0	69	69	69	1
m	1	0.6634						PEDANA	p	6	18	monitoring	500	parola	1	ong	0	no	EA23F12	23	F	2021-11-12_09h42.02.599	THAI_DOC	2021.2.3	Win32	60.00960154						0	70	70	70	1
l	1	0.5074						MACIATA	np	7	0	monitoring	500	l	2	pmcue	0	no	EA23F12	23	F	2021-11-12_09h42.02.599	THAI_DOC	2021.2.3	Win32	60.00960154						0	71	71	71	1
z	1	0.7004						FIOLINO	np	7	0	monitoring	250	nonparola	2	ong	0	no	EA23F12	23	F	2021-11-12_09h42.02.599	THAI_DOC	2021.2.3	Win32	60.00960154						0	72	72	72	1
m	1	0.6339						INGORGO	p	7	16	monitoring	0	parola	1	ong	0	no	EA23F12	23	F	2021-11-12_09h42.02.599	THAI_DOC	2021.2.3	Win32	60.00960154						0	73	73	73	1
m	0	0.607						IMPORO	np	6	0	monitoring	250	nonparola	2	ong	0	no	EA23F12	23	F	2021-11-12_09h42.02.599	THAI_DOC	2021.2.3	Win32	60.00960154						0	74	74	74	1
m	1	0.6339						NOBILE	p	6	29	monitoring	500	parola	1	ong	0	no	EA23F12	23	F	2021-11-12_09h42.02.599	THAI_DOC	2021.2.3	Win32	60.00960154						0	75	75	75	1
m	1	0.8869						MINIERA	p	7	19	monitoring	500	parola	1	ong	0	no	EA23F12	23	F	2021-11-12_09h42.02.599	THAI_DOC	2021.2.3	Win32	60.00960154						0	76	76	76	1
z	1	0.8055						ALLARVE	np	7	0	monitoring	500	nonparola	2	ong	0	no	EA23F12	23	F	2021-11-12_09h42.02.599	THAI_DOC	2021.2.3	Win32	60.00960154						0	77	77	77	1
z	1	0.6841						DIBANO	np	6	0	monitoring	250	nonparola	2	ong	0	no	EA23F12	23	F	2021-11-12_09h42.02.599	THAI_DOC	2021.2.3	Win32	60.00960154						0	78	78	78	1
m	1	0.6339						FAGOTTO	p	7	7	monitoring	0	parola	1	ong	0	no	EA23F12	23	F	2021-11-12_09h42.02.599	THAI_DOC	2021.2.3	Win32	60.00960154						0	79	79	79	1
m	1	0.8695						PALUDE	p	6	13	monitoring	0	parola	1	ong	0	no	EA23F12	23	F	2021-11-12_09h42.02.599	THAI_DOC	2021.2.3	Win32	60.00960154						0	80	80	80	1
z	1	0.7133						MUDINO	np	6	0	monitoring	500	nonparola	2	ong	0	no	EA23F12	23	F	2021-11-12_09h42.02.599	THAI_DOC	2021.2.3	Win32	60.00960154						0	81	81	81	1
z	1	0.7351						ESTEBA	np	6	0	monitoring	500	nonparola	2	ong	0	no	EA23F12	23	F	2021-11-12_09h42.02.599	THAI_DOC	2021.2.3	Win32	60.00960154						0	82	82	82	1
l	1	0.6338						MANTIDE	p	7	9	monitoring	250	l	1	pmcue	0	no	EA23F12	23	F	2021-11-12_09h42.02.599	THAI_DOC	2021.2.3	Win32	60.00960154						0	83	83	83	1
m	1	0.9429						UVETTA	p	6	11	monitoring	500	parola	1	ong	0	no	EA23F12	23	F	2021-11-12_09h42.02.599	THAI_DOC	2021.2.3	Win32	60.00960154						0	84	84	84	1
m	1	0.7629						ESILIO	p	6	41	monitoring	250	parola	1	ong	0	no	EA23F12	23	F	2021-11-12_09h42.02.599	THAI_DOC	2021.2.3	Win32	60.00960154						0	85	85	85	1
z	1	0.8107						RECRUTA	np	7	0	monitoring	500	nonparola	2	ong	0	no	EA23F12	23	F	2021-11-12_09h42.02.599	THAI_DOC	2021.2.3	Win32	60.00960154						0	86	86	86	1
m	1	1.0502						TIMONE	p	7	31	monitoring	250	parola	1	ong	0	no	EA23F12	23	F	2021-11-12_09h42.02.599	THAI_DOC	2021.2.3	Win32	60.00960154						0	87	87	87	1
m	1	0.784						CAVOLO	p	6	13	monitoring	0	parola	1	ong	0	no	EA23F12	23	F	2021-11-12_09h42.02.599	THAI_DOC	2021.2.3	Win32	60.00960154						0	88	88	88	1
z	1	0.7672						NOTTARE	np	7	0	monitoring	500	nonparola	2	ong	0	no	EA23F12	23	F	2021-11-12_09h42.02.599	THAI_DOC	2021.2.3	Win32	60.00960154						0	89	89	89	1
m	1	0.8636						LICHENE	p	7	7	monitoring	0	parola	1	ong	0	no	EA23F12	23	F	2021-11-12_09h42.02.599	THAI_DOC	2021.2.3	Win32	60.00960154						0	90	90	90	1
z	1	0.6513						PUSTINO	np	7	0	monitoring	500	nonparola	2	ong	0	no	EA23F12	23	F	2021-11-12_09h42.02.599	THAI_DOC	2021.2.3	Win32	60.00960154						0	91	91	91	1
m	1	0.626						MULINO	p	6	7	monitoring	0	parola	1	ong	0	no	EA23F12	23	F	2021-11-12_09h42.02.599	THAI_DOC	2021.2.3	Win32	60.00960154						0	92	92	92	1
z	1	0.6424						VAROLO	np	6	0	monitoring	0	nonparola	2	ong	0	no	EA23F12	23	F	2021-11-12_09h42.02.599	THAI_DOC	2021.2.3	Win32	60.00960154						0	93	93	93	1
l	1	0.7506						ENIGMA	p	6	9	monitoring	500	l	1	pmcue	0	no	EA23F12	23	F	2021-11-12_09h42.02.599	THAI_DOC	2021.2.3	Win32	60.00960154						0	94	94	94	1
m	1	0.8509						NARICE	p	6	15	monitoring	250	parola	1	ong	0	no	EA23F12	23	F	2021-11-12_09h42.02.599	THAI_DOC	2021.2.3	Win32	60.00960154						0	95	95	95	1
z	1	0.6786						CAVIDE	np	6	0	monitoring	500	nonparola	2	ong	0	no	EA23F12	23	F	2021-11-12_09h42.02.599	THAI_DOC	2021.2.3	Win32	60.00960154						0	96	96	96	1
z	1	0.9132						VOLACE	np	6	0	monitoring	0	nonparola	2	ong	0	no	EA23F12	23	F	2021-11-12_09h42.02.599	THAI_DOC	2021.2.3	Win32	60.00960154						0	97	97	97	1
z	1	1.1552						SADICE	np	6	0	monitoring	0	nonparola	2	ong	0	no	EA23F12	23	F	2021-11-12_09h42.02.599	THAI_DOC	2021.2.3	Win32	60.00960154						0	98	98	98	1
m	1	0.8035						VORTICE	p	7	14	monitoring	250	parola	1	ong	0	no	EA23F12	23	F	2021-11-12_09h42.02.599	THAI_DOC	2021.2.3	Win32	60.00960154						0	99	99	99	1
																			EA23F12	23	F	2021-11-12_09h42.02.599	THAI_DOC	2021.2.3	Win32	60.00960154											y	1	8.1338	n	1	3.5502	n	1	2.7338
