# Supplementary material for: Thinking about it: the impact of COVID-19-related stimuli on prospective memory
Source: PeerJ. 2023 Nov 16;11:e16389. doi: 10.7717/peerj.16389 (PMC10657566; doi:10.7717/peerj.16389)
Supplement: Supplemental Information 4 — The raw data from both the task and the questionnaire. Both folders are divided in the three conditions (COV, DOC, and NEGA) depending on the presented video clip. [file peerj-11-16389-s004.zip › Data/RAW_Data_Task/DOC_version/AS21F13_doc.csv]

trial_key.keys	trial_key.corr	trial_key.rt	trials_loop_practice.thisRepN	trials_loop_practice.thisTrialN	trials_loop_practice.thisN	trials_loop_practice.thisIndex	trials_loop_practice.ran	stimolo	parolanonparola	lunghezza	frequenza	blocco	jitter	rispcorr	StimTrig	stim_type	stimulus_after	underline	ID_Soggetto*	Età*	Sesso	date	expName	psychopyVersion	OS	frameRate	trials_loop_baseline.thisRepN	trials_loop_baseline.thisTrialN	trials_loop_baseline.thisN	trials_loop_baseline.thisIndex	trials_loop_baseline.ran	trials_loop_attention.thisRepN	trials_loop_attention.thisTrialN	trials_loop_attention.thisN	trials_loop_attention.thisIndex	trials_loop_attention.ran	neutral1_key.keys	neutral1_key.corr	neutral1_key.rt	neutral1_key_2.keys	neutral1_key_2.corr	neutral1_key_2.rt	neutral1_key_3.keys	neutral1_key_3.corr	neutral1_key_3.rt
m	1	0.8144	0	0	0	0	1	ARANCIA	p	7	31	practice	500	parola	1	ong	0	no	AS21F13	21	F	2021-10-13_16h35.09.505	THAI_DOC	2021.2.3	Win32	60.15761295
z	1	1.6581	0	1	1	1	1	RECINA	np	6	0	practice	500	nonparola	2	ong	0	no	AS21F13	21	F	2021-10-13_16h35.09.505	THAI_DOC	2021.2.3	Win32	60.15761295
z	1	1.3176	0	2	2	2	1	TUCCANA	np	7	0	practice	250	nonparola	2	ong	0	no	AS21F13	21	F	2021-10-13_16h35.09.505	THAI_DOC	2021.2.3	Win32	60.15761295
m	1	0.853	0	3	3	3	1	PETTINE	p	7	1	practice	0	parola	1	ong	0	no	AS21F13	21	F	2021-10-13_16h35.09.505	THAI_DOC	2021.2.3	Win32	60.15761295
	0		0	4	4	4	1	INFITO	np	6	0	practice	500	nonparola	2	ong	0	no	AS21F13	21	F	2021-10-13_16h35.09.505	THAI_DOC	2021.2.3	Win32	60.15761295
m	1	0.9342	0	5	5	5	1	GIUDICE	p	7	374	practice	500	parola	1	ong	0	no	AS21F13	21	F	2021-10-13_16h35.09.505	THAI_DOC	2021.2.3	Win32	60.15761295
m	1	0.8732	0	6	6	6	1	VOLANTE	p	7	89	practice	0	parola	1	ong	0	no	AS21F13	21	F	2021-10-13_16h35.09.505	THAI_DOC	2021.2.3	Win32	60.15761295
z	1	0.7913	0	7	7	7	1	CUBELA	np	6	0	practice	250	nonparola	2	ong	0	no	AS21F13	21	F	2021-10-13_16h35.09.505	THAI_DOC	2021.2.3	Win32	60.15761295
z	1	1.6343	0	8	8	8	1	LUGGINE	np	7	0	practice	0	nonparola	2	ong	0	no	AS21F13	21	F	2021-10-13_16h35.09.505	THAI_DOC	2021.2.3	Win32	60.15761295
m	1	0.6926	0	9	9	9	1	DISEGNO	p	7	201	practice	0	parola	1	ong	0	no	AS21F13	21	F	2021-10-13_16h35.09.505	THAI_DOC	2021.2.3	Win32	60.15761295
m	1	1.2575						RELITTO	p	7	8	baseline	500	parola	1	ong	0	no	AS21F13	21	F	2021-10-13_16h35.09.505	THAI_DOC	2021.2.3	Win32	60.15761295	0	0	0	0	1
m	1	1.1777						GERANIO	p	7	12	baseline	250	parola	1	ong	0	no	AS21F13	21	F	2021-10-13_16h35.09.505	THAI_DOC	2021.2.3	Win32	60.15761295	0	1	1	1	1
z	1	1.4552						VANANGA	np	7	0	baseline	0	nonparola	2	ong	0	no	AS21F13	21	F	2021-10-13_16h35.09.505	THAI_DOC	2021.2.3	Win32	60.15761295	0	2	2	2	1
m	1	1.1812						NATICA	p	6	5	baseline	250	parola	1	ong	0	no	AS21F13	21	F	2021-10-13_16h35.09.505	THAI_DOC	2021.2.3	Win32	60.15761295	0	3	3	3	1
z	1	1.1425						USTELLO	np	7	0	baseline	500	nonparola	2	ong	0	no	AS21F13	21	F	2021-10-13_16h35.09.505	THAI_DOC	2021.2.3	Win32	60.15761295	0	4	4	4	1
m	1	0.7029						METANO	p	6	17	baseline	250	parola	1	ong	0	no	AS21F13	21	F	2021-10-13_16h35.09.505	THAI_DOC	2021.2.3	Win32	60.15761295	0	5	5	5	1
z	1	1.3747						FIURIA	np	6	0	baseline	500	nonparola	2	ong	0	no	AS21F13	21	F	2021-10-13_16h35.09.505	THAI_DOC	2021.2.3	Win32	60.15761295	0	6	6	6	1
m	1	0.7173						SUGHERO	p	7	5	baseline	250	parola	1	ong	0	no	AS21F13	21	F	2021-10-13_16h35.09.505	THAI_DOC	2021.2.3	Win32	60.15761295	0	7	7	7	1
z	1	1.7506						PIROTA	np	6	0	baseline	250	nonparola	2	ong	0	no	AS21F13	21	F	2021-10-13_16h35.09.505	THAI_DOC	2021.2.3	Win32	60.15761295	0	8	8	8	1
z	1	1.6892						BAMBORA	np	7	0	baseline	0	nonparola	2	ong	0	no	AS21F13	21	F	2021-10-13_16h35.09.505	THAI_DOC	2021.2.3	Win32	60.15761295	0	9	9	9	1
m	1	0.7507						PETALO	p	6	27	baseline	250	parola	1	ong	0	no	AS21F13	21	F	2021-10-13_16h35.09.505	THAI_DOC	2021.2.3	Win32	60.15761295	0	10	10	10	1
m	1	0.9954						ELMETTO	p	7	5	baseline	0	parola	1	ong	0	no	AS21F13	21	F	2021-10-13_16h35.09.505	THAI_DOC	2021.2.3	Win32	60.15761295	0	11	11	11	1
z	1	1.0406						DOBILE	np	6	0	baseline	250	nonparola	2	ong	0	no	AS21F13	21	F	2021-10-13_16h35.09.505	THAI_DOC	2021.2.3	Win32	60.15761295	0	12	12	12	1
m	1	1.034						BAVERO	p	6	7	baseline	0	parola	1	ong	0	no	AS21F13	21	F	2021-10-13_16h35.09.505	THAI_DOC	2021.2.3	Win32	60.15761295	0	13	13	13	1
m	1	0.8177						VALENZA	p	7	10	baseline	500	parola	1	ong	0	no	AS21F13	21	F	2021-10-13_16h35.09.505	THAI_DOC	2021.2.3	Win32	60.15761295	0	14	14	14	1
z	1	1.6598						ORDONE	np	6	0	baseline	250	nonparola	2	ong	0	no	AS21F13	21	F	2021-10-13_16h35.09.505	THAI_DOC	2021.2.3	Win32	60.15761295	0	15	15	15	1
m	0	1.5944						TERPONE	np	7	0	baseline	250	nonparola	2	ong	0	no	AS21F13	21	F	2021-10-13_16h35.09.505	THAI_DOC	2021.2.3	Win32	60.15761295	0	16	16	16	1
m	1	1.3366						INCHINO	p	7	10	baseline	250	parola	1	ong	0	no	AS21F13	21	F	2021-10-13_16h35.09.505	THAI_DOC	2021.2.3	Win32	60.15761295	0	17	17	17	1
m	1	0.9008						ETTARO	p	6	31	baseline	0	parola	1	ong	0	no	AS21F13	21	F	2021-10-13_16h35.09.505	THAI_DOC	2021.2.3	Win32	60.15761295	0	18	18	18	1
z	1	1.4376						LUVACA	np	6	0	baseline	250	nonparola	2	ong	0	no	AS21F13	21	F	2021-10-13_16h35.09.505	THAI_DOC	2021.2.3	Win32	60.15761295	0	19	19	19	1
m	1	0.8406						DUETTO	p	6	23	baseline	500	parola	1	ong	0	no	AS21F13	21	F	2021-10-13_16h35.09.505	THAI_DOC	2021.2.3	Win32	60.15761295	0	20	20	20	1
z	1	1.5438						PUPILE	np	6	0	baseline	250	nonparola	2	ong	0	no	AS21F13	21	F	2021-10-13_16h35.09.505	THAI_DOC	2021.2.3	Win32	60.15761295	0	21	21	21	1
z	1	1.4846						STOVACO	np	7	0	baseline	0	nonparola	2	ong	0	no	AS21F13	21	F	2021-10-13_16h35.09.505	THAI_DOC	2021.2.3	Win32	60.15761295	0	22	22	22	1
z	0	1.7702						BARILE	p	6	7	baseline	500	parola	1	ong	0	no	AS21F13	21	F	2021-10-13_16h35.09.505	THAI_DOC	2021.2.3	Win32	60.15761295	0	23	23	23	1
z	1	1.4747						RANAIO	np	6	0	baseline	250	nonparola	2	ong	0	no	AS21F13	21	F	2021-10-13_16h35.09.505	THAI_DOC	2021.2.3	Win32	60.15761295	0	24	24	24	1
m	1	1.025						CAVERNA	p	7	14	baseline	250	parola	1	ong	0	no	AS21F13	21	F	2021-10-13_16h35.09.505	THAI_DOC	2021.2.3	Win32	60.15761295	0	25	25	25	1
z	1	1.5699						ROTOIA	np	7	0	baseline	500	nonparola	2	ong	0	no	AS21F13	21	F	2021-10-13_16h35.09.505	THAI_DOC	2021.2.3	Win32	60.15761295	0	26	26	26	1
m	1	1.1131						ALTURA	p	6	8	baseline	500	parola	1	ong	0	no	AS21F13	21	F	2021-10-13_16h35.09.505	THAI_DOC	2021.2.3	Win32	60.15761295	0	27	27	27	1
m	1	0.8467						DIPINTO	p	7	21	baseline	0	parola	1	ong	0	no	AS21F13	21	F	2021-10-13_16h35.09.505	THAI_DOC	2021.2.3	Win32	60.15761295	0	28	28	28	1
m	1	0.6343						LEGUME	p	6	11	baseline	250	parola	1	ong	0	no	AS21F13	21	F	2021-10-13_16h35.09.505	THAI_DOC	2021.2.3	Win32	60.15761295	0	29	29	29	1
z	1	1.81						FEDINO	np	6	0	baseline	500	nonparola	2	ong	0	no	AS21F13	21	F	2021-10-13_16h35.09.505	THAI_DOC	2021.2.3	Win32	60.15761295	0	30	30	30	1
m	1	0.8343						MENSOLA	p	7	7	baseline	0	parola	1	ong	0	no	AS21F13	21	F	2021-10-13_16h35.09.505	THAI_DOC	2021.2.3	Win32	60.15761295	0	31	31	31	1
z	1	1.3358						ALCUME	np	6	0	baseline	500	nonparola	2	ong	0	no	AS21F13	21	F	2021-10-13_16h35.09.505	THAI_DOC	2021.2.3	Win32	60.15761295	0	32	32	32	1
m	1	1.3207						INNESTO	p	6	13	baseline	0	parola	1	ong	0	no	AS21F13	21	F	2021-10-13_16h35.09.505	THAI_DOC	2021.2.3	Win32	60.15761295	0	33	33	33	1
z	1	1.5374						LAVENDA	np	7	0	baseline	0	nonparola	2	ong	0	no	AS21F13	21	F	2021-10-13_16h35.09.505	THAI_DOC	2021.2.3	Win32	60.15761295	0	34	34	34	1
m	1	1.0229						SLAVINA	p	7	5	baseline	500	parola	1	ong	0	no	AS21F13	21	F	2021-10-13_16h35.09.505	THAI_DOC	2021.2.3	Win32	60.15761295	0	35	35	35	1
m	1	0.8293						ORMONE	p	6	6	baseline	500	parola	1	ong	0	no	AS21F13	21	F	2021-10-13_16h35.09.505	THAI_DOC	2021.2.3	Win32	60.15761295	0	36	36	36	1
z	1	1.3508						UMIONE	np	6	0	baseline	0	nonparola	2	ong	0	no	AS21F13	21	F	2021-10-13_16h35.09.505	THAI_DOC	2021.2.3	Win32	60.15761295	0	37	37	37	1
m	1	0.8456						SALAME	p	6	14	baseline	0	parola	1	ong	0	no	AS21F13	21	F	2021-10-13_16h35.09.505	THAI_DOC	2021.2.3	Win32	60.15761295	0	38	38	38	1
z	1	1.3861						GANDOLA	np	7	0	baseline	500	nonparola	2	ong	0	no	AS21F13	21	F	2021-10-13_16h35.09.505	THAI_DOC	2021.2.3	Win32	60.15761295	0	39	39	39	1
z	1	0.9618						DIGEGNO	np	7	0	baseline	500	nonparola	2	ong	0	no	AS21F13	21	F	2021-10-13_16h35.09.505	THAI_DOC	2021.2.3	Win32	60.15761295	0	40	40	40	1
z	1	1.6674						BACRECA	np	7	0	baseline	0	nonparola	2	ong	0	no	AS21F13	21	F	2021-10-13_16h35.09.505	THAI_DOC	2021.2.3	Win32	60.15761295	0	41	41	41	1
m	1	0.951						RUDERE	p	6	8	baseline	250	parola	1	ong	0	no	AS21F13	21	F	2021-10-13_16h35.09.505	THAI_DOC	2021.2.3	Win32	60.15761295	0	42	42	42	1
z	1	1.3722						OSCITE	np	6	0	baseline	250	nonparola	2	ong	0	no	AS21F13	21	F	2021-10-13_16h35.09.505	THAI_DOC	2021.2.3	Win32	60.15761295	0	43	43	43	1
m	1	0.9383						NETTARE	p	7	14	baseline	500	parola	1	ong	0	no	AS21F13	21	F	2021-10-13_16h35.09.505	THAI_DOC	2021.2.3	Win32	60.15761295	0	44	44	44	1
z	1	1.8341						PENTERA	np	7	0	baseline	0	nonparola	2	ong	0	no	AS21F13	21	F	2021-10-13_16h35.09.505	THAI_DOC	2021.2.3	Win32	60.15761295	0	45	45	45	1
z	1	1.127						NEBOZIO	np	7	0	baseline	250	nonparola	2	ong	0	no	AS21F13	21	F	2021-10-13_16h35.09.505	THAI_DOC	2021.2.3	Win32	60.15761295	0	46	46	46	1
m	1	0.9506						ZATTERA	p	7	14	baseline	500	parola	1	ong	0	no	AS21F13	21	F	2021-10-13_16h35.09.505	THAI_DOC	2021.2.3	Win32	60.15761295	0	47	47	47	1
m	1	0.9686						LAMIERA	p	7	11	baseline	500	parola	1	ong	0	no	AS21F13	21	F	2021-10-13_16h35.09.505	THAI_DOC	2021.2.3	Win32	60.15761295	0	48	48	48	1
z	1	1.558						CULINA	np	6	0	baseline	500	nonparola	2	ong	0	no	AS21F13	21	F	2021-10-13_16h35.09.505	THAI_DOC	2021.2.3	Win32	60.15761295	0	49	49	49	1
m	1	1.3007						FALANGE	p	7	9	baseline	250	parola	1	ong	0	no	AS21F13	21	F	2021-10-13_16h35.09.505	THAI_DOC	2021.2.3	Win32	60.15761295	0	50	50	50	1
m	1	0.9845						PEDALE	p	6	16	baseline	500	parola	1	ong	0	no	AS21F13	21	F	2021-10-13_16h35.09.505	THAI_DOC	2021.2.3	Win32	60.15761295	0	51	51	51	1
z	1	1.9341						METARDO	np	7	0	baseline	500	nonparola	2	ong	0	no	AS21F13	21	F	2021-10-13_16h35.09.505	THAI_DOC	2021.2.3	Win32	60.15761295	0	52	52	52	1
m	1	0.903						EMPORIO	p	7	3	baseline	250	parola	1	ong	0	no	AS21F13	21	F	2021-10-13_16h35.09.505	THAI_DOC	2021.2.3	Win32	60.15761295	0	53	53	53	1
z	1	1.8068						TAPORE	np	6	0	baseline	0	nonparola	2	ong	0	no	AS21F13	21	F	2021-10-13_16h35.09.505	THAI_DOC	2021.2.3	Win32	60.15761295	0	54	54	54	1
	0							DENTIDE	np	7	0	baseline	250	nonparola	2	ong	0	no	AS21F13	21	F	2021-10-13_16h35.09.505	THAI_DOC	2021.2.3	Win32	60.15761295	0	55	55	55	1
z	1	1.7006						SEPERTO	np	7	0	baseline	500	nonparola	2	ong	0	no	AS21F13	21	F	2021-10-13_16h35.09.505	THAI_DOC	2021.2.3	Win32	60.15761295	0	56	56	56	1
m	1	1.0175						MUCOSA	p	6	6	baseline	500	parola	1	ong	0	no	AS21F13	21	F	2021-10-13_16h35.09.505	THAI_DOC	2021.2.3	Win32	60.15761295	0	57	57	57	1
z	1	1.2058						BECULLA	np	7	0	baseline	250	nonparola	2	ong	0	no	AS21F13	21	F	2021-10-13_16h35.09.505	THAI_DOC	2021.2.3	Win32	60.15761295	0	58	58	58	1
m	1	0.9873						FUCINA	p	6	8	baseline	250	parola	1	ong	0	no	AS21F13	21	F	2021-10-13_16h35.09.505	THAI_DOC	2021.2.3	Win32	60.15761295	0	59	59	59	1
m	1	0.8948						ECLISSI	p	7	5	baseline	0	parola	1	ong	0	no	AS21F13	21	F	2021-10-13_16h35.09.505	THAI_DOC	2021.2.3	Win32	60.15761295	0	60	60	60	1
m	1	1.0792						TROFEO	p	6	23	baseline	250	parola	1	ong	0	no	AS21F13	21	F	2021-10-13_16h35.09.505	THAI_DOC	2021.2.3	Win32	60.15761295	0	61	61	61	1
m	1	0.8224						ROTTAME	p	7	7	baseline	0	parola	1	ong	0	no	AS21F13	21	F	2021-10-13_16h35.09.505	THAI_DOC	2021.2.3	Win32	60.15761295	0	62	62	62	1
m	0	1.4387						MENDOLO	np	7	0	baseline	500	nonparola	2	ong	0	no	AS21F13	21	F	2021-10-13_16h35.09.505	THAI_DOC	2021.2.3	Win32	60.15761295	0	63	63	63	1
z	1	1.2506						ARSINE	np	6	0	baseline	250	nonparola	2	ong	0	no	AS21F13	21	F	2021-10-13_16h35.09.505	THAI_DOC	2021.2.3	Win32	60.15761295	0	64	64	64	1
m	1	0.8038						TISANA	p	6	7	baseline	0	parola	1	ong	0	no	AS21F13	21	F	2021-10-13_16h35.09.505	THAI_DOC	2021.2.3	Win32	60.15761295	0	65	65	65	1
z	1	1.5019						ORLINO	np	6	0	baseline	0	nonparola	2	ong	0	no	AS21F13	21	F	2021-10-13_16h35.09.505	THAI_DOC	2021.2.3	Win32	60.15761295	0	66	66	66	1
m	1	1.0808						ARINGA	p	6	9	baseline	500	parola	1	ong	0	no	AS21F13	21	F	2021-10-13_16h35.09.505	THAI_DOC	2021.2.3	Win32	60.15761295	0	67	67	67	1
z	1	1.496						TENGINE	np	7	0	baseline	0	nonparola	2	ong	0	no	AS21F13	21	F	2021-10-13_16h35.09.505	THAI_DOC	2021.2.3	Win32	60.15761295	0	68	68	68	1
m	1	1.254						ATTICO	p	6	6	baseline	500	parola	1	ong	0	no	AS21F13	21	F	2021-10-13_16h35.09.505	THAI_DOC	2021.2.3	Win32	60.15761295	0	69	69	69	1
z	1	1.7243						VENORE	np	6	0	baseline	250	nonparola	2	ong	0	no	AS21F13	21	F	2021-10-13_16h35.09.505	THAI_DOC	2021.2.3	Win32	60.15761295	0	70	70	70	1
m	1	1.3508						DARSENA	p	7	9	baseline	0	parola	1	ong	0	no	AS21F13	21	F	2021-10-13_16h35.09.505	THAI_DOC	2021.2.3	Win32	60.15761295	0	71	71	71	1
z	1	1.8342						ALCIERE	np	7	0	baseline	250	nonparola	2	ong	0	no	AS21F13	21	F	2021-10-13_16h35.09.505	THAI_DOC	2021.2.3	Win32	60.15761295	0	72	72	72	1
z	1	1.7589						ENTIMO	np	6	0	baseline	0	nonparola	2	ong	0	no	AS21F13	21	F	2021-10-13_16h35.09.505	THAI_DOC	2021.2.3	Win32	60.15761295	0	73	73	73	1
m	1	1.1188						LIVIDO	p	6	8	baseline	500	parola	1	ong	0	no	AS21F13	21	F	2021-10-13_16h35.09.505	THAI_DOC	2021.2.3	Win32	60.15761295	0	74	74	74	1
m	1	0.7196						NAUSEA	p	6	15	baseline	0	parola	1	ong	0	no	AS21F13	21	F	2021-10-13_16h35.09.505	THAI_DOC	2021.2.3	Win32	60.15761295	0	75	75	75	1
m	0	0.8457						VERCACE	np	7	0	baseline	500	nonparola	2	ong	0	no	AS21F13	21	F	2021-10-13_16h35.09.505	THAI_DOC	2021.2.3	Win32	60.15761295	0	76	76	76	1
m	1	1.2723						COFANO	p	6	9	baseline	0	parola	1	ong	0	no	AS21F13	21	F	2021-10-13_16h35.09.505	THAI_DOC	2021.2.3	Win32	60.15761295	0	77	77	77	1
	0							USPICIO	np	7	0	baseline	250	nonparola	2	ong	0	no	AS21F13	21	F	2021-10-13_16h35.09.505	THAI_DOC	2021.2.3	Win32	60.15761295	0	78	78	78	1
m	1	1.0892						IMBUTO	p	6	9	baseline	0	parola	1	ong	0	no	AS21F13	21	F	2021-10-13_16h35.09.505	THAI_DOC	2021.2.3	Win32	60.15761295	0	79	79	79	1
z	1	1.4013						SADIVA	np	6	0	baseline	500	nonparola	2	ong	0	no	AS21F13	21	F	2021-10-13_16h35.09.505	THAI_DOC	2021.2.3	Win32	60.15761295	0	80	80	80	1
m	1	0.788						BOZZOLO	p	7	7	baseline	0	parola	1	ong	0	no	AS21F13	21	F	2021-10-13_16h35.09.505	THAI_DOC	2021.2.3	Win32	60.15761295	0	81	81	81	1
z	1	1.5428						OMPICCIO	np	7	0	baseline	0	nonparola	2	ong	0	no	AS21F13	21	F	2021-10-13_16h35.09.505	THAI_DOC	2021.2.3	Win32	60.15761295	0	82	82	82	1
z	1	1.153						LIMPONE	np	7	0	baseline	500	nonparola	2	ong	0	no	AS21F13	21	F	2021-10-13_16h35.09.505	THAI_DOC	2021.2.3	Win32	60.15761295	0	83	83	83	1
z	1	1.343						NARCICO	np	7	0	baseline	250	nonparola	2	ong	0	no	AS21F13	21	F	2021-10-13_16h35.09.505	THAI_DOC	2021.2.3	Win32	60.15761295	0	84	84	84	1
m	1	1.1522						PASCOLO	p	7	7	baseline	0	parola	1	ong	0	no	AS21F13	21	F	2021-10-13_16h35.09.505	THAI_DOC	2021.2.3	Win32	60.15761295	0	85	85	85	1
z	1	1.5943						INSOGNA	np	7	0	baseline	250	nonparola	2	ong	0	no	AS21F13	21	F	2021-10-13_16h35.09.505	THAI_DOC	2021.2.3	Win32	60.15761295	0	86	86	86	1
m	1	1.2374						PATINA	p	6	14	baseline	250	parola	1	ong	0	no	AS21F13	21	F	2021-10-13_16h35.09.505	THAI_DOC	2021.2.3	Win32	60.15761295	0	87	87	87	1
z	1	0.8691						ADOLTO	np	7	0	baseline	0	nonparola	2	ong	0	no	AS21F13	21	F	2021-10-13_16h35.09.505	THAI_DOC	2021.2.3	Win32	60.15761295	0	88	88	88	1
m	1	0.8104						UTENTE	p	6	34	baseline	0	parola	1	ong	0	no	AS21F13	21	F	2021-10-13_16h35.09.505	THAI_DOC	2021.2.3	Win32	60.15761295	0	89	89	89	1
z	1	0.8342						CIPELLA	np	7	0	baseline	500	nonparola	2	ong	0	no	AS21F13	21	F	2021-10-13_16h35.09.505	THAI_DOC	2021.2.3	Win32	60.15761295	0	90	90	90	1
m	1	1.0884						GINEPRO	p	7	10	baseline	0	parola	1	ong	0	no	AS21F13	21	F	2021-10-13_16h35.09.505	THAI_DOC	2021.2.3	Win32	60.15761295	0	91	91	91	1
z	1	1.1015						NONATO	np	6	0	baseline	500	nonparola	2	ong	0	no	AS21F13	21	F	2021-10-13_16h35.09.505	THAI_DOC	2021.2.3	Win32	60.15761295	0	92	92	92	1
m	1	0.7964						CALICE	p	6	10	baseline	0	parola	1	ong	0	no	AS21F13	21	F	2021-10-13_16h35.09.505	THAI_DOC	2021.2.3	Win32	60.15761295	0	93	93	93	1
m	1	0.8584						TORACE	p	6	31	baseline	250	parola	1	ong	0	no	AS21F13	21	F	2021-10-13_16h35.09.505	THAI_DOC	2021.2.3	Win32	60.15761295	0	94	94	94	1
z	0	1.1733						REDINE	p	6	8	baseline	500	parola	1	ong	0	no	AS21F13	21	F	2021-10-13_16h35.09.505	THAI_DOC	2021.2.3	Win32	60.15761295	0	95	95	95	1
m	1	0.7195						GOMITO	p	6	35	baseline	0	parola	1	ong	0	no	AS21F13	21	F	2021-10-13_16h35.09.505	THAI_DOC	2021.2.3	Win32	60.15761295	0	96	96	96	1
z	1	1.2068						INGENSO	np	7	0	baseline	500	nonparola	2	ong	0	no	AS21F13	21	F	2021-10-13_16h35.09.505	THAI_DOC	2021.2.3	Win32	60.15761295	0	97	97	97	1
z	1	1.0622						COVALLO	np	7	0	baseline	250	nonparola	2	ong	0	no	AS21F13	21	F	2021-10-13_16h35.09.505	THAI_DOC	2021.2.3	Win32	60.15761295	0	98	98	98	1
m	1	0.7918						MONACO	p	6	24	baseline	250	parola	1	ong	0	no	AS21F13	21	F	2021-10-13_16h35.09.505	THAI_DOC	2021.2.3	Win32	60.15761295	0	99	99	99	1
	0							DILUVIO	p	7	34	monitoring	0	parola	1	ong	0	no	AS21F13	21	F	2021-10-13_16h35.09.505	THAI_DOC	2021.2.3	Win32	60.15761295						0	0	0	0	1
	0							PADATO	np	6	0	monitoring	250	nonparola	2	ong	0	no	AS21F13	21	F	2021-10-13_16h35.09.505	THAI_DOC	2021.2.3	Win32	60.15761295						0	1	1	1	1
	0							STIVALE	p	7	10	monitoring	0	parola	1	ong	0	no	AS21F13	21	F	2021-10-13_16h35.09.505	THAI_DOC	2021.2.3	Win32	60.15761295						0	2	2	2	1
	0							BAMMINO	np	7	0	monitoring	0	nonparola	2	ong	0	no	AS21F13	21	F	2021-10-13_16h35.09.505	THAI_DOC	2021.2.3	Win32	60.15761295						0	3	3	3	1
	0							NUDOLA	np	6	0	monitoring	250	nonparola	2	ong	0	no	AS21F13	21	F	2021-10-13_16h35.09.505	THAI_DOC	2021.2.3	Win32	60.15761295						0	4	4	4	1
	0							ZAMPINO	p	7	6	monitoring	500	parola	1	ong	0	no	AS21F13	21	F	2021-10-13_16h35.09.505	THAI_DOC	2021.2.3	Win32	60.15761295						0	5	5	5	1
	0							CALDAIA	p	7	12	monitoring	250	parola	1	ong	0	no	AS21F13	21	F	2021-10-13_16h35.09.505	THAI_DOC	2021.2.3	Win32	60.15761295						0	6	6	6	1
	0							FULGINE	np	7	0	monitoring	0	nonparola	2	ong	0	no	AS21F13	21	F	2021-10-13_16h35.09.505	THAI_DOC	2021.2.3	Win32	60.15761295						0	7	7	7	1
	0							URANIO	p	6	9	monitoring	250	parola	1	ong	0	no	AS21F13	21	F	2021-10-13_16h35.09.505	THAI_DOC	2021.2.3	Win32	60.15761295						0	8	8	8	1
z	1	1.174						APISSO	np	6	0	monitoring	500	nonparola	2	ong	0	no	AS21F13	21	F	2021-10-13_16h35.09.505	THAI_DOC	2021.2.3	Win32	60.15761295						0	9	9	9	1
z	0	1.2057						CAGERMA	np	7	0	monitoring	0	l	2	pmcue	0	no	AS21F13	21	F	2021-10-13_16h35.09.505	THAI_DOC	2021.2.3	Win32	60.15761295						0	10	10	10	1
m	1	0.8683						TAZZINA	p	7	10	monitoring	250	parola	1	ong	0	no	AS21F13	21	F	2021-10-13_16h35.09.505	THAI_DOC	2021.2.3	Win32	60.15761295						0	11	11	11	1
m	1	1.1746						VAPORE	p	6	40	monitoring	0	parola	1	ong	0	no	AS21F13	21	F	2021-10-13_16h35.09.505	THAI_DOC	2021.2.3	Win32	60.15761295						0	12	12	12	1
z	1	1.1693						FEDORE	np	6	0	monitoring	250	nonparola	2	ong	0	no	AS21F13	21	F	2021-10-13_16h35.09.505	THAI_DOC	2021.2.3	Win32	60.15761295						0	13	13	13	1
m	1	1.6342						MONTONE	p	7	8	monitoring	250	parola	1	ong	0	no	AS21F13	21	F	2021-10-13_16h35.09.505	THAI_DOC	2021.2.3	Win32	60.15761295						0	14	14	14	1
m	0	1.0496						CANEZZA	np	7	0	monitoring	0	nonparola	2	ong	0	no	AS21F13	21	F	2021-10-13_16h35.09.505	THAI_DOC	2021.2.3	Win32	60.15761295						0	15	15	15	1
z	1	1.4335						RAGINA	np	6	0	monitoring	250	nonparola	2	ong	0	no	AS21F13	21	F	2021-10-13_16h35.09.505	THAI_DOC	2021.2.3	Win32	60.15761295						0	16	16	16	1
m	1	1.1914						AGNELLO	p	7	17	monitoring	250	parola	1	ong	0	no	AS21F13	21	F	2021-10-13_16h35.09.505	THAI_DOC	2021.2.3	Win32	60.15761295						0	17	17	17	1
z	1	1.5476						PINARIO	np	7	0	monitoring	250	nonparola	2	ong	0	no	AS21F13	21	F	2021-10-13_16h35.09.505	THAI_DOC	2021.2.3	Win32	60.15761295						0	18	18	18	1
m	0	1.2754						INDANO	np	6	0	monitoring	500	nonparola	2	ong	0	no	AS21F13	21	F	2021-10-13_16h35.09.505	THAI_DOC	2021.2.3	Win32	60.15761295						0	19	19	19	1
m	1	1.1001						BISTURI	p	7	8	monitoring	250	parola	1	ong	0	no	AS21F13	21	F	2021-10-13_16h35.09.505	THAI_DOC	2021.2.3	Win32	60.15761295						0	20	20	20	1
z	1	1.8577						SECONTO	np	7	0	monitoring	250	nonparola	2	ong	0	no	AS21F13	21	F	2021-10-13_16h35.09.505	THAI_DOC	2021.2.3	Win32	60.15761295						0	21	21	21	1
l	1	1.1181						POMATA	p	6	0	monitoring	500	l	1	pmcue	0	no	AS21F13	21	F	2021-10-13_16h35.09.505	THAI_DOC	2021.2.3	Win32	60.15761295						0	22	22	22	1
	0							UMETTA	np	6	0	monitoring	250	nonparola	2	ong	0	no	AS21F13	21	F	2021-10-13_16h35.09.505	THAI_DOC	2021.2.3	Win32	60.15761295						0	23	23	23	1
m	1	0.8944						FRUSCIO	p	7	9	monitoring	0	parola	1	ong	0	no	AS21F13	21	F	2021-10-13_16h35.09.505	THAI_DOC	2021.2.3	Win32	60.15761295						0	24	24	24	1
z	0	1.7205						ORDIGNO	p	7	15	monitoring	250	parola	1	ong	0	no	AS21F13	21	F	2021-10-13_16h35.09.505	THAI_DOC	2021.2.3	Win32	60.15761295						0	25	25	25	1
m	0	1.72						METALO	np	6	0	monitoring	0	nonparola	2	ong	0	no	AS21F13	21	F	2021-10-13_16h35.09.505	THAI_DOC	2021.2.3	Win32	60.15761295						0	26	26	26	1
z	1	0.9773						GAVERA	np	6	0	monitoring	500	nonparola	2	ong	0	no	AS21F13	21	F	2021-10-13_16h35.09.505	THAI_DOC	2021.2.3	Win32	60.15761295						0	27	27	27	1
m	1	1.2433						INSERTO	p	7	9	monitoring	0	parola	1	ong	0	no	AS21F13	21	F	2021-10-13_16h35.09.505	THAI_DOC	2021.2.3	Win32	60.15761295						0	28	28	28	1
m	1	1.1668						VICARIO	p	7	9	monitoring	500	parola	1	ong	0	no	AS21F13	21	F	2021-10-13_16h35.09.505	THAI_DOC	2021.2.3	Win32	60.15761295						0	29	29	29	1
z	1	1.0043						ACENDA	np	6	0	monitoring	0	nonparola	2	ong	0	no	AS21F13	21	F	2021-10-13_16h35.09.505	THAI_DOC	2021.2.3	Win32	60.15761295						0	30	30	30	1
m	1	1.1422						DECADE	p	6	7	monitoring	0	parola	1	ong	0	no	AS21F13	21	F	2021-10-13_16h35.09.505	THAI_DOC	2021.2.3	Win32	60.15761295						0	31	31	31	1
z	1	1.783						PALETE	np	6	0	monitoring	500	nonparola	2	ong	0	no	AS21F13	21	F	2021-10-13_16h35.09.505	THAI_DOC	2021.2.3	Win32	60.15761295						0	32	32	32	1
m	1	1.4035						SENAPE	p	6	17	monitoring	500	parola	1	ong	0	no	AS21F13	21	F	2021-10-13_16h35.09.505	THAI_DOC	2021.2.3	Win32	60.15761295						0	33	33	33	1
z	1	1.5236						TENTONO	np	7	0	monitoring	0	nonparola	2	ong	0	no	AS21F13	21	F	2021-10-13_16h35.09.505	THAI_DOC	2021.2.3	Win32	60.15761295						0	34	34	34	1
l	1	1.2161						MANICO	p	6	12	monitoring	0	l	1	pmcue	0	no	AS21F13	21	F	2021-10-13_16h35.09.505	THAI_DOC	2021.2.3	Win32	60.15761295						0	35	35	35	1
m	1	1.2						GETTONE	p	7	5	monitoring	250	parola	1	ong	0	no	AS21F13	21	F	2021-10-13_16h35.09.505	THAI_DOC	2021.2.3	Win32	60.15761295						0	36	36	36	1
z	1	1.2672						CALERA	np	6	0	monitoring	500	nonparola	2	ong	0	no	AS21F13	21	F	2021-10-13_16h35.09.505	THAI_DOC	2021.2.3	Win32	60.15761295						0	37	37	37	1
m	1	0.9092						USTIONE	p	7	20	monitoring	500	parola	1	ong	0	no	AS21F13	21	F	2021-10-13_16h35.09.505	THAI_DOC	2021.2.3	Win32	60.15761295						0	38	38	38	1
m	1	1.688						LEGNAME	p	7	7	monitoring	0	parola	1	ong	0	no	AS21F13	21	F	2021-10-13_16h35.09.505	THAI_DOC	2021.2.3	Win32	60.15761295						0	39	39	39	1
z	1	1.5088						MODIVO	np	6	0	monitoring	0	nonparola	2	ong	0	no	AS21F13	21	F	2021-10-13_16h35.09.505	THAI_DOC	2021.2.3	Win32	60.15761295						0	40	40	40	1
m	1	1.1753						RADURA	p	6	9	monitoring	0	parola	1	ong	0	no	AS21F13	21	F	2021-10-13_16h35.09.505	THAI_DOC	2021.2.3	Win32	60.15761295						0	41	41	41	1
z	1	1.6692						TUANTO	np	6	0	monitoring	250	nonparola	2	ong	0	no	AS21F13	21	F	2021-10-13_16h35.09.505	THAI_DOC	2021.2.3	Win32	60.15761295						0	42	42	42	1
m	1	1.5352						PICCONE	p	7	11	monitoring	0	parola	1	ong	0	no	AS21F13	21	F	2021-10-13_16h35.09.505	THAI_DOC	2021.2.3	Win32	60.15761295						0	43	43	43	1
	0							LACREME	np	7	0	monitoring	250	nonparola	2	ong	0	no	AS21F13	21	F	2021-10-13_16h35.09.505	THAI_DOC	2021.2.3	Win32	60.15761295						0	44	44	44	1
z	1	1.4993						DILITTA	np	7	0	monitoring	500	nonparola	2	ong	0	no	AS21F13	21	F	2021-10-13_16h35.09.505	THAI_DOC	2021.2.3	Win32	60.15761295						0	45	45	45	1
l	1	1.4202						TOMANTE	np	7	0	monitoring	0	l	2	pmcue	0	no	AS21F13	21	F	2021-10-13_16h35.09.505	THAI_DOC	2021.2.3	Win32	60.15761295						0	46	46	46	1
m	1	0.7942						OTTONE	p	6	17	monitoring	500	parola	1	ong	0	no	AS21F13	21	F	2021-10-13_16h35.09.505	THAI_DOC	2021.2.3	Win32	60.15761295						0	47	47	47	1
m	1	1.039						GAZEBO	p	6	8	monitoring	0	parola	1	ong	0	no	AS21F13	21	F	2021-10-13_16h35.09.505	THAI_DOC	2021.2.3	Win32	60.15761295						0	48	48	48	1
z	1	1.4665						NENICO	np	6	0	monitoring	250	nonparola	2	ong	0	no	AS21F13	21	F	2021-10-13_16h35.09.505	THAI_DOC	2021.2.3	Win32	60.15761295						0	49	49	49	1
m	1	1.3647						ARPIONE	p	7	12	monitoring	250	parola	1	ong	0	no	AS21F13	21	F	2021-10-13_16h35.09.505	THAI_DOC	2021.2.3	Win32	60.15761295						0	50	50	50	1
z	1	1.7722						VANIGIA	np	7	0	monitoring	500	nonparola	2	ong	0	no	AS21F13	21	F	2021-10-13_16h35.09.505	THAI_DOC	2021.2.3	Win32	60.15761295						0	51	51	51	1
z	1	1.5786						EBLISSE	np	7	0	monitoring	0	nonparola	2	ong	0	no	AS21F13	21	F	2021-10-13_16h35.09.505	THAI_DOC	2021.2.3	Win32	60.15761295						0	52	52	52	1
m	1	1.2803						CARTINA	p	7	13	monitoring	250	parola	1	ong	0	no	AS21F13	21	F	2021-10-13_16h35.09.505	THAI_DOC	2021.2.3	Win32	60.15761295						0	53	53	53	1
z	1	1.7809						TECITA	np	6	0	monitoring	500	nonparola	2	ong	0	no	AS21F13	21	F	2021-10-13_16h35.09.505	THAI_DOC	2021.2.3	Win32	60.15761295						0	54	54	54	1
m	1	0.9313						FELINO	p	6	9	monitoring	500	parola	1	ong	0	no	AS21F13	21	F	2021-10-13_16h35.09.505	THAI_DOC	2021.2.3	Win32	60.15761295						0	55	55	55	1
z	1	1.3115						GINEVRO	np	7	0	monitoring	250	nonparola	2	ong	0	no	AS21F13	21	F	2021-10-13_16h35.09.505	THAI_DOC	2021.2.3	Win32	60.15761295						0	56	56	56	1
z	1	1.342						ELANCO	np	6	0	monitoring	250	nonparola	2	ong	0	no	AS21F13	21	F	2021-10-13_16h35.09.505	THAI_DOC	2021.2.3	Win32	60.15761295						0	57	57	57	1
m	1	1.1828						BIDONE	p	6	13	monitoring	0	parola	1	ong	0	no	AS21F13	21	F	2021-10-13_16h35.09.505	THAI_DOC	2021.2.3	Win32	60.15761295						0	58	58	58	1
z	0	1.5495						LEMURE	p	6	3	monitoring	500	parola	1	ong	0	no	AS21F13	21	F	2021-10-13_16h35.09.505	THAI_DOC	2021.2.3	Win32	60.15761295						0	59	59	59	1
l	1	1.0566						SAGOMA	p	6	0	monitoring	250	l	1	pmcue	0	no	AS21F13	21	F	2021-10-13_16h35.09.505	THAI_DOC	2021.2.3	Win32	60.15761295						0	60	60	60	1
	0							REPERTO	p	7	7	monitoring	0	parola	1	ong	0	no	AS21F13	21	F	2021-10-13_16h35.09.505	THAI_DOC	2021.2.3	Win32	60.15761295						0	61	61	61	1
z	1	1.0145						MIDULLO	np	7	0	monitoring	250	nonparola	2	ong	0	no	AS21F13	21	F	2021-10-13_16h35.09.505	THAI_DOC	2021.2.3	Win32	60.15761295						0	62	62	62	1
z	1	1.5514						DANNOLA	np	7	0	monitoring	500	nonparola	2	ong	0	no	AS21F13	21	F	2021-10-13_16h35.09.505	THAI_DOC	2021.2.3	Win32	60.15761295						0	63	63	63	1
m	1	0.8379						ORFANO	p	6	9	monitoring	500	parola	1	ong	0	no	AS21F13	21	F	2021-10-13_16h35.09.505	THAI_DOC	2021.2.3	Win32	60.15761295						0	64	64	64	1
z	1	1.3209						BANENA	np	6	0	monitoring	250	nonparola	2	ong	0	no	AS21F13	21	F	2021-10-13_16h35.09.505	THAI_DOC	2021.2.3	Win32	60.15761295						0	65	65	65	1
z	1	1.4855						FERPATA	np	7	0	monitoring	0	nonparola	2	ong	0	no	AS21F13	21	F	2021-10-13_16h35.09.505	THAI_DOC	2021.2.3	Win32	60.15761295						0	66	66	66	1
m	1	1.0921						NEURONE	p	7	11	monitoring	250	parola	1	ong	0	no	AS21F13	21	F	2021-10-13_16h35.09.505	THAI_DOC	2021.2.3	Win32	60.15761295						0	67	67	67	1
m	0	0.8604						LATTERA	np	7	0	monitoring	500	nonparola	2	ong	0	no	AS21F13	21	F	2021-10-13_16h35.09.505	THAI_DOC	2021.2.3	Win32	60.15761295						0	68	68	68	1
m	0	1.0562						GESIONE	np	7	0	monitoring	500	nonparola	2	ong	0	no	AS21F13	21	F	2021-10-13_16h35.09.505	THAI_DOC	2021.2.3	Win32	60.15761295						0	69	69	69	1
m	1	1.2138						PEDANA	p	6	18	monitoring	500	parola	1	ong	0	no	AS21F13	21	F	2021-10-13_16h35.09.505	THAI_DOC	2021.2.3	Win32	60.15761295						0	70	70	70	1
z	0	1.1311						MACIATA	np	7	0	monitoring	500	l	2	pmcue	0	no	AS21F13	21	F	2021-10-13_16h35.09.505	THAI_DOC	2021.2.3	Win32	60.15761295						0	71	71	71	1
z	1	1.8613						FIOLINO	np	7	0	monitoring	250	nonparola	2	ong	0	no	AS21F13	21	F	2021-10-13_16h35.09.505	THAI_DOC	2021.2.3	Win32	60.15761295						0	72	72	72	1
m	1	1.1764						INGORGO	p	7	16	monitoring	0	parola	1	ong	0	no	AS21F13	21	F	2021-10-13_16h35.09.505	THAI_DOC	2021.2.3	Win32	60.15761295						0	73	73	73	1
z	1	1.4072						IMPORO	np	6	0	monitoring	250	nonparola	2	ong	0	no	AS21F13	21	F	2021-10-13_16h35.09.505	THAI_DOC	2021.2.3	Win32	60.15761295						0	74	74	74	1
m	1	0.8065						NOBILE	p	6	29	monitoring	500	parola	1	ong	0	no	AS21F13	21	F	2021-10-13_16h35.09.505	THAI_DOC	2021.2.3	Win32	60.15761295						0	75	75	75	1
m	1	1.3596						MINIERA	p	7	19	monitoring	500	parola	1	ong	0	no	AS21F13	21	F	2021-10-13_16h35.09.505	THAI_DOC	2021.2.3	Win32	60.15761295						0	76	76	76	1
z	1	1.1118						ALLARVE	np	7	0	monitoring	500	nonparola	2	ong	0	no	AS21F13	21	F	2021-10-13_16h35.09.505	THAI_DOC	2021.2.3	Win32	60.15761295						0	77	77	77	1
z	1	1.4642						DIBANO	np	6	0	monitoring	250	nonparola	2	ong	0	no	AS21F13	21	F	2021-10-13_16h35.09.505	THAI_DOC	2021.2.3	Win32	60.15761295						0	78	78	78	1
m	1	0.8439						FAGOTTO	p	7	7	monitoring	0	parola	1	ong	0	no	AS21F13	21	F	2021-10-13_16h35.09.505	THAI_DOC	2021.2.3	Win32	60.15761295						0	79	79	79	1
m	1	0.9186						PALUDE	p	6	13	monitoring	0	parola	1	ong	0	no	AS21F13	21	F	2021-10-13_16h35.09.505	THAI_DOC	2021.2.3	Win32	60.15761295						0	80	80	80	1
z	1	1.3685						MUDINO	np	6	0	monitoring	500	nonparola	2	ong	0	no	AS21F13	21	F	2021-10-13_16h35.09.505	THAI_DOC	2021.2.3	Win32	60.15761295						0	81	81	81	1
z	1	1.3568						ESTEBA	np	6	0	monitoring	500	nonparola	2	ong	0	no	AS21F13	21	F	2021-10-13_16h35.09.505	THAI_DOC	2021.2.3	Win32	60.15761295						0	82	82	82	1
l	1	1.1533						MANTIDE	p	7	9	monitoring	250	l	1	pmcue	0	no	AS21F13	21	F	2021-10-13_16h35.09.505	THAI_DOC	2021.2.3	Win32	60.15761295						0	83	83	83	1
m	1	0.9547						UVETTA	p	6	11	monitoring	500	parola	1	ong	0	no	AS21F13	21	F	2021-10-13_16h35.09.505	THAI_DOC	2021.2.3	Win32	60.15761295						0	84	84	84	1
m	1	1.1941						ESILIO	p	6	41	monitoring	250	parola	1	ong	0	no	AS21F13	21	F	2021-10-13_16h35.09.505	THAI_DOC	2021.2.3	Win32	60.15761295						0	85	85	85	1
z	1	1.3733						RECRUTA	np	7	0	monitoring	500	nonparola	2	ong	0	no	AS21F13	21	F	2021-10-13_16h35.09.505	THAI_DOC	2021.2.3	Win32	60.15761295						0	86	86	86	1
m	1	0.7745						TIMONE	p	7	31	monitoring	250	parola	1	ong	0	no	AS21F13	21	F	2021-10-13_16h35.09.505	THAI_DOC	2021.2.3	Win32	60.15761295						0	87	87	87	1
m	1	0.6854						CAVOLO	p	6	13	monitoring	0	parola	1	ong	0	no	AS21F13	21	F	2021-10-13_16h35.09.505	THAI_DOC	2021.2.3	Win32	60.15761295						0	88	88	88	1
z	1	1.0219						NOTTARE	np	7	0	monitoring	500	nonparola	2	ong	0	no	AS21F13	21	F	2021-10-13_16h35.09.505	THAI_DOC	2021.2.3	Win32	60.15761295						0	89	89	89	1
m	1	1.3831						LICHENE	p	7	7	monitoring	0	parola	1	ong	0	no	AS21F13	21	F	2021-10-13_16h35.09.505	THAI_DOC	2021.2.3	Win32	60.15761295						0	90	90	90	1
z	1	1.2704						PUSTINO	np	7	0	monitoring	500	nonparola	2	ong	0	no	AS21F13	21	F	2021-10-13_16h35.09.505	THAI_DOC	2021.2.3	Win32	60.15761295						0	91	91	91	1
m	1	1.3058						MULINO	p	6	7	monitoring	0	parola	1	ong	0	no	AS21F13	21	F	2021-10-13_16h35.09.505	THAI_DOC	2021.2.3	Win32	60.15761295						0	92	92	92	1
z	1	1.3894						VAROLO	np	6	0	monitoring	0	nonparola	2	ong	0	no	AS21F13	21	F	2021-10-13_16h35.09.505	THAI_DOC	2021.2.3	Win32	60.15761295						0	93	93	93	1
l	1	1.143						ENIGMA	p	6	9	monitoring	500	l	1	pmcue	0	no	AS21F13	21	F	2021-10-13_16h35.09.505	THAI_DOC	2021.2.3	Win32	60.15761295						0	94	94	94	1
m	1	0.8478						NARICE	p	6	15	monitoring	250	parola	1	ong	0	no	AS21F13	21	F	2021-10-13_16h35.09.505	THAI_DOC	2021.2.3	Win32	60.15761295						0	95	95	95	1
z	1	1.0148						CAVIDE	np	6	0	monitoring	500	nonparola	2	ong	0	no	AS21F13	21	F	2021-10-13_16h35.09.505	THAI_DOC	2021.2.3	Win32	60.15761295						0	96	96	96	1
z	1	1.1164						VOLACE	np	6	0	monitoring	0	nonparola	2	ong	0	no	AS21F13	21	F	2021-10-13_16h35.09.505	THAI_DOC	2021.2.3	Win32	60.15761295						0	97	97	97	1
m	0	1.1405						SADICE	np	6	0	monitoring	0	nonparola	2	ong	0	no	AS21F13	21	F	2021-10-13_16h35.09.505	THAI_DOC	2021.2.3	Win32	60.15761295						0	98	98	98	1
m	1	0.903						VORTICE	p	7	14	monitoring	250	parola	1	ong	0	no	AS21F13	21	F	2021-10-13_16h35.09.505	THAI_DOC	2021.2.3	Win32	60.15761295						0	99	99	99	1
																			AS21F13	21	F	2021-10-13_16h35.09.505	THAI_DOC	2021.2.3	Win32	60.15761295											y	1	6.3028	n	1	4.8298	n	1	2.4293
