# Supplementary material for: Thinking about it: the impact of COVID-19-related stimuli on prospective memory
Source: PeerJ. 2023 Nov 16;11:e16389. doi: 10.7717/peerj.16389 (PMC10657566; doi:10.7717/peerj.16389)
Supplement: Supplemental Information 4 — The raw data from both the task and the questionnaire. Both folders are divided in the three conditions (COV, DOC, and NEGA) depending on the presented video clip. [file peerj-11-16389-s004.zip › Data/RAW_Data_Task/DOC_version/GS26F1_doc.csv]

trial_key.keys	trial_key.corr	trial_key.rt	trials_loop_practice.thisRepN	trials_loop_practice.thisTrialN	trials_loop_practice.thisN	trials_loop_practice.thisIndex	trials_loop_practice.ran	stimolo	parolanonparola	lunghezza	frequenza	blocco	jitter	rispcorr	StimTrig	stim_type	stimulus_after	underline	ID_Soggetto*	Età*	Sesso	date	expName	psychopyVersion	OS	frameRate	trials_loop_baseline.thisRepN	trials_loop_baseline.thisTrialN	trials_loop_baseline.thisN	trials_loop_baseline.thisIndex	trials_loop_baseline.ran	trials_loop_attention.thisRepN	trials_loop_attention.thisTrialN	trials_loop_attention.thisN	trials_loop_attention.thisIndex	trials_loop_attention.ran	neutral1_key.keys	neutral1_key.corr	neutral1_key.rt	neutral1_key_2.keys	neutral1_key_2.corr	neutral1_key_2.rt	neutral1_key_3.keys	neutral1_key_3.corr	neutral1_key_3.rt
m	0	0.9867	0	0	0	0	1	ARANCIA	p	7	31	practice	500	parola	1	ong	0	no	GS26F1	26	F	2021-10-01_18h35.04.947	THAI_DOC	2021.2.3	MacIntel	59.99880002
z	0	0.5335	0	1	1	1	1	RECINA	np	6	0	practice	500	nonparola	2	ong	0	no	GS26F1	26	F	2021-10-01_18h35.04.947	THAI_DOC	2021.2.3	MacIntel	59.99880002
m	1	0.7032	0	2	2	2	1	TUCCANA	np	7	0	practice	250	nonparola	2	ong	0	no	GS26F1	26	F	2021-10-01_18h35.04.947	THAI_DOC	2021.2.3	MacIntel	59.99880002
z	1	0.5827	0	3	3	3	1	PETTINE	p	7	1	practice	0	parola	1	ong	0	no	GS26F1	26	F	2021-10-01_18h35.04.947	THAI_DOC	2021.2.3	MacIntel	59.99880002
m	1	1.117	0	4	4	4	1	INFITO	np	6	0	practice	500	nonparola	2	ong	0	no	GS26F1	26	F	2021-10-01_18h35.04.947	THAI_DOC	2021.2.3	MacIntel	59.99880002
z	1	0.6807	0	5	5	5	1	GIUDICE	p	7	374	practice	500	parola	1	ong	0	no	GS26F1	26	F	2021-10-01_18h35.04.947	THAI_DOC	2021.2.3	MacIntel	59.99880002
z	1	0.6681	0	6	6	6	1	VOLANTE	p	7	89	practice	0	parola	1	ong	0	no	GS26F1	26	F	2021-10-01_18h35.04.947	THAI_DOC	2021.2.3	MacIntel	59.99880002
m	1	0.6508	0	7	7	7	1	CUBELA	np	6	0	practice	250	nonparola	2	ong	0	no	GS26F1	26	F	2021-10-01_18h35.04.947	THAI_DOC	2021.2.3	MacIntel	59.99880002
m	1	0.9061	0	8	8	8	1	LUGGINE	np	7	0	practice	0	nonparola	2	ong	0	no	GS26F1	26	F	2021-10-01_18h35.04.947	THAI_DOC	2021.2.3	MacIntel	59.99880002
z	1	0.6146	0	9	9	9	1	DISEGNO	p	7	201	practice	0	parola	1	ong	0	no	GS26F1	26	F	2021-10-01_18h35.04.947	THAI_DOC	2021.2.3	MacIntel	59.99880002
m	0	0.5863						RELITTO	p	7	8	baseline	500	parola	1	ong	0	no	GS26F1	26	F	2021-10-01_18h35.04.947	THAI_DOC	2021.2.3	MacIntel	59.99880002	0	0	0	0	1
z	1	0.6691						GERANIO	p	7	12	baseline	250	parola	1	ong	0	no	GS26F1	26	F	2021-10-01_18h35.04.947	THAI_DOC	2021.2.3	MacIntel	59.99880002	0	1	1	1	1
m	1	1.0486						VANANGA	np	7	0	baseline	0	nonparola	2	ong	0	no	GS26F1	26	F	2021-10-01_18h35.04.947	THAI_DOC	2021.2.3	MacIntel	59.99880002	0	2	2	2	1
z	1	0.8563						NATICA	p	6	5	baseline	250	parola	1	ong	0	no	GS26F1	26	F	2021-10-01_18h35.04.947	THAI_DOC	2021.2.3	MacIntel	59.99880002	0	3	3	3	1
m	1	0.6821						USTELLO	np	7	0	baseline	500	nonparola	2	ong	0	no	GS26F1	26	F	2021-10-01_18h35.04.947	THAI_DOC	2021.2.3	MacIntel	59.99880002	0	4	4	4	1
z	1	0.9134						METANO	p	6	17	baseline	250	parola	1	ong	0	no	GS26F1	26	F	2021-10-01_18h35.04.947	THAI_DOC	2021.2.3	MacIntel	59.99880002	0	5	5	5	1
m	1	0.8212						FIURIA	np	6	0	baseline	500	nonparola	2	ong	0	no	GS26F1	26	F	2021-10-01_18h35.04.947	THAI_DOC	2021.2.3	MacIntel	59.99880002	0	6	6	6	1
z	1	0.797						SUGHERO	p	7	5	baseline	250	parola	1	ong	0	no	GS26F1	26	F	2021-10-01_18h35.04.947	THAI_DOC	2021.2.3	MacIntel	59.99880002	0	7	7	7	1
m	1	0.6721						PIROTA	np	6	0	baseline	250	nonparola	2	ong	0	no	GS26F1	26	F	2021-10-01_18h35.04.947	THAI_DOC	2021.2.3	MacIntel	59.99880002	0	8	8	8	1
m	1	0.6521						BAMBORA	np	7	0	baseline	0	nonparola	2	ong	0	no	GS26F1	26	F	2021-10-01_18h35.04.947	THAI_DOC	2021.2.3	MacIntel	59.99880002	0	9	9	9	1
z	1	0.7483						PETALO	p	6	27	baseline	250	parola	1	ong	0	no	GS26F1	26	F	2021-10-01_18h35.04.947	THAI_DOC	2021.2.3	MacIntel	59.99880002	0	10	10	10	1
z	1	1.0189						ELMETTO	p	7	5	baseline	0	parola	1	ong	0	no	GS26F1	26	F	2021-10-01_18h35.04.947	THAI_DOC	2021.2.3	MacIntel	59.99880002	0	11	11	11	1
m	1	0.6528						DOBILE	np	6	0	baseline	250	nonparola	2	ong	0	no	GS26F1	26	F	2021-10-01_18h35.04.947	THAI_DOC	2021.2.3	MacIntel	59.99880002	0	12	12	12	1
m	0	0.9506						BAVERO	p	6	7	baseline	0	parola	1	ong	0	no	GS26F1	26	F	2021-10-01_18h35.04.947	THAI_DOC	2021.2.3	MacIntel	59.99880002	0	13	13	13	1
z	1	0.593						VALENZA	p	7	10	baseline	500	parola	1	ong	0	no	GS26F1	26	F	2021-10-01_18h35.04.947	THAI_DOC	2021.2.3	MacIntel	59.99880002	0	14	14	14	1
m	1	0.8334						ORDONE	np	6	0	baseline	250	nonparola	2	ong	0	no	GS26F1	26	F	2021-10-01_18h35.04.947	THAI_DOC	2021.2.3	MacIntel	59.99880002	0	15	15	15	1
m	1	0.8928						TERPONE	np	7	0	baseline	250	nonparola	2	ong	0	no	GS26F1	26	F	2021-10-01_18h35.04.947	THAI_DOC	2021.2.3	MacIntel	59.99880002	0	16	16	16	1
z	1	0.6334						INCHINO	p	7	10	baseline	250	parola	1	ong	0	no	GS26F1	26	F	2021-10-01_18h35.04.947	THAI_DOC	2021.2.3	MacIntel	59.99880002	0	17	17	17	1
z	1	0.8554						ETTARO	p	6	31	baseline	0	parola	1	ong	0	no	GS26F1	26	F	2021-10-01_18h35.04.947	THAI_DOC	2021.2.3	MacIntel	59.99880002	0	18	18	18	1
m	1	0.6027						LUVACA	np	6	0	baseline	250	nonparola	2	ong	0	no	GS26F1	26	F	2021-10-01_18h35.04.947	THAI_DOC	2021.2.3	MacIntel	59.99880002	0	19	19	19	1
z	1	0.6522						DUETTO	p	6	23	baseline	500	parola	1	ong	0	no	GS26F1	26	F	2021-10-01_18h35.04.947	THAI_DOC	2021.2.3	MacIntel	59.99880002	0	20	20	20	1
m	1	0.6991						PUPILE	np	6	0	baseline	250	nonparola	2	ong	0	no	GS26F1	26	F	2021-10-01_18h35.04.947	THAI_DOC	2021.2.3	MacIntel	59.99880002	0	21	21	21	1
m	1	0.6509						STOVACO	np	7	0	baseline	0	nonparola	2	ong	0	no	GS26F1	26	F	2021-10-01_18h35.04.947	THAI_DOC	2021.2.3	MacIntel	59.99880002	0	22	22	22	1
m	0	0.6141						BARILE	p	6	7	baseline	500	parola	1	ong	0	no	GS26F1	26	F	2021-10-01_18h35.04.947	THAI_DOC	2021.2.3	MacIntel	59.99880002	0	23	23	23	1
m	1	0.6545						RANAIO	np	6	0	baseline	250	nonparola	2	ong	0	no	GS26F1	26	F	2021-10-01_18h35.04.947	THAI_DOC	2021.2.3	MacIntel	59.99880002	0	24	24	24	1
z	1	0.5898						CAVERNA	p	7	14	baseline	250	parola	1	ong	0	no	GS26F1	26	F	2021-10-01_18h35.04.947	THAI_DOC	2021.2.3	MacIntel	59.99880002	0	25	25	25	1
m	1	0.6649						ROTOIA	np	7	0	baseline	500	nonparola	2	ong	0	no	GS26F1	26	F	2021-10-01_18h35.04.947	THAI_DOC	2021.2.3	MacIntel	59.99880002	0	26	26	26	1
m	0	0.9674						ALTURA	p	6	8	baseline	500	parola	1	ong	0	no	GS26F1	26	F	2021-10-01_18h35.04.947	THAI_DOC	2021.2.3	MacIntel	59.99880002	0	27	27	27	1
z	1	0.5831						DIPINTO	p	7	21	baseline	0	parola	1	ong	0	no	GS26F1	26	F	2021-10-01_18h35.04.947	THAI_DOC	2021.2.3	MacIntel	59.99880002	0	28	28	28	1
z	1	0.5538						LEGUME	p	6	11	baseline	250	parola	1	ong	0	no	GS26F1	26	F	2021-10-01_18h35.04.947	THAI_DOC	2021.2.3	MacIntel	59.99880002	0	29	29	29	1
m	1	0.6696						FEDINO	np	6	0	baseline	500	nonparola	2	ong	0	no	GS26F1	26	F	2021-10-01_18h35.04.947	THAI_DOC	2021.2.3	MacIntel	59.99880002	0	30	30	30	1
z	1	0.6163						MENSOLA	p	7	7	baseline	0	parola	1	ong	0	no	GS26F1	26	F	2021-10-01_18h35.04.947	THAI_DOC	2021.2.3	MacIntel	59.99880002	0	31	31	31	1
m	1	0.805						ALCUME	np	6	0	baseline	500	nonparola	2	ong	0	no	GS26F1	26	F	2021-10-01_18h35.04.947	THAI_DOC	2021.2.3	MacIntel	59.99880002	0	32	32	32	1
z	1	0.8184						INNESTO	p	6	13	baseline	0	parola	1	ong	0	no	GS26F1	26	F	2021-10-01_18h35.04.947	THAI_DOC	2021.2.3	MacIntel	59.99880002	0	33	33	33	1
m	1	0.7499						LAVENDA	np	7	0	baseline	0	nonparola	2	ong	0	no	GS26F1	26	F	2021-10-01_18h35.04.947	THAI_DOC	2021.2.3	MacIntel	59.99880002	0	34	34	34	1
z	1	0.9217						SLAVINA	p	7	5	baseline	500	parola	1	ong	0	no	GS26F1	26	F	2021-10-01_18h35.04.947	THAI_DOC	2021.2.3	MacIntel	59.99880002	0	35	35	35	1
z	1	0.7646						ORMONE	p	6	6	baseline	500	parola	1	ong	0	no	GS26F1	26	F	2021-10-01_18h35.04.947	THAI_DOC	2021.2.3	MacIntel	59.99880002	0	36	36	36	1
m	1	0.6711						UMIONE	np	6	0	baseline	0	nonparola	2	ong	0	no	GS26F1	26	F	2021-10-01_18h35.04.947	THAI_DOC	2021.2.3	MacIntel	59.99880002	0	37	37	37	1
z	1	0.6523						SALAME	p	6	14	baseline	0	parola	1	ong	0	no	GS26F1	26	F	2021-10-01_18h35.04.947	THAI_DOC	2021.2.3	MacIntel	59.99880002	0	38	38	38	1
m	1	0.7849						GANDOLA	np	7	0	baseline	500	nonparola	2	ong	0	no	GS26F1	26	F	2021-10-01_18h35.04.947	THAI_DOC	2021.2.3	MacIntel	59.99880002	0	39	39	39	1
z	0	0.6504						DIGEGNO	np	7	0	baseline	500	nonparola	2	ong	0	no	GS26F1	26	F	2021-10-01_18h35.04.947	THAI_DOC	2021.2.3	MacIntel	59.99880002	0	40	40	40	1
m	1	0.7175						BACRECA	np	7	0	baseline	0	nonparola	2	ong	0	no	GS26F1	26	F	2021-10-01_18h35.04.947	THAI_DOC	2021.2.3	MacIntel	59.99880002	0	41	41	41	1
z	1	0.7504						RUDERE	p	6	8	baseline	250	parola	1	ong	0	no	GS26F1	26	F	2021-10-01_18h35.04.947	THAI_DOC	2021.2.3	MacIntel	59.99880002	0	42	42	42	1
m	1	0.7148						OSCITE	np	6	0	baseline	250	nonparola	2	ong	0	no	GS26F1	26	F	2021-10-01_18h35.04.947	THAI_DOC	2021.2.3	MacIntel	59.99880002	0	43	43	43	1
z	1	0.5977						NETTARE	p	7	14	baseline	500	parola	1	ong	0	no	GS26F1	26	F	2021-10-01_18h35.04.947	THAI_DOC	2021.2.3	MacIntel	59.99880002	0	44	44	44	1
m	1	0.7972						PENTERA	np	7	0	baseline	0	nonparola	2	ong	0	no	GS26F1	26	F	2021-10-01_18h35.04.947	THAI_DOC	2021.2.3	MacIntel	59.99880002	0	45	45	45	1
m	1	0.6496						NEBOZIO	np	7	0	baseline	250	nonparola	2	ong	0	no	GS26F1	26	F	2021-10-01_18h35.04.947	THAI_DOC	2021.2.3	MacIntel	59.99880002	0	46	46	46	1
z	1	0.6905						ZATTERA	p	7	14	baseline	500	parola	1	ong	0	no	GS26F1	26	F	2021-10-01_18h35.04.947	THAI_DOC	2021.2.3	MacIntel	59.99880002	0	47	47	47	1
z	1	0.7331						LAMIERA	p	7	11	baseline	500	parola	1	ong	0	no	GS26F1	26	F	2021-10-01_18h35.04.947	THAI_DOC	2021.2.3	MacIntel	59.99880002	0	48	48	48	1
m	1	0.8671						CULINA	np	6	0	baseline	500	nonparola	2	ong	0	no	GS26F1	26	F	2021-10-01_18h35.04.947	THAI_DOC	2021.2.3	MacIntel	59.99880002	0	49	49	49	1
z	1	0.8637						FALANGE	p	7	9	baseline	250	parola	1	ong	0	no	GS26F1	26	F	2021-10-01_18h35.04.947	THAI_DOC	2021.2.3	MacIntel	59.99880002	0	50	50	50	1
z	1	0.6237						PEDALE	p	6	16	baseline	500	parola	1	ong	0	no	GS26F1	26	F	2021-10-01_18h35.04.947	THAI_DOC	2021.2.3	MacIntel	59.99880002	0	51	51	51	1
m	1	1.0253						METARDO	np	7	0	baseline	500	nonparola	2	ong	0	no	GS26F1	26	F	2021-10-01_18h35.04.947	THAI_DOC	2021.2.3	MacIntel	59.99880002	0	52	52	52	1
z	1	0.7355						EMPORIO	p	7	3	baseline	250	parola	1	ong	0	no	GS26F1	26	F	2021-10-01_18h35.04.947	THAI_DOC	2021.2.3	MacIntel	59.99880002	0	53	53	53	1
m	1	0.7179						TAPORE	np	6	0	baseline	0	nonparola	2	ong	0	no	GS26F1	26	F	2021-10-01_18h35.04.947	THAI_DOC	2021.2.3	MacIntel	59.99880002	0	54	54	54	1
m	1	0.6995						DENTIDE	np	7	0	baseline	250	nonparola	2	ong	0	no	GS26F1	26	F	2021-10-01_18h35.04.947	THAI_DOC	2021.2.3	MacIntel	59.99880002	0	55	55	55	1
m	1	0.6831						SEPERTO	np	7	0	baseline	500	nonparola	2	ong	0	no	GS26F1	26	F	2021-10-01_18h35.04.947	THAI_DOC	2021.2.3	MacIntel	59.99880002	0	56	56	56	1
z	1	0.7019						MUCOSA	p	6	6	baseline	500	parola	1	ong	0	no	GS26F1	26	F	2021-10-01_18h35.04.947	THAI_DOC	2021.2.3	MacIntel	59.99880002	0	57	57	57	1
m	1	0.7018						BECULLA	np	7	0	baseline	250	nonparola	2	ong	0	no	GS26F1	26	F	2021-10-01_18h35.04.947	THAI_DOC	2021.2.3	MacIntel	59.99880002	0	58	58	58	1
m	0	0.6803						FUCINA	p	6	8	baseline	250	parola	1	ong	0	no	GS26F1	26	F	2021-10-01_18h35.04.947	THAI_DOC	2021.2.3	MacIntel	59.99880002	0	59	59	59	1
z	1	0.7719						ECLISSI	p	7	5	baseline	0	parola	1	ong	0	no	GS26F1	26	F	2021-10-01_18h35.04.947	THAI_DOC	2021.2.3	MacIntel	59.99880002	0	60	60	60	1
z	1	0.8068						TROFEO	p	6	23	baseline	250	parola	1	ong	0	no	GS26F1	26	F	2021-10-01_18h35.04.947	THAI_DOC	2021.2.3	MacIntel	59.99880002	0	61	61	61	1
z	1	0.9829						ROTTAME	p	7	7	baseline	0	parola	1	ong	0	no	GS26F1	26	F	2021-10-01_18h35.04.947	THAI_DOC	2021.2.3	MacIntel	59.99880002	0	62	62	62	1
m	1	0.6716						MENDOLO	np	7	0	baseline	500	nonparola	2	ong	0	no	GS26F1	26	F	2021-10-01_18h35.04.947	THAI_DOC	2021.2.3	MacIntel	59.99880002	0	63	63	63	1
m	1	0.7976						ARSINE	np	6	0	baseline	250	nonparola	2	ong	0	no	GS26F1	26	F	2021-10-01_18h35.04.947	THAI_DOC	2021.2.3	MacIntel	59.99880002	0	64	64	64	1
z	1	0.7341						TISANA	p	6	7	baseline	0	parola	1	ong	0	no	GS26F1	26	F	2021-10-01_18h35.04.947	THAI_DOC	2021.2.3	MacIntel	59.99880002	0	65	65	65	1
m	1	0.7741						ORLINO	np	6	0	baseline	0	nonparola	2	ong	0	no	GS26F1	26	F	2021-10-01_18h35.04.947	THAI_DOC	2021.2.3	MacIntel	59.99880002	0	66	66	66	1
z	1	1.0828						ARINGA	p	6	9	baseline	500	parola	1	ong	0	no	GS26F1	26	F	2021-10-01_18h35.04.947	THAI_DOC	2021.2.3	MacIntel	59.99880002	0	67	67	67	1
m	1	0.9197						TENGINE	np	7	0	baseline	0	nonparola	2	ong	0	no	GS26F1	26	F	2021-10-01_18h35.04.947	THAI_DOC	2021.2.3	MacIntel	59.99880002	0	68	68	68	1
z	1	0.7167						ATTICO	p	6	6	baseline	500	parola	1	ong	0	no	GS26F1	26	F	2021-10-01_18h35.04.947	THAI_DOC	2021.2.3	MacIntel	59.99880002	0	69	69	69	1
m	1	1.0831						VENORE	np	6	0	baseline	250	nonparola	2	ong	0	no	GS26F1	26	F	2021-10-01_18h35.04.947	THAI_DOC	2021.2.3	MacIntel	59.99880002	0	70	70	70	1
z	1	1.3145						DARSENA	p	7	9	baseline	0	parola	1	ong	0	no	GS26F1	26	F	2021-10-01_18h35.04.947	THAI_DOC	2021.2.3	MacIntel	59.99880002	0	71	71	71	1
m	1	1.3523						ALCIERE	np	7	0	baseline	250	nonparola	2	ong	0	no	GS26F1	26	F	2021-10-01_18h35.04.947	THAI_DOC	2021.2.3	MacIntel	59.99880002	0	72	72	72	1
m	1	0.8553						ENTIMO	np	6	0	baseline	0	nonparola	2	ong	0	no	GS26F1	26	F	2021-10-01_18h35.04.947	THAI_DOC	2021.2.3	MacIntel	59.99880002	0	73	73	73	1
z	1	0.6907						LIVIDO	p	6	8	baseline	500	parola	1	ong	0	no	GS26F1	26	F	2021-10-01_18h35.04.947	THAI_DOC	2021.2.3	MacIntel	59.99880002	0	74	74	74	1
z	1	0.6562						NAUSEA	p	6	15	baseline	0	parola	1	ong	0	no	GS26F1	26	F	2021-10-01_18h35.04.947	THAI_DOC	2021.2.3	MacIntel	59.99880002	0	75	75	75	1
m	1	1.033						VERCACE	np	7	0	baseline	500	nonparola	2	ong	0	no	GS26F1	26	F	2021-10-01_18h35.04.947	THAI_DOC	2021.2.3	MacIntel	59.99880002	0	76	76	76	1
z	1	0.7851						COFANO	p	6	9	baseline	0	parola	1	ong	0	no	GS26F1	26	F	2021-10-01_18h35.04.947	THAI_DOC	2021.2.3	MacIntel	59.99880002	0	77	77	77	1
m	1	1.0155						USPICIO	np	7	0	baseline	250	nonparola	2	ong	0	no	GS26F1	26	F	2021-10-01_18h35.04.947	THAI_DOC	2021.2.3	MacIntel	59.99880002	0	78	78	78	1
z	1	1.0664						IMBUTO	p	6	9	baseline	0	parola	1	ong	0	no	GS26F1	26	F	2021-10-01_18h35.04.947	THAI_DOC	2021.2.3	MacIntel	59.99880002	0	79	79	79	1
m	1	0.6328						SADIVA	np	6	0	baseline	500	nonparola	2	ong	0	no	GS26F1	26	F	2021-10-01_18h35.04.947	THAI_DOC	2021.2.3	MacIntel	59.99880002	0	80	80	80	1
z	1	0.6737						BOZZOLO	p	7	7	baseline	0	parola	1	ong	0	no	GS26F1	26	F	2021-10-01_18h35.04.947	THAI_DOC	2021.2.3	MacIntel	59.99880002	0	81	81	81	1
m	1	0.8374						OMPICCIO	np	7	0	baseline	0	nonparola	2	ong	0	no	GS26F1	26	F	2021-10-01_18h35.04.947	THAI_DOC	2021.2.3	MacIntel	59.99880002	0	82	82	82	1
m	1	0.8546						LIMPONE	np	7	0	baseline	500	nonparola	2	ong	0	no	GS26F1	26	F	2021-10-01_18h35.04.947	THAI_DOC	2021.2.3	MacIntel	59.99880002	0	83	83	83	1
m	1	0.872						NARCICO	np	7	0	baseline	250	nonparola	2	ong	0	no	GS26F1	26	F	2021-10-01_18h35.04.947	THAI_DOC	2021.2.3	MacIntel	59.99880002	0	84	84	84	1
z	1	1.3185						PASCOLO	p	7	7	baseline	0	parola	1	ong	0	no	GS26F1	26	F	2021-10-01_18h35.04.947	THAI_DOC	2021.2.3	MacIntel	59.99880002	0	85	85	85	1
m	1	0.8026						INSOGNA	np	7	0	baseline	250	nonparola	2	ong	0	no	GS26F1	26	F	2021-10-01_18h35.04.947	THAI_DOC	2021.2.3	MacIntel	59.99880002	0	86	86	86	1
z	1	0.7007						PATINA	p	6	14	baseline	250	parola	1	ong	0	no	GS26F1	26	F	2021-10-01_18h35.04.947	THAI_DOC	2021.2.3	MacIntel	59.99880002	0	87	87	87	1
m	1	0.6144						ADOLTO	np	7	0	baseline	0	nonparola	2	ong	0	no	GS26F1	26	F	2021-10-01_18h35.04.947	THAI_DOC	2021.2.3	MacIntel	59.99880002	0	88	88	88	1
z	1	0.7225						UTENTE	p	6	34	baseline	0	parola	1	ong	0	no	GS26F1	26	F	2021-10-01_18h35.04.947	THAI_DOC	2021.2.3	MacIntel	59.99880002	0	89	89	89	1
m	1	0.6669						CIPELLA	np	7	0	baseline	500	nonparola	2	ong	0	no	GS26F1	26	F	2021-10-01_18h35.04.947	THAI_DOC	2021.2.3	MacIntel	59.99880002	0	90	90	90	1
z	1	0.616						GINEPRO	p	7	10	baseline	0	parola	1	ong	0	no	GS26F1	26	F	2021-10-01_18h35.04.947	THAI_DOC	2021.2.3	MacIntel	59.99880002	0	91	91	91	1
m	1	0.6306						NONATO	np	6	0	baseline	500	nonparola	2	ong	0	no	GS26F1	26	F	2021-10-01_18h35.04.947	THAI_DOC	2021.2.3	MacIntel	59.99880002	0	92	92	92	1
z	1	0.5884						CALICE	p	6	10	baseline	0	parola	1	ong	0	no	GS26F1	26	F	2021-10-01_18h35.04.947	THAI_DOC	2021.2.3	MacIntel	59.99880002	0	93	93	93	1
z	1	0.8049						TORACE	p	6	31	baseline	250	parola	1	ong	0	no	GS26F1	26	F	2021-10-01_18h35.04.947	THAI_DOC	2021.2.3	MacIntel	59.99880002	0	94	94	94	1
z	1	0.7312						REDINE	p	6	8	baseline	500	parola	1	ong	0	no	GS26F1	26	F	2021-10-01_18h35.04.947	THAI_DOC	2021.2.3	MacIntel	59.99880002	0	95	95	95	1
z	1	0.7335						GOMITO	p	6	35	baseline	0	parola	1	ong	0	no	GS26F1	26	F	2021-10-01_18h35.04.947	THAI_DOC	2021.2.3	MacIntel	59.99880002	0	96	96	96	1
m	1	0.7223						INGENSO	np	7	0	baseline	500	nonparola	2	ong	0	no	GS26F1	26	F	2021-10-01_18h35.04.947	THAI_DOC	2021.2.3	MacIntel	59.99880002	0	97	97	97	1
z	0	0.6695						COVALLO	np	7	0	baseline	250	nonparola	2	ong	0	no	GS26F1	26	F	2021-10-01_18h35.04.947	THAI_DOC	2021.2.3	MacIntel	59.99880002	0	98	98	98	1
z	1	0.5983						MONACO	p	6	24	baseline	250	parola	1	ong	0	no	GS26F1	26	F	2021-10-01_18h35.04.947	THAI_DOC	2021.2.3	MacIntel	59.99880002	0	99	99	99	1
z	1	0.7488						DILUVIO	p	7	34	monitoring	0	parola	1	ong	0	no	GS26F1	26	F	2021-10-01_18h35.04.947	THAI_DOC	2021.2.3	MacIntel	59.99880002						0	0	0	0	1
m	1	0.681						PADATO	np	6	0	monitoring	250	nonparola	2	ong	0	no	GS26F1	26	F	2021-10-01_18h35.04.947	THAI_DOC	2021.2.3	MacIntel	59.99880002						0	1	1	1	1
z	1	0.8522						STIVALE	p	7	10	monitoring	0	parola	1	ong	0	no	GS26F1	26	F	2021-10-01_18h35.04.947	THAI_DOC	2021.2.3	MacIntel	59.99880002						0	2	2	2	1
z	0	1.5002						BAMMINO	np	7	0	monitoring	0	nonparola	2	ong	0	no	GS26F1	26	F	2021-10-01_18h35.04.947	THAI_DOC	2021.2.3	MacIntel	59.99880002						0	3	3	3	1
m	1	0.6998						NUDOLA	np	6	0	monitoring	250	nonparola	2	ong	0	no	GS26F1	26	F	2021-10-01_18h35.04.947	THAI_DOC	2021.2.3	MacIntel	59.99880002						0	4	4	4	1
z	1	0.8829						ZAMPINO	p	7	6	monitoring	500	parola	1	ong	0	no	GS26F1	26	F	2021-10-01_18h35.04.947	THAI_DOC	2021.2.3	MacIntel	59.99880002						0	5	5	5	1
z	1	0.7666						CALDAIA	p	7	12	monitoring	250	parola	1	ong	0	no	GS26F1	26	F	2021-10-01_18h35.04.947	THAI_DOC	2021.2.3	MacIntel	59.99880002						0	6	6	6	1
m	1	0.8383						FULGINE	np	7	0	monitoring	0	nonparola	2	ong	0	no	GS26F1	26	F	2021-10-01_18h35.04.947	THAI_DOC	2021.2.3	MacIntel	59.99880002						0	7	7	7	1
z	1	0.8172						URANIO	p	6	9	monitoring	250	parola	1	ong	0	no	GS26F1	26	F	2021-10-01_18h35.04.947	THAI_DOC	2021.2.3	MacIntel	59.99880002						0	8	8	8	1
m	1	0.8332						APISSO	np	6	0	monitoring	500	nonparola	2	ong	0	no	GS26F1	26	F	2021-10-01_18h35.04.947	THAI_DOC	2021.2.3	MacIntel	59.99880002						0	9	9	9	1
l	1	1.1639						CAGERMA	np	7	0	monitoring	0	l	2	pmcue	0	no	GS26F1	26	F	2021-10-01_18h35.04.947	THAI_DOC	2021.2.3	MacIntel	59.99880002						0	10	10	10	1
z	1	0.9687						TAZZINA	p	7	10	monitoring	250	parola	1	ong	0	no	GS26F1	26	F	2021-10-01_18h35.04.947	THAI_DOC	2021.2.3	MacIntel	59.99880002						0	11	11	11	1
z	1	0.7163						VAPORE	p	6	40	monitoring	0	parola	1	ong	0	no	GS26F1	26	F	2021-10-01_18h35.04.947	THAI_DOC	2021.2.3	MacIntel	59.99880002						0	12	12	12	1
m	1	0.8328						FEDORE	np	6	0	monitoring	250	nonparola	2	ong	0	no	GS26F1	26	F	2021-10-01_18h35.04.947	THAI_DOC	2021.2.3	MacIntel	59.99880002						0	13	13	13	1
z	1	0.8524						MONTONE	p	7	8	monitoring	250	parola	1	ong	0	no	GS26F1	26	F	2021-10-01_18h35.04.947	THAI_DOC	2021.2.3	MacIntel	59.99880002						0	14	14	14	1
m	1	0.8373						CANEZZA	np	7	0	monitoring	0	nonparola	2	ong	0	no	GS26F1	26	F	2021-10-01_18h35.04.947	THAI_DOC	2021.2.3	MacIntel	59.99880002						0	15	15	15	1
m	1	0.8014						RAGINA	np	6	0	monitoring	250	nonparola	2	ong	0	no	GS26F1	26	F	2021-10-01_18h35.04.947	THAI_DOC	2021.2.3	MacIntel	59.99880002						0	16	16	16	1
z	1	1.0502						AGNELLO	p	7	17	monitoring	250	parola	1	ong	0	no	GS26F1	26	F	2021-10-01_18h35.04.947	THAI_DOC	2021.2.3	MacIntel	59.99880002						0	17	17	17	1
m	1	0.8677						PINARIO	np	7	0	monitoring	250	nonparola	2	ong	0	no	GS26F1	26	F	2021-10-01_18h35.04.947	THAI_DOC	2021.2.3	MacIntel	59.99880002						0	18	18	18	1
m	1	0.8094						INDANO	np	6	0	monitoring	500	nonparola	2	ong	0	no	GS26F1	26	F	2021-10-01_18h35.04.947	THAI_DOC	2021.2.3	MacIntel	59.99880002						0	19	19	19	1
z	1	0.9067						BISTURI	p	7	8	monitoring	250	parola	1	ong	0	no	GS26F1	26	F	2021-10-01_18h35.04.947	THAI_DOC	2021.2.3	MacIntel	59.99880002						0	20	20	20	1
m	1	0.8693						SECONTO	np	7	0	monitoring	250	nonparola	2	ong	0	no	GS26F1	26	F	2021-10-01_18h35.04.947	THAI_DOC	2021.2.3	MacIntel	59.99880002						0	21	21	21	1
l	1	0.8165						POMATA	p	6	0	monitoring	500	l	1	pmcue	0	no	GS26F1	26	F	2021-10-01_18h35.04.947	THAI_DOC	2021.2.3	MacIntel	59.99880002						0	22	22	22	1
m	1	0.8672						UMETTA	np	6	0	monitoring	250	nonparola	2	ong	0	no	GS26F1	26	F	2021-10-01_18h35.04.947	THAI_DOC	2021.2.3	MacIntel	59.99880002						0	23	23	23	1
z	1	0.9658						FRUSCIO	p	7	9	monitoring	0	parola	1	ong	0	no	GS26F1	26	F	2021-10-01_18h35.04.947	THAI_DOC	2021.2.3	MacIntel	59.99880002						0	24	24	24	1
z	1	1.0004						ORDIGNO	p	7	15	monitoring	250	parola	1	ong	0	no	GS26F1	26	F	2021-10-01_18h35.04.947	THAI_DOC	2021.2.3	MacIntel	59.99880002						0	25	25	25	1
m	1	1.0532						METALO	np	6	0	monitoring	0	nonparola	2	ong	0	no	GS26F1	26	F	2021-10-01_18h35.04.947	THAI_DOC	2021.2.3	MacIntel	59.99880002						0	26	26	26	1
m	1	1.1011						GAVERA	np	6	0	monitoring	500	nonparola	2	ong	0	no	GS26F1	26	F	2021-10-01_18h35.04.947	THAI_DOC	2021.2.3	MacIntel	59.99880002						0	27	27	27	1
z	1	0.8209						INSERTO	p	7	9	monitoring	0	parola	1	ong	0	no	GS26F1	26	F	2021-10-01_18h35.04.947	THAI_DOC	2021.2.3	MacIntel	59.99880002						0	28	28	28	1
z	1	0.933						VICARIO	p	7	9	monitoring	500	parola	1	ong	0	no	GS26F1	26	F	2021-10-01_18h35.04.947	THAI_DOC	2021.2.3	MacIntel	59.99880002						0	29	29	29	1
m	1	1.1971						ACENDA	np	6	0	monitoring	0	nonparola	2	ong	0	no	GS26F1	26	F	2021-10-01_18h35.04.947	THAI_DOC	2021.2.3	MacIntel	59.99880002						0	30	30	30	1
z	1	0.9542						DECADE	p	6	7	monitoring	0	parola	1	ong	0	no	GS26F1	26	F	2021-10-01_18h35.04.947	THAI_DOC	2021.2.3	MacIntel	59.99880002						0	31	31	31	1
m	1	0.8327						PALETE	np	6	0	monitoring	500	nonparola	2	ong	0	no	GS26F1	26	F	2021-10-01_18h35.04.947	THAI_DOC	2021.2.3	MacIntel	59.99880002						0	32	32	32	1
z	1	0.7836						SENAPE	p	6	17	monitoring	500	parola	1	ong	0	no	GS26F1	26	F	2021-10-01_18h35.04.947	THAI_DOC	2021.2.3	MacIntel	59.99880002						0	33	33	33	1
m	1	1.0476						TENTONO	np	7	0	monitoring	0	nonparola	2	ong	0	no	GS26F1	26	F	2021-10-01_18h35.04.947	THAI_DOC	2021.2.3	MacIntel	59.99880002						0	34	34	34	1
l	1	0.851						MANICO	p	6	12	monitoring	0	l	1	pmcue	0	no	GS26F1	26	F	2021-10-01_18h35.04.947	THAI_DOC	2021.2.3	MacIntel	59.99880002						0	35	35	35	1
z	1	1.1019						GETTONE	p	7	5	monitoring	250	parola	1	ong	0	no	GS26F1	26	F	2021-10-01_18h35.04.947	THAI_DOC	2021.2.3	MacIntel	59.99880002						0	36	36	36	1
m	1	0.8243						CALERA	np	6	0	monitoring	500	nonparola	2	ong	0	no	GS26F1	26	F	2021-10-01_18h35.04.947	THAI_DOC	2021.2.3	MacIntel	59.99880002						0	37	37	37	1
z	1	0.7316						USTIONE	p	7	20	monitoring	500	parola	1	ong	0	no	GS26F1	26	F	2021-10-01_18h35.04.947	THAI_DOC	2021.2.3	MacIntel	59.99880002						0	38	38	38	1
m	0	1.3167						LEGNAME	p	7	7	monitoring	0	parola	1	ong	0	no	GS26F1	26	F	2021-10-01_18h35.04.947	THAI_DOC	2021.2.3	MacIntel	59.99880002						0	39	39	39	1
m	1	0.918						MODIVO	np	6	0	monitoring	0	nonparola	2	ong	0	no	GS26F1	26	F	2021-10-01_18h35.04.947	THAI_DOC	2021.2.3	MacIntel	59.99880002						0	40	40	40	1
z	1	0.6865						RADURA	p	6	9	monitoring	0	parola	1	ong	0	no	GS26F1	26	F	2021-10-01_18h35.04.947	THAI_DOC	2021.2.3	MacIntel	59.99880002						0	41	41	41	1
m	1	0.7167						TUANTO	np	6	0	monitoring	250	nonparola	2	ong	0	no	GS26F1	26	F	2021-10-01_18h35.04.947	THAI_DOC	2021.2.3	MacIntel	59.99880002						0	42	42	42	1
z	1	1.2134						PICCONE	p	7	11	monitoring	0	parola	1	ong	0	no	GS26F1	26	F	2021-10-01_18h35.04.947	THAI_DOC	2021.2.3	MacIntel	59.99880002						0	43	43	43	1
m	1	1.168						LACREME	np	7	0	monitoring	250	nonparola	2	ong	0	no	GS26F1	26	F	2021-10-01_18h35.04.947	THAI_DOC	2021.2.3	MacIntel	59.99880002						0	44	44	44	1
m	1	1.0333						DILITTA	np	7	0	monitoring	500	nonparola	2	ong	0	no	GS26F1	26	F	2021-10-01_18h35.04.947	THAI_DOC	2021.2.3	MacIntel	59.99880002						0	45	45	45	1
l	1	0.9841						TOMANTE	np	7	0	monitoring	0	l	2	pmcue	0	no	GS26F1	26	F	2021-10-01_18h35.04.947	THAI_DOC	2021.2.3	MacIntel	59.99880002						0	46	46	46	1
z	1	0.7987						OTTONE	p	6	17	monitoring	500	parola	1	ong	0	no	GS26F1	26	F	2021-10-01_18h35.04.947	THAI_DOC	2021.2.3	MacIntel	59.99880002						0	47	47	47	1
z	1	1.4225						GAZEBO	p	6	8	monitoring	0	parola	1	ong	0	no	GS26F1	26	F	2021-10-01_18h35.04.947	THAI_DOC	2021.2.3	MacIntel	59.99880002						0	48	48	48	1
m	1	1.4157						NENICO	np	6	0	monitoring	250	nonparola	2	ong	0	no	GS26F1	26	F	2021-10-01_18h35.04.947	THAI_DOC	2021.2.3	MacIntel	59.99880002						0	49	49	49	1
z	1	1.2984						ARPIONE	p	7	12	monitoring	250	parola	1	ong	0	no	GS26F1	26	F	2021-10-01_18h35.04.947	THAI_DOC	2021.2.3	MacIntel	59.99880002						0	50	50	50	1
m	1	1.3834						VANIGIA	np	7	0	monitoring	500	nonparola	2	ong	0	no	GS26F1	26	F	2021-10-01_18h35.04.947	THAI_DOC	2021.2.3	MacIntel	59.99880002						0	51	51	51	1
m	1	1.8059						EBLISSE	np	7	0	monitoring	0	nonparola	2	ong	0	no	GS26F1	26	F	2021-10-01_18h35.04.947	THAI_DOC	2021.2.3	MacIntel	59.99880002						0	52	52	52	1
z	1	0.7504						CARTINA	p	7	13	monitoring	250	parola	1	ong	0	no	GS26F1	26	F	2021-10-01_18h35.04.947	THAI_DOC	2021.2.3	MacIntel	59.99880002						0	53	53	53	1
m	1	1.1023						TECITA	np	6	0	monitoring	500	nonparola	2	ong	0	no	GS26F1	26	F	2021-10-01_18h35.04.947	THAI_DOC	2021.2.3	MacIntel	59.99880002						0	54	54	54	1
z	1	0.7668						FELINO	p	6	9	monitoring	500	parola	1	ong	0	no	GS26F1	26	F	2021-10-01_18h35.04.947	THAI_DOC	2021.2.3	MacIntel	59.99880002						0	55	55	55	1
z	0	0.9236						GINEVRO	np	7	0	monitoring	250	nonparola	2	ong	0	no	GS26F1	26	F	2021-10-01_18h35.04.947	THAI_DOC	2021.2.3	MacIntel	59.99880002						0	56	56	56	1
m	1	1.3833						ELANCO	np	6	0	monitoring	250	nonparola	2	ong	0	no	GS26F1	26	F	2021-10-01_18h35.04.947	THAI_DOC	2021.2.3	MacIntel	59.99880002						0	57	57	57	1
z	1	0.6678						BIDONE	p	6	13	monitoring	0	parola	1	ong	0	no	GS26F1	26	F	2021-10-01_18h35.04.947	THAI_DOC	2021.2.3	MacIntel	59.99880002						0	58	58	58	1
m	0	1.5162						LEMURE	p	6	3	monitoring	500	parola	1	ong	0	no	GS26F1	26	F	2021-10-01_18h35.04.947	THAI_DOC	2021.2.3	MacIntel	59.99880002						0	59	59	59	1
l	1	0.7163						SAGOMA	p	6	0	monitoring	250	l	1	pmcue	0	no	GS26F1	26	F	2021-10-01_18h35.04.947	THAI_DOC	2021.2.3	MacIntel	59.99880002						0	60	60	60	1
z	1	0.8309						REPERTO	p	7	7	monitoring	0	parola	1	ong	0	no	GS26F1	26	F	2021-10-01_18h35.04.947	THAI_DOC	2021.2.3	MacIntel	59.99880002						0	61	61	61	1
m	1	0.9171						MIDULLO	np	7	0	monitoring	250	nonparola	2	ong	0	no	GS26F1	26	F	2021-10-01_18h35.04.947	THAI_DOC	2021.2.3	MacIntel	59.99880002						0	62	62	62	1
m	1	1.3883						DANNOLA	np	7	0	monitoring	500	nonparola	2	ong	0	no	GS26F1	26	F	2021-10-01_18h35.04.947	THAI_DOC	2021.2.3	MacIntel	59.99880002						0	63	63	63	1
m	0	1.1144						ORFANO	p	6	9	monitoring	500	parola	1	ong	0	no	GS26F1	26	F	2021-10-01_18h35.04.947	THAI_DOC	2021.2.3	MacIntel	59.99880002						0	64	64	64	1
m	1	0.8972						BANENA	np	6	0	monitoring	250	nonparola	2	ong	0	no	GS26F1	26	F	2021-10-01_18h35.04.947	THAI_DOC	2021.2.3	MacIntel	59.99880002						0	65	65	65	1
m	1	1.2065						FERPATA	np	7	0	monitoring	0	nonparola	2	ong	0	no	GS26F1	26	F	2021-10-01_18h35.04.947	THAI_DOC	2021.2.3	MacIntel	59.99880002						0	66	66	66	1
z	1	1.2001						NEURONE	p	7	11	monitoring	250	parola	1	ong	0	no	GS26F1	26	F	2021-10-01_18h35.04.947	THAI_DOC	2021.2.3	MacIntel	59.99880002						0	67	67	67	1
m	1	1.2334						LATTERA	np	7	0	monitoring	500	nonparola	2	ong	0	no	GS26F1	26	F	2021-10-01_18h35.04.947	THAI_DOC	2021.2.3	MacIntel	59.99880002						0	68	68	68	1
m	1	1.0717						GESIONE	np	7	0	monitoring	500	nonparola	2	ong	0	no	GS26F1	26	F	2021-10-01_18h35.04.947	THAI_DOC	2021.2.3	MacIntel	59.99880002						0	69	69	69	1
z	1	1.3555						PEDANA	p	6	18	monitoring	500	parola	1	ong	0	no	GS26F1	26	F	2021-10-01_18h35.04.947	THAI_DOC	2021.2.3	MacIntel	59.99880002						0	70	70	70	1
m	0	1.0826						MACIATA	np	7	0	monitoring	500	l	2	pmcue	0	no	GS26F1	26	F	2021-10-01_18h35.04.947	THAI_DOC	2021.2.3	MacIntel	59.99880002						0	71	71	71	1
m	1	1.155						FIOLINO	np	7	0	monitoring	250	nonparola	2	ong	0	no	GS26F1	26	F	2021-10-01_18h35.04.947	THAI_DOC	2021.2.3	MacIntel	59.99880002						0	72	72	72	1
z	1	1.437						INGORGO	p	7	16	monitoring	0	parola	1	ong	0	no	GS26F1	26	F	2021-10-01_18h35.04.947	THAI_DOC	2021.2.3	MacIntel	59.99880002						0	73	73	73	1
m	1	0.8666						IMPORO	np	6	0	monitoring	250	nonparola	2	ong	0	no	GS26F1	26	F	2021-10-01_18h35.04.947	THAI_DOC	2021.2.3	MacIntel	59.99880002						0	74	74	74	1
z	1	0.7127						NOBILE	p	6	29	monitoring	500	parola	1	ong	0	no	GS26F1	26	F	2021-10-01_18h35.04.947	THAI_DOC	2021.2.3	MacIntel	59.99880002						0	75	75	75	1
z	1	0.999						MINIERA	p	7	19	monitoring	500	parola	1	ong	0	no	GS26F1	26	F	2021-10-01_18h35.04.947	THAI_DOC	2021.2.3	MacIntel	59.99880002						0	76	76	76	1
m	1	0.8667						ALLARVE	np	7	0	monitoring	500	nonparola	2	ong	0	no	GS26F1	26	F	2021-10-01_18h35.04.947	THAI_DOC	2021.2.3	MacIntel	59.99880002						0	77	77	77	1
m	1	0.7494						DIBANO	np	6	0	monitoring	250	nonparola	2	ong	0	no	GS26F1	26	F	2021-10-01_18h35.04.947	THAI_DOC	2021.2.3	MacIntel	59.99880002						0	78	78	78	1
z	1	0.771						FAGOTTO	p	7	7	monitoring	0	parola	1	ong	0	no	GS26F1	26	F	2021-10-01_18h35.04.947	THAI_DOC	2021.2.3	MacIntel	59.99880002						0	79	79	79	1
z	1	0.7239						PALUDE	p	6	13	monitoring	0	parola	1	ong	0	no	GS26F1	26	F	2021-10-01_18h35.04.947	THAI_DOC	2021.2.3	MacIntel	59.99880002						0	80	80	80	1
m	1	0.8842						MUDINO	np	6	0	monitoring	500	nonparola	2	ong	0	no	GS26F1	26	F	2021-10-01_18h35.04.947	THAI_DOC	2021.2.3	MacIntel	59.99880002						0	81	81	81	1
m	1	0.8537						ESTEBA	np	6	0	monitoring	500	nonparola	2	ong	0	no	GS26F1	26	F	2021-10-01_18h35.04.947	THAI_DOC	2021.2.3	MacIntel	59.99880002						0	82	82	82	1
l	1	0.7						MANTIDE	p	7	9	monitoring	250	l	1	pmcue	0	no	GS26F1	26	F	2021-10-01_18h35.04.947	THAI_DOC	2021.2.3	MacIntel	59.99880002						0	83	83	83	1
z	1	1.1634						UVETTA	p	6	11	monitoring	500	parola	1	ong	0	no	GS26F1	26	F	2021-10-01_18h35.04.947	THAI_DOC	2021.2.3	MacIntel	59.99880002						0	84	84	84	1
z	1	0.6831						ESILIO	p	6	41	monitoring	250	parola	1	ong	0	no	GS26F1	26	F	2021-10-01_18h35.04.947	THAI_DOC	2021.2.3	MacIntel	59.99880002						0	85	85	85	1
z	0	1.2333						RECRUTA	np	7	0	monitoring	500	nonparola	2	ong	0	no	GS26F1	26	F	2021-10-01_18h35.04.947	THAI_DOC	2021.2.3	MacIntel	59.99880002						0	86	86	86	1
z	1	0.7828						TIMONE	p	7	31	monitoring	250	parola	1	ong	0	no	GS26F1	26	F	2021-10-01_18h35.04.947	THAI_DOC	2021.2.3	MacIntel	59.99880002						0	87	87	87	1
z	1	1.2992						CAVOLO	p	6	13	monitoring	0	parola	1	ong	0	no	GS26F1	26	F	2021-10-01_18h35.04.947	THAI_DOC	2021.2.3	MacIntel	59.99880002						0	88	88	88	1
m	1	1.1849						NOTTARE	np	7	0	monitoring	500	nonparola	2	ong	0	no	GS26F1	26	F	2021-10-01_18h35.04.947	THAI_DOC	2021.2.3	MacIntel	59.99880002						0	89	89	89	1
z	1	1						LICHENE	p	7	7	monitoring	0	parola	1	ong	0	no	GS26F1	26	F	2021-10-01_18h35.04.947	THAI_DOC	2021.2.3	MacIntel	59.99880002						0	90	90	90	1
m	1	0.8178						PUSTINO	np	7	0	monitoring	500	nonparola	2	ong	0	no	GS26F1	26	F	2021-10-01_18h35.04.947	THAI_DOC	2021.2.3	MacIntel	59.99880002						0	91	91	91	1
z	1	1.3187						MULINO	p	6	7	monitoring	0	parola	1	ong	0	no	GS26F1	26	F	2021-10-01_18h35.04.947	THAI_DOC	2021.2.3	MacIntel	59.99880002						0	92	92	92	1
m	1	0.7048						VAROLO	np	6	0	monitoring	0	nonparola	2	ong	0	no	GS26F1	26	F	2021-10-01_18h35.04.947	THAI_DOC	2021.2.3	MacIntel	59.99880002						0	93	93	93	1
l	1	0.6986						ENIGMA	p	6	9	monitoring	500	l	1	pmcue	0	no	GS26F1	26	F	2021-10-01_18h35.04.947	THAI_DOC	2021.2.3	MacIntel	59.99880002						0	94	94	94	1
z	1	0.9523						NARICE	p	6	15	monitoring	250	parola	1	ong	0	no	GS26F1	26	F	2021-10-01_18h35.04.947	THAI_DOC	2021.2.3	MacIntel	59.99880002						0	95	95	95	1
m	1	0.8994						CAVIDE	np	6	0	monitoring	500	nonparola	2	ong	0	no	GS26F1	26	F	2021-10-01_18h35.04.947	THAI_DOC	2021.2.3	MacIntel	59.99880002						0	96	96	96	1
m	1	1.4238						VOLACE	np	6	0	monitoring	0	nonparola	2	ong	0	no	GS26F1	26	F	2021-10-01_18h35.04.947	THAI_DOC	2021.2.3	MacIntel	59.99880002						0	97	97	97	1
m	1	0.9187						SADICE	np	6	0	monitoring	0	nonparola	2	ong	0	no	GS26F1	26	F	2021-10-01_18h35.04.947	THAI_DOC	2021.2.3	MacIntel	59.99880002						0	98	98	98	1
z	1	0.8541						VORTICE	p	7	14	monitoring	250	parola	1	ong	0	no	GS26F1	26	F	2021-10-01_18h35.04.947	THAI_DOC	2021.2.3	MacIntel	59.99880002						0	99	99	99	1
																			GS26F1	26	F	2021-10-01_18h35.04.947	THAI_DOC	2021.2.3	MacIntel	59.99880002											n	0	10.0801	y	0	8.5486	n	1	2.5846
