# Supplementary material for: Thinking about it: the impact of COVID-19-related stimuli on prospective memory
Source: PeerJ. 2023 Nov 16;11:e16389. doi: 10.7717/peerj.16389 (PMC10657566; doi:10.7717/peerj.16389)
Supplement: Supplemental Information 4 — The raw data from both the task and the questionnaire. Both folders are divided in the three conditions (COV, DOC, and NEGA) depending on the presented video clip. [file peerj-11-16389-s004.zip › Data/RAW_Data_Task/DOC_version/CB23F12_doc.csv]

trial_key.keys	trial_key.corr	trial_key.rt	trials_loop_practice.thisRepN	trials_loop_practice.thisTrialN	trials_loop_practice.thisN	trials_loop_practice.thisIndex	trials_loop_practice.ran	stimolo	parolanonparola	lunghezza	frequenza	blocco	jitter	rispcorr	StimTrig	stim_type	stimulus_after	underline	ID_Soggetto*	Età*	Sesso	date	expName	psychopyVersion	OS	frameRate	trials_loop_baseline.thisRepN	trials_loop_baseline.thisTrialN	trials_loop_baseline.thisN	trials_loop_baseline.thisIndex	trials_loop_baseline.ran	trials_loop_attention.thisRepN	trials_loop_attention.thisTrialN	trials_loop_attention.thisN	trials_loop_attention.thisIndex	trials_loop_attention.ran	neutral1_key.keys	neutral1_key.corr	neutral1_key.rt	neutral1_key_2.keys	neutral1_key_2.corr	neutral1_key_2.rt	neutral1_key_3.keys	neutral1_key_3.corr	neutral1_key_3.rt
z	0	0.1279	0	0	0	0	1	ARANCIA	p	7	31	practice	500	parola	1	ong	0	no	CB23F12	23	F	2021-11-12_11h24.43.481	THAI_DOC	2021.2.3	Win32	60.71645416
z	1	0.9	0	1	1	1	1	RECINA	np	6	0	practice	500	nonparola	2	ong	0	no	CB23F12	23	F	2021-11-12_11h24.43.481	THAI_DOC	2021.2.3	Win32	60.71645416
z	1	0.7315	0	2	2	2	1	TUCCANA	np	7	0	practice	250	nonparola	2	ong	0	no	CB23F12	23	F	2021-11-12_11h24.43.481	THAI_DOC	2021.2.3	Win32	60.71645416
m	1	0.5	0	3	3	3	1	PETTINE	p	7	1	practice	0	parola	1	ong	0	no	CB23F12	23	F	2021-11-12_11h24.43.481	THAI_DOC	2021.2.3	Win32	60.71645416
z	1	0.8615	0	4	4	4	1	INFITO	np	6	0	practice	500	nonparola	2	ong	0	no	CB23F12	23	F	2021-11-12_11h24.43.481	THAI_DOC	2021.2.3	Win32	60.71645416
m	1	0.6117	0	5	5	5	1	GIUDICE	p	7	374	practice	500	parola	1	ong	0	no	CB23F12	23	F	2021-11-12_11h24.43.481	THAI_DOC	2021.2.3	Win32	60.71645416
m	1	0.6972	0	6	6	6	1	VOLANTE	p	7	89	practice	0	parola	1	ong	0	no	CB23F12	23	F	2021-11-12_11h24.43.481	THAI_DOC	2021.2.3	Win32	60.71645416
z	1	0.6857	0	7	7	7	1	CUBELA	np	6	0	practice	250	nonparola	2	ong	0	no	CB23F12	23	F	2021-11-12_11h24.43.481	THAI_DOC	2021.2.3	Win32	60.71645416
z	1	0.8114	0	8	8	8	1	LUGGINE	np	7	0	practice	0	nonparola	2	ong	0	no	CB23F12	23	F	2021-11-12_11h24.43.481	THAI_DOC	2021.2.3	Win32	60.71645416
m	1	0.5288	0	9	9	9	1	DISEGNO	p	7	201	practice	0	parola	1	ong	0	no	CB23F12	23	F	2021-11-12_11h24.43.481	THAI_DOC	2021.2.3	Win32	60.71645416
m	1	0.9508						RELITTO	p	7	8	baseline	500	parola	1	ong	0	no	CB23F12	23	F	2021-11-12_11h24.43.481	THAI_DOC	2021.2.3	Win32	60.71645416	0	0	0	0	1
m	1	0.7055						GERANIO	p	7	12	baseline	250	parola	1	ong	0	no	CB23F12	23	F	2021-11-12_11h24.43.481	THAI_DOC	2021.2.3	Win32	60.71645416	0	1	1	1	1
z	1	0.6452						VANANGA	np	7	0	baseline	0	nonparola	2	ong	0	no	CB23F12	23	F	2021-11-12_11h24.43.481	THAI_DOC	2021.2.3	Win32	60.71645416	0	2	2	2	1
m	1	1.7232						NATICA	p	6	5	baseline	250	parola	1	ong	0	no	CB23F12	23	F	2021-11-12_11h24.43.481	THAI_DOC	2021.2.3	Win32	60.71645416	0	3	3	3	1
z	1	0.8151						USTELLO	np	7	0	baseline	500	nonparola	2	ong	0	no	CB23F12	23	F	2021-11-12_11h24.43.481	THAI_DOC	2021.2.3	Win32	60.71645416	0	4	4	4	1
m	1	0.71						METANO	p	6	17	baseline	250	parola	1	ong	0	no	CB23F12	23	F	2021-11-12_11h24.43.481	THAI_DOC	2021.2.3	Win32	60.71645416	0	5	5	5	1
z	1	0.6704						FIURIA	np	6	0	baseline	500	nonparola	2	ong	0	no	CB23F12	23	F	2021-11-12_11h24.43.481	THAI_DOC	2021.2.3	Win32	60.71645416	0	6	6	6	1
m	1	0.6867						SUGHERO	p	7	5	baseline	250	parola	1	ong	0	no	CB23F12	23	F	2021-11-12_11h24.43.481	THAI_DOC	2021.2.3	Win32	60.71645416	0	7	7	7	1
z	1	0.7024						PIROTA	np	6	0	baseline	250	nonparola	2	ong	0	no	CB23F12	23	F	2021-11-12_11h24.43.481	THAI_DOC	2021.2.3	Win32	60.71645416	0	8	8	8	1
z	1	0.683						BAMBORA	np	7	0	baseline	0	nonparola	2	ong	0	no	CB23F12	23	F	2021-11-12_11h24.43.481	THAI_DOC	2021.2.3	Win32	60.71645416	0	9	9	9	1
m	1	0.6352						PETALO	p	6	27	baseline	250	parola	1	ong	0	no	CB23F12	23	F	2021-11-12_11h24.43.481	THAI_DOC	2021.2.3	Win32	60.71645416	0	10	10	10	1
m	1	0.7646						ELMETTO	p	7	5	baseline	0	parola	1	ong	0	no	CB23F12	23	F	2021-11-12_11h24.43.481	THAI_DOC	2021.2.3	Win32	60.71645416	0	11	11	11	1
z	1	0.6305						DOBILE	np	6	0	baseline	250	nonparola	2	ong	0	no	CB23F12	23	F	2021-11-12_11h24.43.481	THAI_DOC	2021.2.3	Win32	60.71645416	0	12	12	12	1
z	0	0.8546						BAVERO	p	6	7	baseline	0	parola	1	ong	0	no	CB23F12	23	F	2021-11-12_11h24.43.481	THAI_DOC	2021.2.3	Win32	60.71645416	0	13	13	13	1
m	1	0.7959						VALENZA	p	7	10	baseline	500	parola	1	ong	0	no	CB23F12	23	F	2021-11-12_11h24.43.481	THAI_DOC	2021.2.3	Win32	60.71645416	0	14	14	14	1
z	1	0.9305						ORDONE	np	6	0	baseline	250	nonparola	2	ong	0	no	CB23F12	23	F	2021-11-12_11h24.43.481	THAI_DOC	2021.2.3	Win32	60.71645416	0	15	15	15	1
z	1	0.6497						TERPONE	np	7	0	baseline	250	nonparola	2	ong	0	no	CB23F12	23	F	2021-11-12_11h24.43.481	THAI_DOC	2021.2.3	Win32	60.71645416	0	16	16	16	1
m	1	0.6988						INCHINO	p	7	10	baseline	250	parola	1	ong	0	no	CB23F12	23	F	2021-11-12_11h24.43.481	THAI_DOC	2021.2.3	Win32	60.71645416	0	17	17	17	1
m	1	0.6867						ETTARO	p	6	31	baseline	0	parola	1	ong	0	no	CB23F12	23	F	2021-11-12_11h24.43.481	THAI_DOC	2021.2.3	Win32	60.71645416	0	18	18	18	1
z	1	0.6649						LUVACA	np	6	0	baseline	250	nonparola	2	ong	0	no	CB23F12	23	F	2021-11-12_11h24.43.481	THAI_DOC	2021.2.3	Win32	60.71645416	0	19	19	19	1
m	1	0.5616						DUETTO	p	6	23	baseline	500	parola	1	ong	0	no	CB23F12	23	F	2021-11-12_11h24.43.481	THAI_DOC	2021.2.3	Win32	60.71645416	0	20	20	20	1
m	0	0.5925						PUPILE	np	6	0	baseline	250	nonparola	2	ong	0	no	CB23F12	23	F	2021-11-12_11h24.43.481	THAI_DOC	2021.2.3	Win32	60.71645416	0	21	21	21	1
z	1	0.6792						STOVACO	np	7	0	baseline	0	nonparola	2	ong	0	no	CB23F12	23	F	2021-11-12_11h24.43.481	THAI_DOC	2021.2.3	Win32	60.71645416	0	22	22	22	1
m	1	0.7168						BARILE	p	6	7	baseline	500	parola	1	ong	0	no	CB23F12	23	F	2021-11-12_11h24.43.481	THAI_DOC	2021.2.3	Win32	60.71645416	0	23	23	23	1
z	1	0.8346						RANAIO	np	6	0	baseline	250	nonparola	2	ong	0	no	CB23F12	23	F	2021-11-12_11h24.43.481	THAI_DOC	2021.2.3	Win32	60.71645416	0	24	24	24	1
m	1	0.5813						CAVERNA	p	7	14	baseline	250	parola	1	ong	0	no	CB23F12	23	F	2021-11-12_11h24.43.481	THAI_DOC	2021.2.3	Win32	60.71645416	0	25	25	25	1
	0							ROTOIA	np	7	0	baseline	500	nonparola	2	ong	0	no	CB23F12	23	F	2021-11-12_11h24.43.481	THAI_DOC	2021.2.3	Win32	60.71645416	0	26	26	26	1
	0							ALTURA	p	6	8	baseline	500	parola	1	ong	0	no	CB23F12	23	F	2021-11-12_11h24.43.481	THAI_DOC	2021.2.3	Win32	60.71645416	0	27	27	27	1
m	1	0.995						DIPINTO	p	7	21	baseline	0	parola	1	ong	0	no	CB23F12	23	F	2021-11-12_11h24.43.481	THAI_DOC	2021.2.3	Win32	60.71645416	0	28	28	28	1
m	1	0.5902						LEGUME	p	6	11	baseline	250	parola	1	ong	0	no	CB23F12	23	F	2021-11-12_11h24.43.481	THAI_DOC	2021.2.3	Win32	60.71645416	0	29	29	29	1
z	1	0.6861						FEDINO	np	6	0	baseline	500	nonparola	2	ong	0	no	CB23F12	23	F	2021-11-12_11h24.43.481	THAI_DOC	2021.2.3	Win32	60.71645416	0	30	30	30	1
m	1	0.7508						MENSOLA	p	7	7	baseline	0	parola	1	ong	0	no	CB23F12	23	F	2021-11-12_11h24.43.481	THAI_DOC	2021.2.3	Win32	60.71645416	0	31	31	31	1
z	1	0.6816						ALCUME	np	6	0	baseline	500	nonparola	2	ong	0	no	CB23F12	23	F	2021-11-12_11h24.43.481	THAI_DOC	2021.2.3	Win32	60.71645416	0	32	32	32	1
m	1	0.9415						INNESTO	p	6	13	baseline	0	parola	1	ong	0	no	CB23F12	23	F	2021-11-12_11h24.43.481	THAI_DOC	2021.2.3	Win32	60.71645416	0	33	33	33	1
z	1	0.6619						LAVENDA	np	7	0	baseline	0	nonparola	2	ong	0	no	CB23F12	23	F	2021-11-12_11h24.43.481	THAI_DOC	2021.2.3	Win32	60.71645416	0	34	34	34	1
z	0	0.7203						SLAVINA	p	7	5	baseline	500	parola	1	ong	0	no	CB23F12	23	F	2021-11-12_11h24.43.481	THAI_DOC	2021.2.3	Win32	60.71645416	0	35	35	35	1
m	1	0.5757						ORMONE	p	6	6	baseline	500	parola	1	ong	0	no	CB23F12	23	F	2021-11-12_11h24.43.481	THAI_DOC	2021.2.3	Win32	60.71645416	0	36	36	36	1
z	1	1.4201						UMIONE	np	6	0	baseline	0	nonparola	2	ong	0	no	CB23F12	23	F	2021-11-12_11h24.43.481	THAI_DOC	2021.2.3	Win32	60.71645416	0	37	37	37	1
m	1	0.5637						SALAME	p	6	14	baseline	0	parola	1	ong	0	no	CB23F12	23	F	2021-11-12_11h24.43.481	THAI_DOC	2021.2.3	Win32	60.71645416	0	38	38	38	1
z	1	0.7065						GANDOLA	np	7	0	baseline	500	nonparola	2	ong	0	no	CB23F12	23	F	2021-11-12_11h24.43.481	THAI_DOC	2021.2.3	Win32	60.71645416	0	39	39	39	1
z	1	0.8503						DIGEGNO	np	7	0	baseline	500	nonparola	2	ong	0	no	CB23F12	23	F	2021-11-12_11h24.43.481	THAI_DOC	2021.2.3	Win32	60.71645416	0	40	40	40	1
z	1	0.9768						BACRECA	np	7	0	baseline	0	nonparola	2	ong	0	no	CB23F12	23	F	2021-11-12_11h24.43.481	THAI_DOC	2021.2.3	Win32	60.71645416	0	41	41	41	1
	0							RUDERE	p	6	8	baseline	250	parola	1	ong	0	no	CB23F12	23	F	2021-11-12_11h24.43.481	THAI_DOC	2021.2.3	Win32	60.71645416	0	42	42	42	1
z	1	0.8375						OSCITE	np	6	0	baseline	250	nonparola	2	ong	0	no	CB23F12	23	F	2021-11-12_11h24.43.481	THAI_DOC	2021.2.3	Win32	60.71645416	0	43	43	43	1
m	1	0.5974						NETTARE	p	7	14	baseline	500	parola	1	ong	0	no	CB23F12	23	F	2021-11-12_11h24.43.481	THAI_DOC	2021.2.3	Win32	60.71645416	0	44	44	44	1
z	1	0.9368						PENTERA	np	7	0	baseline	0	nonparola	2	ong	0	no	CB23F12	23	F	2021-11-12_11h24.43.481	THAI_DOC	2021.2.3	Win32	60.71645416	0	45	45	45	1
z	1	0.5968						NEBOZIO	np	7	0	baseline	250	nonparola	2	ong	0	no	CB23F12	23	F	2021-11-12_11h24.43.481	THAI_DOC	2021.2.3	Win32	60.71645416	0	46	46	46	1
m	1	0.6114						ZATTERA	p	7	14	baseline	500	parola	1	ong	0	no	CB23F12	23	F	2021-11-12_11h24.43.481	THAI_DOC	2021.2.3	Win32	60.71645416	0	47	47	47	1
m	1	0.7145						LAMIERA	p	7	11	baseline	500	parola	1	ong	0	no	CB23F12	23	F	2021-11-12_11h24.43.481	THAI_DOC	2021.2.3	Win32	60.71645416	0	48	48	48	1
z	1	0.5769						CULINA	np	6	0	baseline	500	nonparola	2	ong	0	no	CB23F12	23	F	2021-11-12_11h24.43.481	THAI_DOC	2021.2.3	Win32	60.71645416	0	49	49	49	1
z	0	0.5265						FALANGE	p	7	9	baseline	250	parola	1	ong	0	no	CB23F12	23	F	2021-11-12_11h24.43.481	THAI_DOC	2021.2.3	Win32	60.71645416	0	50	50	50	1
m	1	0.941						PEDALE	p	6	16	baseline	500	parola	1	ong	0	no	CB23F12	23	F	2021-11-12_11h24.43.481	THAI_DOC	2021.2.3	Win32	60.71645416	0	51	51	51	1
z	1	0.6933						METARDO	np	7	0	baseline	500	nonparola	2	ong	0	no	CB23F12	23	F	2021-11-12_11h24.43.481	THAI_DOC	2021.2.3	Win32	60.71645416	0	52	52	52	1
m	1	0.6582						EMPORIO	p	7	3	baseline	250	parola	1	ong	0	no	CB23F12	23	F	2021-11-12_11h24.43.481	THAI_DOC	2021.2.3	Win32	60.71645416	0	53	53	53	1
z	1	0.77						TAPORE	np	6	0	baseline	0	nonparola	2	ong	0	no	CB23F12	23	F	2021-11-12_11h24.43.481	THAI_DOC	2021.2.3	Win32	60.71645416	0	54	54	54	1
z	1	0.7204						DENTIDE	np	7	0	baseline	250	nonparola	2	ong	0	no	CB23F12	23	F	2021-11-12_11h24.43.481	THAI_DOC	2021.2.3	Win32	60.71645416	0	55	55	55	1
z	1	0.6515						SEPERTO	np	7	0	baseline	500	nonparola	2	ong	0	no	CB23F12	23	F	2021-11-12_11h24.43.481	THAI_DOC	2021.2.3	Win32	60.71645416	0	56	56	56	1
m	1	0.6977						MUCOSA	p	6	6	baseline	500	parola	1	ong	0	no	CB23F12	23	F	2021-11-12_11h24.43.481	THAI_DOC	2021.2.3	Win32	60.71645416	0	57	57	57	1
z	1	0.7164						BECULLA	np	7	0	baseline	250	nonparola	2	ong	0	no	CB23F12	23	F	2021-11-12_11h24.43.481	THAI_DOC	2021.2.3	Win32	60.71645416	0	58	58	58	1
m	1	1.2359						FUCINA	p	6	8	baseline	250	parola	1	ong	0	no	CB23F12	23	F	2021-11-12_11h24.43.481	THAI_DOC	2021.2.3	Win32	60.71645416	0	59	59	59	1
m	1	0.7707						ECLISSI	p	7	5	baseline	0	parola	1	ong	0	no	CB23F12	23	F	2021-11-12_11h24.43.481	THAI_DOC	2021.2.3	Win32	60.71645416	0	60	60	60	1
m	1	0.5855						TROFEO	p	6	23	baseline	250	parola	1	ong	0	no	CB23F12	23	F	2021-11-12_11h24.43.481	THAI_DOC	2021.2.3	Win32	60.71645416	0	61	61	61	1
m	1	0.4965						ROTTAME	p	7	7	baseline	0	parola	1	ong	0	no	CB23F12	23	F	2021-11-12_11h24.43.481	THAI_DOC	2021.2.3	Win32	60.71645416	0	62	62	62	1
z	1	0.6137						MENDOLO	np	7	0	baseline	500	nonparola	2	ong	0	no	CB23F12	23	F	2021-11-12_11h24.43.481	THAI_DOC	2021.2.3	Win32	60.71645416	0	63	63	63	1
z	1	0.7142						ARSINE	np	6	0	baseline	250	nonparola	2	ong	0	no	CB23F12	23	F	2021-11-12_11h24.43.481	THAI_DOC	2021.2.3	Win32	60.71645416	0	64	64	64	1
m	1	0.5987						TISANA	p	6	7	baseline	0	parola	1	ong	0	no	CB23F12	23	F	2021-11-12_11h24.43.481	THAI_DOC	2021.2.3	Win32	60.71645416	0	65	65	65	1
z	1	1.2727						ORLINO	np	6	0	baseline	0	nonparola	2	ong	0	no	CB23F12	23	F	2021-11-12_11h24.43.481	THAI_DOC	2021.2.3	Win32	60.71645416	0	66	66	66	1
z	0	0.6287						ARINGA	p	6	9	baseline	500	parola	1	ong	0	no	CB23F12	23	F	2021-11-12_11h24.43.481	THAI_DOC	2021.2.3	Win32	60.71645416	0	67	67	67	1
z	1	1.103						TENGINE	np	7	0	baseline	0	nonparola	2	ong	0	no	CB23F12	23	F	2021-11-12_11h24.43.481	THAI_DOC	2021.2.3	Win32	60.71645416	0	68	68	68	1
m	1	0.7175						ATTICO	p	6	6	baseline	500	parola	1	ong	0	no	CB23F12	23	F	2021-11-12_11h24.43.481	THAI_DOC	2021.2.3	Win32	60.71645416	0	69	69	69	1
z	1	0.6813						VENORE	np	6	0	baseline	250	nonparola	2	ong	0	no	CB23F12	23	F	2021-11-12_11h24.43.481	THAI_DOC	2021.2.3	Win32	60.71645416	0	70	70	70	1
m	1	0.7395						DARSENA	p	7	9	baseline	0	parola	1	ong	0	no	CB23F12	23	F	2021-11-12_11h24.43.481	THAI_DOC	2021.2.3	Win32	60.71645416	0	71	71	71	1
z	1	0.6323						ALCIERE	np	7	0	baseline	250	nonparola	2	ong	0	no	CB23F12	23	F	2021-11-12_11h24.43.481	THAI_DOC	2021.2.3	Win32	60.71645416	0	72	72	72	1
z	1	0.7934						ENTIMO	np	6	0	baseline	0	nonparola	2	ong	0	no	CB23F12	23	F	2021-11-12_11h24.43.481	THAI_DOC	2021.2.3	Win32	60.71645416	0	73	73	73	1
m	1	0.6521						LIVIDO	p	6	8	baseline	500	parola	1	ong	0	no	CB23F12	23	F	2021-11-12_11h24.43.481	THAI_DOC	2021.2.3	Win32	60.71645416	0	74	74	74	1
m	1	0.7941						NAUSEA	p	6	15	baseline	0	parola	1	ong	0	no	CB23F12	23	F	2021-11-12_11h24.43.481	THAI_DOC	2021.2.3	Win32	60.71645416	0	75	75	75	1
z	1	0.6314						VERCACE	np	7	0	baseline	500	nonparola	2	ong	0	no	CB23F12	23	F	2021-11-12_11h24.43.481	THAI_DOC	2021.2.3	Win32	60.71645416	0	76	76	76	1
m	1	0.5503						COFANO	p	6	9	baseline	0	parola	1	ong	0	no	CB23F12	23	F	2021-11-12_11h24.43.481	THAI_DOC	2021.2.3	Win32	60.71645416	0	77	77	77	1
m	0	0.9979						USPICIO	np	7	0	baseline	250	nonparola	2	ong	0	no	CB23F12	23	F	2021-11-12_11h24.43.481	THAI_DOC	2021.2.3	Win32	60.71645416	0	78	78	78	1
m	1	0.6363						IMBUTO	p	6	9	baseline	0	parola	1	ong	0	no	CB23F12	23	F	2021-11-12_11h24.43.481	THAI_DOC	2021.2.3	Win32	60.71645416	0	79	79	79	1
z	1	0.7646						SADIVA	np	6	0	baseline	500	nonparola	2	ong	0	no	CB23F12	23	F	2021-11-12_11h24.43.481	THAI_DOC	2021.2.3	Win32	60.71645416	0	80	80	80	1
m	1	0.7646						BOZZOLO	p	7	7	baseline	0	parola	1	ong	0	no	CB23F12	23	F	2021-11-12_11h24.43.481	THAI_DOC	2021.2.3	Win32	60.71645416	0	81	81	81	1
z	1	1.3335						OMPICCIO	np	7	0	baseline	0	nonparola	2	ong	0	no	CB23F12	23	F	2021-11-12_11h24.43.481	THAI_DOC	2021.2.3	Win32	60.71645416	0	82	82	82	1
z	1	0.7531						LIMPONE	np	7	0	baseline	500	nonparola	2	ong	0	no	CB23F12	23	F	2021-11-12_11h24.43.481	THAI_DOC	2021.2.3	Win32	60.71645416	0	83	83	83	1
z	1	0.6808						NARCICO	np	7	0	baseline	250	nonparola	2	ong	0	no	CB23F12	23	F	2021-11-12_11h24.43.481	THAI_DOC	2021.2.3	Win32	60.71645416	0	84	84	84	1
z	0	0.565						PASCOLO	p	7	7	baseline	0	parola	1	ong	0	no	CB23F12	23	F	2021-11-12_11h24.43.481	THAI_DOC	2021.2.3	Win32	60.71645416	0	85	85	85	1
z	1	0.6823						INSOGNA	np	7	0	baseline	250	nonparola	2	ong	0	no	CB23F12	23	F	2021-11-12_11h24.43.481	THAI_DOC	2021.2.3	Win32	60.71645416	0	86	86	86	1
z	0	0.7027						PATINA	p	6	14	baseline	250	parola	1	ong	0	no	CB23F12	23	F	2021-11-12_11h24.43.481	THAI_DOC	2021.2.3	Win32	60.71645416	0	87	87	87	1
z	1	0.7014						ADOLTO	np	7	0	baseline	0	nonparola	2	ong	0	no	CB23F12	23	F	2021-11-12_11h24.43.481	THAI_DOC	2021.2.3	Win32	60.71645416	0	88	88	88	1
m	1	0.6093						UTENTE	p	6	34	baseline	0	parola	1	ong	0	no	CB23F12	23	F	2021-11-12_11h24.43.481	THAI_DOC	2021.2.3	Win32	60.71645416	0	89	89	89	1
z	1	0.7079						CIPELLA	np	7	0	baseline	500	nonparola	2	ong	0	no	CB23F12	23	F	2021-11-12_11h24.43.481	THAI_DOC	2021.2.3	Win32	60.71645416	0	90	90	90	1
m	1	0.6185						GINEPRO	p	7	10	baseline	0	parola	1	ong	0	no	CB23F12	23	F	2021-11-12_11h24.43.481	THAI_DOC	2021.2.3	Win32	60.71645416	0	91	91	91	1
z	1	0.6735						NONATO	np	6	0	baseline	500	nonparola	2	ong	0	no	CB23F12	23	F	2021-11-12_11h24.43.481	THAI_DOC	2021.2.3	Win32	60.71645416	0	92	92	92	1
m	1	0.8319						CALICE	p	6	10	baseline	0	parola	1	ong	0	no	CB23F12	23	F	2021-11-12_11h24.43.481	THAI_DOC	2021.2.3	Win32	60.71645416	0	93	93	93	1
m	1	0.6647						TORACE	p	6	31	baseline	250	parola	1	ong	0	no	CB23F12	23	F	2021-11-12_11h24.43.481	THAI_DOC	2021.2.3	Win32	60.71645416	0	94	94	94	1
z	0	0.7396						REDINE	p	6	8	baseline	500	parola	1	ong	0	no	CB23F12	23	F	2021-11-12_11h24.43.481	THAI_DOC	2021.2.3	Win32	60.71645416	0	95	95	95	1
m	1	0.5047						GOMITO	p	6	35	baseline	0	parola	1	ong	0	no	CB23F12	23	F	2021-11-12_11h24.43.481	THAI_DOC	2021.2.3	Win32	60.71645416	0	96	96	96	1
z	1	0.6379						INGENSO	np	7	0	baseline	500	nonparola	2	ong	0	no	CB23F12	23	F	2021-11-12_11h24.43.481	THAI_DOC	2021.2.3	Win32	60.71645416	0	97	97	97	1
z	1	0.6632						COVALLO	np	7	0	baseline	250	nonparola	2	ong	0	no	CB23F12	23	F	2021-11-12_11h24.43.481	THAI_DOC	2021.2.3	Win32	60.71645416	0	98	98	98	1
m	1	0.6457						MONACO	p	6	24	baseline	250	parola	1	ong	0	no	CB23F12	23	F	2021-11-12_11h24.43.481	THAI_DOC	2021.2.3	Win32	60.71645416	0	99	99	99	1
m	1	1.2688						DILUVIO	p	7	34	monitoring	0	parola	1	ong	0	no	CB23F12	23	F	2021-11-12_11h24.43.481	THAI_DOC	2021.2.3	Win32	60.71645416						0	0	0	0	1
z	1	1.1175						PADATO	np	6	0	monitoring	250	nonparola	2	ong	0	no	CB23F12	23	F	2021-11-12_11h24.43.481	THAI_DOC	2021.2.3	Win32	60.71645416						0	1	1	1	1
m	1	0.7543						STIVALE	p	7	10	monitoring	0	parola	1	ong	0	no	CB23F12	23	F	2021-11-12_11h24.43.481	THAI_DOC	2021.2.3	Win32	60.71645416						0	2	2	2	1
z	1	1.181						BAMMINO	np	7	0	monitoring	0	nonparola	2	ong	0	no	CB23F12	23	F	2021-11-12_11h24.43.481	THAI_DOC	2021.2.3	Win32	60.71645416						0	3	3	3	1
z	1	0.8967						NUDOLA	np	6	0	monitoring	250	nonparola	2	ong	0	no	CB23F12	23	F	2021-11-12_11h24.43.481	THAI_DOC	2021.2.3	Win32	60.71645416						0	4	4	4	1
m	1	1.4145						ZAMPINO	p	7	6	monitoring	500	parola	1	ong	0	no	CB23F12	23	F	2021-11-12_11h24.43.481	THAI_DOC	2021.2.3	Win32	60.71645416						0	5	5	5	1
m	1	0.7358						CALDAIA	p	7	12	monitoring	250	parola	1	ong	0	no	CB23F12	23	F	2021-11-12_11h24.43.481	THAI_DOC	2021.2.3	Win32	60.71645416						0	6	6	6	1
z	1	1.3523						FULGINE	np	7	0	monitoring	0	nonparola	2	ong	0	no	CB23F12	23	F	2021-11-12_11h24.43.481	THAI_DOC	2021.2.3	Win32	60.71645416						0	7	7	7	1
m	1	0.7362						URANIO	p	6	9	monitoring	250	parola	1	ong	0	no	CB23F12	23	F	2021-11-12_11h24.43.481	THAI_DOC	2021.2.3	Win32	60.71645416						0	8	8	8	1
z	1	1.0129						APISSO	np	6	0	monitoring	500	nonparola	2	ong	0	no	CB23F12	23	F	2021-11-12_11h24.43.481	THAI_DOC	2021.2.3	Win32	60.71645416						0	9	9	9	1
l	1	1.1794						CAGERMA	np	7	0	monitoring	0	l	2	pmcue	0	no	CB23F12	23	F	2021-11-12_11h24.43.481	THAI_DOC	2021.2.3	Win32	60.71645416						0	10	10	10	1
m	1	0.6809						TAZZINA	p	7	10	monitoring	250	parola	1	ong	0	no	CB23F12	23	F	2021-11-12_11h24.43.481	THAI_DOC	2021.2.3	Win32	60.71645416						0	11	11	11	1
m	1	0.957						VAPORE	p	6	40	monitoring	0	parola	1	ong	0	no	CB23F12	23	F	2021-11-12_11h24.43.481	THAI_DOC	2021.2.3	Win32	60.71645416						0	12	12	12	1
z	1	0.7664						FEDORE	np	6	0	monitoring	250	nonparola	2	ong	0	no	CB23F12	23	F	2021-11-12_11h24.43.481	THAI_DOC	2021.2.3	Win32	60.71645416						0	13	13	13	1
m	1	1.4188						MONTONE	p	7	8	monitoring	250	parola	1	ong	0	no	CB23F12	23	F	2021-11-12_11h24.43.481	THAI_DOC	2021.2.3	Win32	60.71645416						0	14	14	14	1
z	1	1.0143						CANEZZA	np	7	0	monitoring	0	nonparola	2	ong	0	no	CB23F12	23	F	2021-11-12_11h24.43.481	THAI_DOC	2021.2.3	Win32	60.71645416						0	15	15	15	1
z	1	1.0544						RAGINA	np	6	0	monitoring	250	nonparola	2	ong	0	no	CB23F12	23	F	2021-11-12_11h24.43.481	THAI_DOC	2021.2.3	Win32	60.71645416						0	16	16	16	1
m	1	0.7877						AGNELLO	p	7	17	monitoring	250	parola	1	ong	0	no	CB23F12	23	F	2021-11-12_11h24.43.481	THAI_DOC	2021.2.3	Win32	60.71645416						0	17	17	17	1
z	1	0.914						PINARIO	np	7	0	monitoring	250	nonparola	2	ong	0	no	CB23F12	23	F	2021-11-12_11h24.43.481	THAI_DOC	2021.2.3	Win32	60.71645416						0	18	18	18	1
z	1	0.797						INDANO	np	6	0	monitoring	500	nonparola	2	ong	0	no	CB23F12	23	F	2021-11-12_11h24.43.481	THAI_DOC	2021.2.3	Win32	60.71645416						0	19	19	19	1
m	1	0.7492						BISTURI	p	7	8	monitoring	250	parola	1	ong	0	no	CB23F12	23	F	2021-11-12_11h24.43.481	THAI_DOC	2021.2.3	Win32	60.71645416						0	20	20	20	1
z	1	0.7809						SECONTO	np	7	0	monitoring	250	nonparola	2	ong	0	no	CB23F12	23	F	2021-11-12_11h24.43.481	THAI_DOC	2021.2.3	Win32	60.71645416						0	21	21	21	1
l	1	0.8823						POMATA	p	6	0	monitoring	500	l	1	pmcue	0	no	CB23F12	23	F	2021-11-12_11h24.43.481	THAI_DOC	2021.2.3	Win32	60.71645416						0	22	22	22	1
z	1	1.3977						UMETTA	np	6	0	monitoring	250	nonparola	2	ong	0	no	CB23F12	23	F	2021-11-12_11h24.43.481	THAI_DOC	2021.2.3	Win32	60.71645416						0	23	23	23	1
m	1	0.9186						FRUSCIO	p	7	9	monitoring	0	parola	1	ong	0	no	CB23F12	23	F	2021-11-12_11h24.43.481	THAI_DOC	2021.2.3	Win32	60.71645416						0	24	24	24	1
m	1	1.1056						ORDIGNO	p	7	15	monitoring	250	parola	1	ong	0	no	CB23F12	23	F	2021-11-12_11h24.43.481	THAI_DOC	2021.2.3	Win32	60.71645416						0	25	25	25	1
z	1	0.8636						METALO	np	6	0	monitoring	0	nonparola	2	ong	0	no	CB23F12	23	F	2021-11-12_11h24.43.481	THAI_DOC	2021.2.3	Win32	60.71645416						0	26	26	26	1
z	1	0.8323						GAVERA	np	6	0	monitoring	500	nonparola	2	ong	0	no	CB23F12	23	F	2021-11-12_11h24.43.481	THAI_DOC	2021.2.3	Win32	60.71645416						0	27	27	27	1
m	1	0.9515						INSERTO	p	7	9	monitoring	0	parola	1	ong	0	no	CB23F12	23	F	2021-11-12_11h24.43.481	THAI_DOC	2021.2.3	Win32	60.71645416						0	28	28	28	1
m	1	1.0656						VICARIO	p	7	9	monitoring	500	parola	1	ong	0	no	CB23F12	23	F	2021-11-12_11h24.43.481	THAI_DOC	2021.2.3	Win32	60.71645416						0	29	29	29	1
z	1	0.6737						ACENDA	np	6	0	monitoring	0	nonparola	2	ong	0	no	CB23F12	23	F	2021-11-12_11h24.43.481	THAI_DOC	2021.2.3	Win32	60.71645416						0	30	30	30	1
m	1	0.9315						DECADE	p	6	7	monitoring	0	parola	1	ong	0	no	CB23F12	23	F	2021-11-12_11h24.43.481	THAI_DOC	2021.2.3	Win32	60.71645416						0	31	31	31	1
z	1	0.8652						PALETE	np	6	0	monitoring	500	nonparola	2	ong	0	no	CB23F12	23	F	2021-11-12_11h24.43.481	THAI_DOC	2021.2.3	Win32	60.71645416						0	32	32	32	1
m	1	1.5493						SENAPE	p	6	17	monitoring	500	parola	1	ong	0	no	CB23F12	23	F	2021-11-12_11h24.43.481	THAI_DOC	2021.2.3	Win32	60.71645416						0	33	33	33	1
z	1	0.6802						TENTONO	np	7	0	monitoring	0	nonparola	2	ong	0	no	CB23F12	23	F	2021-11-12_11h24.43.481	THAI_DOC	2021.2.3	Win32	60.71645416						0	34	34	34	1
l	1	0.9636						MANICO	p	6	12	monitoring	0	l	1	pmcue	0	no	CB23F12	23	F	2021-11-12_11h24.43.481	THAI_DOC	2021.2.3	Win32	60.71645416						0	35	35	35	1
m	1	0.9359						GETTONE	p	7	5	monitoring	250	parola	1	ong	0	no	CB23F12	23	F	2021-11-12_11h24.43.481	THAI_DOC	2021.2.3	Win32	60.71645416						0	36	36	36	1
z	1	1.1852						CALERA	np	6	0	monitoring	500	nonparola	2	ong	0	no	CB23F12	23	F	2021-11-12_11h24.43.481	THAI_DOC	2021.2.3	Win32	60.71645416						0	37	37	37	1
m	1	0.6848						USTIONE	p	7	20	monitoring	500	parola	1	ong	0	no	CB23F12	23	F	2021-11-12_11h24.43.481	THAI_DOC	2021.2.3	Win32	60.71645416						0	38	38	38	1
	0							LEGNAME	p	7	7	monitoring	0	parola	1	ong	0	no	CB23F12	23	F	2021-11-12_11h24.43.481	THAI_DOC	2021.2.3	Win32	60.71645416						0	39	39	39	1
z	1	0.9126						MODIVO	np	6	0	monitoring	0	nonparola	2	ong	0	no	CB23F12	23	F	2021-11-12_11h24.43.481	THAI_DOC	2021.2.3	Win32	60.71645416						0	40	40	40	1
m	1	1.0411						RADURA	p	6	9	monitoring	0	parola	1	ong	0	no	CB23F12	23	F	2021-11-12_11h24.43.481	THAI_DOC	2021.2.3	Win32	60.71645416						0	41	41	41	1
z	1	0.8235						TUANTO	np	6	0	monitoring	250	nonparola	2	ong	0	no	CB23F12	23	F	2021-11-12_11h24.43.481	THAI_DOC	2021.2.3	Win32	60.71645416						0	42	42	42	1
m	1	0.8072						PICCONE	p	7	11	monitoring	0	parola	1	ong	0	no	CB23F12	23	F	2021-11-12_11h24.43.481	THAI_DOC	2021.2.3	Win32	60.71645416						0	43	43	43	1
z	1	1.8146						LACREME	np	7	0	monitoring	250	nonparola	2	ong	0	no	CB23F12	23	F	2021-11-12_11h24.43.481	THAI_DOC	2021.2.3	Win32	60.71645416						0	44	44	44	1
z	1	0.8898						DILITTA	np	7	0	monitoring	500	nonparola	2	ong	0	no	CB23F12	23	F	2021-11-12_11h24.43.481	THAI_DOC	2021.2.3	Win32	60.71645416						0	45	45	45	1
z	0	0.8461						TOMANTE	np	7	0	monitoring	0	l	2	pmcue	0	no	CB23F12	23	F	2021-11-12_11h24.43.481	THAI_DOC	2021.2.3	Win32	60.71645416						0	46	46	46	1
m	1	0.797						OTTONE	p	6	17	monitoring	500	parola	1	ong	0	no	CB23F12	23	F	2021-11-12_11h24.43.481	THAI_DOC	2021.2.3	Win32	60.71645416						0	47	47	47	1
m	1	0.7589						GAZEBO	p	6	8	monitoring	0	parola	1	ong	0	no	CB23F12	23	F	2021-11-12_11h24.43.481	THAI_DOC	2021.2.3	Win32	60.71645416						0	48	48	48	1
z	1	0.7392						NENICO	np	6	0	monitoring	250	nonparola	2	ong	0	no	CB23F12	23	F	2021-11-12_11h24.43.481	THAI_DOC	2021.2.3	Win32	60.71645416						0	49	49	49	1
m	1	0.779						ARPIONE	p	7	12	monitoring	250	parola	1	ong	0	no	CB23F12	23	F	2021-11-12_11h24.43.481	THAI_DOC	2021.2.3	Win32	60.71645416						0	50	50	50	1
z	1	1.1813						VANIGIA	np	7	0	monitoring	500	nonparola	2	ong	0	no	CB23F12	23	F	2021-11-12_11h24.43.481	THAI_DOC	2021.2.3	Win32	60.71645416						0	51	51	51	1
m	0	0.6951						EBLISSE	np	7	0	monitoring	0	nonparola	2	ong	0	no	CB23F12	23	F	2021-11-12_11h24.43.481	THAI_DOC	2021.2.3	Win32	60.71645416						0	52	52	52	1
m	1	0.902						CARTINA	p	7	13	monitoring	250	parola	1	ong	0	no	CB23F12	23	F	2021-11-12_11h24.43.481	THAI_DOC	2021.2.3	Win32	60.71645416						0	53	53	53	1
z	1	0.6169						TECITA	np	6	0	monitoring	500	nonparola	2	ong	0	no	CB23F12	23	F	2021-11-12_11h24.43.481	THAI_DOC	2021.2.3	Win32	60.71645416						0	54	54	54	1
m	1	0.8288						FELINO	p	6	9	monitoring	500	parola	1	ong	0	no	CB23F12	23	F	2021-11-12_11h24.43.481	THAI_DOC	2021.2.3	Win32	60.71645416						0	55	55	55	1
z	1	1.3408						GINEVRO	np	7	0	monitoring	250	nonparola	2	ong	0	no	CB23F12	23	F	2021-11-12_11h24.43.481	THAI_DOC	2021.2.3	Win32	60.71645416						0	56	56	56	1
z	1	0.8314						ELANCO	np	6	0	monitoring	250	nonparola	2	ong	0	no	CB23F12	23	F	2021-11-12_11h24.43.481	THAI_DOC	2021.2.3	Win32	60.71645416						0	57	57	57	1
m	1	0.7687						BIDONE	p	6	13	monitoring	0	parola	1	ong	0	no	CB23F12	23	F	2021-11-12_11h24.43.481	THAI_DOC	2021.2.3	Win32	60.71645416						0	58	58	58	1
m	1	0.9149						LEMURE	p	6	3	monitoring	500	parola	1	ong	0	no	CB23F12	23	F	2021-11-12_11h24.43.481	THAI_DOC	2021.2.3	Win32	60.71645416						0	59	59	59	1
l	1	0.8823						SAGOMA	p	6	0	monitoring	250	l	1	pmcue	0	no	CB23F12	23	F	2021-11-12_11h24.43.481	THAI_DOC	2021.2.3	Win32	60.71645416						0	60	60	60	1
m	1	0.7392						REPERTO	p	7	7	monitoring	0	parola	1	ong	0	no	CB23F12	23	F	2021-11-12_11h24.43.481	THAI_DOC	2021.2.3	Win32	60.71645416						0	61	61	61	1
z	1	0.868						MIDULLO	np	7	0	monitoring	250	nonparola	2	ong	0	no	CB23F12	23	F	2021-11-12_11h24.43.481	THAI_DOC	2021.2.3	Win32	60.71645416						0	62	62	62	1
z	1	0.7477						DANNOLA	np	7	0	monitoring	500	nonparola	2	ong	0	no	CB23F12	23	F	2021-11-12_11h24.43.481	THAI_DOC	2021.2.3	Win32	60.71645416						0	63	63	63	1
z	0	0.6212						ORFANO	p	6	9	monitoring	500	parola	1	ong	0	no	CB23F12	23	F	2021-11-12_11h24.43.481	THAI_DOC	2021.2.3	Win32	60.71645416						0	64	64	64	1
z	1	0.7708						BANENA	np	6	0	monitoring	250	nonparola	2	ong	0	no	CB23F12	23	F	2021-11-12_11h24.43.481	THAI_DOC	2021.2.3	Win32	60.71645416						0	65	65	65	1
z	1	0.8148						FERPATA	np	7	0	monitoring	0	nonparola	2	ong	0	no	CB23F12	23	F	2021-11-12_11h24.43.481	THAI_DOC	2021.2.3	Win32	60.71645416						0	66	66	66	1
m	1	0.6842						NEURONE	p	7	11	monitoring	250	parola	1	ong	0	no	CB23F12	23	F	2021-11-12_11h24.43.481	THAI_DOC	2021.2.3	Win32	60.71645416						0	67	67	67	1
z	1	0.8482						LATTERA	np	7	0	monitoring	500	nonparola	2	ong	0	no	CB23F12	23	F	2021-11-12_11h24.43.481	THAI_DOC	2021.2.3	Win32	60.71645416						0	68	68	68	1
z	1	0.7675						GESIONE	np	7	0	monitoring	500	nonparola	2	ong	0	no	CB23F12	23	F	2021-11-12_11h24.43.481	THAI_DOC	2021.2.3	Win32	60.71645416						0	69	69	69	1
m	1	0.7322						PEDANA	p	6	18	monitoring	500	parola	1	ong	0	no	CB23F12	23	F	2021-11-12_11h24.43.481	THAI_DOC	2021.2.3	Win32	60.71645416						0	70	70	70	1
l	1	0.9249						MACIATA	np	7	0	monitoring	500	l	2	pmcue	0	no	CB23F12	23	F	2021-11-12_11h24.43.481	THAI_DOC	2021.2.3	Win32	60.71645416						0	71	71	71	1
z	1	0.7596						FIOLINO	np	7	0	monitoring	250	nonparola	2	ong	0	no	CB23F12	23	F	2021-11-12_11h24.43.481	THAI_DOC	2021.2.3	Win32	60.71645416						0	72	72	72	1
m	1	0.9147						INGORGO	p	7	16	monitoring	0	parola	1	ong	0	no	CB23F12	23	F	2021-11-12_11h24.43.481	THAI_DOC	2021.2.3	Win32	60.71645416						0	73	73	73	1
z	1	1.0092						IMPORO	np	6	0	monitoring	250	nonparola	2	ong	0	no	CB23F12	23	F	2021-11-12_11h24.43.481	THAI_DOC	2021.2.3	Win32	60.71645416						0	74	74	74	1
m	1	0.8481						NOBILE	p	6	29	monitoring	500	parola	1	ong	0	no	CB23F12	23	F	2021-11-12_11h24.43.481	THAI_DOC	2021.2.3	Win32	60.71645416						0	75	75	75	1
m	1	1.1989						MINIERA	p	7	19	monitoring	500	parola	1	ong	0	no	CB23F12	23	F	2021-11-12_11h24.43.481	THAI_DOC	2021.2.3	Win32	60.71645416						0	76	76	76	1
z	1	0.7582						ALLARVE	np	7	0	monitoring	500	nonparola	2	ong	0	no	CB23F12	23	F	2021-11-12_11h24.43.481	THAI_DOC	2021.2.3	Win32	60.71645416						0	77	77	77	1
z	1	0.8971						DIBANO	np	6	0	monitoring	250	nonparola	2	ong	0	no	CB23F12	23	F	2021-11-12_11h24.43.481	THAI_DOC	2021.2.3	Win32	60.71645416						0	78	78	78	1
m	1	1.2071						FAGOTTO	p	7	7	monitoring	0	parola	1	ong	0	no	CB23F12	23	F	2021-11-12_11h24.43.481	THAI_DOC	2021.2.3	Win32	60.71645416						0	79	79	79	1
m	1	0.6345						PALUDE	p	6	13	monitoring	0	parola	1	ong	0	no	CB23F12	23	F	2021-11-12_11h24.43.481	THAI_DOC	2021.2.3	Win32	60.71645416						0	80	80	80	1
z	1	0.834						MUDINO	np	6	0	monitoring	500	nonparola	2	ong	0	no	CB23F12	23	F	2021-11-12_11h24.43.481	THAI_DOC	2021.2.3	Win32	60.71645416						0	81	81	81	1
z	1	0.8806						ESTEBA	np	6	0	monitoring	500	nonparola	2	ong	0	no	CB23F12	23	F	2021-11-12_11h24.43.481	THAI_DOC	2021.2.3	Win32	60.71645416						0	82	82	82	1
l	1	1.0383						MANTIDE	p	7	9	monitoring	250	l	1	pmcue	0	no	CB23F12	23	F	2021-11-12_11h24.43.481	THAI_DOC	2021.2.3	Win32	60.71645416						0	83	83	83	1
m	1	0.7632						UVETTA	p	6	11	monitoring	500	parola	1	ong	0	no	CB23F12	23	F	2021-11-12_11h24.43.481	THAI_DOC	2021.2.3	Win32	60.71645416						0	84	84	84	1
z	0	0.6857						ESILIO	p	6	41	monitoring	250	parola	1	ong	0	no	CB23F12	23	F	2021-11-12_11h24.43.481	THAI_DOC	2021.2.3	Win32	60.71645416						0	85	85	85	1
z	1	0.9174						RECRUTA	np	7	0	monitoring	500	nonparola	2	ong	0	no	CB23F12	23	F	2021-11-12_11h24.43.481	THAI_DOC	2021.2.3	Win32	60.71645416						0	86	86	86	1
m	1	0.6027						TIMONE	p	7	31	monitoring	250	parola	1	ong	0	no	CB23F12	23	F	2021-11-12_11h24.43.481	THAI_DOC	2021.2.3	Win32	60.71645416						0	87	87	87	1
m	1	0.7562						CAVOLO	p	6	13	monitoring	0	parola	1	ong	0	no	CB23F12	23	F	2021-11-12_11h24.43.481	THAI_DOC	2021.2.3	Win32	60.71645416						0	88	88	88	1
z	1	0.8689						NOTTARE	np	7	0	monitoring	500	nonparola	2	ong	0	no	CB23F12	23	F	2021-11-12_11h24.43.481	THAI_DOC	2021.2.3	Win32	60.71645416						0	89	89	89	1
z	0	1.0024						LICHENE	p	7	7	monitoring	0	parola	1	ong	0	no	CB23F12	23	F	2021-11-12_11h24.43.481	THAI_DOC	2021.2.3	Win32	60.71645416						0	90	90	90	1
z	1	0.7318						PUSTINO	np	7	0	monitoring	500	nonparola	2	ong	0	no	CB23F12	23	F	2021-11-12_11h24.43.481	THAI_DOC	2021.2.3	Win32	60.71645416						0	91	91	91	1
z	0	1.0579						MULINO	p	6	7	monitoring	0	parola	1	ong	0	no	CB23F12	23	F	2021-11-12_11h24.43.481	THAI_DOC	2021.2.3	Win32	60.71645416						0	92	92	92	1
z	1	0.6661						VAROLO	np	6	0	monitoring	0	nonparola	2	ong	0	no	CB23F12	23	F	2021-11-12_11h24.43.481	THAI_DOC	2021.2.3	Win32	60.71645416						0	93	93	93	1
m	0	0.6243						ENIGMA	p	6	9	monitoring	500	l	1	pmcue	0	no	CB23F12	23	F	2021-11-12_11h24.43.481	THAI_DOC	2021.2.3	Win32	60.71645416						0	94	94	94	1
m	1	0.8215						NARICE	p	6	15	monitoring	250	parola	1	ong	0	no	CB23F12	23	F	2021-11-12_11h24.43.481	THAI_DOC	2021.2.3	Win32	60.71645416						0	95	95	95	1
z	1	0.7713						CAVIDE	np	6	0	monitoring	500	nonparola	2	ong	0	no	CB23F12	23	F	2021-11-12_11h24.43.481	THAI_DOC	2021.2.3	Win32	60.71645416						0	96	96	96	1
z	1	0.8854						VOLACE	np	6	0	monitoring	0	nonparola	2	ong	0	no	CB23F12	23	F	2021-11-12_11h24.43.481	THAI_DOC	2021.2.3	Win32	60.71645416						0	97	97	97	1
z	1	1.2856						SADICE	np	6	0	monitoring	0	nonparola	2	ong	0	no	CB23F12	23	F	2021-11-12_11h24.43.481	THAI_DOC	2021.2.3	Win32	60.71645416						0	98	98	98	1
m	1	0.914						VORTICE	p	7	14	monitoring	250	parola	1	ong	0	no	CB23F12	23	F	2021-11-12_11h24.43.481	THAI_DOC	2021.2.3	Win32	60.71645416						0	99	99	99	1
																			CB23F12	23	F	2021-11-12_11h24.43.481	THAI_DOC	2021.2.3	Win32	60.71645416											n	0	9.0999	y	0	3.5181	n	1	3.2998
