# Supplementary material for: Thinking about it: the impact of COVID-19-related stimuli on prospective memory
Source: PeerJ. 2023 Nov 16;11:e16389. doi: 10.7717/peerj.16389 (PMC10657566; doi:10.7717/peerj.16389)
Supplement: Supplemental Information 4 — The raw data from both the task and the questionnaire. Both folders are divided in the three conditions (COV, DOC, and NEGA) depending on the presented video clip. [file peerj-11-16389-s004.zip › Data/RAW_Data_Task/DOC_version/AA20F6_doc.csv]

trial_key.keys	trial_key.corr	trial_key.rt	trials_loop_practice.thisRepN	trials_loop_practice.thisTrialN	trials_loop_practice.thisN	trials_loop_practice.thisIndex	trials_loop_practice.ran	stimolo	parolanonparola	lunghezza	frequenza	blocco	jitter	rispcorr	StimTrig	stim_type	stimulus_after	underline	ID_Soggetto*	Età*	Sesso	date	expName	psychopyVersion	OS	frameRate	trials_loop_baseline.thisRepN	trials_loop_baseline.thisTrialN	trials_loop_baseline.thisN	trials_loop_baseline.thisIndex	trials_loop_baseline.ran	trials_loop_attention.thisRepN	trials_loop_attention.thisTrialN	trials_loop_attention.thisN	trials_loop_attention.thisIndex	trials_loop_attention.ran	neutral1_key.keys	neutral1_key.corr	neutral1_key.rt	neutral1_key_2.keys	neutral1_key_2.corr	neutral1_key_2.rt	neutral1_key_3.keys	neutral1_key_3.corr	neutral1_key_3.rt
z	1	0.5097	0	0	0	0	1	ARANCIA	p	7	31	practice	500	parola	1	ong	0	no	AA20F6	20	F	2021-10-06_19h06.49.117	THAI_DOC	2021.2.3	Win32	59.91252771
m	1	1.8293	0	1	1	1	1	RECINA	np	6	0	practice	500	nonparola	2	ong	0	no	AA20F6	20	F	2021-10-06_19h06.49.117	THAI_DOC	2021.2.3	Win32	59.91252771
m	1	0.8048	0	2	2	2	1	TUCCANA	np	7	0	practice	250	nonparola	2	ong	0	no	AA20F6	20	F	2021-10-06_19h06.49.117	THAI_DOC	2021.2.3	Win32	59.91252771
z	1	0.6231	0	3	3	3	1	PETTINE	p	7	1	practice	0	parola	1	ong	0	no	AA20F6	20	F	2021-10-06_19h06.49.117	THAI_DOC	2021.2.3	Win32	59.91252771
m	1	0.9557	0	4	4	4	1	INFITO	np	6	0	practice	500	nonparola	2	ong	0	no	AA20F6	20	F	2021-10-06_19h06.49.117	THAI_DOC	2021.2.3	Win32	59.91252771
z	1	0.6663	0	5	5	5	1	GIUDICE	p	7	374	practice	500	parola	1	ong	0	no	AA20F6	20	F	2021-10-06_19h06.49.117	THAI_DOC	2021.2.3	Win32	59.91252771
z	1	1.0321	0	6	6	6	1	VOLANTE	p	7	89	practice	0	parola	1	ong	0	no	AA20F6	20	F	2021-10-06_19h06.49.117	THAI_DOC	2021.2.3	Win32	59.91252771
m	1	0.473	0	7	7	7	1	CUBELA	np	6	0	practice	250	nonparola	2	ong	0	no	AA20F6	20	F	2021-10-06_19h06.49.117	THAI_DOC	2021.2.3	Win32	59.91252771
m	1	0.7482	0	8	8	8	1	LUGGINE	np	7	0	practice	0	nonparola	2	ong	0	no	AA20F6	20	F	2021-10-06_19h06.49.117	THAI_DOC	2021.2.3	Win32	59.91252771
z	1	0.6814	0	9	9	9	1	DISEGNO	p	7	201	practice	0	parola	1	ong	0	no	AA20F6	20	F	2021-10-06_19h06.49.117	THAI_DOC	2021.2.3	Win32	59.91252771
z	1	0.8203						RELITTO	p	7	8	baseline	500	parola	1	ong	0	no	AA20F6	20	F	2021-10-06_19h06.49.117	THAI_DOC	2021.2.3	Win32	59.91252771	0	0	0	0	1
m	0	0.6664						GERANIO	p	7	12	baseline	250	parola	1	ong	0	no	AA20F6	20	F	2021-10-06_19h06.49.117	THAI_DOC	2021.2.3	Win32	59.91252771	0	1	1	1	1
m	1	1.0313						VANANGA	np	7	0	baseline	0	nonparola	2	ong	0	no	AA20F6	20	F	2021-10-06_19h06.49.117	THAI_DOC	2021.2.3	Win32	59.91252771	0	2	2	2	1
z	1	1.0668						NATICA	p	6	5	baseline	250	parola	1	ong	0	no	AA20F6	20	F	2021-10-06_19h06.49.117	THAI_DOC	2021.2.3	Win32	59.91252771	0	3	3	3	1
m	1	0.7749						USTELLO	np	7	0	baseline	500	nonparola	2	ong	0	no	AA20F6	20	F	2021-10-06_19h06.49.117	THAI_DOC	2021.2.3	Win32	59.91252771	0	4	4	4	1
z	1	0.6788						METANO	p	6	17	baseline	250	parola	1	ong	0	no	AA20F6	20	F	2021-10-06_19h06.49.117	THAI_DOC	2021.2.3	Win32	59.91252771	0	5	5	5	1
m	1	1.0615						FIURIA	np	6	0	baseline	500	nonparola	2	ong	0	no	AA20F6	20	F	2021-10-06_19h06.49.117	THAI_DOC	2021.2.3	Win32	59.91252771	0	6	6	6	1
z	1	0.7592						SUGHERO	p	7	5	baseline	250	parola	1	ong	0	no	AA20F6	20	F	2021-10-06_19h06.49.117	THAI_DOC	2021.2.3	Win32	59.91252771	0	7	7	7	1
m	1	0.8579						PIROTA	np	6	0	baseline	250	nonparola	2	ong	0	no	AA20F6	20	F	2021-10-06_19h06.49.117	THAI_DOC	2021.2.3	Win32	59.91252771	0	8	8	8	1
m	1	1.2236						BAMBORA	np	7	0	baseline	0	nonparola	2	ong	0	no	AA20F6	20	F	2021-10-06_19h06.49.117	THAI_DOC	2021.2.3	Win32	59.91252771	0	9	9	9	1
z	1	0.714						PETALO	p	6	27	baseline	250	parola	1	ong	0	no	AA20F6	20	F	2021-10-06_19h06.49.117	THAI_DOC	2021.2.3	Win32	59.91252771	0	10	10	10	1
z	1	0.7813						ELMETTO	p	7	5	baseline	0	parola	1	ong	0	no	AA20F6	20	F	2021-10-06_19h06.49.117	THAI_DOC	2021.2.3	Win32	59.91252771	0	11	11	11	1
m	1	0.5839						DOBILE	np	6	0	baseline	250	nonparola	2	ong	0	no	AA20F6	20	F	2021-10-06_19h06.49.117	THAI_DOC	2021.2.3	Win32	59.91252771	0	12	12	12	1
m	0	0.8259						BAVERO	p	6	7	baseline	0	parola	1	ong	0	no	AA20F6	20	F	2021-10-06_19h06.49.117	THAI_DOC	2021.2.3	Win32	59.91252771	0	13	13	13	1
z	1	1.3576						VALENZA	p	7	10	baseline	500	parola	1	ong	0	no	AA20F6	20	F	2021-10-06_19h06.49.117	THAI_DOC	2021.2.3	Win32	59.91252771	0	14	14	14	1
m	1	0.6041						ORDONE	np	6	0	baseline	250	nonparola	2	ong	0	no	AA20F6	20	F	2021-10-06_19h06.49.117	THAI_DOC	2021.2.3	Win32	59.91252771	0	15	15	15	1
m	1	0.8745						TERPONE	np	7	0	baseline	250	nonparola	2	ong	0	no	AA20F6	20	F	2021-10-06_19h06.49.117	THAI_DOC	2021.2.3	Win32	59.91252771	0	16	16	16	1
z	1	0.8165						INCHINO	p	7	10	baseline	250	parola	1	ong	0	no	AA20F6	20	F	2021-10-06_19h06.49.117	THAI_DOC	2021.2.3	Win32	59.91252771	0	17	17	17	1
z	1	0.7491						ETTARO	p	6	31	baseline	0	parola	1	ong	0	no	AA20F6	20	F	2021-10-06_19h06.49.117	THAI_DOC	2021.2.3	Win32	59.91252771	0	18	18	18	1
m	1	0.6496						LUVACA	np	6	0	baseline	250	nonparola	2	ong	0	no	AA20F6	20	F	2021-10-06_19h06.49.117	THAI_DOC	2021.2.3	Win32	59.91252771	0	19	19	19	1
z	1	0.7728						DUETTO	p	6	23	baseline	500	parola	1	ong	0	no	AA20F6	20	F	2021-10-06_19h06.49.117	THAI_DOC	2021.2.3	Win32	59.91252771	0	20	20	20	1
m	1	0.7576						PUPILE	np	6	0	baseline	250	nonparola	2	ong	0	no	AA20F6	20	F	2021-10-06_19h06.49.117	THAI_DOC	2021.2.3	Win32	59.91252771	0	21	21	21	1
m	1	0.6166						STOVACO	np	7	0	baseline	0	nonparola	2	ong	0	no	AA20F6	20	F	2021-10-06_19h06.49.117	THAI_DOC	2021.2.3	Win32	59.91252771	0	22	22	22	1
z	1	0.849						BARILE	p	6	7	baseline	500	parola	1	ong	0	no	AA20F6	20	F	2021-10-06_19h06.49.117	THAI_DOC	2021.2.3	Win32	59.91252771	0	23	23	23	1
m	1	0.7156						RANAIO	np	6	0	baseline	250	nonparola	2	ong	0	no	AA20F6	20	F	2021-10-06_19h06.49.117	THAI_DOC	2021.2.3	Win32	59.91252771	0	24	24	24	1
z	1	0.71						CAVERNA	p	7	14	baseline	250	parola	1	ong	0	no	AA20F6	20	F	2021-10-06_19h06.49.117	THAI_DOC	2021.2.3	Win32	59.91252771	0	25	25	25	1
m	1	0.791						ROTOIA	np	7	0	baseline	500	nonparola	2	ong	0	no	AA20F6	20	F	2021-10-06_19h06.49.117	THAI_DOC	2021.2.3	Win32	59.91252771	0	26	26	26	1
z	1	0.8194						ALTURA	p	6	8	baseline	500	parola	1	ong	0	no	AA20F6	20	F	2021-10-06_19h06.49.117	THAI_DOC	2021.2.3	Win32	59.91252771	0	27	27	27	1
z	1	0.5674						DIPINTO	p	7	21	baseline	0	parola	1	ong	0	no	AA20F6	20	F	2021-10-06_19h06.49.117	THAI_DOC	2021.2.3	Win32	59.91252771	0	28	28	28	1
z	1	0.5836						LEGUME	p	6	11	baseline	250	parola	1	ong	0	no	AA20F6	20	F	2021-10-06_19h06.49.117	THAI_DOC	2021.2.3	Win32	59.91252771	0	29	29	29	1
m	1	0.6384						FEDINO	np	6	0	baseline	500	nonparola	2	ong	0	no	AA20F6	20	F	2021-10-06_19h06.49.117	THAI_DOC	2021.2.3	Win32	59.91252771	0	30	30	30	1
z	1	0.5742						MENSOLA	p	7	7	baseline	0	parola	1	ong	0	no	AA20F6	20	F	2021-10-06_19h06.49.117	THAI_DOC	2021.2.3	Win32	59.91252771	0	31	31	31	1
m	1	0.6219						ALCUME	np	6	0	baseline	500	nonparola	2	ong	0	no	AA20F6	20	F	2021-10-06_19h06.49.117	THAI_DOC	2021.2.3	Win32	59.91252771	0	32	32	32	1
z	1	0.6832						INNESTO	p	6	13	baseline	0	parola	1	ong	0	no	AA20F6	20	F	2021-10-06_19h06.49.117	THAI_DOC	2021.2.3	Win32	59.91252771	0	33	33	33	1
m	1	0.8487						LAVENDA	np	7	0	baseline	0	nonparola	2	ong	0	no	AA20F6	20	F	2021-10-06_19h06.49.117	THAI_DOC	2021.2.3	Win32	59.91252771	0	34	34	34	1
m	0	0.6499						SLAVINA	p	7	5	baseline	500	parola	1	ong	0	no	AA20F6	20	F	2021-10-06_19h06.49.117	THAI_DOC	2021.2.3	Win32	59.91252771	0	35	35	35	1
z	1	0.6667						ORMONE	p	6	6	baseline	500	parola	1	ong	0	no	AA20F6	20	F	2021-10-06_19h06.49.117	THAI_DOC	2021.2.3	Win32	59.91252771	0	36	36	36	1
m	1	0.5841						UMIONE	np	6	0	baseline	0	nonparola	2	ong	0	no	AA20F6	20	F	2021-10-06_19h06.49.117	THAI_DOC	2021.2.3	Win32	59.91252771	0	37	37	37	1
z	1	0.5504						SALAME	p	6	14	baseline	0	parola	1	ong	0	no	AA20F6	20	F	2021-10-06_19h06.49.117	THAI_DOC	2021.2.3	Win32	59.91252771	0	38	38	38	1
m	1	0.6251						GANDOLA	np	7	0	baseline	500	nonparola	2	ong	0	no	AA20F6	20	F	2021-10-06_19h06.49.117	THAI_DOC	2021.2.3	Win32	59.91252771	0	39	39	39	1
z	0	0.5339						DIGEGNO	np	7	0	baseline	500	nonparola	2	ong	0	no	AA20F6	20	F	2021-10-06_19h06.49.117	THAI_DOC	2021.2.3	Win32	59.91252771	0	40	40	40	1
m	1	0.6835						BACRECA	np	7	0	baseline	0	nonparola	2	ong	0	no	AA20F6	20	F	2021-10-06_19h06.49.117	THAI_DOC	2021.2.3	Win32	59.91252771	0	41	41	41	1
m	0	0.6397						RUDERE	p	6	8	baseline	250	parola	1	ong	0	no	AA20F6	20	F	2021-10-06_19h06.49.117	THAI_DOC	2021.2.3	Win32	59.91252771	0	42	42	42	1
m	1	0.5668						OSCITE	np	6	0	baseline	250	nonparola	2	ong	0	no	AA20F6	20	F	2021-10-06_19h06.49.117	THAI_DOC	2021.2.3	Win32	59.91252771	0	43	43	43	1
z	1	0.8253						NETTARE	p	7	14	baseline	500	parola	1	ong	0	no	AA20F6	20	F	2021-10-06_19h06.49.117	THAI_DOC	2021.2.3	Win32	59.91252771	0	44	44	44	1
m	1	0.9329						PENTERA	np	7	0	baseline	0	nonparola	2	ong	0	no	AA20F6	20	F	2021-10-06_19h06.49.117	THAI_DOC	2021.2.3	Win32	59.91252771	0	45	45	45	1
m	1	0.5514						NEBOZIO	np	7	0	baseline	250	nonparola	2	ong	0	no	AA20F6	20	F	2021-10-06_19h06.49.117	THAI_DOC	2021.2.3	Win32	59.91252771	0	46	46	46	1
z	1	0.6402						ZATTERA	p	7	14	baseline	500	parola	1	ong	0	no	AA20F6	20	F	2021-10-06_19h06.49.117	THAI_DOC	2021.2.3	Win32	59.91252771	0	47	47	47	1
m	0	0.6532						LAMIERA	p	7	11	baseline	500	parola	1	ong	0	no	AA20F6	20	F	2021-10-06_19h06.49.117	THAI_DOC	2021.2.3	Win32	59.91252771	0	48	48	48	1
m	1	0.6327						CULINA	np	6	0	baseline	500	nonparola	2	ong	0	no	AA20F6	20	F	2021-10-06_19h06.49.117	THAI_DOC	2021.2.3	Win32	59.91252771	0	49	49	49	1
z	1	0.8922						FALANGE	p	7	9	baseline	250	parola	1	ong	0	no	AA20F6	20	F	2021-10-06_19h06.49.117	THAI_DOC	2021.2.3	Win32	59.91252771	0	50	50	50	1
z	1	0.7159						PEDALE	p	6	16	baseline	500	parola	1	ong	0	no	AA20F6	20	F	2021-10-06_19h06.49.117	THAI_DOC	2021.2.3	Win32	59.91252771	0	51	51	51	1
m	1	0.7263						METARDO	np	7	0	baseline	500	nonparola	2	ong	0	no	AA20F6	20	F	2021-10-06_19h06.49.117	THAI_DOC	2021.2.3	Win32	59.91252771	0	52	52	52	1
z	1	0.7658						EMPORIO	p	7	3	baseline	250	parola	1	ong	0	no	AA20F6	20	F	2021-10-06_19h06.49.117	THAI_DOC	2021.2.3	Win32	59.91252771	0	53	53	53	1
m	1	0.7994						TAPORE	np	6	0	baseline	0	nonparola	2	ong	0	no	AA20F6	20	F	2021-10-06_19h06.49.117	THAI_DOC	2021.2.3	Win32	59.91252771	0	54	54	54	1
m	1	0.6501						DENTIDE	np	7	0	baseline	250	nonparola	2	ong	0	no	AA20F6	20	F	2021-10-06_19h06.49.117	THAI_DOC	2021.2.3	Win32	59.91252771	0	55	55	55	1
m	1	0.6739						SEPERTO	np	7	0	baseline	500	nonparola	2	ong	0	no	AA20F6	20	F	2021-10-06_19h06.49.117	THAI_DOC	2021.2.3	Win32	59.91252771	0	56	56	56	1
z	1	0.77						MUCOSA	p	6	6	baseline	500	parola	1	ong	0	no	AA20F6	20	F	2021-10-06_19h06.49.117	THAI_DOC	2021.2.3	Win32	59.91252771	0	57	57	57	1
m	1	0.6064						BECULLA	np	7	0	baseline	250	nonparola	2	ong	0	no	AA20F6	20	F	2021-10-06_19h06.49.117	THAI_DOC	2021.2.3	Win32	59.91252771	0	58	58	58	1
m	0	0.8058						FUCINA	p	6	8	baseline	250	parola	1	ong	0	no	AA20F6	20	F	2021-10-06_19h06.49.117	THAI_DOC	2021.2.3	Win32	59.91252771	0	59	59	59	1
z	1	0.6348						ECLISSI	p	7	5	baseline	0	parola	1	ong	0	no	AA20F6	20	F	2021-10-06_19h06.49.117	THAI_DOC	2021.2.3	Win32	59.91252771	0	60	60	60	1
z	1	0.5888						TROFEO	p	6	23	baseline	250	parola	1	ong	0	no	AA20F6	20	F	2021-10-06_19h06.49.117	THAI_DOC	2021.2.3	Win32	59.91252771	0	61	61	61	1
z	1	0.5669						ROTTAME	p	7	7	baseline	0	parola	1	ong	0	no	AA20F6	20	F	2021-10-06_19h06.49.117	THAI_DOC	2021.2.3	Win32	59.91252771	0	62	62	62	1
m	1	0.6174						MENDOLO	np	7	0	baseline	500	nonparola	2	ong	0	no	AA20F6	20	F	2021-10-06_19h06.49.117	THAI_DOC	2021.2.3	Win32	59.91252771	0	63	63	63	1
m	1	0.6005						ARSINE	np	6	0	baseline	250	nonparola	2	ong	0	no	AA20F6	20	F	2021-10-06_19h06.49.117	THAI_DOC	2021.2.3	Win32	59.91252771	0	64	64	64	1
z	1	0.6069						TISANA	p	6	7	baseline	0	parola	1	ong	0	no	AA20F6	20	F	2021-10-06_19h06.49.117	THAI_DOC	2021.2.3	Win32	59.91252771	0	65	65	65	1
m	1	0.7603						ORLINO	np	6	0	baseline	0	nonparola	2	ong	0	no	AA20F6	20	F	2021-10-06_19h06.49.117	THAI_DOC	2021.2.3	Win32	59.91252771	0	66	66	66	1
m	0	0.6065						ARINGA	p	6	9	baseline	500	parola	1	ong	0	no	AA20F6	20	F	2021-10-06_19h06.49.117	THAI_DOC	2021.2.3	Win32	59.91252771	0	67	67	67	1
m	1	0.601						TENGINE	np	7	0	baseline	0	nonparola	2	ong	0	no	AA20F6	20	F	2021-10-06_19h06.49.117	THAI_DOC	2021.2.3	Win32	59.91252771	0	68	68	68	1
z	1	0.6497						ATTICO	p	6	6	baseline	500	parola	1	ong	0	no	AA20F6	20	F	2021-10-06_19h06.49.117	THAI_DOC	2021.2.3	Win32	59.91252771	0	69	69	69	1
m	1	0.6333						VENORE	np	6	0	baseline	250	nonparola	2	ong	0	no	AA20F6	20	F	2021-10-06_19h06.49.117	THAI_DOC	2021.2.3	Win32	59.91252771	0	70	70	70	1
m	0	0.5521						DARSENA	p	7	9	baseline	0	parola	1	ong	0	no	AA20F6	20	F	2021-10-06_19h06.49.117	THAI_DOC	2021.2.3	Win32	59.91252771	0	71	71	71	1
m	1	0.9822						ALCIERE	np	7	0	baseline	250	nonparola	2	ong	0	no	AA20F6	20	F	2021-10-06_19h06.49.117	THAI_DOC	2021.2.3	Win32	59.91252771	0	72	72	72	1
m	1	0.6664						ENTIMO	np	6	0	baseline	0	nonparola	2	ong	0	no	AA20F6	20	F	2021-10-06_19h06.49.117	THAI_DOC	2021.2.3	Win32	59.91252771	0	73	73	73	1
z	1	0.5334						LIVIDO	p	6	8	baseline	500	parola	1	ong	0	no	AA20F6	20	F	2021-10-06_19h06.49.117	THAI_DOC	2021.2.3	Win32	59.91252771	0	74	74	74	1
z	1	0.4893						NAUSEA	p	6	15	baseline	0	parola	1	ong	0	no	AA20F6	20	F	2021-10-06_19h06.49.117	THAI_DOC	2021.2.3	Win32	59.91252771	0	75	75	75	1
m	1	0.6884						VERCACE	np	7	0	baseline	500	nonparola	2	ong	0	no	AA20F6	20	F	2021-10-06_19h06.49.117	THAI_DOC	2021.2.3	Win32	59.91252771	0	76	76	76	1
m	0	0.5382						COFANO	p	6	9	baseline	0	parola	1	ong	0	no	AA20F6	20	F	2021-10-06_19h06.49.117	THAI_DOC	2021.2.3	Win32	59.91252771	0	77	77	77	1
m	1	0.583						USPICIO	np	7	0	baseline	250	nonparola	2	ong	0	no	AA20F6	20	F	2021-10-06_19h06.49.117	THAI_DOC	2021.2.3	Win32	59.91252771	0	78	78	78	1
z	1	0.7668						IMBUTO	p	6	9	baseline	0	parola	1	ong	0	no	AA20F6	20	F	2021-10-06_19h06.49.117	THAI_DOC	2021.2.3	Win32	59.91252771	0	79	79	79	1
m	1	0.5511						SADIVA	np	6	0	baseline	500	nonparola	2	ong	0	no	AA20F6	20	F	2021-10-06_19h06.49.117	THAI_DOC	2021.2.3	Win32	59.91252771	0	80	80	80	1
m	0	0.6999						BOZZOLO	p	7	7	baseline	0	parola	1	ong	0	no	AA20F6	20	F	2021-10-06_19h06.49.117	THAI_DOC	2021.2.3	Win32	59.91252771	0	81	81	81	1
m	1	0.6595						OMPICCIO	np	7	0	baseline	0	nonparola	2	ong	0	no	AA20F6	20	F	2021-10-06_19h06.49.117	THAI_DOC	2021.2.3	Win32	59.91252771	0	82	82	82	1
m	1	1.3053						LIMPONE	np	7	0	baseline	500	nonparola	2	ong	0	no	AA20F6	20	F	2021-10-06_19h06.49.117	THAI_DOC	2021.2.3	Win32	59.91252771	0	83	83	83	1
m	1	1.1168						NARCICO	np	7	0	baseline	250	nonparola	2	ong	0	no	AA20F6	20	F	2021-10-06_19h06.49.117	THAI_DOC	2021.2.3	Win32	59.91252771	0	84	84	84	1
z	1	0.5666						PASCOLO	p	7	7	baseline	0	parola	1	ong	0	no	AA20F6	20	F	2021-10-06_19h06.49.117	THAI_DOC	2021.2.3	Win32	59.91252771	0	85	85	85	1
m	1	0.905						INSOGNA	np	7	0	baseline	250	nonparola	2	ong	0	no	AA20F6	20	F	2021-10-06_19h06.49.117	THAI_DOC	2021.2.3	Win32	59.91252771	0	86	86	86	1
m	0	0.5621						PATINA	p	6	14	baseline	250	parola	1	ong	0	no	AA20F6	20	F	2021-10-06_19h06.49.117	THAI_DOC	2021.2.3	Win32	59.91252771	0	87	87	87	1
m	1	0.5936						ADOLTO	np	7	0	baseline	0	nonparola	2	ong	0	no	AA20F6	20	F	2021-10-06_19h06.49.117	THAI_DOC	2021.2.3	Win32	59.91252771	0	88	88	88	1
z	1	0.5382						UTENTE	p	6	34	baseline	0	parola	1	ong	0	no	AA20F6	20	F	2021-10-06_19h06.49.117	THAI_DOC	2021.2.3	Win32	59.91252771	0	89	89	89	1
m	1	0.6465						CIPELLA	np	7	0	baseline	500	nonparola	2	ong	0	no	AA20F6	20	F	2021-10-06_19h06.49.117	THAI_DOC	2021.2.3	Win32	59.91252771	0	90	90	90	1
z	1	0.7802						GINEPRO	p	7	10	baseline	0	parola	1	ong	0	no	AA20F6	20	F	2021-10-06_19h06.49.117	THAI_DOC	2021.2.3	Win32	59.91252771	0	91	91	91	1
m	1	0.6371						NONATO	np	6	0	baseline	500	nonparola	2	ong	0	no	AA20F6	20	F	2021-10-06_19h06.49.117	THAI_DOC	2021.2.3	Win32	59.91252771	0	92	92	92	1
z	1	0.6835						CALICE	p	6	10	baseline	0	parola	1	ong	0	no	AA20F6	20	F	2021-10-06_19h06.49.117	THAI_DOC	2021.2.3	Win32	59.91252771	0	93	93	93	1
z	1	0.5273						TORACE	p	6	31	baseline	250	parola	1	ong	0	no	AA20F6	20	F	2021-10-06_19h06.49.117	THAI_DOC	2021.2.3	Win32	59.91252771	0	94	94	94	1
m	0	0.81						REDINE	p	6	8	baseline	500	parola	1	ong	0	no	AA20F6	20	F	2021-10-06_19h06.49.117	THAI_DOC	2021.2.3	Win32	59.91252771	0	95	95	95	1
m	0	0.5289						GOMITO	p	6	35	baseline	0	parola	1	ong	0	no	AA20F6	20	F	2021-10-06_19h06.49.117	THAI_DOC	2021.2.3	Win32	59.91252771	0	96	96	96	1
m	1	0.8927						INGENSO	np	7	0	baseline	500	nonparola	2	ong	0	no	AA20F6	20	F	2021-10-06_19h06.49.117	THAI_DOC	2021.2.3	Win32	59.91252771	0	97	97	97	1
m	1	0.6644						COVALLO	np	7	0	baseline	250	nonparola	2	ong	0	no	AA20F6	20	F	2021-10-06_19h06.49.117	THAI_DOC	2021.2.3	Win32	59.91252771	0	98	98	98	1
z	1	0.5782						MONACO	p	6	24	baseline	250	parola	1	ong	0	no	AA20F6	20	F	2021-10-06_19h06.49.117	THAI_DOC	2021.2.3	Win32	59.91252771	0	99	99	99	1
z	1	1.2107						DILUVIO	p	7	34	monitoring	0	parola	1	ong	0	no	AA20F6	20	F	2021-10-06_19h06.49.117	THAI_DOC	2021.2.3	Win32	59.91252771						0	0	0	0	1
m	1	0.7395						PADATO	np	6	0	monitoring	250	nonparola	2	ong	0	no	AA20F6	20	F	2021-10-06_19h06.49.117	THAI_DOC	2021.2.3	Win32	59.91252771						0	1	1	1	1
z	1	1.2577						STIVALE	p	7	10	monitoring	0	parola	1	ong	0	no	AA20F6	20	F	2021-10-06_19h06.49.117	THAI_DOC	2021.2.3	Win32	59.91252771						0	2	2	2	1
z	0	1.0107						BAMMINO	np	7	0	monitoring	0	nonparola	2	ong	0	no	AA20F6	20	F	2021-10-06_19h06.49.117	THAI_DOC	2021.2.3	Win32	59.91252771						0	3	3	3	1
m	1	0.9363						NUDOLA	np	6	0	monitoring	250	nonparola	2	ong	0	no	AA20F6	20	F	2021-10-06_19h06.49.117	THAI_DOC	2021.2.3	Win32	59.91252771						0	4	4	4	1
z	1	0.7011						ZAMPINO	p	7	6	monitoring	500	parola	1	ong	0	no	AA20F6	20	F	2021-10-06_19h06.49.117	THAI_DOC	2021.2.3	Win32	59.91252771						0	5	5	5	1
z	1	0.748						CALDAIA	p	7	12	monitoring	250	parola	1	ong	0	no	AA20F6	20	F	2021-10-06_19h06.49.117	THAI_DOC	2021.2.3	Win32	59.91252771						0	6	6	6	1
m	1	0.7333						FULGINE	np	7	0	monitoring	0	nonparola	2	ong	0	no	AA20F6	20	F	2021-10-06_19h06.49.117	THAI_DOC	2021.2.3	Win32	59.91252771						0	7	7	7	1
z	1	0.709						URANIO	p	6	9	monitoring	250	parola	1	ong	0	no	AA20F6	20	F	2021-10-06_19h06.49.117	THAI_DOC	2021.2.3	Win32	59.91252771						0	8	8	8	1
m	1	0.7598						APISSO	np	6	0	monitoring	500	nonparola	2	ong	0	no	AA20F6	20	F	2021-10-06_19h06.49.117	THAI_DOC	2021.2.3	Win32	59.91252771						0	9	9	9	1
l	1	0.8134						CAGERMA	np	7	0	monitoring	0	l	2	pmcue	0	no	AA20F6	20	F	2021-10-06_19h06.49.117	THAI_DOC	2021.2.3	Win32	59.91252771						0	10	10	10	1
z	1	0.8112						TAZZINA	p	7	10	monitoring	250	parola	1	ong	0	no	AA20F6	20	F	2021-10-06_19h06.49.117	THAI_DOC	2021.2.3	Win32	59.91252771						0	11	11	11	1
z	1	0.5096						VAPORE	p	6	40	monitoring	0	parola	1	ong	0	no	AA20F6	20	F	2021-10-06_19h06.49.117	THAI_DOC	2021.2.3	Win32	59.91252771						0	12	12	12	1
m	1	0.7098						FEDORE	np	6	0	monitoring	250	nonparola	2	ong	0	no	AA20F6	20	F	2021-10-06_19h06.49.117	THAI_DOC	2021.2.3	Win32	59.91252771						0	13	13	13	1
z	1	1.2261						MONTONE	p	7	8	monitoring	250	parola	1	ong	0	no	AA20F6	20	F	2021-10-06_19h06.49.117	THAI_DOC	2021.2.3	Win32	59.91252771						0	14	14	14	1
m	1	0.6994						CANEZZA	np	7	0	monitoring	0	nonparola	2	ong	0	no	AA20F6	20	F	2021-10-06_19h06.49.117	THAI_DOC	2021.2.3	Win32	59.91252771						0	15	15	15	1
m	1	0.8342						RAGINA	np	6	0	monitoring	250	nonparola	2	ong	0	no	AA20F6	20	F	2021-10-06_19h06.49.117	THAI_DOC	2021.2.3	Win32	59.91252771						0	16	16	16	1
z	1	0.5824						AGNELLO	p	7	17	monitoring	250	parola	1	ong	0	no	AA20F6	20	F	2021-10-06_19h06.49.117	THAI_DOC	2021.2.3	Win32	59.91252771						0	17	17	17	1
m	1	0.6157						PINARIO	np	7	0	monitoring	250	nonparola	2	ong	0	no	AA20F6	20	F	2021-10-06_19h06.49.117	THAI_DOC	2021.2.3	Win32	59.91252771						0	18	18	18	1
m	1	0.9863						INDANO	np	6	0	monitoring	500	nonparola	2	ong	0	no	AA20F6	20	F	2021-10-06_19h06.49.117	THAI_DOC	2021.2.3	Win32	59.91252771						0	19	19	19	1
z	1	0.8821						BISTURI	p	7	8	monitoring	250	parola	1	ong	0	no	AA20F6	20	F	2021-10-06_19h06.49.117	THAI_DOC	2021.2.3	Win32	59.91252771						0	20	20	20	1
m	1	0.7527						SECONTO	np	7	0	monitoring	250	nonparola	2	ong	0	no	AA20F6	20	F	2021-10-06_19h06.49.117	THAI_DOC	2021.2.3	Win32	59.91252771						0	21	21	21	1
l	1	0.6692						POMATA	p	6	0	monitoring	500	l	1	pmcue	0	no	AA20F6	20	F	2021-10-06_19h06.49.117	THAI_DOC	2021.2.3	Win32	59.91252771						0	22	22	22	1
m	1	1.0863						UMETTA	np	6	0	monitoring	250	nonparola	2	ong	0	no	AA20F6	20	F	2021-10-06_19h06.49.117	THAI_DOC	2021.2.3	Win32	59.91252771						0	23	23	23	1
z	1	0.8655						FRUSCIO	p	7	9	monitoring	0	parola	1	ong	0	no	AA20F6	20	F	2021-10-06_19h06.49.117	THAI_DOC	2021.2.3	Win32	59.91252771						0	24	24	24	1
m	0	0.5999						ORDIGNO	p	7	15	monitoring	250	parola	1	ong	0	no	AA20F6	20	F	2021-10-06_19h06.49.117	THAI_DOC	2021.2.3	Win32	59.91252771						0	25	25	25	1
m	1	1.0031						METALO	np	6	0	monitoring	0	nonparola	2	ong	0	no	AA20F6	20	F	2021-10-06_19h06.49.117	THAI_DOC	2021.2.3	Win32	59.91252771						0	26	26	26	1
m	1	0.6169						GAVERA	np	6	0	monitoring	500	nonparola	2	ong	0	no	AA20F6	20	F	2021-10-06_19h06.49.117	THAI_DOC	2021.2.3	Win32	59.91252771						0	27	27	27	1
m	0	0.7402						INSERTO	p	7	9	monitoring	0	parola	1	ong	0	no	AA20F6	20	F	2021-10-06_19h06.49.117	THAI_DOC	2021.2.3	Win32	59.91252771						0	28	28	28	1
z	1	0.8918						VICARIO	p	7	9	monitoring	500	parola	1	ong	0	no	AA20F6	20	F	2021-10-06_19h06.49.117	THAI_DOC	2021.2.3	Win32	59.91252771						0	29	29	29	1
m	1	0.7582						ACENDA	np	6	0	monitoring	0	nonparola	2	ong	0	no	AA20F6	20	F	2021-10-06_19h06.49.117	THAI_DOC	2021.2.3	Win32	59.91252771						0	30	30	30	1
z	1	1.5804						DECADE	p	6	7	monitoring	0	parola	1	ong	0	no	AA20F6	20	F	2021-10-06_19h06.49.117	THAI_DOC	2021.2.3	Win32	59.91252771						0	31	31	31	1
m	1	0.7852						PALETE	np	6	0	monitoring	500	nonparola	2	ong	0	no	AA20F6	20	F	2021-10-06_19h06.49.117	THAI_DOC	2021.2.3	Win32	59.91252771						0	32	32	32	1
z	1	1.0089						SENAPE	p	6	17	monitoring	500	parola	1	ong	0	no	AA20F6	20	F	2021-10-06_19h06.49.117	THAI_DOC	2021.2.3	Win32	59.91252771						0	33	33	33	1
m	1	0.8622						TENTONO	np	7	0	monitoring	0	nonparola	2	ong	0	no	AA20F6	20	F	2021-10-06_19h06.49.117	THAI_DOC	2021.2.3	Win32	59.91252771						0	34	34	34	1
l	1	0.6455						MANICO	p	6	12	monitoring	0	l	1	pmcue	0	no	AA20F6	20	F	2021-10-06_19h06.49.117	THAI_DOC	2021.2.3	Win32	59.91252771						0	35	35	35	1
z	1	0.726						GETTONE	p	7	5	monitoring	250	parola	1	ong	0	no	AA20F6	20	F	2021-10-06_19h06.49.117	THAI_DOC	2021.2.3	Win32	59.91252771						0	36	36	36	1
m	1	0.7317						CALERA	np	6	0	monitoring	500	nonparola	2	ong	0	no	AA20F6	20	F	2021-10-06_19h06.49.117	THAI_DOC	2021.2.3	Win32	59.91252771						0	37	37	37	1
z	1	0.743						USTIONE	p	7	20	monitoring	500	parola	1	ong	0	no	AA20F6	20	F	2021-10-06_19h06.49.117	THAI_DOC	2021.2.3	Win32	59.91252771						0	38	38	38	1
z	1	0.9001						LEGNAME	p	7	7	monitoring	0	parola	1	ong	0	no	AA20F6	20	F	2021-10-06_19h06.49.117	THAI_DOC	2021.2.3	Win32	59.91252771						0	39	39	39	1
m	1	0.6167						MODIVO	np	6	0	monitoring	0	nonparola	2	ong	0	no	AA20F6	20	F	2021-10-06_19h06.49.117	THAI_DOC	2021.2.3	Win32	59.91252771						0	40	40	40	1
m	0	0.7896						RADURA	p	6	9	monitoring	0	parola	1	ong	0	no	AA20F6	20	F	2021-10-06_19h06.49.117	THAI_DOC	2021.2.3	Win32	59.91252771						0	41	41	41	1
m	1	0.5769						TUANTO	np	6	0	monitoring	250	nonparola	2	ong	0	no	AA20F6	20	F	2021-10-06_19h06.49.117	THAI_DOC	2021.2.3	Win32	59.91252771						0	42	42	42	1
z	1	0.6418						PICCONE	p	7	11	monitoring	0	parola	1	ong	0	no	AA20F6	20	F	2021-10-06_19h06.49.117	THAI_DOC	2021.2.3	Win32	59.91252771						0	43	43	43	1
m	1	1.5073						LACREME	np	7	0	monitoring	250	nonparola	2	ong	0	no	AA20F6	20	F	2021-10-06_19h06.49.117	THAI_DOC	2021.2.3	Win32	59.91252771						0	44	44	44	1
m	1	0.9599						DILITTA	np	7	0	monitoring	500	nonparola	2	ong	0	no	AA20F6	20	F	2021-10-06_19h06.49.117	THAI_DOC	2021.2.3	Win32	59.91252771						0	45	45	45	1
m	0	0.8298						TOMANTE	np	7	0	monitoring	0	l	2	pmcue	0	no	AA20F6	20	F	2021-10-06_19h06.49.117	THAI_DOC	2021.2.3	Win32	59.91252771						0	46	46	46	1
z	1	0.627						OTTONE	p	6	17	monitoring	500	parola	1	ong	0	no	AA20F6	20	F	2021-10-06_19h06.49.117	THAI_DOC	2021.2.3	Win32	59.91252771						0	47	47	47	1
z	1	0.8757						GAZEBO	p	6	8	monitoring	0	parola	1	ong	0	no	AA20F6	20	F	2021-10-06_19h06.49.117	THAI_DOC	2021.2.3	Win32	59.91252771						0	48	48	48	1
m	1	0.5973						NENICO	np	6	0	monitoring	250	nonparola	2	ong	0	no	AA20F6	20	F	2021-10-06_19h06.49.117	THAI_DOC	2021.2.3	Win32	59.91252771						0	49	49	49	1
z	1	0.7749						ARPIONE	p	7	12	monitoring	250	parola	1	ong	0	no	AA20F6	20	F	2021-10-06_19h06.49.117	THAI_DOC	2021.2.3	Win32	59.91252771						0	50	50	50	1
m	1	0.88						VANIGIA	np	7	0	monitoring	500	nonparola	2	ong	0	no	AA20F6	20	F	2021-10-06_19h06.49.117	THAI_DOC	2021.2.3	Win32	59.91252771						0	51	51	51	1
m	1	0.7811						EBLISSE	np	7	0	monitoring	0	nonparola	2	ong	0	no	AA20F6	20	F	2021-10-06_19h06.49.117	THAI_DOC	2021.2.3	Win32	59.91252771						0	52	52	52	1
z	1	1.0008						CARTINA	p	7	13	monitoring	250	parola	1	ong	0	no	AA20F6	20	F	2021-10-06_19h06.49.117	THAI_DOC	2021.2.3	Win32	59.91252771						0	53	53	53	1
m	1	0.6101						TECITA	np	6	0	monitoring	500	nonparola	2	ong	0	no	AA20F6	20	F	2021-10-06_19h06.49.117	THAI_DOC	2021.2.3	Win32	59.91252771						0	54	54	54	1
m	0	0.6469						FELINO	p	6	9	monitoring	500	parola	1	ong	0	no	AA20F6	20	F	2021-10-06_19h06.49.117	THAI_DOC	2021.2.3	Win32	59.91252771						0	55	55	55	1
m	1	0.8364						GINEVRO	np	7	0	monitoring	250	nonparola	2	ong	0	no	AA20F6	20	F	2021-10-06_19h06.49.117	THAI_DOC	2021.2.3	Win32	59.91252771						0	56	56	56	1
m	1	0.785						ELANCO	np	6	0	monitoring	250	nonparola	2	ong	0	no	AA20F6	20	F	2021-10-06_19h06.49.117	THAI_DOC	2021.2.3	Win32	59.91252771						0	57	57	57	1
z	1	0.7307						BIDONE	p	6	13	monitoring	0	parola	1	ong	0	no	AA20F6	20	F	2021-10-06_19h06.49.117	THAI_DOC	2021.2.3	Win32	59.91252771						0	58	58	58	1
m	0	0.64						LEMURE	p	6	3	monitoring	500	parola	1	ong	0	no	AA20F6	20	F	2021-10-06_19h06.49.117	THAI_DOC	2021.2.3	Win32	59.91252771						0	59	59	59	1
z	0	0.826						SAGOMA	p	6	0	monitoring	250	l	1	pmcue	0	no	AA20F6	20	F	2021-10-06_19h06.49.117	THAI_DOC	2021.2.3	Win32	59.91252771						0	60	60	60	1
z	1	0.7146						REPERTO	p	7	7	monitoring	0	parola	1	ong	0	no	AA20F6	20	F	2021-10-06_19h06.49.117	THAI_DOC	2021.2.3	Win32	59.91252771						0	61	61	61	1
m	1	0.7459						MIDULLO	np	7	0	monitoring	250	nonparola	2	ong	0	no	AA20F6	20	F	2021-10-06_19h06.49.117	THAI_DOC	2021.2.3	Win32	59.91252771						0	62	62	62	1
m	1	0.9619						DANNOLA	np	7	0	monitoring	500	nonparola	2	ong	0	no	AA20F6	20	F	2021-10-06_19h06.49.117	THAI_DOC	2021.2.3	Win32	59.91252771						0	63	63	63	1
z	1	0.7587						ORFANO	p	6	9	monitoring	500	parola	1	ong	0	no	AA20F6	20	F	2021-10-06_19h06.49.117	THAI_DOC	2021.2.3	Win32	59.91252771						0	64	64	64	1
m	1	0.8748						BANENA	np	6	0	monitoring	250	nonparola	2	ong	0	no	AA20F6	20	F	2021-10-06_19h06.49.117	THAI_DOC	2021.2.3	Win32	59.91252771						0	65	65	65	1
m	1	1.1249						FERPATA	np	7	0	monitoring	0	nonparola	2	ong	0	no	AA20F6	20	F	2021-10-06_19h06.49.117	THAI_DOC	2021.2.3	Win32	59.91252771						0	66	66	66	1
z	1	0.6699						NEURONE	p	7	11	monitoring	250	parola	1	ong	0	no	AA20F6	20	F	2021-10-06_19h06.49.117	THAI_DOC	2021.2.3	Win32	59.91252771						0	67	67	67	1
m	1	0.7097						LATTERA	np	7	0	monitoring	500	nonparola	2	ong	0	no	AA20F6	20	F	2021-10-06_19h06.49.117	THAI_DOC	2021.2.3	Win32	59.91252771						0	68	68	68	1
m	1	0.7687						GESIONE	np	7	0	monitoring	500	nonparola	2	ong	0	no	AA20F6	20	F	2021-10-06_19h06.49.117	THAI_DOC	2021.2.3	Win32	59.91252771						0	69	69	69	1
z	1	0.9423						PEDANA	p	6	18	monitoring	500	parola	1	ong	0	no	AA20F6	20	F	2021-10-06_19h06.49.117	THAI_DOC	2021.2.3	Win32	59.91252771						0	70	70	70	1
l	1	0.7096						MACIATA	np	7	0	monitoring	500	l	2	pmcue	0	no	AA20F6	20	F	2021-10-06_19h06.49.117	THAI_DOC	2021.2.3	Win32	59.91252771						0	71	71	71	1
m	1	0.7307						FIOLINO	np	7	0	monitoring	250	nonparola	2	ong	0	no	AA20F6	20	F	2021-10-06_19h06.49.117	THAI_DOC	2021.2.3	Win32	59.91252771						0	72	72	72	1
z	1	0.7309						INGORGO	p	7	16	monitoring	0	parola	1	ong	0	no	AA20F6	20	F	2021-10-06_19h06.49.117	THAI_DOC	2021.2.3	Win32	59.91252771						0	73	73	73	1
m	1	0.7348						IMPORO	np	6	0	monitoring	250	nonparola	2	ong	0	no	AA20F6	20	F	2021-10-06_19h06.49.117	THAI_DOC	2021.2.3	Win32	59.91252771						0	74	74	74	1
z	1	0.865						NOBILE	p	6	29	monitoring	500	parola	1	ong	0	no	AA20F6	20	F	2021-10-06_19h06.49.117	THAI_DOC	2021.2.3	Win32	59.91252771						0	75	75	75	1
m	0	1.0095						MINIERA	p	7	19	monitoring	500	parola	1	ong	0	no	AA20F6	20	F	2021-10-06_19h06.49.117	THAI_DOC	2021.2.3	Win32	59.91252771						0	76	76	76	1
m	1	0.8266						ALLARVE	np	7	0	monitoring	500	nonparola	2	ong	0	no	AA20F6	20	F	2021-10-06_19h06.49.117	THAI_DOC	2021.2.3	Win32	59.91252771						0	77	77	77	1
m	1	1.2915						DIBANO	np	6	0	monitoring	250	nonparola	2	ong	0	no	AA20F6	20	F	2021-10-06_19h06.49.117	THAI_DOC	2021.2.3	Win32	59.91252771						0	78	78	78	1
z	1	0.7267						FAGOTTO	p	7	7	monitoring	0	parola	1	ong	0	no	AA20F6	20	F	2021-10-06_19h06.49.117	THAI_DOC	2021.2.3	Win32	59.91252771						0	79	79	79	1
z	1	0.6519						PALUDE	p	6	13	monitoring	0	parola	1	ong	0	no	AA20F6	20	F	2021-10-06_19h06.49.117	THAI_DOC	2021.2.3	Win32	59.91252771						0	80	80	80	1
m	1	0.716						MUDINO	np	6	0	monitoring	500	nonparola	2	ong	0	no	AA20F6	20	F	2021-10-06_19h06.49.117	THAI_DOC	2021.2.3	Win32	59.91252771						0	81	81	81	1
m	1	0.8431						ESTEBA	np	6	0	monitoring	500	nonparola	2	ong	0	no	AA20F6	20	F	2021-10-06_19h06.49.117	THAI_DOC	2021.2.3	Win32	59.91252771						0	82	82	82	1
l	1	0.8893						MANTIDE	p	7	9	monitoring	250	l	1	pmcue	0	no	AA20F6	20	F	2021-10-06_19h06.49.117	THAI_DOC	2021.2.3	Win32	59.91252771						0	83	83	83	1
z	1	0.8193						UVETTA	p	6	11	monitoring	500	parola	1	ong	0	no	AA20F6	20	F	2021-10-06_19h06.49.117	THAI_DOC	2021.2.3	Win32	59.91252771						0	84	84	84	1
z	1	0.766						ESILIO	p	6	41	monitoring	250	parola	1	ong	0	no	AA20F6	20	F	2021-10-06_19h06.49.117	THAI_DOC	2021.2.3	Win32	59.91252771						0	85	85	85	1
z	0	1.1557						RECRUTA	np	7	0	monitoring	500	nonparola	2	ong	0	no	AA20F6	20	F	2021-10-06_19h06.49.117	THAI_DOC	2021.2.3	Win32	59.91252771						0	86	86	86	1
z	1	0.7995						TIMONE	p	7	31	monitoring	250	parola	1	ong	0	no	AA20F6	20	F	2021-10-06_19h06.49.117	THAI_DOC	2021.2.3	Win32	59.91252771						0	87	87	87	1
z	1	1.2637						CAVOLO	p	6	13	monitoring	0	parola	1	ong	0	no	AA20F6	20	F	2021-10-06_19h06.49.117	THAI_DOC	2021.2.3	Win32	59.91252771						0	88	88	88	1
m	1	0.7902						NOTTARE	np	7	0	monitoring	500	nonparola	2	ong	0	no	AA20F6	20	F	2021-10-06_19h06.49.117	THAI_DOC	2021.2.3	Win32	59.91252771						0	89	89	89	1
m	0	1.1875						LICHENE	p	7	7	monitoring	0	parola	1	ong	0	no	AA20F6	20	F	2021-10-06_19h06.49.117	THAI_DOC	2021.2.3	Win32	59.91252771						0	90	90	90	1
m	1	0.7017						PUSTINO	np	7	0	monitoring	500	nonparola	2	ong	0	no	AA20F6	20	F	2021-10-06_19h06.49.117	THAI_DOC	2021.2.3	Win32	59.91252771						0	91	91	91	1
z	1	0.7052						MULINO	p	6	7	monitoring	0	parola	1	ong	0	no	AA20F6	20	F	2021-10-06_19h06.49.117	THAI_DOC	2021.2.3	Win32	59.91252771						0	92	92	92	1
m	1	1.1509						VAROLO	np	6	0	monitoring	0	nonparola	2	ong	0	no	AA20F6	20	F	2021-10-06_19h06.49.117	THAI_DOC	2021.2.3	Win32	59.91252771						0	93	93	93	1
l	1	1.0371						ENIGMA	p	6	9	monitoring	500	l	1	pmcue	0	no	AA20F6	20	F	2021-10-06_19h06.49.117	THAI_DOC	2021.2.3	Win32	59.91252771						0	94	94	94	1
z	1	1.0035						NARICE	p	6	15	monitoring	250	parola	1	ong	0	no	AA20F6	20	F	2021-10-06_19h06.49.117	THAI_DOC	2021.2.3	Win32	59.91252771						0	95	95	95	1
m	1	0.7833						CAVIDE	np	6	0	monitoring	500	nonparola	2	ong	0	no	AA20F6	20	F	2021-10-06_19h06.49.117	THAI_DOC	2021.2.3	Win32	59.91252771						0	96	96	96	1
m	1	0.6999						VOLACE	np	6	0	monitoring	0	nonparola	2	ong	0	no	AA20F6	20	F	2021-10-06_19h06.49.117	THAI_DOC	2021.2.3	Win32	59.91252771						0	97	97	97	1
m	1	0.7904						SADICE	np	6	0	monitoring	0	nonparola	2	ong	0	no	AA20F6	20	F	2021-10-06_19h06.49.117	THAI_DOC	2021.2.3	Win32	59.91252771						0	98	98	98	1
z	1	1.3526						VORTICE	p	7	14	monitoring	250	parola	1	ong	0	no	AA20F6	20	F	2021-10-06_19h06.49.117	THAI_DOC	2021.2.3	Win32	59.91252771						0	99	99	99	1
																			AA20F6	20	F	2021-10-06_19h06.49.117	THAI_DOC	2021.2.3	Win32	59.91252771											y	1	7.219	n	1	1.8648	y	0	1.1309
