# Supplementary material for: Thinking about it: the impact of COVID-19-related stimuli on prospective memory
Source: PeerJ. 2023 Nov 16;11:e16389. doi: 10.7717/peerj.16389 (PMC10657566; doi:10.7717/peerj.16389)
Supplement: Supplemental Information 4 — The raw data from both the task and the questionnaire. Both folders are divided in the three conditions (COV, DOC, and NEGA) depending on the presented video clip. [file peerj-11-16389-s004.zip › Data/RAW_Data_Task/DOC_version/LC20F9_doc.csv]

trial_key.keys	trial_key.corr	trial_key.rt	trials_loop_practice.thisRepN	trials_loop_practice.thisTrialN	trials_loop_practice.thisN	trials_loop_practice.thisIndex	trials_loop_practice.ran	stimolo	parolanonparola	lunghezza	frequenza	blocco	jitter	rispcorr	StimTrig	stim_type	stimulus_after	underline	ID_Soggetto*	Età*	Sesso	date	expName	psychopyVersion	OS	frameRate	trials_loop_baseline.thisRepN	trials_loop_baseline.thisTrialN	trials_loop_baseline.thisN	trials_loop_baseline.thisIndex	trials_loop_baseline.ran	trials_loop_attention.thisRepN	trials_loop_attention.thisTrialN	trials_loop_attention.thisN	trials_loop_attention.thisIndex	trials_loop_attention.ran	neutral1_key.keys	neutral1_key.corr	neutral1_key.rt	neutral1_key_2.keys	neutral1_key_2.corr	neutral1_key_2.rt	neutral1_key_3.keys	neutral1_key_3.corr	neutral1_key_3.rt
z	1	0.7504	0	0	0	0	1	ARANCIA	p	7	31	practice	500	parola	1	ong	0	no	LC20F9	20	F	2021-10-09_13h55.55.167	THAI_DOC	2021.2.3	Win32	59.40711697
m	1	0.5243	0	1	1	1	1	RECINA	np	6	0	practice	500	nonparola	2	ong	0	no	LC20F9	20	F	2021-10-09_13h55.55.167	THAI_DOC	2021.2.3	Win32	59.40711697
m	1	0.5712	0	2	2	2	1	TUCCANA	np	7	0	practice	250	nonparola	2	ong	0	no	LC20F9	20	F	2021-10-09_13h55.55.167	THAI_DOC	2021.2.3	Win32	59.40711697
z	1	0.5443	0	3	3	3	1	PETTINE	p	7	1	practice	0	parola	1	ong	0	no	LC20F9	20	F	2021-10-09_13h55.55.167	THAI_DOC	2021.2.3	Win32	59.40711697
m	1	0.8185	0	4	4	4	1	INFITO	np	6	0	practice	500	nonparola	2	ong	0	no	LC20F9	20	F	2021-10-09_13h55.55.167	THAI_DOC	2021.2.3	Win32	59.40711697
z	1	0.5151	0	5	5	5	1	GIUDICE	p	7	374	practice	500	parola	1	ong	0	no	LC20F9	20	F	2021-10-09_13h55.55.167	THAI_DOC	2021.2.3	Win32	59.40711697
z	1	0.6037	0	6	6	6	1	VOLANTE	p	7	89	practice	0	parola	1	ong	0	no	LC20F9	20	F	2021-10-09_13h55.55.167	THAI_DOC	2021.2.3	Win32	59.40711697
m	1	0.6783	0	7	7	7	1	CUBELA	np	6	0	practice	250	nonparola	2	ong	0	no	LC20F9	20	F	2021-10-09_13h55.55.167	THAI_DOC	2021.2.3	Win32	59.40711697
m	1	0.7116	0	8	8	8	1	LUGGINE	np	7	0	practice	0	nonparola	2	ong	0	no	LC20F9	20	F	2021-10-09_13h55.55.167	THAI_DOC	2021.2.3	Win32	59.40711697
z	1	0.5592	0	9	9	9	1	DISEGNO	p	7	201	practice	0	parola	1	ong	0	no	LC20F9	20	F	2021-10-09_13h55.55.167	THAI_DOC	2021.2.3	Win32	59.40711697
z	1	0.4725						RELITTO	p	7	8	baseline	500	parola	1	ong	0	no	LC20F9	20	F	2021-10-09_13h55.55.167	THAI_DOC	2021.2.3	Win32	59.40711697	0	0	0	0	1
m	0	0.5944						GERANIO	p	7	12	baseline	250	parola	1	ong	0	no	LC20F9	20	F	2021-10-09_13h55.55.167	THAI_DOC	2021.2.3	Win32	59.40711697	0	1	1	1	1
m	1	0.63						VANANGA	np	7	0	baseline	0	nonparola	2	ong	0	no	LC20F9	20	F	2021-10-09_13h55.55.167	THAI_DOC	2021.2.3	Win32	59.40711697	0	2	2	2	1
m	0	0.5354						NATICA	p	6	5	baseline	250	parola	1	ong	0	no	LC20F9	20	F	2021-10-09_13h55.55.167	THAI_DOC	2021.2.3	Win32	59.40711697	0	3	3	3	1
m	1	0.7136						USTELLO	np	7	0	baseline	500	nonparola	2	ong	0	no	LC20F9	20	F	2021-10-09_13h55.55.167	THAI_DOC	2021.2.3	Win32	59.40711697	0	4	4	4	1
z	1	0.6625						METANO	p	6	17	baseline	250	parola	1	ong	0	no	LC20F9	20	F	2021-10-09_13h55.55.167	THAI_DOC	2021.2.3	Win32	59.40711697	0	5	5	5	1
m	1	0.7137						FIURIA	np	6	0	baseline	500	nonparola	2	ong	0	no	LC20F9	20	F	2021-10-09_13h55.55.167	THAI_DOC	2021.2.3	Win32	59.40711697	0	6	6	6	1
z	1	0.6301						SUGHERO	p	7	5	baseline	250	parola	1	ong	0	no	LC20F9	20	F	2021-10-09_13h55.55.167	THAI_DOC	2021.2.3	Win32	59.40711697	0	7	7	7	1
m	1	0.9296						PIROTA	np	6	0	baseline	250	nonparola	2	ong	0	no	LC20F9	20	F	2021-10-09_13h55.55.167	THAI_DOC	2021.2.3	Win32	59.40711697	0	8	8	8	1
m	1	0.7326						BAMBORA	np	7	0	baseline	0	nonparola	2	ong	0	no	LC20F9	20	F	2021-10-09_13h55.55.167	THAI_DOC	2021.2.3	Win32	59.40711697	0	9	9	9	1
m	0	0.5181						PETALO	p	6	27	baseline	250	parola	1	ong	0	no	LC20F9	20	F	2021-10-09_13h55.55.167	THAI_DOC	2021.2.3	Win32	59.40711697	0	10	10	10	1
m	0	0.6413						ELMETTO	p	7	5	baseline	0	parola	1	ong	0	no	LC20F9	20	F	2021-10-09_13h55.55.167	THAI_DOC	2021.2.3	Win32	59.40711697	0	11	11	11	1
m	1	0.6016						DOBILE	np	6	0	baseline	250	nonparola	2	ong	0	no	LC20F9	20	F	2021-10-09_13h55.55.167	THAI_DOC	2021.2.3	Win32	59.40711697	0	12	12	12	1
z	1	0.5263						BAVERO	p	6	7	baseline	0	parola	1	ong	0	no	LC20F9	20	F	2021-10-09_13h55.55.167	THAI_DOC	2021.2.3	Win32	59.40711697	0	13	13	13	1
z	1	0.6737						VALENZA	p	7	10	baseline	500	parola	1	ong	0	no	LC20F9	20	F	2021-10-09_13h55.55.167	THAI_DOC	2021.2.3	Win32	59.40711697	0	14	14	14	1
m	1	0.5785						ORDONE	np	6	0	baseline	250	nonparola	2	ong	0	no	LC20F9	20	F	2021-10-09_13h55.55.167	THAI_DOC	2021.2.3	Win32	59.40711697	0	15	15	15	1
m	1	0.6918						TERPONE	np	7	0	baseline	250	nonparola	2	ong	0	no	LC20F9	20	F	2021-10-09_13h55.55.167	THAI_DOC	2021.2.3	Win32	59.40711697	0	16	16	16	1
z	1	0.4674						INCHINO	p	7	10	baseline	250	parola	1	ong	0	no	LC20F9	20	F	2021-10-09_13h55.55.167	THAI_DOC	2021.2.3	Win32	59.40711697	0	17	17	17	1
z	1	0.8505						ETTARO	p	6	31	baseline	0	parola	1	ong	0	no	LC20F9	20	F	2021-10-09_13h55.55.167	THAI_DOC	2021.2.3	Win32	59.40711697	0	18	18	18	1
m	1	0.6335						LUVACA	np	6	0	baseline	250	nonparola	2	ong	0	no	LC20F9	20	F	2021-10-09_13h55.55.167	THAI_DOC	2021.2.3	Win32	59.40711697	0	19	19	19	1
z	1	0.5542						DUETTO	p	6	23	baseline	500	parola	1	ong	0	no	LC20F9	20	F	2021-10-09_13h55.55.167	THAI_DOC	2021.2.3	Win32	59.40711697	0	20	20	20	1
z	0	0.5021						PUPILE	np	6	0	baseline	250	nonparola	2	ong	0	no	LC20F9	20	F	2021-10-09_13h55.55.167	THAI_DOC	2021.2.3	Win32	59.40711697	0	21	21	21	1
m	1	0.6936						STOVACO	np	7	0	baseline	0	nonparola	2	ong	0	no	LC20F9	20	F	2021-10-09_13h55.55.167	THAI_DOC	2021.2.3	Win32	59.40711697	0	22	22	22	1
m	0	0.5975						BARILE	p	6	7	baseline	500	parola	1	ong	0	no	LC20F9	20	F	2021-10-09_13h55.55.167	THAI_DOC	2021.2.3	Win32	59.40711697	0	23	23	23	1
z	0	0.4776						RANAIO	np	6	0	baseline	250	nonparola	2	ong	0	no	LC20F9	20	F	2021-10-09_13h55.55.167	THAI_DOC	2021.2.3	Win32	59.40711697	0	24	24	24	1
z	1	0.4945						CAVERNA	p	7	14	baseline	250	parola	1	ong	0	no	LC20F9	20	F	2021-10-09_13h55.55.167	THAI_DOC	2021.2.3	Win32	59.40711697	0	25	25	25	1
m	1	0.6057						ROTOIA	np	7	0	baseline	500	nonparola	2	ong	0	no	LC20F9	20	F	2021-10-09_13h55.55.167	THAI_DOC	2021.2.3	Win32	59.40711697	0	26	26	26	1
m	0	0.5795						ALTURA	p	6	8	baseline	500	parola	1	ong	0	no	LC20F9	20	F	2021-10-09_13h55.55.167	THAI_DOC	2021.2.3	Win32	59.40711697	0	27	27	27	1
z	1	0.6862						DIPINTO	p	7	21	baseline	0	parola	1	ong	0	no	LC20F9	20	F	2021-10-09_13h55.55.167	THAI_DOC	2021.2.3	Win32	59.40711697	0	28	28	28	1
z	1	0.5829						LEGUME	p	6	11	baseline	250	parola	1	ong	0	no	LC20F9	20	F	2021-10-09_13h55.55.167	THAI_DOC	2021.2.3	Win32	59.40711697	0	29	29	29	1
z	0	0.5404						FEDINO	np	6	0	baseline	500	nonparola	2	ong	0	no	LC20F9	20	F	2021-10-09_13h55.55.167	THAI_DOC	2021.2.3	Win32	59.40711697	0	30	30	30	1
z	1	0.7656						MENSOLA	p	7	7	baseline	0	parola	1	ong	0	no	LC20F9	20	F	2021-10-09_13h55.55.167	THAI_DOC	2021.2.3	Win32	59.40711697	0	31	31	31	1
m	1	0.5758						ALCUME	np	6	0	baseline	500	nonparola	2	ong	0	no	LC20F9	20	F	2021-10-09_13h55.55.167	THAI_DOC	2021.2.3	Win32	59.40711697	0	32	32	32	1
z	1	0.8						INNESTO	p	6	13	baseline	0	parola	1	ong	0	no	LC20F9	20	F	2021-10-09_13h55.55.167	THAI_DOC	2021.2.3	Win32	59.40711697	0	33	33	33	1
m	1	0.6395						LAVENDA	np	7	0	baseline	0	nonparola	2	ong	0	no	LC20F9	20	F	2021-10-09_13h55.55.167	THAI_DOC	2021.2.3	Win32	59.40711697	0	34	34	34	1
m	0	0.665						SLAVINA	p	7	5	baseline	500	parola	1	ong	0	no	LC20F9	20	F	2021-10-09_13h55.55.167	THAI_DOC	2021.2.3	Win32	59.40711697	0	35	35	35	1
z	1	0.6627						ORMONE	p	6	6	baseline	500	parola	1	ong	0	no	LC20F9	20	F	2021-10-09_13h55.55.167	THAI_DOC	2021.2.3	Win32	59.40711697	0	36	36	36	1
m	1	0.7097						UMIONE	np	6	0	baseline	0	nonparola	2	ong	0	no	LC20F9	20	F	2021-10-09_13h55.55.167	THAI_DOC	2021.2.3	Win32	59.40711697	0	37	37	37	1
z	1	0.5515						SALAME	p	6	14	baseline	0	parola	1	ong	0	no	LC20F9	20	F	2021-10-09_13h55.55.167	THAI_DOC	2021.2.3	Win32	59.40711697	0	38	38	38	1
m	1	0.8081						GANDOLA	np	7	0	baseline	500	nonparola	2	ong	0	no	LC20F9	20	F	2021-10-09_13h55.55.167	THAI_DOC	2021.2.3	Win32	59.40711697	0	39	39	39	1
m	1	0.7282						DIGEGNO	np	7	0	baseline	500	nonparola	2	ong	0	no	LC20F9	20	F	2021-10-09_13h55.55.167	THAI_DOC	2021.2.3	Win32	59.40711697	0	40	40	40	1
m	1	0.8324						BACRECA	np	7	0	baseline	0	nonparola	2	ong	0	no	LC20F9	20	F	2021-10-09_13h55.55.167	THAI_DOC	2021.2.3	Win32	59.40711697	0	41	41	41	1
m	0	0.5768						RUDERE	p	6	8	baseline	250	parola	1	ong	0	no	LC20F9	20	F	2021-10-09_13h55.55.167	THAI_DOC	2021.2.3	Win32	59.40711697	0	42	42	42	1
m	1	0.6205						OSCITE	np	6	0	baseline	250	nonparola	2	ong	0	no	LC20F9	20	F	2021-10-09_13h55.55.167	THAI_DOC	2021.2.3	Win32	59.40711697	0	43	43	43	1
z	1	0.4501						NETTARE	p	7	14	baseline	500	parola	1	ong	0	no	LC20F9	20	F	2021-10-09_13h55.55.167	THAI_DOC	2021.2.3	Win32	59.40711697	0	44	44	44	1
m	1	0.631						PENTERA	np	7	0	baseline	0	nonparola	2	ong	0	no	LC20F9	20	F	2021-10-09_13h55.55.167	THAI_DOC	2021.2.3	Win32	59.40711697	0	45	45	45	1
m	1	0.6682						NEBOZIO	np	7	0	baseline	250	nonparola	2	ong	0	no	LC20F9	20	F	2021-10-09_13h55.55.167	THAI_DOC	2021.2.3	Win32	59.40711697	0	46	46	46	1
z	1	0.6321						ZATTERA	p	7	14	baseline	500	parola	1	ong	0	no	LC20F9	20	F	2021-10-09_13h55.55.167	THAI_DOC	2021.2.3	Win32	59.40711697	0	47	47	47	1
z	1	0.5272						LAMIERA	p	7	11	baseline	500	parola	1	ong	0	no	LC20F9	20	F	2021-10-09_13h55.55.167	THAI_DOC	2021.2.3	Win32	59.40711697	0	48	48	48	1
m	1	0.7672						CULINA	np	6	0	baseline	500	nonparola	2	ong	0	no	LC20F9	20	F	2021-10-09_13h55.55.167	THAI_DOC	2021.2.3	Win32	59.40711697	0	49	49	49	1
z	1	0.62						FALANGE	p	7	9	baseline	250	parola	1	ong	0	no	LC20F9	20	F	2021-10-09_13h55.55.167	THAI_DOC	2021.2.3	Win32	59.40711697	0	50	50	50	1
z	1	0.7112						PEDALE	p	6	16	baseline	500	parola	1	ong	0	no	LC20F9	20	F	2021-10-09_13h55.55.167	THAI_DOC	2021.2.3	Win32	59.40711697	0	51	51	51	1
z	0	0.532						METARDO	np	7	0	baseline	500	nonparola	2	ong	0	no	LC20F9	20	F	2021-10-09_13h55.55.167	THAI_DOC	2021.2.3	Win32	59.40711697	0	52	52	52	1
z	1	0.647						EMPORIO	p	7	3	baseline	250	parola	1	ong	0	no	LC20F9	20	F	2021-10-09_13h55.55.167	THAI_DOC	2021.2.3	Win32	59.40711697	0	53	53	53	1
m	1	0.7432						TAPORE	np	6	0	baseline	0	nonparola	2	ong	0	no	LC20F9	20	F	2021-10-09_13h55.55.167	THAI_DOC	2021.2.3	Win32	59.40711697	0	54	54	54	1
m	1	0.628						DENTIDE	np	7	0	baseline	250	nonparola	2	ong	0	no	LC20F9	20	F	2021-10-09_13h55.55.167	THAI_DOC	2021.2.3	Win32	59.40711697	0	55	55	55	1
m	1	0.5916						SEPERTO	np	7	0	baseline	500	nonparola	2	ong	0	no	LC20F9	20	F	2021-10-09_13h55.55.167	THAI_DOC	2021.2.3	Win32	59.40711697	0	56	56	56	1
z	1	0.5096						MUCOSA	p	6	6	baseline	500	parola	1	ong	0	no	LC20F9	20	F	2021-10-09_13h55.55.167	THAI_DOC	2021.2.3	Win32	59.40711697	0	57	57	57	1
m	1	0.7199						BECULLA	np	7	0	baseline	250	nonparola	2	ong	0	no	LC20F9	20	F	2021-10-09_13h55.55.167	THAI_DOC	2021.2.3	Win32	59.40711697	0	58	58	58	1
z	1	0.8129						FUCINA	p	6	8	baseline	250	parola	1	ong	0	no	LC20F9	20	F	2021-10-09_13h55.55.167	THAI_DOC	2021.2.3	Win32	59.40711697	0	59	59	59	1
z	1	0.5987						ECLISSI	p	7	5	baseline	0	parola	1	ong	0	no	LC20F9	20	F	2021-10-09_13h55.55.167	THAI_DOC	2021.2.3	Win32	59.40711697	0	60	60	60	1
z	1	0.6112						TROFEO	p	6	23	baseline	250	parola	1	ong	0	no	LC20F9	20	F	2021-10-09_13h55.55.167	THAI_DOC	2021.2.3	Win32	59.40711697	0	61	61	61	1
z	1	0.4923						ROTTAME	p	7	7	baseline	0	parola	1	ong	0	no	LC20F9	20	F	2021-10-09_13h55.55.167	THAI_DOC	2021.2.3	Win32	59.40711697	0	62	62	62	1
z	0	0.5312						MENDOLO	np	7	0	baseline	500	nonparola	2	ong	0	no	LC20F9	20	F	2021-10-09_13h55.55.167	THAI_DOC	2021.2.3	Win32	59.40711697	0	63	63	63	1
z	0	0.71						ARSINE	np	6	0	baseline	250	nonparola	2	ong	0	no	LC20F9	20	F	2021-10-09_13h55.55.167	THAI_DOC	2021.2.3	Win32	59.40711697	0	64	64	64	1
z	1	0.5534						TISANA	p	6	7	baseline	0	parola	1	ong	0	no	LC20F9	20	F	2021-10-09_13h55.55.167	THAI_DOC	2021.2.3	Win32	59.40711697	0	65	65	65	1
m	1	0.5884						ORLINO	np	6	0	baseline	0	nonparola	2	ong	0	no	LC20F9	20	F	2021-10-09_13h55.55.167	THAI_DOC	2021.2.3	Win32	59.40711697	0	66	66	66	1
m	0	0.6565						ARINGA	p	6	9	baseline	500	parola	1	ong	0	no	LC20F9	20	F	2021-10-09_13h55.55.167	THAI_DOC	2021.2.3	Win32	59.40711697	0	67	67	67	1
m	1	0.766						TENGINE	np	7	0	baseline	0	nonparola	2	ong	0	no	LC20F9	20	F	2021-10-09_13h55.55.167	THAI_DOC	2021.2.3	Win32	59.40711697	0	68	68	68	1
m	0	0.7159						ATTICO	p	6	6	baseline	500	parola	1	ong	0	no	LC20F9	20	F	2021-10-09_13h55.55.167	THAI_DOC	2021.2.3	Win32	59.40711697	0	69	69	69	1
m	1	0.735						VENORE	np	6	0	baseline	250	nonparola	2	ong	0	no	LC20F9	20	F	2021-10-09_13h55.55.167	THAI_DOC	2021.2.3	Win32	59.40711697	0	70	70	70	1
z	1	0.7462						DARSENA	p	7	9	baseline	0	parola	1	ong	0	no	LC20F9	20	F	2021-10-09_13h55.55.167	THAI_DOC	2021.2.3	Win32	59.40711697	0	71	71	71	1
z	0	0.9381						ALCIERE	np	7	0	baseline	250	nonparola	2	ong	0	no	LC20F9	20	F	2021-10-09_13h55.55.167	THAI_DOC	2021.2.3	Win32	59.40711697	0	72	72	72	1
m	1	0.7112						ENTIMO	np	6	0	baseline	0	nonparola	2	ong	0	no	LC20F9	20	F	2021-10-09_13h55.55.167	THAI_DOC	2021.2.3	Win32	59.40711697	0	73	73	73	1
z	1	0.5339						LIVIDO	p	6	8	baseline	500	parola	1	ong	0	no	LC20F9	20	F	2021-10-09_13h55.55.167	THAI_DOC	2021.2.3	Win32	59.40711697	0	74	74	74	1
z	1	0.5656						NAUSEA	p	6	15	baseline	0	parola	1	ong	0	no	LC20F9	20	F	2021-10-09_13h55.55.167	THAI_DOC	2021.2.3	Win32	59.40711697	0	75	75	75	1
m	1	1.1321						VERCACE	np	7	0	baseline	500	nonparola	2	ong	0	no	LC20F9	20	F	2021-10-09_13h55.55.167	THAI_DOC	2021.2.3	Win32	59.40711697	0	76	76	76	1
z	1	0.6693						COFANO	p	6	9	baseline	0	parola	1	ong	0	no	LC20F9	20	F	2021-10-09_13h55.55.167	THAI_DOC	2021.2.3	Win32	59.40711697	0	77	77	77	1
m	1	1.0493						USPICIO	np	7	0	baseline	250	nonparola	2	ong	0	no	LC20F9	20	F	2021-10-09_13h55.55.167	THAI_DOC	2021.2.3	Win32	59.40711697	0	78	78	78	1
z	1	0.5434						IMBUTO	p	6	9	baseline	0	parola	1	ong	0	no	LC20F9	20	F	2021-10-09_13h55.55.167	THAI_DOC	2021.2.3	Win32	59.40711697	0	79	79	79	1
m	1	0.7611						SADIVA	np	6	0	baseline	500	nonparola	2	ong	0	no	LC20F9	20	F	2021-10-09_13h55.55.167	THAI_DOC	2021.2.3	Win32	59.40711697	0	80	80	80	1
m	0	0.7147						BOZZOLO	p	7	7	baseline	0	parola	1	ong	0	no	LC20F9	20	F	2021-10-09_13h55.55.167	THAI_DOC	2021.2.3	Win32	59.40711697	0	81	81	81	1
m	1	0.7142						OMPICCIO	np	7	0	baseline	0	nonparola	2	ong	0	no	LC20F9	20	F	2021-10-09_13h55.55.167	THAI_DOC	2021.2.3	Win32	59.40711697	0	82	82	82	1
m	1	0.8117						LIMPONE	np	7	0	baseline	500	nonparola	2	ong	0	no	LC20F9	20	F	2021-10-09_13h55.55.167	THAI_DOC	2021.2.3	Win32	59.40711697	0	83	83	83	1
z	0	0.6302						NARCICO	np	7	0	baseline	250	nonparola	2	ong	0	no	LC20F9	20	F	2021-10-09_13h55.55.167	THAI_DOC	2021.2.3	Win32	59.40711697	0	84	84	84	1
z	1	0.6062						PASCOLO	p	7	7	baseline	0	parola	1	ong	0	no	LC20F9	20	F	2021-10-09_13h55.55.167	THAI_DOC	2021.2.3	Win32	59.40711697	0	85	85	85	1
m	1	0.6514						INSOGNA	np	7	0	baseline	250	nonparola	2	ong	0	no	LC20F9	20	F	2021-10-09_13h55.55.167	THAI_DOC	2021.2.3	Win32	59.40711697	0	86	86	86	1
m	0	0.982						PATINA	p	6	14	baseline	250	parola	1	ong	0	no	LC20F9	20	F	2021-10-09_13h55.55.167	THAI_DOC	2021.2.3	Win32	59.40711697	0	87	87	87	1
m	1	0.7838						ADOLTO	np	7	0	baseline	0	nonparola	2	ong	0	no	LC20F9	20	F	2021-10-09_13h55.55.167	THAI_DOC	2021.2.3	Win32	59.40711697	0	88	88	88	1
z	1	0.4571						UTENTE	p	6	34	baseline	0	parola	1	ong	0	no	LC20F9	20	F	2021-10-09_13h55.55.167	THAI_DOC	2021.2.3	Win32	59.40711697	0	89	89	89	1
m	1	0.6762						CIPELLA	np	7	0	baseline	500	nonparola	2	ong	0	no	LC20F9	20	F	2021-10-09_13h55.55.167	THAI_DOC	2021.2.3	Win32	59.40711697	0	90	90	90	1
z	1	0.6191						GINEPRO	p	7	10	baseline	0	parola	1	ong	0	no	LC20F9	20	F	2021-10-09_13h55.55.167	THAI_DOC	2021.2.3	Win32	59.40711697	0	91	91	91	1
m	1	0.6633						NONATO	np	6	0	baseline	500	nonparola	2	ong	0	no	LC20F9	20	F	2021-10-09_13h55.55.167	THAI_DOC	2021.2.3	Win32	59.40711697	0	92	92	92	1
z	1	0.487						CALICE	p	6	10	baseline	0	parola	1	ong	0	no	LC20F9	20	F	2021-10-09_13h55.55.167	THAI_DOC	2021.2.3	Win32	59.40711697	0	93	93	93	1
z	1	0.5658						TORACE	p	6	31	baseline	250	parola	1	ong	0	no	LC20F9	20	F	2021-10-09_13h55.55.167	THAI_DOC	2021.2.3	Win32	59.40711697	0	94	94	94	1
z	1	0.9177						REDINE	p	6	8	baseline	500	parola	1	ong	0	no	LC20F9	20	F	2021-10-09_13h55.55.167	THAI_DOC	2021.2.3	Win32	59.40711697	0	95	95	95	1
z	1	0.5032						GOMITO	p	6	35	baseline	0	parola	1	ong	0	no	LC20F9	20	F	2021-10-09_13h55.55.167	THAI_DOC	2021.2.3	Win32	59.40711697	0	96	96	96	1
z	0	0.477						INGENSO	np	7	0	baseline	500	nonparola	2	ong	0	no	LC20F9	20	F	2021-10-09_13h55.55.167	THAI_DOC	2021.2.3	Win32	59.40711697	0	97	97	97	1
m	1	0.612						COVALLO	np	7	0	baseline	250	nonparola	2	ong	0	no	LC20F9	20	F	2021-10-09_13h55.55.167	THAI_DOC	2021.2.3	Win32	59.40711697	0	98	98	98	1
z	1	0.4073						MONACO	p	6	24	baseline	250	parola	1	ong	0	no	LC20F9	20	F	2021-10-09_13h55.55.167	THAI_DOC	2021.2.3	Win32	59.40711697	0	99	99	99	1
z	1	0.5805						DILUVIO	p	7	34	monitoring	0	parola	1	ong	0	no	LC20F9	20	F	2021-10-09_13h55.55.167	THAI_DOC	2021.2.3	Win32	59.40711697						0	0	0	0	1
z	0	0.5058						PADATO	np	6	0	monitoring	250	nonparola	2	ong	0	no	LC20F9	20	F	2021-10-09_13h55.55.167	THAI_DOC	2021.2.3	Win32	59.40711697						0	1	1	1	1
z	1	0.8031						STIVALE	p	7	10	monitoring	0	parola	1	ong	0	no	LC20F9	20	F	2021-10-09_13h55.55.167	THAI_DOC	2021.2.3	Win32	59.40711697						0	2	2	2	1
m	1	1.0508						BAMMINO	np	7	0	monitoring	0	nonparola	2	ong	0	no	LC20F9	20	F	2021-10-09_13h55.55.167	THAI_DOC	2021.2.3	Win32	59.40711697						0	3	3	3	1
z	0	0.5328						NUDOLA	np	6	0	monitoring	250	nonparola	2	ong	0	no	LC20F9	20	F	2021-10-09_13h55.55.167	THAI_DOC	2021.2.3	Win32	59.40711697						0	4	4	4	1
z	1	0.6841						ZAMPINO	p	7	6	monitoring	500	parola	1	ong	0	no	LC20F9	20	F	2021-10-09_13h55.55.167	THAI_DOC	2021.2.3	Win32	59.40711697						0	5	5	5	1
z	1	0.8709						CALDAIA	p	7	12	monitoring	250	parola	1	ong	0	no	LC20F9	20	F	2021-10-09_13h55.55.167	THAI_DOC	2021.2.3	Win32	59.40711697						0	6	6	6	1
m	1	0.8521						FULGINE	np	7	0	monitoring	0	nonparola	2	ong	0	no	LC20F9	20	F	2021-10-09_13h55.55.167	THAI_DOC	2021.2.3	Win32	59.40711697						0	7	7	7	1
z	1	0.5191						URANIO	p	6	9	monitoring	250	parola	1	ong	0	no	LC20F9	20	F	2021-10-09_13h55.55.167	THAI_DOC	2021.2.3	Win32	59.40711697						0	8	8	8	1
m	1	0.794						APISSO	np	6	0	monitoring	500	nonparola	2	ong	0	no	LC20F9	20	F	2021-10-09_13h55.55.167	THAI_DOC	2021.2.3	Win32	59.40711697						0	9	9	9	1
l	1	0.9404						CAGERMA	np	7	0	monitoring	0	l	2	pmcue	0	no	LC20F9	20	F	2021-10-09_13h55.55.167	THAI_DOC	2021.2.3	Win32	59.40711697						0	10	10	10	1
z	1	0.7371						TAZZINA	p	7	10	monitoring	250	parola	1	ong	0	no	LC20F9	20	F	2021-10-09_13h55.55.167	THAI_DOC	2021.2.3	Win32	59.40711697						0	11	11	11	1
z	1	0.5343						VAPORE	p	6	40	monitoring	0	parola	1	ong	0	no	LC20F9	20	F	2021-10-09_13h55.55.167	THAI_DOC	2021.2.3	Win32	59.40711697						0	12	12	12	1
z	0	0.5437						FEDORE	np	6	0	monitoring	250	nonparola	2	ong	0	no	LC20F9	20	F	2021-10-09_13h55.55.167	THAI_DOC	2021.2.3	Win32	59.40711697						0	13	13	13	1
z	1	0.5179						MONTONE	p	7	8	monitoring	250	parola	1	ong	0	no	LC20F9	20	F	2021-10-09_13h55.55.167	THAI_DOC	2021.2.3	Win32	59.40711697						0	14	14	14	1
z	0	1.0227						CANEZZA	np	7	0	monitoring	0	nonparola	2	ong	0	no	LC20F9	20	F	2021-10-09_13h55.55.167	THAI_DOC	2021.2.3	Win32	59.40711697						0	15	15	15	1
m	1	0.688						RAGINA	np	6	0	monitoring	250	nonparola	2	ong	0	no	LC20F9	20	F	2021-10-09_13h55.55.167	THAI_DOC	2021.2.3	Win32	59.40711697						0	16	16	16	1
z	1	0.8948						AGNELLO	p	7	17	monitoring	250	parola	1	ong	0	no	LC20F9	20	F	2021-10-09_13h55.55.167	THAI_DOC	2021.2.3	Win32	59.40711697						0	17	17	17	1
m	1	0.7006						PINARIO	np	7	0	monitoring	250	nonparola	2	ong	0	no	LC20F9	20	F	2021-10-09_13h55.55.167	THAI_DOC	2021.2.3	Win32	59.40711697						0	18	18	18	1
z	0	1.0796						INDANO	np	6	0	monitoring	500	nonparola	2	ong	0	no	LC20F9	20	F	2021-10-09_13h55.55.167	THAI_DOC	2021.2.3	Win32	59.40711697						0	19	19	19	1
z	1	1.1452						BISTURI	p	7	8	monitoring	250	parola	1	ong	0	no	LC20F9	20	F	2021-10-09_13h55.55.167	THAI_DOC	2021.2.3	Win32	59.40711697						0	20	20	20	1
m	1	0.7443						SECONTO	np	7	0	monitoring	250	nonparola	2	ong	0	no	LC20F9	20	F	2021-10-09_13h55.55.167	THAI_DOC	2021.2.3	Win32	59.40711697						0	21	21	21	1
m	0	0.5519						POMATA	p	6	0	monitoring	500	l	1	pmcue	0	no	LC20F9	20	F	2021-10-09_13h55.55.167	THAI_DOC	2021.2.3	Win32	59.40711697						0	22	22	22	1
m	1	1.1014						UMETTA	np	6	0	monitoring	250	nonparola	2	ong	0	no	LC20F9	20	F	2021-10-09_13h55.55.167	THAI_DOC	2021.2.3	Win32	59.40711697						0	23	23	23	1
z	1	0.6609						FRUSCIO	p	7	9	monitoring	0	parola	1	ong	0	no	LC20F9	20	F	2021-10-09_13h55.55.167	THAI_DOC	2021.2.3	Win32	59.40711697						0	24	24	24	1
m	0	0.855						ORDIGNO	p	7	15	monitoring	250	parola	1	ong	0	no	LC20F9	20	F	2021-10-09_13h55.55.167	THAI_DOC	2021.2.3	Win32	59.40711697						0	25	25	25	1
z	0	0.8647						METALO	np	6	0	monitoring	0	nonparola	2	ong	0	no	LC20F9	20	F	2021-10-09_13h55.55.167	THAI_DOC	2021.2.3	Win32	59.40711697						0	26	26	26	1
m	1	0.8233						GAVERA	np	6	0	monitoring	500	nonparola	2	ong	0	no	LC20F9	20	F	2021-10-09_13h55.55.167	THAI_DOC	2021.2.3	Win32	59.40711697						0	27	27	27	1
z	1	0.8085						INSERTO	p	7	9	monitoring	0	parola	1	ong	0	no	LC20F9	20	F	2021-10-09_13h55.55.167	THAI_DOC	2021.2.3	Win32	59.40711697						0	28	28	28	1
z	1	0.7506						VICARIO	p	7	9	monitoring	500	parola	1	ong	0	no	LC20F9	20	F	2021-10-09_13h55.55.167	THAI_DOC	2021.2.3	Win32	59.40711697						0	29	29	29	1
m	1	0.8463						ACENDA	np	6	0	monitoring	0	nonparola	2	ong	0	no	LC20F9	20	F	2021-10-09_13h55.55.167	THAI_DOC	2021.2.3	Win32	59.40711697						0	30	30	30	1
m	0	0.7891						DECADE	p	6	7	monitoring	0	parola	1	ong	0	no	LC20F9	20	F	2021-10-09_13h55.55.167	THAI_DOC	2021.2.3	Win32	59.40711697						0	31	31	31	1
m	1	1.0455						PALETE	np	6	0	monitoring	500	nonparola	2	ong	0	no	LC20F9	20	F	2021-10-09_13h55.55.167	THAI_DOC	2021.2.3	Win32	59.40711697						0	32	32	32	1
z	1	0.9441						SENAPE	p	6	17	monitoring	500	parola	1	ong	0	no	LC20F9	20	F	2021-10-09_13h55.55.167	THAI_DOC	2021.2.3	Win32	59.40711697						0	33	33	33	1
m	1	0.7042						TENTONO	np	7	0	monitoring	0	nonparola	2	ong	0	no	LC20F9	20	F	2021-10-09_13h55.55.167	THAI_DOC	2021.2.3	Win32	59.40711697						0	34	34	34	1
l	1	0.736						MANICO	p	6	12	monitoring	0	l	1	pmcue	0	no	LC20F9	20	F	2021-10-09_13h55.55.167	THAI_DOC	2021.2.3	Win32	59.40711697						0	35	35	35	1
z	1	0.9478						GETTONE	p	7	5	monitoring	250	parola	1	ong	0	no	LC20F9	20	F	2021-10-09_13h55.55.167	THAI_DOC	2021.2.3	Win32	59.40711697						0	36	36	36	1
z	0	0.6203						CALERA	np	6	0	monitoring	500	nonparola	2	ong	0	no	LC20F9	20	F	2021-10-09_13h55.55.167	THAI_DOC	2021.2.3	Win32	59.40711697						0	37	37	37	1
z	1	0.6674						USTIONE	p	7	20	monitoring	500	parola	1	ong	0	no	LC20F9	20	F	2021-10-09_13h55.55.167	THAI_DOC	2021.2.3	Win32	59.40711697						0	38	38	38	1
l	0	0.71						LEGNAME	p	7	7	monitoring	0	parola	1	ong	0	no	LC20F9	20	F	2021-10-09_13h55.55.167	THAI_DOC	2021.2.3	Win32	59.40711697						0	39	39	39	1
m	1	0.6885						MODIVO	np	6	0	monitoring	0	nonparola	2	ong	0	no	LC20F9	20	F	2021-10-09_13h55.55.167	THAI_DOC	2021.2.3	Win32	59.40711697						0	40	40	40	1
z	1	0.5385						RADURA	p	6	9	monitoring	0	parola	1	ong	0	no	LC20F9	20	F	2021-10-09_13h55.55.167	THAI_DOC	2021.2.3	Win32	59.40711697						0	41	41	41	1
z	0	0.6806						TUANTO	np	6	0	monitoring	250	nonparola	2	ong	0	no	LC20F9	20	F	2021-10-09_13h55.55.167	THAI_DOC	2021.2.3	Win32	59.40711697						0	42	42	42	1
z	1	0.7555						PICCONE	p	7	11	monitoring	0	parola	1	ong	0	no	LC20F9	20	F	2021-10-09_13h55.55.167	THAI_DOC	2021.2.3	Win32	59.40711697						0	43	43	43	1
m	1	0.5974						LACREME	np	7	0	monitoring	250	nonparola	2	ong	0	no	LC20F9	20	F	2021-10-09_13h55.55.167	THAI_DOC	2021.2.3	Win32	59.40711697						0	44	44	44	1
z	0	0.7513						DILITTA	np	7	0	monitoring	500	nonparola	2	ong	0	no	LC20F9	20	F	2021-10-09_13h55.55.167	THAI_DOC	2021.2.3	Win32	59.40711697						0	45	45	45	1
l	1	1.113						TOMANTE	np	7	0	monitoring	0	l	2	pmcue	0	no	LC20F9	20	F	2021-10-09_13h55.55.167	THAI_DOC	2021.2.3	Win32	59.40711697						0	46	46	46	1
z	1	0.519						OTTONE	p	6	17	monitoring	500	parola	1	ong	0	no	LC20F9	20	F	2021-10-09_13h55.55.167	THAI_DOC	2021.2.3	Win32	59.40711697						0	47	47	47	1
m	0	0.6132						GAZEBO	p	6	8	monitoring	0	parola	1	ong	0	no	LC20F9	20	F	2021-10-09_13h55.55.167	THAI_DOC	2021.2.3	Win32	59.40711697						0	48	48	48	1
m	1	1.0119						NENICO	np	6	0	monitoring	250	nonparola	2	ong	0	no	LC20F9	20	F	2021-10-09_13h55.55.167	THAI_DOC	2021.2.3	Win32	59.40711697						0	49	49	49	1
z	1	0.6048						ARPIONE	p	7	12	monitoring	250	parola	1	ong	0	no	LC20F9	20	F	2021-10-09_13h55.55.167	THAI_DOC	2021.2.3	Win32	59.40711697						0	50	50	50	1
z	0	0.6258						VANIGIA	np	7	0	monitoring	500	nonparola	2	ong	0	no	LC20F9	20	F	2021-10-09_13h55.55.167	THAI_DOC	2021.2.3	Win32	59.40711697						0	51	51	51	1
l	0	1.0252						EBLISSE	np	7	0	monitoring	0	nonparola	2	ong	0	no	LC20F9	20	F	2021-10-09_13h55.55.167	THAI_DOC	2021.2.3	Win32	59.40711697						0	52	52	52	1
z	1	0.8272						CARTINA	p	7	13	monitoring	250	parola	1	ong	0	no	LC20F9	20	F	2021-10-09_13h55.55.167	THAI_DOC	2021.2.3	Win32	59.40711697						0	53	53	53	1
m	1	0.6107						TECITA	np	6	0	monitoring	500	nonparola	2	ong	0	no	LC20F9	20	F	2021-10-09_13h55.55.167	THAI_DOC	2021.2.3	Win32	59.40711697						0	54	54	54	1
z	1	0.5639						FELINO	p	6	9	monitoring	500	parola	1	ong	0	no	LC20F9	20	F	2021-10-09_13h55.55.167	THAI_DOC	2021.2.3	Win32	59.40711697						0	55	55	55	1
z	0	0.7435						GINEVRO	np	7	0	monitoring	250	nonparola	2	ong	0	no	LC20F9	20	F	2021-10-09_13h55.55.167	THAI_DOC	2021.2.3	Win32	59.40711697						0	56	56	56	1
m	1	0.7093						ELANCO	np	6	0	monitoring	250	nonparola	2	ong	0	no	LC20F9	20	F	2021-10-09_13h55.55.167	THAI_DOC	2021.2.3	Win32	59.40711697						0	57	57	57	1
m	0	0.6823						BIDONE	p	6	13	monitoring	0	parola	1	ong	0	no	LC20F9	20	F	2021-10-09_13h55.55.167	THAI_DOC	2021.2.3	Win32	59.40711697						0	58	58	58	1
z	1	0.7116						LEMURE	p	6	3	monitoring	500	parola	1	ong	0	no	LC20F9	20	F	2021-10-09_13h55.55.167	THAI_DOC	2021.2.3	Win32	59.40711697						0	59	59	59	1
z	0	1.235						SAGOMA	p	6	0	monitoring	250	l	1	pmcue	0	no	LC20F9	20	F	2021-10-09_13h55.55.167	THAI_DOC	2021.2.3	Win32	59.40711697						0	60	60	60	1
z	1	0.9361						REPERTO	p	7	7	monitoring	0	parola	1	ong	0	no	LC20F9	20	F	2021-10-09_13h55.55.167	THAI_DOC	2021.2.3	Win32	59.40711697						0	61	61	61	1
m	1	0.9174						MIDULLO	np	7	0	monitoring	250	nonparola	2	ong	0	no	LC20F9	20	F	2021-10-09_13h55.55.167	THAI_DOC	2021.2.3	Win32	59.40711697						0	62	62	62	1
m	1	1.0944						DANNOLA	np	7	0	monitoring	500	nonparola	2	ong	0	no	LC20F9	20	F	2021-10-09_13h55.55.167	THAI_DOC	2021.2.3	Win32	59.40711697						0	63	63	63	1
z	1	1.4776						ORFANO	p	6	9	monitoring	500	parola	1	ong	0	no	LC20F9	20	F	2021-10-09_13h55.55.167	THAI_DOC	2021.2.3	Win32	59.40711697						0	64	64	64	1
m	1	1.0293						BANENA	np	6	0	monitoring	250	nonparola	2	ong	0	no	LC20F9	20	F	2021-10-09_13h55.55.167	THAI_DOC	2021.2.3	Win32	59.40711697						0	65	65	65	1
m	1	0.8897						FERPATA	np	7	0	monitoring	0	nonparola	2	ong	0	no	LC20F9	20	F	2021-10-09_13h55.55.167	THAI_DOC	2021.2.3	Win32	59.40711697						0	66	66	66	1
z	1	0.5702						NEURONE	p	7	11	monitoring	250	parola	1	ong	0	no	LC20F9	20	F	2021-10-09_13h55.55.167	THAI_DOC	2021.2.3	Win32	59.40711697						0	67	67	67	1
m	1	0.7191						LATTERA	np	7	0	monitoring	500	nonparola	2	ong	0	no	LC20F9	20	F	2021-10-09_13h55.55.167	THAI_DOC	2021.2.3	Win32	59.40711697						0	68	68	68	1
z	0	0.6662						GESIONE	np	7	0	monitoring	500	nonparola	2	ong	0	no	LC20F9	20	F	2021-10-09_13h55.55.167	THAI_DOC	2021.2.3	Win32	59.40711697						0	69	69	69	1
z	1	0.9786						PEDANA	p	6	18	monitoring	500	parola	1	ong	0	no	LC20F9	20	F	2021-10-09_13h55.55.167	THAI_DOC	2021.2.3	Win32	59.40711697						0	70	70	70	1
l	1	0.7231						MACIATA	np	7	0	monitoring	500	l	2	pmcue	0	no	LC20F9	20	F	2021-10-09_13h55.55.167	THAI_DOC	2021.2.3	Win32	59.40711697						0	71	71	71	1
z	0	0.7003						FIOLINO	np	7	0	monitoring	250	nonparola	2	ong	0	no	LC20F9	20	F	2021-10-09_13h55.55.167	THAI_DOC	2021.2.3	Win32	59.40711697						0	72	72	72	1
z	1	0.7166						INGORGO	p	7	16	monitoring	0	parola	1	ong	0	no	LC20F9	20	F	2021-10-09_13h55.55.167	THAI_DOC	2021.2.3	Win32	59.40711697						0	73	73	73	1
m	1	0.7001						IMPORO	np	6	0	monitoring	250	nonparola	2	ong	0	no	LC20F9	20	F	2021-10-09_13h55.55.167	THAI_DOC	2021.2.3	Win32	59.40711697						0	74	74	74	1
z	1	0.4774						NOBILE	p	6	29	monitoring	500	parola	1	ong	0	no	LC20F9	20	F	2021-10-09_13h55.55.167	THAI_DOC	2021.2.3	Win32	59.40711697						0	75	75	75	1
z	1	0.7443						MINIERA	p	7	19	monitoring	500	parola	1	ong	0	no	LC20F9	20	F	2021-10-09_13h55.55.167	THAI_DOC	2021.2.3	Win32	59.40711697						0	76	76	76	1
z	0	0.8763						ALLARVE	np	7	0	monitoring	500	nonparola	2	ong	0	no	LC20F9	20	F	2021-10-09_13h55.55.167	THAI_DOC	2021.2.3	Win32	59.40711697						0	77	77	77	1
m	1	0.9013						DIBANO	np	6	0	monitoring	250	nonparola	2	ong	0	no	LC20F9	20	F	2021-10-09_13h55.55.167	THAI_DOC	2021.2.3	Win32	59.40711697						0	78	78	78	1
z	1	0.8477						FAGOTTO	p	7	7	monitoring	0	parola	1	ong	0	no	LC20F9	20	F	2021-10-09_13h55.55.167	THAI_DOC	2021.2.3	Win32	59.40711697						0	79	79	79	1
z	1	0.5869						PALUDE	p	6	13	monitoring	0	parola	1	ong	0	no	LC20F9	20	F	2021-10-09_13h55.55.167	THAI_DOC	2021.2.3	Win32	59.40711697						0	80	80	80	1
z	0	0.5988						MUDINO	np	6	0	monitoring	500	nonparola	2	ong	0	no	LC20F9	20	F	2021-10-09_13h55.55.167	THAI_DOC	2021.2.3	Win32	59.40711697						0	81	81	81	1
m	1	0.7212						ESTEBA	np	6	0	monitoring	500	nonparola	2	ong	0	no	LC20F9	20	F	2021-10-09_13h55.55.167	THAI_DOC	2021.2.3	Win32	59.40711697						0	82	82	82	1
m	0	0.7616						MANTIDE	p	7	9	monitoring	250	l	1	pmcue	0	no	LC20F9	20	F	2021-10-09_13h55.55.167	THAI_DOC	2021.2.3	Win32	59.40711697						0	83	83	83	1
z	1	0.8133						UVETTA	p	6	11	monitoring	500	parola	1	ong	0	no	LC20F9	20	F	2021-10-09_13h55.55.167	THAI_DOC	2021.2.3	Win32	59.40711697						0	84	84	84	1
m	0	0.7794						ESILIO	p	6	41	monitoring	250	parola	1	ong	0	no	LC20F9	20	F	2021-10-09_13h55.55.167	THAI_DOC	2021.2.3	Win32	59.40711697						0	85	85	85	1
z	0	0.8599						RECRUTA	np	7	0	monitoring	500	nonparola	2	ong	0	no	LC20F9	20	F	2021-10-09_13h55.55.167	THAI_DOC	2021.2.3	Win32	59.40711697						0	86	86	86	1
z	1	0.6555						TIMONE	p	7	31	monitoring	250	parola	1	ong	0	no	LC20F9	20	F	2021-10-09_13h55.55.167	THAI_DOC	2021.2.3	Win32	59.40711697						0	87	87	87	1
z	1	0.7441						CAVOLO	p	6	13	monitoring	0	parola	1	ong	0	no	LC20F9	20	F	2021-10-09_13h55.55.167	THAI_DOC	2021.2.3	Win32	59.40711697						0	88	88	88	1
m	1	0.8602						NOTTARE	np	7	0	monitoring	500	nonparola	2	ong	0	no	LC20F9	20	F	2021-10-09_13h55.55.167	THAI_DOC	2021.2.3	Win32	59.40711697						0	89	89	89	1
m	0	0.8838						LICHENE	p	7	7	monitoring	0	parola	1	ong	0	no	LC20F9	20	F	2021-10-09_13h55.55.167	THAI_DOC	2021.2.3	Win32	59.40711697						0	90	90	90	1
m	1	0.6342						PUSTINO	np	7	0	monitoring	500	nonparola	2	ong	0	no	LC20F9	20	F	2021-10-09_13h55.55.167	THAI_DOC	2021.2.3	Win32	59.40711697						0	91	91	91	1
z	1	0.6211						MULINO	p	6	7	monitoring	0	parola	1	ong	0	no	LC20F9	20	F	2021-10-09_13h55.55.167	THAI_DOC	2021.2.3	Win32	59.40711697						0	92	92	92	1
m	1	0.8271						VAROLO	np	6	0	monitoring	0	nonparola	2	ong	0	no	LC20F9	20	F	2021-10-09_13h55.55.167	THAI_DOC	2021.2.3	Win32	59.40711697						0	93	93	93	1
z	0	0.7149						ENIGMA	p	6	9	monitoring	500	l	1	pmcue	0	no	LC20F9	20	F	2021-10-09_13h55.55.167	THAI_DOC	2021.2.3	Win32	59.40711697						0	94	94	94	1
z	1	0.8698						NARICE	p	6	15	monitoring	250	parola	1	ong	0	no	LC20F9	20	F	2021-10-09_13h55.55.167	THAI_DOC	2021.2.3	Win32	59.40711697						0	95	95	95	1
z	0	0.6289						CAVIDE	np	6	0	monitoring	500	nonparola	2	ong	0	no	LC20F9	20	F	2021-10-09_13h55.55.167	THAI_DOC	2021.2.3	Win32	59.40711697						0	96	96	96	1
m	1	1.0836						VOLACE	np	6	0	monitoring	0	nonparola	2	ong	0	no	LC20F9	20	F	2021-10-09_13h55.55.167	THAI_DOC	2021.2.3	Win32	59.40711697						0	97	97	97	1
z	0	0.6187						SADICE	np	6	0	monitoring	0	nonparola	2	ong	0	no	LC20F9	20	F	2021-10-09_13h55.55.167	THAI_DOC	2021.2.3	Win32	59.40711697						0	98	98	98	1
z	1	0.7746						VORTICE	p	7	14	monitoring	250	parola	1	ong	0	no	LC20F9	20	F	2021-10-09_13h55.55.167	THAI_DOC	2021.2.3	Win32	59.40711697						0	99	99	99	1
																			LC20F9	20	F	2021-10-09_13h55.55.167	THAI_DOC	2021.2.3	Win32	59.40711697											y	1	8.0712	n	1	7.2556	n	1	2.2927
