# Supplementary material for: Thinking about it: the impact of COVID-19-related stimuli on prospective memory
Source: PeerJ. 2023 Nov 16;11:e16389. doi: 10.7717/peerj.16389 (PMC10657566; doi:10.7717/peerj.16389)
Supplement: Supplemental Information 4 — The raw data from both the task and the questionnaire. Both folders are divided in the three conditions (COV, DOC, and NEGA) depending on the presented video clip. [file peerj-11-16389-s004.zip › Data/RAW_Data_Task/DOC_version/RC22M4_doc.csv]

trial_key.keys	trial_key.corr	trial_key.rt	trials_loop_practice.thisRepN	trials_loop_practice.thisTrialN	trials_loop_practice.thisN	trials_loop_practice.thisIndex	trials_loop_practice.ran	stimolo	parolanonparola	lunghezza	frequenza	blocco	jitter	rispcorr	StimTrig	stim_type	stimulus_after	underline	ID_Soggetto*	Età*	Sesso	date	expName	psychopyVersion	OS	frameRate	trials_loop_baseline.thisRepN	trials_loop_baseline.thisTrialN	trials_loop_baseline.thisN	trials_loop_baseline.thisIndex	trials_loop_baseline.ran	trials_loop_attention.thisRepN	trials_loop_attention.thisTrialN	trials_loop_attention.thisN	trials_loop_attention.thisIndex	trials_loop_attention.ran	neutral1_key.keys	neutral1_key.corr	neutral1_key.rt	neutral1_key_2.keys	neutral1_key_2.corr	neutral1_key_2.rt	neutral1_key_3.keys	neutral1_key_3.corr	neutral1_key_3.rt
m	0	0.035	0	0	0	0	1	ARANCIA	p	7	31	practice	500	parola	1	ong	0	no	RC22M4	22	M	2021-11-04_11h34.15.164	THAI_DOC	2021.2.3	Win32	60.0240096
m	1	0.712	0	1	1	1	1	RECINA	np	6	0	practice	500	nonparola	2	ong	0	no	RC22M4	22	M	2021-11-04_11h34.15.164	THAI_DOC	2021.2.3	Win32	60.0240096
z	0	0.639	0	2	2	2	1	TUCCANA	np	7	0	practice	250	nonparola	2	ong	0	no	RC22M4	22	M	2021-11-04_11h34.15.164	THAI_DOC	2021.2.3	Win32	60.0240096
m	0	0.004	0	3	3	3	1	PETTINE	p	7	1	practice	0	parola	1	ong	0	no	RC22M4	22	M	2021-11-04_11h34.15.164	THAI_DOC	2021.2.3	Win32	60.0240096
m	1	1.307	0	4	4	4	1	INFITO	np	6	0	practice	500	nonparola	2	ong	0	no	RC22M4	22	M	2021-11-04_11h34.15.164	THAI_DOC	2021.2.3	Win32	60.0240096
z	1	0.892	0	5	5	5	1	GIUDICE	p	7	374	practice	500	parola	1	ong	0	no	RC22M4	22	M	2021-11-04_11h34.15.164	THAI_DOC	2021.2.3	Win32	60.0240096
m	0	0.188	0	6	6	6	1	VOLANTE	p	7	89	practice	0	parola	1	ong	0	no	RC22M4	22	M	2021-11-04_11h34.15.164	THAI_DOC	2021.2.3	Win32	60.0240096
m	1	1.848	0	7	7	7	1	CUBELA	np	6	0	practice	250	nonparola	2	ong	0	no	RC22M4	22	M	2021-11-04_11h34.15.164	THAI_DOC	2021.2.3	Win32	60.0240096
z	0	0.647	0	8	8	8	1	LUGGINE	np	7	0	practice	0	nonparola	2	ong	0	no	RC22M4	22	M	2021-11-04_11h34.15.164	THAI_DOC	2021.2.3	Win32	60.0240096
z	1	0.933	0	9	9	9	1	DISEGNO	p	7	201	practice	0	parola	1	ong	0	no	RC22M4	22	M	2021-11-04_11h34.15.164	THAI_DOC	2021.2.3	Win32	60.0240096
z	1	0.931						RELITTO	p	7	8	baseline	500	parola	1	ong	0	no	RC22M4	22	M	2021-11-04_11h34.15.164	THAI_DOC	2021.2.3	Win32	60.0240096	0	0	0	0	1
z	1	0.838						GERANIO	p	7	12	baseline	250	parola	1	ong	0	no	RC22M4	22	M	2021-11-04_11h34.15.164	THAI_DOC	2021.2.3	Win32	60.0240096	0	1	1	1	1
m	1	1.053						VANANGA	np	7	0	baseline	0	nonparola	2	ong	0	no	RC22M4	22	M	2021-11-04_11h34.15.164	THAI_DOC	2021.2.3	Win32	60.0240096	0	2	2	2	1
z	1	0.835						NATICA	p	6	5	baseline	250	parola	1	ong	0	no	RC22M4	22	M	2021-11-04_11h34.15.164	THAI_DOC	2021.2.3	Win32	60.0240096	0	3	3	3	1
m	1	1.061						USTELLO	np	7	0	baseline	500	nonparola	2	ong	0	no	RC22M4	22	M	2021-11-04_11h34.15.164	THAI_DOC	2021.2.3	Win32	60.0240096	0	4	4	4	1
z	1	1.22						METANO	p	6	17	baseline	250	parola	1	ong	0	no	RC22M4	22	M	2021-11-04_11h34.15.164	THAI_DOC	2021.2.3	Win32	60.0240096	0	5	5	5	1
m	1	0.968						FIURIA	np	6	0	baseline	500	nonparola	2	ong	0	no	RC22M4	22	M	2021-11-04_11h34.15.164	THAI_DOC	2021.2.3	Win32	60.0240096	0	6	6	6	1
z	1	0.739						SUGHERO	p	7	5	baseline	250	parola	1	ong	0	no	RC22M4	22	M	2021-11-04_11h34.15.164	THAI_DOC	2021.2.3	Win32	60.0240096	0	7	7	7	1
m	1	0.906						PIROTA	np	6	0	baseline	250	nonparola	2	ong	0	no	RC22M4	22	M	2021-11-04_11h34.15.164	THAI_DOC	2021.2.3	Win32	60.0240096	0	8	8	8	1
m	1	1.39						BAMBORA	np	7	0	baseline	0	nonparola	2	ong	0	no	RC22M4	22	M	2021-11-04_11h34.15.164	THAI_DOC	2021.2.3	Win32	60.0240096	0	9	9	9	1
z	1	1.063						PETALO	p	6	27	baseline	250	parola	1	ong	0	no	RC22M4	22	M	2021-11-04_11h34.15.164	THAI_DOC	2021.2.3	Win32	60.0240096	0	10	10	10	1
z	1	1.152						ELMETTO	p	7	5	baseline	0	parola	1	ong	0	no	RC22M4	22	M	2021-11-04_11h34.15.164	THAI_DOC	2021.2.3	Win32	60.0240096	0	11	11	11	1
m	1	1.311						DOBILE	np	6	0	baseline	250	nonparola	2	ong	0	no	RC22M4	22	M	2021-11-04_11h34.15.164	THAI_DOC	2021.2.3	Win32	60.0240096	0	12	12	12	1
z	1	0.637						BAVERO	p	6	7	baseline	0	parola	1	ong	0	no	RC22M4	22	M	2021-11-04_11h34.15.164	THAI_DOC	2021.2.3	Win32	60.0240096	0	13	13	13	1
z	1	0.775						VALENZA	p	7	10	baseline	500	parola	1	ong	0	no	RC22M4	22	M	2021-11-04_11h34.15.164	THAI_DOC	2021.2.3	Win32	60.0240096	0	14	14	14	1
m	1	1.263						ORDONE	np	6	0	baseline	250	nonparola	2	ong	0	no	RC22M4	22	M	2021-11-04_11h34.15.164	THAI_DOC	2021.2.3	Win32	60.0240096	0	15	15	15	1
m	1	1.307						TERPONE	np	7	0	baseline	250	nonparola	2	ong	0	no	RC22M4	22	M	2021-11-04_11h34.15.164	THAI_DOC	2021.2.3	Win32	60.0240096	0	16	16	16	1
z	1	0.929						INCHINO	p	7	10	baseline	250	parola	1	ong	0	no	RC22M4	22	M	2021-11-04_11h34.15.164	THAI_DOC	2021.2.3	Win32	60.0240096	0	17	17	17	1
z	1	1.138						ETTARO	p	6	31	baseline	0	parola	1	ong	0	no	RC22M4	22	M	2021-11-04_11h34.15.164	THAI_DOC	2021.2.3	Win32	60.0240096	0	18	18	18	1
m	1	0.979						LUVACA	np	6	0	baseline	250	nonparola	2	ong	0	no	RC22M4	22	M	2021-11-04_11h34.15.164	THAI_DOC	2021.2.3	Win32	60.0240096	0	19	19	19	1
z	1	1.344						DUETTO	p	6	23	baseline	500	parola	1	ong	0	no	RC22M4	22	M	2021-11-04_11h34.15.164	THAI_DOC	2021.2.3	Win32	60.0240096	0	20	20	20	1
m	1	1.182						PUPILE	np	6	0	baseline	250	nonparola	2	ong	0	no	RC22M4	22	M	2021-11-04_11h34.15.164	THAI_DOC	2021.2.3	Win32	60.0240096	0	21	21	21	1
m	1	1.282						STOVACO	np	7	0	baseline	0	nonparola	2	ong	0	no	RC22M4	22	M	2021-11-04_11h34.15.164	THAI_DOC	2021.2.3	Win32	60.0240096	0	22	22	22	1
z	1	0.724						BARILE	p	6	7	baseline	500	parola	1	ong	0	no	RC22M4	22	M	2021-11-04_11h34.15.164	THAI_DOC	2021.2.3	Win32	60.0240096	0	23	23	23	1
m	1	1.022						RANAIO	np	6	0	baseline	250	nonparola	2	ong	0	no	RC22M4	22	M	2021-11-04_11h34.15.164	THAI_DOC	2021.2.3	Win32	60.0240096	0	24	24	24	1
z	1	0.975						CAVERNA	p	7	14	baseline	250	parola	1	ong	0	no	RC22M4	22	M	2021-11-04_11h34.15.164	THAI_DOC	2021.2.3	Win32	60.0240096	0	25	25	25	1
m	1	1.13						ROTOIA	np	7	0	baseline	500	nonparola	2	ong	0	no	RC22M4	22	M	2021-11-04_11h34.15.164	THAI_DOC	2021.2.3	Win32	60.0240096	0	26	26	26	1
z	1	0.935						ALTURA	p	6	8	baseline	500	parola	1	ong	0	no	RC22M4	22	M	2021-11-04_11h34.15.164	THAI_DOC	2021.2.3	Win32	60.0240096	0	27	27	27	1
z	1	0.675						DIPINTO	p	7	21	baseline	0	parola	1	ong	0	no	RC22M4	22	M	2021-11-04_11h34.15.164	THAI_DOC	2021.2.3	Win32	60.0240096	0	28	28	28	1
z	1	0.635						LEGUME	p	6	11	baseline	250	parola	1	ong	0	no	RC22M4	22	M	2021-11-04_11h34.15.164	THAI_DOC	2021.2.3	Win32	60.0240096	0	29	29	29	1
m	1	1.241						FEDINO	np	6	0	baseline	500	nonparola	2	ong	0	no	RC22M4	22	M	2021-11-04_11h34.15.164	THAI_DOC	2021.2.3	Win32	60.0240096	0	30	30	30	1
z	1	0.69						MENSOLA	p	7	7	baseline	0	parola	1	ong	0	no	RC22M4	22	M	2021-11-04_11h34.15.164	THAI_DOC	2021.2.3	Win32	60.0240096	0	31	31	31	1
m	1	0.966						ALCUME	np	6	0	baseline	500	nonparola	2	ong	0	no	RC22M4	22	M	2021-11-04_11h34.15.164	THAI_DOC	2021.2.3	Win32	60.0240096	0	32	32	32	1
z	1	0.987						INNESTO	p	6	13	baseline	0	parola	1	ong	0	no	RC22M4	22	M	2021-11-04_11h34.15.164	THAI_DOC	2021.2.3	Win32	60.0240096	0	33	33	33	1
m	1	0.824						LAVENDA	np	7	0	baseline	0	nonparola	2	ong	0	no	RC22M4	22	M	2021-11-04_11h34.15.164	THAI_DOC	2021.2.3	Win32	60.0240096	0	34	34	34	1
z	1	1.02						SLAVINA	p	7	5	baseline	500	parola	1	ong	0	no	RC22M4	22	M	2021-11-04_11h34.15.164	THAI_DOC	2021.2.3	Win32	60.0240096	0	35	35	35	1
z	1	0.767						ORMONE	p	6	6	baseline	500	parola	1	ong	0	no	RC22M4	22	M	2021-11-04_11h34.15.164	THAI_DOC	2021.2.3	Win32	60.0240096	0	36	36	36	1
m	1	1.169						UMIONE	np	6	0	baseline	0	nonparola	2	ong	0	no	RC22M4	22	M	2021-11-04_11h34.15.164	THAI_DOC	2021.2.3	Win32	60.0240096	0	37	37	37	1
z	1	0.661						SALAME	p	6	14	baseline	0	parola	1	ong	0	no	RC22M4	22	M	2021-11-04_11h34.15.164	THAI_DOC	2021.2.3	Win32	60.0240096	0	38	38	38	1
m	1	1.049						GANDOLA	np	7	0	baseline	500	nonparola	2	ong	0	no	RC22M4	22	M	2021-11-04_11h34.15.164	THAI_DOC	2021.2.3	Win32	60.0240096	0	39	39	39	1
m	1	1.186						DIGEGNO	np	7	0	baseline	500	nonparola	2	ong	0	no	RC22M4	22	M	2021-11-04_11h34.15.164	THAI_DOC	2021.2.3	Win32	60.0240096	0	40	40	40	1
m	1	1.492						BACRECA	np	7	0	baseline	0	nonparola	2	ong	0	no	RC22M4	22	M	2021-11-04_11h34.15.164	THAI_DOC	2021.2.3	Win32	60.0240096	0	41	41	41	1
z	1	0.789						RUDERE	p	6	8	baseline	250	parola	1	ong	0	no	RC22M4	22	M	2021-11-04_11h34.15.164	THAI_DOC	2021.2.3	Win32	60.0240096	0	42	42	42	1
m	1	1.023						OSCITE	np	6	0	baseline	250	nonparola	2	ong	0	no	RC22M4	22	M	2021-11-04_11h34.15.164	THAI_DOC	2021.2.3	Win32	60.0240096	0	43	43	43	1
z	1	0.636						NETTARE	p	7	14	baseline	500	parola	1	ong	0	no	RC22M4	22	M	2021-11-04_11h34.15.164	THAI_DOC	2021.2.3	Win32	60.0240096	0	44	44	44	1
m	1	1.059						PENTERA	np	7	0	baseline	0	nonparola	2	ong	0	no	RC22M4	22	M	2021-11-04_11h34.15.164	THAI_DOC	2021.2.3	Win32	60.0240096	0	45	45	45	1
m	1	0.761						NEBOZIO	np	7	0	baseline	250	nonparola	2	ong	0	no	RC22M4	22	M	2021-11-04_11h34.15.164	THAI_DOC	2021.2.3	Win32	60.0240096	0	46	46	46	1
z	1	0.569						ZATTERA	p	7	14	baseline	500	parola	1	ong	0	no	RC22M4	22	M	2021-11-04_11h34.15.164	THAI_DOC	2021.2.3	Win32	60.0240096	0	47	47	47	1
z	1	0.868						LAMIERA	p	7	11	baseline	500	parola	1	ong	0	no	RC22M4	22	M	2021-11-04_11h34.15.164	THAI_DOC	2021.2.3	Win32	60.0240096	0	48	48	48	1
m	1	1.017						CULINA	np	6	0	baseline	500	nonparola	2	ong	0	no	RC22M4	22	M	2021-11-04_11h34.15.164	THAI_DOC	2021.2.3	Win32	60.0240096	0	49	49	49	1
z	1	0.814						FALANGE	p	7	9	baseline	250	parola	1	ong	0	no	RC22M4	22	M	2021-11-04_11h34.15.164	THAI_DOC	2021.2.3	Win32	60.0240096	0	50	50	50	1
z	1	0.92						PEDALE	p	6	16	baseline	500	parola	1	ong	0	no	RC22M4	22	M	2021-11-04_11h34.15.164	THAI_DOC	2021.2.3	Win32	60.0240096	0	51	51	51	1
m	1	1.112						METARDO	np	7	0	baseline	500	nonparola	2	ong	0	no	RC22M4	22	M	2021-11-04_11h34.15.164	THAI_DOC	2021.2.3	Win32	60.0240096	0	52	52	52	1
z	1	0.809						EMPORIO	p	7	3	baseline	250	parola	1	ong	0	no	RC22M4	22	M	2021-11-04_11h34.15.164	THAI_DOC	2021.2.3	Win32	60.0240096	0	53	53	53	1
m	1	1.124						TAPORE	np	6	0	baseline	0	nonparola	2	ong	0	no	RC22M4	22	M	2021-11-04_11h34.15.164	THAI_DOC	2021.2.3	Win32	60.0240096	0	54	54	54	1
m	1	1.201						DENTIDE	np	7	0	baseline	250	nonparola	2	ong	0	no	RC22M4	22	M	2021-11-04_11h34.15.164	THAI_DOC	2021.2.3	Win32	60.0240096	0	55	55	55	1
m	1	1.054						SEPERTO	np	7	0	baseline	500	nonparola	2	ong	0	no	RC22M4	22	M	2021-11-04_11h34.15.164	THAI_DOC	2021.2.3	Win32	60.0240096	0	56	56	56	1
z	1	0.919						MUCOSA	p	6	6	baseline	500	parola	1	ong	0	no	RC22M4	22	M	2021-11-04_11h34.15.164	THAI_DOC	2021.2.3	Win32	60.0240096	0	57	57	57	1
m	1	0.778						BECULLA	np	7	0	baseline	250	nonparola	2	ong	0	no	RC22M4	22	M	2021-11-04_11h34.15.164	THAI_DOC	2021.2.3	Win32	60.0240096	0	58	58	58	1
z	1	0.911						FUCINA	p	6	8	baseline	250	parola	1	ong	0	no	RC22M4	22	M	2021-11-04_11h34.15.164	THAI_DOC	2021.2.3	Win32	60.0240096	0	59	59	59	1
z	1	0.648						ECLISSI	p	7	5	baseline	0	parola	1	ong	0	no	RC22M4	22	M	2021-11-04_11h34.15.164	THAI_DOC	2021.2.3	Win32	60.0240096	0	60	60	60	1
z	1	1.085						TROFEO	p	6	23	baseline	250	parola	1	ong	0	no	RC22M4	22	M	2021-11-04_11h34.15.164	THAI_DOC	2021.2.3	Win32	60.0240096	0	61	61	61	1
z	1	0.639						ROTTAME	p	7	7	baseline	0	parola	1	ong	0	no	RC22M4	22	M	2021-11-04_11h34.15.164	THAI_DOC	2021.2.3	Win32	60.0240096	0	62	62	62	1
m	1	0.951						MENDOLO	np	7	0	baseline	500	nonparola	2	ong	0	no	RC22M4	22	M	2021-11-04_11h34.15.164	THAI_DOC	2021.2.3	Win32	60.0240096	0	63	63	63	1
m	1	1.578						ARSINE	np	6	0	baseline	250	nonparola	2	ong	0	no	RC22M4	22	M	2021-11-04_11h34.15.164	THAI_DOC	2021.2.3	Win32	60.0240096	0	64	64	64	1
z	1	0.656						TISANA	p	6	7	baseline	0	parola	1	ong	0	no	RC22M4	22	M	2021-11-04_11h34.15.164	THAI_DOC	2021.2.3	Win32	60.0240096	0	65	65	65	1
m	1	0.754						ORLINO	np	6	0	baseline	0	nonparola	2	ong	0	no	RC22M4	22	M	2021-11-04_11h34.15.164	THAI_DOC	2021.2.3	Win32	60.0240096	0	66	66	66	1
z	1	0.715						ARINGA	p	6	9	baseline	500	parola	1	ong	0	no	RC22M4	22	M	2021-11-04_11h34.15.164	THAI_DOC	2021.2.3	Win32	60.0240096	0	67	67	67	1
m	1	1.103						TENGINE	np	7	0	baseline	0	nonparola	2	ong	0	no	RC22M4	22	M	2021-11-04_11h34.15.164	THAI_DOC	2021.2.3	Win32	60.0240096	0	68	68	68	1
z	1	0.699						ATTICO	p	6	6	baseline	500	parola	1	ong	0	no	RC22M4	22	M	2021-11-04_11h34.15.164	THAI_DOC	2021.2.3	Win32	60.0240096	0	69	69	69	1
m	1	0.968						VENORE	np	6	0	baseline	250	nonparola	2	ong	0	no	RC22M4	22	M	2021-11-04_11h34.15.164	THAI_DOC	2021.2.3	Win32	60.0240096	0	70	70	70	1
z	1	0.725						DARSENA	p	7	9	baseline	0	parola	1	ong	0	no	RC22M4	22	M	2021-11-04_11h34.15.164	THAI_DOC	2021.2.3	Win32	60.0240096	0	71	71	71	1
	0							ALCIERE	np	7	0	baseline	250	nonparola	2	ong	0	no	RC22M4	22	M	2021-11-04_11h34.15.164	THAI_DOC	2021.2.3	Win32	60.0240096	0	72	72	72	1
	0							ENTIMO	np	6	0	baseline	0	nonparola	2	ong	0	no	RC22M4	22	M	2021-11-04_11h34.15.164	THAI_DOC	2021.2.3	Win32	60.0240096	0	73	73	73	1
z	1	0.628						LIVIDO	p	6	8	baseline	500	parola	1	ong	0	no	RC22M4	22	M	2021-11-04_11h34.15.164	THAI_DOC	2021.2.3	Win32	60.0240096	0	74	74	74	1
z	1	0.674						NAUSEA	p	6	15	baseline	0	parola	1	ong	0	no	RC22M4	22	M	2021-11-04_11h34.15.164	THAI_DOC	2021.2.3	Win32	60.0240096	0	75	75	75	1
m	1	0.849						VERCACE	np	7	0	baseline	500	nonparola	2	ong	0	no	RC22M4	22	M	2021-11-04_11h34.15.164	THAI_DOC	2021.2.3	Win32	60.0240096	0	76	76	76	1
z	1	0.605						COFANO	p	6	9	baseline	0	parola	1	ong	0	no	RC22M4	22	M	2021-11-04_11h34.15.164	THAI_DOC	2021.2.3	Win32	60.0240096	0	77	77	77	1
m	1	1.245						USPICIO	np	7	0	baseline	250	nonparola	2	ong	0	no	RC22M4	22	M	2021-11-04_11h34.15.164	THAI_DOC	2021.2.3	Win32	60.0240096	0	78	78	78	1
z	1	0.618						IMBUTO	p	6	9	baseline	0	parola	1	ong	0	no	RC22M4	22	M	2021-11-04_11h34.15.164	THAI_DOC	2021.2.3	Win32	60.0240096	0	79	79	79	1
m	1	0.77						SADIVA	np	6	0	baseline	500	nonparola	2	ong	0	no	RC22M4	22	M	2021-11-04_11h34.15.164	THAI_DOC	2021.2.3	Win32	60.0240096	0	80	80	80	1
z	1	0.596						BOZZOLO	p	7	7	baseline	0	parola	1	ong	0	no	RC22M4	22	M	2021-11-04_11h34.15.164	THAI_DOC	2021.2.3	Win32	60.0240096	0	81	81	81	1
m	1	0.744						OMPICCIO	np	7	0	baseline	0	nonparola	2	ong	0	no	RC22M4	22	M	2021-11-04_11h34.15.164	THAI_DOC	2021.2.3	Win32	60.0240096	0	82	82	82	1
m	1	0.737						LIMPONE	np	7	0	baseline	500	nonparola	2	ong	0	no	RC22M4	22	M	2021-11-04_11h34.15.164	THAI_DOC	2021.2.3	Win32	60.0240096	0	83	83	83	1
m	1	1.037						NARCICO	np	7	0	baseline	250	nonparola	2	ong	0	no	RC22M4	22	M	2021-11-04_11h34.15.164	THAI_DOC	2021.2.3	Win32	60.0240096	0	84	84	84	1
z	1	0.714						PASCOLO	p	7	7	baseline	0	parola	1	ong	0	no	RC22M4	22	M	2021-11-04_11h34.15.164	THAI_DOC	2021.2.3	Win32	60.0240096	0	85	85	85	1
m	1	0.884						INSOGNA	np	7	0	baseline	250	nonparola	2	ong	0	no	RC22M4	22	M	2021-11-04_11h34.15.164	THAI_DOC	2021.2.3	Win32	60.0240096	0	86	86	86	1
z	1	0.712						PATINA	p	6	14	baseline	250	parola	1	ong	0	no	RC22M4	22	M	2021-11-04_11h34.15.164	THAI_DOC	2021.2.3	Win32	60.0240096	0	87	87	87	1
m	1	1.03						ADOLTO	np	7	0	baseline	0	nonparola	2	ong	0	no	RC22M4	22	M	2021-11-04_11h34.15.164	THAI_DOC	2021.2.3	Win32	60.0240096	0	88	88	88	1
z	1	1.353						UTENTE	p	6	34	baseline	0	parola	1	ong	0	no	RC22M4	22	M	2021-11-04_11h34.15.164	THAI_DOC	2021.2.3	Win32	60.0240096	0	89	89	89	1
m	1	0.682						CIPELLA	np	7	0	baseline	500	nonparola	2	ong	0	no	RC22M4	22	M	2021-11-04_11h34.15.164	THAI_DOC	2021.2.3	Win32	60.0240096	0	90	90	90	1
z	1	0.817						GINEPRO	p	7	10	baseline	0	parola	1	ong	0	no	RC22M4	22	M	2021-11-04_11h34.15.164	THAI_DOC	2021.2.3	Win32	60.0240096	0	91	91	91	1
m	1	0.807						NONATO	np	6	0	baseline	500	nonparola	2	ong	0	no	RC22M4	22	M	2021-11-04_11h34.15.164	THAI_DOC	2021.2.3	Win32	60.0240096	0	92	92	92	1
z	1	0.909						CALICE	p	6	10	baseline	0	parola	1	ong	0	no	RC22M4	22	M	2021-11-04_11h34.15.164	THAI_DOC	2021.2.3	Win32	60.0240096	0	93	93	93	1
z	1	0.79						TORACE	p	6	31	baseline	250	parola	1	ong	0	no	RC22M4	22	M	2021-11-04_11h34.15.164	THAI_DOC	2021.2.3	Win32	60.0240096	0	94	94	94	1
z	1	1.499						REDINE	p	6	8	baseline	500	parola	1	ong	0	no	RC22M4	22	M	2021-11-04_11h34.15.164	THAI_DOC	2021.2.3	Win32	60.0240096	0	95	95	95	1
z	1	0.997						GOMITO	p	6	35	baseline	0	parola	1	ong	0	no	RC22M4	22	M	2021-11-04_11h34.15.164	THAI_DOC	2021.2.3	Win32	60.0240096	0	96	96	96	1
m	1	1.24						INGENSO	np	7	0	baseline	500	nonparola	2	ong	0	no	RC22M4	22	M	2021-11-04_11h34.15.164	THAI_DOC	2021.2.3	Win32	60.0240096	0	97	97	97	1
z	0	0.83						COVALLO	np	7	0	baseline	250	nonparola	2	ong	0	no	RC22M4	22	M	2021-11-04_11h34.15.164	THAI_DOC	2021.2.3	Win32	60.0240096	0	98	98	98	1
z	1	0.874						MONACO	p	6	24	baseline	250	parola	1	ong	0	no	RC22M4	22	M	2021-11-04_11h34.15.164	THAI_DOC	2021.2.3	Win32	60.0240096	0	99	99	99	1
z	1	0.855						DILUVIO	p	7	34	monitoring	0	parola	1	ong	0	no	RC22M4	22	M	2021-11-04_11h34.15.164	THAI_DOC	2021.2.3	Win32	60.0240096						0	0	0	0	1
m	1	1.194						PADATO	np	6	0	monitoring	250	nonparola	2	ong	0	no	RC22M4	22	M	2021-11-04_11h34.15.164	THAI_DOC	2021.2.3	Win32	60.0240096						0	1	1	1	1
z	1	1.234						STIVALE	p	7	10	monitoring	0	parola	1	ong	0	no	RC22M4	22	M	2021-11-04_11h34.15.164	THAI_DOC	2021.2.3	Win32	60.0240096						0	2	2	2	1
	0							BAMMINO	np	7	0	monitoring	0	nonparola	2	ong	0	no	RC22M4	22	M	2021-11-04_11h34.15.164	THAI_DOC	2021.2.3	Win32	60.0240096						0	3	3	3	1
m	1	0.776						NUDOLA	np	6	0	monitoring	250	nonparola	2	ong	0	no	RC22M4	22	M	2021-11-04_11h34.15.164	THAI_DOC	2021.2.3	Win32	60.0240096						0	4	4	4	1
m	0	1.374						ZAMPINO	p	7	6	monitoring	500	parola	1	ong	0	no	RC22M4	22	M	2021-11-04_11h34.15.164	THAI_DOC	2021.2.3	Win32	60.0240096						0	5	5	5	1
z	1	0.701						CALDAIA	p	7	12	monitoring	250	parola	1	ong	0	no	RC22M4	22	M	2021-11-04_11h34.15.164	THAI_DOC	2021.2.3	Win32	60.0240096						0	6	6	6	1
m	1	1.133						FULGINE	np	7	0	monitoring	0	nonparola	2	ong	0	no	RC22M4	22	M	2021-11-04_11h34.15.164	THAI_DOC	2021.2.3	Win32	60.0240096						0	7	7	7	1
z	1	1.271						URANIO	p	6	9	monitoring	250	parola	1	ong	0	no	RC22M4	22	M	2021-11-04_11h34.15.164	THAI_DOC	2021.2.3	Win32	60.0240096						0	8	8	8	1
m	1	0.908						APISSO	np	6	0	monitoring	500	nonparola	2	ong	0	no	RC22M4	22	M	2021-11-04_11h34.15.164	THAI_DOC	2021.2.3	Win32	60.0240096						0	9	9	9	1
l	1	1.693						CAGERMA	np	7	0	monitoring	0	l	2	pmcue	0	no	RC22M4	22	M	2021-11-04_11h34.15.164	THAI_DOC	2021.2.3	Win32	60.0240096						0	10	10	10	1
z	1	0.822						TAZZINA	p	7	10	monitoring	250	parola	1	ong	0	no	RC22M4	22	M	2021-11-04_11h34.15.164	THAI_DOC	2021.2.3	Win32	60.0240096						0	11	11	11	1
z	1	0.838						VAPORE	p	6	40	monitoring	0	parola	1	ong	0	no	RC22M4	22	M	2021-11-04_11h34.15.164	THAI_DOC	2021.2.3	Win32	60.0240096						0	12	12	12	1
m	1	1.048						FEDORE	np	6	0	monitoring	250	nonparola	2	ong	0	no	RC22M4	22	M	2021-11-04_11h34.15.164	THAI_DOC	2021.2.3	Win32	60.0240096						0	13	13	13	1
z	1	1.146						MONTONE	p	7	8	monitoring	250	parola	1	ong	0	no	RC22M4	22	M	2021-11-04_11h34.15.164	THAI_DOC	2021.2.3	Win32	60.0240096						0	14	14	14	1
m	1	0.952						CANEZZA	np	7	0	monitoring	0	nonparola	2	ong	0	no	RC22M4	22	M	2021-11-04_11h34.15.164	THAI_DOC	2021.2.3	Win32	60.0240096						0	15	15	15	1
m	1	1.258						RAGINA	np	6	0	monitoring	250	nonparola	2	ong	0	no	RC22M4	22	M	2021-11-04_11h34.15.164	THAI_DOC	2021.2.3	Win32	60.0240096						0	16	16	16	1
z	1	0.971						AGNELLO	p	7	17	monitoring	250	parola	1	ong	0	no	RC22M4	22	M	2021-11-04_11h34.15.164	THAI_DOC	2021.2.3	Win32	60.0240096						0	17	17	17	1
m	1	0.985						PINARIO	np	7	0	monitoring	250	nonparola	2	ong	0	no	RC22M4	22	M	2021-11-04_11h34.15.164	THAI_DOC	2021.2.3	Win32	60.0240096						0	18	18	18	1
m	1	1.236						INDANO	np	6	0	monitoring	500	nonparola	2	ong	0	no	RC22M4	22	M	2021-11-04_11h34.15.164	THAI_DOC	2021.2.3	Win32	60.0240096						0	19	19	19	1
z	1	0.888						BISTURI	p	7	8	monitoring	250	parola	1	ong	0	no	RC22M4	22	M	2021-11-04_11h34.15.164	THAI_DOC	2021.2.3	Win32	60.0240096						0	20	20	20	1
m	1	0.975						SECONTO	np	7	0	monitoring	250	nonparola	2	ong	0	no	RC22M4	22	M	2021-11-04_11h34.15.164	THAI_DOC	2021.2.3	Win32	60.0240096						0	21	21	21	1
l	1	0.844						POMATA	p	6	0	monitoring	500	l	1	pmcue	0	no	RC22M4	22	M	2021-11-04_11h34.15.164	THAI_DOC	2021.2.3	Win32	60.0240096						0	22	22	22	1
m	1	1.131						UMETTA	np	6	0	monitoring	250	nonparola	2	ong	0	no	RC22M4	22	M	2021-11-04_11h34.15.164	THAI_DOC	2021.2.3	Win32	60.0240096						0	23	23	23	1
z	1	1.342						FRUSCIO	p	7	9	monitoring	0	parola	1	ong	0	no	RC22M4	22	M	2021-11-04_11h34.15.164	THAI_DOC	2021.2.3	Win32	60.0240096						0	24	24	24	1
z	1	0.827						ORDIGNO	p	7	15	monitoring	250	parola	1	ong	0	no	RC22M4	22	M	2021-11-04_11h34.15.164	THAI_DOC	2021.2.3	Win32	60.0240096						0	25	25	25	1
m	1	1.84						METALO	np	6	0	monitoring	0	nonparola	2	ong	0	no	RC22M4	22	M	2021-11-04_11h34.15.164	THAI_DOC	2021.2.3	Win32	60.0240096						0	26	26	26	1
m	1	0.83						GAVERA	np	6	0	monitoring	500	nonparola	2	ong	0	no	RC22M4	22	M	2021-11-04_11h34.15.164	THAI_DOC	2021.2.3	Win32	60.0240096						0	27	27	27	1
z	1	0.821						INSERTO	p	7	9	monitoring	0	parola	1	ong	0	no	RC22M4	22	M	2021-11-04_11h34.15.164	THAI_DOC	2021.2.3	Win32	60.0240096						0	28	28	28	1
z	1	0.759						VICARIO	p	7	9	monitoring	500	parola	1	ong	0	no	RC22M4	22	M	2021-11-04_11h34.15.164	THAI_DOC	2021.2.3	Win32	60.0240096						0	29	29	29	1
m	1	1.419						ACENDA	np	6	0	monitoring	0	nonparola	2	ong	0	no	RC22M4	22	M	2021-11-04_11h34.15.164	THAI_DOC	2021.2.3	Win32	60.0240096						0	30	30	30	1
z	1	0.82						DECADE	p	6	7	monitoring	0	parola	1	ong	0	no	RC22M4	22	M	2021-11-04_11h34.15.164	THAI_DOC	2021.2.3	Win32	60.0240096						0	31	31	31	1
m	1	0.989						PALETE	np	6	0	monitoring	500	nonparola	2	ong	0	no	RC22M4	22	M	2021-11-04_11h34.15.164	THAI_DOC	2021.2.3	Win32	60.0240096						0	32	32	32	1
z	1	0.683						SENAPE	p	6	17	monitoring	500	parola	1	ong	0	no	RC22M4	22	M	2021-11-04_11h34.15.164	THAI_DOC	2021.2.3	Win32	60.0240096						0	33	33	33	1
m	1	0.898						TENTONO	np	7	0	monitoring	0	nonparola	2	ong	0	no	RC22M4	22	M	2021-11-04_11h34.15.164	THAI_DOC	2021.2.3	Win32	60.0240096						0	34	34	34	1
l	1	0.79						MANICO	p	6	12	monitoring	0	l	1	pmcue	0	no	RC22M4	22	M	2021-11-04_11h34.15.164	THAI_DOC	2021.2.3	Win32	60.0240096						0	35	35	35	1
z	1	0.997						GETTONE	p	7	5	monitoring	250	parola	1	ong	0	no	RC22M4	22	M	2021-11-04_11h34.15.164	THAI_DOC	2021.2.3	Win32	60.0240096						0	36	36	36	1
m	1	0.819						CALERA	np	6	0	monitoring	500	nonparola	2	ong	0	no	RC22M4	22	M	2021-11-04_11h34.15.164	THAI_DOC	2021.2.3	Win32	60.0240096						0	37	37	37	1
z	1	0.761						USTIONE	p	7	20	monitoring	500	parola	1	ong	0	no	RC22M4	22	M	2021-11-04_11h34.15.164	THAI_DOC	2021.2.3	Win32	60.0240096						0	38	38	38	1
m	0	1.436						LEGNAME	p	7	7	monitoring	0	parola	1	ong	0	no	RC22M4	22	M	2021-11-04_11h34.15.164	THAI_DOC	2021.2.3	Win32	60.0240096						0	39	39	39	1
m	1	1.02						MODIVO	np	6	0	monitoring	0	nonparola	2	ong	0	no	RC22M4	22	M	2021-11-04_11h34.15.164	THAI_DOC	2021.2.3	Win32	60.0240096						0	40	40	40	1
z	1	1.203						RADURA	p	6	9	monitoring	0	parola	1	ong	0	no	RC22M4	22	M	2021-11-04_11h34.15.164	THAI_DOC	2021.2.3	Win32	60.0240096						0	41	41	41	1
m	1	0.851						TUANTO	np	6	0	monitoring	250	nonparola	2	ong	0	no	RC22M4	22	M	2021-11-04_11h34.15.164	THAI_DOC	2021.2.3	Win32	60.0240096						0	42	42	42	1
z	1	1.089						PICCONE	p	7	11	monitoring	0	parola	1	ong	0	no	RC22M4	22	M	2021-11-04_11h34.15.164	THAI_DOC	2021.2.3	Win32	60.0240096						0	43	43	43	1
m	1	1.029						LACREME	np	7	0	monitoring	250	nonparola	2	ong	0	no	RC22M4	22	M	2021-11-04_11h34.15.164	THAI_DOC	2021.2.3	Win32	60.0240096						0	44	44	44	1
m	1	0.966						DILITTA	np	7	0	monitoring	500	nonparola	2	ong	0	no	RC22M4	22	M	2021-11-04_11h34.15.164	THAI_DOC	2021.2.3	Win32	60.0240096						0	45	45	45	1
l	1	0.937						TOMANTE	np	7	0	monitoring	0	l	2	pmcue	0	no	RC22M4	22	M	2021-11-04_11h34.15.164	THAI_DOC	2021.2.3	Win32	60.0240096						0	46	46	46	1
z	1	0.874						OTTONE	p	6	17	monitoring	500	parola	1	ong	0	no	RC22M4	22	M	2021-11-04_11h34.15.164	THAI_DOC	2021.2.3	Win32	60.0240096						0	47	47	47	1
z	1	1.353						GAZEBO	p	6	8	monitoring	0	parola	1	ong	0	no	RC22M4	22	M	2021-11-04_11h34.15.164	THAI_DOC	2021.2.3	Win32	60.0240096						0	48	48	48	1
m	1	1.212						NENICO	np	6	0	monitoring	250	nonparola	2	ong	0	no	RC22M4	22	M	2021-11-04_11h34.15.164	THAI_DOC	2021.2.3	Win32	60.0240096						0	49	49	49	1
z	1	1.256						ARPIONE	p	7	12	monitoring	250	parola	1	ong	0	no	RC22M4	22	M	2021-11-04_11h34.15.164	THAI_DOC	2021.2.3	Win32	60.0240096						0	50	50	50	1
m	1	1.454						VANIGIA	np	7	0	monitoring	500	nonparola	2	ong	0	no	RC22M4	22	M	2021-11-04_11h34.15.164	THAI_DOC	2021.2.3	Win32	60.0240096						0	51	51	51	1
m	1	1.469						EBLISSE	np	7	0	monitoring	0	nonparola	2	ong	0	no	RC22M4	22	M	2021-11-04_11h34.15.164	THAI_DOC	2021.2.3	Win32	60.0240096						0	52	52	52	1
z	1	0.847						CARTINA	p	7	13	monitoring	250	parola	1	ong	0	no	RC22M4	22	M	2021-11-04_11h34.15.164	THAI_DOC	2021.2.3	Win32	60.0240096						0	53	53	53	1
m	1	0.772						TECITA	np	6	0	monitoring	500	nonparola	2	ong	0	no	RC22M4	22	M	2021-11-04_11h34.15.164	THAI_DOC	2021.2.3	Win32	60.0240096						0	54	54	54	1
z	1	1.19						FELINO	p	6	9	monitoring	500	parola	1	ong	0	no	RC22M4	22	M	2021-11-04_11h34.15.164	THAI_DOC	2021.2.3	Win32	60.0240096						0	55	55	55	1
m	1	1.273						GINEVRO	np	7	0	monitoring	250	nonparola	2	ong	0	no	RC22M4	22	M	2021-11-04_11h34.15.164	THAI_DOC	2021.2.3	Win32	60.0240096						0	56	56	56	1
m	1	0.981						ELANCO	np	6	0	monitoring	250	nonparola	2	ong	0	no	RC22M4	22	M	2021-11-04_11h34.15.164	THAI_DOC	2021.2.3	Win32	60.0240096						0	57	57	57	1
z	1	0.944						BIDONE	p	6	13	monitoring	0	parola	1	ong	0	no	RC22M4	22	M	2021-11-04_11h34.15.164	THAI_DOC	2021.2.3	Win32	60.0240096						0	58	58	58	1
z	1	0.989						LEMURE	p	6	3	monitoring	500	parola	1	ong	0	no	RC22M4	22	M	2021-11-04_11h34.15.164	THAI_DOC	2021.2.3	Win32	60.0240096						0	59	59	59	1
l	1	1.183						SAGOMA	p	6	0	monitoring	250	l	1	pmcue	0	no	RC22M4	22	M	2021-11-04_11h34.15.164	THAI_DOC	2021.2.3	Win32	60.0240096						0	60	60	60	1
z	1	0.847						REPERTO	p	7	7	monitoring	0	parola	1	ong	0	no	RC22M4	22	M	2021-11-04_11h34.15.164	THAI_DOC	2021.2.3	Win32	60.0240096						0	61	61	61	1
m	1	0.899						MIDULLO	np	7	0	monitoring	250	nonparola	2	ong	0	no	RC22M4	22	M	2021-11-04_11h34.15.164	THAI_DOC	2021.2.3	Win32	60.0240096						0	62	62	62	1
m	1	1.259						DANNOLA	np	7	0	monitoring	500	nonparola	2	ong	0	no	RC22M4	22	M	2021-11-04_11h34.15.164	THAI_DOC	2021.2.3	Win32	60.0240096						0	63	63	63	1
z	1	0.726						ORFANO	p	6	9	monitoring	500	parola	1	ong	0	no	RC22M4	22	M	2021-11-04_11h34.15.164	THAI_DOC	2021.2.3	Win32	60.0240096						0	64	64	64	1
m	1	1.335						BANENA	np	6	0	monitoring	250	nonparola	2	ong	0	no	RC22M4	22	M	2021-11-04_11h34.15.164	THAI_DOC	2021.2.3	Win32	60.0240096						0	65	65	65	1
m	1	1.16						FERPATA	np	7	0	monitoring	0	nonparola	2	ong	0	no	RC22M4	22	M	2021-11-04_11h34.15.164	THAI_DOC	2021.2.3	Win32	60.0240096						0	66	66	66	1
z	1	0.734						NEURONE	p	7	11	monitoring	250	parola	1	ong	0	no	RC22M4	22	M	2021-11-04_11h34.15.164	THAI_DOC	2021.2.3	Win32	60.0240096						0	67	67	67	1
m	1	1.066						LATTERA	np	7	0	monitoring	500	nonparola	2	ong	0	no	RC22M4	22	M	2021-11-04_11h34.15.164	THAI_DOC	2021.2.3	Win32	60.0240096						0	68	68	68	1
m	1	1.359						GESIONE	np	7	0	monitoring	500	nonparola	2	ong	0	no	RC22M4	22	M	2021-11-04_11h34.15.164	THAI_DOC	2021.2.3	Win32	60.0240096						0	69	69	69	1
z	1	1.423						PEDANA	p	6	18	monitoring	500	parola	1	ong	0	no	RC22M4	22	M	2021-11-04_11h34.15.164	THAI_DOC	2021.2.3	Win32	60.0240096						0	70	70	70	1
l	1	1.213						MACIATA	np	7	0	monitoring	500	l	2	pmcue	0	no	RC22M4	22	M	2021-11-04_11h34.15.164	THAI_DOC	2021.2.3	Win32	60.0240096						0	71	71	71	1
m	1	0.835						FIOLINO	np	7	0	monitoring	250	nonparola	2	ong	0	no	RC22M4	22	M	2021-11-04_11h34.15.164	THAI_DOC	2021.2.3	Win32	60.0240096						0	72	72	72	1
z	1	0.87						INGORGO	p	7	16	monitoring	0	parola	1	ong	0	no	RC22M4	22	M	2021-11-04_11h34.15.164	THAI_DOC	2021.2.3	Win32	60.0240096						0	73	73	73	1
m	1	1.288						IMPORO	np	6	0	monitoring	250	nonparola	2	ong	0	no	RC22M4	22	M	2021-11-04_11h34.15.164	THAI_DOC	2021.2.3	Win32	60.0240096						0	74	74	74	1
z	1	0.767						NOBILE	p	6	29	monitoring	500	parola	1	ong	0	no	RC22M4	22	M	2021-11-04_11h34.15.164	THAI_DOC	2021.2.3	Win32	60.0240096						0	75	75	75	1
z	1	1.644						MINIERA	p	7	19	monitoring	500	parola	1	ong	0	no	RC22M4	22	M	2021-11-04_11h34.15.164	THAI_DOC	2021.2.3	Win32	60.0240096						0	76	76	76	1
m	1	1.182						ALLARVE	np	7	0	monitoring	500	nonparola	2	ong	0	no	RC22M4	22	M	2021-11-04_11h34.15.164	THAI_DOC	2021.2.3	Win32	60.0240096						0	77	77	77	1
m	1	1.23						DIBANO	np	6	0	monitoring	250	nonparola	2	ong	0	no	RC22M4	22	M	2021-11-04_11h34.15.164	THAI_DOC	2021.2.3	Win32	60.0240096						0	78	78	78	1
z	1	0.859						FAGOTTO	p	7	7	monitoring	0	parola	1	ong	0	no	RC22M4	22	M	2021-11-04_11h34.15.164	THAI_DOC	2021.2.3	Win32	60.0240096						0	79	79	79	1
z	1	0.717						PALUDE	p	6	13	monitoring	0	parola	1	ong	0	no	RC22M4	22	M	2021-11-04_11h34.15.164	THAI_DOC	2021.2.3	Win32	60.0240096						0	80	80	80	1
m	1	1.156						MUDINO	np	6	0	monitoring	500	nonparola	2	ong	0	no	RC22M4	22	M	2021-11-04_11h34.15.164	THAI_DOC	2021.2.3	Win32	60.0240096						0	81	81	81	1
m	1	0.671						ESTEBA	np	6	0	monitoring	500	nonparola	2	ong	0	no	RC22M4	22	M	2021-11-04_11h34.15.164	THAI_DOC	2021.2.3	Win32	60.0240096						0	82	82	82	1
l	1	0.8						MANTIDE	p	7	9	monitoring	250	l	1	pmcue	0	no	RC22M4	22	M	2021-11-04_11h34.15.164	THAI_DOC	2021.2.3	Win32	60.0240096						0	83	83	83	1
z	1	1.223						UVETTA	p	6	11	monitoring	500	parola	1	ong	0	no	RC22M4	22	M	2021-11-04_11h34.15.164	THAI_DOC	2021.2.3	Win32	60.0240096						0	84	84	84	1
z	1	0.771						ESILIO	p	6	41	monitoring	250	parola	1	ong	0	no	RC22M4	22	M	2021-11-04_11h34.15.164	THAI_DOC	2021.2.3	Win32	60.0240096						0	85	85	85	1
m	1	1.589						RECRUTA	np	7	0	monitoring	500	nonparola	2	ong	0	no	RC22M4	22	M	2021-11-04_11h34.15.164	THAI_DOC	2021.2.3	Win32	60.0240096						0	86	86	86	1
z	1	0.858						TIMONE	p	7	31	monitoring	250	parola	1	ong	0	no	RC22M4	22	M	2021-11-04_11h34.15.164	THAI_DOC	2021.2.3	Win32	60.0240096						0	87	87	87	1
z	1	0.72						CAVOLO	p	6	13	monitoring	0	parola	1	ong	0	no	RC22M4	22	M	2021-11-04_11h34.15.164	THAI_DOC	2021.2.3	Win32	60.0240096						0	88	88	88	1
m	1	1.174						NOTTARE	np	7	0	monitoring	500	nonparola	2	ong	0	no	RC22M4	22	M	2021-11-04_11h34.15.164	THAI_DOC	2021.2.3	Win32	60.0240096						0	89	89	89	1
z	1	0.938						LICHENE	p	7	7	monitoring	0	parola	1	ong	0	no	RC22M4	22	M	2021-11-04_11h34.15.164	THAI_DOC	2021.2.3	Win32	60.0240096						0	90	90	90	1
m	1	1.15						PUSTINO	np	7	0	monitoring	500	nonparola	2	ong	0	no	RC22M4	22	M	2021-11-04_11h34.15.164	THAI_DOC	2021.2.3	Win32	60.0240096						0	91	91	91	1
z	1	1.307						MULINO	p	6	7	monitoring	0	parola	1	ong	0	no	RC22M4	22	M	2021-11-04_11h34.15.164	THAI_DOC	2021.2.3	Win32	60.0240096						0	92	92	92	1
m	1	1.729						VAROLO	np	6	0	monitoring	0	nonparola	2	ong	0	no	RC22M4	22	M	2021-11-04_11h34.15.164	THAI_DOC	2021.2.3	Win32	60.0240096						0	93	93	93	1
l	1	1.413						ENIGMA	p	6	9	monitoring	500	l	1	pmcue	0	no	RC22M4	22	M	2021-11-04_11h34.15.164	THAI_DOC	2021.2.3	Win32	60.0240096						0	94	94	94	1
z	1	1.397						NARICE	p	6	15	monitoring	250	parola	1	ong	0	no	RC22M4	22	M	2021-11-04_11h34.15.164	THAI_DOC	2021.2.3	Win32	60.0240096						0	95	95	95	1
m	1	1.205						CAVIDE	np	6	0	monitoring	500	nonparola	2	ong	0	no	RC22M4	22	M	2021-11-04_11h34.15.164	THAI_DOC	2021.2.3	Win32	60.0240096						0	96	96	96	1
m	1	0.973						VOLACE	np	6	0	monitoring	0	nonparola	2	ong	0	no	RC22M4	22	M	2021-11-04_11h34.15.164	THAI_DOC	2021.2.3	Win32	60.0240096						0	97	97	97	1
z	0	1.188						SADICE	np	6	0	monitoring	0	nonparola	2	ong	0	no	RC22M4	22	M	2021-11-04_11h34.15.164	THAI_DOC	2021.2.3	Win32	60.0240096						0	98	98	98	1
z	1	1.252						VORTICE	p	7	14	monitoring	250	parola	1	ong	0	no	RC22M4	22	M	2021-11-04_11h34.15.164	THAI_DOC	2021.2.3	Win32	60.0240096						0	99	99	99	1
																			RC22M4	22	M	2021-11-04_11h34.15.164	THAI_DOC	2021.2.3	Win32	60.0240096											y	1	8.85	y	0	5.94	n	1	1.619
