# Supplementary material for: Thinking about it: the impact of COVID-19-related stimuli on prospective memory
Source: PeerJ. 2023 Nov 16;11:e16389. doi: 10.7717/peerj.16389 (PMC10657566; doi:10.7717/peerj.16389)
Supplement: Supplemental Information 4 — The raw data from both the task and the questionnaire. Both folders are divided in the three conditions (COV, DOC, and NEGA) depending on the presented video clip. [file peerj-11-16389-s004.zip › Data/RAW_Data_Task/DOC_version/LC19M8_doc.csv]

trial_key.keys	trial_key.corr	trial_key.rt	trials_loop_practice.thisRepN	trials_loop_practice.thisTrialN	trials_loop_practice.thisN	trials_loop_practice.thisIndex	trials_loop_practice.ran	stimolo	parolanonparola	lunghezza	frequenza	blocco	jitter	rispcorr	StimTrig	stim_type	stimulus_after	underline	ID_Soggetto*	Età*	Sesso	date	expName	psychopyVersion	OS	frameRate	trials_loop_baseline.thisRepN	trials_loop_baseline.thisTrialN	trials_loop_baseline.thisN	trials_loop_baseline.thisIndex	trials_loop_baseline.ran	trials_loop_attention.thisRepN	trials_loop_attention.thisTrialN	trials_loop_attention.thisN	trials_loop_attention.thisIndex	trials_loop_attention.ran	neutral1_key.keys	neutral1_key.corr	neutral1_key.rt	neutral1_key_2.keys	neutral1_key_2.corr	neutral1_key_2.rt	neutral1_key_3.keys	neutral1_key_3.corr	neutral1_key_3.rt
m	1	1.0039	0	0	0	0	1	ARANCIA	p	7	31	practice	500	parola	1	ong	0	no	LC19M8	19	m	2021-10-08_16h19.27.529	THAI_DOC	2021.2.3	Win32	60.02040694
z	1	1.0588	0	1	1	1	1	RECINA	np	6	0	practice	500	nonparola	2	ong	0	no	LC19M8	19	m	2021-10-08_16h19.27.529	THAI_DOC	2021.2.3	Win32	60.02040694
z	1	1.059	0	2	2	2	1	TUCCANA	np	7	0	practice	250	nonparola	2	ong	0	no	LC19M8	19	m	2021-10-08_16h19.27.529	THAI_DOC	2021.2.3	Win32	60.02040694
m	1	0.8119	0	3	3	3	1	PETTINE	p	7	1	practice	0	parola	1	ong	0	no	LC19M8	19	m	2021-10-08_16h19.27.529	THAI_DOC	2021.2.3	Win32	60.02040694
z	1	1.5625	0	4	4	4	1	INFITO	np	6	0	practice	500	nonparola	2	ong	0	no	LC19M8	19	m	2021-10-08_16h19.27.529	THAI_DOC	2021.2.3	Win32	60.02040694
m	1	0.842	0	5	5	5	1	GIUDICE	p	7	374	practice	500	parola	1	ong	0	no	LC19M8	19	m	2021-10-08_16h19.27.529	THAI_DOC	2021.2.3	Win32	60.02040694
m	1	0.8525	0	6	6	6	1	VOLANTE	p	7	89	practice	0	parola	1	ong	0	no	LC19M8	19	m	2021-10-08_16h19.27.529	THAI_DOC	2021.2.3	Win32	60.02040694
z	1	0.8253	0	7	7	7	1	CUBELA	np	6	0	practice	250	nonparola	2	ong	0	no	LC19M8	19	m	2021-10-08_16h19.27.529	THAI_DOC	2021.2.3	Win32	60.02040694
z	1	0.7681	0	8	8	8	1	LUGGINE	np	7	0	practice	0	nonparola	2	ong	0	no	LC19M8	19	m	2021-10-08_16h19.27.529	THAI_DOC	2021.2.3	Win32	60.02040694
z	0	1.0266	0	9	9	9	1	DISEGNO	p	7	201	practice	0	parola	1	ong	0	no	LC19M8	19	m	2021-10-08_16h19.27.529	THAI_DOC	2021.2.3	Win32	60.02040694
m	1	1.5244						RELITTO	p	7	8	baseline	500	parola	1	ong	0	no	LC19M8	19	m	2021-10-08_16h19.27.529	THAI_DOC	2021.2.3	Win32	60.02040694	0	0	0	0	1
z	0	0.6949						GERANIO	p	7	12	baseline	250	parola	1	ong	0	no	LC19M8	19	m	2021-10-08_16h19.27.529	THAI_DOC	2021.2.3	Win32	60.02040694	0	1	1	1	1
z	1	1.1461						VANANGA	np	7	0	baseline	0	nonparola	2	ong	0	no	LC19M8	19	m	2021-10-08_16h19.27.529	THAI_DOC	2021.2.3	Win32	60.02040694	0	2	2	2	1
m	1	0.9259						NATICA	p	6	5	baseline	250	parola	1	ong	0	no	LC19M8	19	m	2021-10-08_16h19.27.529	THAI_DOC	2021.2.3	Win32	60.02040694	0	3	3	3	1
z	1	0.8765						USTELLO	np	7	0	baseline	500	nonparola	2	ong	0	no	LC19M8	19	m	2021-10-08_16h19.27.529	THAI_DOC	2021.2.3	Win32	60.02040694	0	4	4	4	1
m	1	0.8747						METANO	p	6	17	baseline	250	parola	1	ong	0	no	LC19M8	19	m	2021-10-08_16h19.27.529	THAI_DOC	2021.2.3	Win32	60.02040694	0	5	5	5	1
m	0	0.8035						FIURIA	np	6	0	baseline	500	nonparola	2	ong	0	no	LC19M8	19	m	2021-10-08_16h19.27.529	THAI_DOC	2021.2.3	Win32	60.02040694	0	6	6	6	1
m	1	0.8268						SUGHERO	p	7	5	baseline	250	parola	1	ong	0	no	LC19M8	19	m	2021-10-08_16h19.27.529	THAI_DOC	2021.2.3	Win32	60.02040694	0	7	7	7	1
z	1	1.2004						PIROTA	np	6	0	baseline	250	nonparola	2	ong	0	no	LC19M8	19	m	2021-10-08_16h19.27.529	THAI_DOC	2021.2.3	Win32	60.02040694	0	8	8	8	1
z	1	1.0281						BAMBORA	np	7	0	baseline	0	nonparola	2	ong	0	no	LC19M8	19	m	2021-10-08_16h19.27.529	THAI_DOC	2021.2.3	Win32	60.02040694	0	9	9	9	1
m	1	0.8155						PETALO	p	6	27	baseline	250	parola	1	ong	0	no	LC19M8	19	m	2021-10-08_16h19.27.529	THAI_DOC	2021.2.3	Win32	60.02040694	0	10	10	10	1
m	1	1.1518						ELMETTO	p	7	5	baseline	0	parola	1	ong	0	no	LC19M8	19	m	2021-10-08_16h19.27.529	THAI_DOC	2021.2.3	Win32	60.02040694	0	11	11	11	1
z	1	0.8439						DOBILE	np	6	0	baseline	250	nonparola	2	ong	0	no	LC19M8	19	m	2021-10-08_16h19.27.529	THAI_DOC	2021.2.3	Win32	60.02040694	0	12	12	12	1
m	1	1.3028						BAVERO	p	6	7	baseline	0	parola	1	ong	0	no	LC19M8	19	m	2021-10-08_16h19.27.529	THAI_DOC	2021.2.3	Win32	60.02040694	0	13	13	13	1
m	1	0.7475						VALENZA	p	7	10	baseline	500	parola	1	ong	0	no	LC19M8	19	m	2021-10-08_16h19.27.529	THAI_DOC	2021.2.3	Win32	60.02040694	0	14	14	14	1
z	1	1.4028						ORDONE	np	6	0	baseline	250	nonparola	2	ong	0	no	LC19M8	19	m	2021-10-08_16h19.27.529	THAI_DOC	2021.2.3	Win32	60.02040694	0	15	15	15	1
z	1	0.9821						TERPONE	np	7	0	baseline	250	nonparola	2	ong	0	no	LC19M8	19	m	2021-10-08_16h19.27.529	THAI_DOC	2021.2.3	Win32	60.02040694	0	16	16	16	1
m	1	1.588						INCHINO	p	7	10	baseline	250	parola	1	ong	0	no	LC19M8	19	m	2021-10-08_16h19.27.529	THAI_DOC	2021.2.3	Win32	60.02040694	0	17	17	17	1
m	1	1.1154						ETTARO	p	6	31	baseline	0	parola	1	ong	0	no	LC19M8	19	m	2021-10-08_16h19.27.529	THAI_DOC	2021.2.3	Win32	60.02040694	0	18	18	18	1
z	1	1.2956						LUVACA	np	6	0	baseline	250	nonparola	2	ong	0	no	LC19M8	19	m	2021-10-08_16h19.27.529	THAI_DOC	2021.2.3	Win32	60.02040694	0	19	19	19	1
m	1	1.0239						DUETTO	p	6	23	baseline	500	parola	1	ong	0	no	LC19M8	19	m	2021-10-08_16h19.27.529	THAI_DOC	2021.2.3	Win32	60.02040694	0	20	20	20	1
z	1	1.0616						PUPILE	np	6	0	baseline	250	nonparola	2	ong	0	no	LC19M8	19	m	2021-10-08_16h19.27.529	THAI_DOC	2021.2.3	Win32	60.02040694	0	21	21	21	1
z	1	1.179						STOVACO	np	7	0	baseline	0	nonparola	2	ong	0	no	LC19M8	19	m	2021-10-08_16h19.27.529	THAI_DOC	2021.2.3	Win32	60.02040694	0	22	22	22	1
m	1	0.7906						BARILE	p	6	7	baseline	500	parola	1	ong	0	no	LC19M8	19	m	2021-10-08_16h19.27.529	THAI_DOC	2021.2.3	Win32	60.02040694	0	23	23	23	1
z	1	1.1387						RANAIO	np	6	0	baseline	250	nonparola	2	ong	0	no	LC19M8	19	m	2021-10-08_16h19.27.529	THAI_DOC	2021.2.3	Win32	60.02040694	0	24	24	24	1
z	0	0.9659						CAVERNA	p	7	14	baseline	250	parola	1	ong	0	no	LC19M8	19	m	2021-10-08_16h19.27.529	THAI_DOC	2021.2.3	Win32	60.02040694	0	25	25	25	1
z	1	1.0452						ROTOIA	np	7	0	baseline	500	nonparola	2	ong	0	no	LC19M8	19	m	2021-10-08_16h19.27.529	THAI_DOC	2021.2.3	Win32	60.02040694	0	26	26	26	1
m	1	0.7944						ALTURA	p	6	8	baseline	500	parola	1	ong	0	no	LC19M8	19	m	2021-10-08_16h19.27.529	THAI_DOC	2021.2.3	Win32	60.02040694	0	27	27	27	1
m	1	1.0272						DIPINTO	p	7	21	baseline	0	parola	1	ong	0	no	LC19M8	19	m	2021-10-08_16h19.27.529	THAI_DOC	2021.2.3	Win32	60.02040694	0	28	28	28	1
m	1	0.8709						LEGUME	p	6	11	baseline	250	parola	1	ong	0	no	LC19M8	19	m	2021-10-08_16h19.27.529	THAI_DOC	2021.2.3	Win32	60.02040694	0	29	29	29	1
z	1	0.8317						FEDINO	np	6	0	baseline	500	nonparola	2	ong	0	no	LC19M8	19	m	2021-10-08_16h19.27.529	THAI_DOC	2021.2.3	Win32	60.02040694	0	30	30	30	1
m	1	0.8553						MENSOLA	p	7	7	baseline	0	parola	1	ong	0	no	LC19M8	19	m	2021-10-08_16h19.27.529	THAI_DOC	2021.2.3	Win32	60.02040694	0	31	31	31	1
z	1	1.5272						ALCUME	np	6	0	baseline	500	nonparola	2	ong	0	no	LC19M8	19	m	2021-10-08_16h19.27.529	THAI_DOC	2021.2.3	Win32	60.02040694	0	32	32	32	1
z	0	0.9792						INNESTO	p	6	13	baseline	0	parola	1	ong	0	no	LC19M8	19	m	2021-10-08_16h19.27.529	THAI_DOC	2021.2.3	Win32	60.02040694	0	33	33	33	1
z	1	1.1153						LAVENDA	np	7	0	baseline	0	nonparola	2	ong	0	no	LC19M8	19	m	2021-10-08_16h19.27.529	THAI_DOC	2021.2.3	Win32	60.02040694	0	34	34	34	1
m	1	0.813						SLAVINA	p	7	5	baseline	500	parola	1	ong	0	no	LC19M8	19	m	2021-10-08_16h19.27.529	THAI_DOC	2021.2.3	Win32	60.02040694	0	35	35	35	1
m	1	0.6672						ORMONE	p	6	6	baseline	500	parola	1	ong	0	no	LC19M8	19	m	2021-10-08_16h19.27.529	THAI_DOC	2021.2.3	Win32	60.02040694	0	36	36	36	1
z	1	0.9264						UMIONE	np	6	0	baseline	0	nonparola	2	ong	0	no	LC19M8	19	m	2021-10-08_16h19.27.529	THAI_DOC	2021.2.3	Win32	60.02040694	0	37	37	37	1
m	1	0.6521						SALAME	p	6	14	baseline	0	parola	1	ong	0	no	LC19M8	19	m	2021-10-08_16h19.27.529	THAI_DOC	2021.2.3	Win32	60.02040694	0	38	38	38	1
m	0	0.6284						GANDOLA	np	7	0	baseline	500	nonparola	2	ong	0	no	LC19M8	19	m	2021-10-08_16h19.27.529	THAI_DOC	2021.2.3	Win32	60.02040694	0	39	39	39	1
m	0	1.1517						DIGEGNO	np	7	0	baseline	500	nonparola	2	ong	0	no	LC19M8	19	m	2021-10-08_16h19.27.529	THAI_DOC	2021.2.3	Win32	60.02040694	0	40	40	40	1
z	1	1.2307						BACRECA	np	7	0	baseline	0	nonparola	2	ong	0	no	LC19M8	19	m	2021-10-08_16h19.27.529	THAI_DOC	2021.2.3	Win32	60.02040694	0	41	41	41	1
m	1	1.0288						RUDERE	p	6	8	baseline	250	parola	1	ong	0	no	LC19M8	19	m	2021-10-08_16h19.27.529	THAI_DOC	2021.2.3	Win32	60.02040694	0	42	42	42	1
m	0	1.1319						OSCITE	np	6	0	baseline	250	nonparola	2	ong	0	no	LC19M8	19	m	2021-10-08_16h19.27.529	THAI_DOC	2021.2.3	Win32	60.02040694	0	43	43	43	1
m	1	0.8997						NETTARE	p	7	14	baseline	500	parola	1	ong	0	no	LC19M8	19	m	2021-10-08_16h19.27.529	THAI_DOC	2021.2.3	Win32	60.02040694	0	44	44	44	1
z	1	1.5625						PENTERA	np	7	0	baseline	0	nonparola	2	ong	0	no	LC19M8	19	m	2021-10-08_16h19.27.529	THAI_DOC	2021.2.3	Win32	60.02040694	0	45	45	45	1
z	1	1.1107						NEBOZIO	np	7	0	baseline	250	nonparola	2	ong	0	no	LC19M8	19	m	2021-10-08_16h19.27.529	THAI_DOC	2021.2.3	Win32	60.02040694	0	46	46	46	1
m	1	0.9448						ZATTERA	p	7	14	baseline	500	parola	1	ong	0	no	LC19M8	19	m	2021-10-08_16h19.27.529	THAI_DOC	2021.2.3	Win32	60.02040694	0	47	47	47	1
m	1	0.9514						LAMIERA	p	7	11	baseline	500	parola	1	ong	0	no	LC19M8	19	m	2021-10-08_16h19.27.529	THAI_DOC	2021.2.3	Win32	60.02040694	0	48	48	48	1
z	1	0.9054						CULINA	np	6	0	baseline	500	nonparola	2	ong	0	no	LC19M8	19	m	2021-10-08_16h19.27.529	THAI_DOC	2021.2.3	Win32	60.02040694	0	49	49	49	1
m	1	0.8222						FALANGE	p	7	9	baseline	250	parola	1	ong	0	no	LC19M8	19	m	2021-10-08_16h19.27.529	THAI_DOC	2021.2.3	Win32	60.02040694	0	50	50	50	1
m	1	0.7344						PEDALE	p	6	16	baseline	500	parola	1	ong	0	no	LC19M8	19	m	2021-10-08_16h19.27.529	THAI_DOC	2021.2.3	Win32	60.02040694	0	51	51	51	1
z	1	1.8209						METARDO	np	7	0	baseline	500	nonparola	2	ong	0	no	LC19M8	19	m	2021-10-08_16h19.27.529	THAI_DOC	2021.2.3	Win32	60.02040694	0	52	52	52	1
m	1	0.93						EMPORIO	p	7	3	baseline	250	parola	1	ong	0	no	LC19M8	19	m	2021-10-08_16h19.27.529	THAI_DOC	2021.2.3	Win32	60.02040694	0	53	53	53	1
z	1	1.2945						TAPORE	np	6	0	baseline	0	nonparola	2	ong	0	no	LC19M8	19	m	2021-10-08_16h19.27.529	THAI_DOC	2021.2.3	Win32	60.02040694	0	54	54	54	1
z	1	1.4999						DENTIDE	np	7	0	baseline	250	nonparola	2	ong	0	no	LC19M8	19	m	2021-10-08_16h19.27.529	THAI_DOC	2021.2.3	Win32	60.02040694	0	55	55	55	1
z	1	1.5604						SEPERTO	np	7	0	baseline	500	nonparola	2	ong	0	no	LC19M8	19	m	2021-10-08_16h19.27.529	THAI_DOC	2021.2.3	Win32	60.02040694	0	56	56	56	1
m	1	0.9043						MUCOSA	p	6	6	baseline	500	parola	1	ong	0	no	LC19M8	19	m	2021-10-08_16h19.27.529	THAI_DOC	2021.2.3	Win32	60.02040694	0	57	57	57	1
z	1	0.9908						BECULLA	np	7	0	baseline	250	nonparola	2	ong	0	no	LC19M8	19	m	2021-10-08_16h19.27.529	THAI_DOC	2021.2.3	Win32	60.02040694	0	58	58	58	1
z	0	1.0032						FUCINA	p	6	8	baseline	250	parola	1	ong	0	no	LC19M8	19	m	2021-10-08_16h19.27.529	THAI_DOC	2021.2.3	Win32	60.02040694	0	59	59	59	1
m	1	1.5027						ECLISSI	p	7	5	baseline	0	parola	1	ong	0	no	LC19M8	19	m	2021-10-08_16h19.27.529	THAI_DOC	2021.2.3	Win32	60.02040694	0	60	60	60	1
	0							TROFEO	p	6	23	baseline	250	parola	1	ong	0	no	LC19M8	19	m	2021-10-08_16h19.27.529	THAI_DOC	2021.2.3	Win32	60.02040694	0	61	61	61	1
m	1	1.7328						ROTTAME	p	7	7	baseline	0	parola	1	ong	0	no	LC19M8	19	m	2021-10-08_16h19.27.529	THAI_DOC	2021.2.3	Win32	60.02040694	0	62	62	62	1
m	0	0.5362						MENDOLO	np	7	0	baseline	500	nonparola	2	ong	0	no	LC19M8	19	m	2021-10-08_16h19.27.529	THAI_DOC	2021.2.3	Win32	60.02040694	0	63	63	63	1
z	1	1.969						ARSINE	np	6	0	baseline	250	nonparola	2	ong	0	no	LC19M8	19	m	2021-10-08_16h19.27.529	THAI_DOC	2021.2.3	Win32	60.02040694	0	64	64	64	1
m	1	0.917						TISANA	p	6	7	baseline	0	parola	1	ong	0	no	LC19M8	19	m	2021-10-08_16h19.27.529	THAI_DOC	2021.2.3	Win32	60.02040694	0	65	65	65	1
m	0	1.2945						ORLINO	np	6	0	baseline	0	nonparola	2	ong	0	no	LC19M8	19	m	2021-10-08_16h19.27.529	THAI_DOC	2021.2.3	Win32	60.02040694	0	66	66	66	1
m	1	0.7167						ARINGA	p	6	9	baseline	500	parola	1	ong	0	no	LC19M8	19	m	2021-10-08_16h19.27.529	THAI_DOC	2021.2.3	Win32	60.02040694	0	67	67	67	1
m	0	0.0337						TENGINE	np	7	0	baseline	0	nonparola	2	ong	0	no	LC19M8	19	m	2021-10-08_16h19.27.529	THAI_DOC	2021.2.3	Win32	60.02040694	0	68	68	68	1
m	1	0.7011						ATTICO	p	6	6	baseline	500	parola	1	ong	0	no	LC19M8	19	m	2021-10-08_16h19.27.529	THAI_DOC	2021.2.3	Win32	60.02040694	0	69	69	69	1
z	1	1.2029						VENORE	np	6	0	baseline	250	nonparola	2	ong	0	no	LC19M8	19	m	2021-10-08_16h19.27.529	THAI_DOC	2021.2.3	Win32	60.02040694	0	70	70	70	1
m	1	1.5271						DARSENA	p	7	9	baseline	0	parola	1	ong	0	no	LC19M8	19	m	2021-10-08_16h19.27.529	THAI_DOC	2021.2.3	Win32	60.02040694	0	71	71	71	1
m	0	1.2965						ALCIERE	np	7	0	baseline	250	nonparola	2	ong	0	no	LC19M8	19	m	2021-10-08_16h19.27.529	THAI_DOC	2021.2.3	Win32	60.02040694	0	72	72	72	1
z	1	1.2873						ENTIMO	np	6	0	baseline	0	nonparola	2	ong	0	no	LC19M8	19	m	2021-10-08_16h19.27.529	THAI_DOC	2021.2.3	Win32	60.02040694	0	73	73	73	1
m	1	1.5133						LIVIDO	p	6	8	baseline	500	parola	1	ong	0	no	LC19M8	19	m	2021-10-08_16h19.27.529	THAI_DOC	2021.2.3	Win32	60.02040694	0	74	74	74	1
m	1	0.9434						NAUSEA	p	6	15	baseline	0	parola	1	ong	0	no	LC19M8	19	m	2021-10-08_16h19.27.529	THAI_DOC	2021.2.3	Win32	60.02040694	0	75	75	75	1
z	1	1.7365						VERCACE	np	7	0	baseline	500	nonparola	2	ong	0	no	LC19M8	19	m	2021-10-08_16h19.27.529	THAI_DOC	2021.2.3	Win32	60.02040694	0	76	76	76	1
m	1	0.8789						COFANO	p	6	9	baseline	0	parola	1	ong	0	no	LC19M8	19	m	2021-10-08_16h19.27.529	THAI_DOC	2021.2.3	Win32	60.02040694	0	77	77	77	1
m	0	1.1316						USPICIO	np	7	0	baseline	250	nonparola	2	ong	0	no	LC19M8	19	m	2021-10-08_16h19.27.529	THAI_DOC	2021.2.3	Win32	60.02040694	0	78	78	78	1
m	1	1.1309						IMBUTO	p	6	9	baseline	0	parola	1	ong	0	no	LC19M8	19	m	2021-10-08_16h19.27.529	THAI_DOC	2021.2.3	Win32	60.02040694	0	79	79	79	1
z	1	1.1795						SADIVA	np	6	0	baseline	500	nonparola	2	ong	0	no	LC19M8	19	m	2021-10-08_16h19.27.529	THAI_DOC	2021.2.3	Win32	60.02040694	0	80	80	80	1
m	1	1.2109						BOZZOLO	p	7	7	baseline	0	parola	1	ong	0	no	LC19M8	19	m	2021-10-08_16h19.27.529	THAI_DOC	2021.2.3	Win32	60.02040694	0	81	81	81	1
z	1	1.0117						OMPICCIO	np	7	0	baseline	0	nonparola	2	ong	0	no	LC19M8	19	m	2021-10-08_16h19.27.529	THAI_DOC	2021.2.3	Win32	60.02040694	0	82	82	82	1
z	1	0.9796						LIMPONE	np	7	0	baseline	500	nonparola	2	ong	0	no	LC19M8	19	m	2021-10-08_16h19.27.529	THAI_DOC	2021.2.3	Win32	60.02040694	0	83	83	83	1
z	1	1.2518						NARCICO	np	7	0	baseline	250	nonparola	2	ong	0	no	LC19M8	19	m	2021-10-08_16h19.27.529	THAI_DOC	2021.2.3	Win32	60.02040694	0	84	84	84	1
m	1	1.7445						PASCOLO	p	7	7	baseline	0	parola	1	ong	0	no	LC19M8	19	m	2021-10-08_16h19.27.529	THAI_DOC	2021.2.3	Win32	60.02040694	0	85	85	85	1
m	0	1.3339						INSOGNA	np	7	0	baseline	250	nonparola	2	ong	0	no	LC19M8	19	m	2021-10-08_16h19.27.529	THAI_DOC	2021.2.3	Win32	60.02040694	0	86	86	86	1
z	0	1.1119						PATINA	p	6	14	baseline	250	parola	1	ong	0	no	LC19M8	19	m	2021-10-08_16h19.27.529	THAI_DOC	2021.2.3	Win32	60.02040694	0	87	87	87	1
z	1	1.0227						ADOLTO	np	7	0	baseline	0	nonparola	2	ong	0	no	LC19M8	19	m	2021-10-08_16h19.27.529	THAI_DOC	2021.2.3	Win32	60.02040694	0	88	88	88	1
m	1	1.1615						UTENTE	p	6	34	baseline	0	parola	1	ong	0	no	LC19M8	19	m	2021-10-08_16h19.27.529	THAI_DOC	2021.2.3	Win32	60.02040694	0	89	89	89	1
z	1	0.8156						CIPELLA	np	7	0	baseline	500	nonparola	2	ong	0	no	LC19M8	19	m	2021-10-08_16h19.27.529	THAI_DOC	2021.2.3	Win32	60.02040694	0	90	90	90	1
m	1	0.7119						GINEPRO	p	7	10	baseline	0	parola	1	ong	0	no	LC19M8	19	m	2021-10-08_16h19.27.529	THAI_DOC	2021.2.3	Win32	60.02040694	0	91	91	91	1
z	1	1.522						NONATO	np	6	0	baseline	500	nonparola	2	ong	0	no	LC19M8	19	m	2021-10-08_16h19.27.529	THAI_DOC	2021.2.3	Win32	60.02040694	0	92	92	92	1
m	1	1.3397						CALICE	p	6	10	baseline	0	parola	1	ong	0	no	LC19M8	19	m	2021-10-08_16h19.27.529	THAI_DOC	2021.2.3	Win32	60.02040694	0	93	93	93	1
m	1	0.9903						TORACE	p	6	31	baseline	250	parola	1	ong	0	no	LC19M8	19	m	2021-10-08_16h19.27.529	THAI_DOC	2021.2.3	Win32	60.02040694	0	94	94	94	1
z	0	1.1857						REDINE	p	6	8	baseline	500	parola	1	ong	0	no	LC19M8	19	m	2021-10-08_16h19.27.529	THAI_DOC	2021.2.3	Win32	60.02040694	0	95	95	95	1
m	1	1.3625						GOMITO	p	6	35	baseline	0	parola	1	ong	0	no	LC19M8	19	m	2021-10-08_16h19.27.529	THAI_DOC	2021.2.3	Win32	60.02040694	0	96	96	96	1
z	1	1.6103						INGENSO	np	7	0	baseline	500	nonparola	2	ong	0	no	LC19M8	19	m	2021-10-08_16h19.27.529	THAI_DOC	2021.2.3	Win32	60.02040694	0	97	97	97	1
z	1	1.7276						COVALLO	np	7	0	baseline	250	nonparola	2	ong	0	no	LC19M8	19	m	2021-10-08_16h19.27.529	THAI_DOC	2021.2.3	Win32	60.02040694	0	98	98	98	1
z	0	0.8642						MONACO	p	6	24	baseline	250	parola	1	ong	0	no	LC19M8	19	m	2021-10-08_16h19.27.529	THAI_DOC	2021.2.3	Win32	60.02040694	0	99	99	99	1
m	1	1.1588						DILUVIO	p	7	34	monitoring	0	parola	1	ong	0	no	LC19M8	19	m	2021-10-08_16h19.27.529	THAI_DOC	2021.2.3	Win32	60.02040694						0	0	0	0	1
z	1	1.3356						PADATO	np	6	0	monitoring	250	nonparola	2	ong	0	no	LC19M8	19	m	2021-10-08_16h19.27.529	THAI_DOC	2021.2.3	Win32	60.02040694						0	1	1	1	1
m	1	1.0501						STIVALE	p	7	10	monitoring	0	parola	1	ong	0	no	LC19M8	19	m	2021-10-08_16h19.27.529	THAI_DOC	2021.2.3	Win32	60.02040694						0	2	2	2	1
	0							BAMMINO	np	7	0	monitoring	0	nonparola	2	ong	0	no	LC19M8	19	m	2021-10-08_16h19.27.529	THAI_DOC	2021.2.3	Win32	60.02040694						0	3	3	3	1
m	0	0.9609						NUDOLA	np	6	0	monitoring	250	nonparola	2	ong	0	no	LC19M8	19	m	2021-10-08_16h19.27.529	THAI_DOC	2021.2.3	Win32	60.02040694						0	4	4	4	1
z	0	1.3839						ZAMPINO	p	7	6	monitoring	500	parola	1	ong	0	no	LC19M8	19	m	2021-10-08_16h19.27.529	THAI_DOC	2021.2.3	Win32	60.02040694						0	5	5	5	1
	0							CALDAIA	p	7	12	monitoring	250	parola	1	ong	0	no	LC19M8	19	m	2021-10-08_16h19.27.529	THAI_DOC	2021.2.3	Win32	60.02040694						0	6	6	6	1
m	0	-1.7665						FULGINE	np	7	0	monitoring	0	nonparola	2	ong	0	no	LC19M8	19	m	2021-10-08_16h19.27.529	THAI_DOC	2021.2.3	Win32	60.02040694						0	7	7	7	1
	0							URANIO	p	6	9	monitoring	250	parola	1	ong	0	no	LC19M8	19	m	2021-10-08_16h19.27.529	THAI_DOC	2021.2.3	Win32	60.02040694						0	8	8	8	1
z	1	1.369						APISSO	np	6	0	monitoring	500	nonparola	2	ong	0	no	LC19M8	19	m	2021-10-08_16h19.27.529	THAI_DOC	2021.2.3	Win32	60.02040694						0	9	9	9	1
z	0	0.9516						CAGERMA	np	7	0	monitoring	0	l	2	pmcue	0	no	LC19M8	19	m	2021-10-08_16h19.27.529	THAI_DOC	2021.2.3	Win32	60.02040694						0	10	10	10	1
z	0	0.8667						TAZZINA	p	7	10	monitoring	250	parola	1	ong	0	no	LC19M8	19	m	2021-10-08_16h19.27.529	THAI_DOC	2021.2.3	Win32	60.02040694						0	11	11	11	1
m	1	0.6284						VAPORE	p	6	40	monitoring	0	parola	1	ong	0	no	LC19M8	19	m	2021-10-08_16h19.27.529	THAI_DOC	2021.2.3	Win32	60.02040694						0	12	12	12	1
z	1	1.4454						FEDORE	np	6	0	monitoring	250	nonparola	2	ong	0	no	LC19M8	19	m	2021-10-08_16h19.27.529	THAI_DOC	2021.2.3	Win32	60.02040694						0	13	13	13	1
l	0	1.3138						MONTONE	p	7	8	monitoring	250	parola	1	ong	0	no	LC19M8	19	m	2021-10-08_16h19.27.529	THAI_DOC	2021.2.3	Win32	60.02040694						0	14	14	14	1
m	0	1.6325						CANEZZA	np	7	0	monitoring	0	nonparola	2	ong	0	no	LC19M8	19	m	2021-10-08_16h19.27.529	THAI_DOC	2021.2.3	Win32	60.02040694						0	15	15	15	1
z	1	1.6609						RAGINA	np	6	0	monitoring	250	nonparola	2	ong	0	no	LC19M8	19	m	2021-10-08_16h19.27.529	THAI_DOC	2021.2.3	Win32	60.02040694						0	16	16	16	1
m	1	1.2465						AGNELLO	p	7	17	monitoring	250	parola	1	ong	0	no	LC19M8	19	m	2021-10-08_16h19.27.529	THAI_DOC	2021.2.3	Win32	60.02040694						0	17	17	17	1
z	1	1.3678						PINARIO	np	7	0	monitoring	250	nonparola	2	ong	0	no	LC19M8	19	m	2021-10-08_16h19.27.529	THAI_DOC	2021.2.3	Win32	60.02040694						0	18	18	18	1
m	0	0.8731						INDANO	np	6	0	monitoring	500	nonparola	2	ong	0	no	LC19M8	19	m	2021-10-08_16h19.27.529	THAI_DOC	2021.2.3	Win32	60.02040694						0	19	19	19	1
m	1	0.8345						BISTURI	p	7	8	monitoring	250	parola	1	ong	0	no	LC19M8	19	m	2021-10-08_16h19.27.529	THAI_DOC	2021.2.3	Win32	60.02040694						0	20	20	20	1
z	1	1.0009						SECONTO	np	7	0	monitoring	250	nonparola	2	ong	0	no	LC19M8	19	m	2021-10-08_16h19.27.529	THAI_DOC	2021.2.3	Win32	60.02040694						0	21	21	21	1
l	1	0.9014						POMATA	p	6	0	monitoring	500	l	1	pmcue	0	no	LC19M8	19	m	2021-10-08_16h19.27.529	THAI_DOC	2021.2.3	Win32	60.02040694						0	22	22	22	1
z	1	0.9774						UMETTA	np	6	0	monitoring	250	nonparola	2	ong	0	no	LC19M8	19	m	2021-10-08_16h19.27.529	THAI_DOC	2021.2.3	Win32	60.02040694						0	23	23	23	1
m	1	1.1511						FRUSCIO	p	7	9	monitoring	0	parola	1	ong	0	no	LC19M8	19	m	2021-10-08_16h19.27.529	THAI_DOC	2021.2.3	Win32	60.02040694						0	24	24	24	1
m	1	0.6177						ORDIGNO	p	7	15	monitoring	250	parola	1	ong	0	no	LC19M8	19	m	2021-10-08_16h19.27.529	THAI_DOC	2021.2.3	Win32	60.02040694						0	25	25	25	1
	0							METALO	np	6	0	monitoring	0	nonparola	2	ong	0	no	LC19M8	19	m	2021-10-08_16h19.27.529	THAI_DOC	2021.2.3	Win32	60.02040694						0	26	26	26	1
z	1	1.4012						GAVERA	np	6	0	monitoring	500	nonparola	2	ong	0	no	LC19M8	19	m	2021-10-08_16h19.27.529	THAI_DOC	2021.2.3	Win32	60.02040694						0	27	27	27	1
m	1	1.2897						INSERTO	p	7	9	monitoring	0	parola	1	ong	0	no	LC19M8	19	m	2021-10-08_16h19.27.529	THAI_DOC	2021.2.3	Win32	60.02040694						0	28	28	28	1
m	1	1.1686						VICARIO	p	7	9	monitoring	500	parola	1	ong	0	no	LC19M8	19	m	2021-10-08_16h19.27.529	THAI_DOC	2021.2.3	Win32	60.02040694						0	29	29	29	1
z	1	1.2193						ACENDA	np	6	0	monitoring	0	nonparola	2	ong	0	no	LC19M8	19	m	2021-10-08_16h19.27.529	THAI_DOC	2021.2.3	Win32	60.02040694						0	30	30	30	1
m	1	1.2563						DECADE	p	6	7	monitoring	0	parola	1	ong	0	no	LC19M8	19	m	2021-10-08_16h19.27.529	THAI_DOC	2021.2.3	Win32	60.02040694						0	31	31	31	1
m	0	1.4245						PALETE	np	6	0	monitoring	500	nonparola	2	ong	0	no	LC19M8	19	m	2021-10-08_16h19.27.529	THAI_DOC	2021.2.3	Win32	60.02040694						0	32	32	32	1
m	1	0.7967						SENAPE	p	6	17	monitoring	500	parola	1	ong	0	no	LC19M8	19	m	2021-10-08_16h19.27.529	THAI_DOC	2021.2.3	Win32	60.02040694						0	33	33	33	1
z	1	1.9698						TENTONO	np	7	0	monitoring	0	nonparola	2	ong	0	no	LC19M8	19	m	2021-10-08_16h19.27.529	THAI_DOC	2021.2.3	Win32	60.02040694						0	34	34	34	1
l	1	1.0664						MANICO	p	6	12	monitoring	0	l	1	pmcue	0	no	LC19M8	19	m	2021-10-08_16h19.27.529	THAI_DOC	2021.2.3	Win32	60.02040694						0	35	35	35	1
m	1	1.7809						GETTONE	p	7	5	monitoring	250	parola	1	ong	0	no	LC19M8	19	m	2021-10-08_16h19.27.529	THAI_DOC	2021.2.3	Win32	60.02040694						0	36	36	36	1
m	0	1.568						CALERA	np	6	0	monitoring	500	nonparola	2	ong	0	no	LC19M8	19	m	2021-10-08_16h19.27.529	THAI_DOC	2021.2.3	Win32	60.02040694						0	37	37	37	1
m	1	1.0294						USTIONE	p	7	20	monitoring	500	parola	1	ong	0	no	LC19M8	19	m	2021-10-08_16h19.27.529	THAI_DOC	2021.2.3	Win32	60.02040694						0	38	38	38	1
	0							LEGNAME	p	7	7	monitoring	0	parola	1	ong	0	no	LC19M8	19	m	2021-10-08_16h19.27.529	THAI_DOC	2021.2.3	Win32	60.02040694						0	39	39	39	1
z	1	0.8782						MODIVO	np	6	0	monitoring	0	nonparola	2	ong	0	no	LC19M8	19	m	2021-10-08_16h19.27.529	THAI_DOC	2021.2.3	Win32	60.02040694						0	40	40	40	1
z	0	1.1872						RADURA	p	6	9	monitoring	0	parola	1	ong	0	no	LC19M8	19	m	2021-10-08_16h19.27.529	THAI_DOC	2021.2.3	Win32	60.02040694						0	41	41	41	1
z	1	1.1871						TUANTO	np	6	0	monitoring	250	nonparola	2	ong	0	no	LC19M8	19	m	2021-10-08_16h19.27.529	THAI_DOC	2021.2.3	Win32	60.02040694						0	42	42	42	1
m	1	1.7116						PICCONE	p	7	11	monitoring	0	parola	1	ong	0	no	LC19M8	19	m	2021-10-08_16h19.27.529	THAI_DOC	2021.2.3	Win32	60.02040694						0	43	43	43	1
z	1	1.1511						LACREME	np	7	0	monitoring	250	nonparola	2	ong	0	no	LC19M8	19	m	2021-10-08_16h19.27.529	THAI_DOC	2021.2.3	Win32	60.02040694						0	44	44	44	1
z	1	1.7117						DILITTA	np	7	0	monitoring	500	nonparola	2	ong	0	no	LC19M8	19	m	2021-10-08_16h19.27.529	THAI_DOC	2021.2.3	Win32	60.02040694						0	45	45	45	1
z	0	1.4819						TOMANTE	np	7	0	monitoring	0	l	2	pmcue	0	no	LC19M8	19	m	2021-10-08_16h19.27.529	THAI_DOC	2021.2.3	Win32	60.02040694						0	46	46	46	1
m	1	1.2331						OTTONE	p	6	17	monitoring	500	parola	1	ong	0	no	LC19M8	19	m	2021-10-08_16h19.27.529	THAI_DOC	2021.2.3	Win32	60.02040694						0	47	47	47	1
m	1	1.1486						GAZEBO	p	6	8	monitoring	0	parola	1	ong	0	no	LC19M8	19	m	2021-10-08_16h19.27.529	THAI_DOC	2021.2.3	Win32	60.02040694						0	48	48	48	1
z	1	1.2019						NENICO	np	6	0	monitoring	250	nonparola	2	ong	0	no	LC19M8	19	m	2021-10-08_16h19.27.529	THAI_DOC	2021.2.3	Win32	60.02040694						0	49	49	49	1
m	1	1.8314						ARPIONE	p	7	12	monitoring	250	parola	1	ong	0	no	LC19M8	19	m	2021-10-08_16h19.27.529	THAI_DOC	2021.2.3	Win32	60.02040694						0	50	50	50	1
m	0	1.3017						VANIGIA	np	7	0	monitoring	500	nonparola	2	ong	0	no	LC19M8	19	m	2021-10-08_16h19.27.529	THAI_DOC	2021.2.3	Win32	60.02040694						0	51	51	51	1
z	1	1.3478						EBLISSE	np	7	0	monitoring	0	nonparola	2	ong	0	no	LC19M8	19	m	2021-10-08_16h19.27.529	THAI_DOC	2021.2.3	Win32	60.02040694						0	52	52	52	1
m	1	1.0951						CARTINA	p	7	13	monitoring	250	parola	1	ong	0	no	LC19M8	19	m	2021-10-08_16h19.27.529	THAI_DOC	2021.2.3	Win32	60.02040694						0	53	53	53	1
	0							TECITA	np	6	0	monitoring	500	nonparola	2	ong	0	no	LC19M8	19	m	2021-10-08_16h19.27.529	THAI_DOC	2021.2.3	Win32	60.02040694						0	54	54	54	1
m	1	0.996						FELINO	p	6	9	monitoring	500	parola	1	ong	0	no	LC19M8	19	m	2021-10-08_16h19.27.529	THAI_DOC	2021.2.3	Win32	60.02040694						0	55	55	55	1
z	1	1.4442						GINEVRO	np	7	0	monitoring	250	nonparola	2	ong	0	no	LC19M8	19	m	2021-10-08_16h19.27.529	THAI_DOC	2021.2.3	Win32	60.02040694						0	56	56	56	1
	0							ELANCO	np	6	0	monitoring	250	nonparola	2	ong	0	no	LC19M8	19	m	2021-10-08_16h19.27.529	THAI_DOC	2021.2.3	Win32	60.02040694						0	57	57	57	1
m	1	1.147						BIDONE	p	6	13	monitoring	0	parola	1	ong	0	no	LC19M8	19	m	2021-10-08_16h19.27.529	THAI_DOC	2021.2.3	Win32	60.02040694						0	58	58	58	1
m	1	0.791						LEMURE	p	6	3	monitoring	500	parola	1	ong	0	no	LC19M8	19	m	2021-10-08_16h19.27.529	THAI_DOC	2021.2.3	Win32	60.02040694						0	59	59	59	1
m	0	0.9185						SAGOMA	p	6	0	monitoring	250	l	1	pmcue	0	no	LC19M8	19	m	2021-10-08_16h19.27.529	THAI_DOC	2021.2.3	Win32	60.02040694						0	60	60	60	1
m	1	1.7771						REPERTO	p	7	7	monitoring	0	parola	1	ong	0	no	LC19M8	19	m	2021-10-08_16h19.27.529	THAI_DOC	2021.2.3	Win32	60.02040694						0	61	61	61	1
z	1	1.0044						MIDULLO	np	7	0	monitoring	250	nonparola	2	ong	0	no	LC19M8	19	m	2021-10-08_16h19.27.529	THAI_DOC	2021.2.3	Win32	60.02040694						0	62	62	62	1
z	1	0.9953						DANNOLA	np	7	0	monitoring	500	nonparola	2	ong	0	no	LC19M8	19	m	2021-10-08_16h19.27.529	THAI_DOC	2021.2.3	Win32	60.02040694						0	63	63	63	1
m	1	1.7609						ORFANO	p	6	9	monitoring	500	parola	1	ong	0	no	LC19M8	19	m	2021-10-08_16h19.27.529	THAI_DOC	2021.2.3	Win32	60.02040694						0	64	64	64	1
	0							BANENA	np	6	0	monitoring	250	nonparola	2	ong	0	no	LC19M8	19	m	2021-10-08_16h19.27.529	THAI_DOC	2021.2.3	Win32	60.02040694						0	65	65	65	1
z	1	1.6271						FERPATA	np	7	0	monitoring	0	nonparola	2	ong	0	no	LC19M8	19	m	2021-10-08_16h19.27.529	THAI_DOC	2021.2.3	Win32	60.02040694						0	66	66	66	1
m	1	0.8624						NEURONE	p	7	11	monitoring	250	parola	1	ong	0	no	LC19M8	19	m	2021-10-08_16h19.27.529	THAI_DOC	2021.2.3	Win32	60.02040694						0	67	67	67	1
m	0	0.778						LATTERA	np	7	0	monitoring	500	nonparola	2	ong	0	no	LC19M8	19	m	2021-10-08_16h19.27.529	THAI_DOC	2021.2.3	Win32	60.02040694						0	68	68	68	1
z	1	0.8733						GESIONE	np	7	0	monitoring	500	nonparola	2	ong	0	no	LC19M8	19	m	2021-10-08_16h19.27.529	THAI_DOC	2021.2.3	Win32	60.02040694						0	69	69	69	1
m	1	1.087						PEDANA	p	6	18	monitoring	500	parola	1	ong	0	no	LC19M8	19	m	2021-10-08_16h19.27.529	THAI_DOC	2021.2.3	Win32	60.02040694						0	70	70	70	1
z	0	0.8027						MACIATA	np	7	0	monitoring	500	l	2	pmcue	0	no	LC19M8	19	m	2021-10-08_16h19.27.529	THAI_DOC	2021.2.3	Win32	60.02040694						0	71	71	71	1
z	1	0.7746						FIOLINO	np	7	0	monitoring	250	nonparola	2	ong	0	no	LC19M8	19	m	2021-10-08_16h19.27.529	THAI_DOC	2021.2.3	Win32	60.02040694						0	72	72	72	1
m	1	1.2345						INGORGO	p	7	16	monitoring	0	parola	1	ong	0	no	LC19M8	19	m	2021-10-08_16h19.27.529	THAI_DOC	2021.2.3	Win32	60.02040694						0	73	73	73	1
z	1	0.9706						IMPORO	np	6	0	monitoring	250	nonparola	2	ong	0	no	LC19M8	19	m	2021-10-08_16h19.27.529	THAI_DOC	2021.2.3	Win32	60.02040694						0	74	74	74	1
m	1	1.0673						NOBILE	p	6	29	monitoring	500	parola	1	ong	0	no	LC19M8	19	m	2021-10-08_16h19.27.529	THAI_DOC	2021.2.3	Win32	60.02040694						0	75	75	75	1
m	1	1.6238						MINIERA	p	7	19	monitoring	500	parola	1	ong	0	no	LC19M8	19	m	2021-10-08_16h19.27.529	THAI_DOC	2021.2.3	Win32	60.02040694						0	76	76	76	1
z	1	1.0177						ALLARVE	np	7	0	monitoring	500	nonparola	2	ong	0	no	LC19M8	19	m	2021-10-08_16h19.27.529	THAI_DOC	2021.2.3	Win32	60.02040694						0	77	77	77	1
z	1	1.1535						DIBANO	np	6	0	monitoring	250	nonparola	2	ong	0	no	LC19M8	19	m	2021-10-08_16h19.27.529	THAI_DOC	2021.2.3	Win32	60.02040694						0	78	78	78	1
m	1	1.1134						FAGOTTO	p	7	7	monitoring	0	parola	1	ong	0	no	LC19M8	19	m	2021-10-08_16h19.27.529	THAI_DOC	2021.2.3	Win32	60.02040694						0	79	79	79	1
m	1	0.6877						PALUDE	p	6	13	monitoring	0	parola	1	ong	0	no	LC19M8	19	m	2021-10-08_16h19.27.529	THAI_DOC	2021.2.3	Win32	60.02040694						0	80	80	80	1
z	1	0.7114						MUDINO	np	6	0	monitoring	500	nonparola	2	ong	0	no	LC19M8	19	m	2021-10-08_16h19.27.529	THAI_DOC	2021.2.3	Win32	60.02040694						0	81	81	81	1
z	1	1.0123						ESTEBA	np	6	0	monitoring	500	nonparola	2	ong	0	no	LC19M8	19	m	2021-10-08_16h19.27.529	THAI_DOC	2021.2.3	Win32	60.02040694						0	82	82	82	1
m	0	1.3364						MANTIDE	p	7	9	monitoring	250	l	1	pmcue	0	no	LC19M8	19	m	2021-10-08_16h19.27.529	THAI_DOC	2021.2.3	Win32	60.02040694						0	83	83	83	1
m	1	1.605						UVETTA	p	6	11	monitoring	500	parola	1	ong	0	no	LC19M8	19	m	2021-10-08_16h19.27.529	THAI_DOC	2021.2.3	Win32	60.02040694						0	84	84	84	1
m	1	1.7459						ESILIO	p	6	41	monitoring	250	parola	1	ong	0	no	LC19M8	19	m	2021-10-08_16h19.27.529	THAI_DOC	2021.2.3	Win32	60.02040694						0	85	85	85	1
z	1	1.2739						RECRUTA	np	7	0	monitoring	500	nonparola	2	ong	0	no	LC19M8	19	m	2021-10-08_16h19.27.529	THAI_DOC	2021.2.3	Win32	60.02040694						0	86	86	86	1
m	1	1.7654						TIMONE	p	7	31	monitoring	250	parola	1	ong	0	no	LC19M8	19	m	2021-10-08_16h19.27.529	THAI_DOC	2021.2.3	Win32	60.02040694						0	87	87	87	1
z	0	0.9229						CAVOLO	p	6	13	monitoring	0	parola	1	ong	0	no	LC19M8	19	m	2021-10-08_16h19.27.529	THAI_DOC	2021.2.3	Win32	60.02040694						0	88	88	88	1
z	1	1.1611						NOTTARE	np	7	0	monitoring	500	nonparola	2	ong	0	no	LC19M8	19	m	2021-10-08_16h19.27.529	THAI_DOC	2021.2.3	Win32	60.02040694						0	89	89	89	1
m	1	0.9351						LICHENE	p	7	7	monitoring	0	parola	1	ong	0	no	LC19M8	19	m	2021-10-08_16h19.27.529	THAI_DOC	2021.2.3	Win32	60.02040694						0	90	90	90	1
z	1	0.8744						PUSTINO	np	7	0	monitoring	500	nonparola	2	ong	0	no	LC19M8	19	m	2021-10-08_16h19.27.529	THAI_DOC	2021.2.3	Win32	60.02040694						0	91	91	91	1
m	1	0.8614						MULINO	p	6	7	monitoring	0	parola	1	ong	0	no	LC19M8	19	m	2021-10-08_16h19.27.529	THAI_DOC	2021.2.3	Win32	60.02040694						0	92	92	92	1
z	1	1.065						VAROLO	np	6	0	monitoring	0	nonparola	2	ong	0	no	LC19M8	19	m	2021-10-08_16h19.27.529	THAI_DOC	2021.2.3	Win32	60.02040694						0	93	93	93	1
m	0	1.1287						ENIGMA	p	6	9	monitoring	500	l	1	pmcue	0	no	LC19M8	19	m	2021-10-08_16h19.27.529	THAI_DOC	2021.2.3	Win32	60.02040694						0	94	94	94	1
m	1	0.8674						NARICE	p	6	15	monitoring	250	parola	1	ong	0	no	LC19M8	19	m	2021-10-08_16h19.27.529	THAI_DOC	2021.2.3	Win32	60.02040694						0	95	95	95	1
z	1	0.8637						CAVIDE	np	6	0	monitoring	500	nonparola	2	ong	0	no	LC19M8	19	m	2021-10-08_16h19.27.529	THAI_DOC	2021.2.3	Win32	60.02040694						0	96	96	96	1
z	1	1.2327						VOLACE	np	6	0	monitoring	0	nonparola	2	ong	0	no	LC19M8	19	m	2021-10-08_16h19.27.529	THAI_DOC	2021.2.3	Win32	60.02040694						0	97	97	97	1
z	1	1.2451						SADICE	np	6	0	monitoring	0	nonparola	2	ong	0	no	LC19M8	19	m	2021-10-08_16h19.27.529	THAI_DOC	2021.2.3	Win32	60.02040694						0	98	98	98	1
m	1	0.7941						VORTICE	p	7	14	monitoring	250	parola	1	ong	0	no	LC19M8	19	m	2021-10-08_16h19.27.529	THAI_DOC	2021.2.3	Win32	60.02040694						0	99	99	99	1
																			LC19M8	19	m	2021-10-08_16h19.27.529	THAI_DOC	2021.2.3	Win32	60.02040694											n	0	4.2195	n	1	2.6489	n	1	2.7961
