# Supplementary material for: Thinking about it: the impact of COVID-19-related stimuli on prospective memory
Source: PeerJ. 2023 Nov 16;11:e16389. doi: 10.7717/peerj.16389 (PMC10657566; doi:10.7717/peerj.16389)
Supplement: Supplemental Information 4 — The raw data from both the task and the questionnaire. Both folders are divided in the three conditions (COV, DOC, and NEGA) depending on the presented video clip. [file peerj-11-16389-s004.zip › Data/RAW_Data_Task/DOC_version/AB24M21_doc.csv]

trial_key.keys	trial_key.corr	trial_key.rt	trials_loop_practice.thisRepN	trials_loop_practice.thisTrialN	trials_loop_practice.thisN	trials_loop_practice.thisIndex	trials_loop_practice.ran	stimolo	parolanonparola	lunghezza	frequenza	blocco	jitter	rispcorr	StimTrig	stim_type	stimulus_after	underline	ID_Soggetto*	Età*	Sesso	date	expName	psychopyVersion	OS	frameRate	trials_loop_baseline.thisRepN	trials_loop_baseline.thisTrialN	trials_loop_baseline.thisN	trials_loop_baseline.thisIndex	trials_loop_baseline.ran	trials_loop_attention.thisRepN	trials_loop_attention.thisTrialN	trials_loop_attention.thisN	trials_loop_attention.thisIndex	trials_loop_attention.ran	neutral1_key.keys	neutral1_key.corr	neutral1_key.rt	neutral1_key_2.keys	neutral1_key_2.corr	neutral1_key_2.rt	neutral1_key_3.keys	neutral1_key_3.corr	neutral1_key_3.rt
z	1	0.6756	0	0	0	0	1	ARANCIA	p	7	31	practice	500	parola	1	ong	0	no	AB24M21	24	M	2021-10-21_18h12.43.097	THAI_DOC	2021.2.3	Win32	60.18295619
m	1	0.6424	0	1	1	1	1	RECINA	np	6	0	practice	500	nonparola	2	ong	0	no	AB24M21	24	M	2021-10-21_18h12.43.097	THAI_DOC	2021.2.3	Win32	60.18295619
m	1	0.7119	0	2	2	2	1	TUCCANA	np	7	0	practice	250	nonparola	2	ong	0	no	AB24M21	24	M	2021-10-21_18h12.43.097	THAI_DOC	2021.2.3	Win32	60.18295619
z	1	0.5958	0	3	3	3	1	PETTINE	p	7	1	practice	0	parola	1	ong	0	no	AB24M21	24	M	2021-10-21_18h12.43.097	THAI_DOC	2021.2.3	Win32	60.18295619
m	1	0.7912	0	4	4	4	1	INFITO	np	6	0	practice	500	nonparola	2	ong	0	no	AB24M21	24	M	2021-10-21_18h12.43.097	THAI_DOC	2021.2.3	Win32	60.18295619
z	1	0.7804	0	5	5	5	1	GIUDICE	p	7	374	practice	500	parola	1	ong	0	no	AB24M21	24	M	2021-10-21_18h12.43.097	THAI_DOC	2021.2.3	Win32	60.18295619
z	1	0.575	0	6	6	6	1	VOLANTE	p	7	89	practice	0	parola	1	ong	0	no	AB24M21	24	M	2021-10-21_18h12.43.097	THAI_DOC	2021.2.3	Win32	60.18295619
m	1	0.6404	0	7	7	7	1	CUBELA	np	6	0	practice	250	nonparola	2	ong	0	no	AB24M21	24	M	2021-10-21_18h12.43.097	THAI_DOC	2021.2.3	Win32	60.18295619
m	1	0.7595	0	8	8	8	1	LUGGINE	np	7	0	practice	0	nonparola	2	ong	0	no	AB24M21	24	M	2021-10-21_18h12.43.097	THAI_DOC	2021.2.3	Win32	60.18295619
z	1	0.583	0	9	9	9	1	DISEGNO	p	7	201	practice	0	parola	1	ong	0	no	AB24M21	24	M	2021-10-21_18h12.43.097	THAI_DOC	2021.2.3	Win32	60.18295619
z	1	0.7763						RELITTO	p	7	8	baseline	500	parola	1	ong	0	no	AB24M21	24	M	2021-10-21_18h12.43.097	THAI_DOC	2021.2.3	Win32	60.18295619	0	0	0	0	1
m	0	0.7469						GERANIO	p	7	12	baseline	250	parola	1	ong	0	no	AB24M21	24	M	2021-10-21_18h12.43.097	THAI_DOC	2021.2.3	Win32	60.18295619	0	1	1	1	1
m	1	0.8346						VANANGA	np	7	0	baseline	0	nonparola	2	ong	0	no	AB24M21	24	M	2021-10-21_18h12.43.097	THAI_DOC	2021.2.3	Win32	60.18295619	0	2	2	2	1
z	1	0.809						NATICA	p	6	5	baseline	250	parola	1	ong	0	no	AB24M21	24	M	2021-10-21_18h12.43.097	THAI_DOC	2021.2.3	Win32	60.18295619	0	3	3	3	1
m	1	0.7661						USTELLO	np	7	0	baseline	500	nonparola	2	ong	0	no	AB24M21	24	M	2021-10-21_18h12.43.097	THAI_DOC	2021.2.3	Win32	60.18295619	0	4	4	4	1
z	1	0.6767						METANO	p	6	17	baseline	250	parola	1	ong	0	no	AB24M21	24	M	2021-10-21_18h12.43.097	THAI_DOC	2021.2.3	Win32	60.18295619	0	5	5	5	1
m	1	0.7806						FIURIA	np	6	0	baseline	500	nonparola	2	ong	0	no	AB24M21	24	M	2021-10-21_18h12.43.097	THAI_DOC	2021.2.3	Win32	60.18295619	0	6	6	6	1
z	1	0.7833						SUGHERO	p	7	5	baseline	250	parola	1	ong	0	no	AB24M21	24	M	2021-10-21_18h12.43.097	THAI_DOC	2021.2.3	Win32	60.18295619	0	7	7	7	1
m	1	0.7128						PIROTA	np	6	0	baseline	250	nonparola	2	ong	0	no	AB24M21	24	M	2021-10-21_18h12.43.097	THAI_DOC	2021.2.3	Win32	60.18295619	0	8	8	8	1
m	1	0.6992						BAMBORA	np	7	0	baseline	0	nonparola	2	ong	0	no	AB24M21	24	M	2021-10-21_18h12.43.097	THAI_DOC	2021.2.3	Win32	60.18295619	0	9	9	9	1
z	1	0.7801						PETALO	p	6	27	baseline	250	parola	1	ong	0	no	AB24M21	24	M	2021-10-21_18h12.43.097	THAI_DOC	2021.2.3	Win32	60.18295619	0	10	10	10	1
z	1	0.6925						ELMETTO	p	7	5	baseline	0	parola	1	ong	0	no	AB24M21	24	M	2021-10-21_18h12.43.097	THAI_DOC	2021.2.3	Win32	60.18295619	0	11	11	11	1
m	1	0.7545						DOBILE	np	6	0	baseline	250	nonparola	2	ong	0	no	AB24M21	24	M	2021-10-21_18h12.43.097	THAI_DOC	2021.2.3	Win32	60.18295619	0	12	12	12	1
z	1	0.7297						BAVERO	p	6	7	baseline	0	parola	1	ong	0	no	AB24M21	24	M	2021-10-21_18h12.43.097	THAI_DOC	2021.2.3	Win32	60.18295619	0	13	13	13	1
z	1	0.6749						VALENZA	p	7	10	baseline	500	parola	1	ong	0	no	AB24M21	24	M	2021-10-21_18h12.43.097	THAI_DOC	2021.2.3	Win32	60.18295619	0	14	14	14	1
m	1	1.0462						ORDONE	np	6	0	baseline	250	nonparola	2	ong	0	no	AB24M21	24	M	2021-10-21_18h12.43.097	THAI_DOC	2021.2.3	Win32	60.18295619	0	15	15	15	1
m	1	0.7522						TERPONE	np	7	0	baseline	250	nonparola	2	ong	0	no	AB24M21	24	M	2021-10-21_18h12.43.097	THAI_DOC	2021.2.3	Win32	60.18295619	0	16	16	16	1
z	1	0.6674						INCHINO	p	7	10	baseline	250	parola	1	ong	0	no	AB24M21	24	M	2021-10-21_18h12.43.097	THAI_DOC	2021.2.3	Win32	60.18295619	0	17	17	17	1
z	1	0.641						ETTARO	p	6	31	baseline	0	parola	1	ong	0	no	AB24M21	24	M	2021-10-21_18h12.43.097	THAI_DOC	2021.2.3	Win32	60.18295619	0	18	18	18	1
m	1	0.6675						LUVACA	np	6	0	baseline	250	nonparola	2	ong	0	no	AB24M21	24	M	2021-10-21_18h12.43.097	THAI_DOC	2021.2.3	Win32	60.18295619	0	19	19	19	1
z	1	0.7811						DUETTO	p	6	23	baseline	500	parola	1	ong	0	no	AB24M21	24	M	2021-10-21_18h12.43.097	THAI_DOC	2021.2.3	Win32	60.18295619	0	20	20	20	1
m	1	0.9285						PUPILE	np	6	0	baseline	250	nonparola	2	ong	0	no	AB24M21	24	M	2021-10-21_18h12.43.097	THAI_DOC	2021.2.3	Win32	60.18295619	0	21	21	21	1
m	1	0.891						STOVACO	np	7	0	baseline	0	nonparola	2	ong	0	no	AB24M21	24	M	2021-10-21_18h12.43.097	THAI_DOC	2021.2.3	Win32	60.18295619	0	22	22	22	1
z	1	0.5959						BARILE	p	6	7	baseline	500	parola	1	ong	0	no	AB24M21	24	M	2021-10-21_18h12.43.097	THAI_DOC	2021.2.3	Win32	60.18295619	0	23	23	23	1
m	1	1.2808						RANAIO	np	6	0	baseline	250	nonparola	2	ong	0	no	AB24M21	24	M	2021-10-21_18h12.43.097	THAI_DOC	2021.2.3	Win32	60.18295619	0	24	24	24	1
z	1	0.6332						CAVERNA	p	7	14	baseline	250	parola	1	ong	0	no	AB24M21	24	M	2021-10-21_18h12.43.097	THAI_DOC	2021.2.3	Win32	60.18295619	0	25	25	25	1
m	1	1.0208						ROTOIA	np	7	0	baseline	500	nonparola	2	ong	0	no	AB24M21	24	M	2021-10-21_18h12.43.097	THAI_DOC	2021.2.3	Win32	60.18295619	0	26	26	26	1
z	1	0.6759						ALTURA	p	6	8	baseline	500	parola	1	ong	0	no	AB24M21	24	M	2021-10-21_18h12.43.097	THAI_DOC	2021.2.3	Win32	60.18295619	0	27	27	27	1
z	1	0.5915						DIPINTO	p	7	21	baseline	0	parola	1	ong	0	no	AB24M21	24	M	2021-10-21_18h12.43.097	THAI_DOC	2021.2.3	Win32	60.18295619	0	28	28	28	1
z	1	0.5806						LEGUME	p	6	11	baseline	250	parola	1	ong	0	no	AB24M21	24	M	2021-10-21_18h12.43.097	THAI_DOC	2021.2.3	Win32	60.18295619	0	29	29	29	1
m	1	1.0935						FEDINO	np	6	0	baseline	500	nonparola	2	ong	0	no	AB24M21	24	M	2021-10-21_18h12.43.097	THAI_DOC	2021.2.3	Win32	60.18295619	0	30	30	30	1
z	1	0.8305						MENSOLA	p	7	7	baseline	0	parola	1	ong	0	no	AB24M21	24	M	2021-10-21_18h12.43.097	THAI_DOC	2021.2.3	Win32	60.18295619	0	31	31	31	1
m	1	1.0306						ALCUME	np	6	0	baseline	500	nonparola	2	ong	0	no	AB24M21	24	M	2021-10-21_18h12.43.097	THAI_DOC	2021.2.3	Win32	60.18295619	0	32	32	32	1
z	1	0.677						INNESTO	p	6	13	baseline	0	parola	1	ong	0	no	AB24M21	24	M	2021-10-21_18h12.43.097	THAI_DOC	2021.2.3	Win32	60.18295619	0	33	33	33	1
m	1	0.8502						LAVENDA	np	7	0	baseline	0	nonparola	2	ong	0	no	AB24M21	24	M	2021-10-21_18h12.43.097	THAI_DOC	2021.2.3	Win32	60.18295619	0	34	34	34	1
z	1	0.7829						SLAVINA	p	7	5	baseline	500	parola	1	ong	0	no	AB24M21	24	M	2021-10-21_18h12.43.097	THAI_DOC	2021.2.3	Win32	60.18295619	0	35	35	35	1
z	1	0.5464						ORMONE	p	6	6	baseline	500	parola	1	ong	0	no	AB24M21	24	M	2021-10-21_18h12.43.097	THAI_DOC	2021.2.3	Win32	60.18295619	0	36	36	36	1
m	1	0.6931						UMIONE	np	6	0	baseline	0	nonparola	2	ong	0	no	AB24M21	24	M	2021-10-21_18h12.43.097	THAI_DOC	2021.2.3	Win32	60.18295619	0	37	37	37	1
z	1	0.5967						SALAME	p	6	14	baseline	0	parola	1	ong	0	no	AB24M21	24	M	2021-10-21_18h12.43.097	THAI_DOC	2021.2.3	Win32	60.18295619	0	38	38	38	1
m	1	0.805						GANDOLA	np	7	0	baseline	500	nonparola	2	ong	0	no	AB24M21	24	M	2021-10-21_18h12.43.097	THAI_DOC	2021.2.3	Win32	60.18295619	0	39	39	39	1
m	1	0.864						DIGEGNO	np	7	0	baseline	500	nonparola	2	ong	0	no	AB24M21	24	M	2021-10-21_18h12.43.097	THAI_DOC	2021.2.3	Win32	60.18295619	0	40	40	40	1
m	1	0.7319						BACRECA	np	7	0	baseline	0	nonparola	2	ong	0	no	AB24M21	24	M	2021-10-21_18h12.43.097	THAI_DOC	2021.2.3	Win32	60.18295619	0	41	41	41	1
z	1	0.7965						RUDERE	p	6	8	baseline	250	parola	1	ong	0	no	AB24M21	24	M	2021-10-21_18h12.43.097	THAI_DOC	2021.2.3	Win32	60.18295619	0	42	42	42	1
m	1	0.6706						OSCITE	np	6	0	baseline	250	nonparola	2	ong	0	no	AB24M21	24	M	2021-10-21_18h12.43.097	THAI_DOC	2021.2.3	Win32	60.18295619	0	43	43	43	1
z	1	1.0297						NETTARE	p	7	14	baseline	500	parola	1	ong	0	no	AB24M21	24	M	2021-10-21_18h12.43.097	THAI_DOC	2021.2.3	Win32	60.18295619	0	44	44	44	1
m	1	0.6686						PENTERA	np	7	0	baseline	0	nonparola	2	ong	0	no	AB24M21	24	M	2021-10-21_18h12.43.097	THAI_DOC	2021.2.3	Win32	60.18295619	0	45	45	45	1
m	1	0.6459						NEBOZIO	np	7	0	baseline	250	nonparola	2	ong	0	no	AB24M21	24	M	2021-10-21_18h12.43.097	THAI_DOC	2021.2.3	Win32	60.18295619	0	46	46	46	1
z	1	0.5882						ZATTERA	p	7	14	baseline	500	parola	1	ong	0	no	AB24M21	24	M	2021-10-21_18h12.43.097	THAI_DOC	2021.2.3	Win32	60.18295619	0	47	47	47	1
z	1	0.6466						LAMIERA	p	7	11	baseline	500	parola	1	ong	0	no	AB24M21	24	M	2021-10-21_18h12.43.097	THAI_DOC	2021.2.3	Win32	60.18295619	0	48	48	48	1
m	1	0.9262						CULINA	np	6	0	baseline	500	nonparola	2	ong	0	no	AB24M21	24	M	2021-10-21_18h12.43.097	THAI_DOC	2021.2.3	Win32	60.18295619	0	49	49	49	1
z	1	0.6961						FALANGE	p	7	9	baseline	250	parola	1	ong	0	no	AB24M21	24	M	2021-10-21_18h12.43.097	THAI_DOC	2021.2.3	Win32	60.18295619	0	50	50	50	1
z	1	0.5777						PEDALE	p	6	16	baseline	500	parola	1	ong	0	no	AB24M21	24	M	2021-10-21_18h12.43.097	THAI_DOC	2021.2.3	Win32	60.18295619	0	51	51	51	1
m	1	0.7677						METARDO	np	7	0	baseline	500	nonparola	2	ong	0	no	AB24M21	24	M	2021-10-21_18h12.43.097	THAI_DOC	2021.2.3	Win32	60.18295619	0	52	52	52	1
z	1	0.5795						EMPORIO	p	7	3	baseline	250	parola	1	ong	0	no	AB24M21	24	M	2021-10-21_18h12.43.097	THAI_DOC	2021.2.3	Win32	60.18295619	0	53	53	53	1
m	1	0.716						TAPORE	np	6	0	baseline	0	nonparola	2	ong	0	no	AB24M21	24	M	2021-10-21_18h12.43.097	THAI_DOC	2021.2.3	Win32	60.18295619	0	54	54	54	1
m	1	0.752						DENTIDE	np	7	0	baseline	250	nonparola	2	ong	0	no	AB24M21	24	M	2021-10-21_18h12.43.097	THAI_DOC	2021.2.3	Win32	60.18295619	0	55	55	55	1
m	1	0.8634						SEPERTO	np	7	0	baseline	500	nonparola	2	ong	0	no	AB24M21	24	M	2021-10-21_18h12.43.097	THAI_DOC	2021.2.3	Win32	60.18295619	0	56	56	56	1
z	1	0.6308						MUCOSA	p	6	6	baseline	500	parola	1	ong	0	no	AB24M21	24	M	2021-10-21_18h12.43.097	THAI_DOC	2021.2.3	Win32	60.18295619	0	57	57	57	1
m	1	0.6616						BECULLA	np	7	0	baseline	250	nonparola	2	ong	0	no	AB24M21	24	M	2021-10-21_18h12.43.097	THAI_DOC	2021.2.3	Win32	60.18295619	0	58	58	58	1
z	1	0.9614						FUCINA	p	6	8	baseline	250	parola	1	ong	0	no	AB24M21	24	M	2021-10-21_18h12.43.097	THAI_DOC	2021.2.3	Win32	60.18295619	0	59	59	59	1
z	1	0.6468						ECLISSI	p	7	5	baseline	0	parola	1	ong	0	no	AB24M21	24	M	2021-10-21_18h12.43.097	THAI_DOC	2021.2.3	Win32	60.18295619	0	60	60	60	1
z	1	0.5436						TROFEO	p	6	23	baseline	250	parola	1	ong	0	no	AB24M21	24	M	2021-10-21_18h12.43.097	THAI_DOC	2021.2.3	Win32	60.18295619	0	61	61	61	1
z	1	0.5933						ROTTAME	p	7	7	baseline	0	parola	1	ong	0	no	AB24M21	24	M	2021-10-21_18h12.43.097	THAI_DOC	2021.2.3	Win32	60.18295619	0	62	62	62	1
m	1	0.8981						MENDOLO	np	7	0	baseline	500	nonparola	2	ong	0	no	AB24M21	24	M	2021-10-21_18h12.43.097	THAI_DOC	2021.2.3	Win32	60.18295619	0	63	63	63	1
m	1	0.748						ARSINE	np	6	0	baseline	250	nonparola	2	ong	0	no	AB24M21	24	M	2021-10-21_18h12.43.097	THAI_DOC	2021.2.3	Win32	60.18295619	0	64	64	64	1
z	1	0.6221						TISANA	p	6	7	baseline	0	parola	1	ong	0	no	AB24M21	24	M	2021-10-21_18h12.43.097	THAI_DOC	2021.2.3	Win32	60.18295619	0	65	65	65	1
m	1	0.6551						ORLINO	np	6	0	baseline	0	nonparola	2	ong	0	no	AB24M21	24	M	2021-10-21_18h12.43.097	THAI_DOC	2021.2.3	Win32	60.18295619	0	66	66	66	1
z	1	0.6764						ARINGA	p	6	9	baseline	500	parola	1	ong	0	no	AB24M21	24	M	2021-10-21_18h12.43.097	THAI_DOC	2021.2.3	Win32	60.18295619	0	67	67	67	1
m	1	0.7031						TENGINE	np	7	0	baseline	0	nonparola	2	ong	0	no	AB24M21	24	M	2021-10-21_18h12.43.097	THAI_DOC	2021.2.3	Win32	60.18295619	0	68	68	68	1
z	1	0.6336						ATTICO	p	6	6	baseline	500	parola	1	ong	0	no	AB24M21	24	M	2021-10-21_18h12.43.097	THAI_DOC	2021.2.3	Win32	60.18295619	0	69	69	69	1
m	1	0.8033						VENORE	np	6	0	baseline	250	nonparola	2	ong	0	no	AB24M21	24	M	2021-10-21_18h12.43.097	THAI_DOC	2021.2.3	Win32	60.18295619	0	70	70	70	1
z	1	0.714						DARSENA	p	7	9	baseline	0	parola	1	ong	0	no	AB24M21	24	M	2021-10-21_18h12.43.097	THAI_DOC	2021.2.3	Win32	60.18295619	0	71	71	71	1
m	1	1.0938						ALCIERE	np	7	0	baseline	250	nonparola	2	ong	0	no	AB24M21	24	M	2021-10-21_18h12.43.097	THAI_DOC	2021.2.3	Win32	60.18295619	0	72	72	72	1
m	1	0.8354						ENTIMO	np	6	0	baseline	0	nonparola	2	ong	0	no	AB24M21	24	M	2021-10-21_18h12.43.097	THAI_DOC	2021.2.3	Win32	60.18295619	0	73	73	73	1
z	1	0.7044						LIVIDO	p	6	8	baseline	500	parola	1	ong	0	no	AB24M21	24	M	2021-10-21_18h12.43.097	THAI_DOC	2021.2.3	Win32	60.18295619	0	74	74	74	1
z	1	0.6167						NAUSEA	p	6	15	baseline	0	parola	1	ong	0	no	AB24M21	24	M	2021-10-21_18h12.43.097	THAI_DOC	2021.2.3	Win32	60.18295619	0	75	75	75	1
m	1	1.1468						VERCACE	np	7	0	baseline	500	nonparola	2	ong	0	no	AB24M21	24	M	2021-10-21_18h12.43.097	THAI_DOC	2021.2.3	Win32	60.18295619	0	76	76	76	1
z	1	0.6705						COFANO	p	6	9	baseline	0	parola	1	ong	0	no	AB24M21	24	M	2021-10-21_18h12.43.097	THAI_DOC	2021.2.3	Win32	60.18295619	0	77	77	77	1
m	1	1.2846						USPICIO	np	7	0	baseline	250	nonparola	2	ong	0	no	AB24M21	24	M	2021-10-21_18h12.43.097	THAI_DOC	2021.2.3	Win32	60.18295619	0	78	78	78	1
z	1	0.7483						IMBUTO	p	6	9	baseline	0	parola	1	ong	0	no	AB24M21	24	M	2021-10-21_18h12.43.097	THAI_DOC	2021.2.3	Win32	60.18295619	0	79	79	79	1
m	1	0.7088						SADIVA	np	6	0	baseline	500	nonparola	2	ong	0	no	AB24M21	24	M	2021-10-21_18h12.43.097	THAI_DOC	2021.2.3	Win32	60.18295619	0	80	80	80	1
z	1	0.6821						BOZZOLO	p	7	7	baseline	0	parola	1	ong	0	no	AB24M21	24	M	2021-10-21_18h12.43.097	THAI_DOC	2021.2.3	Win32	60.18295619	0	81	81	81	1
m	1	0.6979						OMPICCIO	np	7	0	baseline	0	nonparola	2	ong	0	no	AB24M21	24	M	2021-10-21_18h12.43.097	THAI_DOC	2021.2.3	Win32	60.18295619	0	82	82	82	1
m	1	0.6697						LIMPONE	np	7	0	baseline	500	nonparola	2	ong	0	no	AB24M21	24	M	2021-10-21_18h12.43.097	THAI_DOC	2021.2.3	Win32	60.18295619	0	83	83	83	1
m	1	1.1113						NARCICO	np	7	0	baseline	250	nonparola	2	ong	0	no	AB24M21	24	M	2021-10-21_18h12.43.097	THAI_DOC	2021.2.3	Win32	60.18295619	0	84	84	84	1
z	1	0.7572						PASCOLO	p	7	7	baseline	0	parola	1	ong	0	no	AB24M21	24	M	2021-10-21_18h12.43.097	THAI_DOC	2021.2.3	Win32	60.18295619	0	85	85	85	1
m	1	0.834						INSOGNA	np	7	0	baseline	250	nonparola	2	ong	0	no	AB24M21	24	M	2021-10-21_18h12.43.097	THAI_DOC	2021.2.3	Win32	60.18295619	0	86	86	86	1
z	1	0.8529						PATINA	p	6	14	baseline	250	parola	1	ong	0	no	AB24M21	24	M	2021-10-21_18h12.43.097	THAI_DOC	2021.2.3	Win32	60.18295619	0	87	87	87	1
m	1	0.7854						ADOLTO	np	7	0	baseline	0	nonparola	2	ong	0	no	AB24M21	24	M	2021-10-21_18h12.43.097	THAI_DOC	2021.2.3	Win32	60.18295619	0	88	88	88	1
z	1	1.0509						UTENTE	p	6	34	baseline	0	parola	1	ong	0	no	AB24M21	24	M	2021-10-21_18h12.43.097	THAI_DOC	2021.2.3	Win32	60.18295619	0	89	89	89	1
m	1	0.8055						CIPELLA	np	7	0	baseline	500	nonparola	2	ong	0	no	AB24M21	24	M	2021-10-21_18h12.43.097	THAI_DOC	2021.2.3	Win32	60.18295619	0	90	90	90	1
z	1	0.6194						GINEPRO	p	7	10	baseline	0	parola	1	ong	0	no	AB24M21	24	M	2021-10-21_18h12.43.097	THAI_DOC	2021.2.3	Win32	60.18295619	0	91	91	91	1
m	1	0.8022						NONATO	np	6	0	baseline	500	nonparola	2	ong	0	no	AB24M21	24	M	2021-10-21_18h12.43.097	THAI_DOC	2021.2.3	Win32	60.18295619	0	92	92	92	1
z	1	0.6276						CALICE	p	6	10	baseline	0	parola	1	ong	0	no	AB24M21	24	M	2021-10-21_18h12.43.097	THAI_DOC	2021.2.3	Win32	60.18295619	0	93	93	93	1
z	1	0.64						TORACE	p	6	31	baseline	250	parola	1	ong	0	no	AB24M21	24	M	2021-10-21_18h12.43.097	THAI_DOC	2021.2.3	Win32	60.18295619	0	94	94	94	1
m	0	1.4851						REDINE	p	6	8	baseline	500	parola	1	ong	0	no	AB24M21	24	M	2021-10-21_18h12.43.097	THAI_DOC	2021.2.3	Win32	60.18295619	0	95	95	95	1
z	1	0.584						GOMITO	p	6	35	baseline	0	parola	1	ong	0	no	AB24M21	24	M	2021-10-21_18h12.43.097	THAI_DOC	2021.2.3	Win32	60.18295619	0	96	96	96	1
m	1	0.9016						INGENSO	np	7	0	baseline	500	nonparola	2	ong	0	no	AB24M21	24	M	2021-10-21_18h12.43.097	THAI_DOC	2021.2.3	Win32	60.18295619	0	97	97	97	1
m	1	0.6915						COVALLO	np	7	0	baseline	250	nonparola	2	ong	0	no	AB24M21	24	M	2021-10-21_18h12.43.097	THAI_DOC	2021.2.3	Win32	60.18295619	0	98	98	98	1
z	1	0.7604						MONACO	p	6	24	baseline	250	parola	1	ong	0	no	AB24M21	24	M	2021-10-21_18h12.43.097	THAI_DOC	2021.2.3	Win32	60.18295619	0	99	99	99	1
z	1	0.8633						DILUVIO	p	7	34	monitoring	0	parola	1	ong	0	no	AB24M21	24	M	2021-10-21_18h12.43.097	THAI_DOC	2021.2.3	Win32	60.18295619						0	0	0	0	1
m	1	0.8969						PADATO	np	6	0	monitoring	250	nonparola	2	ong	0	no	AB24M21	24	M	2021-10-21_18h12.43.097	THAI_DOC	2021.2.3	Win32	60.18295619						0	1	1	1	1
z	1	0.7307						STIVALE	p	7	10	monitoring	0	parola	1	ong	0	no	AB24M21	24	M	2021-10-21_18h12.43.097	THAI_DOC	2021.2.3	Win32	60.18295619						0	2	2	2	1
m	1	1.3287						BAMMINO	np	7	0	monitoring	0	nonparola	2	ong	0	no	AB24M21	24	M	2021-10-21_18h12.43.097	THAI_DOC	2021.2.3	Win32	60.18295619						0	3	3	3	1
m	1	1.064						NUDOLA	np	6	0	monitoring	250	nonparola	2	ong	0	no	AB24M21	24	M	2021-10-21_18h12.43.097	THAI_DOC	2021.2.3	Win32	60.18295619						0	4	4	4	1
z	1	0.9703						ZAMPINO	p	7	6	monitoring	500	parola	1	ong	0	no	AB24M21	24	M	2021-10-21_18h12.43.097	THAI_DOC	2021.2.3	Win32	60.18295619						0	5	5	5	1
z	1	0.8875						CALDAIA	p	7	12	monitoring	250	parola	1	ong	0	no	AB24M21	24	M	2021-10-21_18h12.43.097	THAI_DOC	2021.2.3	Win32	60.18295619						0	6	6	6	1
m	1	0.8678						FULGINE	np	7	0	monitoring	0	nonparola	2	ong	0	no	AB24M21	24	M	2021-10-21_18h12.43.097	THAI_DOC	2021.2.3	Win32	60.18295619						0	7	7	7	1
z	1	0.8548						URANIO	p	6	9	monitoring	250	parola	1	ong	0	no	AB24M21	24	M	2021-10-21_18h12.43.097	THAI_DOC	2021.2.3	Win32	60.18295619						0	8	8	8	1
m	1	0.7971						APISSO	np	6	0	monitoring	500	nonparola	2	ong	0	no	AB24M21	24	M	2021-10-21_18h12.43.097	THAI_DOC	2021.2.3	Win32	60.18295619						0	9	9	9	1
l	1	1.3297						CAGERMA	np	7	0	monitoring	0	l	2	pmcue	0	no	AB24M21	24	M	2021-10-21_18h12.43.097	THAI_DOC	2021.2.3	Win32	60.18295619						0	10	10	10	1
z	1	0.893						TAZZINA	p	7	10	monitoring	250	parola	1	ong	0	no	AB24M21	24	M	2021-10-21_18h12.43.097	THAI_DOC	2021.2.3	Win32	60.18295619						0	11	11	11	1
z	1	0.7804						VAPORE	p	6	40	monitoring	0	parola	1	ong	0	no	AB24M21	24	M	2021-10-21_18h12.43.097	THAI_DOC	2021.2.3	Win32	60.18295619						0	12	12	12	1
m	1	0.765						FEDORE	np	6	0	monitoring	250	nonparola	2	ong	0	no	AB24M21	24	M	2021-10-21_18h12.43.097	THAI_DOC	2021.2.3	Win32	60.18295619						0	13	13	13	1
z	1	0.8995						MONTONE	p	7	8	monitoring	250	parola	1	ong	0	no	AB24M21	24	M	2021-10-21_18h12.43.097	THAI_DOC	2021.2.3	Win32	60.18295619						0	14	14	14	1
m	1	0.9174						CANEZZA	np	7	0	monitoring	0	nonparola	2	ong	0	no	AB24M21	24	M	2021-10-21_18h12.43.097	THAI_DOC	2021.2.3	Win32	60.18295619						0	15	15	15	1
m	1	0.8987						RAGINA	np	6	0	monitoring	250	nonparola	2	ong	0	no	AB24M21	24	M	2021-10-21_18h12.43.097	THAI_DOC	2021.2.3	Win32	60.18295619						0	16	16	16	1
z	1	0.7948						AGNELLO	p	7	17	monitoring	250	parola	1	ong	0	no	AB24M21	24	M	2021-10-21_18h12.43.097	THAI_DOC	2021.2.3	Win32	60.18295619						0	17	17	17	1
m	1	0.8959						PINARIO	np	7	0	monitoring	250	nonparola	2	ong	0	no	AB24M21	24	M	2021-10-21_18h12.43.097	THAI_DOC	2021.2.3	Win32	60.18295619						0	18	18	18	1
m	1	0.9264						INDANO	np	6	0	monitoring	500	nonparola	2	ong	0	no	AB24M21	24	M	2021-10-21_18h12.43.097	THAI_DOC	2021.2.3	Win32	60.18295619						0	19	19	19	1
z	1	0.9765						BISTURI	p	7	8	monitoring	250	parola	1	ong	0	no	AB24M21	24	M	2021-10-21_18h12.43.097	THAI_DOC	2021.2.3	Win32	60.18295619						0	20	20	20	1
m	1	0.9251						SECONTO	np	7	0	monitoring	250	nonparola	2	ong	0	no	AB24M21	24	M	2021-10-21_18h12.43.097	THAI_DOC	2021.2.3	Win32	60.18295619						0	21	21	21	1
l	1	1.0345						POMATA	p	6	0	monitoring	500	l	1	pmcue	0	no	AB24M21	24	M	2021-10-21_18h12.43.097	THAI_DOC	2021.2.3	Win32	60.18295619						0	22	22	22	1
m	1	1.287						UMETTA	np	6	0	monitoring	250	nonparola	2	ong	0	no	AB24M21	24	M	2021-10-21_18h12.43.097	THAI_DOC	2021.2.3	Win32	60.18295619						0	23	23	23	1
z	1	0.9959						FRUSCIO	p	7	9	monitoring	0	parola	1	ong	0	no	AB24M21	24	M	2021-10-21_18h12.43.097	THAI_DOC	2021.2.3	Win32	60.18295619						0	24	24	24	1
z	1	0.8246						ORDIGNO	p	7	15	monitoring	250	parola	1	ong	0	no	AB24M21	24	M	2021-10-21_18h12.43.097	THAI_DOC	2021.2.3	Win32	60.18295619						0	25	25	25	1
m	1	1.4963						METALO	np	6	0	monitoring	0	nonparola	2	ong	0	no	AB24M21	24	M	2021-10-21_18h12.43.097	THAI_DOC	2021.2.3	Win32	60.18295619						0	26	26	26	1
m	1	1.0337						GAVERA	np	6	0	monitoring	500	nonparola	2	ong	0	no	AB24M21	24	M	2021-10-21_18h12.43.097	THAI_DOC	2021.2.3	Win32	60.18295619						0	27	27	27	1
z	1	0.9303						INSERTO	p	7	9	monitoring	0	parola	1	ong	0	no	AB24M21	24	M	2021-10-21_18h12.43.097	THAI_DOC	2021.2.3	Win32	60.18295619						0	28	28	28	1
z	1	0.7145						VICARIO	p	7	9	monitoring	500	parola	1	ong	0	no	AB24M21	24	M	2021-10-21_18h12.43.097	THAI_DOC	2021.2.3	Win32	60.18295619						0	29	29	29	1
m	1	1.429						ACENDA	np	6	0	monitoring	0	nonparola	2	ong	0	no	AB24M21	24	M	2021-10-21_18h12.43.097	THAI_DOC	2021.2.3	Win32	60.18295619						0	30	30	30	1
z	1	0.8333						DECADE	p	6	7	monitoring	0	parola	1	ong	0	no	AB24M21	24	M	2021-10-21_18h12.43.097	THAI_DOC	2021.2.3	Win32	60.18295619						0	31	31	31	1
m	1	0.848						PALETE	np	6	0	monitoring	500	nonparola	2	ong	0	no	AB24M21	24	M	2021-10-21_18h12.43.097	THAI_DOC	2021.2.3	Win32	60.18295619						0	32	32	32	1
z	1	0.7146						SENAPE	p	6	17	monitoring	500	parola	1	ong	0	no	AB24M21	24	M	2021-10-21_18h12.43.097	THAI_DOC	2021.2.3	Win32	60.18295619						0	33	33	33	1
m	1	1.1586						TENTONO	np	7	0	monitoring	0	nonparola	2	ong	0	no	AB24M21	24	M	2021-10-21_18h12.43.097	THAI_DOC	2021.2.3	Win32	60.18295619						0	34	34	34	1
l	1	0.8686						MANICO	p	6	12	monitoring	0	l	1	pmcue	0	no	AB24M21	24	M	2021-10-21_18h12.43.097	THAI_DOC	2021.2.3	Win32	60.18295619						0	35	35	35	1
z	1	0.7806						GETTONE	p	7	5	monitoring	250	parola	1	ong	0	no	AB24M21	24	M	2021-10-21_18h12.43.097	THAI_DOC	2021.2.3	Win32	60.18295619						0	36	36	36	1
m	1	0.9929						CALERA	np	6	0	monitoring	500	nonparola	2	ong	0	no	AB24M21	24	M	2021-10-21_18h12.43.097	THAI_DOC	2021.2.3	Win32	60.18295619						0	37	37	37	1
z	1	1.0949						USTIONE	p	7	20	monitoring	500	parola	1	ong	0	no	AB24M21	24	M	2021-10-21_18h12.43.097	THAI_DOC	2021.2.3	Win32	60.18295619						0	38	38	38	1
z	1	1.5795						LEGNAME	p	7	7	monitoring	0	parola	1	ong	0	no	AB24M21	24	M	2021-10-21_18h12.43.097	THAI_DOC	2021.2.3	Win32	60.18295619						0	39	39	39	1
m	1	1.154						MODIVO	np	6	0	monitoring	0	nonparola	2	ong	0	no	AB24M21	24	M	2021-10-21_18h12.43.097	THAI_DOC	2021.2.3	Win32	60.18295619						0	40	40	40	1
z	1	0.7359						RADURA	p	6	9	monitoring	0	parola	1	ong	0	no	AB24M21	24	M	2021-10-21_18h12.43.097	THAI_DOC	2021.2.3	Win32	60.18295619						0	41	41	41	1
m	1	0.8292						TUANTO	np	6	0	monitoring	250	nonparola	2	ong	0	no	AB24M21	24	M	2021-10-21_18h12.43.097	THAI_DOC	2021.2.3	Win32	60.18295619						0	42	42	42	1
z	1	0.8097						PICCONE	p	7	11	monitoring	0	parola	1	ong	0	no	AB24M21	24	M	2021-10-21_18h12.43.097	THAI_DOC	2021.2.3	Win32	60.18295619						0	43	43	43	1
m	1	0.9026						LACREME	np	7	0	monitoring	250	nonparola	2	ong	0	no	AB24M21	24	M	2021-10-21_18h12.43.097	THAI_DOC	2021.2.3	Win32	60.18295619						0	44	44	44	1
m	1	1.1349						DILITTA	np	7	0	monitoring	500	nonparola	2	ong	0	no	AB24M21	24	M	2021-10-21_18h12.43.097	THAI_DOC	2021.2.3	Win32	60.18295619						0	45	45	45	1
l	1	0.9985						TOMANTE	np	7	0	monitoring	0	l	2	pmcue	0	no	AB24M21	24	M	2021-10-21_18h12.43.097	THAI_DOC	2021.2.3	Win32	60.18295619						0	46	46	46	1
z	1	1.1267						OTTONE	p	6	17	monitoring	500	parola	1	ong	0	no	AB24M21	24	M	2021-10-21_18h12.43.097	THAI_DOC	2021.2.3	Win32	60.18295619						0	47	47	47	1
z	1	0.9369						GAZEBO	p	6	8	monitoring	0	parola	1	ong	0	no	AB24M21	24	M	2021-10-21_18h12.43.097	THAI_DOC	2021.2.3	Win32	60.18295619						0	48	48	48	1
m	1	0.8124						NENICO	np	6	0	monitoring	250	nonparola	2	ong	0	no	AB24M21	24	M	2021-10-21_18h12.43.097	THAI_DOC	2021.2.3	Win32	60.18295619						0	49	49	49	1
z	1	0.9665						ARPIONE	p	7	12	monitoring	250	parola	1	ong	0	no	AB24M21	24	M	2021-10-21_18h12.43.097	THAI_DOC	2021.2.3	Win32	60.18295619						0	50	50	50	1
m	1	0.8028						VANIGIA	np	7	0	monitoring	500	nonparola	2	ong	0	no	AB24M21	24	M	2021-10-21_18h12.43.097	THAI_DOC	2021.2.3	Win32	60.18295619						0	51	51	51	1
m	1	0.9293						EBLISSE	np	7	0	monitoring	0	nonparola	2	ong	0	no	AB24M21	24	M	2021-10-21_18h12.43.097	THAI_DOC	2021.2.3	Win32	60.18295619						0	52	52	52	1
z	1	0.7706						CARTINA	p	7	13	monitoring	250	parola	1	ong	0	no	AB24M21	24	M	2021-10-21_18h12.43.097	THAI_DOC	2021.2.3	Win32	60.18295619						0	53	53	53	1
m	1	0.6872						TECITA	np	6	0	monitoring	500	nonparola	2	ong	0	no	AB24M21	24	M	2021-10-21_18h12.43.097	THAI_DOC	2021.2.3	Win32	60.18295619						0	54	54	54	1
z	1	1.2171						FELINO	p	6	9	monitoring	500	parola	1	ong	0	no	AB24M21	24	M	2021-10-21_18h12.43.097	THAI_DOC	2021.2.3	Win32	60.18295619						0	55	55	55	1
m	1	1.3826						GINEVRO	np	7	0	monitoring	250	nonparola	2	ong	0	no	AB24M21	24	M	2021-10-21_18h12.43.097	THAI_DOC	2021.2.3	Win32	60.18295619						0	56	56	56	1
m	1	0.9142						ELANCO	np	6	0	monitoring	250	nonparola	2	ong	0	no	AB24M21	24	M	2021-10-21_18h12.43.097	THAI_DOC	2021.2.3	Win32	60.18295619						0	57	57	57	1
z	1	0.783						BIDONE	p	6	13	monitoring	0	parola	1	ong	0	no	AB24M21	24	M	2021-10-21_18h12.43.097	THAI_DOC	2021.2.3	Win32	60.18295619						0	58	58	58	1
z	1	1.1442						LEMURE	p	6	3	monitoring	500	parola	1	ong	0	no	AB24M21	24	M	2021-10-21_18h12.43.097	THAI_DOC	2021.2.3	Win32	60.18295619						0	59	59	59	1
l	1	0.9131						SAGOMA	p	6	0	monitoring	250	l	1	pmcue	0	no	AB24M21	24	M	2021-10-21_18h12.43.097	THAI_DOC	2021.2.3	Win32	60.18295619						0	60	60	60	1
z	1	0.6713						REPERTO	p	7	7	monitoring	0	parola	1	ong	0	no	AB24M21	24	M	2021-10-21_18h12.43.097	THAI_DOC	2021.2.3	Win32	60.18295619						0	61	61	61	1
m	1	0.9955						MIDULLO	np	7	0	monitoring	250	nonparola	2	ong	0	no	AB24M21	24	M	2021-10-21_18h12.43.097	THAI_DOC	2021.2.3	Win32	60.18295619						0	62	62	62	1
m	1	1.1687						DANNOLA	np	7	0	monitoring	500	nonparola	2	ong	0	no	AB24M21	24	M	2021-10-21_18h12.43.097	THAI_DOC	2021.2.3	Win32	60.18295619						0	63	63	63	1
z	1	0.7285						ORFANO	p	6	9	monitoring	500	parola	1	ong	0	no	AB24M21	24	M	2021-10-21_18h12.43.097	THAI_DOC	2021.2.3	Win32	60.18295619						0	64	64	64	1
m	1	0.9129						BANENA	np	6	0	monitoring	250	nonparola	2	ong	0	no	AB24M21	24	M	2021-10-21_18h12.43.097	THAI_DOC	2021.2.3	Win32	60.18295619						0	65	65	65	1
m	1	1.0997						FERPATA	np	7	0	monitoring	0	nonparola	2	ong	0	no	AB24M21	24	M	2021-10-21_18h12.43.097	THAI_DOC	2021.2.3	Win32	60.18295619						0	66	66	66	1
z	1	0.7222						NEURONE	p	7	11	monitoring	250	parola	1	ong	0	no	AB24M21	24	M	2021-10-21_18h12.43.097	THAI_DOC	2021.2.3	Win32	60.18295619						0	67	67	67	1
m	1	0.9804						LATTERA	np	7	0	monitoring	500	nonparola	2	ong	0	no	AB24M21	24	M	2021-10-21_18h12.43.097	THAI_DOC	2021.2.3	Win32	60.18295619						0	68	68	68	1
m	1	0.9809						GESIONE	np	7	0	monitoring	500	nonparola	2	ong	0	no	AB24M21	24	M	2021-10-21_18h12.43.097	THAI_DOC	2021.2.3	Win32	60.18295619						0	69	69	69	1
z	1	0.713						PEDANA	p	6	18	monitoring	500	parola	1	ong	0	no	AB24M21	24	M	2021-10-21_18h12.43.097	THAI_DOC	2021.2.3	Win32	60.18295619						0	70	70	70	1
l	1	1.1946						MACIATA	np	7	0	monitoring	500	l	2	pmcue	0	no	AB24M21	24	M	2021-10-21_18h12.43.097	THAI_DOC	2021.2.3	Win32	60.18295619						0	71	71	71	1
m	1	0.8786						FIOLINO	np	7	0	monitoring	250	nonparola	2	ong	0	no	AB24M21	24	M	2021-10-21_18h12.43.097	THAI_DOC	2021.2.3	Win32	60.18295619						0	72	72	72	1
z	1	0.7287						INGORGO	p	7	16	monitoring	0	parola	1	ong	0	no	AB24M21	24	M	2021-10-21_18h12.43.097	THAI_DOC	2021.2.3	Win32	60.18295619						0	73	73	73	1
m	1	0.8021						IMPORO	np	6	0	monitoring	250	nonparola	2	ong	0	no	AB24M21	24	M	2021-10-21_18h12.43.097	THAI_DOC	2021.2.3	Win32	60.18295619						0	74	74	74	1
z	1	0.8191						NOBILE	p	6	29	monitoring	500	parola	1	ong	0	no	AB24M21	24	M	2021-10-21_18h12.43.097	THAI_DOC	2021.2.3	Win32	60.18295619						0	75	75	75	1
z	1	0.8343						MINIERA	p	7	19	monitoring	500	parola	1	ong	0	no	AB24M21	24	M	2021-10-21_18h12.43.097	THAI_DOC	2021.2.3	Win32	60.18295619						0	76	76	76	1
m	1	0.9295						ALLARVE	np	7	0	monitoring	500	nonparola	2	ong	0	no	AB24M21	24	M	2021-10-21_18h12.43.097	THAI_DOC	2021.2.3	Win32	60.18295619						0	77	77	77	1
m	1	1.178						DIBANO	np	6	0	monitoring	250	nonparola	2	ong	0	no	AB24M21	24	M	2021-10-21_18h12.43.097	THAI_DOC	2021.2.3	Win32	60.18295619						0	78	78	78	1
z	1	0.9789						FAGOTTO	p	7	7	monitoring	0	parola	1	ong	0	no	AB24M21	24	M	2021-10-21_18h12.43.097	THAI_DOC	2021.2.3	Win32	60.18295619						0	79	79	79	1
z	1	1.1299						PALUDE	p	6	13	monitoring	0	parola	1	ong	0	no	AB24M21	24	M	2021-10-21_18h12.43.097	THAI_DOC	2021.2.3	Win32	60.18295619						0	80	80	80	1
m	1	0.869						MUDINO	np	6	0	monitoring	500	nonparola	2	ong	0	no	AB24M21	24	M	2021-10-21_18h12.43.097	THAI_DOC	2021.2.3	Win32	60.18295619						0	81	81	81	1
m	1	0.9377						ESTEBA	np	6	0	monitoring	500	nonparola	2	ong	0	no	AB24M21	24	M	2021-10-21_18h12.43.097	THAI_DOC	2021.2.3	Win32	60.18295619						0	82	82	82	1
l	1	0.8465						MANTIDE	p	7	9	monitoring	250	l	1	pmcue	0	no	AB24M21	24	M	2021-10-21_18h12.43.097	THAI_DOC	2021.2.3	Win32	60.18295619						0	83	83	83	1
z	1	0.6948						UVETTA	p	6	11	monitoring	500	parola	1	ong	0	no	AB24M21	24	M	2021-10-21_18h12.43.097	THAI_DOC	2021.2.3	Win32	60.18295619						0	84	84	84	1
z	1	0.7117						ESILIO	p	6	41	monitoring	250	parola	1	ong	0	no	AB24M21	24	M	2021-10-21_18h12.43.097	THAI_DOC	2021.2.3	Win32	60.18295619						0	85	85	85	1
m	1	1.0205						RECRUTA	np	7	0	monitoring	500	nonparola	2	ong	0	no	AB24M21	24	M	2021-10-21_18h12.43.097	THAI_DOC	2021.2.3	Win32	60.18295619						0	86	86	86	1
z	1	0.8955						TIMONE	p	7	31	monitoring	250	parola	1	ong	0	no	AB24M21	24	M	2021-10-21_18h12.43.097	THAI_DOC	2021.2.3	Win32	60.18295619						0	87	87	87	1
z	1	0.8303						CAVOLO	p	6	13	monitoring	0	parola	1	ong	0	no	AB24M21	24	M	2021-10-21_18h12.43.097	THAI_DOC	2021.2.3	Win32	60.18295619						0	88	88	88	1
m	1	0.8677						NOTTARE	np	7	0	monitoring	500	nonparola	2	ong	0	no	AB24M21	24	M	2021-10-21_18h12.43.097	THAI_DOC	2021.2.3	Win32	60.18295619						0	89	89	89	1
z	1	1.486						LICHENE	p	7	7	monitoring	0	parola	1	ong	0	no	AB24M21	24	M	2021-10-21_18h12.43.097	THAI_DOC	2021.2.3	Win32	60.18295619						0	90	90	90	1
m	1	0.813						PUSTINO	np	7	0	monitoring	500	nonparola	2	ong	0	no	AB24M21	24	M	2021-10-21_18h12.43.097	THAI_DOC	2021.2.3	Win32	60.18295619						0	91	91	91	1
z	1	1.0617						MULINO	p	6	7	monitoring	0	parola	1	ong	0	no	AB24M21	24	M	2021-10-21_18h12.43.097	THAI_DOC	2021.2.3	Win32	60.18295619						0	92	92	92	1
m	1	1.1454						VAROLO	np	6	0	monitoring	0	nonparola	2	ong	0	no	AB24M21	24	M	2021-10-21_18h12.43.097	THAI_DOC	2021.2.3	Win32	60.18295619						0	93	93	93	1
z	0	0.8119						ENIGMA	p	6	9	monitoring	500	l	1	pmcue	0	no	AB24M21	24	M	2021-10-21_18h12.43.097	THAI_DOC	2021.2.3	Win32	60.18295619						0	94	94	94	1
z	1	1.5792						NARICE	p	6	15	monitoring	250	parola	1	ong	0	no	AB24M21	24	M	2021-10-21_18h12.43.097	THAI_DOC	2021.2.3	Win32	60.18295619						0	95	95	95	1
m	1	1.2887						CAVIDE	np	6	0	monitoring	500	nonparola	2	ong	0	no	AB24M21	24	M	2021-10-21_18h12.43.097	THAI_DOC	2021.2.3	Win32	60.18295619						0	96	96	96	1
m	1	1.5529						VOLACE	np	6	0	monitoring	0	nonparola	2	ong	0	no	AB24M21	24	M	2021-10-21_18h12.43.097	THAI_DOC	2021.2.3	Win32	60.18295619						0	97	97	97	1
m	1	1.5116						SADICE	np	6	0	monitoring	0	nonparola	2	ong	0	no	AB24M21	24	M	2021-10-21_18h12.43.097	THAI_DOC	2021.2.3	Win32	60.18295619						0	98	98	98	1
z	1	0.68						VORTICE	p	7	14	monitoring	250	parola	1	ong	0	no	AB24M21	24	M	2021-10-21_18h12.43.097	THAI_DOC	2021.2.3	Win32	60.18295619						0	99	99	99	1
																			AB24M21	24	M	2021-10-21_18h12.43.097	THAI_DOC	2021.2.3	Win32	60.18295619											y	1	5.0569	n	1	3.2211	n	1	1.8069
