# Supplementary material for: Thinking about it: the impact of COVID-19-related stimuli on prospective memory
Source: PeerJ. 2023 Nov 16;11:e16389. doi: 10.7717/peerj.16389 (PMC10657566; doi:10.7717/peerj.16389)
Supplement: Supplemental Information 4 — The raw data from both the task and the questionnaire. Both folders are divided in the three conditions (COV, DOC, and NEGA) depending on the presented video clip. [file peerj-11-16389-s004.zip › Data/RAW_Data_Task/DOC_version/RL22F26_doc.csv]

trial_key.keys	trial_key.corr	trial_key.rt	trials_loop_practice.thisRepN	trials_loop_practice.thisTrialN	trials_loop_practice.thisN	trials_loop_practice.thisIndex	trials_loop_practice.ran	stimolo	parolanonparola	lunghezza	frequenza	blocco	jitter	rispcorr	StimTrig	stim_type	stimulus_after	underline	ID_Soggetto*	Età*	Sesso	date	expName	psychopyVersion	OS	frameRate	trials_loop_baseline.thisRepN	trials_loop_baseline.thisTrialN	trials_loop_baseline.thisN	trials_loop_baseline.thisIndex	trials_loop_baseline.ran	trials_loop_attention.thisRepN	trials_loop_attention.thisTrialN	trials_loop_attention.thisN	trials_loop_attention.thisIndex	trials_loop_attention.ran	neutral1_key.keys	neutral1_key.corr	neutral1_key.rt	neutral1_key_2.keys	neutral1_key_2.corr	neutral1_key_2.rt	neutral1_key_3.keys	neutral1_key_3.corr	neutral1_key_3.rt
z	1	0.6389	0	0	0	0	1	ARANCIA	p	7	31	practice	500	parola	1	ong	0	no	RL22F26	22	F	2021-10-26_13h47.41.459	THAI_DOC	2021.2.3	Win32	59.49901827
z	0	1.6426	0	1	1	1	1	RECINA	np	6	0	practice	500	nonparola	2	ong	0	no	RL22F26	22	F	2021-10-26_13h47.41.459	THAI_DOC	2021.2.3	Win32	59.49901827
m	1	0.9995	0	2	2	2	1	TUCCANA	np	7	0	practice	250	nonparola	2	ong	0	no	RL22F26	22	F	2021-10-26_13h47.41.459	THAI_DOC	2021.2.3	Win32	59.49901827
z	1	0.6417	0	3	3	3	1	PETTINE	p	7	1	practice	0	parola	1	ong	0	no	RL22F26	22	F	2021-10-26_13h47.41.459	THAI_DOC	2021.2.3	Win32	59.49901827
m	1	1.89	0	4	4	4	1	INFITO	np	6	0	practice	500	nonparola	2	ong	0	no	RL22F26	22	F	2021-10-26_13h47.41.459	THAI_DOC	2021.2.3	Win32	59.49901827
z	1	0.5979	0	5	5	5	1	GIUDICE	p	7	374	practice	500	parola	1	ong	0	no	RL22F26	22	F	2021-10-26_13h47.41.459	THAI_DOC	2021.2.3	Win32	59.49901827
z	1	0.9323	0	6	6	6	1	VOLANTE	p	7	89	practice	0	parola	1	ong	0	no	RL22F26	22	F	2021-10-26_13h47.41.459	THAI_DOC	2021.2.3	Win32	59.49901827
m	1	0.9115	0	7	7	7	1	CUBELA	np	6	0	practice	250	nonparola	2	ong	0	no	RL22F26	22	F	2021-10-26_13h47.41.459	THAI_DOC	2021.2.3	Win32	59.49901827
m	1	1.1404	0	8	8	8	1	LUGGINE	np	7	0	practice	0	nonparola	2	ong	0	no	RL22F26	22	F	2021-10-26_13h47.41.459	THAI_DOC	2021.2.3	Win32	59.49901827
z	1	0.6511	0	9	9	9	1	DISEGNO	p	7	201	practice	0	parola	1	ong	0	no	RL22F26	22	F	2021-10-26_13h47.41.459	THAI_DOC	2021.2.3	Win32	59.49901827
z	1	1.1069						RELITTO	p	7	8	baseline	500	parola	1	ong	0	no	RL22F26	22	F	2021-10-26_13h47.41.459	THAI_DOC	2021.2.3	Win32	59.49901827	0	0	0	0	1
z	1	0.9188						GERANIO	p	7	12	baseline	250	parola	1	ong	0	no	RL22F26	22	F	2021-10-26_13h47.41.459	THAI_DOC	2021.2.3	Win32	59.49901827	0	1	1	1	1
m	1	1.0601						VANANGA	np	7	0	baseline	0	nonparola	2	ong	0	no	RL22F26	22	F	2021-10-26_13h47.41.459	THAI_DOC	2021.2.3	Win32	59.49901827	0	2	2	2	1
z	1	1.0171						NATICA	p	6	5	baseline	250	parola	1	ong	0	no	RL22F26	22	F	2021-10-26_13h47.41.459	THAI_DOC	2021.2.3	Win32	59.49901827	0	3	3	3	1
m	1	0.8026						USTELLO	np	7	0	baseline	500	nonparola	2	ong	0	no	RL22F26	22	F	2021-10-26_13h47.41.459	THAI_DOC	2021.2.3	Win32	59.49901827	0	4	4	4	1
z	1	1.1533						METANO	p	6	17	baseline	250	parola	1	ong	0	no	RL22F26	22	F	2021-10-26_13h47.41.459	THAI_DOC	2021.2.3	Win32	59.49901827	0	5	5	5	1
m	1	1.168						FIURIA	np	6	0	baseline	500	nonparola	2	ong	0	no	RL22F26	22	F	2021-10-26_13h47.41.459	THAI_DOC	2021.2.3	Win32	59.49901827	0	6	6	6	1
z	1	0.8175						SUGHERO	p	7	5	baseline	250	parola	1	ong	0	no	RL22F26	22	F	2021-10-26_13h47.41.459	THAI_DOC	2021.2.3	Win32	59.49901827	0	7	7	7	1
m	1	1.2846						PIROTA	np	6	0	baseline	250	nonparola	2	ong	0	no	RL22F26	22	F	2021-10-26_13h47.41.459	THAI_DOC	2021.2.3	Win32	59.49901827	0	8	8	8	1
m	1	0.9397						BAMBORA	np	7	0	baseline	0	nonparola	2	ong	0	no	RL22F26	22	F	2021-10-26_13h47.41.459	THAI_DOC	2021.2.3	Win32	59.49901827	0	9	9	9	1
z	1	0.7259						PETALO	p	6	27	baseline	250	parola	1	ong	0	no	RL22F26	22	F	2021-10-26_13h47.41.459	THAI_DOC	2021.2.3	Win32	59.49901827	0	10	10	10	1
z	1	0.9029						ELMETTO	p	7	5	baseline	0	parola	1	ong	0	no	RL22F26	22	F	2021-10-26_13h47.41.459	THAI_DOC	2021.2.3	Win32	59.49901827	0	11	11	11	1
m	1	0.9875						DOBILE	np	6	0	baseline	250	nonparola	2	ong	0	no	RL22F26	22	F	2021-10-26_13h47.41.459	THAI_DOC	2021.2.3	Win32	59.49901827	0	12	12	12	1
z	1	1.0879						BAVERO	p	6	7	baseline	0	parola	1	ong	0	no	RL22F26	22	F	2021-10-26_13h47.41.459	THAI_DOC	2021.2.3	Win32	59.49901827	0	13	13	13	1
z	1	0.7677						VALENZA	p	7	10	baseline	500	parola	1	ong	0	no	RL22F26	22	F	2021-10-26_13h47.41.459	THAI_DOC	2021.2.3	Win32	59.49901827	0	14	14	14	1
m	1	0.7608						ORDONE	np	6	0	baseline	250	nonparola	2	ong	0	no	RL22F26	22	F	2021-10-26_13h47.41.459	THAI_DOC	2021.2.3	Win32	59.49901827	0	15	15	15	1
m	1	1.0605						TERPONE	np	7	0	baseline	250	nonparola	2	ong	0	no	RL22F26	22	F	2021-10-26_13h47.41.459	THAI_DOC	2021.2.3	Win32	59.49901827	0	16	16	16	1
z	1	0.5591						INCHINO	p	7	10	baseline	250	parola	1	ong	0	no	RL22F26	22	F	2021-10-26_13h47.41.459	THAI_DOC	2021.2.3	Win32	59.49901827	0	17	17	17	1
z	1	0.6665						ETTARO	p	6	31	baseline	0	parola	1	ong	0	no	RL22F26	22	F	2021-10-26_13h47.41.459	THAI_DOC	2021.2.3	Win32	59.49901827	0	18	18	18	1
m	1	0.6742						LUVACA	np	6	0	baseline	250	nonparola	2	ong	0	no	RL22F26	22	F	2021-10-26_13h47.41.459	THAI_DOC	2021.2.3	Win32	59.49901827	0	19	19	19	1
z	1	0.5034						DUETTO	p	6	23	baseline	500	parola	1	ong	0	no	RL22F26	22	F	2021-10-26_13h47.41.459	THAI_DOC	2021.2.3	Win32	59.49901827	0	20	20	20	1
m	1	0.9047						PUPILE	np	6	0	baseline	250	nonparola	2	ong	0	no	RL22F26	22	F	2021-10-26_13h47.41.459	THAI_DOC	2021.2.3	Win32	59.49901827	0	21	21	21	1
m	1	0.6932						STOVACO	np	7	0	baseline	0	nonparola	2	ong	0	no	RL22F26	22	F	2021-10-26_13h47.41.459	THAI_DOC	2021.2.3	Win32	59.49901827	0	22	22	22	1
z	1	0.7934						BARILE	p	6	7	baseline	500	parola	1	ong	0	no	RL22F26	22	F	2021-10-26_13h47.41.459	THAI_DOC	2021.2.3	Win32	59.49901827	0	23	23	23	1
m	1	0.8342						RANAIO	np	6	0	baseline	250	nonparola	2	ong	0	no	RL22F26	22	F	2021-10-26_13h47.41.459	THAI_DOC	2021.2.3	Win32	59.49901827	0	24	24	24	1
z	1	0.5228						CAVERNA	p	7	14	baseline	250	parola	1	ong	0	no	RL22F26	22	F	2021-10-26_13h47.41.459	THAI_DOC	2021.2.3	Win32	59.49901827	0	25	25	25	1
m	1	0.82						ROTOIA	np	7	0	baseline	500	nonparola	2	ong	0	no	RL22F26	22	F	2021-10-26_13h47.41.459	THAI_DOC	2021.2.3	Win32	59.49901827	0	26	26	26	1
z	1	0.9213						ALTURA	p	6	8	baseline	500	parola	1	ong	0	no	RL22F26	22	F	2021-10-26_13h47.41.459	THAI_DOC	2021.2.3	Win32	59.49901827	0	27	27	27	1
z	1	0.4708						DIPINTO	p	7	21	baseline	0	parola	1	ong	0	no	RL22F26	22	F	2021-10-26_13h47.41.459	THAI_DOC	2021.2.3	Win32	59.49901827	0	28	28	28	1
z	1	0.5016						LEGUME	p	6	11	baseline	250	parola	1	ong	0	no	RL22F26	22	F	2021-10-26_13h47.41.459	THAI_DOC	2021.2.3	Win32	59.49901827	0	29	29	29	1
m	1	0.7043						FEDINO	np	6	0	baseline	500	nonparola	2	ong	0	no	RL22F26	22	F	2021-10-26_13h47.41.459	THAI_DOC	2021.2.3	Win32	59.49901827	0	30	30	30	1
z	1	0.5018						MENSOLA	p	7	7	baseline	0	parola	1	ong	0	no	RL22F26	22	F	2021-10-26_13h47.41.459	THAI_DOC	2021.2.3	Win32	59.49901827	0	31	31	31	1
m	1	0.6021						ALCUME	np	6	0	baseline	500	nonparola	2	ong	0	no	RL22F26	22	F	2021-10-26_13h47.41.459	THAI_DOC	2021.2.3	Win32	59.49901827	0	32	32	32	1
z	1	0.571						INNESTO	p	6	13	baseline	0	parola	1	ong	0	no	RL22F26	22	F	2021-10-26_13h47.41.459	THAI_DOC	2021.2.3	Win32	59.49901827	0	33	33	33	1
m	1	0.6423						LAVENDA	np	7	0	baseline	0	nonparola	2	ong	0	no	RL22F26	22	F	2021-10-26_13h47.41.459	THAI_DOC	2021.2.3	Win32	59.49901827	0	34	34	34	1
m	0	1.2051						SLAVINA	p	7	5	baseline	500	parola	1	ong	0	no	RL22F26	22	F	2021-10-26_13h47.41.459	THAI_DOC	2021.2.3	Win32	59.49901827	0	35	35	35	1
z	1	0.5703						ORMONE	p	6	6	baseline	500	parola	1	ong	0	no	RL22F26	22	F	2021-10-26_13h47.41.459	THAI_DOC	2021.2.3	Win32	59.49901827	0	36	36	36	1
m	1	0.9695						UMIONE	np	6	0	baseline	0	nonparola	2	ong	0	no	RL22F26	22	F	2021-10-26_13h47.41.459	THAI_DOC	2021.2.3	Win32	59.49901827	0	37	37	37	1
z	1	0.5684						SALAME	p	6	14	baseline	0	parola	1	ong	0	no	RL22F26	22	F	2021-10-26_13h47.41.459	THAI_DOC	2021.2.3	Win32	59.49901827	0	38	38	38	1
m	1	1.0512						GANDOLA	np	7	0	baseline	500	nonparola	2	ong	0	no	RL22F26	22	F	2021-10-26_13h47.41.459	THAI_DOC	2021.2.3	Win32	59.49901827	0	39	39	39	1
m	1	1.0896						DIGEGNO	np	7	0	baseline	500	nonparola	2	ong	0	no	RL22F26	22	F	2021-10-26_13h47.41.459	THAI_DOC	2021.2.3	Win32	59.49901827	0	40	40	40	1
m	1	1.1997						BACRECA	np	7	0	baseline	0	nonparola	2	ong	0	no	RL22F26	22	F	2021-10-26_13h47.41.459	THAI_DOC	2021.2.3	Win32	59.49901827	0	41	41	41	1
m	0	0.9096						RUDERE	p	6	8	baseline	250	parola	1	ong	0	no	RL22F26	22	F	2021-10-26_13h47.41.459	THAI_DOC	2021.2.3	Win32	59.49901827	0	42	42	42	1
m	1	1.1671						OSCITE	np	6	0	baseline	250	nonparola	2	ong	0	no	RL22F26	22	F	2021-10-26_13h47.41.459	THAI_DOC	2021.2.3	Win32	59.49901827	0	43	43	43	1
z	1	0.8621						NETTARE	p	7	14	baseline	500	parola	1	ong	0	no	RL22F26	22	F	2021-10-26_13h47.41.459	THAI_DOC	2021.2.3	Win32	59.49901827	0	44	44	44	1
m	1	0.9428						PENTERA	np	7	0	baseline	0	nonparola	2	ong	0	no	RL22F26	22	F	2021-10-26_13h47.41.459	THAI_DOC	2021.2.3	Win32	59.49901827	0	45	45	45	1
m	1	0.7972						NEBOZIO	np	7	0	baseline	250	nonparola	2	ong	0	no	RL22F26	22	F	2021-10-26_13h47.41.459	THAI_DOC	2021.2.3	Win32	59.49901827	0	46	46	46	1
z	1	0.7056						ZATTERA	p	7	14	baseline	500	parola	1	ong	0	no	RL22F26	22	F	2021-10-26_13h47.41.459	THAI_DOC	2021.2.3	Win32	59.49901827	0	47	47	47	1
z	1	0.9023						LAMIERA	p	7	11	baseline	500	parola	1	ong	0	no	RL22F26	22	F	2021-10-26_13h47.41.459	THAI_DOC	2021.2.3	Win32	59.49901827	0	48	48	48	1
m	1	0.9273						CULINA	np	6	0	baseline	500	nonparola	2	ong	0	no	RL22F26	22	F	2021-10-26_13h47.41.459	THAI_DOC	2021.2.3	Win32	59.49901827	0	49	49	49	1
z	1	0.8969						FALANGE	p	7	9	baseline	250	parola	1	ong	0	no	RL22F26	22	F	2021-10-26_13h47.41.459	THAI_DOC	2021.2.3	Win32	59.49901827	0	50	50	50	1
z	1	0.8092						PEDALE	p	6	16	baseline	500	parola	1	ong	0	no	RL22F26	22	F	2021-10-26_13h47.41.459	THAI_DOC	2021.2.3	Win32	59.49901827	0	51	51	51	1
m	1	0.9362						METARDO	np	7	0	baseline	500	nonparola	2	ong	0	no	RL22F26	22	F	2021-10-26_13h47.41.459	THAI_DOC	2021.2.3	Win32	59.49901827	0	52	52	52	1
z	1	0.7759						EMPORIO	p	7	3	baseline	250	parola	1	ong	0	no	RL22F26	22	F	2021-10-26_13h47.41.459	THAI_DOC	2021.2.3	Win32	59.49901827	0	53	53	53	1
m	1	0.8816						TAPORE	np	6	0	baseline	0	nonparola	2	ong	0	no	RL22F26	22	F	2021-10-26_13h47.41.459	THAI_DOC	2021.2.3	Win32	59.49901827	0	54	54	54	1
m	1	0.8003						DENTIDE	np	7	0	baseline	250	nonparola	2	ong	0	no	RL22F26	22	F	2021-10-26_13h47.41.459	THAI_DOC	2021.2.3	Win32	59.49901827	0	55	55	55	1
m	1	0.6963						SEPERTO	np	7	0	baseline	500	nonparola	2	ong	0	no	RL22F26	22	F	2021-10-26_13h47.41.459	THAI_DOC	2021.2.3	Win32	59.49901827	0	56	56	56	1
z	1	0.5929						MUCOSA	p	6	6	baseline	500	parola	1	ong	0	no	RL22F26	22	F	2021-10-26_13h47.41.459	THAI_DOC	2021.2.3	Win32	59.49901827	0	57	57	57	1
m	1	1.4654						BECULLA	np	7	0	baseline	250	nonparola	2	ong	0	no	RL22F26	22	F	2021-10-26_13h47.41.459	THAI_DOC	2021.2.3	Win32	59.49901827	0	58	58	58	1
	0							FUCINA	p	6	8	baseline	250	parola	1	ong	0	no	RL22F26	22	F	2021-10-26_13h47.41.459	THAI_DOC	2021.2.3	Win32	59.49901827	0	59	59	59	1
z	1	0.6114						ECLISSI	p	7	5	baseline	0	parola	1	ong	0	no	RL22F26	22	F	2021-10-26_13h47.41.459	THAI_DOC	2021.2.3	Win32	59.49901827	0	60	60	60	1
z	1	0.5781						TROFEO	p	6	23	baseline	250	parola	1	ong	0	no	RL22F26	22	F	2021-10-26_13h47.41.459	THAI_DOC	2021.2.3	Win32	59.49901827	0	61	61	61	1
z	1	0.5508						ROTTAME	p	7	7	baseline	0	parola	1	ong	0	no	RL22F26	22	F	2021-10-26_13h47.41.459	THAI_DOC	2021.2.3	Win32	59.49901827	0	62	62	62	1
m	1	0.5981						MENDOLO	np	7	0	baseline	500	nonparola	2	ong	0	no	RL22F26	22	F	2021-10-26_13h47.41.459	THAI_DOC	2021.2.3	Win32	59.49901827	0	63	63	63	1
m	1	0.8567						ARSINE	np	6	0	baseline	250	nonparola	2	ong	0	no	RL22F26	22	F	2021-10-26_13h47.41.459	THAI_DOC	2021.2.3	Win32	59.49901827	0	64	64	64	1
z	1	0.5304						TISANA	p	6	7	baseline	0	parola	1	ong	0	no	RL22F26	22	F	2021-10-26_13h47.41.459	THAI_DOC	2021.2.3	Win32	59.49901827	0	65	65	65	1
m	1	0.6647						ORLINO	np	6	0	baseline	0	nonparola	2	ong	0	no	RL22F26	22	F	2021-10-26_13h47.41.459	THAI_DOC	2021.2.3	Win32	59.49901827	0	66	66	66	1
z	1	0.7672						ARINGA	p	6	9	baseline	500	parola	1	ong	0	no	RL22F26	22	F	2021-10-26_13h47.41.459	THAI_DOC	2021.2.3	Win32	59.49901827	0	67	67	67	1
m	1	0.7105						TENGINE	np	7	0	baseline	0	nonparola	2	ong	0	no	RL22F26	22	F	2021-10-26_13h47.41.459	THAI_DOC	2021.2.3	Win32	59.49901827	0	68	68	68	1
z	1	0.5391						ATTICO	p	6	6	baseline	500	parola	1	ong	0	no	RL22F26	22	F	2021-10-26_13h47.41.459	THAI_DOC	2021.2.3	Win32	59.49901827	0	69	69	69	1
m	1	0.6469						VENORE	np	6	0	baseline	250	nonparola	2	ong	0	no	RL22F26	22	F	2021-10-26_13h47.41.459	THAI_DOC	2021.2.3	Win32	59.49901827	0	70	70	70	1
m	0	0.7202						DARSENA	p	7	9	baseline	0	parola	1	ong	0	no	RL22F26	22	F	2021-10-26_13h47.41.459	THAI_DOC	2021.2.3	Win32	59.49901827	0	71	71	71	1
z	0	1.0258						ALCIERE	np	7	0	baseline	250	nonparola	2	ong	0	no	RL22F26	22	F	2021-10-26_13h47.41.459	THAI_DOC	2021.2.3	Win32	59.49901827	0	72	72	72	1
m	1	0.8518						ENTIMO	np	6	0	baseline	0	nonparola	2	ong	0	no	RL22F26	22	F	2021-10-26_13h47.41.459	THAI_DOC	2021.2.3	Win32	59.49901827	0	73	73	73	1
z	1	0.5305						LIVIDO	p	6	8	baseline	500	parola	1	ong	0	no	RL22F26	22	F	2021-10-26_13h47.41.459	THAI_DOC	2021.2.3	Win32	59.49901827	0	74	74	74	1
z	1	0.5795						NAUSEA	p	6	15	baseline	0	parola	1	ong	0	no	RL22F26	22	F	2021-10-26_13h47.41.459	THAI_DOC	2021.2.3	Win32	59.49901827	0	75	75	75	1
m	1	1.046						VERCACE	np	7	0	baseline	500	nonparola	2	ong	0	no	RL22F26	22	F	2021-10-26_13h47.41.459	THAI_DOC	2021.2.3	Win32	59.49901827	0	76	76	76	1
z	1	0.5603						COFANO	p	6	9	baseline	0	parola	1	ong	0	no	RL22F26	22	F	2021-10-26_13h47.41.459	THAI_DOC	2021.2.3	Win32	59.49901827	0	77	77	77	1
z	0	0.8603						USPICIO	np	7	0	baseline	250	nonparola	2	ong	0	no	RL22F26	22	F	2021-10-26_13h47.41.459	THAI_DOC	2021.2.3	Win32	59.49901827	0	78	78	78	1
z	1	0.6316						IMBUTO	p	6	9	baseline	0	parola	1	ong	0	no	RL22F26	22	F	2021-10-26_13h47.41.459	THAI_DOC	2021.2.3	Win32	59.49901827	0	79	79	79	1
m	1	0.6614						SADIVA	np	6	0	baseline	500	nonparola	2	ong	0	no	RL22F26	22	F	2021-10-26_13h47.41.459	THAI_DOC	2021.2.3	Win32	59.49901827	0	80	80	80	1
z	1	0.6142						BOZZOLO	p	7	7	baseline	0	parola	1	ong	0	no	RL22F26	22	F	2021-10-26_13h47.41.459	THAI_DOC	2021.2.3	Win32	59.49901827	0	81	81	81	1
m	1	0.7756						OMPICCIO	np	7	0	baseline	0	nonparola	2	ong	0	no	RL22F26	22	F	2021-10-26_13h47.41.459	THAI_DOC	2021.2.3	Win32	59.49901827	0	82	82	82	1
m	1	0.7092						LIMPONE	np	7	0	baseline	500	nonparola	2	ong	0	no	RL22F26	22	F	2021-10-26_13h47.41.459	THAI_DOC	2021.2.3	Win32	59.49901827	0	83	83	83	1
m	1	0.8654						NARCICO	np	7	0	baseline	250	nonparola	2	ong	0	no	RL22F26	22	F	2021-10-26_13h47.41.459	THAI_DOC	2021.2.3	Win32	59.49901827	0	84	84	84	1
z	1	0.5625						PASCOLO	p	7	7	baseline	0	parola	1	ong	0	no	RL22F26	22	F	2021-10-26_13h47.41.459	THAI_DOC	2021.2.3	Win32	59.49901827	0	85	85	85	1
m	1	0.8655						INSOGNA	np	7	0	baseline	250	nonparola	2	ong	0	no	RL22F26	22	F	2021-10-26_13h47.41.459	THAI_DOC	2021.2.3	Win32	59.49901827	0	86	86	86	1
z	1	0.6673						PATINA	p	6	14	baseline	250	parola	1	ong	0	no	RL22F26	22	F	2021-10-26_13h47.41.459	THAI_DOC	2021.2.3	Win32	59.49901827	0	87	87	87	1
m	1	0.8162						ADOLTO	np	7	0	baseline	0	nonparola	2	ong	0	no	RL22F26	22	F	2021-10-26_13h47.41.459	THAI_DOC	2021.2.3	Win32	59.49901827	0	88	88	88	1
z	1	0.5962						UTENTE	p	6	34	baseline	0	parola	1	ong	0	no	RL22F26	22	F	2021-10-26_13h47.41.459	THAI_DOC	2021.2.3	Win32	59.49901827	0	89	89	89	1
m	1	0.6136						CIPELLA	np	7	0	baseline	500	nonparola	2	ong	0	no	RL22F26	22	F	2021-10-26_13h47.41.459	THAI_DOC	2021.2.3	Win32	59.49901827	0	90	90	90	1
m	0	0.7775						GINEPRO	p	7	10	baseline	0	parola	1	ong	0	no	RL22F26	22	F	2021-10-26_13h47.41.459	THAI_DOC	2021.2.3	Win32	59.49901827	0	91	91	91	1
m	1	0.7633						NONATO	np	6	0	baseline	500	nonparola	2	ong	0	no	RL22F26	22	F	2021-10-26_13h47.41.459	THAI_DOC	2021.2.3	Win32	59.49901827	0	92	92	92	1
z	1	0.527						CALICE	p	6	10	baseline	0	parola	1	ong	0	no	RL22F26	22	F	2021-10-26_13h47.41.459	THAI_DOC	2021.2.3	Win32	59.49901827	0	93	93	93	1
z	1	0.5298						TORACE	p	6	31	baseline	250	parola	1	ong	0	no	RL22F26	22	F	2021-10-26_13h47.41.459	THAI_DOC	2021.2.3	Win32	59.49901827	0	94	94	94	1
z	1	0.8995						REDINE	p	6	8	baseline	500	parola	1	ong	0	no	RL22F26	22	F	2021-10-26_13h47.41.459	THAI_DOC	2021.2.3	Win32	59.49901827	0	95	95	95	1
z	1	1.0256						GOMITO	p	6	35	baseline	0	parola	1	ong	0	no	RL22F26	22	F	2021-10-26_13h47.41.459	THAI_DOC	2021.2.3	Win32	59.49901827	0	96	96	96	1
m	1	0.7617						INGENSO	np	7	0	baseline	500	nonparola	2	ong	0	no	RL22F26	22	F	2021-10-26_13h47.41.459	THAI_DOC	2021.2.3	Win32	59.49901827	0	97	97	97	1
m	1	0.8499						COVALLO	np	7	0	baseline	250	nonparola	2	ong	0	no	RL22F26	22	F	2021-10-26_13h47.41.459	THAI_DOC	2021.2.3	Win32	59.49901827	0	98	98	98	1
z	1	0.6217						MONACO	p	6	24	baseline	250	parola	1	ong	0	no	RL22F26	22	F	2021-10-26_13h47.41.459	THAI_DOC	2021.2.3	Win32	59.49901827	0	99	99	99	1
z	1	1.0574						DILUVIO	p	7	34	monitoring	0	parola	1	ong	0	no	RL22F26	22	F	2021-10-26_13h47.41.459	THAI_DOC	2021.2.3	Win32	59.49901827						0	0	0	0	1
m	1	1.0944						PADATO	np	6	0	monitoring	250	nonparola	2	ong	0	no	RL22F26	22	F	2021-10-26_13h47.41.459	THAI_DOC	2021.2.3	Win32	59.49901827						0	1	1	1	1
z	1	0.7437						STIVALE	p	7	10	monitoring	0	parola	1	ong	0	no	RL22F26	22	F	2021-10-26_13h47.41.459	THAI_DOC	2021.2.3	Win32	59.49901827						0	2	2	2	1
m	1	1.317						BAMMINO	np	7	0	monitoring	0	nonparola	2	ong	0	no	RL22F26	22	F	2021-10-26_13h47.41.459	THAI_DOC	2021.2.3	Win32	59.49901827						0	3	3	3	1
m	1	0.8513						NUDOLA	np	6	0	monitoring	250	nonparola	2	ong	0	no	RL22F26	22	F	2021-10-26_13h47.41.459	THAI_DOC	2021.2.3	Win32	59.49901827						0	4	4	4	1
z	1	0.6466						ZAMPINO	p	7	6	monitoring	500	parola	1	ong	0	no	RL22F26	22	F	2021-10-26_13h47.41.459	THAI_DOC	2021.2.3	Win32	59.49901827						0	5	5	5	1
z	1	0.686						CALDAIA	p	7	12	monitoring	250	parola	1	ong	0	no	RL22F26	22	F	2021-10-26_13h47.41.459	THAI_DOC	2021.2.3	Win32	59.49901827						0	6	6	6	1
m	1	0.8083						FULGINE	np	7	0	monitoring	0	nonparola	2	ong	0	no	RL22F26	22	F	2021-10-26_13h47.41.459	THAI_DOC	2021.2.3	Win32	59.49901827						0	7	7	7	1
z	1	0.759						URANIO	p	6	9	monitoring	250	parola	1	ong	0	no	RL22F26	22	F	2021-10-26_13h47.41.459	THAI_DOC	2021.2.3	Win32	59.49901827						0	8	8	8	1
m	1	0.7819						APISSO	np	6	0	monitoring	500	nonparola	2	ong	0	no	RL22F26	22	F	2021-10-26_13h47.41.459	THAI_DOC	2021.2.3	Win32	59.49901827						0	9	9	9	1
l	1	0.83						CAGERMA	np	7	0	monitoring	0	l	2	pmcue	0	no	RL22F26	22	F	2021-10-26_13h47.41.459	THAI_DOC	2021.2.3	Win32	59.49901827						0	10	10	10	1
z	1	0.6603						TAZZINA	p	7	10	monitoring	250	parola	1	ong	0	no	RL22F26	22	F	2021-10-26_13h47.41.459	THAI_DOC	2021.2.3	Win32	59.49901827						0	11	11	11	1
z	1	0.6683						VAPORE	p	6	40	monitoring	0	parola	1	ong	0	no	RL22F26	22	F	2021-10-26_13h47.41.459	THAI_DOC	2021.2.3	Win32	59.49901827						0	12	12	12	1
m	1	0.7613						FEDORE	np	6	0	monitoring	250	nonparola	2	ong	0	no	RL22F26	22	F	2021-10-26_13h47.41.459	THAI_DOC	2021.2.3	Win32	59.49901827						0	13	13	13	1
z	1	0.6274						MONTONE	p	7	8	monitoring	250	parola	1	ong	0	no	RL22F26	22	F	2021-10-26_13h47.41.459	THAI_DOC	2021.2.3	Win32	59.49901827						0	14	14	14	1
m	1	0.6777						CANEZZA	np	7	0	monitoring	0	nonparola	2	ong	0	no	RL22F26	22	F	2021-10-26_13h47.41.459	THAI_DOC	2021.2.3	Win32	59.49901827						0	15	15	15	1
m	1	0.8294						RAGINA	np	6	0	monitoring	250	nonparola	2	ong	0	no	RL22F26	22	F	2021-10-26_13h47.41.459	THAI_DOC	2021.2.3	Win32	59.49901827						0	16	16	16	1
z	1	0.6774						AGNELLO	p	7	17	monitoring	250	parola	1	ong	0	no	RL22F26	22	F	2021-10-26_13h47.41.459	THAI_DOC	2021.2.3	Win32	59.49901827						0	17	17	17	1
m	1	0.7687						PINARIO	np	7	0	monitoring	250	nonparola	2	ong	0	no	RL22F26	22	F	2021-10-26_13h47.41.459	THAI_DOC	2021.2.3	Win32	59.49901827						0	18	18	18	1
m	1	0.7803						INDANO	np	6	0	monitoring	500	nonparola	2	ong	0	no	RL22F26	22	F	2021-10-26_13h47.41.459	THAI_DOC	2021.2.3	Win32	59.49901827						0	19	19	19	1
z	1	0.7468						BISTURI	p	7	8	monitoring	250	parola	1	ong	0	no	RL22F26	22	F	2021-10-26_13h47.41.459	THAI_DOC	2021.2.3	Win32	59.49901827						0	20	20	20	1
m	1	0.6892						SECONTO	np	7	0	monitoring	250	nonparola	2	ong	0	no	RL22F26	22	F	2021-10-26_13h47.41.459	THAI_DOC	2021.2.3	Win32	59.49901827						0	21	21	21	1
l	1	0.6748						POMATA	p	6	0	monitoring	500	l	1	pmcue	0	no	RL22F26	22	F	2021-10-26_13h47.41.459	THAI_DOC	2021.2.3	Win32	59.49901827						0	22	22	22	1
m	1	0.8693						UMETTA	np	6	0	monitoring	250	nonparola	2	ong	0	no	RL22F26	22	F	2021-10-26_13h47.41.459	THAI_DOC	2021.2.3	Win32	59.49901827						0	23	23	23	1
z	1	0.7707						FRUSCIO	p	7	9	monitoring	0	parola	1	ong	0	no	RL22F26	22	F	2021-10-26_13h47.41.459	THAI_DOC	2021.2.3	Win32	59.49901827						0	24	24	24	1
z	1	0.8017						ORDIGNO	p	7	15	monitoring	250	parola	1	ong	0	no	RL22F26	22	F	2021-10-26_13h47.41.459	THAI_DOC	2021.2.3	Win32	59.49901827						0	25	25	25	1
m	1	0.8347						METALO	np	6	0	monitoring	0	nonparola	2	ong	0	no	RL22F26	22	F	2021-10-26_13h47.41.459	THAI_DOC	2021.2.3	Win32	59.49901827						0	26	26	26	1
m	1	0.8353						GAVERA	np	6	0	monitoring	500	nonparola	2	ong	0	no	RL22F26	22	F	2021-10-26_13h47.41.459	THAI_DOC	2021.2.3	Win32	59.49901827						0	27	27	27	1
z	1	1.1857						INSERTO	p	7	9	monitoring	0	parola	1	ong	0	no	RL22F26	22	F	2021-10-26_13h47.41.459	THAI_DOC	2021.2.3	Win32	59.49901827						0	28	28	28	1
z	1	0.711						VICARIO	p	7	9	monitoring	500	parola	1	ong	0	no	RL22F26	22	F	2021-10-26_13h47.41.459	THAI_DOC	2021.2.3	Win32	59.49901827						0	29	29	29	1
m	1	1.1845						ACENDA	np	6	0	monitoring	0	nonparola	2	ong	0	no	RL22F26	22	F	2021-10-26_13h47.41.459	THAI_DOC	2021.2.3	Win32	59.49901827						0	30	30	30	1
z	1	0.8855						DECADE	p	6	7	monitoring	0	parola	1	ong	0	no	RL22F26	22	F	2021-10-26_13h47.41.459	THAI_DOC	2021.2.3	Win32	59.49901827						0	31	31	31	1
m	1	0.8918						PALETE	np	6	0	monitoring	500	nonparola	2	ong	0	no	RL22F26	22	F	2021-10-26_13h47.41.459	THAI_DOC	2021.2.3	Win32	59.49901827						0	32	32	32	1
z	1	0.6353						SENAPE	p	6	17	monitoring	500	parola	1	ong	0	no	RL22F26	22	F	2021-10-26_13h47.41.459	THAI_DOC	2021.2.3	Win32	59.49901827						0	33	33	33	1
m	1	0.7023						TENTONO	np	7	0	monitoring	0	nonparola	2	ong	0	no	RL22F26	22	F	2021-10-26_13h47.41.459	THAI_DOC	2021.2.3	Win32	59.49901827						0	34	34	34	1
l	1	0.9339						MANICO	p	6	12	monitoring	0	l	1	pmcue	0	no	RL22F26	22	F	2021-10-26_13h47.41.459	THAI_DOC	2021.2.3	Win32	59.49901827						0	35	35	35	1
z	1	0.7503						GETTONE	p	7	5	monitoring	250	parola	1	ong	0	no	RL22F26	22	F	2021-10-26_13h47.41.459	THAI_DOC	2021.2.3	Win32	59.49901827						0	36	36	36	1
m	1	0.9014						CALERA	np	6	0	monitoring	500	nonparola	2	ong	0	no	RL22F26	22	F	2021-10-26_13h47.41.459	THAI_DOC	2021.2.3	Win32	59.49901827						0	37	37	37	1
z	1	0.6237						USTIONE	p	7	20	monitoring	500	parola	1	ong	0	no	RL22F26	22	F	2021-10-26_13h47.41.459	THAI_DOC	2021.2.3	Win32	59.49901827						0	38	38	38	1
z	1	1.2397						LEGNAME	p	7	7	monitoring	0	parola	1	ong	0	no	RL22F26	22	F	2021-10-26_13h47.41.459	THAI_DOC	2021.2.3	Win32	59.49901827						0	39	39	39	1
m	1	0.8799						MODIVO	np	6	0	monitoring	0	nonparola	2	ong	0	no	RL22F26	22	F	2021-10-26_13h47.41.459	THAI_DOC	2021.2.3	Win32	59.49901827						0	40	40	40	1
z	1	0.8318						RADURA	p	6	9	monitoring	0	parola	1	ong	0	no	RL22F26	22	F	2021-10-26_13h47.41.459	THAI_DOC	2021.2.3	Win32	59.49901827						0	41	41	41	1
m	1	0.7469						TUANTO	np	6	0	monitoring	250	nonparola	2	ong	0	no	RL22F26	22	F	2021-10-26_13h47.41.459	THAI_DOC	2021.2.3	Win32	59.49901827						0	42	42	42	1
z	1	0.8661						PICCONE	p	7	11	monitoring	0	parola	1	ong	0	no	RL22F26	22	F	2021-10-26_13h47.41.459	THAI_DOC	2021.2.3	Win32	59.49901827						0	43	43	43	1
m	1	0.9879						LACREME	np	7	0	monitoring	250	nonparola	2	ong	0	no	RL22F26	22	F	2021-10-26_13h47.41.459	THAI_DOC	2021.2.3	Win32	59.49901827						0	44	44	44	1
m	1	0.7788						DILITTA	np	7	0	monitoring	500	nonparola	2	ong	0	no	RL22F26	22	F	2021-10-26_13h47.41.459	THAI_DOC	2021.2.3	Win32	59.49901827						0	45	45	45	1
l	1	0.6582						TOMANTE	np	7	0	monitoring	0	l	2	pmcue	0	no	RL22F26	22	F	2021-10-26_13h47.41.459	THAI_DOC	2021.2.3	Win32	59.49901827						0	46	46	46	1
z	1	0.5632						OTTONE	p	6	17	monitoring	500	parola	1	ong	0	no	RL22F26	22	F	2021-10-26_13h47.41.459	THAI_DOC	2021.2.3	Win32	59.49901827						0	47	47	47	1
z	1	0.7482						GAZEBO	p	6	8	monitoring	0	parola	1	ong	0	no	RL22F26	22	F	2021-10-26_13h47.41.459	THAI_DOC	2021.2.3	Win32	59.49901827						0	48	48	48	1
m	1	0.6524						NENICO	np	6	0	monitoring	250	nonparola	2	ong	0	no	RL22F26	22	F	2021-10-26_13h47.41.459	THAI_DOC	2021.2.3	Win32	59.49901827						0	49	49	49	1
z	1	0.6098						ARPIONE	p	7	12	monitoring	250	parola	1	ong	0	no	RL22F26	22	F	2021-10-26_13h47.41.459	THAI_DOC	2021.2.3	Win32	59.49901827						0	50	50	50	1
m	1	0.7635						VANIGIA	np	7	0	monitoring	500	nonparola	2	ong	0	no	RL22F26	22	F	2021-10-26_13h47.41.459	THAI_DOC	2021.2.3	Win32	59.49901827						0	51	51	51	1
m	1	0.7163						EBLISSE	np	7	0	monitoring	0	nonparola	2	ong	0	no	RL22F26	22	F	2021-10-26_13h47.41.459	THAI_DOC	2021.2.3	Win32	59.49901827						0	52	52	52	1
z	1	0.5651						CARTINA	p	7	13	monitoring	250	parola	1	ong	0	no	RL22F26	22	F	2021-10-26_13h47.41.459	THAI_DOC	2021.2.3	Win32	59.49901827						0	53	53	53	1
m	1	0.5877						TECITA	np	6	0	monitoring	500	nonparola	2	ong	0	no	RL22F26	22	F	2021-10-26_13h47.41.459	THAI_DOC	2021.2.3	Win32	59.49901827						0	54	54	54	1
z	1	0.6089						FELINO	p	6	9	monitoring	500	parola	1	ong	0	no	RL22F26	22	F	2021-10-26_13h47.41.459	THAI_DOC	2021.2.3	Win32	59.49901827						0	55	55	55	1
m	1	0.8252						GINEVRO	np	7	0	monitoring	250	nonparola	2	ong	0	no	RL22F26	22	F	2021-10-26_13h47.41.459	THAI_DOC	2021.2.3	Win32	59.49901827						0	56	56	56	1
m	1	0.6527						ELANCO	np	6	0	monitoring	250	nonparola	2	ong	0	no	RL22F26	22	F	2021-10-26_13h47.41.459	THAI_DOC	2021.2.3	Win32	59.49901827						0	57	57	57	1
z	1	0.5826						BIDONE	p	6	13	monitoring	0	parola	1	ong	0	no	RL22F26	22	F	2021-10-26_13h47.41.459	THAI_DOC	2021.2.3	Win32	59.49901827						0	58	58	58	1
z	1	1.1604						LEMURE	p	6	3	monitoring	500	parola	1	ong	0	no	RL22F26	22	F	2021-10-26_13h47.41.459	THAI_DOC	2021.2.3	Win32	59.49901827						0	59	59	59	1
l	1	0.9094						SAGOMA	p	6	0	monitoring	250	l	1	pmcue	0	no	RL22F26	22	F	2021-10-26_13h47.41.459	THAI_DOC	2021.2.3	Win32	59.49901827						0	60	60	60	1
z	1	0.5489						REPERTO	p	7	7	monitoring	0	parola	1	ong	0	no	RL22F26	22	F	2021-10-26_13h47.41.459	THAI_DOC	2021.2.3	Win32	59.49901827						0	61	61	61	1
m	1	0.7464						MIDULLO	np	7	0	monitoring	250	nonparola	2	ong	0	no	RL22F26	22	F	2021-10-26_13h47.41.459	THAI_DOC	2021.2.3	Win32	59.49901827						0	62	62	62	1
m	1	0.9791						DANNOLA	np	7	0	monitoring	500	nonparola	2	ong	0	no	RL22F26	22	F	2021-10-26_13h47.41.459	THAI_DOC	2021.2.3	Win32	59.49901827						0	63	63	63	1
z	1	0.5287						ORFANO	p	6	9	monitoring	500	parola	1	ong	0	no	RL22F26	22	F	2021-10-26_13h47.41.459	THAI_DOC	2021.2.3	Win32	59.49901827						0	64	64	64	1
l	0	0.6094						BANENA	np	6	0	monitoring	250	nonparola	2	ong	0	no	RL22F26	22	F	2021-10-26_13h47.41.459	THAI_DOC	2021.2.3	Win32	59.49901827						0	65	65	65	1
m	1	0.8877						FERPATA	np	7	0	monitoring	0	nonparola	2	ong	0	no	RL22F26	22	F	2021-10-26_13h47.41.459	THAI_DOC	2021.2.3	Win32	59.49901827						0	66	66	66	1
z	1	0.7143						NEURONE	p	7	11	monitoring	250	parola	1	ong	0	no	RL22F26	22	F	2021-10-26_13h47.41.459	THAI_DOC	2021.2.3	Win32	59.49901827						0	67	67	67	1
m	1	0.7001						LATTERA	np	7	0	monitoring	500	nonparola	2	ong	0	no	RL22F26	22	F	2021-10-26_13h47.41.459	THAI_DOC	2021.2.3	Win32	59.49901827						0	68	68	68	1
z	0	0.7778						GESIONE	np	7	0	monitoring	500	nonparola	2	ong	0	no	RL22F26	22	F	2021-10-26_13h47.41.459	THAI_DOC	2021.2.3	Win32	59.49901827						0	69	69	69	1
z	1	0.8361						PEDANA	p	6	18	monitoring	500	parola	1	ong	0	no	RL22F26	22	F	2021-10-26_13h47.41.459	THAI_DOC	2021.2.3	Win32	59.49901827						0	70	70	70	1
l	1	0.7438						MACIATA	np	7	0	monitoring	500	l	2	pmcue	0	no	RL22F26	22	F	2021-10-26_13h47.41.459	THAI_DOC	2021.2.3	Win32	59.49901827						0	71	71	71	1
m	1	0.6759						FIOLINO	np	7	0	monitoring	250	nonparola	2	ong	0	no	RL22F26	22	F	2021-10-26_13h47.41.459	THAI_DOC	2021.2.3	Win32	59.49901827						0	72	72	72	1
z	1	0.7604						INGORGO	p	7	16	monitoring	0	parola	1	ong	0	no	RL22F26	22	F	2021-10-26_13h47.41.459	THAI_DOC	2021.2.3	Win32	59.49901827						0	73	73	73	1
z	0	0.5816						IMPORO	np	6	0	monitoring	250	nonparola	2	ong	0	no	RL22F26	22	F	2021-10-26_13h47.41.459	THAI_DOC	2021.2.3	Win32	59.49901827						0	74	74	74	1
z	1	0.6103						NOBILE	p	6	29	monitoring	500	parola	1	ong	0	no	RL22F26	22	F	2021-10-26_13h47.41.459	THAI_DOC	2021.2.3	Win32	59.49901827						0	75	75	75	1
z	1	0.6824						MINIERA	p	7	19	monitoring	500	parola	1	ong	0	no	RL22F26	22	F	2021-10-26_13h47.41.459	THAI_DOC	2021.2.3	Win32	59.49901827						0	76	76	76	1
m	1	0.6626						ALLARVE	np	7	0	monitoring	500	nonparola	2	ong	0	no	RL22F26	22	F	2021-10-26_13h47.41.459	THAI_DOC	2021.2.3	Win32	59.49901827						0	77	77	77	1
m	1	0.5939						DIBANO	np	6	0	monitoring	250	nonparola	2	ong	0	no	RL22F26	22	F	2021-10-26_13h47.41.459	THAI_DOC	2021.2.3	Win32	59.49901827						0	78	78	78	1
z	1	0.5842						FAGOTTO	p	7	7	monitoring	0	parola	1	ong	0	no	RL22F26	22	F	2021-10-26_13h47.41.459	THAI_DOC	2021.2.3	Win32	59.49901827						0	79	79	79	1
z	1	0.55						PALUDE	p	6	13	monitoring	0	parola	1	ong	0	no	RL22F26	22	F	2021-10-26_13h47.41.459	THAI_DOC	2021.2.3	Win32	59.49901827						0	80	80	80	1
m	1	0.5266						MUDINO	np	6	0	monitoring	500	nonparola	2	ong	0	no	RL22F26	22	F	2021-10-26_13h47.41.459	THAI_DOC	2021.2.3	Win32	59.49901827						0	81	81	81	1
m	1	0.7465						ESTEBA	np	6	0	monitoring	500	nonparola	2	ong	0	no	RL22F26	22	F	2021-10-26_13h47.41.459	THAI_DOC	2021.2.3	Win32	59.49901827						0	82	82	82	1
l	1	0.7801						MANTIDE	p	7	9	monitoring	250	l	1	pmcue	0	no	RL22F26	22	F	2021-10-26_13h47.41.459	THAI_DOC	2021.2.3	Win32	59.49901827						0	83	83	83	1
z	1	0.6421						UVETTA	p	6	11	monitoring	500	parola	1	ong	0	no	RL22F26	22	F	2021-10-26_13h47.41.459	THAI_DOC	2021.2.3	Win32	59.49901827						0	84	84	84	1
z	1	0.6683						ESILIO	p	6	41	monitoring	250	parola	1	ong	0	no	RL22F26	22	F	2021-10-26_13h47.41.459	THAI_DOC	2021.2.3	Win32	59.49901827						0	85	85	85	1
m	1	0.7091						RECRUTA	np	7	0	monitoring	500	nonparola	2	ong	0	no	RL22F26	22	F	2021-10-26_13h47.41.459	THAI_DOC	2021.2.3	Win32	59.49901827						0	86	86	86	1
z	1	0.8268						TIMONE	p	7	31	monitoring	250	parola	1	ong	0	no	RL22F26	22	F	2021-10-26_13h47.41.459	THAI_DOC	2021.2.3	Win32	59.49901827						0	87	87	87	1
z	1	0.4813						CAVOLO	p	6	13	monitoring	0	parola	1	ong	0	no	RL22F26	22	F	2021-10-26_13h47.41.459	THAI_DOC	2021.2.3	Win32	59.49901827						0	88	88	88	1
m	1	0.7265						NOTTARE	np	7	0	monitoring	500	nonparola	2	ong	0	no	RL22F26	22	F	2021-10-26_13h47.41.459	THAI_DOC	2021.2.3	Win32	59.49901827						0	89	89	89	1
z	1	0.8529						LICHENE	p	7	7	monitoring	0	parola	1	ong	0	no	RL22F26	22	F	2021-10-26_13h47.41.459	THAI_DOC	2021.2.3	Win32	59.49901827						0	90	90	90	1
m	1	0.6793						PUSTINO	np	7	0	monitoring	500	nonparola	2	ong	0	no	RL22F26	22	F	2021-10-26_13h47.41.459	THAI_DOC	2021.2.3	Win32	59.49901827						0	91	91	91	1
z	1	0.6004						MULINO	p	6	7	monitoring	0	parola	1	ong	0	no	RL22F26	22	F	2021-10-26_13h47.41.459	THAI_DOC	2021.2.3	Win32	59.49901827						0	92	92	92	1
m	1	0.6716						VAROLO	np	6	0	monitoring	0	nonparola	2	ong	0	no	RL22F26	22	F	2021-10-26_13h47.41.459	THAI_DOC	2021.2.3	Win32	59.49901827						0	93	93	93	1
l	1	0.8772						ENIGMA	p	6	9	monitoring	500	l	1	pmcue	0	no	RL22F26	22	F	2021-10-26_13h47.41.459	THAI_DOC	2021.2.3	Win32	59.49901827						0	94	94	94	1
z	1	0.8636						NARICE	p	6	15	monitoring	250	parola	1	ong	0	no	RL22F26	22	F	2021-10-26_13h47.41.459	THAI_DOC	2021.2.3	Win32	59.49901827						0	95	95	95	1
m	1	0.5268						CAVIDE	np	6	0	monitoring	500	nonparola	2	ong	0	no	RL22F26	22	F	2021-10-26_13h47.41.459	THAI_DOC	2021.2.3	Win32	59.49901827						0	96	96	96	1
m	1	0.6539						VOLACE	np	6	0	monitoring	0	nonparola	2	ong	0	no	RL22F26	22	F	2021-10-26_13h47.41.459	THAI_DOC	2021.2.3	Win32	59.49901827						0	97	97	97	1
z	0	0.7104						SADICE	np	6	0	monitoring	0	nonparola	2	ong	0	no	RL22F26	22	F	2021-10-26_13h47.41.459	THAI_DOC	2021.2.3	Win32	59.49901827						0	98	98	98	1
z	1	0.5224						VORTICE	p	7	14	monitoring	250	parola	1	ong	0	no	RL22F26	22	F	2021-10-26_13h47.41.459	THAI_DOC	2021.2.3	Win32	59.49901827						0	99	99	99	1
																			RL22F26	22	F	2021-10-26_13h47.41.459	THAI_DOC	2021.2.3	Win32	59.49901827											n	0	39.9761	y	0	29.2125	n	1	2.3233
