# Supplementary material for: Thinking about it: the impact of COVID-19-related stimuli on prospective memory
Source: PeerJ. 2023 Nov 16;11:e16389. doi: 10.7717/peerj.16389 (PMC10657566; doi:10.7717/peerj.16389)
Supplement: Supplemental Information 4 — The raw data from both the task and the questionnaire. Both folders are divided in the three conditions (COV, DOC, and NEGA) depending on the presented video clip. [file peerj-11-16389-s004.zip › Data/RAW_Data_Task/DOC_version/FC35F16_doc.csv]

trial_key.keys	trial_key.corr	trial_key.rt	trials_loop_practice.thisRepN	trials_loop_practice.thisTrialN	trials_loop_practice.thisN	trials_loop_practice.thisIndex	trials_loop_practice.ran	stimolo	parolanonparola	lunghezza	frequenza	blocco	jitter	rispcorr	StimTrig	stim_type	stimulus_after	underline	ID_Soggetto*	Età*	Sesso	date	expName	psychopyVersion	OS	frameRate	trials_loop_baseline.thisRepN	trials_loop_baseline.thisTrialN	trials_loop_baseline.thisN	trials_loop_baseline.thisIndex	trials_loop_baseline.ran	trials_loop_attention.thisRepN	trials_loop_attention.thisTrialN	trials_loop_attention.thisN	trials_loop_attention.thisIndex	trials_loop_attention.ran	neutral1_key.keys	neutral1_key.corr	neutral1_key.rt	neutral1_key_2.keys	neutral1_key_2.corr	neutral1_key_2.rt	neutral1_key_3.keys	neutral1_key_3.corr	neutral1_key_3.rt
m	1	0.9509	0	0	0	0	1	ARANCIA	p	7	31	practice	500	parola	1	ong	0	no	FC35F16	35	F	2021-11-16_09h07.10.835	THAI_DOC	2021.2.3	Win32	61.49683291
z	1	1.2076	0	1	1	1	1	RECINA	np	6	0	practice	500	nonparola	2	ong	0	no	FC35F16	35	F	2021-11-16_09h07.10.835	THAI_DOC	2021.2.3	Win32	61.49683291
z	1	1.5666	0	2	2	2	1	TUCCANA	np	7	0	practice	250	nonparola	2	ong	0	no	FC35F16	35	F	2021-11-16_09h07.10.835	THAI_DOC	2021.2.3	Win32	61.49683291
m	1	0.7341	0	3	3	3	1	PETTINE	p	7	1	practice	0	parola	1	ong	0	no	FC35F16	35	F	2021-11-16_09h07.10.835	THAI_DOC	2021.2.3	Win32	61.49683291
z	1	1.3173	0	4	4	4	1	INFITO	np	6	0	practice	500	nonparola	2	ong	0	no	FC35F16	35	F	2021-11-16_09h07.10.835	THAI_DOC	2021.2.3	Win32	61.49683291
m	1	1.0533	0	5	5	5	1	GIUDICE	p	7	374	practice	500	parola	1	ong	0	no	FC35F16	35	F	2021-11-16_09h07.10.835	THAI_DOC	2021.2.3	Win32	61.49683291
m	1	0.7169	0	6	6	6	1	VOLANTE	p	7	89	practice	0	parola	1	ong	0	no	FC35F16	35	F	2021-11-16_09h07.10.835	THAI_DOC	2021.2.3	Win32	61.49683291
z	1	0.7226	0	7	7	7	1	CUBELA	np	6	0	practice	250	nonparola	2	ong	0	no	FC35F16	35	F	2021-11-16_09h07.10.835	THAI_DOC	2021.2.3	Win32	61.49683291
z	1	0.8561	0	8	8	8	1	LUGGINE	np	7	0	practice	0	nonparola	2	ong	0	no	FC35F16	35	F	2021-11-16_09h07.10.835	THAI_DOC	2021.2.3	Win32	61.49683291
m	1	0.7876	0	9	9	9	1	DISEGNO	p	7	201	practice	0	parola	1	ong	0	no	FC35F16	35	F	2021-11-16_09h07.10.835	THAI_DOC	2021.2.3	Win32	61.49683291
m	1	0.9107						RELITTO	p	7	8	baseline	500	parola	1	ong	0	no	FC35F16	35	F	2021-11-16_09h07.10.835	THAI_DOC	2021.2.3	Win32	61.49683291	0	0	0	0	1
m	1	1.5147						GERANIO	p	7	12	baseline	250	parola	1	ong	0	no	FC35F16	35	F	2021-11-16_09h07.10.835	THAI_DOC	2021.2.3	Win32	61.49683291	0	1	1	1	1
z	1	1.1953						VANANGA	np	7	0	baseline	0	nonparola	2	ong	0	no	FC35F16	35	F	2021-11-16_09h07.10.835	THAI_DOC	2021.2.3	Win32	61.49683291	0	2	2	2	1
m	1	1.4901						NATICA	p	6	5	baseline	250	parola	1	ong	0	no	FC35F16	35	F	2021-11-16_09h07.10.835	THAI_DOC	2021.2.3	Win32	61.49683291	0	3	3	3	1
z	1	0.9754						USTELLO	np	7	0	baseline	500	nonparola	2	ong	0	no	FC35F16	35	F	2021-11-16_09h07.10.835	THAI_DOC	2021.2.3	Win32	61.49683291	0	4	4	4	1
m	1	0.6017						METANO	p	6	17	baseline	250	parola	1	ong	0	no	FC35F16	35	F	2021-11-16_09h07.10.835	THAI_DOC	2021.2.3	Win32	61.49683291	0	5	5	5	1
z	1	1.001						FIURIA	np	6	0	baseline	500	nonparola	2	ong	0	no	FC35F16	35	F	2021-11-16_09h07.10.835	THAI_DOC	2021.2.3	Win32	61.49683291	0	6	6	6	1
m	1	0.9582						SUGHERO	p	7	5	baseline	250	parola	1	ong	0	no	FC35F16	35	F	2021-11-16_09h07.10.835	THAI_DOC	2021.2.3	Win32	61.49683291	0	7	7	7	1
z	1	0.7008						PIROTA	np	6	0	baseline	250	nonparola	2	ong	0	no	FC35F16	35	F	2021-11-16_09h07.10.835	THAI_DOC	2021.2.3	Win32	61.49683291	0	8	8	8	1
z	1	0.9064						BAMBORA	np	7	0	baseline	0	nonparola	2	ong	0	no	FC35F16	35	F	2021-11-16_09h07.10.835	THAI_DOC	2021.2.3	Win32	61.49683291	0	9	9	9	1
m	1	0.62						PETALO	p	6	27	baseline	250	parola	1	ong	0	no	FC35F16	35	F	2021-11-16_09h07.10.835	THAI_DOC	2021.2.3	Win32	61.49683291	0	10	10	10	1
m	1	1.0055						ELMETTO	p	7	5	baseline	0	parola	1	ong	0	no	FC35F16	35	F	2021-11-16_09h07.10.835	THAI_DOC	2021.2.3	Win32	61.49683291	0	11	11	11	1
z	1	0.65						DOBILE	np	6	0	baseline	250	nonparola	2	ong	0	no	FC35F16	35	F	2021-11-16_09h07.10.835	THAI_DOC	2021.2.3	Win32	61.49683291	0	12	12	12	1
m	1	0.9425						BAVERO	p	6	7	baseline	0	parola	1	ong	0	no	FC35F16	35	F	2021-11-16_09h07.10.835	THAI_DOC	2021.2.3	Win32	61.49683291	0	13	13	13	1
m	1	0.7119						VALENZA	p	7	10	baseline	500	parola	1	ong	0	no	FC35F16	35	F	2021-11-16_09h07.10.835	THAI_DOC	2021.2.3	Win32	61.49683291	0	14	14	14	1
z	1	0.8074						ORDONE	np	6	0	baseline	250	nonparola	2	ong	0	no	FC35F16	35	F	2021-11-16_09h07.10.835	THAI_DOC	2021.2.3	Win32	61.49683291	0	15	15	15	1
z	1	1.0511						TERPONE	np	7	0	baseline	250	nonparola	2	ong	0	no	FC35F16	35	F	2021-11-16_09h07.10.835	THAI_DOC	2021.2.3	Win32	61.49683291	0	16	16	16	1
m	1	1.0608						INCHINO	p	7	10	baseline	250	parola	1	ong	0	no	FC35F16	35	F	2021-11-16_09h07.10.835	THAI_DOC	2021.2.3	Win32	61.49683291	0	17	17	17	1
m	1	0.7009						ETTARO	p	6	31	baseline	0	parola	1	ong	0	no	FC35F16	35	F	2021-11-16_09h07.10.835	THAI_DOC	2021.2.3	Win32	61.49683291	0	18	18	18	1
z	1	0.6664						LUVACA	np	6	0	baseline	250	nonparola	2	ong	0	no	FC35F16	35	F	2021-11-16_09h07.10.835	THAI_DOC	2021.2.3	Win32	61.49683291	0	19	19	19	1
m	1	0.6344						DUETTO	p	6	23	baseline	500	parola	1	ong	0	no	FC35F16	35	F	2021-11-16_09h07.10.835	THAI_DOC	2021.2.3	Win32	61.49683291	0	20	20	20	1
z	1	0.8744						PUPILE	np	6	0	baseline	250	nonparola	2	ong	0	no	FC35F16	35	F	2021-11-16_09h07.10.835	THAI_DOC	2021.2.3	Win32	61.49683291	0	21	21	21	1
z	1	0.8008						STOVACO	np	7	0	baseline	0	nonparola	2	ong	0	no	FC35F16	35	F	2021-11-16_09h07.10.835	THAI_DOC	2021.2.3	Win32	61.49683291	0	22	22	22	1
m	1	0.6678						BARILE	p	6	7	baseline	500	parola	1	ong	0	no	FC35F16	35	F	2021-11-16_09h07.10.835	THAI_DOC	2021.2.3	Win32	61.49683291	0	23	23	23	1
z	1	0.8175						RANAIO	np	6	0	baseline	250	nonparola	2	ong	0	no	FC35F16	35	F	2021-11-16_09h07.10.835	THAI_DOC	2021.2.3	Win32	61.49683291	0	24	24	24	1
m	1	0.6772						CAVERNA	p	7	14	baseline	250	parola	1	ong	0	no	FC35F16	35	F	2021-11-16_09h07.10.835	THAI_DOC	2021.2.3	Win32	61.49683291	0	25	25	25	1
z	1	0.767						ROTOIA	np	7	0	baseline	500	nonparola	2	ong	0	no	FC35F16	35	F	2021-11-16_09h07.10.835	THAI_DOC	2021.2.3	Win32	61.49683291	0	26	26	26	1
m	1	1.0737						ALTURA	p	6	8	baseline	500	parola	1	ong	0	no	FC35F16	35	F	2021-11-16_09h07.10.835	THAI_DOC	2021.2.3	Win32	61.49683291	0	27	27	27	1
m	1	0.6055						DIPINTO	p	7	21	baseline	0	parola	1	ong	0	no	FC35F16	35	F	2021-11-16_09h07.10.835	THAI_DOC	2021.2.3	Win32	61.49683291	0	28	28	28	1
m	1	0.6345						LEGUME	p	6	11	baseline	250	parola	1	ong	0	no	FC35F16	35	F	2021-11-16_09h07.10.835	THAI_DOC	2021.2.3	Win32	61.49683291	0	29	29	29	1
z	1	0.9004						FEDINO	np	6	0	baseline	500	nonparola	2	ong	0	no	FC35F16	35	F	2021-11-16_09h07.10.835	THAI_DOC	2021.2.3	Win32	61.49683291	0	30	30	30	1
m	1	0.6725						MENSOLA	p	7	7	baseline	0	parola	1	ong	0	no	FC35F16	35	F	2021-11-16_09h07.10.835	THAI_DOC	2021.2.3	Win32	61.49683291	0	31	31	31	1
z	1	1.0243						ALCUME	np	6	0	baseline	500	nonparola	2	ong	0	no	FC35F16	35	F	2021-11-16_09h07.10.835	THAI_DOC	2021.2.3	Win32	61.49683291	0	32	32	32	1
m	1	0.777						INNESTO	p	6	13	baseline	0	parola	1	ong	0	no	FC35F16	35	F	2021-11-16_09h07.10.835	THAI_DOC	2021.2.3	Win32	61.49683291	0	33	33	33	1
z	1	0.8914						LAVENDA	np	7	0	baseline	0	nonparola	2	ong	0	no	FC35F16	35	F	2021-11-16_09h07.10.835	THAI_DOC	2021.2.3	Win32	61.49683291	0	34	34	34	1
m	1	1.0558						SLAVINA	p	7	5	baseline	500	parola	1	ong	0	no	FC35F16	35	F	2021-11-16_09h07.10.835	THAI_DOC	2021.2.3	Win32	61.49683291	0	35	35	35	1
m	1	0.6176						ORMONE	p	6	6	baseline	500	parola	1	ong	0	no	FC35F16	35	F	2021-11-16_09h07.10.835	THAI_DOC	2021.2.3	Win32	61.49683291	0	36	36	36	1
z	1	0.7922						UMIONE	np	6	0	baseline	0	nonparola	2	ong	0	no	FC35F16	35	F	2021-11-16_09h07.10.835	THAI_DOC	2021.2.3	Win32	61.49683291	0	37	37	37	1
m	1	0.6844						SALAME	p	6	14	baseline	0	parola	1	ong	0	no	FC35F16	35	F	2021-11-16_09h07.10.835	THAI_DOC	2021.2.3	Win32	61.49683291	0	38	38	38	1
z	1	0.9336						GANDOLA	np	7	0	baseline	500	nonparola	2	ong	0	no	FC35F16	35	F	2021-11-16_09h07.10.835	THAI_DOC	2021.2.3	Win32	61.49683291	0	39	39	39	1
z	1	0.817						DIGEGNO	np	7	0	baseline	500	nonparola	2	ong	0	no	FC35F16	35	F	2021-11-16_09h07.10.835	THAI_DOC	2021.2.3	Win32	61.49683291	0	40	40	40	1
z	1	0.6615						BACRECA	np	7	0	baseline	0	nonparola	2	ong	0	no	FC35F16	35	F	2021-11-16_09h07.10.835	THAI_DOC	2021.2.3	Win32	61.49683291	0	41	41	41	1
m	1	0.9361						RUDERE	p	6	8	baseline	250	parola	1	ong	0	no	FC35F16	35	F	2021-11-16_09h07.10.835	THAI_DOC	2021.2.3	Win32	61.49683291	0	42	42	42	1
z	1	0.768						OSCITE	np	6	0	baseline	250	nonparola	2	ong	0	no	FC35F16	35	F	2021-11-16_09h07.10.835	THAI_DOC	2021.2.3	Win32	61.49683291	0	43	43	43	1
m	1	0.8522						NETTARE	p	7	14	baseline	500	parola	1	ong	0	no	FC35F16	35	F	2021-11-16_09h07.10.835	THAI_DOC	2021.2.3	Win32	61.49683291	0	44	44	44	1
z	1	0.7863						PENTERA	np	7	0	baseline	0	nonparola	2	ong	0	no	FC35F16	35	F	2021-11-16_09h07.10.835	THAI_DOC	2021.2.3	Win32	61.49683291	0	45	45	45	1
z	1	0.5722						NEBOZIO	np	7	0	baseline	250	nonparola	2	ong	0	no	FC35F16	35	F	2021-11-16_09h07.10.835	THAI_DOC	2021.2.3	Win32	61.49683291	0	46	46	46	1
m	1	1.0253						ZATTERA	p	7	14	baseline	500	parola	1	ong	0	no	FC35F16	35	F	2021-11-16_09h07.10.835	THAI_DOC	2021.2.3	Win32	61.49683291	0	47	47	47	1
m	1	0.8344						LAMIERA	p	7	11	baseline	500	parola	1	ong	0	no	FC35F16	35	F	2021-11-16_09h07.10.835	THAI_DOC	2021.2.3	Win32	61.49683291	0	48	48	48	1
z	1	0.7427						CULINA	np	6	0	baseline	500	nonparola	2	ong	0	no	FC35F16	35	F	2021-11-16_09h07.10.835	THAI_DOC	2021.2.3	Win32	61.49683291	0	49	49	49	1
m	1	1.0149						FALANGE	p	7	9	baseline	250	parola	1	ong	0	no	FC35F16	35	F	2021-11-16_09h07.10.835	THAI_DOC	2021.2.3	Win32	61.49683291	0	50	50	50	1
m	1	0.5858						PEDALE	p	6	16	baseline	500	parola	1	ong	0	no	FC35F16	35	F	2021-11-16_09h07.10.835	THAI_DOC	2021.2.3	Win32	61.49683291	0	51	51	51	1
z	1	0.8507						METARDO	np	7	0	baseline	500	nonparola	2	ong	0	no	FC35F16	35	F	2021-11-16_09h07.10.835	THAI_DOC	2021.2.3	Win32	61.49683291	0	52	52	52	1
m	1	0.7947						EMPORIO	p	7	3	baseline	250	parola	1	ong	0	no	FC35F16	35	F	2021-11-16_09h07.10.835	THAI_DOC	2021.2.3	Win32	61.49683291	0	53	53	53	1
z	1	0.6688						TAPORE	np	6	0	baseline	0	nonparola	2	ong	0	no	FC35F16	35	F	2021-11-16_09h07.10.835	THAI_DOC	2021.2.3	Win32	61.49683291	0	54	54	54	1
z	1	1.1548						DENTIDE	np	7	0	baseline	250	nonparola	2	ong	0	no	FC35F16	35	F	2021-11-16_09h07.10.835	THAI_DOC	2021.2.3	Win32	61.49683291	0	55	55	55	1
z	1	0.7176						SEPERTO	np	7	0	baseline	500	nonparola	2	ong	0	no	FC35F16	35	F	2021-11-16_09h07.10.835	THAI_DOC	2021.2.3	Win32	61.49683291	0	56	56	56	1
m	1	0.8569						MUCOSA	p	6	6	baseline	500	parola	1	ong	0	no	FC35F16	35	F	2021-11-16_09h07.10.835	THAI_DOC	2021.2.3	Win32	61.49683291	0	57	57	57	1
z	1	0.5833						BECULLA	np	7	0	baseline	250	nonparola	2	ong	0	no	FC35F16	35	F	2021-11-16_09h07.10.835	THAI_DOC	2021.2.3	Win32	61.49683291	0	58	58	58	1
m	1	0.6752						FUCINA	p	6	8	baseline	250	parola	1	ong	0	no	FC35F16	35	F	2021-11-16_09h07.10.835	THAI_DOC	2021.2.3	Win32	61.49683291	0	59	59	59	1
m	1	1.0172						ECLISSI	p	7	5	baseline	0	parola	1	ong	0	no	FC35F16	35	F	2021-11-16_09h07.10.835	THAI_DOC	2021.2.3	Win32	61.49683291	0	60	60	60	1
m	1	0.956						TROFEO	p	6	23	baseline	250	parola	1	ong	0	no	FC35F16	35	F	2021-11-16_09h07.10.835	THAI_DOC	2021.2.3	Win32	61.49683291	0	61	61	61	1
m	1	0.5787						ROTTAME	p	7	7	baseline	0	parola	1	ong	0	no	FC35F16	35	F	2021-11-16_09h07.10.835	THAI_DOC	2021.2.3	Win32	61.49683291	0	62	62	62	1
z	1	0.6118						MENDOLO	np	7	0	baseline	500	nonparola	2	ong	0	no	FC35F16	35	F	2021-11-16_09h07.10.835	THAI_DOC	2021.2.3	Win32	61.49683291	0	63	63	63	1
z	1	0.798						ARSINE	np	6	0	baseline	250	nonparola	2	ong	0	no	FC35F16	35	F	2021-11-16_09h07.10.835	THAI_DOC	2021.2.3	Win32	61.49683291	0	64	64	64	1
m	1	0.6399						TISANA	p	6	7	baseline	0	parola	1	ong	0	no	FC35F16	35	F	2021-11-16_09h07.10.835	THAI_DOC	2021.2.3	Win32	61.49683291	0	65	65	65	1
z	1	0.5772						ORLINO	np	6	0	baseline	0	nonparola	2	ong	0	no	FC35F16	35	F	2021-11-16_09h07.10.835	THAI_DOC	2021.2.3	Win32	61.49683291	0	66	66	66	1
z	0	0.4517						ARINGA	p	6	9	baseline	500	parola	1	ong	0	no	FC35F16	35	F	2021-11-16_09h07.10.835	THAI_DOC	2021.2.3	Win32	61.49683291	0	67	67	67	1
z	1	0.8836						TENGINE	np	7	0	baseline	0	nonparola	2	ong	0	no	FC35F16	35	F	2021-11-16_09h07.10.835	THAI_DOC	2021.2.3	Win32	61.49683291	0	68	68	68	1
m	1	0.6364						ATTICO	p	6	6	baseline	500	parola	1	ong	0	no	FC35F16	35	F	2021-11-16_09h07.10.835	THAI_DOC	2021.2.3	Win32	61.49683291	0	69	69	69	1
z	1	0.7744						VENORE	np	6	0	baseline	250	nonparola	2	ong	0	no	FC35F16	35	F	2021-11-16_09h07.10.835	THAI_DOC	2021.2.3	Win32	61.49683291	0	70	70	70	1
m	1	0.8025						DARSENA	p	7	9	baseline	0	parola	1	ong	0	no	FC35F16	35	F	2021-11-16_09h07.10.835	THAI_DOC	2021.2.3	Win32	61.49683291	0	71	71	71	1
z	1	0.7842						ALCIERE	np	7	0	baseline	250	nonparola	2	ong	0	no	FC35F16	35	F	2021-11-16_09h07.10.835	THAI_DOC	2021.2.3	Win32	61.49683291	0	72	72	72	1
z	1	0.7054						ENTIMO	np	6	0	baseline	0	nonparola	2	ong	0	no	FC35F16	35	F	2021-11-16_09h07.10.835	THAI_DOC	2021.2.3	Win32	61.49683291	0	73	73	73	1
m	1	0.6617						LIVIDO	p	6	8	baseline	500	parola	1	ong	0	no	FC35F16	35	F	2021-11-16_09h07.10.835	THAI_DOC	2021.2.3	Win32	61.49683291	0	74	74	74	1
m	1	0.61						NAUSEA	p	6	15	baseline	0	parola	1	ong	0	no	FC35F16	35	F	2021-11-16_09h07.10.835	THAI_DOC	2021.2.3	Win32	61.49683291	0	75	75	75	1
z	1	0.7589						VERCACE	np	7	0	baseline	500	nonparola	2	ong	0	no	FC35F16	35	F	2021-11-16_09h07.10.835	THAI_DOC	2021.2.3	Win32	61.49683291	0	76	76	76	1
m	1	0.5909						COFANO	p	6	9	baseline	0	parola	1	ong	0	no	FC35F16	35	F	2021-11-16_09h07.10.835	THAI_DOC	2021.2.3	Win32	61.49683291	0	77	77	77	1
z	1	0.8209						USPICIO	np	7	0	baseline	250	nonparola	2	ong	0	no	FC35F16	35	F	2021-11-16_09h07.10.835	THAI_DOC	2021.2.3	Win32	61.49683291	0	78	78	78	1
m	1	0.8171						IMBUTO	p	6	9	baseline	0	parola	1	ong	0	no	FC35F16	35	F	2021-11-16_09h07.10.835	THAI_DOC	2021.2.3	Win32	61.49683291	0	79	79	79	1
z	1	0.5958						SADIVA	np	6	0	baseline	500	nonparola	2	ong	0	no	FC35F16	35	F	2021-11-16_09h07.10.835	THAI_DOC	2021.2.3	Win32	61.49683291	0	80	80	80	1
m	1	0.6393						BOZZOLO	p	7	7	baseline	0	parola	1	ong	0	no	FC35F16	35	F	2021-11-16_09h07.10.835	THAI_DOC	2021.2.3	Win32	61.49683291	0	81	81	81	1
z	1	0.6566						OMPICCIO	np	7	0	baseline	0	nonparola	2	ong	0	no	FC35F16	35	F	2021-11-16_09h07.10.835	THAI_DOC	2021.2.3	Win32	61.49683291	0	82	82	82	1
z	1	0.7381						LIMPONE	np	7	0	baseline	500	nonparola	2	ong	0	no	FC35F16	35	F	2021-11-16_09h07.10.835	THAI_DOC	2021.2.3	Win32	61.49683291	0	83	83	83	1
z	1	0.8513						NARCICO	np	7	0	baseline	250	nonparola	2	ong	0	no	FC35F16	35	F	2021-11-16_09h07.10.835	THAI_DOC	2021.2.3	Win32	61.49683291	0	84	84	84	1
m	1	0.6191						PASCOLO	p	7	7	baseline	0	parola	1	ong	0	no	FC35F16	35	F	2021-11-16_09h07.10.835	THAI_DOC	2021.2.3	Win32	61.49683291	0	85	85	85	1
z	1	0.8837						INSOGNA	np	7	0	baseline	250	nonparola	2	ong	0	no	FC35F16	35	F	2021-11-16_09h07.10.835	THAI_DOC	2021.2.3	Win32	61.49683291	0	86	86	86	1
m	1	1.0415						PATINA	p	6	14	baseline	250	parola	1	ong	0	no	FC35F16	35	F	2021-11-16_09h07.10.835	THAI_DOC	2021.2.3	Win32	61.49683291	0	87	87	87	1
z	1	0.7006						ADOLTO	np	7	0	baseline	0	nonparola	2	ong	0	no	FC35F16	35	F	2021-11-16_09h07.10.835	THAI_DOC	2021.2.3	Win32	61.49683291	0	88	88	88	1
m	1	0.6406						UTENTE	p	6	34	baseline	0	parola	1	ong	0	no	FC35F16	35	F	2021-11-16_09h07.10.835	THAI_DOC	2021.2.3	Win32	61.49683291	0	89	89	89	1
z	1	0.6837						CIPELLA	np	7	0	baseline	500	nonparola	2	ong	0	no	FC35F16	35	F	2021-11-16_09h07.10.835	THAI_DOC	2021.2.3	Win32	61.49683291	0	90	90	90	1
m	1	1.0708						GINEPRO	p	7	10	baseline	0	parola	1	ong	0	no	FC35F16	35	F	2021-11-16_09h07.10.835	THAI_DOC	2021.2.3	Win32	61.49683291	0	91	91	91	1
z	1	0.6575						NONATO	np	6	0	baseline	500	nonparola	2	ong	0	no	FC35F16	35	F	2021-11-16_09h07.10.835	THAI_DOC	2021.2.3	Win32	61.49683291	0	92	92	92	1
m	1	0.621						CALICE	p	6	10	baseline	0	parola	1	ong	0	no	FC35F16	35	F	2021-11-16_09h07.10.835	THAI_DOC	2021.2.3	Win32	61.49683291	0	93	93	93	1
m	1	0.5767						TORACE	p	6	31	baseline	250	parola	1	ong	0	no	FC35F16	35	F	2021-11-16_09h07.10.835	THAI_DOC	2021.2.3	Win32	61.49683291	0	94	94	94	1
z	0	0.5839						REDINE	p	6	8	baseline	500	parola	1	ong	0	no	FC35F16	35	F	2021-11-16_09h07.10.835	THAI_DOC	2021.2.3	Win32	61.49683291	0	95	95	95	1
m	1	0.6874						GOMITO	p	6	35	baseline	0	parola	1	ong	0	no	FC35F16	35	F	2021-11-16_09h07.10.835	THAI_DOC	2021.2.3	Win32	61.49683291	0	96	96	96	1
z	1	0.6773						INGENSO	np	7	0	baseline	500	nonparola	2	ong	0	no	FC35F16	35	F	2021-11-16_09h07.10.835	THAI_DOC	2021.2.3	Win32	61.49683291	0	97	97	97	1
z	1	0.5515						COVALLO	np	7	0	baseline	250	nonparola	2	ong	0	no	FC35F16	35	F	2021-11-16_09h07.10.835	THAI_DOC	2021.2.3	Win32	61.49683291	0	98	98	98	1
m	1	0.5421						MONACO	p	6	24	baseline	250	parola	1	ong	0	no	FC35F16	35	F	2021-11-16_09h07.10.835	THAI_DOC	2021.2.3	Win32	61.49683291	0	99	99	99	1
m	1	1.5247						DILUVIO	p	7	34	monitoring	0	parola	1	ong	0	no	FC35F16	35	F	2021-11-16_09h07.10.835	THAI_DOC	2021.2.3	Win32	61.49683291						0	0	0	0	1
z	1	0.918						PADATO	np	6	0	monitoring	250	nonparola	2	ong	0	no	FC35F16	35	F	2021-11-16_09h07.10.835	THAI_DOC	2021.2.3	Win32	61.49683291						0	1	1	1	1
m	1	0.8835						STIVALE	p	7	10	monitoring	0	parola	1	ong	0	no	FC35F16	35	F	2021-11-16_09h07.10.835	THAI_DOC	2021.2.3	Win32	61.49683291						0	2	2	2	1
z	1	1.9365						BAMMINO	np	7	0	monitoring	0	nonparola	2	ong	0	no	FC35F16	35	F	2021-11-16_09h07.10.835	THAI_DOC	2021.2.3	Win32	61.49683291						0	3	3	3	1
z	1	1.0368						NUDOLA	np	6	0	monitoring	250	nonparola	2	ong	0	no	FC35F16	35	F	2021-11-16_09h07.10.835	THAI_DOC	2021.2.3	Win32	61.49683291						0	4	4	4	1
	0							ZAMPINO	p	7	6	monitoring	500	parola	1	ong	0	no	FC35F16	35	F	2021-11-16_09h07.10.835	THAI_DOC	2021.2.3	Win32	61.49683291						0	5	5	5	1
m	1	0.6559						CALDAIA	p	7	12	monitoring	250	parola	1	ong	0	no	FC35F16	35	F	2021-11-16_09h07.10.835	THAI_DOC	2021.2.3	Win32	61.49683291						0	6	6	6	1
z	1	0.9945						FULGINE	np	7	0	monitoring	0	nonparola	2	ong	0	no	FC35F16	35	F	2021-11-16_09h07.10.835	THAI_DOC	2021.2.3	Win32	61.49683291						0	7	7	7	1
m	1	0.6952						URANIO	p	6	9	monitoring	250	parola	1	ong	0	no	FC35F16	35	F	2021-11-16_09h07.10.835	THAI_DOC	2021.2.3	Win32	61.49683291						0	8	8	8	1
z	1	0.7589						APISSO	np	6	0	monitoring	500	nonparola	2	ong	0	no	FC35F16	35	F	2021-11-16_09h07.10.835	THAI_DOC	2021.2.3	Win32	61.49683291						0	9	9	9	1
l	1	1.0397						CAGERMA	np	7	0	monitoring	0	l	2	pmcue	0	no	FC35F16	35	F	2021-11-16_09h07.10.835	THAI_DOC	2021.2.3	Win32	61.49683291						0	10	10	10	1
m	1	0.7884						TAZZINA	p	7	10	monitoring	250	parola	1	ong	0	no	FC35F16	35	F	2021-11-16_09h07.10.835	THAI_DOC	2021.2.3	Win32	61.49683291						0	11	11	11	1
m	1	0.6183						VAPORE	p	6	40	monitoring	0	parola	1	ong	0	no	FC35F16	35	F	2021-11-16_09h07.10.835	THAI_DOC	2021.2.3	Win32	61.49683291						0	12	12	12	1
z	1	0.6849						FEDORE	np	6	0	monitoring	250	nonparola	2	ong	0	no	FC35F16	35	F	2021-11-16_09h07.10.835	THAI_DOC	2021.2.3	Win32	61.49683291						0	13	13	13	1
m	1	1.0509						MONTONE	p	7	8	monitoring	250	parola	1	ong	0	no	FC35F16	35	F	2021-11-16_09h07.10.835	THAI_DOC	2021.2.3	Win32	61.49683291						0	14	14	14	1
z	1	0.7362						CANEZZA	np	7	0	monitoring	0	nonparola	2	ong	0	no	FC35F16	35	F	2021-11-16_09h07.10.835	THAI_DOC	2021.2.3	Win32	61.49683291						0	15	15	15	1
z	1	1.0744						RAGINA	np	6	0	monitoring	250	nonparola	2	ong	0	no	FC35F16	35	F	2021-11-16_09h07.10.835	THAI_DOC	2021.2.3	Win32	61.49683291						0	16	16	16	1
m	1	0.8513						AGNELLO	p	7	17	monitoring	250	parola	1	ong	0	no	FC35F16	35	F	2021-11-16_09h07.10.835	THAI_DOC	2021.2.3	Win32	61.49683291						0	17	17	17	1
z	1	0.8019						PINARIO	np	7	0	monitoring	250	nonparola	2	ong	0	no	FC35F16	35	F	2021-11-16_09h07.10.835	THAI_DOC	2021.2.3	Win32	61.49683291						0	18	18	18	1
z	1	1.136						INDANO	np	6	0	monitoring	500	nonparola	2	ong	0	no	FC35F16	35	F	2021-11-16_09h07.10.835	THAI_DOC	2021.2.3	Win32	61.49683291						0	19	19	19	1
m	1	0.7348						BISTURI	p	7	8	monitoring	250	parola	1	ong	0	no	FC35F16	35	F	2021-11-16_09h07.10.835	THAI_DOC	2021.2.3	Win32	61.49683291						0	20	20	20	1
z	1	0.758						SECONTO	np	7	0	monitoring	250	nonparola	2	ong	0	no	FC35F16	35	F	2021-11-16_09h07.10.835	THAI_DOC	2021.2.3	Win32	61.49683291						0	21	21	21	1
m	0	0.7845						POMATA	p	6	0	monitoring	500	l	1	pmcue	0	no	FC35F16	35	F	2021-11-16_09h07.10.835	THAI_DOC	2021.2.3	Win32	61.49683291						0	22	22	22	1
z	1	0.7746						UMETTA	np	6	0	monitoring	250	nonparola	2	ong	0	no	FC35F16	35	F	2021-11-16_09h07.10.835	THAI_DOC	2021.2.3	Win32	61.49683291						0	23	23	23	1
m	1	0.7331						FRUSCIO	p	7	9	monitoring	0	parola	1	ong	0	no	FC35F16	35	F	2021-11-16_09h07.10.835	THAI_DOC	2021.2.3	Win32	61.49683291						0	24	24	24	1
m	1	0.7075						ORDIGNO	p	7	15	monitoring	250	parola	1	ong	0	no	FC35F16	35	F	2021-11-16_09h07.10.835	THAI_DOC	2021.2.3	Win32	61.49683291						0	25	25	25	1
z	1	1.1669						METALO	np	6	0	monitoring	0	nonparola	2	ong	0	no	FC35F16	35	F	2021-11-16_09h07.10.835	THAI_DOC	2021.2.3	Win32	61.49683291						0	26	26	26	1
z	1	0.7014						GAVERA	np	6	0	monitoring	500	nonparola	2	ong	0	no	FC35F16	35	F	2021-11-16_09h07.10.835	THAI_DOC	2021.2.3	Win32	61.49683291						0	27	27	27	1
m	1	1.0345						INSERTO	p	7	9	monitoring	0	parola	1	ong	0	no	FC35F16	35	F	2021-11-16_09h07.10.835	THAI_DOC	2021.2.3	Win32	61.49683291						0	28	28	28	1
	0							VICARIO	p	7	9	monitoring	500	parola	1	ong	0	no	FC35F16	35	F	2021-11-16_09h07.10.835	THAI_DOC	2021.2.3	Win32	61.49683291						0	29	29	29	1
z	1	0.6674						ACENDA	np	6	0	monitoring	0	nonparola	2	ong	0	no	FC35F16	35	F	2021-11-16_09h07.10.835	THAI_DOC	2021.2.3	Win32	61.49683291						0	30	30	30	1
m	1	0.8563						DECADE	p	6	7	monitoring	0	parola	1	ong	0	no	FC35F16	35	F	2021-11-16_09h07.10.835	THAI_DOC	2021.2.3	Win32	61.49683291						0	31	31	31	1
z	1	0.9359						PALETE	np	6	0	monitoring	500	nonparola	2	ong	0	no	FC35F16	35	F	2021-11-16_09h07.10.835	THAI_DOC	2021.2.3	Win32	61.49683291						0	32	32	32	1
m	1	0.6914						SENAPE	p	6	17	monitoring	500	parola	1	ong	0	no	FC35F16	35	F	2021-11-16_09h07.10.835	THAI_DOC	2021.2.3	Win32	61.49683291						0	33	33	33	1
z	1	0.7061						TENTONO	np	7	0	monitoring	0	nonparola	2	ong	0	no	FC35F16	35	F	2021-11-16_09h07.10.835	THAI_DOC	2021.2.3	Win32	61.49683291						0	34	34	34	1
l	1	0.8664						MANICO	p	6	12	monitoring	0	l	1	pmcue	0	no	FC35F16	35	F	2021-11-16_09h07.10.835	THAI_DOC	2021.2.3	Win32	61.49683291						0	35	35	35	1
m	1	0.7064						GETTONE	p	7	5	monitoring	250	parola	1	ong	0	no	FC35F16	35	F	2021-11-16_09h07.10.835	THAI_DOC	2021.2.3	Win32	61.49683291						0	36	36	36	1
z	1	0.6268						CALERA	np	6	0	monitoring	500	nonparola	2	ong	0	no	FC35F16	35	F	2021-11-16_09h07.10.835	THAI_DOC	2021.2.3	Win32	61.49683291						0	37	37	37	1
m	1	0.6341						USTIONE	p	7	20	monitoring	500	parola	1	ong	0	no	FC35F16	35	F	2021-11-16_09h07.10.835	THAI_DOC	2021.2.3	Win32	61.49683291						0	38	38	38	1
m	1	1.1519						LEGNAME	p	7	7	monitoring	0	parola	1	ong	0	no	FC35F16	35	F	2021-11-16_09h07.10.835	THAI_DOC	2021.2.3	Win32	61.49683291						0	39	39	39	1
z	1	0.7083						MODIVO	np	6	0	monitoring	0	nonparola	2	ong	0	no	FC35F16	35	F	2021-11-16_09h07.10.835	THAI_DOC	2021.2.3	Win32	61.49683291						0	40	40	40	1
m	1	0.6895						RADURA	p	6	9	monitoring	0	parola	1	ong	0	no	FC35F16	35	F	2021-11-16_09h07.10.835	THAI_DOC	2021.2.3	Win32	61.49683291						0	41	41	41	1
z	1	0.5835						TUANTO	np	6	0	monitoring	250	nonparola	2	ong	0	no	FC35F16	35	F	2021-11-16_09h07.10.835	THAI_DOC	2021.2.3	Win32	61.49683291						0	42	42	42	1
m	1	0.7003						PICCONE	p	7	11	monitoring	0	parola	1	ong	0	no	FC35F16	35	F	2021-11-16_09h07.10.835	THAI_DOC	2021.2.3	Win32	61.49683291						0	43	43	43	1
z	1	0.859						LACREME	np	7	0	monitoring	250	nonparola	2	ong	0	no	FC35F16	35	F	2021-11-16_09h07.10.835	THAI_DOC	2021.2.3	Win32	61.49683291						0	44	44	44	1
z	1	0.668						DILITTA	np	7	0	monitoring	500	nonparola	2	ong	0	no	FC35F16	35	F	2021-11-16_09h07.10.835	THAI_DOC	2021.2.3	Win32	61.49683291						0	45	45	45	1
l	1	0.8228						TOMANTE	np	7	0	monitoring	0	l	2	pmcue	0	no	FC35F16	35	F	2021-11-16_09h07.10.835	THAI_DOC	2021.2.3	Win32	61.49683291						0	46	46	46	1
m	1	0.7111						OTTONE	p	6	17	monitoring	500	parola	1	ong	0	no	FC35F16	35	F	2021-11-16_09h07.10.835	THAI_DOC	2021.2.3	Win32	61.49683291						0	47	47	47	1
z	0	0.5554						GAZEBO	p	6	8	monitoring	0	parola	1	ong	0	no	FC35F16	35	F	2021-11-16_09h07.10.835	THAI_DOC	2021.2.3	Win32	61.49683291						0	48	48	48	1
z	1	0.6187						NENICO	np	6	0	monitoring	250	nonparola	2	ong	0	no	FC35F16	35	F	2021-11-16_09h07.10.835	THAI_DOC	2021.2.3	Win32	61.49683291						0	49	49	49	1
m	1	1.3027						ARPIONE	p	7	12	monitoring	250	parola	1	ong	0	no	FC35F16	35	F	2021-11-16_09h07.10.835	THAI_DOC	2021.2.3	Win32	61.49683291						0	50	50	50	1
z	1	0.8012						VANIGIA	np	7	0	monitoring	500	nonparola	2	ong	0	no	FC35F16	35	F	2021-11-16_09h07.10.835	THAI_DOC	2021.2.3	Win32	61.49683291						0	51	51	51	1
z	1	0.6588						EBLISSE	np	7	0	monitoring	0	nonparola	2	ong	0	no	FC35F16	35	F	2021-11-16_09h07.10.835	THAI_DOC	2021.2.3	Win32	61.49683291						0	52	52	52	1
m	1	0.7837						CARTINA	p	7	13	monitoring	250	parola	1	ong	0	no	FC35F16	35	F	2021-11-16_09h07.10.835	THAI_DOC	2021.2.3	Win32	61.49683291						0	53	53	53	1
z	1	0.7265						TECITA	np	6	0	monitoring	500	nonparola	2	ong	0	no	FC35F16	35	F	2021-11-16_09h07.10.835	THAI_DOC	2021.2.3	Win32	61.49683291						0	54	54	54	1
m	1	0.7772						FELINO	p	6	9	monitoring	500	parola	1	ong	0	no	FC35F16	35	F	2021-11-16_09h07.10.835	THAI_DOC	2021.2.3	Win32	61.49683291						0	55	55	55	1
z	1	0.8517						GINEVRO	np	7	0	monitoring	250	nonparola	2	ong	0	no	FC35F16	35	F	2021-11-16_09h07.10.835	THAI_DOC	2021.2.3	Win32	61.49683291						0	56	56	56	1
z	1	0.6566						ELANCO	np	6	0	monitoring	250	nonparola	2	ong	0	no	FC35F16	35	F	2021-11-16_09h07.10.835	THAI_DOC	2021.2.3	Win32	61.49683291						0	57	57	57	1
m	1	0.6841						BIDONE	p	6	13	monitoring	0	parola	1	ong	0	no	FC35F16	35	F	2021-11-16_09h07.10.835	THAI_DOC	2021.2.3	Win32	61.49683291						0	58	58	58	1
z	0	0.7538						LEMURE	p	6	3	monitoring	500	parola	1	ong	0	no	FC35F16	35	F	2021-11-16_09h07.10.835	THAI_DOC	2021.2.3	Win32	61.49683291						0	59	59	59	1
l	1	0.8183						SAGOMA	p	6	0	monitoring	250	l	1	pmcue	0	no	FC35F16	35	F	2021-11-16_09h07.10.835	THAI_DOC	2021.2.3	Win32	61.49683291						0	60	60	60	1
m	1	0.7529						REPERTO	p	7	7	monitoring	0	parola	1	ong	0	no	FC35F16	35	F	2021-11-16_09h07.10.835	THAI_DOC	2021.2.3	Win32	61.49683291						0	61	61	61	1
z	1	0.862						MIDULLO	np	7	0	monitoring	250	nonparola	2	ong	0	no	FC35F16	35	F	2021-11-16_09h07.10.835	THAI_DOC	2021.2.3	Win32	61.49683291						0	62	62	62	1
z	1	0.8504						DANNOLA	np	7	0	monitoring	500	nonparola	2	ong	0	no	FC35F16	35	F	2021-11-16_09h07.10.835	THAI_DOC	2021.2.3	Win32	61.49683291						0	63	63	63	1
m	1	0.6252						ORFANO	p	6	9	monitoring	500	parola	1	ong	0	no	FC35F16	35	F	2021-11-16_09h07.10.835	THAI_DOC	2021.2.3	Win32	61.49683291						0	64	64	64	1
z	1	0.6927						BANENA	np	6	0	monitoring	250	nonparola	2	ong	0	no	FC35F16	35	F	2021-11-16_09h07.10.835	THAI_DOC	2021.2.3	Win32	61.49683291						0	65	65	65	1
z	1	0.7932						FERPATA	np	7	0	monitoring	0	nonparola	2	ong	0	no	FC35F16	35	F	2021-11-16_09h07.10.835	THAI_DOC	2021.2.3	Win32	61.49683291						0	66	66	66	1
m	1	0.8007						NEURONE	p	7	11	monitoring	250	parola	1	ong	0	no	FC35F16	35	F	2021-11-16_09h07.10.835	THAI_DOC	2021.2.3	Win32	61.49683291						0	67	67	67	1
z	1	0.9388						LATTERA	np	7	0	monitoring	500	nonparola	2	ong	0	no	FC35F16	35	F	2021-11-16_09h07.10.835	THAI_DOC	2021.2.3	Win32	61.49683291						0	68	68	68	1
z	1	0.8683						GESIONE	np	7	0	monitoring	500	nonparola	2	ong	0	no	FC35F16	35	F	2021-11-16_09h07.10.835	THAI_DOC	2021.2.3	Win32	61.49683291						0	69	69	69	1
m	1	0.7108						PEDANA	p	6	18	monitoring	500	parola	1	ong	0	no	FC35F16	35	F	2021-11-16_09h07.10.835	THAI_DOC	2021.2.3	Win32	61.49683291						0	70	70	70	1
l	1	0.6034						MACIATA	np	7	0	monitoring	500	l	2	pmcue	0	no	FC35F16	35	F	2021-11-16_09h07.10.835	THAI_DOC	2021.2.3	Win32	61.49683291						0	71	71	71	1
z	1	0.7174						FIOLINO	np	7	0	monitoring	250	nonparola	2	ong	0	no	FC35F16	35	F	2021-11-16_09h07.10.835	THAI_DOC	2021.2.3	Win32	61.49683291						0	72	72	72	1
m	1	0.8036						INGORGO	p	7	16	monitoring	0	parola	1	ong	0	no	FC35F16	35	F	2021-11-16_09h07.10.835	THAI_DOC	2021.2.3	Win32	61.49683291						0	73	73	73	1
z	1	0.7668						IMPORO	np	6	0	monitoring	250	nonparola	2	ong	0	no	FC35F16	35	F	2021-11-16_09h07.10.835	THAI_DOC	2021.2.3	Win32	61.49683291						0	74	74	74	1
m	1	0.6503						NOBILE	p	6	29	monitoring	500	parola	1	ong	0	no	FC35F16	35	F	2021-11-16_09h07.10.835	THAI_DOC	2021.2.3	Win32	61.49683291						0	75	75	75	1
m	1	0.9923						MINIERA	p	7	19	monitoring	500	parola	1	ong	0	no	FC35F16	35	F	2021-11-16_09h07.10.835	THAI_DOC	2021.2.3	Win32	61.49683291						0	76	76	76	1
z	1	0.5548						ALLARVE	np	7	0	monitoring	500	nonparola	2	ong	0	no	FC35F16	35	F	2021-11-16_09h07.10.835	THAI_DOC	2021.2.3	Win32	61.49683291						0	77	77	77	1
z	1	0.6067						DIBANO	np	6	0	monitoring	250	nonparola	2	ong	0	no	FC35F16	35	F	2021-11-16_09h07.10.835	THAI_DOC	2021.2.3	Win32	61.49683291						0	78	78	78	1
m	1	0.6665						FAGOTTO	p	7	7	monitoring	0	parola	1	ong	0	no	FC35F16	35	F	2021-11-16_09h07.10.835	THAI_DOC	2021.2.3	Win32	61.49683291						0	79	79	79	1
m	1	0.5881						PALUDE	p	6	13	monitoring	0	parola	1	ong	0	no	FC35F16	35	F	2021-11-16_09h07.10.835	THAI_DOC	2021.2.3	Win32	61.49683291						0	80	80	80	1
z	1	0.5394						MUDINO	np	6	0	monitoring	500	nonparola	2	ong	0	no	FC35F16	35	F	2021-11-16_09h07.10.835	THAI_DOC	2021.2.3	Win32	61.49683291						0	81	81	81	1
z	1	0.4753						ESTEBA	np	6	0	monitoring	500	nonparola	2	ong	0	no	FC35F16	35	F	2021-11-16_09h07.10.835	THAI_DOC	2021.2.3	Win32	61.49683291						0	82	82	82	1
l	1	0.9334						MANTIDE	p	7	9	monitoring	250	l	1	pmcue	0	no	FC35F16	35	F	2021-11-16_09h07.10.835	THAI_DOC	2021.2.3	Win32	61.49683291						0	83	83	83	1
m	1	0.6263						UVETTA	p	6	11	monitoring	500	parola	1	ong	0	no	FC35F16	35	F	2021-11-16_09h07.10.835	THAI_DOC	2021.2.3	Win32	61.49683291						0	84	84	84	1
m	1	0.8513						ESILIO	p	6	41	monitoring	250	parola	1	ong	0	no	FC35F16	35	F	2021-11-16_09h07.10.835	THAI_DOC	2021.2.3	Win32	61.49683291						0	85	85	85	1
z	1	0.6951						RECRUTA	np	7	0	monitoring	500	nonparola	2	ong	0	no	FC35F16	35	F	2021-11-16_09h07.10.835	THAI_DOC	2021.2.3	Win32	61.49683291						0	86	86	86	1
m	1	0.5316						TIMONE	p	7	31	monitoring	250	parola	1	ong	0	no	FC35F16	35	F	2021-11-16_09h07.10.835	THAI_DOC	2021.2.3	Win32	61.49683291						0	87	87	87	1
m	1	0.6008						CAVOLO	p	6	13	monitoring	0	parola	1	ong	0	no	FC35F16	35	F	2021-11-16_09h07.10.835	THAI_DOC	2021.2.3	Win32	61.49683291						0	88	88	88	1
z	1	0.7022						NOTTARE	np	7	0	monitoring	500	nonparola	2	ong	0	no	FC35F16	35	F	2021-11-16_09h07.10.835	THAI_DOC	2021.2.3	Win32	61.49683291						0	89	89	89	1
m	1	0.7035						LICHENE	p	7	7	monitoring	0	parola	1	ong	0	no	FC35F16	35	F	2021-11-16_09h07.10.835	THAI_DOC	2021.2.3	Win32	61.49683291						0	90	90	90	1
z	1	0.5373						PUSTINO	np	7	0	monitoring	500	nonparola	2	ong	0	no	FC35F16	35	F	2021-11-16_09h07.10.835	THAI_DOC	2021.2.3	Win32	61.49683291						0	91	91	91	1
z	0	0.8414						MULINO	p	6	7	monitoring	0	parola	1	ong	0	no	FC35F16	35	F	2021-11-16_09h07.10.835	THAI_DOC	2021.2.3	Win32	61.49683291						0	92	92	92	1
z	1	0.5578						VAROLO	np	6	0	monitoring	0	nonparola	2	ong	0	no	FC35F16	35	F	2021-11-16_09h07.10.835	THAI_DOC	2021.2.3	Win32	61.49683291						0	93	93	93	1
m	0	0.734						ENIGMA	p	6	9	monitoring	500	l	1	pmcue	0	no	FC35F16	35	F	2021-11-16_09h07.10.835	THAI_DOC	2021.2.3	Win32	61.49683291						0	94	94	94	1
m	1	0.726						NARICE	p	6	15	monitoring	250	parola	1	ong	0	no	FC35F16	35	F	2021-11-16_09h07.10.835	THAI_DOC	2021.2.3	Win32	61.49683291						0	95	95	95	1
z	1	0.5909						CAVIDE	np	6	0	monitoring	500	nonparola	2	ong	0	no	FC35F16	35	F	2021-11-16_09h07.10.835	THAI_DOC	2021.2.3	Win32	61.49683291						0	96	96	96	1
z	1	0.8291						VOLACE	np	6	0	monitoring	0	nonparola	2	ong	0	no	FC35F16	35	F	2021-11-16_09h07.10.835	THAI_DOC	2021.2.3	Win32	61.49683291						0	97	97	97	1
z	1	0.8673						SADICE	np	6	0	monitoring	0	nonparola	2	ong	0	no	FC35F16	35	F	2021-11-16_09h07.10.835	THAI_DOC	2021.2.3	Win32	61.49683291						0	98	98	98	1
m	1	0.9009						VORTICE	p	7	14	monitoring	250	parola	1	ong	0	no	FC35F16	35	F	2021-11-16_09h07.10.835	THAI_DOC	2021.2.3	Win32	61.49683291						0	99	99	99	1
																			FC35F16	35	F	2021-11-16_09h07.10.835	THAI_DOC	2021.2.3	Win32	61.49683291											y	1	2.7499	n	1	3.0004	y	0	4.6077
