# Supplementary material for: Thinking about it: the impact of COVID-19-related stimuli on prospective memory
Source: PeerJ. 2023 Nov 16;11:e16389. doi: 10.7717/peerj.16389 (PMC10657566; doi:10.7717/peerj.16389)
Supplement: Supplemental Information 4 — The raw data from both the task and the questionnaire. Both folders are divided in the three conditions (COV, DOC, and NEGA) depending on the presented video clip. [file peerj-11-16389-s004.zip › Data/RAW_Data_Task/DOC_version/AM23F8_doc.csv]

trial_key.keys	trial_key.corr	trial_key.rt	trials_loop_practice.thisRepN	trials_loop_practice.thisTrialN	trials_loop_practice.thisN	trials_loop_practice.thisIndex	trials_loop_practice.ran	stimolo	parolanonparola	lunghezza	frequenza	blocco	jitter	rispcorr	StimTrig	stim_type	stimulus_after	underline	ID_Soggetto*	Età*	Sesso	date	expName	psychopyVersion	OS	frameRate	trials_loop_baseline.thisRepN	trials_loop_baseline.thisTrialN	trials_loop_baseline.thisN	trials_loop_baseline.thisIndex	trials_loop_baseline.ran	trials_loop_attention.thisRepN	trials_loop_attention.thisTrialN	trials_loop_attention.thisN	trials_loop_attention.thisIndex	trials_loop_attention.ran	neutral1_key.keys	neutral1_key.corr	neutral1_key.rt	neutral1_key_2.keys	neutral1_key_2.corr	neutral1_key_2.rt	neutral1_key_3.keys	neutral1_key_3.corr	neutral1_key_3.rt
m	1	1.0272	0	0	0	0	1	ARANCIA	p	7	31	practice	500	parola	1	ong	0	no	AM23F8	23	Femmina	2021-10-08_19h13.19.623	THAI_DOC	2021.2.3	Win32	60.09976561
z	1	1.0427	0	1	1	1	1	RECINA	np	6	0	practice	500	nonparola	2	ong	0	no	AM23F8	23	Femmina	2021-10-08_19h13.19.623	THAI_DOC	2021.2.3	Win32	60.09976561
z	1	0.9411	0	2	2	2	1	TUCCANA	np	7	0	practice	250	nonparola	2	ong	0	no	AM23F8	23	Femmina	2021-10-08_19h13.19.623	THAI_DOC	2021.2.3	Win32	60.09976561
m	1	0.6847	0	3	3	3	1	PETTINE	p	7	1	practice	0	parola	1	ong	0	no	AM23F8	23	Femmina	2021-10-08_19h13.19.623	THAI_DOC	2021.2.3	Win32	60.09976561
z	1	0.9509	0	4	4	4	1	INFITO	np	6	0	practice	500	nonparola	2	ong	0	no	AM23F8	23	Femmina	2021-10-08_19h13.19.623	THAI_DOC	2021.2.3	Win32	60.09976561
m	1	0.657	0	5	5	5	1	GIUDICE	p	7	374	practice	500	parola	1	ong	0	no	AM23F8	23	Femmina	2021-10-08_19h13.19.623	THAI_DOC	2021.2.3	Win32	60.09976561
m	1	0.7354	0	6	6	6	1	VOLANTE	p	7	89	practice	0	parola	1	ong	0	no	AM23F8	23	Femmina	2021-10-08_19h13.19.623	THAI_DOC	2021.2.3	Win32	60.09976561
z	1	0.7348	0	7	7	7	1	CUBELA	np	6	0	practice	250	nonparola	2	ong	0	no	AM23F8	23	Femmina	2021-10-08_19h13.19.623	THAI_DOC	2021.2.3	Win32	60.09976561
z	1	0.7818	0	8	8	8	1	LUGGINE	np	7	0	practice	0	nonparola	2	ong	0	no	AM23F8	23	Femmina	2021-10-08_19h13.19.623	THAI_DOC	2021.2.3	Win32	60.09976561
m	1	0.643	0	9	9	9	1	DISEGNO	p	7	201	practice	0	parola	1	ong	0	no	AM23F8	23	Femmina	2021-10-08_19h13.19.623	THAI_DOC	2021.2.3	Win32	60.09976561
m	1	0.5936						RELITTO	p	7	8	baseline	500	parola	1	ong	0	no	AM23F8	23	Femmina	2021-10-08_19h13.19.623	THAI_DOC	2021.2.3	Win32	60.09976561	0	0	0	0	1
m	1	0.6462						GERANIO	p	7	12	baseline	250	parola	1	ong	0	no	AM23F8	23	Femmina	2021-10-08_19h13.19.623	THAI_DOC	2021.2.3	Win32	60.09976561	0	1	1	1	1
z	1	0.5985						VANANGA	np	7	0	baseline	0	nonparola	2	ong	0	no	AM23F8	23	Femmina	2021-10-08_19h13.19.623	THAI_DOC	2021.2.3	Win32	60.09976561	0	2	2	2	1
m	1	0.7508						NATICA	p	6	5	baseline	250	parola	1	ong	0	no	AM23F8	23	Femmina	2021-10-08_19h13.19.623	THAI_DOC	2021.2.3	Win32	60.09976561	0	3	3	3	1
z	1	0.6409						USTELLO	np	7	0	baseline	500	nonparola	2	ong	0	no	AM23F8	23	Femmina	2021-10-08_19h13.19.623	THAI_DOC	2021.2.3	Win32	60.09976561	0	4	4	4	1
m	1	0.5937						METANO	p	6	17	baseline	250	parola	1	ong	0	no	AM23F8	23	Femmina	2021-10-08_19h13.19.623	THAI_DOC	2021.2.3	Win32	60.09976561	0	5	5	5	1
m	0	0.6525						FIURIA	np	6	0	baseline	500	nonparola	2	ong	0	no	AM23F8	23	Femmina	2021-10-08_19h13.19.623	THAI_DOC	2021.2.3	Win32	60.09976561	0	6	6	6	1
m	1	0.6264						SUGHERO	p	7	5	baseline	250	parola	1	ong	0	no	AM23F8	23	Femmina	2021-10-08_19h13.19.623	THAI_DOC	2021.2.3	Win32	60.09976561	0	7	7	7	1
z	1	0.7779						PIROTA	np	6	0	baseline	250	nonparola	2	ong	0	no	AM23F8	23	Femmina	2021-10-08_19h13.19.623	THAI_DOC	2021.2.3	Win32	60.09976561	0	8	8	8	1
z	1	0.6604						BAMBORA	np	7	0	baseline	0	nonparola	2	ong	0	no	AM23F8	23	Femmina	2021-10-08_19h13.19.623	THAI_DOC	2021.2.3	Win32	60.09976561	0	9	9	9	1
m	1	0.5631						PETALO	p	6	27	baseline	250	parola	1	ong	0	no	AM23F8	23	Femmina	2021-10-08_19h13.19.623	THAI_DOC	2021.2.3	Win32	60.09976561	0	10	10	10	1
m	1	0.7795						ELMETTO	p	7	5	baseline	0	parola	1	ong	0	no	AM23F8	23	Femmina	2021-10-08_19h13.19.623	THAI_DOC	2021.2.3	Win32	60.09976561	0	11	11	11	1
z	1	0.6759						DOBILE	np	6	0	baseline	250	nonparola	2	ong	0	no	AM23F8	23	Femmina	2021-10-08_19h13.19.623	THAI_DOC	2021.2.3	Win32	60.09976561	0	12	12	12	1
z	0	0.6286						BAVERO	p	6	7	baseline	0	parola	1	ong	0	no	AM23F8	23	Femmina	2021-10-08_19h13.19.623	THAI_DOC	2021.2.3	Win32	60.09976561	0	13	13	13	1
z	0	0.6605						VALENZA	p	7	10	baseline	500	parola	1	ong	0	no	AM23F8	23	Femmina	2021-10-08_19h13.19.623	THAI_DOC	2021.2.3	Win32	60.09976561	0	14	14	14	1
z	1	0.6943						ORDONE	np	6	0	baseline	250	nonparola	2	ong	0	no	AM23F8	23	Femmina	2021-10-08_19h13.19.623	THAI_DOC	2021.2.3	Win32	60.09976561	0	15	15	15	1
z	1	0.8441						TERPONE	np	7	0	baseline	250	nonparola	2	ong	0	no	AM23F8	23	Femmina	2021-10-08_19h13.19.623	THAI_DOC	2021.2.3	Win32	60.09976561	0	16	16	16	1
m	1	0.6131						INCHINO	p	7	10	baseline	250	parola	1	ong	0	no	AM23F8	23	Femmina	2021-10-08_19h13.19.623	THAI_DOC	2021.2.3	Win32	60.09976561	0	17	17	17	1
z	0	1.1623						ETTARO	p	6	31	baseline	0	parola	1	ong	0	no	AM23F8	23	Femmina	2021-10-08_19h13.19.623	THAI_DOC	2021.2.3	Win32	60.09976561	0	18	18	18	1
z	1	0.7234						LUVACA	np	6	0	baseline	250	nonparola	2	ong	0	no	AM23F8	23	Femmina	2021-10-08_19h13.19.623	THAI_DOC	2021.2.3	Win32	60.09976561	0	19	19	19	1
m	1	0.5782						DUETTO	p	6	23	baseline	500	parola	1	ong	0	no	AM23F8	23	Femmina	2021-10-08_19h13.19.623	THAI_DOC	2021.2.3	Win32	60.09976561	0	20	20	20	1
z	1	0.9645						PUPILE	np	6	0	baseline	250	nonparola	2	ong	0	no	AM23F8	23	Femmina	2021-10-08_19h13.19.623	THAI_DOC	2021.2.3	Win32	60.09976561	0	21	21	21	1
z	1	0.6913						STOVACO	np	7	0	baseline	0	nonparola	2	ong	0	no	AM23F8	23	Femmina	2021-10-08_19h13.19.623	THAI_DOC	2021.2.3	Win32	60.09976561	0	22	22	22	1
m	1	0.6356						BARILE	p	6	7	baseline	500	parola	1	ong	0	no	AM23F8	23	Femmina	2021-10-08_19h13.19.623	THAI_DOC	2021.2.3	Win32	60.09976561	0	23	23	23	1
z	1	0.7108						RANAIO	np	6	0	baseline	250	nonparola	2	ong	0	no	AM23F8	23	Femmina	2021-10-08_19h13.19.623	THAI_DOC	2021.2.3	Win32	60.09976561	0	24	24	24	1
m	1	0.6456						CAVERNA	p	7	14	baseline	250	parola	1	ong	0	no	AM23F8	23	Femmina	2021-10-08_19h13.19.623	THAI_DOC	2021.2.3	Win32	60.09976561	0	25	25	25	1
z	1	0.7209						ROTOIA	np	7	0	baseline	500	nonparola	2	ong	0	no	AM23F8	23	Femmina	2021-10-08_19h13.19.623	THAI_DOC	2021.2.3	Win32	60.09976561	0	26	26	26	1
m	1	0.7763						ALTURA	p	6	8	baseline	500	parola	1	ong	0	no	AM23F8	23	Femmina	2021-10-08_19h13.19.623	THAI_DOC	2021.2.3	Win32	60.09976561	0	27	27	27	1
m	1	0.5847						DIPINTO	p	7	21	baseline	0	parola	1	ong	0	no	AM23F8	23	Femmina	2021-10-08_19h13.19.623	THAI_DOC	2021.2.3	Win32	60.09976561	0	28	28	28	1
m	1	0.5771						LEGUME	p	6	11	baseline	250	parola	1	ong	0	no	AM23F8	23	Femmina	2021-10-08_19h13.19.623	THAI_DOC	2021.2.3	Win32	60.09976561	0	29	29	29	1
z	1	0.6466						FEDINO	np	6	0	baseline	500	nonparola	2	ong	0	no	AM23F8	23	Femmina	2021-10-08_19h13.19.623	THAI_DOC	2021.2.3	Win32	60.09976561	0	30	30	30	1
m	1	0.5961						MENSOLA	p	7	7	baseline	0	parola	1	ong	0	no	AM23F8	23	Femmina	2021-10-08_19h13.19.623	THAI_DOC	2021.2.3	Win32	60.09976561	0	31	31	31	1
z	1	0.6784						ALCUME	np	6	0	baseline	500	nonparola	2	ong	0	no	AM23F8	23	Femmina	2021-10-08_19h13.19.623	THAI_DOC	2021.2.3	Win32	60.09976561	0	32	32	32	1
m	1	0.613						INNESTO	p	6	13	baseline	0	parola	1	ong	0	no	AM23F8	23	Femmina	2021-10-08_19h13.19.623	THAI_DOC	2021.2.3	Win32	60.09976561	0	33	33	33	1
z	1	0.6624						LAVENDA	np	7	0	baseline	0	nonparola	2	ong	0	no	AM23F8	23	Femmina	2021-10-08_19h13.19.623	THAI_DOC	2021.2.3	Win32	60.09976561	0	34	34	34	1
z	0	0.7124						SLAVINA	p	7	5	baseline	500	parola	1	ong	0	no	AM23F8	23	Femmina	2021-10-08_19h13.19.623	THAI_DOC	2021.2.3	Win32	60.09976561	0	35	35	35	1
m	1	0.5458						ORMONE	p	6	6	baseline	500	parola	1	ong	0	no	AM23F8	23	Femmina	2021-10-08_19h13.19.623	THAI_DOC	2021.2.3	Win32	60.09976561	0	36	36	36	1
z	1	0.6089						UMIONE	np	6	0	baseline	0	nonparola	2	ong	0	no	AM23F8	23	Femmina	2021-10-08_19h13.19.623	THAI_DOC	2021.2.3	Win32	60.09976561	0	37	37	37	1
m	1	0.5842						SALAME	p	6	14	baseline	0	parola	1	ong	0	no	AM23F8	23	Femmina	2021-10-08_19h13.19.623	THAI_DOC	2021.2.3	Win32	60.09976561	0	38	38	38	1
z	1	0.6946						GANDOLA	np	7	0	baseline	500	nonparola	2	ong	0	no	AM23F8	23	Femmina	2021-10-08_19h13.19.623	THAI_DOC	2021.2.3	Win32	60.09976561	0	39	39	39	1
m	0	0.6176						DIGEGNO	np	7	0	baseline	500	nonparola	2	ong	0	no	AM23F8	23	Femmina	2021-10-08_19h13.19.623	THAI_DOC	2021.2.3	Win32	60.09976561	0	40	40	40	1
z	1	0.723						BACRECA	np	7	0	baseline	0	nonparola	2	ong	0	no	AM23F8	23	Femmina	2021-10-08_19h13.19.623	THAI_DOC	2021.2.3	Win32	60.09976561	0	41	41	41	1
m	1	0.8681						RUDERE	p	6	8	baseline	250	parola	1	ong	0	no	AM23F8	23	Femmina	2021-10-08_19h13.19.623	THAI_DOC	2021.2.3	Win32	60.09976561	0	42	42	42	1
z	1	0.7176						OSCITE	np	6	0	baseline	250	nonparola	2	ong	0	no	AM23F8	23	Femmina	2021-10-08_19h13.19.623	THAI_DOC	2021.2.3	Win32	60.09976561	0	43	43	43	1
z	0	0.9081						NETTARE	p	7	14	baseline	500	parola	1	ong	0	no	AM23F8	23	Femmina	2021-10-08_19h13.19.623	THAI_DOC	2021.2.3	Win32	60.09976561	0	44	44	44	1
z	1	0.8718						PENTERA	np	7	0	baseline	0	nonparola	2	ong	0	no	AM23F8	23	Femmina	2021-10-08_19h13.19.623	THAI_DOC	2021.2.3	Win32	60.09976561	0	45	45	45	1
z	1	0.6507						NEBOZIO	np	7	0	baseline	250	nonparola	2	ong	0	no	AM23F8	23	Femmina	2021-10-08_19h13.19.623	THAI_DOC	2021.2.3	Win32	60.09976561	0	46	46	46	1
m	1	0.6251						ZATTERA	p	7	14	baseline	500	parola	1	ong	0	no	AM23F8	23	Femmina	2021-10-08_19h13.19.623	THAI_DOC	2021.2.3	Win32	60.09976561	0	47	47	47	1
m	1	0.8177						LAMIERA	p	7	11	baseline	500	parola	1	ong	0	no	AM23F8	23	Femmina	2021-10-08_19h13.19.623	THAI_DOC	2021.2.3	Win32	60.09976561	0	48	48	48	1
z	1	0.6344						CULINA	np	6	0	baseline	500	nonparola	2	ong	0	no	AM23F8	23	Femmina	2021-10-08_19h13.19.623	THAI_DOC	2021.2.3	Win32	60.09976561	0	49	49	49	1
m	1	0.6416						FALANGE	p	7	9	baseline	250	parola	1	ong	0	no	AM23F8	23	Femmina	2021-10-08_19h13.19.623	THAI_DOC	2021.2.3	Win32	60.09976561	0	50	50	50	1
m	1	0.6221						PEDALE	p	6	16	baseline	500	parola	1	ong	0	no	AM23F8	23	Femmina	2021-10-08_19h13.19.623	THAI_DOC	2021.2.3	Win32	60.09976561	0	51	51	51	1
z	1	0.6678						METARDO	np	7	0	baseline	500	nonparola	2	ong	0	no	AM23F8	23	Femmina	2021-10-08_19h13.19.623	THAI_DOC	2021.2.3	Win32	60.09976561	0	52	52	52	1
m	1	0.6762						EMPORIO	p	7	3	baseline	250	parola	1	ong	0	no	AM23F8	23	Femmina	2021-10-08_19h13.19.623	THAI_DOC	2021.2.3	Win32	60.09976561	0	53	53	53	1
z	1	0.9573						TAPORE	np	6	0	baseline	0	nonparola	2	ong	0	no	AM23F8	23	Femmina	2021-10-08_19h13.19.623	THAI_DOC	2021.2.3	Win32	60.09976561	0	54	54	54	1
z	1	0.6843						DENTIDE	np	7	0	baseline	250	nonparola	2	ong	0	no	AM23F8	23	Femmina	2021-10-08_19h13.19.623	THAI_DOC	2021.2.3	Win32	60.09976561	0	55	55	55	1
z	1	0.6678						SEPERTO	np	7	0	baseline	500	nonparola	2	ong	0	no	AM23F8	23	Femmina	2021-10-08_19h13.19.623	THAI_DOC	2021.2.3	Win32	60.09976561	0	56	56	56	1
z	0	0.7513						MUCOSA	p	6	6	baseline	500	parola	1	ong	0	no	AM23F8	23	Femmina	2021-10-08_19h13.19.623	THAI_DOC	2021.2.3	Win32	60.09976561	0	57	57	57	1
z	1	0.7104						BECULLA	np	7	0	baseline	250	nonparola	2	ong	0	no	AM23F8	23	Femmina	2021-10-08_19h13.19.623	THAI_DOC	2021.2.3	Win32	60.09976561	0	58	58	58	1
m	1	0.8176						FUCINA	p	6	8	baseline	250	parola	1	ong	0	no	AM23F8	23	Femmina	2021-10-08_19h13.19.623	THAI_DOC	2021.2.3	Win32	60.09976561	0	59	59	59	1
m	1	0.751						ECLISSI	p	7	5	baseline	0	parola	1	ong	0	no	AM23F8	23	Femmina	2021-10-08_19h13.19.623	THAI_DOC	2021.2.3	Win32	60.09976561	0	60	60	60	1
m	1	1.5838						TROFEO	p	6	23	baseline	250	parola	1	ong	0	no	AM23F8	23	Femmina	2021-10-08_19h13.19.623	THAI_DOC	2021.2.3	Win32	60.09976561	0	61	61	61	1
m	1	0.6845						ROTTAME	p	7	7	baseline	0	parola	1	ong	0	no	AM23F8	23	Femmina	2021-10-08_19h13.19.623	THAI_DOC	2021.2.3	Win32	60.09976561	0	62	62	62	1
z	1	0.7346						MENDOLO	np	7	0	baseline	500	nonparola	2	ong	0	no	AM23F8	23	Femmina	2021-10-08_19h13.19.623	THAI_DOC	2021.2.3	Win32	60.09976561	0	63	63	63	1
z	1	1.1503						ARSINE	np	6	0	baseline	250	nonparola	2	ong	0	no	AM23F8	23	Femmina	2021-10-08_19h13.19.623	THAI_DOC	2021.2.3	Win32	60.09976561	0	64	64	64	1
m	1	0.7067						TISANA	p	6	7	baseline	0	parola	1	ong	0	no	AM23F8	23	Femmina	2021-10-08_19h13.19.623	THAI_DOC	2021.2.3	Win32	60.09976561	0	65	65	65	1
z	1	0.6684						ORLINO	np	6	0	baseline	0	nonparola	2	ong	0	no	AM23F8	23	Femmina	2021-10-08_19h13.19.623	THAI_DOC	2021.2.3	Win32	60.09976561	0	66	66	66	1
m	1	0.8176						ARINGA	p	6	9	baseline	500	parola	1	ong	0	no	AM23F8	23	Femmina	2021-10-08_19h13.19.623	THAI_DOC	2021.2.3	Win32	60.09976561	0	67	67	67	1
z	1	0.9338						TENGINE	np	7	0	baseline	0	nonparola	2	ong	0	no	AM23F8	23	Femmina	2021-10-08_19h13.19.623	THAI_DOC	2021.2.3	Win32	60.09976561	0	68	68	68	1
m	1	0.7012						ATTICO	p	6	6	baseline	500	parola	1	ong	0	no	AM23F8	23	Femmina	2021-10-08_19h13.19.623	THAI_DOC	2021.2.3	Win32	60.09976561	0	69	69	69	1
z	1	0.7344						VENORE	np	6	0	baseline	250	nonparola	2	ong	0	no	AM23F8	23	Femmina	2021-10-08_19h13.19.623	THAI_DOC	2021.2.3	Win32	60.09976561	0	70	70	70	1
z	0	0.6509						DARSENA	p	7	9	baseline	0	parola	1	ong	0	no	AM23F8	23	Femmina	2021-10-08_19h13.19.623	THAI_DOC	2021.2.3	Win32	60.09976561	0	71	71	71	1
z	1	0.7672						ALCIERE	np	7	0	baseline	250	nonparola	2	ong	0	no	AM23F8	23	Femmina	2021-10-08_19h13.19.623	THAI_DOC	2021.2.3	Win32	60.09976561	0	72	72	72	1
z	1	0.6736						ENTIMO	np	6	0	baseline	0	nonparola	2	ong	0	no	AM23F8	23	Femmina	2021-10-08_19h13.19.623	THAI_DOC	2021.2.3	Win32	60.09976561	0	73	73	73	1
m	1	0.7176						LIVIDO	p	6	8	baseline	500	parola	1	ong	0	no	AM23F8	23	Femmina	2021-10-08_19h13.19.623	THAI_DOC	2021.2.3	Win32	60.09976561	0	74	74	74	1
m	1	0.6245						NAUSEA	p	6	15	baseline	0	parola	1	ong	0	no	AM23F8	23	Femmina	2021-10-08_19h13.19.623	THAI_DOC	2021.2.3	Win32	60.09976561	0	75	75	75	1
z	1	0.9551						VERCACE	np	7	0	baseline	500	nonparola	2	ong	0	no	AM23F8	23	Femmina	2021-10-08_19h13.19.623	THAI_DOC	2021.2.3	Win32	60.09976561	0	76	76	76	1
m	1	0.6677						COFANO	p	6	9	baseline	0	parola	1	ong	0	no	AM23F8	23	Femmina	2021-10-08_19h13.19.623	THAI_DOC	2021.2.3	Win32	60.09976561	0	77	77	77	1
z	1	1.0838						USPICIO	np	7	0	baseline	250	nonparola	2	ong	0	no	AM23F8	23	Femmina	2021-10-08_19h13.19.623	THAI_DOC	2021.2.3	Win32	60.09976561	0	78	78	78	1
m	1	0.718						IMBUTO	p	6	9	baseline	0	parola	1	ong	0	no	AM23F8	23	Femmina	2021-10-08_19h13.19.623	THAI_DOC	2021.2.3	Win32	60.09976561	0	79	79	79	1
z	1	0.6212						SADIVA	np	6	0	baseline	500	nonparola	2	ong	0	no	AM23F8	23	Femmina	2021-10-08_19h13.19.623	THAI_DOC	2021.2.3	Win32	60.09976561	0	80	80	80	1
m	1	0.6267						BOZZOLO	p	7	7	baseline	0	parola	1	ong	0	no	AM23F8	23	Femmina	2021-10-08_19h13.19.623	THAI_DOC	2021.2.3	Win32	60.09976561	0	81	81	81	1
z	1	0.6179						OMPICCIO	np	7	0	baseline	0	nonparola	2	ong	0	no	AM23F8	23	Femmina	2021-10-08_19h13.19.623	THAI_DOC	2021.2.3	Win32	60.09976561	0	82	82	82	1
z	1	0.6588						LIMPONE	np	7	0	baseline	500	nonparola	2	ong	0	no	AM23F8	23	Femmina	2021-10-08_19h13.19.623	THAI_DOC	2021.2.3	Win32	60.09976561	0	83	83	83	1
z	1	0.8509						NARCICO	np	7	0	baseline	250	nonparola	2	ong	0	no	AM23F8	23	Femmina	2021-10-08_19h13.19.623	THAI_DOC	2021.2.3	Win32	60.09976561	0	84	84	84	1
m	1	0.7345						PASCOLO	p	7	7	baseline	0	parola	1	ong	0	no	AM23F8	23	Femmina	2021-10-08_19h13.19.623	THAI_DOC	2021.2.3	Win32	60.09976561	0	85	85	85	1
z	1	0.8753						INSOGNA	np	7	0	baseline	250	nonparola	2	ong	0	no	AM23F8	23	Femmina	2021-10-08_19h13.19.623	THAI_DOC	2021.2.3	Win32	60.09976561	0	86	86	86	1
m	1	0.7386						PATINA	p	6	14	baseline	250	parola	1	ong	0	no	AM23F8	23	Femmina	2021-10-08_19h13.19.623	THAI_DOC	2021.2.3	Win32	60.09976561	0	87	87	87	1
z	1	0.7922						ADOLTO	np	7	0	baseline	0	nonparola	2	ong	0	no	AM23F8	23	Femmina	2021-10-08_19h13.19.623	THAI_DOC	2021.2.3	Win32	60.09976561	0	88	88	88	1
m	1	0.6676						UTENTE	p	6	34	baseline	0	parola	1	ong	0	no	AM23F8	23	Femmina	2021-10-08_19h13.19.623	THAI_DOC	2021.2.3	Win32	60.09976561	0	89	89	89	1
z	1	0.7009						CIPELLA	np	7	0	baseline	500	nonparola	2	ong	0	no	AM23F8	23	Femmina	2021-10-08_19h13.19.623	THAI_DOC	2021.2.3	Win32	60.09976561	0	90	90	90	1
m	1	0.8177						GINEPRO	p	7	10	baseline	0	parola	1	ong	0	no	AM23F8	23	Femmina	2021-10-08_19h13.19.623	THAI_DOC	2021.2.3	Win32	60.09976561	0	91	91	91	1
z	1	0.6644						NONATO	np	6	0	baseline	500	nonparola	2	ong	0	no	AM23F8	23	Femmina	2021-10-08_19h13.19.623	THAI_DOC	2021.2.3	Win32	60.09976561	0	92	92	92	1
m	1	0.71						CALICE	p	6	10	baseline	0	parola	1	ong	0	no	AM23F8	23	Femmina	2021-10-08_19h13.19.623	THAI_DOC	2021.2.3	Win32	60.09976561	0	93	93	93	1
m	1	0.6787						TORACE	p	6	31	baseline	250	parola	1	ong	0	no	AM23F8	23	Femmina	2021-10-08_19h13.19.623	THAI_DOC	2021.2.3	Win32	60.09976561	0	94	94	94	1
m	1	0.8627						REDINE	p	6	8	baseline	500	parola	1	ong	0	no	AM23F8	23	Femmina	2021-10-08_19h13.19.623	THAI_DOC	2021.2.3	Win32	60.09976561	0	95	95	95	1
m	1	0.6339						GOMITO	p	6	35	baseline	0	parola	1	ong	0	no	AM23F8	23	Femmina	2021-10-08_19h13.19.623	THAI_DOC	2021.2.3	Win32	60.09976561	0	96	96	96	1
z	1	0.7646						INGENSO	np	7	0	baseline	500	nonparola	2	ong	0	no	AM23F8	23	Femmina	2021-10-08_19h13.19.623	THAI_DOC	2021.2.3	Win32	60.09976561	0	97	97	97	1
z	1	0.7467						COVALLO	np	7	0	baseline	250	nonparola	2	ong	0	no	AM23F8	23	Femmina	2021-10-08_19h13.19.623	THAI_DOC	2021.2.3	Win32	60.09976561	0	98	98	98	1
m	1	0.6722						MONACO	p	6	24	baseline	250	parola	1	ong	0	no	AM23F8	23	Femmina	2021-10-08_19h13.19.623	THAI_DOC	2021.2.3	Win32	60.09976561	0	99	99	99	1
m	1	0.8644						DILUVIO	p	7	34	monitoring	0	parola	1	ong	0	no	AM23F8	23	Femmina	2021-10-08_19h13.19.623	THAI_DOC	2021.2.3	Win32	60.09976561						0	0	0	0	1
z	1	0.7438						PADATO	np	6	0	monitoring	250	nonparola	2	ong	0	no	AM23F8	23	Femmina	2021-10-08_19h13.19.623	THAI_DOC	2021.2.3	Win32	60.09976561						0	1	1	1	1
m	1	0.631						STIVALE	p	7	10	monitoring	0	parola	1	ong	0	no	AM23F8	23	Femmina	2021-10-08_19h13.19.623	THAI_DOC	2021.2.3	Win32	60.09976561						0	2	2	2	1
z	1	0.8651						BAMMINO	np	7	0	monitoring	0	nonparola	2	ong	0	no	AM23F8	23	Femmina	2021-10-08_19h13.19.623	THAI_DOC	2021.2.3	Win32	60.09976561						0	3	3	3	1
z	1	0.7293						NUDOLA	np	6	0	monitoring	250	nonparola	2	ong	0	no	AM23F8	23	Femmina	2021-10-08_19h13.19.623	THAI_DOC	2021.2.3	Win32	60.09976561						0	4	4	4	1
m	1	1.309						ZAMPINO	p	7	6	monitoring	500	parola	1	ong	0	no	AM23F8	23	Femmina	2021-10-08_19h13.19.623	THAI_DOC	2021.2.3	Win32	60.09976561						0	5	5	5	1
m	1	0.6898						CALDAIA	p	7	12	monitoring	250	parola	1	ong	0	no	AM23F8	23	Femmina	2021-10-08_19h13.19.623	THAI_DOC	2021.2.3	Win32	60.09976561						0	6	6	6	1
m	0	0.8584						FULGINE	np	7	0	monitoring	0	nonparola	2	ong	0	no	AM23F8	23	Femmina	2021-10-08_19h13.19.623	THAI_DOC	2021.2.3	Win32	60.09976561						0	7	7	7	1
m	1	0.9542						URANIO	p	6	9	monitoring	250	parola	1	ong	0	no	AM23F8	23	Femmina	2021-10-08_19h13.19.623	THAI_DOC	2021.2.3	Win32	60.09976561						0	8	8	8	1
z	1	0.7679						APISSO	np	6	0	monitoring	500	nonparola	2	ong	0	no	AM23F8	23	Femmina	2021-10-08_19h13.19.623	THAI_DOC	2021.2.3	Win32	60.09976561						0	9	9	9	1
z	0	1.4503						CAGERMA	np	7	0	monitoring	0	l	2	pmcue	0	no	AM23F8	23	Femmina	2021-10-08_19h13.19.623	THAI_DOC	2021.2.3	Win32	60.09976561						0	10	10	10	1
m	1	0.8552						TAZZINA	p	7	10	monitoring	250	parola	1	ong	0	no	AM23F8	23	Femmina	2021-10-08_19h13.19.623	THAI_DOC	2021.2.3	Win32	60.09976561						0	11	11	11	1
m	1	0.6844						VAPORE	p	6	40	monitoring	0	parola	1	ong	0	no	AM23F8	23	Femmina	2021-10-08_19h13.19.623	THAI_DOC	2021.2.3	Win32	60.09976561						0	12	12	12	1
z	1	0.826						FEDORE	np	6	0	monitoring	250	nonparola	2	ong	0	no	AM23F8	23	Femmina	2021-10-08_19h13.19.623	THAI_DOC	2021.2.3	Win32	60.09976561						0	13	13	13	1
m	1	0.957						MONTONE	p	7	8	monitoring	250	parola	1	ong	0	no	AM23F8	23	Femmina	2021-10-08_19h13.19.623	THAI_DOC	2021.2.3	Win32	60.09976561						0	14	14	14	1
z	1	0.7505						CANEZZA	np	7	0	monitoring	0	nonparola	2	ong	0	no	AM23F8	23	Femmina	2021-10-08_19h13.19.623	THAI_DOC	2021.2.3	Win32	60.09976561						0	15	15	15	1
z	1	0.8043						RAGINA	np	6	0	monitoring	250	nonparola	2	ong	0	no	AM23F8	23	Femmina	2021-10-08_19h13.19.623	THAI_DOC	2021.2.3	Win32	60.09976561						0	16	16	16	1
m	1	0.9845						AGNELLO	p	7	17	monitoring	250	parola	1	ong	0	no	AM23F8	23	Femmina	2021-10-08_19h13.19.623	THAI_DOC	2021.2.3	Win32	60.09976561						0	17	17	17	1
z	1	0.923						PINARIO	np	7	0	monitoring	250	nonparola	2	ong	0	no	AM23F8	23	Femmina	2021-10-08_19h13.19.623	THAI_DOC	2021.2.3	Win32	60.09976561						0	18	18	18	1
z	1	0.7246						INDANO	np	6	0	monitoring	500	nonparola	2	ong	0	no	AM23F8	23	Femmina	2021-10-08_19h13.19.623	THAI_DOC	2021.2.3	Win32	60.09976561						0	19	19	19	1
m	1	0.7878						BISTURI	p	7	8	monitoring	250	parola	1	ong	0	no	AM23F8	23	Femmina	2021-10-08_19h13.19.623	THAI_DOC	2021.2.3	Win32	60.09976561						0	20	20	20	1
z	1	0.7342						SECONTO	np	7	0	monitoring	250	nonparola	2	ong	0	no	AM23F8	23	Femmina	2021-10-08_19h13.19.623	THAI_DOC	2021.2.3	Win32	60.09976561						0	21	21	21	1
l	1	0.7754						POMATA	p	6	0	monitoring	500	l	1	pmcue	0	no	AM23F8	23	Femmina	2021-10-08_19h13.19.623	THAI_DOC	2021.2.3	Win32	60.09976561						0	22	22	22	1
z	1	0.7715						UMETTA	np	6	0	monitoring	250	nonparola	2	ong	0	no	AM23F8	23	Femmina	2021-10-08_19h13.19.623	THAI_DOC	2021.2.3	Win32	60.09976561						0	23	23	23	1
m	1	0.7845						FRUSCIO	p	7	9	monitoring	0	parola	1	ong	0	no	AM23F8	23	Femmina	2021-10-08_19h13.19.623	THAI_DOC	2021.2.3	Win32	60.09976561						0	24	24	24	1
m	1	0.9965						ORDIGNO	p	7	15	monitoring	250	parola	1	ong	0	no	AM23F8	23	Femmina	2021-10-08_19h13.19.623	THAI_DOC	2021.2.3	Win32	60.09976561						0	25	25	25	1
z	1	1.2412						METALO	np	6	0	monitoring	0	nonparola	2	ong	0	no	AM23F8	23	Femmina	2021-10-08_19h13.19.623	THAI_DOC	2021.2.3	Win32	60.09976561						0	26	26	26	1
z	1	0.7541						GAVERA	np	6	0	monitoring	500	nonparola	2	ong	0	no	AM23F8	23	Femmina	2021-10-08_19h13.19.623	THAI_DOC	2021.2.3	Win32	60.09976561						0	27	27	27	1
m	1	0.8277						INSERTO	p	7	9	monitoring	0	parola	1	ong	0	no	AM23F8	23	Femmina	2021-10-08_19h13.19.623	THAI_DOC	2021.2.3	Win32	60.09976561						0	28	28	28	1
m	1	0.8351						VICARIO	p	7	9	monitoring	500	parola	1	ong	0	no	AM23F8	23	Femmina	2021-10-08_19h13.19.623	THAI_DOC	2021.2.3	Win32	60.09976561						0	29	29	29	1
z	1	0.7351						ACENDA	np	6	0	monitoring	0	nonparola	2	ong	0	no	AM23F8	23	Femmina	2021-10-08_19h13.19.623	THAI_DOC	2021.2.3	Win32	60.09976561						0	30	30	30	1
m	1	0.9023						DECADE	p	6	7	monitoring	0	parola	1	ong	0	no	AM23F8	23	Femmina	2021-10-08_19h13.19.623	THAI_DOC	2021.2.3	Win32	60.09976561						0	31	31	31	1
z	1	0.7606						PALETE	np	6	0	monitoring	500	nonparola	2	ong	0	no	AM23F8	23	Femmina	2021-10-08_19h13.19.623	THAI_DOC	2021.2.3	Win32	60.09976561						0	32	32	32	1
m	1	0.7621						SENAPE	p	6	17	monitoring	500	parola	1	ong	0	no	AM23F8	23	Femmina	2021-10-08_19h13.19.623	THAI_DOC	2021.2.3	Win32	60.09976561						0	33	33	33	1
z	1	0.676						TENTONO	np	7	0	monitoring	0	nonparola	2	ong	0	no	AM23F8	23	Femmina	2021-10-08_19h13.19.623	THAI_DOC	2021.2.3	Win32	60.09976561						0	34	34	34	1
m	0	1.2171						MANICO	p	6	12	monitoring	0	l	1	pmcue	0	no	AM23F8	23	Femmina	2021-10-08_19h13.19.623	THAI_DOC	2021.2.3	Win32	60.09976561						0	35	35	35	1
m	1	0.7511						GETTONE	p	7	5	monitoring	250	parola	1	ong	0	no	AM23F8	23	Femmina	2021-10-08_19h13.19.623	THAI_DOC	2021.2.3	Win32	60.09976561						0	36	36	36	1
z	1	0.7634						CALERA	np	6	0	monitoring	500	nonparola	2	ong	0	no	AM23F8	23	Femmina	2021-10-08_19h13.19.623	THAI_DOC	2021.2.3	Win32	60.09976561						0	37	37	37	1
m	1	0.7679						USTIONE	p	7	20	monitoring	500	parola	1	ong	0	no	AM23F8	23	Femmina	2021-10-08_19h13.19.623	THAI_DOC	2021.2.3	Win32	60.09976561						0	38	38	38	1
m	1	1.3262						LEGNAME	p	7	7	monitoring	0	parola	1	ong	0	no	AM23F8	23	Femmina	2021-10-08_19h13.19.623	THAI_DOC	2021.2.3	Win32	60.09976561						0	39	39	39	1
z	1	0.6921						MODIVO	np	6	0	monitoring	0	nonparola	2	ong	0	no	AM23F8	23	Femmina	2021-10-08_19h13.19.623	THAI_DOC	2021.2.3	Win32	60.09976561						0	40	40	40	1
m	1	0.6968						RADURA	p	6	9	monitoring	0	parola	1	ong	0	no	AM23F8	23	Femmina	2021-10-08_19h13.19.623	THAI_DOC	2021.2.3	Win32	60.09976561						0	41	41	41	1
z	1	0.7509						TUANTO	np	6	0	monitoring	250	nonparola	2	ong	0	no	AM23F8	23	Femmina	2021-10-08_19h13.19.623	THAI_DOC	2021.2.3	Win32	60.09976561						0	42	42	42	1
m	1	0.872						PICCONE	p	7	11	monitoring	0	parola	1	ong	0	no	AM23F8	23	Femmina	2021-10-08_19h13.19.623	THAI_DOC	2021.2.3	Win32	60.09976561						0	43	43	43	1
z	1	0.9174						LACREME	np	7	0	monitoring	250	nonparola	2	ong	0	no	AM23F8	23	Femmina	2021-10-08_19h13.19.623	THAI_DOC	2021.2.3	Win32	60.09976561						0	44	44	44	1
z	1	0.7722						DILITTA	np	7	0	monitoring	500	nonparola	2	ong	0	no	AM23F8	23	Femmina	2021-10-08_19h13.19.623	THAI_DOC	2021.2.3	Win32	60.09976561						0	45	45	45	1
z	0	1.0256						TOMANTE	np	7	0	monitoring	0	l	2	pmcue	0	no	AM23F8	23	Femmina	2021-10-08_19h13.19.623	THAI_DOC	2021.2.3	Win32	60.09976561						0	46	46	46	1
m	1	0.7177						OTTONE	p	6	17	monitoring	500	parola	1	ong	0	no	AM23F8	23	Femmina	2021-10-08_19h13.19.623	THAI_DOC	2021.2.3	Win32	60.09976561						0	47	47	47	1
m	1	1.1008						GAZEBO	p	6	8	monitoring	0	parola	1	ong	0	no	AM23F8	23	Femmina	2021-10-08_19h13.19.623	THAI_DOC	2021.2.3	Win32	60.09976561						0	48	48	48	1
z	1	0.7275						NENICO	np	6	0	monitoring	250	nonparola	2	ong	0	no	AM23F8	23	Femmina	2021-10-08_19h13.19.623	THAI_DOC	2021.2.3	Win32	60.09976561						0	49	49	49	1
m	1	0.9674						ARPIONE	p	7	12	monitoring	250	parola	1	ong	0	no	AM23F8	23	Femmina	2021-10-08_19h13.19.623	THAI_DOC	2021.2.3	Win32	60.09976561						0	50	50	50	1
z	1	0.9011						VANIGIA	np	7	0	monitoring	500	nonparola	2	ong	0	no	AM23F8	23	Femmina	2021-10-08_19h13.19.623	THAI_DOC	2021.2.3	Win32	60.09976561						0	51	51	51	1
z	1	0.8675						EBLISSE	np	7	0	monitoring	0	nonparola	2	ong	0	no	AM23F8	23	Femmina	2021-10-08_19h13.19.623	THAI_DOC	2021.2.3	Win32	60.09976561						0	52	52	52	1
m	1	0.9516						CARTINA	p	7	13	monitoring	250	parola	1	ong	0	no	AM23F8	23	Femmina	2021-10-08_19h13.19.623	THAI_DOC	2021.2.3	Win32	60.09976561						0	53	53	53	1
z	1	0.7539						TECITA	np	6	0	monitoring	500	nonparola	2	ong	0	no	AM23F8	23	Femmina	2021-10-08_19h13.19.623	THAI_DOC	2021.2.3	Win32	60.09976561						0	54	54	54	1
m	1	0.6851						FELINO	p	6	9	monitoring	500	parola	1	ong	0	no	AM23F8	23	Femmina	2021-10-08_19h13.19.623	THAI_DOC	2021.2.3	Win32	60.09976561						0	55	55	55	1
z	1	0.871						GINEVRO	np	7	0	monitoring	250	nonparola	2	ong	0	no	AM23F8	23	Femmina	2021-10-08_19h13.19.623	THAI_DOC	2021.2.3	Win32	60.09976561						0	56	56	56	1
z	1	0.7879						ELANCO	np	6	0	monitoring	250	nonparola	2	ong	0	no	AM23F8	23	Femmina	2021-10-08_19h13.19.623	THAI_DOC	2021.2.3	Win32	60.09976561						0	57	57	57	1
m	1	0.8175						BIDONE	p	6	13	monitoring	0	parola	1	ong	0	no	AM23F8	23	Femmina	2021-10-08_19h13.19.623	THAI_DOC	2021.2.3	Win32	60.09976561						0	58	58	58	1
m	1	0.7685						LEMURE	p	6	3	monitoring	500	parola	1	ong	0	no	AM23F8	23	Femmina	2021-10-08_19h13.19.623	THAI_DOC	2021.2.3	Win32	60.09976561						0	59	59	59	1
l	1	0.9385						SAGOMA	p	6	0	monitoring	250	l	1	pmcue	0	no	AM23F8	23	Femmina	2021-10-08_19h13.19.623	THAI_DOC	2021.2.3	Win32	60.09976561						0	60	60	60	1
m	1	0.675						REPERTO	p	7	7	monitoring	0	parola	1	ong	0	no	AM23F8	23	Femmina	2021-10-08_19h13.19.623	THAI_DOC	2021.2.3	Win32	60.09976561						0	61	61	61	1
z	1	0.819						MIDULLO	np	7	0	monitoring	250	nonparola	2	ong	0	no	AM23F8	23	Femmina	2021-10-08_19h13.19.623	THAI_DOC	2021.2.3	Win32	60.09976561						0	62	62	62	1
z	1	1.0455						DANNOLA	np	7	0	monitoring	500	nonparola	2	ong	0	no	AM23F8	23	Femmina	2021-10-08_19h13.19.623	THAI_DOC	2021.2.3	Win32	60.09976561						0	63	63	63	1
m	1	0.7168						ORFANO	p	6	9	monitoring	500	parola	1	ong	0	no	AM23F8	23	Femmina	2021-10-08_19h13.19.623	THAI_DOC	2021.2.3	Win32	60.09976561						0	64	64	64	1
z	1	0.7119						BANENA	np	6	0	monitoring	250	nonparola	2	ong	0	no	AM23F8	23	Femmina	2021-10-08_19h13.19.623	THAI_DOC	2021.2.3	Win32	60.09976561						0	65	65	65	1
z	1	0.7156						FERPATA	np	7	0	monitoring	0	nonparola	2	ong	0	no	AM23F8	23	Femmina	2021-10-08_19h13.19.623	THAI_DOC	2021.2.3	Win32	60.09976561						0	66	66	66	1
m	1	0.8175						NEURONE	p	7	11	monitoring	250	parola	1	ong	0	no	AM23F8	23	Femmina	2021-10-08_19h13.19.623	THAI_DOC	2021.2.3	Win32	60.09976561						0	67	67	67	1
z	1	1.0954						LATTERA	np	7	0	monitoring	500	nonparola	2	ong	0	no	AM23F8	23	Femmina	2021-10-08_19h13.19.623	THAI_DOC	2021.2.3	Win32	60.09976561						0	68	68	68	1
z	1	1.1456						GESIONE	np	7	0	monitoring	500	nonparola	2	ong	0	no	AM23F8	23	Femmina	2021-10-08_19h13.19.623	THAI_DOC	2021.2.3	Win32	60.09976561						0	69	69	69	1
m	1	0.7627						PEDANA	p	6	18	monitoring	500	parola	1	ong	0	no	AM23F8	23	Femmina	2021-10-08_19h13.19.623	THAI_DOC	2021.2.3	Win32	60.09976561						0	70	70	70	1
z	0	0.9796						MACIATA	np	7	0	monitoring	500	l	2	pmcue	0	no	AM23F8	23	Femmina	2021-10-08_19h13.19.623	THAI_DOC	2021.2.3	Win32	60.09976561						0	71	71	71	1
z	1	0.8171						FIOLINO	np	7	0	monitoring	250	nonparola	2	ong	0	no	AM23F8	23	Femmina	2021-10-08_19h13.19.623	THAI_DOC	2021.2.3	Win32	60.09976561						0	72	72	72	1
m	1	0.8793						INGORGO	p	7	16	monitoring	0	parola	1	ong	0	no	AM23F8	23	Femmina	2021-10-08_19h13.19.623	THAI_DOC	2021.2.3	Win32	60.09976561						0	73	73	73	1
z	1	0.7794						IMPORO	np	6	0	monitoring	250	nonparola	2	ong	0	no	AM23F8	23	Femmina	2021-10-08_19h13.19.623	THAI_DOC	2021.2.3	Win32	60.09976561						0	74	74	74	1
m	1	0.6794						NOBILE	p	6	29	monitoring	500	parola	1	ong	0	no	AM23F8	23	Femmina	2021-10-08_19h13.19.623	THAI_DOC	2021.2.3	Win32	60.09976561						0	75	75	75	1
m	1	1.0947						MINIERA	p	7	19	monitoring	500	parola	1	ong	0	no	AM23F8	23	Femmina	2021-10-08_19h13.19.623	THAI_DOC	2021.2.3	Win32	60.09976561						0	76	76	76	1
z	1	0.7486						ALLARVE	np	7	0	monitoring	500	nonparola	2	ong	0	no	AM23F8	23	Femmina	2021-10-08_19h13.19.623	THAI_DOC	2021.2.3	Win32	60.09976561						0	77	77	77	1
z	1	0.6934						DIBANO	np	6	0	monitoring	250	nonparola	2	ong	0	no	AM23F8	23	Femmina	2021-10-08_19h13.19.623	THAI_DOC	2021.2.3	Win32	60.09976561						0	78	78	78	1
m	1	0.6873						FAGOTTO	p	7	7	monitoring	0	parola	1	ong	0	no	AM23F8	23	Femmina	2021-10-08_19h13.19.623	THAI_DOC	2021.2.3	Win32	60.09976561						0	79	79	79	1
m	1	0.6998						PALUDE	p	6	13	monitoring	0	parola	1	ong	0	no	AM23F8	23	Femmina	2021-10-08_19h13.19.623	THAI_DOC	2021.2.3	Win32	60.09976561						0	80	80	80	1
z	1	0.6769						MUDINO	np	6	0	monitoring	500	nonparola	2	ong	0	no	AM23F8	23	Femmina	2021-10-08_19h13.19.623	THAI_DOC	2021.2.3	Win32	60.09976561						0	81	81	81	1
z	1	0.7461						ESTEBA	np	6	0	monitoring	500	nonparola	2	ong	0	no	AM23F8	23	Femmina	2021-10-08_19h13.19.623	THAI_DOC	2021.2.3	Win32	60.09976561						0	82	82	82	1
l	1	0.998						MANTIDE	p	7	9	monitoring	250	l	1	pmcue	0	no	AM23F8	23	Femmina	2021-10-08_19h13.19.623	THAI_DOC	2021.2.3	Win32	60.09976561						0	83	83	83	1
m	1	0.6646						UVETTA	p	6	11	monitoring	500	parola	1	ong	0	no	AM23F8	23	Femmina	2021-10-08_19h13.19.623	THAI_DOC	2021.2.3	Win32	60.09976561						0	84	84	84	1
m	1	0.7819						ESILIO	p	6	41	monitoring	250	parola	1	ong	0	no	AM23F8	23	Femmina	2021-10-08_19h13.19.623	THAI_DOC	2021.2.3	Win32	60.09976561						0	85	85	85	1
z	1	1.4953						RECRUTA	np	7	0	monitoring	500	nonparola	2	ong	0	no	AM23F8	23	Femmina	2021-10-08_19h13.19.623	THAI_DOC	2021.2.3	Win32	60.09976561						0	86	86	86	1
m	1	0.7471						TIMONE	p	7	31	monitoring	250	parola	1	ong	0	no	AM23F8	23	Femmina	2021-10-08_19h13.19.623	THAI_DOC	2021.2.3	Win32	60.09976561						0	87	87	87	1
m	1	0.6637						CAVOLO	p	6	13	monitoring	0	parola	1	ong	0	no	AM23F8	23	Femmina	2021-10-08_19h13.19.623	THAI_DOC	2021.2.3	Win32	60.09976561						0	88	88	88	1
z	1	0.8292						NOTTARE	np	7	0	monitoring	500	nonparola	2	ong	0	no	AM23F8	23	Femmina	2021-10-08_19h13.19.623	THAI_DOC	2021.2.3	Win32	60.09976561						0	89	89	89	1
m	1	0.9786						LICHENE	p	7	7	monitoring	0	parola	1	ong	0	no	AM23F8	23	Femmina	2021-10-08_19h13.19.623	THAI_DOC	2021.2.3	Win32	60.09976561						0	90	90	90	1
z	1	0.8636						PUSTINO	np	7	0	monitoring	500	nonparola	2	ong	0	no	AM23F8	23	Femmina	2021-10-08_19h13.19.623	THAI_DOC	2021.2.3	Win32	60.09976561						0	91	91	91	1
m	1	0.7834						MULINO	p	6	7	monitoring	0	parola	1	ong	0	no	AM23F8	23	Femmina	2021-10-08_19h13.19.623	THAI_DOC	2021.2.3	Win32	60.09976561						0	92	92	92	1
z	1	0.696						VAROLO	np	6	0	monitoring	0	nonparola	2	ong	0	no	AM23F8	23	Femmina	2021-10-08_19h13.19.623	THAI_DOC	2021.2.3	Win32	60.09976561						0	93	93	93	1
m	0	0.7084						ENIGMA	p	6	9	monitoring	500	l	1	pmcue	0	no	AM23F8	23	Femmina	2021-10-08_19h13.19.623	THAI_DOC	2021.2.3	Win32	60.09976561						0	94	94	94	1
m	1	1.1465						NARICE	p	6	15	monitoring	250	parola	1	ong	0	no	AM23F8	23	Femmina	2021-10-08_19h13.19.623	THAI_DOC	2021.2.3	Win32	60.09976561						0	95	95	95	1
z	1	0.7436						CAVIDE	np	6	0	monitoring	500	nonparola	2	ong	0	no	AM23F8	23	Femmina	2021-10-08_19h13.19.623	THAI_DOC	2021.2.3	Win32	60.09976561						0	96	96	96	1
z	1	0.7623						VOLACE	np	6	0	monitoring	0	nonparola	2	ong	0	no	AM23F8	23	Femmina	2021-10-08_19h13.19.623	THAI_DOC	2021.2.3	Win32	60.09976561						0	97	97	97	1
z	1	0.9534						SADICE	np	6	0	monitoring	0	nonparola	2	ong	0	no	AM23F8	23	Femmina	2021-10-08_19h13.19.623	THAI_DOC	2021.2.3	Win32	60.09976561						0	98	98	98	1
m	1	0.7912						VORTICE	p	7	14	monitoring	250	parola	1	ong	0	no	AM23F8	23	Femmina	2021-10-08_19h13.19.623	THAI_DOC	2021.2.3	Win32	60.09976561						0	99	99	99	1
																			AM23F8	23	Femmina	2021-10-08_19h13.19.623	THAI_DOC	2021.2.3	Win32	60.09976561											y	1	8.0024	y	0	10.1454	n	1	1.5385
