# Supplementary material for: Thinking about it: the impact of COVID-19-related stimuli on prospective memory
Source: PeerJ. 2023 Nov 16;11:e16389. doi: 10.7717/peerj.16389 (PMC10657566; doi:10.7717/peerj.16389)
Supplement: Supplemental Information 4 — The raw data from both the task and the questionnaire. Both folders are divided in the three conditions (COV, DOC, and NEGA) depending on the presented video clip. [file peerj-11-16389-s004.zip › Data/RAW_Data_Task/DOC_version/AB28M18_doc.csv]

trial_key.keys	trial_key.corr	trial_key.rt	trials_loop_practice.thisRepN	trials_loop_practice.thisTrialN	trials_loop_practice.thisN	trials_loop_practice.thisIndex	trials_loop_practice.ran	stimolo	parolanonparola	lunghezza	frequenza	blocco	jitter	rispcorr	StimTrig	stim_type	stimulus_after	underline	ID_Soggetto*	Età*	Sesso	date	expName	psychopyVersion	OS	frameRate	trials_loop_baseline.thisRepN	trials_loop_baseline.thisTrialN	trials_loop_baseline.thisN	trials_loop_baseline.thisIndex	trials_loop_baseline.ran	trials_loop_attention.thisRepN	trials_loop_attention.thisTrialN	trials_loop_attention.thisN	trials_loop_attention.thisIndex	trials_loop_attention.ran	neutral1_key.keys	neutral1_key.corr	neutral1_key.rt	neutral1_key_2.keys	neutral1_key_2.corr	neutral1_key_2.rt	neutral1_key_3.keys	neutral1_key_3.corr	neutral1_key_3.rt
z	1	0.5808	0	0	0	0	1	ARANCIA	p	7	31	practice	500	parola	1	ong	0	no	AB28M18	28	M	2021-12-18_14h08.37.386	THAI_DOC	2021.2.3	Win32	60.41565974
m	1	0.7047	0	1	1	1	1	RECINA	np	6	0	practice	500	nonparola	2	ong	0	no	AB28M18	28	M	2021-12-18_14h08.37.386	THAI_DOC	2021.2.3	Win32	60.41565974
m	1	0.7285	0	2	2	2	1	TUCCANA	np	7	0	practice	250	nonparola	2	ong	0	no	AB28M18	28	M	2021-12-18_14h08.37.386	THAI_DOC	2021.2.3	Win32	60.41565974
z	1	0.6924	0	3	3	3	1	PETTINE	p	7	1	practice	0	parola	1	ong	0	no	AB28M18	28	M	2021-12-18_14h08.37.386	THAI_DOC	2021.2.3	Win32	60.41565974
m	1	0.7492	0	4	4	4	1	INFITO	np	6	0	practice	500	nonparola	2	ong	0	no	AB28M18	28	M	2021-12-18_14h08.37.386	THAI_DOC	2021.2.3	Win32	60.41565974
z	1	0.5021	0	5	5	5	1	GIUDICE	p	7	374	practice	500	parola	1	ong	0	no	AB28M18	28	M	2021-12-18_14h08.37.386	THAI_DOC	2021.2.3	Win32	60.41565974
z	1	0.5894	0	6	6	6	1	VOLANTE	p	7	89	practice	0	parola	1	ong	0	no	AB28M18	28	M	2021-12-18_14h08.37.386	THAI_DOC	2021.2.3	Win32	60.41565974
m	1	0.6135	0	7	7	7	1	CUBELA	np	6	0	practice	250	nonparola	2	ong	0	no	AB28M18	28	M	2021-12-18_14h08.37.386	THAI_DOC	2021.2.3	Win32	60.41565974
m	1	0.746	0	8	8	8	1	LUGGINE	np	7	0	practice	0	nonparola	2	ong	0	no	AB28M18	28	M	2021-12-18_14h08.37.386	THAI_DOC	2021.2.3	Win32	60.41565974
z	1	0.4839	0	9	9	9	1	DISEGNO	p	7	201	practice	0	parola	1	ong	0	no	AB28M18	28	M	2021-12-18_14h08.37.386	THAI_DOC	2021.2.3	Win32	60.41565974
z	1	0.5657						RELITTO	p	7	8	baseline	500	parola	1	ong	0	no	AB28M18	28	M	2021-12-18_14h08.37.386	THAI_DOC	2021.2.3	Win32	60.41565974	0	0	0	0	1
z	1	0.7367						GERANIO	p	7	12	baseline	250	parola	1	ong	0	no	AB28M18	28	M	2021-12-18_14h08.37.386	THAI_DOC	2021.2.3	Win32	60.41565974	0	1	1	1	1
m	1	0.5889						VANANGA	np	7	0	baseline	0	nonparola	2	ong	0	no	AB28M18	28	M	2021-12-18_14h08.37.386	THAI_DOC	2021.2.3	Win32	60.41565974	0	2	2	2	1
z	1	0.7251						NATICA	p	6	5	baseline	250	parola	1	ong	0	no	AB28M18	28	M	2021-12-18_14h08.37.386	THAI_DOC	2021.2.3	Win32	60.41565974	0	3	3	3	1
m	1	1.3731						USTELLO	np	7	0	baseline	500	nonparola	2	ong	0	no	AB28M18	28	M	2021-12-18_14h08.37.386	THAI_DOC	2021.2.3	Win32	60.41565974	0	4	4	4	1
z	1	0.5836						METANO	p	6	17	baseline	250	parola	1	ong	0	no	AB28M18	28	M	2021-12-18_14h08.37.386	THAI_DOC	2021.2.3	Win32	60.41565974	0	5	5	5	1
m	1	0.7752						FIURIA	np	6	0	baseline	500	nonparola	2	ong	0	no	AB28M18	28	M	2021-12-18_14h08.37.386	THAI_DOC	2021.2.3	Win32	60.41565974	0	6	6	6	1
z	1	0.568						SUGHERO	p	7	5	baseline	250	parola	1	ong	0	no	AB28M18	28	M	2021-12-18_14h08.37.386	THAI_DOC	2021.2.3	Win32	60.41565974	0	7	7	7	1
m	1	1.0583						PIROTA	np	6	0	baseline	250	nonparola	2	ong	0	no	AB28M18	28	M	2021-12-18_14h08.37.386	THAI_DOC	2021.2.3	Win32	60.41565974	0	8	8	8	1
m	1	0.6749						BAMBORA	np	7	0	baseline	0	nonparola	2	ong	0	no	AB28M18	28	M	2021-12-18_14h08.37.386	THAI_DOC	2021.2.3	Win32	60.41565974	0	9	9	9	1
z	1	0.7601						PETALO	p	6	27	baseline	250	parola	1	ong	0	no	AB28M18	28	M	2021-12-18_14h08.37.386	THAI_DOC	2021.2.3	Win32	60.41565974	0	10	10	10	1
z	1	0.6769						ELMETTO	p	7	5	baseline	0	parola	1	ong	0	no	AB28M18	28	M	2021-12-18_14h08.37.386	THAI_DOC	2021.2.3	Win32	60.41565974	0	11	11	11	1
m	1	0.6968						DOBILE	np	6	0	baseline	250	nonparola	2	ong	0	no	AB28M18	28	M	2021-12-18_14h08.37.386	THAI_DOC	2021.2.3	Win32	60.41565974	0	12	12	12	1
z	1	0.9691						BAVERO	p	6	7	baseline	0	parola	1	ong	0	no	AB28M18	28	M	2021-12-18_14h08.37.386	THAI_DOC	2021.2.3	Win32	60.41565974	0	13	13	13	1
z	1	0.6627						VALENZA	p	7	10	baseline	500	parola	1	ong	0	no	AB28M18	28	M	2021-12-18_14h08.37.386	THAI_DOC	2021.2.3	Win32	60.41565974	0	14	14	14	1
m	1	0.7161						ORDONE	np	6	0	baseline	250	nonparola	2	ong	0	no	AB28M18	28	M	2021-12-18_14h08.37.386	THAI_DOC	2021.2.3	Win32	60.41565974	0	15	15	15	1
m	1	0.8809						TERPONE	np	7	0	baseline	250	nonparola	2	ong	0	no	AB28M18	28	M	2021-12-18_14h08.37.386	THAI_DOC	2021.2.3	Win32	60.41565974	0	16	16	16	1
z	1	0.9431						INCHINO	p	7	10	baseline	250	parola	1	ong	0	no	AB28M18	28	M	2021-12-18_14h08.37.386	THAI_DOC	2021.2.3	Win32	60.41565974	0	17	17	17	1
z	1	0.6424						ETTARO	p	6	31	baseline	0	parola	1	ong	0	no	AB28M18	28	M	2021-12-18_14h08.37.386	THAI_DOC	2021.2.3	Win32	60.41565974	0	18	18	18	1
m	1	0.698						LUVACA	np	6	0	baseline	250	nonparola	2	ong	0	no	AB28M18	28	M	2021-12-18_14h08.37.386	THAI_DOC	2021.2.3	Win32	60.41565974	0	19	19	19	1
z	1	0.6134						DUETTO	p	6	23	baseline	500	parola	1	ong	0	no	AB28M18	28	M	2021-12-18_14h08.37.386	THAI_DOC	2021.2.3	Win32	60.41565974	0	20	20	20	1
m	1	0.7479						PUPILE	np	6	0	baseline	250	nonparola	2	ong	0	no	AB28M18	28	M	2021-12-18_14h08.37.386	THAI_DOC	2021.2.3	Win32	60.41565974	0	21	21	21	1
m	1	0.6968						STOVACO	np	7	0	baseline	0	nonparola	2	ong	0	no	AB28M18	28	M	2021-12-18_14h08.37.386	THAI_DOC	2021.2.3	Win32	60.41565974	0	22	22	22	1
z	1	0.6083						BARILE	p	6	7	baseline	500	parola	1	ong	0	no	AB28M18	28	M	2021-12-18_14h08.37.386	THAI_DOC	2021.2.3	Win32	60.41565974	0	23	23	23	1
m	1	1.1924						RANAIO	np	6	0	baseline	250	nonparola	2	ong	0	no	AB28M18	28	M	2021-12-18_14h08.37.386	THAI_DOC	2021.2.3	Win32	60.41565974	0	24	24	24	1
z	1	0.6816						CAVERNA	p	7	14	baseline	250	parola	1	ong	0	no	AB28M18	28	M	2021-12-18_14h08.37.386	THAI_DOC	2021.2.3	Win32	60.41565974	0	25	25	25	1
m	1	0.8526						ROTOIA	np	7	0	baseline	500	nonparola	2	ong	0	no	AB28M18	28	M	2021-12-18_14h08.37.386	THAI_DOC	2021.2.3	Win32	60.41565974	0	26	26	26	1
z	1	0.713						ALTURA	p	6	8	baseline	500	parola	1	ong	0	no	AB28M18	28	M	2021-12-18_14h08.37.386	THAI_DOC	2021.2.3	Win32	60.41565974	0	27	27	27	1
z	1	0.5973						DIPINTO	p	7	21	baseline	0	parola	1	ong	0	no	AB28M18	28	M	2021-12-18_14h08.37.386	THAI_DOC	2021.2.3	Win32	60.41565974	0	28	28	28	1
z	1	0.7028						LEGUME	p	6	11	baseline	250	parola	1	ong	0	no	AB28M18	28	M	2021-12-18_14h08.37.386	THAI_DOC	2021.2.3	Win32	60.41565974	0	29	29	29	1
m	1	0.8078						FEDINO	np	6	0	baseline	500	nonparola	2	ong	0	no	AB28M18	28	M	2021-12-18_14h08.37.386	THAI_DOC	2021.2.3	Win32	60.41565974	0	30	30	30	1
z	1	0.705						MENSOLA	p	7	7	baseline	0	parola	1	ong	0	no	AB28M18	28	M	2021-12-18_14h08.37.386	THAI_DOC	2021.2.3	Win32	60.41565974	0	31	31	31	1
m	1	0.8442						ALCUME	np	6	0	baseline	500	nonparola	2	ong	0	no	AB28M18	28	M	2021-12-18_14h08.37.386	THAI_DOC	2021.2.3	Win32	60.41565974	0	32	32	32	1
z	1	0.63						INNESTO	p	6	13	baseline	0	parola	1	ong	0	no	AB28M18	28	M	2021-12-18_14h08.37.386	THAI_DOC	2021.2.3	Win32	60.41565974	0	33	33	33	1
m	1	0.9975						LAVENDA	np	7	0	baseline	0	nonparola	2	ong	0	no	AB28M18	28	M	2021-12-18_14h08.37.386	THAI_DOC	2021.2.3	Win32	60.41565974	0	34	34	34	1
z	1	0.6462						SLAVINA	p	7	5	baseline	500	parola	1	ong	0	no	AB28M18	28	M	2021-12-18_14h08.37.386	THAI_DOC	2021.2.3	Win32	60.41565974	0	35	35	35	1
z	1	0.4967						ORMONE	p	6	6	baseline	500	parola	1	ong	0	no	AB28M18	28	M	2021-12-18_14h08.37.386	THAI_DOC	2021.2.3	Win32	60.41565974	0	36	36	36	1
m	1	0.6162						UMIONE	np	6	0	baseline	0	nonparola	2	ong	0	no	AB28M18	28	M	2021-12-18_14h08.37.386	THAI_DOC	2021.2.3	Win32	60.41565974	0	37	37	37	1
z	1	0.3765						SALAME	p	6	14	baseline	0	parola	1	ong	0	no	AB28M18	28	M	2021-12-18_14h08.37.386	THAI_DOC	2021.2.3	Win32	60.41565974	0	38	38	38	1
z	0	0.464						GANDOLA	np	7	0	baseline	500	nonparola	2	ong	0	no	AB28M18	28	M	2021-12-18_14h08.37.386	THAI_DOC	2021.2.3	Win32	60.41565974	0	39	39	39	1
z	0	0.5154						DIGEGNO	np	7	0	baseline	500	nonparola	2	ong	0	no	AB28M18	28	M	2021-12-18_14h08.37.386	THAI_DOC	2021.2.3	Win32	60.41565974	0	40	40	40	1
m	1	0.4895						BACRECA	np	7	0	baseline	0	nonparola	2	ong	0	no	AB28M18	28	M	2021-12-18_14h08.37.386	THAI_DOC	2021.2.3	Win32	60.41565974	0	41	41	41	1
z	1	0.5182						RUDERE	p	6	8	baseline	250	parola	1	ong	0	no	AB28M18	28	M	2021-12-18_14h08.37.386	THAI_DOC	2021.2.3	Win32	60.41565974	0	42	42	42	1
m	1	0.593						OSCITE	np	6	0	baseline	250	nonparola	2	ong	0	no	AB28M18	28	M	2021-12-18_14h08.37.386	THAI_DOC	2021.2.3	Win32	60.41565974	0	43	43	43	1
z	1	0.5434						NETTARE	p	7	14	baseline	500	parola	1	ong	0	no	AB28M18	28	M	2021-12-18_14h08.37.386	THAI_DOC	2021.2.3	Win32	60.41565974	0	44	44	44	1
m	1	0.5164						PENTERA	np	7	0	baseline	0	nonparola	2	ong	0	no	AB28M18	28	M	2021-12-18_14h08.37.386	THAI_DOC	2021.2.3	Win32	60.41565974	0	45	45	45	1
m	1	0.7051						NEBOZIO	np	7	0	baseline	250	nonparola	2	ong	0	no	AB28M18	28	M	2021-12-18_14h08.37.386	THAI_DOC	2021.2.3	Win32	60.41565974	0	46	46	46	1
z	1	0.5219						ZATTERA	p	7	14	baseline	500	parola	1	ong	0	no	AB28M18	28	M	2021-12-18_14h08.37.386	THAI_DOC	2021.2.3	Win32	60.41565974	0	47	47	47	1
z	1	1.0364						LAMIERA	p	7	11	baseline	500	parola	1	ong	0	no	AB28M18	28	M	2021-12-18_14h08.37.386	THAI_DOC	2021.2.3	Win32	60.41565974	0	48	48	48	1
m	1	0.6972						CULINA	np	6	0	baseline	500	nonparola	2	ong	0	no	AB28M18	28	M	2021-12-18_14h08.37.386	THAI_DOC	2021.2.3	Win32	60.41565974	0	49	49	49	1
z	1	0.733						FALANGE	p	7	9	baseline	250	parola	1	ong	0	no	AB28M18	28	M	2021-12-18_14h08.37.386	THAI_DOC	2021.2.3	Win32	60.41565974	0	50	50	50	1
z	1	0.614						PEDALE	p	6	16	baseline	500	parola	1	ong	0	no	AB28M18	28	M	2021-12-18_14h08.37.386	THAI_DOC	2021.2.3	Win32	60.41565974	0	51	51	51	1
m	1	0.7709						METARDO	np	7	0	baseline	500	nonparola	2	ong	0	no	AB28M18	28	M	2021-12-18_14h08.37.386	THAI_DOC	2021.2.3	Win32	60.41565974	0	52	52	52	1
z	1	0.6157						EMPORIO	p	7	3	baseline	250	parola	1	ong	0	no	AB28M18	28	M	2021-12-18_14h08.37.386	THAI_DOC	2021.2.3	Win32	60.41565974	0	53	53	53	1
m	1	0.5985						TAPORE	np	6	0	baseline	0	nonparola	2	ong	0	no	AB28M18	28	M	2021-12-18_14h08.37.386	THAI_DOC	2021.2.3	Win32	60.41565974	0	54	54	54	1
m	1	0.6871						DENTIDE	np	7	0	baseline	250	nonparola	2	ong	0	no	AB28M18	28	M	2021-12-18_14h08.37.386	THAI_DOC	2021.2.3	Win32	60.41565974	0	55	55	55	1
m	1	0.8099						SEPERTO	np	7	0	baseline	500	nonparola	2	ong	0	no	AB28M18	28	M	2021-12-18_14h08.37.386	THAI_DOC	2021.2.3	Win32	60.41565974	0	56	56	56	1
z	1	0.7353						MUCOSA	p	6	6	baseline	500	parola	1	ong	0	no	AB28M18	28	M	2021-12-18_14h08.37.386	THAI_DOC	2021.2.3	Win32	60.41565974	0	57	57	57	1
m	1	0.7384						BECULLA	np	7	0	baseline	250	nonparola	2	ong	0	no	AB28M18	28	M	2021-12-18_14h08.37.386	THAI_DOC	2021.2.3	Win32	60.41565974	0	58	58	58	1
z	1	0.5171						FUCINA	p	6	8	baseline	250	parola	1	ong	0	no	AB28M18	28	M	2021-12-18_14h08.37.386	THAI_DOC	2021.2.3	Win32	60.41565974	0	59	59	59	1
z	1	0.5224						ECLISSI	p	7	5	baseline	0	parola	1	ong	0	no	AB28M18	28	M	2021-12-18_14h08.37.386	THAI_DOC	2021.2.3	Win32	60.41565974	0	60	60	60	1
z	1	0.4533						TROFEO	p	6	23	baseline	250	parola	1	ong	0	no	AB28M18	28	M	2021-12-18_14h08.37.386	THAI_DOC	2021.2.3	Win32	60.41565974	0	61	61	61	1
z	1	0.4936						ROTTAME	p	7	7	baseline	0	parola	1	ong	0	no	AB28M18	28	M	2021-12-18_14h08.37.386	THAI_DOC	2021.2.3	Win32	60.41565974	0	62	62	62	1
z	0	0.4014						MENDOLO	np	7	0	baseline	500	nonparola	2	ong	0	no	AB28M18	28	M	2021-12-18_14h08.37.386	THAI_DOC	2021.2.3	Win32	60.41565974	0	63	63	63	1
m	1	0.6891						ARSINE	np	6	0	baseline	250	nonparola	2	ong	0	no	AB28M18	28	M	2021-12-18_14h08.37.386	THAI_DOC	2021.2.3	Win32	60.41565974	0	64	64	64	1
z	1	0.6231						TISANA	p	6	7	baseline	0	parola	1	ong	0	no	AB28M18	28	M	2021-12-18_14h08.37.386	THAI_DOC	2021.2.3	Win32	60.41565974	0	65	65	65	1
m	1	1.2811						ORLINO	np	6	0	baseline	0	nonparola	2	ong	0	no	AB28M18	28	M	2021-12-18_14h08.37.386	THAI_DOC	2021.2.3	Win32	60.41565974	0	66	66	66	1
z	1	0.6634						ARINGA	p	6	9	baseline	500	parola	1	ong	0	no	AB28M18	28	M	2021-12-18_14h08.37.386	THAI_DOC	2021.2.3	Win32	60.41565974	0	67	67	67	1
m	1	0.7074						TENGINE	np	7	0	baseline	0	nonparola	2	ong	0	no	AB28M18	28	M	2021-12-18_14h08.37.386	THAI_DOC	2021.2.3	Win32	60.41565974	0	68	68	68	1
z	1	0.5732						ATTICO	p	6	6	baseline	500	parola	1	ong	0	no	AB28M18	28	M	2021-12-18_14h08.37.386	THAI_DOC	2021.2.3	Win32	60.41565974	0	69	69	69	1
m	1	0.6645						VENORE	np	6	0	baseline	250	nonparola	2	ong	0	no	AB28M18	28	M	2021-12-18_14h08.37.386	THAI_DOC	2021.2.3	Win32	60.41565974	0	70	70	70	1
z	1	0.8227						DARSENA	p	7	9	baseline	0	parola	1	ong	0	no	AB28M18	28	M	2021-12-18_14h08.37.386	THAI_DOC	2021.2.3	Win32	60.41565974	0	71	71	71	1
m	1	0.9655						ALCIERE	np	7	0	baseline	250	nonparola	2	ong	0	no	AB28M18	28	M	2021-12-18_14h08.37.386	THAI_DOC	2021.2.3	Win32	60.41565974	0	72	72	72	1
m	1	0.8101						ENTIMO	np	6	0	baseline	0	nonparola	2	ong	0	no	AB28M18	28	M	2021-12-18_14h08.37.386	THAI_DOC	2021.2.3	Win32	60.41565974	0	73	73	73	1
z	1	0.7677						LIVIDO	p	6	8	baseline	500	parola	1	ong	0	no	AB28M18	28	M	2021-12-18_14h08.37.386	THAI_DOC	2021.2.3	Win32	60.41565974	0	74	74	74	1
z	1	0.5252						NAUSEA	p	6	15	baseline	0	parola	1	ong	0	no	AB28M18	28	M	2021-12-18_14h08.37.386	THAI_DOC	2021.2.3	Win32	60.41565974	0	75	75	75	1
m	1	0.7168						VERCACE	np	7	0	baseline	500	nonparola	2	ong	0	no	AB28M18	28	M	2021-12-18_14h08.37.386	THAI_DOC	2021.2.3	Win32	60.41565974	0	76	76	76	1
z	1	0.6177						COFANO	p	6	9	baseline	0	parola	1	ong	0	no	AB28M18	28	M	2021-12-18_14h08.37.386	THAI_DOC	2021.2.3	Win32	60.41565974	0	77	77	77	1
m	1	0.7538						USPICIO	np	7	0	baseline	250	nonparola	2	ong	0	no	AB28M18	28	M	2021-12-18_14h08.37.386	THAI_DOC	2021.2.3	Win32	60.41565974	0	78	78	78	1
z	1	0.7192						IMBUTO	p	6	9	baseline	0	parola	1	ong	0	no	AB28M18	28	M	2021-12-18_14h08.37.386	THAI_DOC	2021.2.3	Win32	60.41565974	0	79	79	79	1
m	1	1.1447						SADIVA	np	6	0	baseline	500	nonparola	2	ong	0	no	AB28M18	28	M	2021-12-18_14h08.37.386	THAI_DOC	2021.2.3	Win32	60.41565974	0	80	80	80	1
z	1	0.8205						BOZZOLO	p	7	7	baseline	0	parola	1	ong	0	no	AB28M18	28	M	2021-12-18_14h08.37.386	THAI_DOC	2021.2.3	Win32	60.41565974	0	81	81	81	1
m	1	0.6684						OMPICCIO	np	7	0	baseline	0	nonparola	2	ong	0	no	AB28M18	28	M	2021-12-18_14h08.37.386	THAI_DOC	2021.2.3	Win32	60.41565974	0	82	82	82	1
m	1	0.8106						LIMPONE	np	7	0	baseline	500	nonparola	2	ong	0	no	AB28M18	28	M	2021-12-18_14h08.37.386	THAI_DOC	2021.2.3	Win32	60.41565974	0	83	83	83	1
m	1	1.0016						NARCICO	np	7	0	baseline	250	nonparola	2	ong	0	no	AB28M18	28	M	2021-12-18_14h08.37.386	THAI_DOC	2021.2.3	Win32	60.41565974	0	84	84	84	1
z	1	0.7157						PASCOLO	p	7	7	baseline	0	parola	1	ong	0	no	AB28M18	28	M	2021-12-18_14h08.37.386	THAI_DOC	2021.2.3	Win32	60.41565974	0	85	85	85	1
m	1	1.0232						INSOGNA	np	7	0	baseline	250	nonparola	2	ong	0	no	AB28M18	28	M	2021-12-18_14h08.37.386	THAI_DOC	2021.2.3	Win32	60.41565974	0	86	86	86	1
z	1	1.2713						PATINA	p	6	14	baseline	250	parola	1	ong	0	no	AB28M18	28	M	2021-12-18_14h08.37.386	THAI_DOC	2021.2.3	Win32	60.41565974	0	87	87	87	1
m	1	0.7344						ADOLTO	np	7	0	baseline	0	nonparola	2	ong	0	no	AB28M18	28	M	2021-12-18_14h08.37.386	THAI_DOC	2021.2.3	Win32	60.41565974	0	88	88	88	1
z	1	0.6672						UTENTE	p	6	34	baseline	0	parola	1	ong	0	no	AB28M18	28	M	2021-12-18_14h08.37.386	THAI_DOC	2021.2.3	Win32	60.41565974	0	89	89	89	1
m	1	0.7737						CIPELLA	np	7	0	baseline	500	nonparola	2	ong	0	no	AB28M18	28	M	2021-12-18_14h08.37.386	THAI_DOC	2021.2.3	Win32	60.41565974	0	90	90	90	1
z	1	0.8501						GINEPRO	p	7	10	baseline	0	parola	1	ong	0	no	AB28M18	28	M	2021-12-18_14h08.37.386	THAI_DOC	2021.2.3	Win32	60.41565974	0	91	91	91	1
m	1	0.6968						NONATO	np	6	0	baseline	500	nonparola	2	ong	0	no	AB28M18	28	M	2021-12-18_14h08.37.386	THAI_DOC	2021.2.3	Win32	60.41565974	0	92	92	92	1
z	1	0.773						CALICE	p	6	10	baseline	0	parola	1	ong	0	no	AB28M18	28	M	2021-12-18_14h08.37.386	THAI_DOC	2021.2.3	Win32	60.41565974	0	93	93	93	1
z	1	0.7423						TORACE	p	6	31	baseline	250	parola	1	ong	0	no	AB28M18	28	M	2021-12-18_14h08.37.386	THAI_DOC	2021.2.3	Win32	60.41565974	0	94	94	94	1
z	1	0.9444						REDINE	p	6	8	baseline	500	parola	1	ong	0	no	AB28M18	28	M	2021-12-18_14h08.37.386	THAI_DOC	2021.2.3	Win32	60.41565974	0	95	95	95	1
z	1	0.6601						GOMITO	p	6	35	baseline	0	parola	1	ong	0	no	AB28M18	28	M	2021-12-18_14h08.37.386	THAI_DOC	2021.2.3	Win32	60.41565974	0	96	96	96	1
m	1	0.7037						INGENSO	np	7	0	baseline	500	nonparola	2	ong	0	no	AB28M18	28	M	2021-12-18_14h08.37.386	THAI_DOC	2021.2.3	Win32	60.41565974	0	97	97	97	1
m	1	0.6919						COVALLO	np	7	0	baseline	250	nonparola	2	ong	0	no	AB28M18	28	M	2021-12-18_14h08.37.386	THAI_DOC	2021.2.3	Win32	60.41565974	0	98	98	98	1
z	1	0.5211						MONACO	p	6	24	baseline	250	parola	1	ong	0	no	AB28M18	28	M	2021-12-18_14h08.37.386	THAI_DOC	2021.2.3	Win32	60.41565974	0	99	99	99	1
z	1	0.9045						DILUVIO	p	7	34	monitoring	0	parola	1	ong	0	no	AB28M18	28	M	2021-12-18_14h08.37.386	THAI_DOC	2021.2.3	Win32	60.41565974						0	0	0	0	1
m	1	0.7416						PADATO	np	6	0	monitoring	250	nonparola	2	ong	0	no	AB28M18	28	M	2021-12-18_14h08.37.386	THAI_DOC	2021.2.3	Win32	60.41565974						0	1	1	1	1
z	1	0.69						STIVALE	p	7	10	monitoring	0	parola	1	ong	0	no	AB28M18	28	M	2021-12-18_14h08.37.386	THAI_DOC	2021.2.3	Win32	60.41565974						0	2	2	2	1
m	1	1.9688						BAMMINO	np	7	0	monitoring	0	nonparola	2	ong	0	no	AB28M18	28	M	2021-12-18_14h08.37.386	THAI_DOC	2021.2.3	Win32	60.41565974						0	3	3	3	1
m	1	1.0139						NUDOLA	np	6	0	monitoring	250	nonparola	2	ong	0	no	AB28M18	28	M	2021-12-18_14h08.37.386	THAI_DOC	2021.2.3	Win32	60.41565974						0	4	4	4	1
	0							ZAMPINO	p	7	6	monitoring	500	parola	1	ong	0	no	AB28M18	28	M	2021-12-18_14h08.37.386	THAI_DOC	2021.2.3	Win32	60.41565974						0	5	5	5	1
z	1	1.1207						CALDAIA	p	7	12	monitoring	250	parola	1	ong	0	no	AB28M18	28	M	2021-12-18_14h08.37.386	THAI_DOC	2021.2.3	Win32	60.41565974						0	6	6	6	1
m	1	0.8476						FULGINE	np	7	0	monitoring	0	nonparola	2	ong	0	no	AB28M18	28	M	2021-12-18_14h08.37.386	THAI_DOC	2021.2.3	Win32	60.41565974						0	7	7	7	1
z	1	0.9539						URANIO	p	6	9	monitoring	250	parola	1	ong	0	no	AB28M18	28	M	2021-12-18_14h08.37.386	THAI_DOC	2021.2.3	Win32	60.41565974						0	8	8	8	1
m	1	0.8272						APISSO	np	6	0	monitoring	500	nonparola	2	ong	0	no	AB28M18	28	M	2021-12-18_14h08.37.386	THAI_DOC	2021.2.3	Win32	60.41565974						0	9	9	9	1
m	0	1.6837						CAGERMA	np	7	0	monitoring	0	l	2	pmcue	0	no	AB28M18	28	M	2021-12-18_14h08.37.386	THAI_DOC	2021.2.3	Win32	60.41565974						0	10	10	10	1
z	1	0.7052						TAZZINA	p	7	10	monitoring	250	parola	1	ong	0	no	AB28M18	28	M	2021-12-18_14h08.37.386	THAI_DOC	2021.2.3	Win32	60.41565974						0	11	11	11	1
z	1	0.7983						VAPORE	p	6	40	monitoring	0	parola	1	ong	0	no	AB28M18	28	M	2021-12-18_14h08.37.386	THAI_DOC	2021.2.3	Win32	60.41565974						0	12	12	12	1
m	1	0.8143						FEDORE	np	6	0	monitoring	250	nonparola	2	ong	0	no	AB28M18	28	M	2021-12-18_14h08.37.386	THAI_DOC	2021.2.3	Win32	60.41565974						0	13	13	13	1
z	1	1.3261						MONTONE	p	7	8	monitoring	250	parola	1	ong	0	no	AB28M18	28	M	2021-12-18_14h08.37.386	THAI_DOC	2021.2.3	Win32	60.41565974						0	14	14	14	1
m	1	1.0618						CANEZZA	np	7	0	monitoring	0	nonparola	2	ong	0	no	AB28M18	28	M	2021-12-18_14h08.37.386	THAI_DOC	2021.2.3	Win32	60.41565974						0	15	15	15	1
m	1	0.8443						RAGINA	np	6	0	monitoring	250	nonparola	2	ong	0	no	AB28M18	28	M	2021-12-18_14h08.37.386	THAI_DOC	2021.2.3	Win32	60.41565974						0	16	16	16	1
z	1	0.6645						AGNELLO	p	7	17	monitoring	250	parola	1	ong	0	no	AB28M18	28	M	2021-12-18_14h08.37.386	THAI_DOC	2021.2.3	Win32	60.41565974						0	17	17	17	1
z	0	1.3265						PINARIO	np	7	0	monitoring	250	nonparola	2	ong	0	no	AB28M18	28	M	2021-12-18_14h08.37.386	THAI_DOC	2021.2.3	Win32	60.41565974						0	18	18	18	1
m	1	0.8651						INDANO	np	6	0	monitoring	500	nonparola	2	ong	0	no	AB28M18	28	M	2021-12-18_14h08.37.386	THAI_DOC	2021.2.3	Win32	60.41565974						0	19	19	19	1
z	1	0.7175						BISTURI	p	7	8	monitoring	250	parola	1	ong	0	no	AB28M18	28	M	2021-12-18_14h08.37.386	THAI_DOC	2021.2.3	Win32	60.41565974						0	20	20	20	1
m	1	1.137						SECONTO	np	7	0	monitoring	250	nonparola	2	ong	0	no	AB28M18	28	M	2021-12-18_14h08.37.386	THAI_DOC	2021.2.3	Win32	60.41565974						0	21	21	21	1
l	1	1.7698						POMATA	p	6	0	monitoring	500	l	1	pmcue	0	no	AB28M18	28	M	2021-12-18_14h08.37.386	THAI_DOC	2021.2.3	Win32	60.41565974						0	22	22	22	1
m	1	1.4755						UMETTA	np	6	0	monitoring	250	nonparola	2	ong	0	no	AB28M18	28	M	2021-12-18_14h08.37.386	THAI_DOC	2021.2.3	Win32	60.41565974						0	23	23	23	1
z	1	0.8505						FRUSCIO	p	7	9	monitoring	0	parola	1	ong	0	no	AB28M18	28	M	2021-12-18_14h08.37.386	THAI_DOC	2021.2.3	Win32	60.41565974						0	24	24	24	1
z	1	0.7206						ORDIGNO	p	7	15	monitoring	250	parola	1	ong	0	no	AB28M18	28	M	2021-12-18_14h08.37.386	THAI_DOC	2021.2.3	Win32	60.41565974						0	25	25	25	1
m	1	1.7099						METALO	np	6	0	monitoring	0	nonparola	2	ong	0	no	AB28M18	28	M	2021-12-18_14h08.37.386	THAI_DOC	2021.2.3	Win32	60.41565974						0	26	26	26	1
m	1	1.0252						GAVERA	np	6	0	monitoring	500	nonparola	2	ong	0	no	AB28M18	28	M	2021-12-18_14h08.37.386	THAI_DOC	2021.2.3	Win32	60.41565974						0	27	27	27	1
z	1	0.7858						INSERTO	p	7	9	monitoring	0	parola	1	ong	0	no	AB28M18	28	M	2021-12-18_14h08.37.386	THAI_DOC	2021.2.3	Win32	60.41565974						0	28	28	28	1
z	1	0.6981						VICARIO	p	7	9	monitoring	500	parola	1	ong	0	no	AB28M18	28	M	2021-12-18_14h08.37.386	THAI_DOC	2021.2.3	Win32	60.41565974						0	29	29	29	1
m	1	0.7744						ACENDA	np	6	0	monitoring	0	nonparola	2	ong	0	no	AB28M18	28	M	2021-12-18_14h08.37.386	THAI_DOC	2021.2.3	Win32	60.41565974						0	30	30	30	1
z	1	0.8831						DECADE	p	6	7	monitoring	0	parola	1	ong	0	no	AB28M18	28	M	2021-12-18_14h08.37.386	THAI_DOC	2021.2.3	Win32	60.41565974						0	31	31	31	1
m	1	0.9015						PALETE	np	6	0	monitoring	500	nonparola	2	ong	0	no	AB28M18	28	M	2021-12-18_14h08.37.386	THAI_DOC	2021.2.3	Win32	60.41565974						0	32	32	32	1
z	1	0.7145						SENAPE	p	6	17	monitoring	500	parola	1	ong	0	no	AB28M18	28	M	2021-12-18_14h08.37.386	THAI_DOC	2021.2.3	Win32	60.41565974						0	33	33	33	1
m	1	0.6923						TENTONO	np	7	0	monitoring	0	nonparola	2	ong	0	no	AB28M18	28	M	2021-12-18_14h08.37.386	THAI_DOC	2021.2.3	Win32	60.41565974						0	34	34	34	1
l	1	0.9975						MANICO	p	6	12	monitoring	0	l	1	pmcue	0	no	AB28M18	28	M	2021-12-18_14h08.37.386	THAI_DOC	2021.2.3	Win32	60.41565974						0	35	35	35	1
z	1	0.6365						GETTONE	p	7	5	monitoring	250	parola	1	ong	0	no	AB28M18	28	M	2021-12-18_14h08.37.386	THAI_DOC	2021.2.3	Win32	60.41565974						0	36	36	36	1
m	1	0.6971						CALERA	np	6	0	monitoring	500	nonparola	2	ong	0	no	AB28M18	28	M	2021-12-18_14h08.37.386	THAI_DOC	2021.2.3	Win32	60.41565974						0	37	37	37	1
z	1	0.5634						USTIONE	p	7	20	monitoring	500	parola	1	ong	0	no	AB28M18	28	M	2021-12-18_14h08.37.386	THAI_DOC	2021.2.3	Win32	60.41565974						0	38	38	38	1
z	1	1.9598						LEGNAME	p	7	7	monitoring	0	parola	1	ong	0	no	AB28M18	28	M	2021-12-18_14h08.37.386	THAI_DOC	2021.2.3	Win32	60.41565974						0	39	39	39	1
m	1	0.9301						MODIVO	np	6	0	monitoring	0	nonparola	2	ong	0	no	AB28M18	28	M	2021-12-18_14h08.37.386	THAI_DOC	2021.2.3	Win32	60.41565974						0	40	40	40	1
z	1	0.7591						RADURA	p	6	9	monitoring	0	parola	1	ong	0	no	AB28M18	28	M	2021-12-18_14h08.37.386	THAI_DOC	2021.2.3	Win32	60.41565974						0	41	41	41	1
m	1	0.6806						TUANTO	np	6	0	monitoring	250	nonparola	2	ong	0	no	AB28M18	28	M	2021-12-18_14h08.37.386	THAI_DOC	2021.2.3	Win32	60.41565974						0	42	42	42	1
z	1	0.648						PICCONE	p	7	11	monitoring	0	parola	1	ong	0	no	AB28M18	28	M	2021-12-18_14h08.37.386	THAI_DOC	2021.2.3	Win32	60.41565974						0	43	43	43	1
m	1	1.1676						LACREME	np	7	0	monitoring	250	nonparola	2	ong	0	no	AB28M18	28	M	2021-12-18_14h08.37.386	THAI_DOC	2021.2.3	Win32	60.41565974						0	44	44	44	1
m	1	1.0774						DILITTA	np	7	0	monitoring	500	nonparola	2	ong	0	no	AB28M18	28	M	2021-12-18_14h08.37.386	THAI_DOC	2021.2.3	Win32	60.41565974						0	45	45	45	1
l	1	1.0642						TOMANTE	np	7	0	monitoring	0	l	2	pmcue	0	no	AB28M18	28	M	2021-12-18_14h08.37.386	THAI_DOC	2021.2.3	Win32	60.41565974						0	46	46	46	1
z	1	0.7373						OTTONE	p	6	17	monitoring	500	parola	1	ong	0	no	AB28M18	28	M	2021-12-18_14h08.37.386	THAI_DOC	2021.2.3	Win32	60.41565974						0	47	47	47	1
z	1	0.9258						GAZEBO	p	6	8	monitoring	0	parola	1	ong	0	no	AB28M18	28	M	2021-12-18_14h08.37.386	THAI_DOC	2021.2.3	Win32	60.41565974						0	48	48	48	1
m	1	0.7133						NENICO	np	6	0	monitoring	250	nonparola	2	ong	0	no	AB28M18	28	M	2021-12-18_14h08.37.386	THAI_DOC	2021.2.3	Win32	60.41565974						0	49	49	49	1
z	1	0.652						ARPIONE	p	7	12	monitoring	250	parola	1	ong	0	no	AB28M18	28	M	2021-12-18_14h08.37.386	THAI_DOC	2021.2.3	Win32	60.41565974						0	50	50	50	1
m	1	0.7814						VANIGIA	np	7	0	monitoring	500	nonparola	2	ong	0	no	AB28M18	28	M	2021-12-18_14h08.37.386	THAI_DOC	2021.2.3	Win32	60.41565974						0	51	51	51	1
m	1	0.8192						EBLISSE	np	7	0	monitoring	0	nonparola	2	ong	0	no	AB28M18	28	M	2021-12-18_14h08.37.386	THAI_DOC	2021.2.3	Win32	60.41565974						0	52	52	52	1
z	1	0.6907						CARTINA	p	7	13	monitoring	250	parola	1	ong	0	no	AB28M18	28	M	2021-12-18_14h08.37.386	THAI_DOC	2021.2.3	Win32	60.41565974						0	53	53	53	1
m	1	0.7815						TECITA	np	6	0	monitoring	500	nonparola	2	ong	0	no	AB28M18	28	M	2021-12-18_14h08.37.386	THAI_DOC	2021.2.3	Win32	60.41565974						0	54	54	54	1
z	1	0.5496						FELINO	p	6	9	monitoring	500	parola	1	ong	0	no	AB28M18	28	M	2021-12-18_14h08.37.386	THAI_DOC	2021.2.3	Win32	60.41565974						0	55	55	55	1
m	1	0.5914						GINEVRO	np	7	0	monitoring	250	nonparola	2	ong	0	no	AB28M18	28	M	2021-12-18_14h08.37.386	THAI_DOC	2021.2.3	Win32	60.41565974						0	56	56	56	1
m	1	0.7139						ELANCO	np	6	0	monitoring	250	nonparola	2	ong	0	no	AB28M18	28	M	2021-12-18_14h08.37.386	THAI_DOC	2021.2.3	Win32	60.41565974						0	57	57	57	1
z	1	0.7414						BIDONE	p	6	13	monitoring	0	parola	1	ong	0	no	AB28M18	28	M	2021-12-18_14h08.37.386	THAI_DOC	2021.2.3	Win32	60.41565974						0	58	58	58	1
z	1	0.927						LEMURE	p	6	3	monitoring	500	parola	1	ong	0	no	AB28M18	28	M	2021-12-18_14h08.37.386	THAI_DOC	2021.2.3	Win32	60.41565974						0	59	59	59	1
z	0	0.6659						SAGOMA	p	6	0	monitoring	250	l	1	pmcue	0	no	AB28M18	28	M	2021-12-18_14h08.37.386	THAI_DOC	2021.2.3	Win32	60.41565974						0	60	60	60	1
z	1	0.5846						REPERTO	p	7	7	monitoring	0	parola	1	ong	0	no	AB28M18	28	M	2021-12-18_14h08.37.386	THAI_DOC	2021.2.3	Win32	60.41565974						0	61	61	61	1
m	1	0.7218						MIDULLO	np	7	0	monitoring	250	nonparola	2	ong	0	no	AB28M18	28	M	2021-12-18_14h08.37.386	THAI_DOC	2021.2.3	Win32	60.41565974						0	62	62	62	1
m	1	1.0205						DANNOLA	np	7	0	monitoring	500	nonparola	2	ong	0	no	AB28M18	28	M	2021-12-18_14h08.37.386	THAI_DOC	2021.2.3	Win32	60.41565974						0	63	63	63	1
z	1	0.6647						ORFANO	p	6	9	monitoring	500	parola	1	ong	0	no	AB28M18	28	M	2021-12-18_14h08.37.386	THAI_DOC	2021.2.3	Win32	60.41565974						0	64	64	64	1
m	1	1.4865						BANENA	np	6	0	monitoring	250	nonparola	2	ong	0	no	AB28M18	28	M	2021-12-18_14h08.37.386	THAI_DOC	2021.2.3	Win32	60.41565974						0	65	65	65	1
m	1	1.0542						FERPATA	np	7	0	monitoring	0	nonparola	2	ong	0	no	AB28M18	28	M	2021-12-18_14h08.37.386	THAI_DOC	2021.2.3	Win32	60.41565974						0	66	66	66	1
z	1	0.6479						NEURONE	p	7	11	monitoring	250	parola	1	ong	0	no	AB28M18	28	M	2021-12-18_14h08.37.386	THAI_DOC	2021.2.3	Win32	60.41565974						0	67	67	67	1
m	1	0.9767						LATTERA	np	7	0	monitoring	500	nonparola	2	ong	0	no	AB28M18	28	M	2021-12-18_14h08.37.386	THAI_DOC	2021.2.3	Win32	60.41565974						0	68	68	68	1
z	0	0.5446						GESIONE	np	7	0	monitoring	500	nonparola	2	ong	0	no	AB28M18	28	M	2021-12-18_14h08.37.386	THAI_DOC	2021.2.3	Win32	60.41565974						0	69	69	69	1
z	1	0.8159						PEDANA	p	6	18	monitoring	500	parola	1	ong	0	no	AB28M18	28	M	2021-12-18_14h08.37.386	THAI_DOC	2021.2.3	Win32	60.41565974						0	70	70	70	1
m	0	0.8706						MACIATA	np	7	0	monitoring	500	l	2	pmcue	0	no	AB28M18	28	M	2021-12-18_14h08.37.386	THAI_DOC	2021.2.3	Win32	60.41565974						0	71	71	71	1
m	1	0.884						FIOLINO	np	7	0	monitoring	250	nonparola	2	ong	0	no	AB28M18	28	M	2021-12-18_14h08.37.386	THAI_DOC	2021.2.3	Win32	60.41565974						0	72	72	72	1
z	1	0.6987						INGORGO	p	7	16	monitoring	0	parola	1	ong	0	no	AB28M18	28	M	2021-12-18_14h08.37.386	THAI_DOC	2021.2.3	Win32	60.41565974						0	73	73	73	1
m	1	1.296						IMPORO	np	6	0	monitoring	250	nonparola	2	ong	0	no	AB28M18	28	M	2021-12-18_14h08.37.386	THAI_DOC	2021.2.3	Win32	60.41565974						0	74	74	74	1
z	1	0.769						NOBILE	p	6	29	monitoring	500	parola	1	ong	0	no	AB28M18	28	M	2021-12-18_14h08.37.386	THAI_DOC	2021.2.3	Win32	60.41565974						0	75	75	75	1
m	0	1.0148						MINIERA	p	7	19	monitoring	500	parola	1	ong	0	no	AB28M18	28	M	2021-12-18_14h08.37.386	THAI_DOC	2021.2.3	Win32	60.41565974						0	76	76	76	1
m	1	0.7412						ALLARVE	np	7	0	monitoring	500	nonparola	2	ong	0	no	AB28M18	28	M	2021-12-18_14h08.37.386	THAI_DOC	2021.2.3	Win32	60.41565974						0	77	77	77	1
m	1	0.936						DIBANO	np	6	0	monitoring	250	nonparola	2	ong	0	no	AB28M18	28	M	2021-12-18_14h08.37.386	THAI_DOC	2021.2.3	Win32	60.41565974						0	78	78	78	1
z	1	0.684						FAGOTTO	p	7	7	monitoring	0	parola	1	ong	0	no	AB28M18	28	M	2021-12-18_14h08.37.386	THAI_DOC	2021.2.3	Win32	60.41565974						0	79	79	79	1
z	1	0.5871						PALUDE	p	6	13	monitoring	0	parola	1	ong	0	no	AB28M18	28	M	2021-12-18_14h08.37.386	THAI_DOC	2021.2.3	Win32	60.41565974						0	80	80	80	1
m	1	0.7146						MUDINO	np	6	0	monitoring	500	nonparola	2	ong	0	no	AB28M18	28	M	2021-12-18_14h08.37.386	THAI_DOC	2021.2.3	Win32	60.41565974						0	81	81	81	1
m	1	0.6602						ESTEBA	np	6	0	monitoring	500	nonparola	2	ong	0	no	AB28M18	28	M	2021-12-18_14h08.37.386	THAI_DOC	2021.2.3	Win32	60.41565974						0	82	82	82	1
z	0	0.5719						MANTIDE	p	7	9	monitoring	250	l	1	pmcue	0	no	AB28M18	28	M	2021-12-18_14h08.37.386	THAI_DOC	2021.2.3	Win32	60.41565974						0	83	83	83	1
z	1	0.7618						UVETTA	p	6	11	monitoring	500	parola	1	ong	0	no	AB28M18	28	M	2021-12-18_14h08.37.386	THAI_DOC	2021.2.3	Win32	60.41565974						0	84	84	84	1
z	1	0.9239						ESILIO	p	6	41	monitoring	250	parola	1	ong	0	no	AB28M18	28	M	2021-12-18_14h08.37.386	THAI_DOC	2021.2.3	Win32	60.41565974						0	85	85	85	1
m	1	1.037						RECRUTA	np	7	0	monitoring	500	nonparola	2	ong	0	no	AB28M18	28	M	2021-12-18_14h08.37.386	THAI_DOC	2021.2.3	Win32	60.41565974						0	86	86	86	1
z	1	1.2055						TIMONE	p	7	31	monitoring	250	parola	1	ong	0	no	AB28M18	28	M	2021-12-18_14h08.37.386	THAI_DOC	2021.2.3	Win32	60.41565974						0	87	87	87	1
z	1	0.7328						CAVOLO	p	6	13	monitoring	0	parola	1	ong	0	no	AB28M18	28	M	2021-12-18_14h08.37.386	THAI_DOC	2021.2.3	Win32	60.41565974						0	88	88	88	1
m	1	0.7741						NOTTARE	np	7	0	monitoring	500	nonparola	2	ong	0	no	AB28M18	28	M	2021-12-18_14h08.37.386	THAI_DOC	2021.2.3	Win32	60.41565974						0	89	89	89	1
z	1	0.7703						LICHENE	p	7	7	monitoring	0	parola	1	ong	0	no	AB28M18	28	M	2021-12-18_14h08.37.386	THAI_DOC	2021.2.3	Win32	60.41565974						0	90	90	90	1
m	1	0.8103						PUSTINO	np	7	0	monitoring	500	nonparola	2	ong	0	no	AB28M18	28	M	2021-12-18_14h08.37.386	THAI_DOC	2021.2.3	Win32	60.41565974						0	91	91	91	1
z	1	0.9972						MULINO	p	6	7	monitoring	0	parola	1	ong	0	no	AB28M18	28	M	2021-12-18_14h08.37.386	THAI_DOC	2021.2.3	Win32	60.41565974						0	92	92	92	1
m	1	0.8536						VAROLO	np	6	0	monitoring	0	nonparola	2	ong	0	no	AB28M18	28	M	2021-12-18_14h08.37.386	THAI_DOC	2021.2.3	Win32	60.41565974						0	93	93	93	1
l	1	0.8584						ENIGMA	p	6	9	monitoring	500	l	1	pmcue	0	no	AB28M18	28	M	2021-12-18_14h08.37.386	THAI_DOC	2021.2.3	Win32	60.41565974						0	94	94	94	1
z	1	0.6331						NARICE	p	6	15	monitoring	250	parola	1	ong	0	no	AB28M18	28	M	2021-12-18_14h08.37.386	THAI_DOC	2021.2.3	Win32	60.41565974						0	95	95	95	1
m	1	1.0135						CAVIDE	np	6	0	monitoring	500	nonparola	2	ong	0	no	AB28M18	28	M	2021-12-18_14h08.37.386	THAI_DOC	2021.2.3	Win32	60.41565974						0	96	96	96	1
m	1	0.7748						VOLACE	np	6	0	monitoring	0	nonparola	2	ong	0	no	AB28M18	28	M	2021-12-18_14h08.37.386	THAI_DOC	2021.2.3	Win32	60.41565974						0	97	97	97	1
m	1	0.8497						SADICE	np	6	0	monitoring	0	nonparola	2	ong	0	no	AB28M18	28	M	2021-12-18_14h08.37.386	THAI_DOC	2021.2.3	Win32	60.41565974						0	98	98	98	1
z	1	0.5298						VORTICE	p	7	14	monitoring	250	parola	1	ong	0	no	AB28M18	28	M	2021-12-18_14h08.37.386	THAI_DOC	2021.2.3	Win32	60.41565974						0	99	99	99	1
																			AB28M18	28	M	2021-12-18_14h08.37.386	THAI_DOC	2021.2.3	Win32	60.41565974											y	1	20.6212	n	1	2.7151	y	0	2.4
