# Supplementary material for: Thinking about it: the impact of COVID-19-related stimuli on prospective memory
Source: PeerJ. 2023 Nov 16;11:e16389. doi: 10.7717/peerj.16389 (PMC10657566; doi:10.7717/peerj.16389)
Supplement: Supplemental Information 4 — The raw data from both the task and the questionnaire. Both folders are divided in the three conditions (COV, DOC, and NEGA) depending on the presented video clip. [file peerj-11-16389-s004.zip › Data/RAW_Data_Task/DOC_version/SB23F9_doc.csv]

trial_key.keys	trial_key.corr	trial_key.rt	trials_loop_practice.thisRepN	trials_loop_practice.thisTrialN	trials_loop_practice.thisN	trials_loop_practice.thisIndex	trials_loop_practice.ran	stimolo	parolanonparola	lunghezza	frequenza	blocco	jitter	rispcorr	StimTrig	stim_type	stimulus_after	underline	ID_Soggetto*	Età*	Sesso	date	expName	psychopyVersion	OS	frameRate	trials_loop_baseline.thisRepN	trials_loop_baseline.thisTrialN	trials_loop_baseline.thisN	trials_loop_baseline.thisIndex	trials_loop_baseline.ran	trials_loop_attention.thisRepN	trials_loop_attention.thisTrialN	trials_loop_attention.thisN	trials_loop_attention.thisIndex	trials_loop_attention.ran	neutral1_key.keys	neutral1_key.corr	neutral1_key.rt	neutral1_key_2.keys	neutral1_key_2.corr	neutral1_key_2.rt	neutral1_key_3.keys	neutral1_key_3.corr	neutral1_key_3.rt
m	1	0.8941	0	0	0	0	1	ARANCIA	p	7	31	practice	500	parola	1	ong	0	no	SB23F9	23	F	2021-10-09_17h48.29.986	THAI_DOC	2021.2.3	Win32	59.64807635
z	1	1.0197	0	1	1	1	1	RECINA	np	6	0	practice	500	nonparola	2	ong	0	no	SB23F9	23	F	2021-10-09_17h48.29.986	THAI_DOC	2021.2.3	Win32	59.64807635
z	1	0.7313	0	2	2	2	1	TUCCANA	np	7	0	practice	250	nonparola	2	ong	0	no	SB23F9	23	F	2021-10-09_17h48.29.986	THAI_DOC	2021.2.3	Win32	59.64807635
m	1	0.6474	0	3	3	3	1	PETTINE	p	7	1	practice	0	parola	1	ong	0	no	SB23F9	23	F	2021-10-09_17h48.29.986	THAI_DOC	2021.2.3	Win32	59.64807635
z	1	1.1192	0	4	4	4	1	INFITO	np	6	0	practice	500	nonparola	2	ong	0	no	SB23F9	23	F	2021-10-09_17h48.29.986	THAI_DOC	2021.2.3	Win32	59.64807635
m	1	0.599	0	5	5	5	1	GIUDICE	p	7	374	practice	500	parola	1	ong	0	no	SB23F9	23	F	2021-10-09_17h48.29.986	THAI_DOC	2021.2.3	Win32	59.64807635
m	1	0.5445	0	6	6	6	1	VOLANTE	p	7	89	practice	0	parola	1	ong	0	no	SB23F9	23	F	2021-10-09_17h48.29.986	THAI_DOC	2021.2.3	Win32	59.64807635
z	1	0.6137	0	7	7	7	1	CUBELA	np	6	0	practice	250	nonparola	2	ong	0	no	SB23F9	23	F	2021-10-09_17h48.29.986	THAI_DOC	2021.2.3	Win32	59.64807635
z	1	0.7435	0	8	8	8	1	LUGGINE	np	7	0	practice	0	nonparola	2	ong	0	no	SB23F9	23	F	2021-10-09_17h48.29.986	THAI_DOC	2021.2.3	Win32	59.64807635
m	1	0.6287	0	9	9	9	1	DISEGNO	p	7	201	practice	0	parola	1	ong	0	no	SB23F9	23	F	2021-10-09_17h48.29.986	THAI_DOC	2021.2.3	Win32	59.64807635
m	1	0.5384						RELITTO	p	7	8	baseline	500	parola	1	ong	0	no	SB23F9	23	F	2021-10-09_17h48.29.986	THAI_DOC	2021.2.3	Win32	59.64807635	0	0	0	0	1
m	1	0.6676						GERANIO	p	7	12	baseline	250	parola	1	ong	0	no	SB23F9	23	F	2021-10-09_17h48.29.986	THAI_DOC	2021.2.3	Win32	59.64807635	0	1	1	1	1
z	1	0.6513						VANANGA	np	7	0	baseline	0	nonparola	2	ong	0	no	SB23F9	23	F	2021-10-09_17h48.29.986	THAI_DOC	2021.2.3	Win32	59.64807635	0	2	2	2	1
m	1	0.8613						NATICA	p	6	5	baseline	250	parola	1	ong	0	no	SB23F9	23	F	2021-10-09_17h48.29.986	THAI_DOC	2021.2.3	Win32	59.64807635	0	3	3	3	1
z	1	0.6929						USTELLO	np	7	0	baseline	500	nonparola	2	ong	0	no	SB23F9	23	F	2021-10-09_17h48.29.986	THAI_DOC	2021.2.3	Win32	59.64807635	0	4	4	4	1
m	1	0.7176						METANO	p	6	17	baseline	250	parola	1	ong	0	no	SB23F9	23	F	2021-10-09_17h48.29.986	THAI_DOC	2021.2.3	Win32	59.64807635	0	5	5	5	1
z	1	0.7109						FIURIA	np	6	0	baseline	500	nonparola	2	ong	0	no	SB23F9	23	F	2021-10-09_17h48.29.986	THAI_DOC	2021.2.3	Win32	59.64807635	0	6	6	6	1
m	1	0.6279						SUGHERO	p	7	5	baseline	250	parola	1	ong	0	no	SB23F9	23	F	2021-10-09_17h48.29.986	THAI_DOC	2021.2.3	Win32	59.64807635	0	7	7	7	1
z	1	0.7768						PIROTA	np	6	0	baseline	250	nonparola	2	ong	0	no	SB23F9	23	F	2021-10-09_17h48.29.986	THAI_DOC	2021.2.3	Win32	59.64807635	0	8	8	8	1
z	1	0.6909						BAMBORA	np	7	0	baseline	0	nonparola	2	ong	0	no	SB23F9	23	F	2021-10-09_17h48.29.986	THAI_DOC	2021.2.3	Win32	59.64807635	0	9	9	9	1
m	1	0.6535						PETALO	p	6	27	baseline	250	parola	1	ong	0	no	SB23F9	23	F	2021-10-09_17h48.29.986	THAI_DOC	2021.2.3	Win32	59.64807635	0	10	10	10	1
m	1	0.8271						ELMETTO	p	7	5	baseline	0	parola	1	ong	0	no	SB23F9	23	F	2021-10-09_17h48.29.986	THAI_DOC	2021.2.3	Win32	59.64807635	0	11	11	11	1
z	1	0.6015						DOBILE	np	6	0	baseline	250	nonparola	2	ong	0	no	SB23F9	23	F	2021-10-09_17h48.29.986	THAI_DOC	2021.2.3	Win32	59.64807635	0	12	12	12	1
m	1	0.8886						BAVERO	p	6	7	baseline	0	parola	1	ong	0	no	SB23F9	23	F	2021-10-09_17h48.29.986	THAI_DOC	2021.2.3	Win32	59.64807635	0	13	13	13	1
m	1	0.6057						VALENZA	p	7	10	baseline	500	parola	1	ong	0	no	SB23F9	23	F	2021-10-09_17h48.29.986	THAI_DOC	2021.2.3	Win32	59.64807635	0	14	14	14	1
z	1	0.773						ORDONE	np	6	0	baseline	250	nonparola	2	ong	0	no	SB23F9	23	F	2021-10-09_17h48.29.986	THAI_DOC	2021.2.3	Win32	59.64807635	0	15	15	15	1
z	1	0.742						TERPONE	np	7	0	baseline	250	nonparola	2	ong	0	no	SB23F9	23	F	2021-10-09_17h48.29.986	THAI_DOC	2021.2.3	Win32	59.64807635	0	16	16	16	1
m	1	0.6347						INCHINO	p	7	10	baseline	250	parola	1	ong	0	no	SB23F9	23	F	2021-10-09_17h48.29.986	THAI_DOC	2021.2.3	Win32	59.64807635	0	17	17	17	1
z	0	0.7541						ETTARO	p	6	31	baseline	0	parola	1	ong	0	no	SB23F9	23	F	2021-10-09_17h48.29.986	THAI_DOC	2021.2.3	Win32	59.64807635	0	18	18	18	1
z	1	0.7235						LUVACA	np	6	0	baseline	250	nonparola	2	ong	0	no	SB23F9	23	F	2021-10-09_17h48.29.986	THAI_DOC	2021.2.3	Win32	59.64807635	0	19	19	19	1
m	1	0.6108						DUETTO	p	6	23	baseline	500	parola	1	ong	0	no	SB23F9	23	F	2021-10-09_17h48.29.986	THAI_DOC	2021.2.3	Win32	59.64807635	0	20	20	20	1
z	1	0.7211						PUPILE	np	6	0	baseline	250	nonparola	2	ong	0	no	SB23F9	23	F	2021-10-09_17h48.29.986	THAI_DOC	2021.2.3	Win32	59.64807635	0	21	21	21	1
z	1	0.7268						STOVACO	np	7	0	baseline	0	nonparola	2	ong	0	no	SB23F9	23	F	2021-10-09_17h48.29.986	THAI_DOC	2021.2.3	Win32	59.64807635	0	22	22	22	1
m	1	0.5614						BARILE	p	6	7	baseline	500	parola	1	ong	0	no	SB23F9	23	F	2021-10-09_17h48.29.986	THAI_DOC	2021.2.3	Win32	59.64807635	0	23	23	23	1
z	1	0.6771						RANAIO	np	6	0	baseline	250	nonparola	2	ong	0	no	SB23F9	23	F	2021-10-09_17h48.29.986	THAI_DOC	2021.2.3	Win32	59.64807635	0	24	24	24	1
m	1	0.6902						CAVERNA	p	7	14	baseline	250	parola	1	ong	0	no	SB23F9	23	F	2021-10-09_17h48.29.986	THAI_DOC	2021.2.3	Win32	59.64807635	0	25	25	25	1
z	1	0.6201						ROTOIA	np	7	0	baseline	500	nonparola	2	ong	0	no	SB23F9	23	F	2021-10-09_17h48.29.986	THAI_DOC	2021.2.3	Win32	59.64807635	0	26	26	26	1
m	1	0.6107						ALTURA	p	6	8	baseline	500	parola	1	ong	0	no	SB23F9	23	F	2021-10-09_17h48.29.986	THAI_DOC	2021.2.3	Win32	59.64807635	0	27	27	27	1
m	1	0.572						DIPINTO	p	7	21	baseline	0	parola	1	ong	0	no	SB23F9	23	F	2021-10-09_17h48.29.986	THAI_DOC	2021.2.3	Win32	59.64807635	0	28	28	28	1
m	1	0.5351						LEGUME	p	6	11	baseline	250	parola	1	ong	0	no	SB23F9	23	F	2021-10-09_17h48.29.986	THAI_DOC	2021.2.3	Win32	59.64807635	0	29	29	29	1
z	1	1.0123						FEDINO	np	6	0	baseline	500	nonparola	2	ong	0	no	SB23F9	23	F	2021-10-09_17h48.29.986	THAI_DOC	2021.2.3	Win32	59.64807635	0	30	30	30	1
m	1	0.5443						MENSOLA	p	7	7	baseline	0	parola	1	ong	0	no	SB23F9	23	F	2021-10-09_17h48.29.986	THAI_DOC	2021.2.3	Win32	59.64807635	0	31	31	31	1
z	1	0.67						ALCUME	np	6	0	baseline	500	nonparola	2	ong	0	no	SB23F9	23	F	2021-10-09_17h48.29.986	THAI_DOC	2021.2.3	Win32	59.64807635	0	32	32	32	1
m	1	0.8682						INNESTO	p	6	13	baseline	0	parola	1	ong	0	no	SB23F9	23	F	2021-10-09_17h48.29.986	THAI_DOC	2021.2.3	Win32	59.64807635	0	33	33	33	1
z	1	0.7189						LAVENDA	np	7	0	baseline	0	nonparola	2	ong	0	no	SB23F9	23	F	2021-10-09_17h48.29.986	THAI_DOC	2021.2.3	Win32	59.64807635	0	34	34	34	1
m	1	0.8687						SLAVINA	p	7	5	baseline	500	parola	1	ong	0	no	SB23F9	23	F	2021-10-09_17h48.29.986	THAI_DOC	2021.2.3	Win32	59.64807635	0	35	35	35	1
m	1	0.57						ORMONE	p	6	6	baseline	500	parola	1	ong	0	no	SB23F9	23	F	2021-10-09_17h48.29.986	THAI_DOC	2021.2.3	Win32	59.64807635	0	36	36	36	1
z	1	0.703						UMIONE	np	6	0	baseline	0	nonparola	2	ong	0	no	SB23F9	23	F	2021-10-09_17h48.29.986	THAI_DOC	2021.2.3	Win32	59.64807635	0	37	37	37	1
m	1	0.5837						SALAME	p	6	14	baseline	0	parola	1	ong	0	no	SB23F9	23	F	2021-10-09_17h48.29.986	THAI_DOC	2021.2.3	Win32	59.64807635	0	38	38	38	1
z	1	0.7599						GANDOLA	np	7	0	baseline	500	nonparola	2	ong	0	no	SB23F9	23	F	2021-10-09_17h48.29.986	THAI_DOC	2021.2.3	Win32	59.64807635	0	39	39	39	1
z	1	0.7685						DIGEGNO	np	7	0	baseline	500	nonparola	2	ong	0	no	SB23F9	23	F	2021-10-09_17h48.29.986	THAI_DOC	2021.2.3	Win32	59.64807635	0	40	40	40	1
z	1	0.6083						BACRECA	np	7	0	baseline	0	nonparola	2	ong	0	no	SB23F9	23	F	2021-10-09_17h48.29.986	THAI_DOC	2021.2.3	Win32	59.64807635	0	41	41	41	1
m	1	0.8203						RUDERE	p	6	8	baseline	250	parola	1	ong	0	no	SB23F9	23	F	2021-10-09_17h48.29.986	THAI_DOC	2021.2.3	Win32	59.64807635	0	42	42	42	1
z	1	0.6443						OSCITE	np	6	0	baseline	250	nonparola	2	ong	0	no	SB23F9	23	F	2021-10-09_17h48.29.986	THAI_DOC	2021.2.3	Win32	59.64807635	0	43	43	43	1
m	1	0.643						NETTARE	p	7	14	baseline	500	parola	1	ong	0	no	SB23F9	23	F	2021-10-09_17h48.29.986	THAI_DOC	2021.2.3	Win32	59.64807635	0	44	44	44	1
z	1	0.8023						PENTERA	np	7	0	baseline	0	nonparola	2	ong	0	no	SB23F9	23	F	2021-10-09_17h48.29.986	THAI_DOC	2021.2.3	Win32	59.64807635	0	45	45	45	1
z	1	0.6716						NEBOZIO	np	7	0	baseline	250	nonparola	2	ong	0	no	SB23F9	23	F	2021-10-09_17h48.29.986	THAI_DOC	2021.2.3	Win32	59.64807635	0	46	46	46	1
m	1	0.7349						ZATTERA	p	7	14	baseline	500	parola	1	ong	0	no	SB23F9	23	F	2021-10-09_17h48.29.986	THAI_DOC	2021.2.3	Win32	59.64807635	0	47	47	47	1
m	1	0.7712						LAMIERA	p	7	11	baseline	500	parola	1	ong	0	no	SB23F9	23	F	2021-10-09_17h48.29.986	THAI_DOC	2021.2.3	Win32	59.64807635	0	48	48	48	1
z	1	0.7186						CULINA	np	6	0	baseline	500	nonparola	2	ong	0	no	SB23F9	23	F	2021-10-09_17h48.29.986	THAI_DOC	2021.2.3	Win32	59.64807635	0	49	49	49	1
m	1	0.6548						FALANGE	p	7	9	baseline	250	parola	1	ong	0	no	SB23F9	23	F	2021-10-09_17h48.29.986	THAI_DOC	2021.2.3	Win32	59.64807635	0	50	50	50	1
m	1	0.6775						PEDALE	p	6	16	baseline	500	parola	1	ong	0	no	SB23F9	23	F	2021-10-09_17h48.29.986	THAI_DOC	2021.2.3	Win32	59.64807635	0	51	51	51	1
z	1	0.9544						METARDO	np	7	0	baseline	500	nonparola	2	ong	0	no	SB23F9	23	F	2021-10-09_17h48.29.986	THAI_DOC	2021.2.3	Win32	59.64807635	0	52	52	52	1
m	1	0.7208						EMPORIO	p	7	3	baseline	250	parola	1	ong	0	no	SB23F9	23	F	2021-10-09_17h48.29.986	THAI_DOC	2021.2.3	Win32	59.64807635	0	53	53	53	1
z	1	0.7046						TAPORE	np	6	0	baseline	0	nonparola	2	ong	0	no	SB23F9	23	F	2021-10-09_17h48.29.986	THAI_DOC	2021.2.3	Win32	59.64807635	0	54	54	54	1
z	1	0.9516						DENTIDE	np	7	0	baseline	250	nonparola	2	ong	0	no	SB23F9	23	F	2021-10-09_17h48.29.986	THAI_DOC	2021.2.3	Win32	59.64807635	0	55	55	55	1
z	1	0.8204						SEPERTO	np	7	0	baseline	500	nonparola	2	ong	0	no	SB23F9	23	F	2021-10-09_17h48.29.986	THAI_DOC	2021.2.3	Win32	59.64807635	0	56	56	56	1
m	1	0.6955						MUCOSA	p	6	6	baseline	500	parola	1	ong	0	no	SB23F9	23	F	2021-10-09_17h48.29.986	THAI_DOC	2021.2.3	Win32	59.64807635	0	57	57	57	1
z	1	0.8016						BECULLA	np	7	0	baseline	250	nonparola	2	ong	0	no	SB23F9	23	F	2021-10-09_17h48.29.986	THAI_DOC	2021.2.3	Win32	59.64807635	0	58	58	58	1
m	1	0.7886						FUCINA	p	6	8	baseline	250	parola	1	ong	0	no	SB23F9	23	F	2021-10-09_17h48.29.986	THAI_DOC	2021.2.3	Win32	59.64807635	0	59	59	59	1
m	1	0.6333						ECLISSI	p	7	5	baseline	0	parola	1	ong	0	no	SB23F9	23	F	2021-10-09_17h48.29.986	THAI_DOC	2021.2.3	Win32	59.64807635	0	60	60	60	1
m	1	0.5584						TROFEO	p	6	23	baseline	250	parola	1	ong	0	no	SB23F9	23	F	2021-10-09_17h48.29.986	THAI_DOC	2021.2.3	Win32	59.64807635	0	61	61	61	1
m	1	0.6068						ROTTAME	p	7	7	baseline	0	parola	1	ong	0	no	SB23F9	23	F	2021-10-09_17h48.29.986	THAI_DOC	2021.2.3	Win32	59.64807635	0	62	62	62	1
z	1	0.9844						MENDOLO	np	7	0	baseline	500	nonparola	2	ong	0	no	SB23F9	23	F	2021-10-09_17h48.29.986	THAI_DOC	2021.2.3	Win32	59.64807635	0	63	63	63	1
z	1	0.7855						ARSINE	np	6	0	baseline	250	nonparola	2	ong	0	no	SB23F9	23	F	2021-10-09_17h48.29.986	THAI_DOC	2021.2.3	Win32	59.64807635	0	64	64	64	1
m	1	0.8349						TISANA	p	6	7	baseline	0	parola	1	ong	0	no	SB23F9	23	F	2021-10-09_17h48.29.986	THAI_DOC	2021.2.3	Win32	59.64807635	0	65	65	65	1
z	1	1.0825						ORLINO	np	6	0	baseline	0	nonparola	2	ong	0	no	SB23F9	23	F	2021-10-09_17h48.29.986	THAI_DOC	2021.2.3	Win32	59.64807635	0	66	66	66	1
m	1	0.8448						ARINGA	p	6	9	baseline	500	parola	1	ong	0	no	SB23F9	23	F	2021-10-09_17h48.29.986	THAI_DOC	2021.2.3	Win32	59.64807635	0	67	67	67	1
z	1	0.7709						TENGINE	np	7	0	baseline	0	nonparola	2	ong	0	no	SB23F9	23	F	2021-10-09_17h48.29.986	THAI_DOC	2021.2.3	Win32	59.64807635	0	68	68	68	1
m	1	0.7033						ATTICO	p	6	6	baseline	500	parola	1	ong	0	no	SB23F9	23	F	2021-10-09_17h48.29.986	THAI_DOC	2021.2.3	Win32	59.64807635	0	69	69	69	1
z	1	0.7683						VENORE	np	6	0	baseline	250	nonparola	2	ong	0	no	SB23F9	23	F	2021-10-09_17h48.29.986	THAI_DOC	2021.2.3	Win32	59.64807635	0	70	70	70	1
m	1	0.718						DARSENA	p	7	9	baseline	0	parola	1	ong	0	no	SB23F9	23	F	2021-10-09_17h48.29.986	THAI_DOC	2021.2.3	Win32	59.64807635	0	71	71	71	1
m	0	1.7681						ALCIERE	np	7	0	baseline	250	nonparola	2	ong	0	no	SB23F9	23	F	2021-10-09_17h48.29.986	THAI_DOC	2021.2.3	Win32	59.64807635	0	72	72	72	1
z	1	1.7907						ENTIMO	np	6	0	baseline	0	nonparola	2	ong	0	no	SB23F9	23	F	2021-10-09_17h48.29.986	THAI_DOC	2021.2.3	Win32	59.64807635	0	73	73	73	1
m	1	0.6302						LIVIDO	p	6	8	baseline	500	parola	1	ong	0	no	SB23F9	23	F	2021-10-09_17h48.29.986	THAI_DOC	2021.2.3	Win32	59.64807635	0	74	74	74	1
m	1	0.5324						NAUSEA	p	6	15	baseline	0	parola	1	ong	0	no	SB23F9	23	F	2021-10-09_17h48.29.986	THAI_DOC	2021.2.3	Win32	59.64807635	0	75	75	75	1
z	1	0.8619						VERCACE	np	7	0	baseline	500	nonparola	2	ong	0	no	SB23F9	23	F	2021-10-09_17h48.29.986	THAI_DOC	2021.2.3	Win32	59.64807635	0	76	76	76	1
m	1	0.5722						COFANO	p	6	9	baseline	0	parola	1	ong	0	no	SB23F9	23	F	2021-10-09_17h48.29.986	THAI_DOC	2021.2.3	Win32	59.64807635	0	77	77	77	1
z	1	0.7537						USPICIO	np	7	0	baseline	250	nonparola	2	ong	0	no	SB23F9	23	F	2021-10-09_17h48.29.986	THAI_DOC	2021.2.3	Win32	59.64807635	0	78	78	78	1
m	1	0.55						IMBUTO	p	6	9	baseline	0	parola	1	ong	0	no	SB23F9	23	F	2021-10-09_17h48.29.986	THAI_DOC	2021.2.3	Win32	59.64807635	0	79	79	79	1
z	1	0.6447						SADIVA	np	6	0	baseline	500	nonparola	2	ong	0	no	SB23F9	23	F	2021-10-09_17h48.29.986	THAI_DOC	2021.2.3	Win32	59.64807635	0	80	80	80	1
m	1	0.5527						BOZZOLO	p	7	7	baseline	0	parola	1	ong	0	no	SB23F9	23	F	2021-10-09_17h48.29.986	THAI_DOC	2021.2.3	Win32	59.64807635	0	81	81	81	1
z	1	0.7073						OMPICCIO	np	7	0	baseline	0	nonparola	2	ong	0	no	SB23F9	23	F	2021-10-09_17h48.29.986	THAI_DOC	2021.2.3	Win32	59.64807635	0	82	82	82	1
z	1	0.7616						LIMPONE	np	7	0	baseline	500	nonparola	2	ong	0	no	SB23F9	23	F	2021-10-09_17h48.29.986	THAI_DOC	2021.2.3	Win32	59.64807635	0	83	83	83	1
z	1	0.6813						NARCICO	np	7	0	baseline	250	nonparola	2	ong	0	no	SB23F9	23	F	2021-10-09_17h48.29.986	THAI_DOC	2021.2.3	Win32	59.64807635	0	84	84	84	1
m	1	0.6803						PASCOLO	p	7	7	baseline	0	parola	1	ong	0	no	SB23F9	23	F	2021-10-09_17h48.29.986	THAI_DOC	2021.2.3	Win32	59.64807635	0	85	85	85	1
z	1	0.599						INSOGNA	np	7	0	baseline	250	nonparola	2	ong	0	no	SB23F9	23	F	2021-10-09_17h48.29.986	THAI_DOC	2021.2.3	Win32	59.64807635	0	86	86	86	1
m	1	0.7017						PATINA	p	6	14	baseline	250	parola	1	ong	0	no	SB23F9	23	F	2021-10-09_17h48.29.986	THAI_DOC	2021.2.3	Win32	59.64807635	0	87	87	87	1
z	1	0.602						ADOLTO	np	7	0	baseline	0	nonparola	2	ong	0	no	SB23F9	23	F	2021-10-09_17h48.29.986	THAI_DOC	2021.2.3	Win32	59.64807635	0	88	88	88	1
m	1	0.6613						UTENTE	p	6	34	baseline	0	parola	1	ong	0	no	SB23F9	23	F	2021-10-09_17h48.29.986	THAI_DOC	2021.2.3	Win32	59.64807635	0	89	89	89	1
z	1	0.5611						CIPELLA	np	7	0	baseline	500	nonparola	2	ong	0	no	SB23F9	23	F	2021-10-09_17h48.29.986	THAI_DOC	2021.2.3	Win32	59.64807635	0	90	90	90	1
m	1	0.7868						GINEPRO	p	7	10	baseline	0	parola	1	ong	0	no	SB23F9	23	F	2021-10-09_17h48.29.986	THAI_DOC	2021.2.3	Win32	59.64807635	0	91	91	91	1
z	1	0.5804						NONATO	np	6	0	baseline	500	nonparola	2	ong	0	no	SB23F9	23	F	2021-10-09_17h48.29.986	THAI_DOC	2021.2.3	Win32	59.64807635	0	92	92	92	1
m	1	0.5467						CALICE	p	6	10	baseline	0	parola	1	ong	0	no	SB23F9	23	F	2021-10-09_17h48.29.986	THAI_DOC	2021.2.3	Win32	59.64807635	0	93	93	93	1
m	1	0.6486						TORACE	p	6	31	baseline	250	parola	1	ong	0	no	SB23F9	23	F	2021-10-09_17h48.29.986	THAI_DOC	2021.2.3	Win32	59.64807635	0	94	94	94	1
m	1	0.6475						REDINE	p	6	8	baseline	500	parola	1	ong	0	no	SB23F9	23	F	2021-10-09_17h48.29.986	THAI_DOC	2021.2.3	Win32	59.64807635	0	95	95	95	1
m	1	0.486						GOMITO	p	6	35	baseline	0	parola	1	ong	0	no	SB23F9	23	F	2021-10-09_17h48.29.986	THAI_DOC	2021.2.3	Win32	59.64807635	0	96	96	96	1
z	1	0.7793						INGENSO	np	7	0	baseline	500	nonparola	2	ong	0	no	SB23F9	23	F	2021-10-09_17h48.29.986	THAI_DOC	2021.2.3	Win32	59.64807635	0	97	97	97	1
z	1	0.6972						COVALLO	np	7	0	baseline	250	nonparola	2	ong	0	no	SB23F9	23	F	2021-10-09_17h48.29.986	THAI_DOC	2021.2.3	Win32	59.64807635	0	98	98	98	1
m	1	0.526						MONACO	p	6	24	baseline	250	parola	1	ong	0	no	SB23F9	23	F	2021-10-09_17h48.29.986	THAI_DOC	2021.2.3	Win32	59.64807635	0	99	99	99	1
m	1	1.0674						DILUVIO	p	7	34	monitoring	0	parola	1	ong	0	no	SB23F9	23	F	2021-10-09_17h48.29.986	THAI_DOC	2021.2.3	Win32	59.64807635						0	0	0	0	1
z	1	0.7187						PADATO	np	6	0	monitoring	250	nonparola	2	ong	0	no	SB23F9	23	F	2021-10-09_17h48.29.986	THAI_DOC	2021.2.3	Win32	59.64807635						0	1	1	1	1
m	1	0.5367						STIVALE	p	7	10	monitoring	0	parola	1	ong	0	no	SB23F9	23	F	2021-10-09_17h48.29.986	THAI_DOC	2021.2.3	Win32	59.64807635						0	2	2	2	1
z	1	0.718						BAMMINO	np	7	0	monitoring	0	nonparola	2	ong	0	no	SB23F9	23	F	2021-10-09_17h48.29.986	THAI_DOC	2021.2.3	Win32	59.64807635						0	3	3	3	1
z	1	0.6535						NUDOLA	np	6	0	monitoring	250	nonparola	2	ong	0	no	SB23F9	23	F	2021-10-09_17h48.29.986	THAI_DOC	2021.2.3	Win32	59.64807635						0	4	4	4	1
z	0	0.9012						ZAMPINO	p	7	6	monitoring	500	parola	1	ong	0	no	SB23F9	23	F	2021-10-09_17h48.29.986	THAI_DOC	2021.2.3	Win32	59.64807635						0	5	5	5	1
m	1	0.5744						CALDAIA	p	7	12	monitoring	250	parola	1	ong	0	no	SB23F9	23	F	2021-10-09_17h48.29.986	THAI_DOC	2021.2.3	Win32	59.64807635						0	6	6	6	1
z	1	0.943						FULGINE	np	7	0	monitoring	0	nonparola	2	ong	0	no	SB23F9	23	F	2021-10-09_17h48.29.986	THAI_DOC	2021.2.3	Win32	59.64807635						0	7	7	7	1
m	1	0.6028						URANIO	p	6	9	monitoring	250	parola	1	ong	0	no	SB23F9	23	F	2021-10-09_17h48.29.986	THAI_DOC	2021.2.3	Win32	59.64807635						0	8	8	8	1
z	1	0.6392						APISSO	np	6	0	monitoring	500	nonparola	2	ong	0	no	SB23F9	23	F	2021-10-09_17h48.29.986	THAI_DOC	2021.2.3	Win32	59.64807635						0	9	9	9	1
z	0	0.6905						CAGERMA	np	7	0	monitoring	0	l	2	pmcue	0	no	SB23F9	23	F	2021-10-09_17h48.29.986	THAI_DOC	2021.2.3	Win32	59.64807635						0	10	10	10	1
m	1	0.5596						TAZZINA	p	7	10	monitoring	250	parola	1	ong	0	no	SB23F9	23	F	2021-10-09_17h48.29.986	THAI_DOC	2021.2.3	Win32	59.64807635						0	11	11	11	1
m	1	0.4227						VAPORE	p	6	40	monitoring	0	parola	1	ong	0	no	SB23F9	23	F	2021-10-09_17h48.29.986	THAI_DOC	2021.2.3	Win32	59.64807635						0	12	12	12	1
z	1	0.7574						FEDORE	np	6	0	monitoring	250	nonparola	2	ong	0	no	SB23F9	23	F	2021-10-09_17h48.29.986	THAI_DOC	2021.2.3	Win32	59.64807635						0	13	13	13	1
m	1	0.5138						MONTONE	p	7	8	monitoring	250	parola	1	ong	0	no	SB23F9	23	F	2021-10-09_17h48.29.986	THAI_DOC	2021.2.3	Win32	59.64807635						0	14	14	14	1
z	1	0.6711						CANEZZA	np	7	0	monitoring	0	nonparola	2	ong	0	no	SB23F9	23	F	2021-10-09_17h48.29.986	THAI_DOC	2021.2.3	Win32	59.64807635						0	15	15	15	1
z	1	0.7136						RAGINA	np	6	0	monitoring	250	nonparola	2	ong	0	no	SB23F9	23	F	2021-10-09_17h48.29.986	THAI_DOC	2021.2.3	Win32	59.64807635						0	16	16	16	1
m	1	0.7046						AGNELLO	p	7	17	monitoring	250	parola	1	ong	0	no	SB23F9	23	F	2021-10-09_17h48.29.986	THAI_DOC	2021.2.3	Win32	59.64807635						0	17	17	17	1
z	1	0.7473						PINARIO	np	7	0	monitoring	250	nonparola	2	ong	0	no	SB23F9	23	F	2021-10-09_17h48.29.986	THAI_DOC	2021.2.3	Win32	59.64807635						0	18	18	18	1
z	1	0.6281						INDANO	np	6	0	monitoring	500	nonparola	2	ong	0	no	SB23F9	23	F	2021-10-09_17h48.29.986	THAI_DOC	2021.2.3	Win32	59.64807635						0	19	19	19	1
z	0	0.5573						BISTURI	p	7	8	monitoring	250	parola	1	ong	0	no	SB23F9	23	F	2021-10-09_17h48.29.986	THAI_DOC	2021.2.3	Win32	59.64807635						0	20	20	20	1
z	1	0.954						SECONTO	np	7	0	monitoring	250	nonparola	2	ong	0	no	SB23F9	23	F	2021-10-09_17h48.29.986	THAI_DOC	2021.2.3	Win32	59.64807635						0	21	21	21	1
m	0	0.7209						POMATA	p	6	0	monitoring	500	l	1	pmcue	0	no	SB23F9	23	F	2021-10-09_17h48.29.986	THAI_DOC	2021.2.3	Win32	59.64807635						0	22	22	22	1
z	1	0.8878						UMETTA	np	6	0	monitoring	250	nonparola	2	ong	0	no	SB23F9	23	F	2021-10-09_17h48.29.986	THAI_DOC	2021.2.3	Win32	59.64807635						0	23	23	23	1
m	1	0.7408						FRUSCIO	p	7	9	monitoring	0	parola	1	ong	0	no	SB23F9	23	F	2021-10-09_17h48.29.986	THAI_DOC	2021.2.3	Win32	59.64807635						0	24	24	24	1
m	1	0.7418						ORDIGNO	p	7	15	monitoring	250	parola	1	ong	0	no	SB23F9	23	F	2021-10-09_17h48.29.986	THAI_DOC	2021.2.3	Win32	59.64807635						0	25	25	25	1
z	1	1.0008						METALO	np	6	0	monitoring	0	nonparola	2	ong	0	no	SB23F9	23	F	2021-10-09_17h48.29.986	THAI_DOC	2021.2.3	Win32	59.64807635						0	26	26	26	1
z	1	0.6887						GAVERA	np	6	0	monitoring	500	nonparola	2	ong	0	no	SB23F9	23	F	2021-10-09_17h48.29.986	THAI_DOC	2021.2.3	Win32	59.64807635						0	27	27	27	1
m	1	0.6597						INSERTO	p	7	9	monitoring	0	parola	1	ong	0	no	SB23F9	23	F	2021-10-09_17h48.29.986	THAI_DOC	2021.2.3	Win32	59.64807635						0	28	28	28	1
m	1	0.9251						VICARIO	p	7	9	monitoring	500	parola	1	ong	0	no	SB23F9	23	F	2021-10-09_17h48.29.986	THAI_DOC	2021.2.3	Win32	59.64807635						0	29	29	29	1
z	1	0.7256						ACENDA	np	6	0	monitoring	0	nonparola	2	ong	0	no	SB23F9	23	F	2021-10-09_17h48.29.986	THAI_DOC	2021.2.3	Win32	59.64807635						0	30	30	30	1
m	1	0.8637						DECADE	p	6	7	monitoring	0	parola	1	ong	0	no	SB23F9	23	F	2021-10-09_17h48.29.986	THAI_DOC	2021.2.3	Win32	59.64807635						0	31	31	31	1
z	1	1.0013						PALETE	np	6	0	monitoring	500	nonparola	2	ong	0	no	SB23F9	23	F	2021-10-09_17h48.29.986	THAI_DOC	2021.2.3	Win32	59.64807635						0	32	32	32	1
m	1	0.5541						SENAPE	p	6	17	monitoring	500	parola	1	ong	0	no	SB23F9	23	F	2021-10-09_17h48.29.986	THAI_DOC	2021.2.3	Win32	59.64807635						0	33	33	33	1
z	1	1.1689						TENTONO	np	7	0	monitoring	0	nonparola	2	ong	0	no	SB23F9	23	F	2021-10-09_17h48.29.986	THAI_DOC	2021.2.3	Win32	59.64807635						0	34	34	34	1
m	0	0.6873						MANICO	p	6	12	monitoring	0	l	1	pmcue	0	no	SB23F9	23	F	2021-10-09_17h48.29.986	THAI_DOC	2021.2.3	Win32	59.64807635						0	35	35	35	1
m	1	0.601						GETTONE	p	7	5	monitoring	250	parola	1	ong	0	no	SB23F9	23	F	2021-10-09_17h48.29.986	THAI_DOC	2021.2.3	Win32	59.64807635						0	36	36	36	1
z	1	0.8556						CALERA	np	6	0	monitoring	500	nonparola	2	ong	0	no	SB23F9	23	F	2021-10-09_17h48.29.986	THAI_DOC	2021.2.3	Win32	59.64807635						0	37	37	37	1
m	1	0.7223						USTIONE	p	7	20	monitoring	500	parola	1	ong	0	no	SB23F9	23	F	2021-10-09_17h48.29.986	THAI_DOC	2021.2.3	Win32	59.64807635						0	38	38	38	1
m	1	0.6189						LEGNAME	p	7	7	monitoring	0	parola	1	ong	0	no	SB23F9	23	F	2021-10-09_17h48.29.986	THAI_DOC	2021.2.3	Win32	59.64807635						0	39	39	39	1
z	1	0.6418						MODIVO	np	6	0	monitoring	0	nonparola	2	ong	0	no	SB23F9	23	F	2021-10-09_17h48.29.986	THAI_DOC	2021.2.3	Win32	59.64807635						0	40	40	40	1
m	1	0.6427						RADURA	p	6	9	monitoring	0	parola	1	ong	0	no	SB23F9	23	F	2021-10-09_17h48.29.986	THAI_DOC	2021.2.3	Win32	59.64807635						0	41	41	41	1
z	1	0.8177						TUANTO	np	6	0	monitoring	250	nonparola	2	ong	0	no	SB23F9	23	F	2021-10-09_17h48.29.986	THAI_DOC	2021.2.3	Win32	59.64807635						0	42	42	42	1
m	1	0.6739						PICCONE	p	7	11	monitoring	0	parola	1	ong	0	no	SB23F9	23	F	2021-10-09_17h48.29.986	THAI_DOC	2021.2.3	Win32	59.64807635						0	43	43	43	1
z	1	0.8221						LACREME	np	7	0	monitoring	250	nonparola	2	ong	0	no	SB23F9	23	F	2021-10-09_17h48.29.986	THAI_DOC	2021.2.3	Win32	59.64807635						0	44	44	44	1
z	1	0.9364						DILITTA	np	7	0	monitoring	500	nonparola	2	ong	0	no	SB23F9	23	F	2021-10-09_17h48.29.986	THAI_DOC	2021.2.3	Win32	59.64807635						0	45	45	45	1
z	0	0.8089						TOMANTE	np	7	0	monitoring	0	l	2	pmcue	0	no	SB23F9	23	F	2021-10-09_17h48.29.986	THAI_DOC	2021.2.3	Win32	59.64807635						0	46	46	46	1
m	1	0.6262						OTTONE	p	6	17	monitoring	500	parola	1	ong	0	no	SB23F9	23	F	2021-10-09_17h48.29.986	THAI_DOC	2021.2.3	Win32	59.64807635						0	47	47	47	1
m	1	0.6406						GAZEBO	p	6	8	monitoring	0	parola	1	ong	0	no	SB23F9	23	F	2021-10-09_17h48.29.986	THAI_DOC	2021.2.3	Win32	59.64807635						0	48	48	48	1
z	1	0.6701						NENICO	np	6	0	monitoring	250	nonparola	2	ong	0	no	SB23F9	23	F	2021-10-09_17h48.29.986	THAI_DOC	2021.2.3	Win32	59.64807635						0	49	49	49	1
m	1	1.2524						ARPIONE	p	7	12	monitoring	250	parola	1	ong	0	no	SB23F9	23	F	2021-10-09_17h48.29.986	THAI_DOC	2021.2.3	Win32	59.64807635						0	50	50	50	1
z	1	0.8608						VANIGIA	np	7	0	monitoring	500	nonparola	2	ong	0	no	SB23F9	23	F	2021-10-09_17h48.29.986	THAI_DOC	2021.2.3	Win32	59.64807635						0	51	51	51	1
z	1	1.0715						EBLISSE	np	7	0	monitoring	0	nonparola	2	ong	0	no	SB23F9	23	F	2021-10-09_17h48.29.986	THAI_DOC	2021.2.3	Win32	59.64807635						0	52	52	52	1
m	1	0.8124						CARTINA	p	7	13	monitoring	250	parola	1	ong	0	no	SB23F9	23	F	2021-10-09_17h48.29.986	THAI_DOC	2021.2.3	Win32	59.64807635						0	53	53	53	1
z	1	0.6903						TECITA	np	6	0	monitoring	500	nonparola	2	ong	0	no	SB23F9	23	F	2021-10-09_17h48.29.986	THAI_DOC	2021.2.3	Win32	59.64807635						0	54	54	54	1
m	1	0.7551						FELINO	p	6	9	monitoring	500	parola	1	ong	0	no	SB23F9	23	F	2021-10-09_17h48.29.986	THAI_DOC	2021.2.3	Win32	59.64807635						0	55	55	55	1
m	0	0.7384						GINEVRO	np	7	0	monitoring	250	nonparola	2	ong	0	no	SB23F9	23	F	2021-10-09_17h48.29.986	THAI_DOC	2021.2.3	Win32	59.64807635						0	56	56	56	1
z	1	0.952						ELANCO	np	6	0	monitoring	250	nonparola	2	ong	0	no	SB23F9	23	F	2021-10-09_17h48.29.986	THAI_DOC	2021.2.3	Win32	59.64807635						0	57	57	57	1
m	1	1.0034						BIDONE	p	6	13	monitoring	0	parola	1	ong	0	no	SB23F9	23	F	2021-10-09_17h48.29.986	THAI_DOC	2021.2.3	Win32	59.64807635						0	58	58	58	1
m	1	0.9012						LEMURE	p	6	3	monitoring	500	parola	1	ong	0	no	SB23F9	23	F	2021-10-09_17h48.29.986	THAI_DOC	2021.2.3	Win32	59.64807635						0	59	59	59	1
m	0	0.6011						SAGOMA	p	6	0	monitoring	250	l	1	pmcue	0	no	SB23F9	23	F	2021-10-09_17h48.29.986	THAI_DOC	2021.2.3	Win32	59.64807635						0	60	60	60	1
m	1	0.7705						REPERTO	p	7	7	monitoring	0	parola	1	ong	0	no	SB23F9	23	F	2021-10-09_17h48.29.986	THAI_DOC	2021.2.3	Win32	59.64807635						0	61	61	61	1
z	1	0.5924						MIDULLO	np	7	0	monitoring	250	nonparola	2	ong	0	no	SB23F9	23	F	2021-10-09_17h48.29.986	THAI_DOC	2021.2.3	Win32	59.64807635						0	62	62	62	1
z	1	1.0717						DANNOLA	np	7	0	monitoring	500	nonparola	2	ong	0	no	SB23F9	23	F	2021-10-09_17h48.29.986	THAI_DOC	2021.2.3	Win32	59.64807635						0	63	63	63	1
m	1	0.6214						ORFANO	p	6	9	monitoring	500	parola	1	ong	0	no	SB23F9	23	F	2021-10-09_17h48.29.986	THAI_DOC	2021.2.3	Win32	59.64807635						0	64	64	64	1
z	1	0.7766						BANENA	np	6	0	monitoring	250	nonparola	2	ong	0	no	SB23F9	23	F	2021-10-09_17h48.29.986	THAI_DOC	2021.2.3	Win32	59.64807635						0	65	65	65	1
z	1	0.718						FERPATA	np	7	0	monitoring	0	nonparola	2	ong	0	no	SB23F9	23	F	2021-10-09_17h48.29.986	THAI_DOC	2021.2.3	Win32	59.64807635						0	66	66	66	1
m	1	0.6046						NEURONE	p	7	11	monitoring	250	parola	1	ong	0	no	SB23F9	23	F	2021-10-09_17h48.29.986	THAI_DOC	2021.2.3	Win32	59.64807635						0	67	67	67	1
z	1	0.691						LATTERA	np	7	0	monitoring	500	nonparola	2	ong	0	no	SB23F9	23	F	2021-10-09_17h48.29.986	THAI_DOC	2021.2.3	Win32	59.64807635						0	68	68	68	1
z	1	0.892						GESIONE	np	7	0	monitoring	500	nonparola	2	ong	0	no	SB23F9	23	F	2021-10-09_17h48.29.986	THAI_DOC	2021.2.3	Win32	59.64807635						0	69	69	69	1
m	1	0.6275						PEDANA	p	6	18	monitoring	500	parola	1	ong	0	no	SB23F9	23	F	2021-10-09_17h48.29.986	THAI_DOC	2021.2.3	Win32	59.64807635						0	70	70	70	1
z	0	0.868						MACIATA	np	7	0	monitoring	500	l	2	pmcue	0	no	SB23F9	23	F	2021-10-09_17h48.29.986	THAI_DOC	2021.2.3	Win32	59.64807635						0	71	71	71	1
z	1	0.6732						FIOLINO	np	7	0	monitoring	250	nonparola	2	ong	0	no	SB23F9	23	F	2021-10-09_17h48.29.986	THAI_DOC	2021.2.3	Win32	59.64807635						0	72	72	72	1
m	1	0.9015						INGORGO	p	7	16	monitoring	0	parola	1	ong	0	no	SB23F9	23	F	2021-10-09_17h48.29.986	THAI_DOC	2021.2.3	Win32	59.64807635						0	73	73	73	1
z	1	1.026						IMPORO	np	6	0	monitoring	250	nonparola	2	ong	0	no	SB23F9	23	F	2021-10-09_17h48.29.986	THAI_DOC	2021.2.3	Win32	59.64807635						0	74	74	74	1
m	1	0.6373						NOBILE	p	6	29	monitoring	500	parola	1	ong	0	no	SB23F9	23	F	2021-10-09_17h48.29.986	THAI_DOC	2021.2.3	Win32	59.64807635						0	75	75	75	1
m	1	0.951						MINIERA	p	7	19	monitoring	500	parola	1	ong	0	no	SB23F9	23	F	2021-10-09_17h48.29.986	THAI_DOC	2021.2.3	Win32	59.64807635						0	76	76	76	1
z	1	0.6855						ALLARVE	np	7	0	monitoring	500	nonparola	2	ong	0	no	SB23F9	23	F	2021-10-09_17h48.29.986	THAI_DOC	2021.2.3	Win32	59.64807635						0	77	77	77	1
z	1	0.8231						DIBANO	np	6	0	monitoring	250	nonparola	2	ong	0	no	SB23F9	23	F	2021-10-09_17h48.29.986	THAI_DOC	2021.2.3	Win32	59.64807635						0	78	78	78	1
m	1	1.0021						FAGOTTO	p	7	7	monitoring	0	parola	1	ong	0	no	SB23F9	23	F	2021-10-09_17h48.29.986	THAI_DOC	2021.2.3	Win32	59.64807635						0	79	79	79	1
m	1	0.5681						PALUDE	p	6	13	monitoring	0	parola	1	ong	0	no	SB23F9	23	F	2021-10-09_17h48.29.986	THAI_DOC	2021.2.3	Win32	59.64807635						0	80	80	80	1
z	1	0.7199						MUDINO	np	6	0	monitoring	500	nonparola	2	ong	0	no	SB23F9	23	F	2021-10-09_17h48.29.986	THAI_DOC	2021.2.3	Win32	59.64807635						0	81	81	81	1
z	1	0.74						ESTEBA	np	6	0	monitoring	500	nonparola	2	ong	0	no	SB23F9	23	F	2021-10-09_17h48.29.986	THAI_DOC	2021.2.3	Win32	59.64807635						0	82	82	82	1
m	0	0.7056						MANTIDE	p	7	9	monitoring	250	l	1	pmcue	0	no	SB23F9	23	F	2021-10-09_17h48.29.986	THAI_DOC	2021.2.3	Win32	59.64807635						0	83	83	83	1
m	1	0.5722						UVETTA	p	6	11	monitoring	500	parola	1	ong	0	no	SB23F9	23	F	2021-10-09_17h48.29.986	THAI_DOC	2021.2.3	Win32	59.64807635						0	84	84	84	1
m	1	0.7004						ESILIO	p	6	41	monitoring	250	parola	1	ong	0	no	SB23F9	23	F	2021-10-09_17h48.29.986	THAI_DOC	2021.2.3	Win32	59.64807635						0	85	85	85	1
z	1	1.3109						RECRUTA	np	7	0	monitoring	500	nonparola	2	ong	0	no	SB23F9	23	F	2021-10-09_17h48.29.986	THAI_DOC	2021.2.3	Win32	59.64807635						0	86	86	86	1
m	1	0.6601						TIMONE	p	7	31	monitoring	250	parola	1	ong	0	no	SB23F9	23	F	2021-10-09_17h48.29.986	THAI_DOC	2021.2.3	Win32	59.64807635						0	87	87	87	1
m	1	0.5176						CAVOLO	p	6	13	monitoring	0	parola	1	ong	0	no	SB23F9	23	F	2021-10-09_17h48.29.986	THAI_DOC	2021.2.3	Win32	59.64807635						0	88	88	88	1
z	1	0.835						NOTTARE	np	7	0	monitoring	500	nonparola	2	ong	0	no	SB23F9	23	F	2021-10-09_17h48.29.986	THAI_DOC	2021.2.3	Win32	59.64807635						0	89	89	89	1
z	0	1.3905						LICHENE	p	7	7	monitoring	0	parola	1	ong	0	no	SB23F9	23	F	2021-10-09_17h48.29.986	THAI_DOC	2021.2.3	Win32	59.64807635						0	90	90	90	1
z	1	0.772						PUSTINO	np	7	0	monitoring	500	nonparola	2	ong	0	no	SB23F9	23	F	2021-10-09_17h48.29.986	THAI_DOC	2021.2.3	Win32	59.64807635						0	91	91	91	1
m	1	0.679						MULINO	p	6	7	monitoring	0	parola	1	ong	0	no	SB23F9	23	F	2021-10-09_17h48.29.986	THAI_DOC	2021.2.3	Win32	59.64807635						0	92	92	92	1
	0							VAROLO	np	6	0	monitoring	0	nonparola	2	ong	0	no	SB23F9	23	F	2021-10-09_17h48.29.986	THAI_DOC	2021.2.3	Win32	59.64807635						0	93	93	93	1
m	0	0.618						ENIGMA	p	6	9	monitoring	500	l	1	pmcue	0	no	SB23F9	23	F	2021-10-09_17h48.29.986	THAI_DOC	2021.2.3	Win32	59.64807635						0	94	94	94	1
m	1	0.6199						NARICE	p	6	15	monitoring	250	parola	1	ong	0	no	SB23F9	23	F	2021-10-09_17h48.29.986	THAI_DOC	2021.2.3	Win32	59.64807635						0	95	95	95	1
z	1	0.7517						CAVIDE	np	6	0	monitoring	500	nonparola	2	ong	0	no	SB23F9	23	F	2021-10-09_17h48.29.986	THAI_DOC	2021.2.3	Win32	59.64807635						0	96	96	96	1
z	1	0.6543						VOLACE	np	6	0	monitoring	0	nonparola	2	ong	0	no	SB23F9	23	F	2021-10-09_17h48.29.986	THAI_DOC	2021.2.3	Win32	59.64807635						0	97	97	97	1
z	1	1.0041						SADICE	np	6	0	monitoring	0	nonparola	2	ong	0	no	SB23F9	23	F	2021-10-09_17h48.29.986	THAI_DOC	2021.2.3	Win32	59.64807635						0	98	98	98	1
m	1	0.6592						VORTICE	p	7	14	monitoring	250	parola	1	ong	0	no	SB23F9	23	F	2021-10-09_17h48.29.986	THAI_DOC	2021.2.3	Win32	59.64807635						0	99	99	99	1
																			SB23F9	23	F	2021-10-09_17h48.29.986	THAI_DOC	2021.2.3	Win32	59.64807635											y	1	10.9885	y	0	3.6937	n	1	2.4036
