# Supplementary material for: Thinking about it: the impact of COVID-19-related stimuli on prospective memory
Source: PeerJ. 2023 Nov 16;11:e16389. doi: 10.7717/peerj.16389 (PMC10657566; doi:10.7717/peerj.16389)
Supplement: Supplemental Information 4 — The raw data from both the task and the questionnaire. Both folders are divided in the three conditions (COV, DOC, and NEGA) depending on the presented video clip. [file peerj-11-16389-s004.zip › Data/RAW_Data_Task/DOC_version/BC25F8_doc.csv]

trial_key.keys	trial_key.corr	trial_key.rt	trials_loop_practice.thisRepN	trials_loop_practice.thisTrialN	trials_loop_practice.thisN	trials_loop_practice.thisIndex	trials_loop_practice.ran	stimolo	parolanonparola	lunghezza	frequenza	blocco	jitter	rispcorr	StimTrig	stim_type	stimulus_after	underline	ID_Soggetto*	Età*	Sesso	date	expName	psychopyVersion	OS	frameRate	trials_loop_baseline.thisRepN	trials_loop_baseline.thisTrialN	trials_loop_baseline.thisN	trials_loop_baseline.thisIndex	trials_loop_baseline.ran	trials_loop_attention.thisRepN	trials_loop_attention.thisTrialN	trials_loop_attention.thisN	trials_loop_attention.thisIndex	trials_loop_attention.ran	neutral1_key.keys	neutral1_key.corr	neutral1_key.rt	neutral1_key_2.keys	neutral1_key_2.corr	neutral1_key_2.rt	neutral1_key_3.keys	neutral1_key_3.corr	neutral1_key_3.rt
m	1	0.6075	0	0	0	0	1	ARANCIA	p	7	31	practice	500	parola	1	ong	0	no	BC25F8	25	F	2021-10-08_20h38.09.881	THAI_DOC	2021.2.3	Win32	30.01020347
z	1	0.7719	0	1	1	1	1	RECINA	np	6	0	practice	500	nonparola	2	ong	0	no	BC25F8	25	F	2021-10-08_20h38.09.881	THAI_DOC	2021.2.3	Win32	30.01020347
z	1	0.7901	0	2	2	2	1	TUCCANA	np	7	0	practice	250	nonparola	2	ong	0	no	BC25F8	25	F	2021-10-08_20h38.09.881	THAI_DOC	2021.2.3	Win32	30.01020347
m	1	0.6074	0	3	3	3	1	PETTINE	p	7	1	practice	0	parola	1	ong	0	no	BC25F8	25	F	2021-10-08_20h38.09.881	THAI_DOC	2021.2.3	Win32	30.01020347
z	1	0.9733	0	4	4	4	1	INFITO	np	6	0	practice	500	nonparola	2	ong	0	no	BC25F8	25	F	2021-10-08_20h38.09.881	THAI_DOC	2021.2.3	Win32	30.01020347
m	1	0.6182	0	5	5	5	1	GIUDICE	p	7	374	practice	500	parola	1	ong	0	no	BC25F8	25	F	2021-10-08_20h38.09.881	THAI_DOC	2021.2.3	Win32	30.01020347
m	1	0.5584	0	6	6	6	1	VOLANTE	p	7	89	practice	0	parola	1	ong	0	no	BC25F8	25	F	2021-10-08_20h38.09.881	THAI_DOC	2021.2.3	Win32	30.01020347
z	1	0.689	0	7	7	7	1	CUBELA	np	6	0	practice	250	nonparola	2	ong	0	no	BC25F8	25	F	2021-10-08_20h38.09.881	THAI_DOC	2021.2.3	Win32	30.01020347
z	1	0.7561	0	8	8	8	1	LUGGINE	np	7	0	practice	0	nonparola	2	ong	0	no	BC25F8	25	F	2021-10-08_20h38.09.881	THAI_DOC	2021.2.3	Win32	30.01020347
m	1	0.5576	0	9	9	9	1	DISEGNO	p	7	201	practice	0	parola	1	ong	0	no	BC25F8	25	F	2021-10-08_20h38.09.881	THAI_DOC	2021.2.3	Win32	30.01020347
m	1	0.9549						RELITTO	p	7	8	baseline	500	parola	1	ong	0	no	BC25F8	25	F	2021-10-08_20h38.09.881	THAI_DOC	2021.2.3	Win32	30.01020347	0	0	0	0	1
m	1	1.0798						GERANIO	p	7	12	baseline	250	parola	1	ong	0	no	BC25F8	25	F	2021-10-08_20h38.09.881	THAI_DOC	2021.2.3	Win32	30.01020347	0	1	1	1	1
z	1	0.8246						VANANGA	np	7	0	baseline	0	nonparola	2	ong	0	no	BC25F8	25	F	2021-10-08_20h38.09.881	THAI_DOC	2021.2.3	Win32	30.01020347	0	2	2	2	1
m	1	0.8075						NATICA	p	6	5	baseline	250	parola	1	ong	0	no	BC25F8	25	F	2021-10-08_20h38.09.881	THAI_DOC	2021.2.3	Win32	30.01020347	0	3	3	3	1
z	1	0.6895						USTELLO	np	7	0	baseline	500	nonparola	2	ong	0	no	BC25F8	25	F	2021-10-08_20h38.09.881	THAI_DOC	2021.2.3	Win32	30.01020347	0	4	4	4	1
m	1	1.539						METANO	p	6	17	baseline	250	parola	1	ong	0	no	BC25F8	25	F	2021-10-08_20h38.09.881	THAI_DOC	2021.2.3	Win32	30.01020347	0	5	5	5	1
m	0	0.6919						FIURIA	np	6	0	baseline	500	nonparola	2	ong	0	no	BC25F8	25	F	2021-10-08_20h38.09.881	THAI_DOC	2021.2.3	Win32	30.01020347	0	6	6	6	1
m	1	0.7239						SUGHERO	p	7	5	baseline	250	parola	1	ong	0	no	BC25F8	25	F	2021-10-08_20h38.09.881	THAI_DOC	2021.2.3	Win32	30.01020347	0	7	7	7	1
z	1	0.8073						PIROTA	np	6	0	baseline	250	nonparola	2	ong	0	no	BC25F8	25	F	2021-10-08_20h38.09.881	THAI_DOC	2021.2.3	Win32	30.01020347	0	8	8	8	1
z	1	0.7788						BAMBORA	np	7	0	baseline	0	nonparola	2	ong	0	no	BC25F8	25	F	2021-10-08_20h38.09.881	THAI_DOC	2021.2.3	Win32	30.01020347	0	9	9	9	1
m	1	0.6061						PETALO	p	6	27	baseline	250	parola	1	ong	0	no	BC25F8	25	F	2021-10-08_20h38.09.881	THAI_DOC	2021.2.3	Win32	30.01020347	0	10	10	10	1
m	1	0.7265						ELMETTO	p	7	5	baseline	0	parola	1	ong	0	no	BC25F8	25	F	2021-10-08_20h38.09.881	THAI_DOC	2021.2.3	Win32	30.01020347	0	11	11	11	1
z	1	0.6925						DOBILE	np	6	0	baseline	250	nonparola	2	ong	0	no	BC25F8	25	F	2021-10-08_20h38.09.881	THAI_DOC	2021.2.3	Win32	30.01020347	0	12	12	12	1
m	1	0.7584						BAVERO	p	6	7	baseline	0	parola	1	ong	0	no	BC25F8	25	F	2021-10-08_20h38.09.881	THAI_DOC	2021.2.3	Win32	30.01020347	0	13	13	13	1
m	1	0.9405						VALENZA	p	7	10	baseline	500	parola	1	ong	0	no	BC25F8	25	F	2021-10-08_20h38.09.881	THAI_DOC	2021.2.3	Win32	30.01020347	0	14	14	14	1
z	1	0.7402						ORDONE	np	6	0	baseline	250	nonparola	2	ong	0	no	BC25F8	25	F	2021-10-08_20h38.09.881	THAI_DOC	2021.2.3	Win32	30.01020347	0	15	15	15	1
z	1	0.6573						TERPONE	np	7	0	baseline	250	nonparola	2	ong	0	no	BC25F8	25	F	2021-10-08_20h38.09.881	THAI_DOC	2021.2.3	Win32	30.01020347	0	16	16	16	1
m	1	0.6579						INCHINO	p	7	10	baseline	250	parola	1	ong	0	no	BC25F8	25	F	2021-10-08_20h38.09.881	THAI_DOC	2021.2.3	Win32	30.01020347	0	17	17	17	1
m	1	0.7119						ETTARO	p	6	31	baseline	0	parola	1	ong	0	no	BC25F8	25	F	2021-10-08_20h38.09.881	THAI_DOC	2021.2.3	Win32	30.01020347	0	18	18	18	1
z	1	0.6236						LUVACA	np	6	0	baseline	250	nonparola	2	ong	0	no	BC25F8	25	F	2021-10-08_20h38.09.881	THAI_DOC	2021.2.3	Win32	30.01020347	0	19	19	19	1
m	1	0.6243						DUETTO	p	6	23	baseline	500	parola	1	ong	0	no	BC25F8	25	F	2021-10-08_20h38.09.881	THAI_DOC	2021.2.3	Win32	30.01020347	0	20	20	20	1
z	1	1.1747						PUPILE	np	6	0	baseline	250	nonparola	2	ong	0	no	BC25F8	25	F	2021-10-08_20h38.09.881	THAI_DOC	2021.2.3	Win32	30.01020347	0	21	21	21	1
z	1	0.6898						STOVACO	np	7	0	baseline	0	nonparola	2	ong	0	no	BC25F8	25	F	2021-10-08_20h38.09.881	THAI_DOC	2021.2.3	Win32	30.01020347	0	22	22	22	1
m	1	0.7722						BARILE	p	6	7	baseline	500	parola	1	ong	0	no	BC25F8	25	F	2021-10-08_20h38.09.881	THAI_DOC	2021.2.3	Win32	30.01020347	0	23	23	23	1
z	1	0.7103						RANAIO	np	6	0	baseline	250	nonparola	2	ong	0	no	BC25F8	25	F	2021-10-08_20h38.09.881	THAI_DOC	2021.2.3	Win32	30.01020347	0	24	24	24	1
m	1	0.6916						CAVERNA	p	7	14	baseline	250	parola	1	ong	0	no	BC25F8	25	F	2021-10-08_20h38.09.881	THAI_DOC	2021.2.3	Win32	30.01020347	0	25	25	25	1
z	1	0.9067						ROTOIA	np	7	0	baseline	500	nonparola	2	ong	0	no	BC25F8	25	F	2021-10-08_20h38.09.881	THAI_DOC	2021.2.3	Win32	30.01020347	0	26	26	26	1
m	1	0.6739						ALTURA	p	6	8	baseline	500	parola	1	ong	0	no	BC25F8	25	F	2021-10-08_20h38.09.881	THAI_DOC	2021.2.3	Win32	30.01020347	0	27	27	27	1
m	1	0.5322						DIPINTO	p	7	21	baseline	0	parola	1	ong	0	no	BC25F8	25	F	2021-10-08_20h38.09.881	THAI_DOC	2021.2.3	Win32	30.01020347	0	28	28	28	1
m	1	0.5553						LEGUME	p	6	11	baseline	250	parola	1	ong	0	no	BC25F8	25	F	2021-10-08_20h38.09.881	THAI_DOC	2021.2.3	Win32	30.01020347	0	29	29	29	1
z	1	0.743						FEDINO	np	6	0	baseline	500	nonparola	2	ong	0	no	BC25F8	25	F	2021-10-08_20h38.09.881	THAI_DOC	2021.2.3	Win32	30.01020347	0	30	30	30	1
m	1	0.6472						MENSOLA	p	7	7	baseline	0	parola	1	ong	0	no	BC25F8	25	F	2021-10-08_20h38.09.881	THAI_DOC	2021.2.3	Win32	30.01020347	0	31	31	31	1
z	1	0.7813						ALCUME	np	6	0	baseline	500	nonparola	2	ong	0	no	BC25F8	25	F	2021-10-08_20h38.09.881	THAI_DOC	2021.2.3	Win32	30.01020347	0	32	32	32	1
m	1	0.6569						INNESTO	p	6	13	baseline	0	parola	1	ong	0	no	BC25F8	25	F	2021-10-08_20h38.09.881	THAI_DOC	2021.2.3	Win32	30.01020347	0	33	33	33	1
z	1	0.813						LAVENDA	np	7	0	baseline	0	nonparola	2	ong	0	no	BC25F8	25	F	2021-10-08_20h38.09.881	THAI_DOC	2021.2.3	Win32	30.01020347	0	34	34	34	1
z	0	0.8567						SLAVINA	p	7	5	baseline	500	parola	1	ong	0	no	BC25F8	25	F	2021-10-08_20h38.09.881	THAI_DOC	2021.2.3	Win32	30.01020347	0	35	35	35	1
m	1	0.6326						ORMONE	p	6	6	baseline	500	parola	1	ong	0	no	BC25F8	25	F	2021-10-08_20h38.09.881	THAI_DOC	2021.2.3	Win32	30.01020347	0	36	36	36	1
z	1	0.6908						UMIONE	np	6	0	baseline	0	nonparola	2	ong	0	no	BC25F8	25	F	2021-10-08_20h38.09.881	THAI_DOC	2021.2.3	Win32	30.01020347	0	37	37	37	1
m	1	0.6246						SALAME	p	6	14	baseline	0	parola	1	ong	0	no	BC25F8	25	F	2021-10-08_20h38.09.881	THAI_DOC	2021.2.3	Win32	30.01020347	0	38	38	38	1
z	1	0.896						GANDOLA	np	7	0	baseline	500	nonparola	2	ong	0	no	BC25F8	25	F	2021-10-08_20h38.09.881	THAI_DOC	2021.2.3	Win32	30.01020347	0	39	39	39	1
z	1	0.9073						DIGEGNO	np	7	0	baseline	500	nonparola	2	ong	0	no	BC25F8	25	F	2021-10-08_20h38.09.881	THAI_DOC	2021.2.3	Win32	30.01020347	0	40	40	40	1
z	1	0.8096						BACRECA	np	7	0	baseline	0	nonparola	2	ong	0	no	BC25F8	25	F	2021-10-08_20h38.09.881	THAI_DOC	2021.2.3	Win32	30.01020347	0	41	41	41	1
m	1	1.1569						RUDERE	p	6	8	baseline	250	parola	1	ong	0	no	BC25F8	25	F	2021-10-08_20h38.09.881	THAI_DOC	2021.2.3	Win32	30.01020347	0	42	42	42	1
z	1	0.6576						OSCITE	np	6	0	baseline	250	nonparola	2	ong	0	no	BC25F8	25	F	2021-10-08_20h38.09.881	THAI_DOC	2021.2.3	Win32	30.01020347	0	43	43	43	1
m	1	0.841						NETTARE	p	7	14	baseline	500	parola	1	ong	0	no	BC25F8	25	F	2021-10-08_20h38.09.881	THAI_DOC	2021.2.3	Win32	30.01020347	0	44	44	44	1
m	0	0.5967						PENTERA	np	7	0	baseline	0	nonparola	2	ong	0	no	BC25F8	25	F	2021-10-08_20h38.09.881	THAI_DOC	2021.2.3	Win32	30.01020347	0	45	45	45	1
z	1	0.8036						NEBOZIO	np	7	0	baseline	250	nonparola	2	ong	0	no	BC25F8	25	F	2021-10-08_20h38.09.881	THAI_DOC	2021.2.3	Win32	30.01020347	0	46	46	46	1
m	1	0.8745						ZATTERA	p	7	14	baseline	500	parola	1	ong	0	no	BC25F8	25	F	2021-10-08_20h38.09.881	THAI_DOC	2021.2.3	Win32	30.01020347	0	47	47	47	1
m	1	0.7077						LAMIERA	p	7	11	baseline	500	parola	1	ong	0	no	BC25F8	25	F	2021-10-08_20h38.09.881	THAI_DOC	2021.2.3	Win32	30.01020347	0	48	48	48	1
z	1	0.7409						CULINA	np	6	0	baseline	500	nonparola	2	ong	0	no	BC25F8	25	F	2021-10-08_20h38.09.881	THAI_DOC	2021.2.3	Win32	30.01020347	0	49	49	49	1
m	1	0.7237						FALANGE	p	7	9	baseline	250	parola	1	ong	0	no	BC25F8	25	F	2021-10-08_20h38.09.881	THAI_DOC	2021.2.3	Win32	30.01020347	0	50	50	50	1
m	1	0.8413						PEDALE	p	6	16	baseline	500	parola	1	ong	0	no	BC25F8	25	F	2021-10-08_20h38.09.881	THAI_DOC	2021.2.3	Win32	30.01020347	0	51	51	51	1
z	1	0.8199						METARDO	np	7	0	baseline	500	nonparola	2	ong	0	no	BC25F8	25	F	2021-10-08_20h38.09.881	THAI_DOC	2021.2.3	Win32	30.01020347	0	52	52	52	1
m	1	0.8407						EMPORIO	p	7	3	baseline	250	parola	1	ong	0	no	BC25F8	25	F	2021-10-08_20h38.09.881	THAI_DOC	2021.2.3	Win32	30.01020347	0	53	53	53	1
z	1	0.774						TAPORE	np	6	0	baseline	0	nonparola	2	ong	0	no	BC25F8	25	F	2021-10-08_20h38.09.881	THAI_DOC	2021.2.3	Win32	30.01020347	0	54	54	54	1
z	1	0.7267						DENTIDE	np	7	0	baseline	250	nonparola	2	ong	0	no	BC25F8	25	F	2021-10-08_20h38.09.881	THAI_DOC	2021.2.3	Win32	30.01020347	0	55	55	55	1
z	1	0.759						SEPERTO	np	7	0	baseline	500	nonparola	2	ong	0	no	BC25F8	25	F	2021-10-08_20h38.09.881	THAI_DOC	2021.2.3	Win32	30.01020347	0	56	56	56	1
m	1	0.7251						MUCOSA	p	6	6	baseline	500	parola	1	ong	0	no	BC25F8	25	F	2021-10-08_20h38.09.881	THAI_DOC	2021.2.3	Win32	30.01020347	0	57	57	57	1
z	1	0.69						BECULLA	np	7	0	baseline	250	nonparola	2	ong	0	no	BC25F8	25	F	2021-10-08_20h38.09.881	THAI_DOC	2021.2.3	Win32	30.01020347	0	58	58	58	1
m	1	0.6403						FUCINA	p	6	8	baseline	250	parola	1	ong	0	no	BC25F8	25	F	2021-10-08_20h38.09.881	THAI_DOC	2021.2.3	Win32	30.01020347	0	59	59	59	1
m	1	0.7911						ECLISSI	p	7	5	baseline	0	parola	1	ong	0	no	BC25F8	25	F	2021-10-08_20h38.09.881	THAI_DOC	2021.2.3	Win32	30.01020347	0	60	60	60	1
m	1	0.5763						TROFEO	p	6	23	baseline	250	parola	1	ong	0	no	BC25F8	25	F	2021-10-08_20h38.09.881	THAI_DOC	2021.2.3	Win32	30.01020347	0	61	61	61	1
m	1	0.5573						ROTTAME	p	7	7	baseline	0	parola	1	ong	0	no	BC25F8	25	F	2021-10-08_20h38.09.881	THAI_DOC	2021.2.3	Win32	30.01020347	0	62	62	62	1
z	1	0.8049						MENDOLO	np	7	0	baseline	500	nonparola	2	ong	0	no	BC25F8	25	F	2021-10-08_20h38.09.881	THAI_DOC	2021.2.3	Win32	30.01020347	0	63	63	63	1
z	1	0.7738						ARSINE	np	6	0	baseline	250	nonparola	2	ong	0	no	BC25F8	25	F	2021-10-08_20h38.09.881	THAI_DOC	2021.2.3	Win32	30.01020347	0	64	64	64	1
m	1	0.6651						TISANA	p	6	7	baseline	0	parola	1	ong	0	no	BC25F8	25	F	2021-10-08_20h38.09.881	THAI_DOC	2021.2.3	Win32	30.01020347	0	65	65	65	1
z	1	0.7077						ORLINO	np	6	0	baseline	0	nonparola	2	ong	0	no	BC25F8	25	F	2021-10-08_20h38.09.881	THAI_DOC	2021.2.3	Win32	30.01020347	0	66	66	66	1
m	1	1.058						ARINGA	p	6	9	baseline	500	parola	1	ong	0	no	BC25F8	25	F	2021-10-08_20h38.09.881	THAI_DOC	2021.2.3	Win32	30.01020347	0	67	67	67	1
z	1	0.8107						TENGINE	np	7	0	baseline	0	nonparola	2	ong	0	no	BC25F8	25	F	2021-10-08_20h38.09.881	THAI_DOC	2021.2.3	Win32	30.01020347	0	68	68	68	1
m	1	0.6271						ATTICO	p	6	6	baseline	500	parola	1	ong	0	no	BC25F8	25	F	2021-10-08_20h38.09.881	THAI_DOC	2021.2.3	Win32	30.01020347	0	69	69	69	1
z	1	0.7623						VENORE	np	6	0	baseline	250	nonparola	2	ong	0	no	BC25F8	25	F	2021-10-08_20h38.09.881	THAI_DOC	2021.2.3	Win32	30.01020347	0	70	70	70	1
z	0	0.6596						DARSENA	p	7	9	baseline	0	parola	1	ong	0	no	BC25F8	25	F	2021-10-08_20h38.09.881	THAI_DOC	2021.2.3	Win32	30.01020347	0	71	71	71	1
z	1	1.0315						ALCIERE	np	7	0	baseline	250	nonparola	2	ong	0	no	BC25F8	25	F	2021-10-08_20h38.09.881	THAI_DOC	2021.2.3	Win32	30.01020347	0	72	72	72	1
z	1	0.725						ENTIMO	np	6	0	baseline	0	nonparola	2	ong	0	no	BC25F8	25	F	2021-10-08_20h38.09.881	THAI_DOC	2021.2.3	Win32	30.01020347	0	73	73	73	1
m	1	0.7804						LIVIDO	p	6	8	baseline	500	parola	1	ong	0	no	BC25F8	25	F	2021-10-08_20h38.09.881	THAI_DOC	2021.2.3	Win32	30.01020347	0	74	74	74	1
m	1	0.5559						NAUSEA	p	6	15	baseline	0	parola	1	ong	0	no	BC25F8	25	F	2021-10-08_20h38.09.881	THAI_DOC	2021.2.3	Win32	30.01020347	0	75	75	75	1
z	1	0.6899						VERCACE	np	7	0	baseline	500	nonparola	2	ong	0	no	BC25F8	25	F	2021-10-08_20h38.09.881	THAI_DOC	2021.2.3	Win32	30.01020347	0	76	76	76	1
m	1	0.6705						COFANO	p	6	9	baseline	0	parola	1	ong	0	no	BC25F8	25	F	2021-10-08_20h38.09.881	THAI_DOC	2021.2.3	Win32	30.01020347	0	77	77	77	1
z	1	0.8739						USPICIO	np	7	0	baseline	250	nonparola	2	ong	0	no	BC25F8	25	F	2021-10-08_20h38.09.881	THAI_DOC	2021.2.3	Win32	30.01020347	0	78	78	78	1
m	1	0.6776						IMBUTO	p	6	9	baseline	0	parola	1	ong	0	no	BC25F8	25	F	2021-10-08_20h38.09.881	THAI_DOC	2021.2.3	Win32	30.01020347	0	79	79	79	1
z	1	0.7289						SADIVA	np	6	0	baseline	500	nonparola	2	ong	0	no	BC25F8	25	F	2021-10-08_20h38.09.881	THAI_DOC	2021.2.3	Win32	30.01020347	0	80	80	80	1
m	1	0.9237						BOZZOLO	p	7	7	baseline	0	parola	1	ong	0	no	BC25F8	25	F	2021-10-08_20h38.09.881	THAI_DOC	2021.2.3	Win32	30.01020347	0	81	81	81	1
z	1	0.6746						OMPICCIO	np	7	0	baseline	0	nonparola	2	ong	0	no	BC25F8	25	F	2021-10-08_20h38.09.881	THAI_DOC	2021.2.3	Win32	30.01020347	0	82	82	82	1
z	1	0.8469						LIMPONE	np	7	0	baseline	500	nonparola	2	ong	0	no	BC25F8	25	F	2021-10-08_20h38.09.881	THAI_DOC	2021.2.3	Win32	30.01020347	0	83	83	83	1
z	1	1.1246						NARCICO	np	7	0	baseline	250	nonparola	2	ong	0	no	BC25F8	25	F	2021-10-08_20h38.09.881	THAI_DOC	2021.2.3	Win32	30.01020347	0	84	84	84	1
m	1	0.7249						PASCOLO	p	7	7	baseline	0	parola	1	ong	0	no	BC25F8	25	F	2021-10-08_20h38.09.881	THAI_DOC	2021.2.3	Win32	30.01020347	0	85	85	85	1
z	1	1.1801						INSOGNA	np	7	0	baseline	250	nonparola	2	ong	0	no	BC25F8	25	F	2021-10-08_20h38.09.881	THAI_DOC	2021.2.3	Win32	30.01020347	0	86	86	86	1
m	1	0.8866						PATINA	p	6	14	baseline	250	parola	1	ong	0	no	BC25F8	25	F	2021-10-08_20h38.09.881	THAI_DOC	2021.2.3	Win32	30.01020347	0	87	87	87	1
z	1	0.7739						ADOLTO	np	7	0	baseline	0	nonparola	2	ong	0	no	BC25F8	25	F	2021-10-08_20h38.09.881	THAI_DOC	2021.2.3	Win32	30.01020347	0	88	88	88	1
m	1	0.6964						UTENTE	p	6	34	baseline	0	parola	1	ong	0	no	BC25F8	25	F	2021-10-08_20h38.09.881	THAI_DOC	2021.2.3	Win32	30.01020347	0	89	89	89	1
z	1	0.7579						CIPELLA	np	7	0	baseline	500	nonparola	2	ong	0	no	BC25F8	25	F	2021-10-08_20h38.09.881	THAI_DOC	2021.2.3	Win32	30.01020347	0	90	90	90	1
m	1	0.6928						GINEPRO	p	7	10	baseline	0	parola	1	ong	0	no	BC25F8	25	F	2021-10-08_20h38.09.881	THAI_DOC	2021.2.3	Win32	30.01020347	0	91	91	91	1
z	1	0.657						NONATO	np	6	0	baseline	500	nonparola	2	ong	0	no	BC25F8	25	F	2021-10-08_20h38.09.881	THAI_DOC	2021.2.3	Win32	30.01020347	0	92	92	92	1
m	1	0.6919						CALICE	p	6	10	baseline	0	parola	1	ong	0	no	BC25F8	25	F	2021-10-08_20h38.09.881	THAI_DOC	2021.2.3	Win32	30.01020347	0	93	93	93	1
m	1	0.5739						TORACE	p	6	31	baseline	250	parola	1	ong	0	no	BC25F8	25	F	2021-10-08_20h38.09.881	THAI_DOC	2021.2.3	Win32	30.01020347	0	94	94	94	1
m	1	0.9076						REDINE	p	6	8	baseline	500	parola	1	ong	0	no	BC25F8	25	F	2021-10-08_20h38.09.881	THAI_DOC	2021.2.3	Win32	30.01020347	0	95	95	95	1
m	1	0.6909						GOMITO	p	6	35	baseline	0	parola	1	ong	0	no	BC25F8	25	F	2021-10-08_20h38.09.881	THAI_DOC	2021.2.3	Win32	30.01020347	0	96	96	96	1
z	1	0.8481						INGENSO	np	7	0	baseline	500	nonparola	2	ong	0	no	BC25F8	25	F	2021-10-08_20h38.09.881	THAI_DOC	2021.2.3	Win32	30.01020347	0	97	97	97	1
z	1	0.9259						COVALLO	np	7	0	baseline	250	nonparola	2	ong	0	no	BC25F8	25	F	2021-10-08_20h38.09.881	THAI_DOC	2021.2.3	Win32	30.01020347	0	98	98	98	1
m	1	0.6382						MONACO	p	6	24	baseline	250	parola	1	ong	0	no	BC25F8	25	F	2021-10-08_20h38.09.881	THAI_DOC	2021.2.3	Win32	30.01020347	0	99	99	99	1
m	1	1.0271						DILUVIO	p	7	34	monitoring	0	parola	1	ong	0	no	BC25F8	25	F	2021-10-08_20h38.09.881	THAI_DOC	2021.2.3	Win32	30.01020347						0	0	0	0	1
z	1	0.8569						PADATO	np	6	0	monitoring	250	nonparola	2	ong	0	no	BC25F8	25	F	2021-10-08_20h38.09.881	THAI_DOC	2021.2.3	Win32	30.01020347						0	1	1	1	1
m	1	0.7241						STIVALE	p	7	10	monitoring	0	parola	1	ong	0	no	BC25F8	25	F	2021-10-08_20h38.09.881	THAI_DOC	2021.2.3	Win32	30.01020347						0	2	2	2	1
z	1	0.7441						BAMMINO	np	7	0	monitoring	0	nonparola	2	ong	0	no	BC25F8	25	F	2021-10-08_20h38.09.881	THAI_DOC	2021.2.3	Win32	30.01020347						0	3	3	3	1
z	1	0.9079						NUDOLA	np	6	0	monitoring	250	nonparola	2	ong	0	no	BC25F8	25	F	2021-10-08_20h38.09.881	THAI_DOC	2021.2.3	Win32	30.01020347						0	4	4	4	1
m	1	0.8406						ZAMPINO	p	7	6	monitoring	500	parola	1	ong	0	no	BC25F8	25	F	2021-10-08_20h38.09.881	THAI_DOC	2021.2.3	Win32	30.01020347						0	5	5	5	1
m	1	0.758						CALDAIA	p	7	12	monitoring	250	parola	1	ong	0	no	BC25F8	25	F	2021-10-08_20h38.09.881	THAI_DOC	2021.2.3	Win32	30.01020347						0	6	6	6	1
z	1	1.0076						FULGINE	np	7	0	monitoring	0	nonparola	2	ong	0	no	BC25F8	25	F	2021-10-08_20h38.09.881	THAI_DOC	2021.2.3	Win32	30.01020347						0	7	7	7	1
m	1	1.2737						URANIO	p	6	9	monitoring	250	parola	1	ong	0	no	BC25F8	25	F	2021-10-08_20h38.09.881	THAI_DOC	2021.2.3	Win32	30.01020347						0	8	8	8	1
z	1	0.7741						APISSO	np	6	0	monitoring	500	nonparola	2	ong	0	no	BC25F8	25	F	2021-10-08_20h38.09.881	THAI_DOC	2021.2.3	Win32	30.01020347						0	9	9	9	1
l	1	1.1942						CAGERMA	np	7	0	monitoring	0	l	2	pmcue	0	no	BC25F8	25	F	2021-10-08_20h38.09.881	THAI_DOC	2021.2.3	Win32	30.01020347						0	10	10	10	1
m	1	0.8743						TAZZINA	p	7	10	monitoring	250	parola	1	ong	0	no	BC25F8	25	F	2021-10-08_20h38.09.881	THAI_DOC	2021.2.3	Win32	30.01020347						0	11	11	11	1
m	1	0.8056						VAPORE	p	6	40	monitoring	0	parola	1	ong	0	no	BC25F8	25	F	2021-10-08_20h38.09.881	THAI_DOC	2021.2.3	Win32	30.01020347						0	12	12	12	1
z	1	1.2076						FEDORE	np	6	0	monitoring	250	nonparola	2	ong	0	no	BC25F8	25	F	2021-10-08_20h38.09.881	THAI_DOC	2021.2.3	Win32	30.01020347						0	13	13	13	1
m	1	1.2407						MONTONE	p	7	8	monitoring	250	parola	1	ong	0	no	BC25F8	25	F	2021-10-08_20h38.09.881	THAI_DOC	2021.2.3	Win32	30.01020347						0	14	14	14	1
z	1	0.8748						CANEZZA	np	7	0	monitoring	0	nonparola	2	ong	0	no	BC25F8	25	F	2021-10-08_20h38.09.881	THAI_DOC	2021.2.3	Win32	30.01020347						0	15	15	15	1
z	1	1.4924						RAGINA	np	6	0	monitoring	250	nonparola	2	ong	0	no	BC25F8	25	F	2021-10-08_20h38.09.881	THAI_DOC	2021.2.3	Win32	30.01020347						0	16	16	16	1
m	1	0.8408						AGNELLO	p	7	17	monitoring	250	parola	1	ong	0	no	BC25F8	25	F	2021-10-08_20h38.09.881	THAI_DOC	2021.2.3	Win32	30.01020347						0	17	17	17	1
z	1	0.8729						PINARIO	np	7	0	monitoring	250	nonparola	2	ong	0	no	BC25F8	25	F	2021-10-08_20h38.09.881	THAI_DOC	2021.2.3	Win32	30.01020347						0	18	18	18	1
z	1	0.723						INDANO	np	6	0	monitoring	500	nonparola	2	ong	0	no	BC25F8	25	F	2021-10-08_20h38.09.881	THAI_DOC	2021.2.3	Win32	30.01020347						0	19	19	19	1
m	1	0.8652						BISTURI	p	7	8	monitoring	250	parola	1	ong	0	no	BC25F8	25	F	2021-10-08_20h38.09.881	THAI_DOC	2021.2.3	Win32	30.01020347						0	20	20	20	1
z	1	0.756						SECONTO	np	7	0	monitoring	250	nonparola	2	ong	0	no	BC25F8	25	F	2021-10-08_20h38.09.881	THAI_DOC	2021.2.3	Win32	30.01020347						0	21	21	21	1
l	1	1.0656						POMATA	p	6	0	monitoring	500	l	1	pmcue	0	no	BC25F8	25	F	2021-10-08_20h38.09.881	THAI_DOC	2021.2.3	Win32	30.01020347						0	22	22	22	1
m	0	1.6646						UMETTA	np	6	0	monitoring	250	nonparola	2	ong	0	no	BC25F8	25	F	2021-10-08_20h38.09.881	THAI_DOC	2021.2.3	Win32	30.01020347						0	23	23	23	1
m	1	0.6991						FRUSCIO	p	7	9	monitoring	0	parola	1	ong	0	no	BC25F8	25	F	2021-10-08_20h38.09.881	THAI_DOC	2021.2.3	Win32	30.01020347						0	24	24	24	1
m	1	0.9798						ORDIGNO	p	7	15	monitoring	250	parola	1	ong	0	no	BC25F8	25	F	2021-10-08_20h38.09.881	THAI_DOC	2021.2.3	Win32	30.01020347						0	25	25	25	1
	0							METALO	np	6	0	monitoring	0	nonparola	2	ong	0	no	BC25F8	25	F	2021-10-08_20h38.09.881	THAI_DOC	2021.2.3	Win32	30.01020347						0	26	26	26	1
z	1	1.1887						GAVERA	np	6	0	monitoring	500	nonparola	2	ong	0	no	BC25F8	25	F	2021-10-08_20h38.09.881	THAI_DOC	2021.2.3	Win32	30.01020347						0	27	27	27	1
m	1	1.2173						INSERTO	p	7	9	monitoring	0	parola	1	ong	0	no	BC25F8	25	F	2021-10-08_20h38.09.881	THAI_DOC	2021.2.3	Win32	30.01020347						0	28	28	28	1
m	1	0.9405						VICARIO	p	7	9	monitoring	500	parola	1	ong	0	no	BC25F8	25	F	2021-10-08_20h38.09.881	THAI_DOC	2021.2.3	Win32	30.01020347						0	29	29	29	1
z	1	0.7713						ACENDA	np	6	0	monitoring	0	nonparola	2	ong	0	no	BC25F8	25	F	2021-10-08_20h38.09.881	THAI_DOC	2021.2.3	Win32	30.01020347						0	30	30	30	1
m	1	0.941						DECADE	p	6	7	monitoring	0	parola	1	ong	0	no	BC25F8	25	F	2021-10-08_20h38.09.881	THAI_DOC	2021.2.3	Win32	30.01020347						0	31	31	31	1
z	1	1.0487						PALETE	np	6	0	monitoring	500	nonparola	2	ong	0	no	BC25F8	25	F	2021-10-08_20h38.09.881	THAI_DOC	2021.2.3	Win32	30.01020347						0	32	32	32	1
m	1	0.8474						SENAPE	p	6	17	monitoring	500	parola	1	ong	0	no	BC25F8	25	F	2021-10-08_20h38.09.881	THAI_DOC	2021.2.3	Win32	30.01020347						0	33	33	33	1
z	1	0.906						TENTONO	np	7	0	monitoring	0	nonparola	2	ong	0	no	BC25F8	25	F	2021-10-08_20h38.09.881	THAI_DOC	2021.2.3	Win32	30.01020347						0	34	34	34	1
l	1	1.1568						MANICO	p	6	12	monitoring	0	l	1	pmcue	0	no	BC25F8	25	F	2021-10-08_20h38.09.881	THAI_DOC	2021.2.3	Win32	30.01020347						0	35	35	35	1
m	1	1.1076						GETTONE	p	7	5	monitoring	250	parola	1	ong	0	no	BC25F8	25	F	2021-10-08_20h38.09.881	THAI_DOC	2021.2.3	Win32	30.01020347						0	36	36	36	1
z	1	1.0091						CALERA	np	6	0	monitoring	500	nonparola	2	ong	0	no	BC25F8	25	F	2021-10-08_20h38.09.881	THAI_DOC	2021.2.3	Win32	30.01020347						0	37	37	37	1
m	1	1.1072						USTIONE	p	7	20	monitoring	500	parola	1	ong	0	no	BC25F8	25	F	2021-10-08_20h38.09.881	THAI_DOC	2021.2.3	Win32	30.01020347						0	38	38	38	1
l	0	0.8721						LEGNAME	p	7	7	monitoring	0	parola	1	ong	0	no	BC25F8	25	F	2021-10-08_20h38.09.881	THAI_DOC	2021.2.3	Win32	30.01020347						0	39	39	39	1
z	1	0.7575						MODIVO	np	6	0	monitoring	0	nonparola	2	ong	0	no	BC25F8	25	F	2021-10-08_20h38.09.881	THAI_DOC	2021.2.3	Win32	30.01020347						0	40	40	40	1
m	1	0.75						RADURA	p	6	9	monitoring	0	parola	1	ong	0	no	BC25F8	25	F	2021-10-08_20h38.09.881	THAI_DOC	2021.2.3	Win32	30.01020347						0	41	41	41	1
z	1	0.7193						TUANTO	np	6	0	monitoring	250	nonparola	2	ong	0	no	BC25F8	25	F	2021-10-08_20h38.09.881	THAI_DOC	2021.2.3	Win32	30.01020347						0	42	42	42	1
m	1	0.7905						PICCONE	p	7	11	monitoring	0	parola	1	ong	0	no	BC25F8	25	F	2021-10-08_20h38.09.881	THAI_DOC	2021.2.3	Win32	30.01020347						0	43	43	43	1
z	1	1.0405						LACREME	np	7	0	monitoring	250	nonparola	2	ong	0	no	BC25F8	25	F	2021-10-08_20h38.09.881	THAI_DOC	2021.2.3	Win32	30.01020347						0	44	44	44	1
z	1	0.9235						DILITTA	np	7	0	monitoring	500	nonparola	2	ong	0	no	BC25F8	25	F	2021-10-08_20h38.09.881	THAI_DOC	2021.2.3	Win32	30.01020347						0	45	45	45	1
l	1	0.9571						TOMANTE	np	7	0	monitoring	0	l	2	pmcue	0	no	BC25F8	25	F	2021-10-08_20h38.09.881	THAI_DOC	2021.2.3	Win32	30.01020347						0	46	46	46	1
m	1	0.941						OTTONE	p	6	17	monitoring	500	parola	1	ong	0	no	BC25F8	25	F	2021-10-08_20h38.09.881	THAI_DOC	2021.2.3	Win32	30.01020347						0	47	47	47	1
m	1	0.8332						GAZEBO	p	6	8	monitoring	0	parola	1	ong	0	no	BC25F8	25	F	2021-10-08_20h38.09.881	THAI_DOC	2021.2.3	Win32	30.01020347						0	48	48	48	1
z	1	0.7946						NENICO	np	6	0	monitoring	250	nonparola	2	ong	0	no	BC25F8	25	F	2021-10-08_20h38.09.881	THAI_DOC	2021.2.3	Win32	30.01020347						0	49	49	49	1
m	1	0.8713						ARPIONE	p	7	12	monitoring	250	parola	1	ong	0	no	BC25F8	25	F	2021-10-08_20h38.09.881	THAI_DOC	2021.2.3	Win32	30.01020347						0	50	50	50	1
z	1	1.1166						VANIGIA	np	7	0	monitoring	500	nonparola	2	ong	0	no	BC25F8	25	F	2021-10-08_20h38.09.881	THAI_DOC	2021.2.3	Win32	30.01020347						0	51	51	51	1
m	0	0.9031						EBLISSE	np	7	0	monitoring	0	nonparola	2	ong	0	no	BC25F8	25	F	2021-10-08_20h38.09.881	THAI_DOC	2021.2.3	Win32	30.01020347						0	52	52	52	1
m	1	1.1137						CARTINA	p	7	13	monitoring	250	parola	1	ong	0	no	BC25F8	25	F	2021-10-08_20h38.09.881	THAI_DOC	2021.2.3	Win32	30.01020347						0	53	53	53	1
z	1	0.8193						TECITA	np	6	0	monitoring	500	nonparola	2	ong	0	no	BC25F8	25	F	2021-10-08_20h38.09.881	THAI_DOC	2021.2.3	Win32	30.01020347						0	54	54	54	1
m	1	0.7893						FELINO	p	6	9	monitoring	500	parola	1	ong	0	no	BC25F8	25	F	2021-10-08_20h38.09.881	THAI_DOC	2021.2.3	Win32	30.01020347						0	55	55	55	1
z	1	0.9524						GINEVRO	np	7	0	monitoring	250	nonparola	2	ong	0	no	BC25F8	25	F	2021-10-08_20h38.09.881	THAI_DOC	2021.2.3	Win32	30.01020347						0	56	56	56	1
z	1	0.8973						ELANCO	np	6	0	monitoring	250	nonparola	2	ong	0	no	BC25F8	25	F	2021-10-08_20h38.09.881	THAI_DOC	2021.2.3	Win32	30.01020347						0	57	57	57	1
m	1	0.6742						BIDONE	p	6	13	monitoring	0	parola	1	ong	0	no	BC25F8	25	F	2021-10-08_20h38.09.881	THAI_DOC	2021.2.3	Win32	30.01020347						0	58	58	58	1
m	1	1.6238						LEMURE	p	6	3	monitoring	500	parola	1	ong	0	no	BC25F8	25	F	2021-10-08_20h38.09.881	THAI_DOC	2021.2.3	Win32	30.01020347						0	59	59	59	1
l	1	0.7349						SAGOMA	p	6	0	monitoring	250	l	1	pmcue	0	no	BC25F8	25	F	2021-10-08_20h38.09.881	THAI_DOC	2021.2.3	Win32	30.01020347						0	60	60	60	1
m	1	0.8743						REPERTO	p	7	7	monitoring	0	parola	1	ong	0	no	BC25F8	25	F	2021-10-08_20h38.09.881	THAI_DOC	2021.2.3	Win32	30.01020347						0	61	61	61	1
z	1	0.7068						MIDULLO	np	7	0	monitoring	250	nonparola	2	ong	0	no	BC25F8	25	F	2021-10-08_20h38.09.881	THAI_DOC	2021.2.3	Win32	30.01020347						0	62	62	62	1
z	1	0.8743						DANNOLA	np	7	0	monitoring	500	nonparola	2	ong	0	no	BC25F8	25	F	2021-10-08_20h38.09.881	THAI_DOC	2021.2.3	Win32	30.01020347						0	63	63	63	1
m	1	1.3553						ORFANO	p	6	9	monitoring	500	parola	1	ong	0	no	BC25F8	25	F	2021-10-08_20h38.09.881	THAI_DOC	2021.2.3	Win32	30.01020347						0	64	64	64	1
z	1	1.5802						BANENA	np	6	0	monitoring	250	nonparola	2	ong	0	no	BC25F8	25	F	2021-10-08_20h38.09.881	THAI_DOC	2021.2.3	Win32	30.01020347						0	65	65	65	1
z	1	0.8741						FERPATA	np	7	0	monitoring	0	nonparola	2	ong	0	no	BC25F8	25	F	2021-10-08_20h38.09.881	THAI_DOC	2021.2.3	Win32	30.01020347						0	66	66	66	1
m	1	0.851						NEURONE	p	7	11	monitoring	250	parola	1	ong	0	no	BC25F8	25	F	2021-10-08_20h38.09.881	THAI_DOC	2021.2.3	Win32	30.01020347						0	67	67	67	1
z	1	1.2069						LATTERA	np	7	0	monitoring	500	nonparola	2	ong	0	no	BC25F8	25	F	2021-10-08_20h38.09.881	THAI_DOC	2021.2.3	Win32	30.01020347						0	68	68	68	1
m	0	1.0299						GESIONE	np	7	0	monitoring	500	nonparola	2	ong	0	no	BC25F8	25	F	2021-10-08_20h38.09.881	THAI_DOC	2021.2.3	Win32	30.01020347						0	69	69	69	1
m	1	0.9374						PEDANA	p	6	18	monitoring	500	parola	1	ong	0	no	BC25F8	25	F	2021-10-08_20h38.09.881	THAI_DOC	2021.2.3	Win32	30.01020347						0	70	70	70	1
l	1	0.8617						MACIATA	np	7	0	monitoring	500	l	2	pmcue	0	no	BC25F8	25	F	2021-10-08_20h38.09.881	THAI_DOC	2021.2.3	Win32	30.01020347						0	71	71	71	1
z	1	0.8217						FIOLINO	np	7	0	monitoring	250	nonparola	2	ong	0	no	BC25F8	25	F	2021-10-08_20h38.09.881	THAI_DOC	2021.2.3	Win32	30.01020347						0	72	72	72	1
m	1	0.9591						INGORGO	p	7	16	monitoring	0	parola	1	ong	0	no	BC25F8	25	F	2021-10-08_20h38.09.881	THAI_DOC	2021.2.3	Win32	30.01020347						0	73	73	73	1
z	1	0.8243						IMPORO	np	6	0	monitoring	250	nonparola	2	ong	0	no	BC25F8	25	F	2021-10-08_20h38.09.881	THAI_DOC	2021.2.3	Win32	30.01020347						0	74	74	74	1
m	1	0.8913						NOBILE	p	6	29	monitoring	500	parola	1	ong	0	no	BC25F8	25	F	2021-10-08_20h38.09.881	THAI_DOC	2021.2.3	Win32	30.01020347						0	75	75	75	1
m	1	1.1168						MINIERA	p	7	19	monitoring	500	parola	1	ong	0	no	BC25F8	25	F	2021-10-08_20h38.09.881	THAI_DOC	2021.2.3	Win32	30.01020347						0	76	76	76	1
z	1	0.908						ALLARVE	np	7	0	monitoring	500	nonparola	2	ong	0	no	BC25F8	25	F	2021-10-08_20h38.09.881	THAI_DOC	2021.2.3	Win32	30.01020347						0	77	77	77	1
z	1	0.8058						DIBANO	np	6	0	monitoring	250	nonparola	2	ong	0	no	BC25F8	25	F	2021-10-08_20h38.09.881	THAI_DOC	2021.2.3	Win32	30.01020347						0	78	78	78	1
m	1	0.8557						FAGOTTO	p	7	7	monitoring	0	parola	1	ong	0	no	BC25F8	25	F	2021-10-08_20h38.09.881	THAI_DOC	2021.2.3	Win32	30.01020347						0	79	79	79	1
m	1	0.8729						PALUDE	p	6	13	monitoring	0	parola	1	ong	0	no	BC25F8	25	F	2021-10-08_20h38.09.881	THAI_DOC	2021.2.3	Win32	30.01020347						0	80	80	80	1
z	1	0.7076						MUDINO	np	6	0	monitoring	500	nonparola	2	ong	0	no	BC25F8	25	F	2021-10-08_20h38.09.881	THAI_DOC	2021.2.3	Win32	30.01020347						0	81	81	81	1
z	1	0.707						ESTEBA	np	6	0	monitoring	500	nonparola	2	ong	0	no	BC25F8	25	F	2021-10-08_20h38.09.881	THAI_DOC	2021.2.3	Win32	30.01020347						0	82	82	82	1
l	1	0.8049						MANTIDE	p	7	9	monitoring	250	l	1	pmcue	0	no	BC25F8	25	F	2021-10-08_20h38.09.881	THAI_DOC	2021.2.3	Win32	30.01020347						0	83	83	83	1
m	1	0.7022						UVETTA	p	6	11	monitoring	500	parola	1	ong	0	no	BC25F8	25	F	2021-10-08_20h38.09.881	THAI_DOC	2021.2.3	Win32	30.01020347						0	84	84	84	1
z	0	0.9504						ESILIO	p	6	41	monitoring	250	parola	1	ong	0	no	BC25F8	25	F	2021-10-08_20h38.09.881	THAI_DOC	2021.2.3	Win32	30.01020347						0	85	85	85	1
z	1	1.473						RECRUTA	np	7	0	monitoring	500	nonparola	2	ong	0	no	BC25F8	25	F	2021-10-08_20h38.09.881	THAI_DOC	2021.2.3	Win32	30.01020347						0	86	86	86	1
m	1	0.9076						TIMONE	p	7	31	monitoring	250	parola	1	ong	0	no	BC25F8	25	F	2021-10-08_20h38.09.881	THAI_DOC	2021.2.3	Win32	30.01020347						0	87	87	87	1
m	1	0.7063						CAVOLO	p	6	13	monitoring	0	parola	1	ong	0	no	BC25F8	25	F	2021-10-08_20h38.09.881	THAI_DOC	2021.2.3	Win32	30.01020347						0	88	88	88	1
z	1	0.8496						NOTTARE	np	7	0	monitoring	500	nonparola	2	ong	0	no	BC25F8	25	F	2021-10-08_20h38.09.881	THAI_DOC	2021.2.3	Win32	30.01020347						0	89	89	89	1
m	1	1.1244						LICHENE	p	7	7	monitoring	0	parola	1	ong	0	no	BC25F8	25	F	2021-10-08_20h38.09.881	THAI_DOC	2021.2.3	Win32	30.01020347						0	90	90	90	1
z	1	0.9266						PUSTINO	np	7	0	monitoring	500	nonparola	2	ong	0	no	BC25F8	25	F	2021-10-08_20h38.09.881	THAI_DOC	2021.2.3	Win32	30.01020347						0	91	91	91	1
m	1	0.9556						MULINO	p	6	7	monitoring	0	parola	1	ong	0	no	BC25F8	25	F	2021-10-08_20h38.09.881	THAI_DOC	2021.2.3	Win32	30.01020347						0	92	92	92	1
z	1	0.8377						VAROLO	np	6	0	monitoring	0	nonparola	2	ong	0	no	BC25F8	25	F	2021-10-08_20h38.09.881	THAI_DOC	2021.2.3	Win32	30.01020347						0	93	93	93	1
l	1	1.2587						ENIGMA	p	6	9	monitoring	500	l	1	pmcue	0	no	BC25F8	25	F	2021-10-08_20h38.09.881	THAI_DOC	2021.2.3	Win32	30.01020347						0	94	94	94	1
m	1	0.7575						NARICE	p	6	15	monitoring	250	parola	1	ong	0	no	BC25F8	25	F	2021-10-08_20h38.09.881	THAI_DOC	2021.2.3	Win32	30.01020347						0	95	95	95	1
z	1	0.7731						CAVIDE	np	6	0	monitoring	500	nonparola	2	ong	0	no	BC25F8	25	F	2021-10-08_20h38.09.881	THAI_DOC	2021.2.3	Win32	30.01020347						0	96	96	96	1
z	1	1.0271						VOLACE	np	6	0	monitoring	0	nonparola	2	ong	0	no	BC25F8	25	F	2021-10-08_20h38.09.881	THAI_DOC	2021.2.3	Win32	30.01020347						0	97	97	97	1
z	1	1.3077						SADICE	np	6	0	monitoring	0	nonparola	2	ong	0	no	BC25F8	25	F	2021-10-08_20h38.09.881	THAI_DOC	2021.2.3	Win32	30.01020347						0	98	98	98	1
m	1	1.1088						VORTICE	p	7	14	monitoring	250	parola	1	ong	0	no	BC25F8	25	F	2021-10-08_20h38.09.881	THAI_DOC	2021.2.3	Win32	30.01020347						0	99	99	99	1
																			BC25F8	25	F	2021-10-08_20h38.09.881	THAI_DOC	2021.2.3	Win32	30.01020347											y	1	5.7567	n	1	5.3057	n	1	3.4563
