# Supplementary material for: Thinking about it: the impact of COVID-19-related stimuli on prospective memory
Source: PeerJ. 2023 Nov 16;11:e16389. doi: 10.7717/peerj.16389 (PMC10657566; doi:10.7717/peerj.16389)
Supplement: Supplemental Information 4 — The raw data from both the task and the questionnaire. Both folders are divided in the three conditions (COV, DOC, and NEGA) depending on the presented video clip. [file peerj-11-16389-s004.zip › Data/RAW_Data_Task/DOC_version/MB23M24_doc.csv]

trial_key.keys	trial_key.corr	trial_key.rt	trials_loop_practice.thisRepN	trials_loop_practice.thisTrialN	trials_loop_practice.thisN	trials_loop_practice.thisIndex	trials_loop_practice.ran	stimolo	parolanonparola	lunghezza	frequenza	blocco	jitter	rispcorr	StimTrig	stim_type	stimulus_after	underline	ID_Soggetto*	Età*	Sesso	date	expName	psychopyVersion	OS	frameRate	trials_loop_baseline.thisRepN	trials_loop_baseline.thisTrialN	trials_loop_baseline.thisN	trials_loop_baseline.thisIndex	trials_loop_baseline.ran	trials_loop_attention.thisRepN	trials_loop_attention.thisTrialN	trials_loop_attention.thisN	trials_loop_attention.thisIndex	trials_loop_attention.ran	neutral1_key.keys	neutral1_key.corr	neutral1_key.rt	neutral1_key_2.keys	neutral1_key_2.corr	neutral1_key_2.rt	neutral1_key_3.keys	neutral1_key_3.corr	neutral1_key_3.rt
m	1	0.9663	0	0	0	0	1	ARANCIA	p	7	31	practice	500	parola	1	ong	0	no	MB23M24	23	m	2021-11-24_11h20.39.974	THAI_DOC	2021.2.3	Win32	121.5362178
z	1	1.3873	0	1	1	1	1	RECINA	np	6	0	practice	500	nonparola	2	ong	0	no	MB23M24	23	m	2021-11-24_11h20.39.974	THAI_DOC	2021.2.3	Win32	121.5362178
z	1	1.1885	0	2	2	2	1	TUCCANA	np	7	0	practice	250	nonparola	2	ong	0	no	MB23M24	23	m	2021-11-24_11h20.39.974	THAI_DOC	2021.2.3	Win32	121.5362178
m	1	1.0612	0	3	3	3	1	PETTINE	p	7	1	practice	0	parola	1	ong	0	no	MB23M24	23	m	2021-11-24_11h20.39.974	THAI_DOC	2021.2.3	Win32	121.5362178
z	1	1.2541	0	4	4	4	1	INFITO	np	6	0	practice	500	nonparola	2	ong	0	no	MB23M24	23	m	2021-11-24_11h20.39.974	THAI_DOC	2021.2.3	Win32	121.5362178
m	1	1.1255	0	5	5	5	1	GIUDICE	p	7	374	practice	500	parola	1	ong	0	no	MB23M24	23	m	2021-11-24_11h20.39.974	THAI_DOC	2021.2.3	Win32	121.5362178
m	1	0.8696	0	6	6	6	1	VOLANTE	p	7	89	practice	0	parola	1	ong	0	no	MB23M24	23	m	2021-11-24_11h20.39.974	THAI_DOC	2021.2.3	Win32	121.5362178
z	1	0.8718	0	7	7	7	1	CUBELA	np	6	0	practice	250	nonparola	2	ong	0	no	MB23M24	23	m	2021-11-24_11h20.39.974	THAI_DOC	2021.2.3	Win32	121.5362178
z	1	1.9412	0	8	8	8	1	LUGGINE	np	7	0	practice	0	nonparola	2	ong	0	no	MB23M24	23	m	2021-11-24_11h20.39.974	THAI_DOC	2021.2.3	Win32	121.5362178
m	1	1.2953	0	9	9	9	1	DISEGNO	p	7	201	practice	0	parola	1	ong	0	no	MB23M24	23	m	2021-11-24_11h20.39.974	THAI_DOC	2021.2.3	Win32	121.5362178
m	1	0.7806						RELITTO	p	7	8	baseline	500	parola	1	ong	0	no	MB23M24	23	m	2021-11-24_11h20.39.974	THAI_DOC	2021.2.3	Win32	121.5362178	0	0	0	0	1
m	1	1.0227						GERANIO	p	7	12	baseline	250	parola	1	ong	0	no	MB23M24	23	m	2021-11-24_11h20.39.974	THAI_DOC	2021.2.3	Win32	121.5362178	0	1	1	1	1
z	1	1.4709						VANANGA	np	7	0	baseline	0	nonparola	2	ong	0	no	MB23M24	23	m	2021-11-24_11h20.39.974	THAI_DOC	2021.2.3	Win32	121.5362178	0	2	2	2	1
m	1	0.772						NATICA	p	6	5	baseline	250	parola	1	ong	0	no	MB23M24	23	m	2021-11-24_11h20.39.974	THAI_DOC	2021.2.3	Win32	121.5362178	0	3	3	3	1
z	1	0.8225						USTELLO	np	7	0	baseline	500	nonparola	2	ong	0	no	MB23M24	23	m	2021-11-24_11h20.39.974	THAI_DOC	2021.2.3	Win32	121.5362178	0	4	4	4	1
m	1	0.6127						METANO	p	6	17	baseline	250	parola	1	ong	0	no	MB23M24	23	m	2021-11-24_11h20.39.974	THAI_DOC	2021.2.3	Win32	121.5362178	0	5	5	5	1
z	1	0.9155						FIURIA	np	6	0	baseline	500	nonparola	2	ong	0	no	MB23M24	23	m	2021-11-24_11h20.39.974	THAI_DOC	2021.2.3	Win32	121.5362178	0	6	6	6	1
m	1	0.6303						SUGHERO	p	7	5	baseline	250	parola	1	ong	0	no	MB23M24	23	m	2021-11-24_11h20.39.974	THAI_DOC	2021.2.3	Win32	121.5362178	0	7	7	7	1
z	1	0.9067						PIROTA	np	6	0	baseline	250	nonparola	2	ong	0	no	MB23M24	23	m	2021-11-24_11h20.39.974	THAI_DOC	2021.2.3	Win32	121.5362178	0	8	8	8	1
z	1	1.2899						BAMBORA	np	7	0	baseline	0	nonparola	2	ong	0	no	MB23M24	23	m	2021-11-24_11h20.39.974	THAI_DOC	2021.2.3	Win32	121.5362178	0	9	9	9	1
m	1	0.6893						PETALO	p	6	27	baseline	250	parola	1	ong	0	no	MB23M24	23	m	2021-11-24_11h20.39.974	THAI_DOC	2021.2.3	Win32	121.5362178	0	10	10	10	1
m	1	0.7642						ELMETTO	p	7	5	baseline	0	parola	1	ong	0	no	MB23M24	23	m	2021-11-24_11h20.39.974	THAI_DOC	2021.2.3	Win32	121.5362178	0	11	11	11	1
z	1	0.9102						DOBILE	np	6	0	baseline	250	nonparola	2	ong	0	no	MB23M24	23	m	2021-11-24_11h20.39.974	THAI_DOC	2021.2.3	Win32	121.5362178	0	12	12	12	1
m	1	0.6904						BAVERO	p	6	7	baseline	0	parola	1	ong	0	no	MB23M24	23	m	2021-11-24_11h20.39.974	THAI_DOC	2021.2.3	Win32	121.5362178	0	13	13	13	1
m	1	0.9995						VALENZA	p	7	10	baseline	500	parola	1	ong	0	no	MB23M24	23	m	2021-11-24_11h20.39.974	THAI_DOC	2021.2.3	Win32	121.5362178	0	14	14	14	1
z	1	1.0856						ORDONE	np	6	0	baseline	250	nonparola	2	ong	0	no	MB23M24	23	m	2021-11-24_11h20.39.974	THAI_DOC	2021.2.3	Win32	121.5362178	0	15	15	15	1
z	1	1.8891						TERPONE	np	7	0	baseline	250	nonparola	2	ong	0	no	MB23M24	23	m	2021-11-24_11h20.39.974	THAI_DOC	2021.2.3	Win32	121.5362178	0	16	16	16	1
m	1	1.0451						INCHINO	p	7	10	baseline	250	parola	1	ong	0	no	MB23M24	23	m	2021-11-24_11h20.39.974	THAI_DOC	2021.2.3	Win32	121.5362178	0	17	17	17	1
m	1	0.6908						ETTARO	p	6	31	baseline	0	parola	1	ong	0	no	MB23M24	23	m	2021-11-24_11h20.39.974	THAI_DOC	2021.2.3	Win32	121.5362178	0	18	18	18	1
z	1	0.7424						LUVACA	np	6	0	baseline	250	nonparola	2	ong	0	no	MB23M24	23	m	2021-11-24_11h20.39.974	THAI_DOC	2021.2.3	Win32	121.5362178	0	19	19	19	1
m	1	0.5805						DUETTO	p	6	23	baseline	500	parola	1	ong	0	no	MB23M24	23	m	2021-11-24_11h20.39.974	THAI_DOC	2021.2.3	Win32	121.5362178	0	20	20	20	1
m	0	0.7158						PUPILE	np	6	0	baseline	250	nonparola	2	ong	0	no	MB23M24	23	m	2021-11-24_11h20.39.974	THAI_DOC	2021.2.3	Win32	121.5362178	0	21	21	21	1
z	1	1.5609						STOVACO	np	7	0	baseline	0	nonparola	2	ong	0	no	MB23M24	23	m	2021-11-24_11h20.39.974	THAI_DOC	2021.2.3	Win32	121.5362178	0	22	22	22	1
m	1	0.7752						BARILE	p	6	7	baseline	500	parola	1	ong	0	no	MB23M24	23	m	2021-11-24_11h20.39.974	THAI_DOC	2021.2.3	Win32	121.5362178	0	23	23	23	1
z	1	1.6725						RANAIO	np	6	0	baseline	250	nonparola	2	ong	0	no	MB23M24	23	m	2021-11-24_11h20.39.974	THAI_DOC	2021.2.3	Win32	121.5362178	0	24	24	24	1
m	1	0.8251						CAVERNA	p	7	14	baseline	250	parola	1	ong	0	no	MB23M24	23	m	2021-11-24_11h20.39.974	THAI_DOC	2021.2.3	Win32	121.5362178	0	25	25	25	1
z	1	1.8905						ROTOIA	np	7	0	baseline	500	nonparola	2	ong	0	no	MB23M24	23	m	2021-11-24_11h20.39.974	THAI_DOC	2021.2.3	Win32	121.5362178	0	26	26	26	1
m	1	0.9514						ALTURA	p	6	8	baseline	500	parola	1	ong	0	no	MB23M24	23	m	2021-11-24_11h20.39.974	THAI_DOC	2021.2.3	Win32	121.5362178	0	27	27	27	1
m	1	1.0456						DIPINTO	p	7	21	baseline	0	parola	1	ong	0	no	MB23M24	23	m	2021-11-24_11h20.39.974	THAI_DOC	2021.2.3	Win32	121.5362178	0	28	28	28	1
m	1	0.8091						LEGUME	p	6	11	baseline	250	parola	1	ong	0	no	MB23M24	23	m	2021-11-24_11h20.39.974	THAI_DOC	2021.2.3	Win32	121.5362178	0	29	29	29	1
z	1	1.1143						FEDINO	np	6	0	baseline	500	nonparola	2	ong	0	no	MB23M24	23	m	2021-11-24_11h20.39.974	THAI_DOC	2021.2.3	Win32	121.5362178	0	30	30	30	1
m	1	0.6964						MENSOLA	p	7	7	baseline	0	parola	1	ong	0	no	MB23M24	23	m	2021-11-24_11h20.39.974	THAI_DOC	2021.2.3	Win32	121.5362178	0	31	31	31	1
z	1	1.1186						ALCUME	np	6	0	baseline	500	nonparola	2	ong	0	no	MB23M24	23	m	2021-11-24_11h20.39.974	THAI_DOC	2021.2.3	Win32	121.5362178	0	32	32	32	1
m	1	0.7737						INNESTO	p	6	13	baseline	0	parola	1	ong	0	no	MB23M24	23	m	2021-11-24_11h20.39.974	THAI_DOC	2021.2.3	Win32	121.5362178	0	33	33	33	1
z	1	0.9667						LAVENDA	np	7	0	baseline	0	nonparola	2	ong	0	no	MB23M24	23	m	2021-11-24_11h20.39.974	THAI_DOC	2021.2.3	Win32	121.5362178	0	34	34	34	1
z	0	0.7905						SLAVINA	p	7	5	baseline	500	parola	1	ong	0	no	MB23M24	23	m	2021-11-24_11h20.39.974	THAI_DOC	2021.2.3	Win32	121.5362178	0	35	35	35	1
m	1	0.8289						ORMONE	p	6	6	baseline	500	parola	1	ong	0	no	MB23M24	23	m	2021-11-24_11h20.39.974	THAI_DOC	2021.2.3	Win32	121.5362178	0	36	36	36	1
z	1	0.8797						UMIONE	np	6	0	baseline	0	nonparola	2	ong	0	no	MB23M24	23	m	2021-11-24_11h20.39.974	THAI_DOC	2021.2.3	Win32	121.5362178	0	37	37	37	1
m	1	0.657						SALAME	p	6	14	baseline	0	parola	1	ong	0	no	MB23M24	23	m	2021-11-24_11h20.39.974	THAI_DOC	2021.2.3	Win32	121.5362178	0	38	38	38	1
z	1	0.9368						GANDOLA	np	7	0	baseline	500	nonparola	2	ong	0	no	MB23M24	23	m	2021-11-24_11h20.39.974	THAI_DOC	2021.2.3	Win32	121.5362178	0	39	39	39	1
z	1	1.5319						DIGEGNO	np	7	0	baseline	500	nonparola	2	ong	0	no	MB23M24	23	m	2021-11-24_11h20.39.974	THAI_DOC	2021.2.3	Win32	121.5362178	0	40	40	40	1
z	1	1.8801						BACRECA	np	7	0	baseline	0	nonparola	2	ong	0	no	MB23M24	23	m	2021-11-24_11h20.39.974	THAI_DOC	2021.2.3	Win32	121.5362178	0	41	41	41	1
m	1	0.9492						RUDERE	p	6	8	baseline	250	parola	1	ong	0	no	MB23M24	23	m	2021-11-24_11h20.39.974	THAI_DOC	2021.2.3	Win32	121.5362178	0	42	42	42	1
z	1	1.3649						OSCITE	np	6	0	baseline	250	nonparola	2	ong	0	no	MB23M24	23	m	2021-11-24_11h20.39.974	THAI_DOC	2021.2.3	Win32	121.5362178	0	43	43	43	1
m	1	0.7163						NETTARE	p	7	14	baseline	500	parola	1	ong	0	no	MB23M24	23	m	2021-11-24_11h20.39.974	THAI_DOC	2021.2.3	Win32	121.5362178	0	44	44	44	1
m	0	1.533						PENTERA	np	7	0	baseline	0	nonparola	2	ong	0	no	MB23M24	23	m	2021-11-24_11h20.39.974	THAI_DOC	2021.2.3	Win32	121.5362178	0	45	45	45	1
z	1	1.0072						NEBOZIO	np	7	0	baseline	250	nonparola	2	ong	0	no	MB23M24	23	m	2021-11-24_11h20.39.974	THAI_DOC	2021.2.3	Win32	121.5362178	0	46	46	46	1
m	1	0.6967						ZATTERA	p	7	14	baseline	500	parola	1	ong	0	no	MB23M24	23	m	2021-11-24_11h20.39.974	THAI_DOC	2021.2.3	Win32	121.5362178	0	47	47	47	1
m	1	1.0956						LAMIERA	p	7	11	baseline	500	parola	1	ong	0	no	MB23M24	23	m	2021-11-24_11h20.39.974	THAI_DOC	2021.2.3	Win32	121.5362178	0	48	48	48	1
z	1	0.9258						CULINA	np	6	0	baseline	500	nonparola	2	ong	0	no	MB23M24	23	m	2021-11-24_11h20.39.974	THAI_DOC	2021.2.3	Win32	121.5362178	0	49	49	49	1
m	1	0.8491						FALANGE	p	7	9	baseline	250	parola	1	ong	0	no	MB23M24	23	m	2021-11-24_11h20.39.974	THAI_DOC	2021.2.3	Win32	121.5362178	0	50	50	50	1
m	1	0.7079						PEDALE	p	6	16	baseline	500	parola	1	ong	0	no	MB23M24	23	m	2021-11-24_11h20.39.974	THAI_DOC	2021.2.3	Win32	121.5362178	0	51	51	51	1
z	1	1.1895						METARDO	np	7	0	baseline	500	nonparola	2	ong	0	no	MB23M24	23	m	2021-11-24_11h20.39.974	THAI_DOC	2021.2.3	Win32	121.5362178	0	52	52	52	1
m	1	1.4324						EMPORIO	p	7	3	baseline	250	parola	1	ong	0	no	MB23M24	23	m	2021-11-24_11h20.39.974	THAI_DOC	2021.2.3	Win32	121.5362178	0	53	53	53	1
z	1	1.3488						TAPORE	np	6	0	baseline	0	nonparola	2	ong	0	no	MB23M24	23	m	2021-11-24_11h20.39.974	THAI_DOC	2021.2.3	Win32	121.5362178	0	54	54	54	1
z	1	1.7261						DENTIDE	np	7	0	baseline	250	nonparola	2	ong	0	no	MB23M24	23	m	2021-11-24_11h20.39.974	THAI_DOC	2021.2.3	Win32	121.5362178	0	55	55	55	1
z	1	1.173						SEPERTO	np	7	0	baseline	500	nonparola	2	ong	0	no	MB23M24	23	m	2021-11-24_11h20.39.974	THAI_DOC	2021.2.3	Win32	121.5362178	0	56	56	56	1
m	1	0.7947						MUCOSA	p	6	6	baseline	500	parola	1	ong	0	no	MB23M24	23	m	2021-11-24_11h20.39.974	THAI_DOC	2021.2.3	Win32	121.5362178	0	57	57	57	1
z	1	0.8541						BECULLA	np	7	0	baseline	250	nonparola	2	ong	0	no	MB23M24	23	m	2021-11-24_11h20.39.974	THAI_DOC	2021.2.3	Win32	121.5362178	0	58	58	58	1
m	1	0.6879						FUCINA	p	6	8	baseline	250	parola	1	ong	0	no	MB23M24	23	m	2021-11-24_11h20.39.974	THAI_DOC	2021.2.3	Win32	121.5362178	0	59	59	59	1
m	1	1.1663						ECLISSI	p	7	5	baseline	0	parola	1	ong	0	no	MB23M24	23	m	2021-11-24_11h20.39.974	THAI_DOC	2021.2.3	Win32	121.5362178	0	60	60	60	1
m	1	0.8677						TROFEO	p	6	23	baseline	250	parola	1	ong	0	no	MB23M24	23	m	2021-11-24_11h20.39.974	THAI_DOC	2021.2.3	Win32	121.5362178	0	61	61	61	1
m	1	0.8803						ROTTAME	p	7	7	baseline	0	parola	1	ong	0	no	MB23M24	23	m	2021-11-24_11h20.39.974	THAI_DOC	2021.2.3	Win32	121.5362178	0	62	62	62	1
z	1	1.0154						MENDOLO	np	7	0	baseline	500	nonparola	2	ong	0	no	MB23M24	23	m	2021-11-24_11h20.39.974	THAI_DOC	2021.2.3	Win32	121.5362178	0	63	63	63	1
z	1	0.7866						ARSINE	np	6	0	baseline	250	nonparola	2	ong	0	no	MB23M24	23	m	2021-11-24_11h20.39.974	THAI_DOC	2021.2.3	Win32	121.5362178	0	64	64	64	1
m	1	0.6105						TISANA	p	6	7	baseline	0	parola	1	ong	0	no	MB23M24	23	m	2021-11-24_11h20.39.974	THAI_DOC	2021.2.3	Win32	121.5362178	0	65	65	65	1
z	1	1.331						ORLINO	np	6	0	baseline	0	nonparola	2	ong	0	no	MB23M24	23	m	2021-11-24_11h20.39.974	THAI_DOC	2021.2.3	Win32	121.5362178	0	66	66	66	1
m	1	1.2258						ARINGA	p	6	9	baseline	500	parola	1	ong	0	no	MB23M24	23	m	2021-11-24_11h20.39.974	THAI_DOC	2021.2.3	Win32	121.5362178	0	67	67	67	1
z	1	1.2352						TENGINE	np	7	0	baseline	0	nonparola	2	ong	0	no	MB23M24	23	m	2021-11-24_11h20.39.974	THAI_DOC	2021.2.3	Win32	121.5362178	0	68	68	68	1
m	1	1.1108						ATTICO	p	6	6	baseline	500	parola	1	ong	0	no	MB23M24	23	m	2021-11-24_11h20.39.974	THAI_DOC	2021.2.3	Win32	121.5362178	0	69	69	69	1
z	1	1.3361						VENORE	np	6	0	baseline	250	nonparola	2	ong	0	no	MB23M24	23	m	2021-11-24_11h20.39.974	THAI_DOC	2021.2.3	Win32	121.5362178	0	70	70	70	1
m	1	1.4151						DARSENA	p	7	9	baseline	0	parola	1	ong	0	no	MB23M24	23	m	2021-11-24_11h20.39.974	THAI_DOC	2021.2.3	Win32	121.5362178	0	71	71	71	1
z	1	1.4327						ALCIERE	np	7	0	baseline	250	nonparola	2	ong	0	no	MB23M24	23	m	2021-11-24_11h20.39.974	THAI_DOC	2021.2.3	Win32	121.5362178	0	72	72	72	1
z	1	0.9737						ENTIMO	np	6	0	baseline	0	nonparola	2	ong	0	no	MB23M24	23	m	2021-11-24_11h20.39.974	THAI_DOC	2021.2.3	Win32	121.5362178	0	73	73	73	1
m	1	0.9902						LIVIDO	p	6	8	baseline	500	parola	1	ong	0	no	MB23M24	23	m	2021-11-24_11h20.39.974	THAI_DOC	2021.2.3	Win32	121.5362178	0	74	74	74	1
m	1	0.6685						NAUSEA	p	6	15	baseline	0	parola	1	ong	0	no	MB23M24	23	m	2021-11-24_11h20.39.974	THAI_DOC	2021.2.3	Win32	121.5362178	0	75	75	75	1
z	1	1.4653						VERCACE	np	7	0	baseline	500	nonparola	2	ong	0	no	MB23M24	23	m	2021-11-24_11h20.39.974	THAI_DOC	2021.2.3	Win32	121.5362178	0	76	76	76	1
m	1	1.0734						COFANO	p	6	9	baseline	0	parola	1	ong	0	no	MB23M24	23	m	2021-11-24_11h20.39.974	THAI_DOC	2021.2.3	Win32	121.5362178	0	77	77	77	1
m	0	1.3724						USPICIO	np	7	0	baseline	250	nonparola	2	ong	0	no	MB23M24	23	m	2021-11-24_11h20.39.974	THAI_DOC	2021.2.3	Win32	121.5362178	0	78	78	78	1
m	1	0.6413						IMBUTO	p	6	9	baseline	0	parola	1	ong	0	no	MB23M24	23	m	2021-11-24_11h20.39.974	THAI_DOC	2021.2.3	Win32	121.5362178	0	79	79	79	1
z	1	1.0164						SADIVA	np	6	0	baseline	500	nonparola	2	ong	0	no	MB23M24	23	m	2021-11-24_11h20.39.974	THAI_DOC	2021.2.3	Win32	121.5362178	0	80	80	80	1
m	1	0.8671						BOZZOLO	p	7	7	baseline	0	parola	1	ong	0	no	MB23M24	23	m	2021-11-24_11h20.39.974	THAI_DOC	2021.2.3	Win32	121.5362178	0	81	81	81	1
z	1	0.9568						OMPICCIO	np	7	0	baseline	0	nonparola	2	ong	0	no	MB23M24	23	m	2021-11-24_11h20.39.974	THAI_DOC	2021.2.3	Win32	121.5362178	0	82	82	82	1
z	1	1.1197						LIMPONE	np	7	0	baseline	500	nonparola	2	ong	0	no	MB23M24	23	m	2021-11-24_11h20.39.974	THAI_DOC	2021.2.3	Win32	121.5362178	0	83	83	83	1
z	1	1.1576						NARCICO	np	7	0	baseline	250	nonparola	2	ong	0	no	MB23M24	23	m	2021-11-24_11h20.39.974	THAI_DOC	2021.2.3	Win32	121.5362178	0	84	84	84	1
m	1	0.9158						PASCOLO	p	7	7	baseline	0	parola	1	ong	0	no	MB23M24	23	m	2021-11-24_11h20.39.974	THAI_DOC	2021.2.3	Win32	121.5362178	0	85	85	85	1
m	0	0.9115						INSOGNA	np	7	0	baseline	250	nonparola	2	ong	0	no	MB23M24	23	m	2021-11-24_11h20.39.974	THAI_DOC	2021.2.3	Win32	121.5362178	0	86	86	86	1
m	1	1.8082						PATINA	p	6	14	baseline	250	parola	1	ong	0	no	MB23M24	23	m	2021-11-24_11h20.39.974	THAI_DOC	2021.2.3	Win32	121.5362178	0	87	87	87	1
z	1	1.1491						ADOLTO	np	7	0	baseline	0	nonparola	2	ong	0	no	MB23M24	23	m	2021-11-24_11h20.39.974	THAI_DOC	2021.2.3	Win32	121.5362178	0	88	88	88	1
m	1	0.7123						UTENTE	p	6	34	baseline	0	parola	1	ong	0	no	MB23M24	23	m	2021-11-24_11h20.39.974	THAI_DOC	2021.2.3	Win32	121.5362178	0	89	89	89	1
z	1	1.3896						CIPELLA	np	7	0	baseline	500	nonparola	2	ong	0	no	MB23M24	23	m	2021-11-24_11h20.39.974	THAI_DOC	2021.2.3	Win32	121.5362178	0	90	90	90	1
m	1	1.0798						GINEPRO	p	7	10	baseline	0	parola	1	ong	0	no	MB23M24	23	m	2021-11-24_11h20.39.974	THAI_DOC	2021.2.3	Win32	121.5362178	0	91	91	91	1
z	1	1.3939						NONATO	np	6	0	baseline	500	nonparola	2	ong	0	no	MB23M24	23	m	2021-11-24_11h20.39.974	THAI_DOC	2021.2.3	Win32	121.5362178	0	92	92	92	1
m	1	1.7444						CALICE	p	6	10	baseline	0	parola	1	ong	0	no	MB23M24	23	m	2021-11-24_11h20.39.974	THAI_DOC	2021.2.3	Win32	121.5362178	0	93	93	93	1
m	1	0.8212						TORACE	p	6	31	baseline	250	parola	1	ong	0	no	MB23M24	23	m	2021-11-24_11h20.39.974	THAI_DOC	2021.2.3	Win32	121.5362178	0	94	94	94	1
m	1	0.7213						REDINE	p	6	8	baseline	500	parola	1	ong	0	no	MB23M24	23	m	2021-11-24_11h20.39.974	THAI_DOC	2021.2.3	Win32	121.5362178	0	95	95	95	1
m	1	0.7246						GOMITO	p	6	35	baseline	0	parola	1	ong	0	no	MB23M24	23	m	2021-11-24_11h20.39.974	THAI_DOC	2021.2.3	Win32	121.5362178	0	96	96	96	1
z	1	1.6997						INGENSO	np	7	0	baseline	500	nonparola	2	ong	0	no	MB23M24	23	m	2021-11-24_11h20.39.974	THAI_DOC	2021.2.3	Win32	121.5362178	0	97	97	97	1
z	1	0.8632						COVALLO	np	7	0	baseline	250	nonparola	2	ong	0	no	MB23M24	23	m	2021-11-24_11h20.39.974	THAI_DOC	2021.2.3	Win32	121.5362178	0	98	98	98	1
m	1	0.6671						MONACO	p	6	24	baseline	250	parola	1	ong	0	no	MB23M24	23	m	2021-11-24_11h20.39.974	THAI_DOC	2021.2.3	Win32	121.5362178	0	99	99	99	1
m	1	1.4415						DILUVIO	p	7	34	monitoring	0	parola	1	ong	0	no	MB23M24	23	m	2021-11-24_11h20.39.974	THAI_DOC	2021.2.3	Win32	121.5362178						0	0	0	0	1
z	1	1.2914						PADATO	np	6	0	monitoring	250	nonparola	2	ong	0	no	MB23M24	23	m	2021-11-24_11h20.39.974	THAI_DOC	2021.2.3	Win32	121.5362178						0	1	1	1	1
m	1	1.0875						STIVALE	p	7	10	monitoring	0	parola	1	ong	0	no	MB23M24	23	m	2021-11-24_11h20.39.974	THAI_DOC	2021.2.3	Win32	121.5362178						0	2	2	2	1
z	1	1.4914						BAMMINO	np	7	0	monitoring	0	nonparola	2	ong	0	no	MB23M24	23	m	2021-11-24_11h20.39.974	THAI_DOC	2021.2.3	Win32	121.5362178						0	3	3	3	1
z	1	1.0576						NUDOLA	np	6	0	monitoring	250	nonparola	2	ong	0	no	MB23M24	23	m	2021-11-24_11h20.39.974	THAI_DOC	2021.2.3	Win32	121.5362178						0	4	4	4	1
	0							ZAMPINO	p	7	6	monitoring	500	parola	1	ong	0	no	MB23M24	23	m	2021-11-24_11h20.39.974	THAI_DOC	2021.2.3	Win32	121.5362178						0	5	5	5	1
m	1	1.0538						CALDAIA	p	7	12	monitoring	250	parola	1	ong	0	no	MB23M24	23	m	2021-11-24_11h20.39.974	THAI_DOC	2021.2.3	Win32	121.5362178						0	6	6	6	1
z	1	1.0656						FULGINE	np	7	0	monitoring	0	nonparola	2	ong	0	no	MB23M24	23	m	2021-11-24_11h20.39.974	THAI_DOC	2021.2.3	Win32	121.5362178						0	7	7	7	1
m	1	1.6236						URANIO	p	6	9	monitoring	250	parola	1	ong	0	no	MB23M24	23	m	2021-11-24_11h20.39.974	THAI_DOC	2021.2.3	Win32	121.5362178						0	8	8	8	1
z	1	0.9152						APISSO	np	6	0	monitoring	500	nonparola	2	ong	0	no	MB23M24	23	m	2021-11-24_11h20.39.974	THAI_DOC	2021.2.3	Win32	121.5362178						0	9	9	9	1
z	0	1.4189						CAGERMA	np	7	0	monitoring	0	l	2	pmcue	0	no	MB23M24	23	m	2021-11-24_11h20.39.974	THAI_DOC	2021.2.3	Win32	121.5362178						0	10	10	10	1
m	1	1.2484						TAZZINA	p	7	10	monitoring	250	parola	1	ong	0	no	MB23M24	23	m	2021-11-24_11h20.39.974	THAI_DOC	2021.2.3	Win32	121.5362178						0	11	11	11	1
m	1	0.7075						VAPORE	p	6	40	monitoring	0	parola	1	ong	0	no	MB23M24	23	m	2021-11-24_11h20.39.974	THAI_DOC	2021.2.3	Win32	121.5362178						0	12	12	12	1
z	1	1.5303						FEDORE	np	6	0	monitoring	250	nonparola	2	ong	0	no	MB23M24	23	m	2021-11-24_11h20.39.974	THAI_DOC	2021.2.3	Win32	121.5362178						0	13	13	13	1
	0							MONTONE	p	7	8	monitoring	250	parola	1	ong	0	no	MB23M24	23	m	2021-11-24_11h20.39.974	THAI_DOC	2021.2.3	Win32	121.5362178						0	14	14	14	1
z	1	1.0232						CANEZZA	np	7	0	monitoring	0	nonparola	2	ong	0	no	MB23M24	23	m	2021-11-24_11h20.39.974	THAI_DOC	2021.2.3	Win32	121.5362178						0	15	15	15	1
z	1	1.1406						RAGINA	np	6	0	monitoring	250	nonparola	2	ong	0	no	MB23M24	23	m	2021-11-24_11h20.39.974	THAI_DOC	2021.2.3	Win32	121.5362178						0	16	16	16	1
m	1	0.8484						AGNELLO	p	7	17	monitoring	250	parola	1	ong	0	no	MB23M24	23	m	2021-11-24_11h20.39.974	THAI_DOC	2021.2.3	Win32	121.5362178						0	17	17	17	1
z	1	1.1724						PINARIO	np	7	0	monitoring	250	nonparola	2	ong	0	no	MB23M24	23	m	2021-11-24_11h20.39.974	THAI_DOC	2021.2.3	Win32	121.5362178						0	18	18	18	1
z	1	1.2311						INDANO	np	6	0	monitoring	500	nonparola	2	ong	0	no	MB23M24	23	m	2021-11-24_11h20.39.974	THAI_DOC	2021.2.3	Win32	121.5362178						0	19	19	19	1
	0							BISTURI	p	7	8	monitoring	250	parola	1	ong	0	no	MB23M24	23	m	2021-11-24_11h20.39.974	THAI_DOC	2021.2.3	Win32	121.5362178						0	20	20	20	1
z	1	1.0155						SECONTO	np	7	0	monitoring	250	nonparola	2	ong	0	no	MB23M24	23	m	2021-11-24_11h20.39.974	THAI_DOC	2021.2.3	Win32	121.5362178						0	21	21	21	1
l	1	0.7161						POMATA	p	6	0	monitoring	500	l	1	pmcue	0	no	MB23M24	23	m	2021-11-24_11h20.39.974	THAI_DOC	2021.2.3	Win32	121.5362178						0	22	22	22	1
z	1	1.7174						UMETTA	np	6	0	monitoring	250	nonparola	2	ong	0	no	MB23M24	23	m	2021-11-24_11h20.39.974	THAI_DOC	2021.2.3	Win32	121.5362178						0	23	23	23	1
m	1	0.9653						FRUSCIO	p	7	9	monitoring	0	parola	1	ong	0	no	MB23M24	23	m	2021-11-24_11h20.39.974	THAI_DOC	2021.2.3	Win32	121.5362178						0	24	24	24	1
m	1	0.9407						ORDIGNO	p	7	15	monitoring	250	parola	1	ong	0	no	MB23M24	23	m	2021-11-24_11h20.39.974	THAI_DOC	2021.2.3	Win32	121.5362178						0	25	25	25	1
z	1	1.7936						METALO	np	6	0	monitoring	0	nonparola	2	ong	0	no	MB23M24	23	m	2021-11-24_11h20.39.974	THAI_DOC	2021.2.3	Win32	121.5362178						0	26	26	26	1
z	1	1.6646						GAVERA	np	6	0	monitoring	500	nonparola	2	ong	0	no	MB23M24	23	m	2021-11-24_11h20.39.974	THAI_DOC	2021.2.3	Win32	121.5362178						0	27	27	27	1
m	1	1.633						INSERTO	p	7	9	monitoring	0	parola	1	ong	0	no	MB23M24	23	m	2021-11-24_11h20.39.974	THAI_DOC	2021.2.3	Win32	121.5362178						0	28	28	28	1
m	1	0.9239						VICARIO	p	7	9	monitoring	500	parola	1	ong	0	no	MB23M24	23	m	2021-11-24_11h20.39.974	THAI_DOC	2021.2.3	Win32	121.5362178						0	29	29	29	1
z	1	0.8683						ACENDA	np	6	0	monitoring	0	nonparola	2	ong	0	no	MB23M24	23	m	2021-11-24_11h20.39.974	THAI_DOC	2021.2.3	Win32	121.5362178						0	30	30	30	1
m	1	1.0778						DECADE	p	6	7	monitoring	0	parola	1	ong	0	no	MB23M24	23	m	2021-11-24_11h20.39.974	THAI_DOC	2021.2.3	Win32	121.5362178						0	31	31	31	1
z	1	1.8555						PALETE	np	6	0	monitoring	500	nonparola	2	ong	0	no	MB23M24	23	m	2021-11-24_11h20.39.974	THAI_DOC	2021.2.3	Win32	121.5362178						0	32	32	32	1
m	1	0.8414						SENAPE	p	6	17	monitoring	500	parola	1	ong	0	no	MB23M24	23	m	2021-11-24_11h20.39.974	THAI_DOC	2021.2.3	Win32	121.5362178						0	33	33	33	1
z	1	1.088						TENTONO	np	7	0	monitoring	0	nonparola	2	ong	0	no	MB23M24	23	m	2021-11-24_11h20.39.974	THAI_DOC	2021.2.3	Win32	121.5362178						0	34	34	34	1
m	0	1.082						MANICO	p	6	12	monitoring	0	l	1	pmcue	0	no	MB23M24	23	m	2021-11-24_11h20.39.974	THAI_DOC	2021.2.3	Win32	121.5362178						0	35	35	35	1
m	1	1.3682						GETTONE	p	7	5	monitoring	250	parola	1	ong	0	no	MB23M24	23	m	2021-11-24_11h20.39.974	THAI_DOC	2021.2.3	Win32	121.5362178						0	36	36	36	1
z	1	1.3266						CALERA	np	6	0	monitoring	500	nonparola	2	ong	0	no	MB23M24	23	m	2021-11-24_11h20.39.974	THAI_DOC	2021.2.3	Win32	121.5362178						0	37	37	37	1
m	1	0.8325						USTIONE	p	7	20	monitoring	500	parola	1	ong	0	no	MB23M24	23	m	2021-11-24_11h20.39.974	THAI_DOC	2021.2.3	Win32	121.5362178						0	38	38	38	1
	0							LEGNAME	p	7	7	monitoring	0	parola	1	ong	0	no	MB23M24	23	m	2021-11-24_11h20.39.974	THAI_DOC	2021.2.3	Win32	121.5362178						0	39	39	39	1
z	1	1.0735						MODIVO	np	6	0	monitoring	0	nonparola	2	ong	0	no	MB23M24	23	m	2021-11-24_11h20.39.974	THAI_DOC	2021.2.3	Win32	121.5362178						0	40	40	40	1
m	1	0.7149						RADURA	p	6	9	monitoring	0	parola	1	ong	0	no	MB23M24	23	m	2021-11-24_11h20.39.974	THAI_DOC	2021.2.3	Win32	121.5362178						0	41	41	41	1
z	1	1.2331						TUANTO	np	6	0	monitoring	250	nonparola	2	ong	0	no	MB23M24	23	m	2021-11-24_11h20.39.974	THAI_DOC	2021.2.3	Win32	121.5362178						0	42	42	42	1
m	1	1.0318						PICCONE	p	7	11	monitoring	0	parola	1	ong	0	no	MB23M24	23	m	2021-11-24_11h20.39.974	THAI_DOC	2021.2.3	Win32	121.5362178						0	43	43	43	1
z	1	1.4892						LACREME	np	7	0	monitoring	250	nonparola	2	ong	0	no	MB23M24	23	m	2021-11-24_11h20.39.974	THAI_DOC	2021.2.3	Win32	121.5362178						0	44	44	44	1
z	1	1.6738						DILITTA	np	7	0	monitoring	500	nonparola	2	ong	0	no	MB23M24	23	m	2021-11-24_11h20.39.974	THAI_DOC	2021.2.3	Win32	121.5362178						0	45	45	45	1
l	1	1.0027						TOMANTE	np	7	0	monitoring	0	l	2	pmcue	0	no	MB23M24	23	m	2021-11-24_11h20.39.974	THAI_DOC	2021.2.3	Win32	121.5362178						0	46	46	46	1
m	1	0.6989						OTTONE	p	6	17	monitoring	500	parola	1	ong	0	no	MB23M24	23	m	2021-11-24_11h20.39.974	THAI_DOC	2021.2.3	Win32	121.5362178						0	47	47	47	1
m	1	0.5995						GAZEBO	p	6	8	monitoring	0	parola	1	ong	0	no	MB23M24	23	m	2021-11-24_11h20.39.974	THAI_DOC	2021.2.3	Win32	121.5362178						0	48	48	48	1
m	0	1.215						NENICO	np	6	0	monitoring	250	nonparola	2	ong	0	no	MB23M24	23	m	2021-11-24_11h20.39.974	THAI_DOC	2021.2.3	Win32	121.5362178						0	49	49	49	1
m	1	0.8678						ARPIONE	p	7	12	monitoring	250	parola	1	ong	0	no	MB23M24	23	m	2021-11-24_11h20.39.974	THAI_DOC	2021.2.3	Win32	121.5362178						0	50	50	50	1
z	1	1.2999						VANIGIA	np	7	0	monitoring	500	nonparola	2	ong	0	no	MB23M24	23	m	2021-11-24_11h20.39.974	THAI_DOC	2021.2.3	Win32	121.5362178						0	51	51	51	1
z	1	1.1487						EBLISSE	np	7	0	monitoring	0	nonparola	2	ong	0	no	MB23M24	23	m	2021-11-24_11h20.39.974	THAI_DOC	2021.2.3	Win32	121.5362178						0	52	52	52	1
m	1	1.0943						CARTINA	p	7	13	monitoring	250	parola	1	ong	0	no	MB23M24	23	m	2021-11-24_11h20.39.974	THAI_DOC	2021.2.3	Win32	121.5362178						0	53	53	53	1
z	1	0.7487						TECITA	np	6	0	monitoring	500	nonparola	2	ong	0	no	MB23M24	23	m	2021-11-24_11h20.39.974	THAI_DOC	2021.2.3	Win32	121.5362178						0	54	54	54	1
m	1	0.6743						FELINO	p	6	9	monitoring	500	parola	1	ong	0	no	MB23M24	23	m	2021-11-24_11h20.39.974	THAI_DOC	2021.2.3	Win32	121.5362178						0	55	55	55	1
z	1	1.1187						GINEVRO	np	7	0	monitoring	250	nonparola	2	ong	0	no	MB23M24	23	m	2021-11-24_11h20.39.974	THAI_DOC	2021.2.3	Win32	121.5362178						0	56	56	56	1
	0							ELANCO	np	6	0	monitoring	250	nonparola	2	ong	0	no	MB23M24	23	m	2021-11-24_11h20.39.974	THAI_DOC	2021.2.3	Win32	121.5362178						0	57	57	57	1
m	1	0.733						BIDONE	p	6	13	monitoring	0	parola	1	ong	0	no	MB23M24	23	m	2021-11-24_11h20.39.974	THAI_DOC	2021.2.3	Win32	121.5362178						0	58	58	58	1
m	1	1.1542						LEMURE	p	6	3	monitoring	500	parola	1	ong	0	no	MB23M24	23	m	2021-11-24_11h20.39.974	THAI_DOC	2021.2.3	Win32	121.5362178						0	59	59	59	1
l	1	1.0488						SAGOMA	p	6	0	monitoring	250	l	1	pmcue	0	no	MB23M24	23	m	2021-11-24_11h20.39.974	THAI_DOC	2021.2.3	Win32	121.5362178						0	60	60	60	1
m	1	0.8423						REPERTO	p	7	7	monitoring	0	parola	1	ong	0	no	MB23M24	23	m	2021-11-24_11h20.39.974	THAI_DOC	2021.2.3	Win32	121.5362178						0	61	61	61	1
z	1	1.5756						MIDULLO	np	7	0	monitoring	250	nonparola	2	ong	0	no	MB23M24	23	m	2021-11-24_11h20.39.974	THAI_DOC	2021.2.3	Win32	121.5362178						0	62	62	62	1
z	1	1.6695						DANNOLA	np	7	0	monitoring	500	nonparola	2	ong	0	no	MB23M24	23	m	2021-11-24_11h20.39.974	THAI_DOC	2021.2.3	Win32	121.5362178						0	63	63	63	1
m	1	0.8525						ORFANO	p	6	9	monitoring	500	parola	1	ong	0	no	MB23M24	23	m	2021-11-24_11h20.39.974	THAI_DOC	2021.2.3	Win32	121.5362178						0	64	64	64	1
m	0	1.3321						BANENA	np	6	0	monitoring	250	nonparola	2	ong	0	no	MB23M24	23	m	2021-11-24_11h20.39.974	THAI_DOC	2021.2.3	Win32	121.5362178						0	65	65	65	1
z	1	1.6577						FERPATA	np	7	0	monitoring	0	nonparola	2	ong	0	no	MB23M24	23	m	2021-11-24_11h20.39.974	THAI_DOC	2021.2.3	Win32	121.5362178						0	66	66	66	1
m	1	1.062						NEURONE	p	7	11	monitoring	250	parola	1	ong	0	no	MB23M24	23	m	2021-11-24_11h20.39.974	THAI_DOC	2021.2.3	Win32	121.5362178						0	67	67	67	1
z	1	1.0243						LATTERA	np	7	0	monitoring	500	nonparola	2	ong	0	no	MB23M24	23	m	2021-11-24_11h20.39.974	THAI_DOC	2021.2.3	Win32	121.5362178						0	68	68	68	1
m	0	0.9644						GESIONE	np	7	0	monitoring	500	nonparola	2	ong	0	no	MB23M24	23	m	2021-11-24_11h20.39.974	THAI_DOC	2021.2.3	Win32	121.5362178						0	69	69	69	1
m	1	1.1156						PEDANA	p	6	18	monitoring	500	parola	1	ong	0	no	MB23M24	23	m	2021-11-24_11h20.39.974	THAI_DOC	2021.2.3	Win32	121.5362178						0	70	70	70	1
l	1	0.9792						MACIATA	np	7	0	monitoring	500	l	2	pmcue	0	no	MB23M24	23	m	2021-11-24_11h20.39.974	THAI_DOC	2021.2.3	Win32	121.5362178						0	71	71	71	1
z	1	1.8138						FIOLINO	np	7	0	monitoring	250	nonparola	2	ong	0	no	MB23M24	23	m	2021-11-24_11h20.39.974	THAI_DOC	2021.2.3	Win32	121.5362178						0	72	72	72	1
m	1	1.0592						INGORGO	p	7	16	monitoring	0	parola	1	ong	0	no	MB23M24	23	m	2021-11-24_11h20.39.974	THAI_DOC	2021.2.3	Win32	121.5362178						0	73	73	73	1
z	1	1.4106						IMPORO	np	6	0	monitoring	250	nonparola	2	ong	0	no	MB23M24	23	m	2021-11-24_11h20.39.974	THAI_DOC	2021.2.3	Win32	121.5362178						0	74	74	74	1
m	1	0.6254						NOBILE	p	6	29	monitoring	500	parola	1	ong	0	no	MB23M24	23	m	2021-11-24_11h20.39.974	THAI_DOC	2021.2.3	Win32	121.5362178						0	75	75	75	1
m	1	1.0566						MINIERA	p	7	19	monitoring	500	parola	1	ong	0	no	MB23M24	23	m	2021-11-24_11h20.39.974	THAI_DOC	2021.2.3	Win32	121.5362178						0	76	76	76	1
z	1	1.1492						ALLARVE	np	7	0	monitoring	500	nonparola	2	ong	0	no	MB23M24	23	m	2021-11-24_11h20.39.974	THAI_DOC	2021.2.3	Win32	121.5362178						0	77	77	77	1
z	1	1.5089						DIBANO	np	6	0	monitoring	250	nonparola	2	ong	0	no	MB23M24	23	m	2021-11-24_11h20.39.974	THAI_DOC	2021.2.3	Win32	121.5362178						0	78	78	78	1
m	1	1.0616						FAGOTTO	p	7	7	monitoring	0	parola	1	ong	0	no	MB23M24	23	m	2021-11-24_11h20.39.974	THAI_DOC	2021.2.3	Win32	121.5362178						0	79	79	79	1
m	1	0.9981						PALUDE	p	6	13	monitoring	0	parola	1	ong	0	no	MB23M24	23	m	2021-11-24_11h20.39.974	THAI_DOC	2021.2.3	Win32	121.5362178						0	80	80	80	1
z	1	0.7927						MUDINO	np	6	0	monitoring	500	nonparola	2	ong	0	no	MB23M24	23	m	2021-11-24_11h20.39.974	THAI_DOC	2021.2.3	Win32	121.5362178						0	81	81	81	1
z	1	0.9239						ESTEBA	np	6	0	monitoring	500	nonparola	2	ong	0	no	MB23M24	23	m	2021-11-24_11h20.39.974	THAI_DOC	2021.2.3	Win32	121.5362178						0	82	82	82	1
l	1	0.7211						MANTIDE	p	7	9	monitoring	250	l	1	pmcue	0	no	MB23M24	23	m	2021-11-24_11h20.39.974	THAI_DOC	2021.2.3	Win32	121.5362178						0	83	83	83	1
m	1	0.6455						UVETTA	p	6	11	monitoring	500	parola	1	ong	0	no	MB23M24	23	m	2021-11-24_11h20.39.974	THAI_DOC	2021.2.3	Win32	121.5362178						0	84	84	84	1
m	1	0.8357						ESILIO	p	6	41	monitoring	250	parola	1	ong	0	no	MB23M24	23	m	2021-11-24_11h20.39.974	THAI_DOC	2021.2.3	Win32	121.5362178						0	85	85	85	1
z	1	1.6638						RECRUTA	np	7	0	monitoring	500	nonparola	2	ong	0	no	MB23M24	23	m	2021-11-24_11h20.39.974	THAI_DOC	2021.2.3	Win32	121.5362178						0	86	86	86	1
	0							TIMONE	p	7	31	monitoring	250	parola	1	ong	0	no	MB23M24	23	m	2021-11-24_11h20.39.974	THAI_DOC	2021.2.3	Win32	121.5362178						0	87	87	87	1
m	1	0.6911						CAVOLO	p	6	13	monitoring	0	parola	1	ong	0	no	MB23M24	23	m	2021-11-24_11h20.39.974	THAI_DOC	2021.2.3	Win32	121.5362178						0	88	88	88	1
z	1	1.4907						NOTTARE	np	7	0	monitoring	500	nonparola	2	ong	0	no	MB23M24	23	m	2021-11-24_11h20.39.974	THAI_DOC	2021.2.3	Win32	121.5362178						0	89	89	89	1
z	0	0.8443						LICHENE	p	7	7	monitoring	0	parola	1	ong	0	no	MB23M24	23	m	2021-11-24_11h20.39.974	THAI_DOC	2021.2.3	Win32	121.5362178						0	90	90	90	1
z	1	0.8936						PUSTINO	np	7	0	monitoring	500	nonparola	2	ong	0	no	MB23M24	23	m	2021-11-24_11h20.39.974	THAI_DOC	2021.2.3	Win32	121.5362178						0	91	91	91	1
m	1	1.0734						MULINO	p	6	7	monitoring	0	parola	1	ong	0	no	MB23M24	23	m	2021-11-24_11h20.39.974	THAI_DOC	2021.2.3	Win32	121.5362178						0	92	92	92	1
z	1	0.9173						VAROLO	np	6	0	monitoring	0	nonparola	2	ong	0	no	MB23M24	23	m	2021-11-24_11h20.39.974	THAI_DOC	2021.2.3	Win32	121.5362178						0	93	93	93	1
m	0	1.0991						ENIGMA	p	6	9	monitoring	500	l	1	pmcue	0	no	MB23M24	23	m	2021-11-24_11h20.39.974	THAI_DOC	2021.2.3	Win32	121.5362178						0	94	94	94	1
m	1	0.6386						NARICE	p	6	15	monitoring	250	parola	1	ong	0	no	MB23M24	23	m	2021-11-24_11h20.39.974	THAI_DOC	2021.2.3	Win32	121.5362178						0	95	95	95	1
z	1	1.1649						CAVIDE	np	6	0	monitoring	500	nonparola	2	ong	0	no	MB23M24	23	m	2021-11-24_11h20.39.974	THAI_DOC	2021.2.3	Win32	121.5362178						0	96	96	96	1
z	1	1.0824						VOLACE	np	6	0	monitoring	0	nonparola	2	ong	0	no	MB23M24	23	m	2021-11-24_11h20.39.974	THAI_DOC	2021.2.3	Win32	121.5362178						0	97	97	97	1
z	1	1.0657						SADICE	np	6	0	monitoring	0	nonparola	2	ong	0	no	MB23M24	23	m	2021-11-24_11h20.39.974	THAI_DOC	2021.2.3	Win32	121.5362178						0	98	98	98	1
	0							VORTICE	p	7	14	monitoring	250	parola	1	ong	0	no	MB23M24	23	m	2021-11-24_11h20.39.974	THAI_DOC	2021.2.3	Win32	121.5362178						0	99	99	99	1
																			MB23M24	23	m	2021-11-24_11h20.39.974	THAI_DOC	2021.2.3	Win32	121.5362178											y	1	7.2814	n	1	2.6955	n	1	2.8787
