# Supplementary material for: Thinking about it: the impact of COVID-19-related stimuli on prospective memory
Source: PeerJ. 2023 Nov 16;11:e16389. doi: 10.7717/peerj.16389 (PMC10657566; doi:10.7717/peerj.16389)
Supplement: Supplemental Information 4 — The raw data from both the task and the questionnaire. Both folders are divided in the three conditions (COV, DOC, and NEGA) depending on the presented video clip. [file peerj-11-16389-s004.zip › Data/RAW_Data_Task/DOC_version/FN22F8_doc.csv]

trial_key.keys	trial_key.corr	trial_key.rt	trials_loop_practice.thisRepN	trials_loop_practice.thisTrialN	trials_loop_practice.thisN	trials_loop_practice.thisIndex	trials_loop_practice.ran	stimolo	parolanonparola	lunghezza	frequenza	blocco	jitter	rispcorr	StimTrig	stim_type	stimulus_after	underline	ID_Soggetto*	Età*	Sesso	date	expName	psychopyVersion	OS	frameRate	trials_loop_baseline.thisRepN	trials_loop_baseline.thisTrialN	trials_loop_baseline.thisN	trials_loop_baseline.thisIndex	trials_loop_baseline.ran	trials_loop_attention.thisRepN	trials_loop_attention.thisTrialN	trials_loop_attention.thisN	trials_loop_attention.thisIndex	trials_loop_attention.ran	neutral1_key.keys	neutral1_key.corr	neutral1_key.rt	neutral1_key_2.keys	neutral1_key_2.corr	neutral1_key_2.rt	neutral1_key_3.keys	neutral1_key_3.corr	neutral1_key_3.rt
z	1	0.9255	0	0	0	0	1	ARANCIA	p	7	31	practice	500	parola	1	ong	0	no	FN22F8	22	F	2021-11-08_11h14.02.918	THAI_DOC	2021.2.3	Win32	58.59603891
m	1	0.7998	0	1	1	1	1	RECINA	np	6	0	practice	500	nonparola	2	ong	0	no	FN22F8	22	F	2021-11-08_11h14.02.918	THAI_DOC	2021.2.3	Win32	58.59603891
m	1	0.662	0	2	2	2	1	TUCCANA	np	7	0	practice	250	nonparola	2	ong	0	no	FN22F8	22	F	2021-11-08_11h14.02.918	THAI_DOC	2021.2.3	Win32	58.59603891
z	1	0.6516	0	3	3	3	1	PETTINE	p	7	1	practice	0	parola	1	ong	0	no	FN22F8	22	F	2021-11-08_11h14.02.918	THAI_DOC	2021.2.3	Win32	58.59603891
z	0	0.5848	0	4	4	4	1	INFITO	np	6	0	practice	500	nonparola	2	ong	0	no	FN22F8	22	F	2021-11-08_11h14.02.918	THAI_DOC	2021.2.3	Win32	58.59603891
z	1	0.517	0	5	5	5	1	GIUDICE	p	7	374	practice	500	parola	1	ong	0	no	FN22F8	22	F	2021-11-08_11h14.02.918	THAI_DOC	2021.2.3	Win32	58.59603891
z	1	0.5361	0	6	6	6	1	VOLANTE	p	7	89	practice	0	parola	1	ong	0	no	FN22F8	22	F	2021-11-08_11h14.02.918	THAI_DOC	2021.2.3	Win32	58.59603891
m	1	0.5489	0	7	7	7	1	CUBELA	np	6	0	practice	250	nonparola	2	ong	0	no	FN22F8	22	F	2021-11-08_11h14.02.918	THAI_DOC	2021.2.3	Win32	58.59603891
m	1	0.7334	0	8	8	8	1	LUGGINE	np	7	0	practice	0	nonparola	2	ong	0	no	FN22F8	22	F	2021-11-08_11h14.02.918	THAI_DOC	2021.2.3	Win32	58.59603891
z	1	0.616	0	9	9	9	1	DISEGNO	p	7	201	practice	0	parola	1	ong	0	no	FN22F8	22	F	2021-11-08_11h14.02.918	THAI_DOC	2021.2.3	Win32	58.59603891
z	1	0.7227						RELITTO	p	7	8	baseline	500	parola	1	ong	0	no	FN22F8	22	F	2021-11-08_11h14.02.918	THAI_DOC	2021.2.3	Win32	58.59603891	0	0	0	0	1
z	1	0.6536						GERANIO	p	7	12	baseline	250	parola	1	ong	0	no	FN22F8	22	F	2021-11-08_11h14.02.918	THAI_DOC	2021.2.3	Win32	58.59603891	0	1	1	1	1
m	1	0.6813						VANANGA	np	7	0	baseline	0	nonparola	2	ong	0	no	FN22F8	22	F	2021-11-08_11h14.02.918	THAI_DOC	2021.2.3	Win32	58.59603891	0	2	2	2	1
z	1	0.7145						NATICA	p	6	5	baseline	250	parola	1	ong	0	no	FN22F8	22	F	2021-11-08_11h14.02.918	THAI_DOC	2021.2.3	Win32	58.59603891	0	3	3	3	1
m	1	1.0135						USTELLO	np	7	0	baseline	500	nonparola	2	ong	0	no	FN22F8	22	F	2021-11-08_11h14.02.918	THAI_DOC	2021.2.3	Win32	58.59603891	0	4	4	4	1
z	1	0.5533						METANO	p	6	17	baseline	250	parola	1	ong	0	no	FN22F8	22	F	2021-11-08_11h14.02.918	THAI_DOC	2021.2.3	Win32	58.59603891	0	5	5	5	1
m	1	0.7217						FIURIA	np	6	0	baseline	500	nonparola	2	ong	0	no	FN22F8	22	F	2021-11-08_11h14.02.918	THAI_DOC	2021.2.3	Win32	58.59603891	0	6	6	6	1
z	1	0.6017						SUGHERO	p	7	5	baseline	250	parola	1	ong	0	no	FN22F8	22	F	2021-11-08_11h14.02.918	THAI_DOC	2021.2.3	Win32	58.59603891	0	7	7	7	1
m	1	0.7964						PIROTA	np	6	0	baseline	250	nonparola	2	ong	0	no	FN22F8	22	F	2021-11-08_11h14.02.918	THAI_DOC	2021.2.3	Win32	58.59603891	0	8	8	8	1
m	1	0.7137						BAMBORA	np	7	0	baseline	0	nonparola	2	ong	0	no	FN22F8	22	F	2021-11-08_11h14.02.918	THAI_DOC	2021.2.3	Win32	58.59603891	0	9	9	9	1
z	1	0.7893						PETALO	p	6	27	baseline	250	parola	1	ong	0	no	FN22F8	22	F	2021-11-08_11h14.02.918	THAI_DOC	2021.2.3	Win32	58.59603891	0	10	10	10	1
z	1	1.0668						ELMETTO	p	7	5	baseline	0	parola	1	ong	0	no	FN22F8	22	F	2021-11-08_11h14.02.918	THAI_DOC	2021.2.3	Win32	58.59603891	0	11	11	11	1
m	1	0.6801						DOBILE	np	6	0	baseline	250	nonparola	2	ong	0	no	FN22F8	22	F	2021-11-08_11h14.02.918	THAI_DOC	2021.2.3	Win32	58.59603891	0	12	12	12	1
z	1	0.8628						BAVERO	p	6	7	baseline	0	parola	1	ong	0	no	FN22F8	22	F	2021-11-08_11h14.02.918	THAI_DOC	2021.2.3	Win32	58.59603891	0	13	13	13	1
z	1	1.0015						VALENZA	p	7	10	baseline	500	parola	1	ong	0	no	FN22F8	22	F	2021-11-08_11h14.02.918	THAI_DOC	2021.2.3	Win32	58.59603891	0	14	14	14	1
m	1	0.6444						ORDONE	np	6	0	baseline	250	nonparola	2	ong	0	no	FN22F8	22	F	2021-11-08_11h14.02.918	THAI_DOC	2021.2.3	Win32	58.59603891	0	15	15	15	1
m	1	0.533						TERPONE	np	7	0	baseline	250	nonparola	2	ong	0	no	FN22F8	22	F	2021-11-08_11h14.02.918	THAI_DOC	2021.2.3	Win32	58.59603891	0	16	16	16	1
z	1	0.5994						INCHINO	p	7	10	baseline	250	parola	1	ong	0	no	FN22F8	22	F	2021-11-08_11h14.02.918	THAI_DOC	2021.2.3	Win32	58.59603891	0	17	17	17	1
m	0	0.6174						ETTARO	p	6	31	baseline	0	parola	1	ong	0	no	FN22F8	22	F	2021-11-08_11h14.02.918	THAI_DOC	2021.2.3	Win32	58.59603891	0	18	18	18	1
m	1	0.5817						LUVACA	np	6	0	baseline	250	nonparola	2	ong	0	no	FN22F8	22	F	2021-11-08_11h14.02.918	THAI_DOC	2021.2.3	Win32	58.59603891	0	19	19	19	1
z	1	0.6007						DUETTO	p	6	23	baseline	500	parola	1	ong	0	no	FN22F8	22	F	2021-11-08_11h14.02.918	THAI_DOC	2021.2.3	Win32	58.59603891	0	20	20	20	1
m	1	0.8813						PUPILE	np	6	0	baseline	250	nonparola	2	ong	0	no	FN22F8	22	F	2021-11-08_11h14.02.918	THAI_DOC	2021.2.3	Win32	58.59603891	0	21	21	21	1
m	1	0.8464						STOVACO	np	7	0	baseline	0	nonparola	2	ong	0	no	FN22F8	22	F	2021-11-08_11h14.02.918	THAI_DOC	2021.2.3	Win32	58.59603891	0	22	22	22	1
z	1	0.602						BARILE	p	6	7	baseline	500	parola	1	ong	0	no	FN22F8	22	F	2021-11-08_11h14.02.918	THAI_DOC	2021.2.3	Win32	58.59603891	0	23	23	23	1
m	1	0.7598						RANAIO	np	6	0	baseline	250	nonparola	2	ong	0	no	FN22F8	22	F	2021-11-08_11h14.02.918	THAI_DOC	2021.2.3	Win32	58.59603891	0	24	24	24	1
z	1	0.6833						CAVERNA	p	7	14	baseline	250	parola	1	ong	0	no	FN22F8	22	F	2021-11-08_11h14.02.918	THAI_DOC	2021.2.3	Win32	58.59603891	0	25	25	25	1
m	1	0.6959						ROTOIA	np	7	0	baseline	500	nonparola	2	ong	0	no	FN22F8	22	F	2021-11-08_11h14.02.918	THAI_DOC	2021.2.3	Win32	58.59603891	0	26	26	26	1
z	1	0.7837						ALTURA	p	6	8	baseline	500	parola	1	ong	0	no	FN22F8	22	F	2021-11-08_11h14.02.918	THAI_DOC	2021.2.3	Win32	58.59603891	0	27	27	27	1
z	1	0.6144						DIPINTO	p	7	21	baseline	0	parola	1	ong	0	no	FN22F8	22	F	2021-11-08_11h14.02.918	THAI_DOC	2021.2.3	Win32	58.59603891	0	28	28	28	1
z	1	0.5689						LEGUME	p	6	11	baseline	250	parola	1	ong	0	no	FN22F8	22	F	2021-11-08_11h14.02.918	THAI_DOC	2021.2.3	Win32	58.59603891	0	29	29	29	1
m	1	0.6944						FEDINO	np	6	0	baseline	500	nonparola	2	ong	0	no	FN22F8	22	F	2021-11-08_11h14.02.918	THAI_DOC	2021.2.3	Win32	58.59603891	0	30	30	30	1
z	1	0.6125						MENSOLA	p	7	7	baseline	0	parola	1	ong	0	no	FN22F8	22	F	2021-11-08_11h14.02.918	THAI_DOC	2021.2.3	Win32	58.59603891	0	31	31	31	1
m	1	0.6797						ALCUME	np	6	0	baseline	500	nonparola	2	ong	0	no	FN22F8	22	F	2021-11-08_11h14.02.918	THAI_DOC	2021.2.3	Win32	58.59603891	0	32	32	32	1
z	1	0.7928						INNESTO	p	6	13	baseline	0	parola	1	ong	0	no	FN22F8	22	F	2021-11-08_11h14.02.918	THAI_DOC	2021.2.3	Win32	58.59603891	0	33	33	33	1
m	1	0.6205						LAVENDA	np	7	0	baseline	0	nonparola	2	ong	0	no	FN22F8	22	F	2021-11-08_11h14.02.918	THAI_DOC	2021.2.3	Win32	58.59603891	0	34	34	34	1
m	0	0.9195						SLAVINA	p	7	5	baseline	500	parola	1	ong	0	no	FN22F8	22	F	2021-11-08_11h14.02.918	THAI_DOC	2021.2.3	Win32	58.59603891	0	35	35	35	1
z	1	0.7331						ORMONE	p	6	6	baseline	500	parola	1	ong	0	no	FN22F8	22	F	2021-11-08_11h14.02.918	THAI_DOC	2021.2.3	Win32	58.59603891	0	36	36	36	1
m	1	0.6829						UMIONE	np	6	0	baseline	0	nonparola	2	ong	0	no	FN22F8	22	F	2021-11-08_11h14.02.918	THAI_DOC	2021.2.3	Win32	58.59603891	0	37	37	37	1
z	1	0.598						SALAME	p	6	14	baseline	0	parola	1	ong	0	no	FN22F8	22	F	2021-11-08_11h14.02.918	THAI_DOC	2021.2.3	Win32	58.59603891	0	38	38	38	1
m	1	0.6786						GANDOLA	np	7	0	baseline	500	nonparola	2	ong	0	no	FN22F8	22	F	2021-11-08_11h14.02.918	THAI_DOC	2021.2.3	Win32	58.59603891	0	39	39	39	1
z	0	0.5325						DIGEGNO	np	7	0	baseline	500	nonparola	2	ong	0	no	FN22F8	22	F	2021-11-08_11h14.02.918	THAI_DOC	2021.2.3	Win32	58.59603891	0	40	40	40	1
m	1	0.8026						BACRECA	np	7	0	baseline	0	nonparola	2	ong	0	no	FN22F8	22	F	2021-11-08_11h14.02.918	THAI_DOC	2021.2.3	Win32	58.59603891	0	41	41	41	1
z	1	0.7515						RUDERE	p	6	8	baseline	250	parola	1	ong	0	no	FN22F8	22	F	2021-11-08_11h14.02.918	THAI_DOC	2021.2.3	Win32	58.59603891	0	42	42	42	1
m	1	0.8354						OSCITE	np	6	0	baseline	250	nonparola	2	ong	0	no	FN22F8	22	F	2021-11-08_11h14.02.918	THAI_DOC	2021.2.3	Win32	58.59603891	0	43	43	43	1
z	1	0.6808						NETTARE	p	7	14	baseline	500	parola	1	ong	0	no	FN22F8	22	F	2021-11-08_11h14.02.918	THAI_DOC	2021.2.3	Win32	58.59603891	0	44	44	44	1
m	1	0.7134						PENTERA	np	7	0	baseline	0	nonparola	2	ong	0	no	FN22F8	22	F	2021-11-08_11h14.02.918	THAI_DOC	2021.2.3	Win32	58.59603891	0	45	45	45	1
m	1	0.6766						NEBOZIO	np	7	0	baseline	250	nonparola	2	ong	0	no	FN22F8	22	F	2021-11-08_11h14.02.918	THAI_DOC	2021.2.3	Win32	58.59603891	0	46	46	46	1
z	1	0.8128						ZATTERA	p	7	14	baseline	500	parola	1	ong	0	no	FN22F8	22	F	2021-11-08_11h14.02.918	THAI_DOC	2021.2.3	Win32	58.59603891	0	47	47	47	1
z	1	0.7463						LAMIERA	p	7	11	baseline	500	parola	1	ong	0	no	FN22F8	22	F	2021-11-08_11h14.02.918	THAI_DOC	2021.2.3	Win32	58.59603891	0	48	48	48	1
m	1	0.7953						CULINA	np	6	0	baseline	500	nonparola	2	ong	0	no	FN22F8	22	F	2021-11-08_11h14.02.918	THAI_DOC	2021.2.3	Win32	58.59603891	0	49	49	49	1
z	1	0.6635						FALANGE	p	7	9	baseline	250	parola	1	ong	0	no	FN22F8	22	F	2021-11-08_11h14.02.918	THAI_DOC	2021.2.3	Win32	58.59603891	0	50	50	50	1
z	1	0.6989						PEDALE	p	6	16	baseline	500	parola	1	ong	0	no	FN22F8	22	F	2021-11-08_11h14.02.918	THAI_DOC	2021.2.3	Win32	58.59603891	0	51	51	51	1
m	1	0.7629						METARDO	np	7	0	baseline	500	nonparola	2	ong	0	no	FN22F8	22	F	2021-11-08_11h14.02.918	THAI_DOC	2021.2.3	Win32	58.59603891	0	52	52	52	1
z	1	0.6512						EMPORIO	p	7	3	baseline	250	parola	1	ong	0	no	FN22F8	22	F	2021-11-08_11h14.02.918	THAI_DOC	2021.2.3	Win32	58.59603891	0	53	53	53	1
m	1	0.7036						TAPORE	np	6	0	baseline	0	nonparola	2	ong	0	no	FN22F8	22	F	2021-11-08_11h14.02.918	THAI_DOC	2021.2.3	Win32	58.59603891	0	54	54	54	1
m	1	0.6557						DENTIDE	np	7	0	baseline	250	nonparola	2	ong	0	no	FN22F8	22	F	2021-11-08_11h14.02.918	THAI_DOC	2021.2.3	Win32	58.59603891	0	55	55	55	1
m	1	0.6446						SEPERTO	np	7	0	baseline	500	nonparola	2	ong	0	no	FN22F8	22	F	2021-11-08_11h14.02.918	THAI_DOC	2021.2.3	Win32	58.59603891	0	56	56	56	1
z	1	0.7095						MUCOSA	p	6	6	baseline	500	parola	1	ong	0	no	FN22F8	22	F	2021-11-08_11h14.02.918	THAI_DOC	2021.2.3	Win32	58.59603891	0	57	57	57	1
m	1	0.8465						BECULLA	np	7	0	baseline	250	nonparola	2	ong	0	no	FN22F8	22	F	2021-11-08_11h14.02.918	THAI_DOC	2021.2.3	Win32	58.59603891	0	58	58	58	1
z	1	0.8118						FUCINA	p	6	8	baseline	250	parola	1	ong	0	no	FN22F8	22	F	2021-11-08_11h14.02.918	THAI_DOC	2021.2.3	Win32	58.59603891	0	59	59	59	1
z	1	0.6671						ECLISSI	p	7	5	baseline	0	parola	1	ong	0	no	FN22F8	22	F	2021-11-08_11h14.02.918	THAI_DOC	2021.2.3	Win32	58.59603891	0	60	60	60	1
z	1	0.5904						TROFEO	p	6	23	baseline	250	parola	1	ong	0	no	FN22F8	22	F	2021-11-08_11h14.02.918	THAI_DOC	2021.2.3	Win32	58.59603891	0	61	61	61	1
z	1	0.6364						ROTTAME	p	7	7	baseline	0	parola	1	ong	0	no	FN22F8	22	F	2021-11-08_11h14.02.918	THAI_DOC	2021.2.3	Win32	58.59603891	0	62	62	62	1
m	1	0.694						MENDOLO	np	7	0	baseline	500	nonparola	2	ong	0	no	FN22F8	22	F	2021-11-08_11h14.02.918	THAI_DOC	2021.2.3	Win32	58.59603891	0	63	63	63	1
m	1	0.687						ARSINE	np	6	0	baseline	250	nonparola	2	ong	0	no	FN22F8	22	F	2021-11-08_11h14.02.918	THAI_DOC	2021.2.3	Win32	58.59603891	0	64	64	64	1
z	1	0.6034						TISANA	p	6	7	baseline	0	parola	1	ong	0	no	FN22F8	22	F	2021-11-08_11h14.02.918	THAI_DOC	2021.2.3	Win32	58.59603891	0	65	65	65	1
m	1	0.7153						ORLINO	np	6	0	baseline	0	nonparola	2	ong	0	no	FN22F8	22	F	2021-11-08_11h14.02.918	THAI_DOC	2021.2.3	Win32	58.59603891	0	66	66	66	1
z	1	0.6992						ARINGA	p	6	9	baseline	500	parola	1	ong	0	no	FN22F8	22	F	2021-11-08_11h14.02.918	THAI_DOC	2021.2.3	Win32	58.59603891	0	67	67	67	1
m	1	0.6306						TENGINE	np	7	0	baseline	0	nonparola	2	ong	0	no	FN22F8	22	F	2021-11-08_11h14.02.918	THAI_DOC	2021.2.3	Win32	58.59603891	0	68	68	68	1
z	1	0.7136						ATTICO	p	6	6	baseline	500	parola	1	ong	0	no	FN22F8	22	F	2021-11-08_11h14.02.918	THAI_DOC	2021.2.3	Win32	58.59603891	0	69	69	69	1
m	1	0.582						VENORE	np	6	0	baseline	250	nonparola	2	ong	0	no	FN22F8	22	F	2021-11-08_11h14.02.918	THAI_DOC	2021.2.3	Win32	58.59603891	0	70	70	70	1
z	1	0.6858						DARSENA	p	7	9	baseline	0	parola	1	ong	0	no	FN22F8	22	F	2021-11-08_11h14.02.918	THAI_DOC	2021.2.3	Win32	58.59603891	0	71	71	71	1
m	1	0.948						ALCIERE	np	7	0	baseline	250	nonparola	2	ong	0	no	FN22F8	22	F	2021-11-08_11h14.02.918	THAI_DOC	2021.2.3	Win32	58.59603891	0	72	72	72	1
m	1	0.7312						ENTIMO	np	6	0	baseline	0	nonparola	2	ong	0	no	FN22F8	22	F	2021-11-08_11h14.02.918	THAI_DOC	2021.2.3	Win32	58.59603891	0	73	73	73	1
z	1	0.6354						LIVIDO	p	6	8	baseline	500	parola	1	ong	0	no	FN22F8	22	F	2021-11-08_11h14.02.918	THAI_DOC	2021.2.3	Win32	58.59603891	0	74	74	74	1
z	1	0.5587						NAUSEA	p	6	15	baseline	0	parola	1	ong	0	no	FN22F8	22	F	2021-11-08_11h14.02.918	THAI_DOC	2021.2.3	Win32	58.59603891	0	75	75	75	1
m	1	0.8191						VERCACE	np	7	0	baseline	500	nonparola	2	ong	0	no	FN22F8	22	F	2021-11-08_11h14.02.918	THAI_DOC	2021.2.3	Win32	58.59603891	0	76	76	76	1
z	1	0.5798						COFANO	p	6	9	baseline	0	parola	1	ong	0	no	FN22F8	22	F	2021-11-08_11h14.02.918	THAI_DOC	2021.2.3	Win32	58.59603891	0	77	77	77	1
z	0	0.9095						USPICIO	np	7	0	baseline	250	nonparola	2	ong	0	no	FN22F8	22	F	2021-11-08_11h14.02.918	THAI_DOC	2021.2.3	Win32	58.59603891	0	78	78	78	1
z	1	0.6209						IMBUTO	p	6	9	baseline	0	parola	1	ong	0	no	FN22F8	22	F	2021-11-08_11h14.02.918	THAI_DOC	2021.2.3	Win32	58.59603891	0	79	79	79	1
m	1	0.6629						SADIVA	np	6	0	baseline	500	nonparola	2	ong	0	no	FN22F8	22	F	2021-11-08_11h14.02.918	THAI_DOC	2021.2.3	Win32	58.59603891	0	80	80	80	1
z	1	0.7633						BOZZOLO	p	7	7	baseline	0	parola	1	ong	0	no	FN22F8	22	F	2021-11-08_11h14.02.918	THAI_DOC	2021.2.3	Win32	58.59603891	0	81	81	81	1
m	1	0.6741						OMPICCIO	np	7	0	baseline	0	nonparola	2	ong	0	no	FN22F8	22	F	2021-11-08_11h14.02.918	THAI_DOC	2021.2.3	Win32	58.59603891	0	82	82	82	1
m	1	0.7521						LIMPONE	np	7	0	baseline	500	nonparola	2	ong	0	no	FN22F8	22	F	2021-11-08_11h14.02.918	THAI_DOC	2021.2.3	Win32	58.59603891	0	83	83	83	1
m	1	0.7361						NARCICO	np	7	0	baseline	250	nonparola	2	ong	0	no	FN22F8	22	F	2021-11-08_11h14.02.918	THAI_DOC	2021.2.3	Win32	58.59603891	0	84	84	84	1
z	1	0.7631						PASCOLO	p	7	7	baseline	0	parola	1	ong	0	no	FN22F8	22	F	2021-11-08_11h14.02.918	THAI_DOC	2021.2.3	Win32	58.59603891	0	85	85	85	1
m	1	0.9109						INSOGNA	np	7	0	baseline	250	nonparola	2	ong	0	no	FN22F8	22	F	2021-11-08_11h14.02.918	THAI_DOC	2021.2.3	Win32	58.59603891	0	86	86	86	1
z	1	0.7667						PATINA	p	6	14	baseline	250	parola	1	ong	0	no	FN22F8	22	F	2021-11-08_11h14.02.918	THAI_DOC	2021.2.3	Win32	58.59603891	0	87	87	87	1
m	1	0.5989						ADOLTO	np	7	0	baseline	0	nonparola	2	ong	0	no	FN22F8	22	F	2021-11-08_11h14.02.918	THAI_DOC	2021.2.3	Win32	58.59603891	0	88	88	88	1
z	1	0.6021						UTENTE	p	6	34	baseline	0	parola	1	ong	0	no	FN22F8	22	F	2021-11-08_11h14.02.918	THAI_DOC	2021.2.3	Win32	58.59603891	0	89	89	89	1
m	1	0.6415						CIPELLA	np	7	0	baseline	500	nonparola	2	ong	0	no	FN22F8	22	F	2021-11-08_11h14.02.918	THAI_DOC	2021.2.3	Win32	58.59603891	0	90	90	90	1
m	0	0.6524						GINEPRO	p	7	10	baseline	0	parola	1	ong	0	no	FN22F8	22	F	2021-11-08_11h14.02.918	THAI_DOC	2021.2.3	Win32	58.59603891	0	91	91	91	1
m	1	0.8807						NONATO	np	6	0	baseline	500	nonparola	2	ong	0	no	FN22F8	22	F	2021-11-08_11h14.02.918	THAI_DOC	2021.2.3	Win32	58.59603891	0	92	92	92	1
z	1	0.589						CALICE	p	6	10	baseline	0	parola	1	ong	0	no	FN22F8	22	F	2021-11-08_11h14.02.918	THAI_DOC	2021.2.3	Win32	58.59603891	0	93	93	93	1
z	1	0.7258						TORACE	p	6	31	baseline	250	parola	1	ong	0	no	FN22F8	22	F	2021-11-08_11h14.02.918	THAI_DOC	2021.2.3	Win32	58.59603891	0	94	94	94	1
z	1	0.8795						REDINE	p	6	8	baseline	500	parola	1	ong	0	no	FN22F8	22	F	2021-11-08_11h14.02.918	THAI_DOC	2021.2.3	Win32	58.59603891	0	95	95	95	1
z	1	0.5023						GOMITO	p	6	35	baseline	0	parola	1	ong	0	no	FN22F8	22	F	2021-11-08_11h14.02.918	THAI_DOC	2021.2.3	Win32	58.59603891	0	96	96	96	1
m	1	0.9291						INGENSO	np	7	0	baseline	500	nonparola	2	ong	0	no	FN22F8	22	F	2021-11-08_11h14.02.918	THAI_DOC	2021.2.3	Win32	58.59603891	0	97	97	97	1
m	1	0.6974						COVALLO	np	7	0	baseline	250	nonparola	2	ong	0	no	FN22F8	22	F	2021-11-08_11h14.02.918	THAI_DOC	2021.2.3	Win32	58.59603891	0	98	98	98	1
z	1	0.6848						MONACO	p	6	24	baseline	250	parola	1	ong	0	no	FN22F8	22	F	2021-11-08_11h14.02.918	THAI_DOC	2021.2.3	Win32	58.59603891	0	99	99	99	1
z	1	1.6832						DILUVIO	p	7	34	monitoring	0	parola	1	ong	0	no	FN22F8	22	F	2021-11-08_11h14.02.918	THAI_DOC	2021.2.3	Win32	58.59603891						0	0	0	0	1
m	1	0.8						PADATO	np	6	0	monitoring	250	nonparola	2	ong	0	no	FN22F8	22	F	2021-11-08_11h14.02.918	THAI_DOC	2021.2.3	Win32	58.59603891						0	1	1	1	1
z	1	1.1991						STIVALE	p	7	10	monitoring	0	parola	1	ong	0	no	FN22F8	22	F	2021-11-08_11h14.02.918	THAI_DOC	2021.2.3	Win32	58.59603891						0	2	2	2	1
m	1	1.7159						BAMMINO	np	7	0	monitoring	0	nonparola	2	ong	0	no	FN22F8	22	F	2021-11-08_11h14.02.918	THAI_DOC	2021.2.3	Win32	58.59603891						0	3	3	3	1
m	1	1.4146						NUDOLA	np	6	0	monitoring	250	nonparola	2	ong	0	no	FN22F8	22	F	2021-11-08_11h14.02.918	THAI_DOC	2021.2.3	Win32	58.59603891						0	4	4	4	1
z	1	0.9227						ZAMPINO	p	7	6	monitoring	500	parola	1	ong	0	no	FN22F8	22	F	2021-11-08_11h14.02.918	THAI_DOC	2021.2.3	Win32	58.59603891						0	5	5	5	1
z	1	0.7469						CALDAIA	p	7	12	monitoring	250	parola	1	ong	0	no	FN22F8	22	F	2021-11-08_11h14.02.918	THAI_DOC	2021.2.3	Win32	58.59603891						0	6	6	6	1
m	1	0.9045						FULGINE	np	7	0	monitoring	0	nonparola	2	ong	0	no	FN22F8	22	F	2021-11-08_11h14.02.918	THAI_DOC	2021.2.3	Win32	58.59603891						0	7	7	7	1
z	1	0.6293						URANIO	p	6	9	monitoring	250	parola	1	ong	0	no	FN22F8	22	F	2021-11-08_11h14.02.918	THAI_DOC	2021.2.3	Win32	58.59603891						0	8	8	8	1
m	1	0.7348						APISSO	np	6	0	monitoring	500	nonparola	2	ong	0	no	FN22F8	22	F	2021-11-08_11h14.02.918	THAI_DOC	2021.2.3	Win32	58.59603891						0	9	9	9	1
l	1	1.2189						CAGERMA	np	7	0	monitoring	0	l	2	pmcue	0	no	FN22F8	22	F	2021-11-08_11h14.02.918	THAI_DOC	2021.2.3	Win32	58.59603891						0	10	10	10	1
z	1	1.3135						TAZZINA	p	7	10	monitoring	250	parola	1	ong	0	no	FN22F8	22	F	2021-11-08_11h14.02.918	THAI_DOC	2021.2.3	Win32	58.59603891						0	11	11	11	1
z	1	1.8785						VAPORE	p	6	40	monitoring	0	parola	1	ong	0	no	FN22F8	22	F	2021-11-08_11h14.02.918	THAI_DOC	2021.2.3	Win32	58.59603891						0	12	12	12	1
m	1	1.1033						FEDORE	np	6	0	monitoring	250	nonparola	2	ong	0	no	FN22F8	22	F	2021-11-08_11h14.02.918	THAI_DOC	2021.2.3	Win32	58.59603891						0	13	13	13	1
z	1	1.2291						MONTONE	p	7	8	monitoring	250	parola	1	ong	0	no	FN22F8	22	F	2021-11-08_11h14.02.918	THAI_DOC	2021.2.3	Win32	58.59603891						0	14	14	14	1
m	1	0.9502						CANEZZA	np	7	0	monitoring	0	nonparola	2	ong	0	no	FN22F8	22	F	2021-11-08_11h14.02.918	THAI_DOC	2021.2.3	Win32	58.59603891						0	15	15	15	1
m	1	0.9393						RAGINA	np	6	0	monitoring	250	nonparola	2	ong	0	no	FN22F8	22	F	2021-11-08_11h14.02.918	THAI_DOC	2021.2.3	Win32	58.59603891						0	16	16	16	1
z	1	0.6752						AGNELLO	p	7	17	monitoring	250	parola	1	ong	0	no	FN22F8	22	F	2021-11-08_11h14.02.918	THAI_DOC	2021.2.3	Win32	58.59603891						0	17	17	17	1
m	1	1.184						PINARIO	np	7	0	monitoring	250	nonparola	2	ong	0	no	FN22F8	22	F	2021-11-08_11h14.02.918	THAI_DOC	2021.2.3	Win32	58.59603891						0	18	18	18	1
m	1	0.6772						INDANO	np	6	0	monitoring	500	nonparola	2	ong	0	no	FN22F8	22	F	2021-11-08_11h14.02.918	THAI_DOC	2021.2.3	Win32	58.59603891						0	19	19	19	1
z	1	0.8396						BISTURI	p	7	8	monitoring	250	parola	1	ong	0	no	FN22F8	22	F	2021-11-08_11h14.02.918	THAI_DOC	2021.2.3	Win32	58.59603891						0	20	20	20	1
m	1	0.7511						SECONTO	np	7	0	monitoring	250	nonparola	2	ong	0	no	FN22F8	22	F	2021-11-08_11h14.02.918	THAI_DOC	2021.2.3	Win32	58.59603891						0	21	21	21	1
l	1	0.8779						POMATA	p	6	0	monitoring	500	l	1	pmcue	0	no	FN22F8	22	F	2021-11-08_11h14.02.918	THAI_DOC	2021.2.3	Win32	58.59603891						0	22	22	22	1
m	1	1.5772						UMETTA	np	6	0	monitoring	250	nonparola	2	ong	0	no	FN22F8	22	F	2021-11-08_11h14.02.918	THAI_DOC	2021.2.3	Win32	58.59603891						0	23	23	23	1
z	1	0.7126						FRUSCIO	p	7	9	monitoring	0	parola	1	ong	0	no	FN22F8	22	F	2021-11-08_11h14.02.918	THAI_DOC	2021.2.3	Win32	58.59603891						0	24	24	24	1
z	1	1.7915						ORDIGNO	p	7	15	monitoring	250	parola	1	ong	0	no	FN22F8	22	F	2021-11-08_11h14.02.918	THAI_DOC	2021.2.3	Win32	58.59603891						0	25	25	25	1
m	1	0.734						METALO	np	6	0	monitoring	0	nonparola	2	ong	0	no	FN22F8	22	F	2021-11-08_11h14.02.918	THAI_DOC	2021.2.3	Win32	58.59603891						0	26	26	26	1
m	1	0.7056						GAVERA	np	6	0	monitoring	500	nonparola	2	ong	0	no	FN22F8	22	F	2021-11-08_11h14.02.918	THAI_DOC	2021.2.3	Win32	58.59603891						0	27	27	27	1
z	1	0.8169						INSERTO	p	7	9	monitoring	0	parola	1	ong	0	no	FN22F8	22	F	2021-11-08_11h14.02.918	THAI_DOC	2021.2.3	Win32	58.59603891						0	28	28	28	1
m	0	0.6612						VICARIO	p	7	9	monitoring	500	parola	1	ong	0	no	FN22F8	22	F	2021-11-08_11h14.02.918	THAI_DOC	2021.2.3	Win32	58.59603891						0	29	29	29	1
m	1	0.643						ACENDA	np	6	0	monitoring	0	nonparola	2	ong	0	no	FN22F8	22	F	2021-11-08_11h14.02.918	THAI_DOC	2021.2.3	Win32	58.59603891						0	30	30	30	1
z	1	0.7727						DECADE	p	6	7	monitoring	0	parola	1	ong	0	no	FN22F8	22	F	2021-11-08_11h14.02.918	THAI_DOC	2021.2.3	Win32	58.59603891						0	31	31	31	1
m	1	1.0334						PALETE	np	6	0	monitoring	500	nonparola	2	ong	0	no	FN22F8	22	F	2021-11-08_11h14.02.918	THAI_DOC	2021.2.3	Win32	58.59603891						0	32	32	32	1
z	1	0.7275						SENAPE	p	6	17	monitoring	500	parola	1	ong	0	no	FN22F8	22	F	2021-11-08_11h14.02.918	THAI_DOC	2021.2.3	Win32	58.59603891						0	33	33	33	1
m	1	0.7841						TENTONO	np	7	0	monitoring	0	nonparola	2	ong	0	no	FN22F8	22	F	2021-11-08_11h14.02.918	THAI_DOC	2021.2.3	Win32	58.59603891						0	34	34	34	1
l	1	0.8376						MANICO	p	6	12	monitoring	0	l	1	pmcue	0	no	FN22F8	22	F	2021-11-08_11h14.02.918	THAI_DOC	2021.2.3	Win32	58.59603891						0	35	35	35	1
z	1	0.6385						GETTONE	p	7	5	monitoring	250	parola	1	ong	0	no	FN22F8	22	F	2021-11-08_11h14.02.918	THAI_DOC	2021.2.3	Win32	58.59603891						0	36	36	36	1
m	1	0.6498						CALERA	np	6	0	monitoring	500	nonparola	2	ong	0	no	FN22F8	22	F	2021-11-08_11h14.02.918	THAI_DOC	2021.2.3	Win32	58.59603891						0	37	37	37	1
z	1	0.6491						USTIONE	p	7	20	monitoring	500	parola	1	ong	0	no	FN22F8	22	F	2021-11-08_11h14.02.918	THAI_DOC	2021.2.3	Win32	58.59603891						0	38	38	38	1
m	0	1.167						LEGNAME	p	7	7	monitoring	0	parola	1	ong	0	no	FN22F8	22	F	2021-11-08_11h14.02.918	THAI_DOC	2021.2.3	Win32	58.59603891						0	39	39	39	1
m	1	0.715						MODIVO	np	6	0	monitoring	0	nonparola	2	ong	0	no	FN22F8	22	F	2021-11-08_11h14.02.918	THAI_DOC	2021.2.3	Win32	58.59603891						0	40	40	40	1
z	1	0.7278						RADURA	p	6	9	monitoring	0	parola	1	ong	0	no	FN22F8	22	F	2021-11-08_11h14.02.918	THAI_DOC	2021.2.3	Win32	58.59603891						0	41	41	41	1
m	1	0.6711						TUANTO	np	6	0	monitoring	250	nonparola	2	ong	0	no	FN22F8	22	F	2021-11-08_11h14.02.918	THAI_DOC	2021.2.3	Win32	58.59603891						0	42	42	42	1
m	0	0.7996						PICCONE	p	7	11	monitoring	0	parola	1	ong	0	no	FN22F8	22	F	2021-11-08_11h14.02.918	THAI_DOC	2021.2.3	Win32	58.59603891						0	43	43	43	1
m	1	1.0326						LACREME	np	7	0	monitoring	250	nonparola	2	ong	0	no	FN22F8	22	F	2021-11-08_11h14.02.918	THAI_DOC	2021.2.3	Win32	58.59603891						0	44	44	44	1
m	1	0.9655						DILITTA	np	7	0	monitoring	500	nonparola	2	ong	0	no	FN22F8	22	F	2021-11-08_11h14.02.918	THAI_DOC	2021.2.3	Win32	58.59603891						0	45	45	45	1
l	1	0.9485						TOMANTE	np	7	0	monitoring	0	l	2	pmcue	0	no	FN22F8	22	F	2021-11-08_11h14.02.918	THAI_DOC	2021.2.3	Win32	58.59603891						0	46	46	46	1
z	1	0.7848						OTTONE	p	6	17	monitoring	500	parola	1	ong	0	no	FN22F8	22	F	2021-11-08_11h14.02.918	THAI_DOC	2021.2.3	Win32	58.59603891						0	47	47	47	1
z	1	0.872						GAZEBO	p	6	8	monitoring	0	parola	1	ong	0	no	FN22F8	22	F	2021-11-08_11h14.02.918	THAI_DOC	2021.2.3	Win32	58.59603891						0	48	48	48	1
m	1	0.7498						NENICO	np	6	0	monitoring	250	nonparola	2	ong	0	no	FN22F8	22	F	2021-11-08_11h14.02.918	THAI_DOC	2021.2.3	Win32	58.59603891						0	49	49	49	1
z	1	0.6071						ARPIONE	p	7	12	monitoring	250	parola	1	ong	0	no	FN22F8	22	F	2021-11-08_11h14.02.918	THAI_DOC	2021.2.3	Win32	58.59603891						0	50	50	50	1
m	1	1.8482						VANIGIA	np	7	0	monitoring	500	nonparola	2	ong	0	no	FN22F8	22	F	2021-11-08_11h14.02.918	THAI_DOC	2021.2.3	Win32	58.59603891						0	51	51	51	1
m	1	0.6841						EBLISSE	np	7	0	monitoring	0	nonparola	2	ong	0	no	FN22F8	22	F	2021-11-08_11h14.02.918	THAI_DOC	2021.2.3	Win32	58.59603891						0	52	52	52	1
z	1	0.6776						CARTINA	p	7	13	monitoring	250	parola	1	ong	0	no	FN22F8	22	F	2021-11-08_11h14.02.918	THAI_DOC	2021.2.3	Win32	58.59603891						0	53	53	53	1
m	1	0.6382						TECITA	np	6	0	monitoring	500	nonparola	2	ong	0	no	FN22F8	22	F	2021-11-08_11h14.02.918	THAI_DOC	2021.2.3	Win32	58.59603891						0	54	54	54	1
z	1	0.7778						FELINO	p	6	9	monitoring	500	parola	1	ong	0	no	FN22F8	22	F	2021-11-08_11h14.02.918	THAI_DOC	2021.2.3	Win32	58.59603891						0	55	55	55	1
m	1	0.8923						GINEVRO	np	7	0	monitoring	250	nonparola	2	ong	0	no	FN22F8	22	F	2021-11-08_11h14.02.918	THAI_DOC	2021.2.3	Win32	58.59603891						0	56	56	56	1
m	1	0.6841						ELANCO	np	6	0	monitoring	250	nonparola	2	ong	0	no	FN22F8	22	F	2021-11-08_11h14.02.918	THAI_DOC	2021.2.3	Win32	58.59603891						0	57	57	57	1
z	1	0.9646						BIDONE	p	6	13	monitoring	0	parola	1	ong	0	no	FN22F8	22	F	2021-11-08_11h14.02.918	THAI_DOC	2021.2.3	Win32	58.59603891						0	58	58	58	1
z	1	1.0164						LEMURE	p	6	3	monitoring	500	parola	1	ong	0	no	FN22F8	22	F	2021-11-08_11h14.02.918	THAI_DOC	2021.2.3	Win32	58.59603891						0	59	59	59	1
l	1	1.0669						SAGOMA	p	6	0	monitoring	250	l	1	pmcue	0	no	FN22F8	22	F	2021-11-08_11h14.02.918	THAI_DOC	2021.2.3	Win32	58.59603891						0	60	60	60	1
z	1	0.7222						REPERTO	p	7	7	monitoring	0	parola	1	ong	0	no	FN22F8	22	F	2021-11-08_11h14.02.918	THAI_DOC	2021.2.3	Win32	58.59603891						0	61	61	61	1
m	1	0.8507						MIDULLO	np	7	0	monitoring	250	nonparola	2	ong	0	no	FN22F8	22	F	2021-11-08_11h14.02.918	THAI_DOC	2021.2.3	Win32	58.59603891						0	62	62	62	1
m	1	0.7839						DANNOLA	np	7	0	monitoring	500	nonparola	2	ong	0	no	FN22F8	22	F	2021-11-08_11h14.02.918	THAI_DOC	2021.2.3	Win32	58.59603891						0	63	63	63	1
z	1	0.6569						ORFANO	p	6	9	monitoring	500	parola	1	ong	0	no	FN22F8	22	F	2021-11-08_11h14.02.918	THAI_DOC	2021.2.3	Win32	58.59603891						0	64	64	64	1
m	1	0.6167						BANENA	np	6	0	monitoring	250	nonparola	2	ong	0	no	FN22F8	22	F	2021-11-08_11h14.02.918	THAI_DOC	2021.2.3	Win32	58.59603891						0	65	65	65	1
m	1	0.6191						FERPATA	np	7	0	monitoring	0	nonparola	2	ong	0	no	FN22F8	22	F	2021-11-08_11h14.02.918	THAI_DOC	2021.2.3	Win32	58.59603891						0	66	66	66	1
z	1	0.733						NEURONE	p	7	11	monitoring	250	parola	1	ong	0	no	FN22F8	22	F	2021-11-08_11h14.02.918	THAI_DOC	2021.2.3	Win32	58.59603891						0	67	67	67	1
m	1	0.7148						LATTERA	np	7	0	monitoring	500	nonparola	2	ong	0	no	FN22F8	22	F	2021-11-08_11h14.02.918	THAI_DOC	2021.2.3	Win32	58.59603891						0	68	68	68	1
m	1	0.9818						GESIONE	np	7	0	monitoring	500	nonparola	2	ong	0	no	FN22F8	22	F	2021-11-08_11h14.02.918	THAI_DOC	2021.2.3	Win32	58.59603891						0	69	69	69	1
z	1	0.6791						PEDANA	p	6	18	monitoring	500	parola	1	ong	0	no	FN22F8	22	F	2021-11-08_11h14.02.918	THAI_DOC	2021.2.3	Win32	58.59603891						0	70	70	70	1
l	1	0.8907						MACIATA	np	7	0	monitoring	500	l	2	pmcue	0	no	FN22F8	22	F	2021-11-08_11h14.02.918	THAI_DOC	2021.2.3	Win32	58.59603891						0	71	71	71	1
m	1	1.0157						FIOLINO	np	7	0	monitoring	250	nonparola	2	ong	0	no	FN22F8	22	F	2021-11-08_11h14.02.918	THAI_DOC	2021.2.3	Win32	58.59603891						0	72	72	72	1
z	1	0.702						INGORGO	p	7	16	monitoring	0	parola	1	ong	0	no	FN22F8	22	F	2021-11-08_11h14.02.918	THAI_DOC	2021.2.3	Win32	58.59603891						0	73	73	73	1
m	1	0.701						IMPORO	np	6	0	monitoring	250	nonparola	2	ong	0	no	FN22F8	22	F	2021-11-08_11h14.02.918	THAI_DOC	2021.2.3	Win32	58.59603891						0	74	74	74	1
z	1	0.5981						NOBILE	p	6	29	monitoring	500	parola	1	ong	0	no	FN22F8	22	F	2021-11-08_11h14.02.918	THAI_DOC	2021.2.3	Win32	58.59603891						0	75	75	75	1
z	1	1.0492						MINIERA	p	7	19	monitoring	500	parola	1	ong	0	no	FN22F8	22	F	2021-11-08_11h14.02.918	THAI_DOC	2021.2.3	Win32	58.59603891						0	76	76	76	1
m	1	0.6147						ALLARVE	np	7	0	monitoring	500	nonparola	2	ong	0	no	FN22F8	22	F	2021-11-08_11h14.02.918	THAI_DOC	2021.2.3	Win32	58.59603891						0	77	77	77	1
m	1	0.6095						DIBANO	np	6	0	monitoring	250	nonparola	2	ong	0	no	FN22F8	22	F	2021-11-08_11h14.02.918	THAI_DOC	2021.2.3	Win32	58.59603891						0	78	78	78	1
z	1	0.6155						FAGOTTO	p	7	7	monitoring	0	parola	1	ong	0	no	FN22F8	22	F	2021-11-08_11h14.02.918	THAI_DOC	2021.2.3	Win32	58.59603891						0	79	79	79	1
z	1	0.9056						PALUDE	p	6	13	monitoring	0	parola	1	ong	0	no	FN22F8	22	F	2021-11-08_11h14.02.918	THAI_DOC	2021.2.3	Win32	58.59603891						0	80	80	80	1
m	1	0.5623						MUDINO	np	6	0	monitoring	500	nonparola	2	ong	0	no	FN22F8	22	F	2021-11-08_11h14.02.918	THAI_DOC	2021.2.3	Win32	58.59603891						0	81	81	81	1
m	1	0.8518						ESTEBA	np	6	0	monitoring	500	nonparola	2	ong	0	no	FN22F8	22	F	2021-11-08_11h14.02.918	THAI_DOC	2021.2.3	Win32	58.59603891						0	82	82	82	1
z	0	0.6619						MANTIDE	p	7	9	monitoring	250	l	1	pmcue	0	no	FN22F8	22	F	2021-11-08_11h14.02.918	THAI_DOC	2021.2.3	Win32	58.59603891						0	83	83	83	1
z	1	1.2936						UVETTA	p	6	11	monitoring	500	parola	1	ong	0	no	FN22F8	22	F	2021-11-08_11h14.02.918	THAI_DOC	2021.2.3	Win32	58.59603891						0	84	84	84	1
z	1	0.7194						ESILIO	p	6	41	monitoring	250	parola	1	ong	0	no	FN22F8	22	F	2021-11-08_11h14.02.918	THAI_DOC	2021.2.3	Win32	58.59603891						0	85	85	85	1
m	1	1.3647						RECRUTA	np	7	0	monitoring	500	nonparola	2	ong	0	no	FN22F8	22	F	2021-11-08_11h14.02.918	THAI_DOC	2021.2.3	Win32	58.59603891						0	86	86	86	1
z	1	0.7356						TIMONE	p	7	31	monitoring	250	parola	1	ong	0	no	FN22F8	22	F	2021-11-08_11h14.02.918	THAI_DOC	2021.2.3	Win32	58.59603891						0	87	87	87	1
z	1	0.6589						CAVOLO	p	6	13	monitoring	0	parola	1	ong	0	no	FN22F8	22	F	2021-11-08_11h14.02.918	THAI_DOC	2021.2.3	Win32	58.59603891						0	88	88	88	1
m	1	0.9665						NOTTARE	np	7	0	monitoring	500	nonparola	2	ong	0	no	FN22F8	22	F	2021-11-08_11h14.02.918	THAI_DOC	2021.2.3	Win32	58.59603891						0	89	89	89	1
z	1	0.7347						LICHENE	p	7	7	monitoring	0	parola	1	ong	0	no	FN22F8	22	F	2021-11-08_11h14.02.918	THAI_DOC	2021.2.3	Win32	58.59603891						0	90	90	90	1
m	1	0.805						PUSTINO	np	7	0	monitoring	500	nonparola	2	ong	0	no	FN22F8	22	F	2021-11-08_11h14.02.918	THAI_DOC	2021.2.3	Win32	58.59603891						0	91	91	91	1
z	1	0.5822						MULINO	p	6	7	monitoring	0	parola	1	ong	0	no	FN22F8	22	F	2021-11-08_11h14.02.918	THAI_DOC	2021.2.3	Win32	58.59603891						0	92	92	92	1
m	1	0.6365						VAROLO	np	6	0	monitoring	0	nonparola	2	ong	0	no	FN22F8	22	F	2021-11-08_11h14.02.918	THAI_DOC	2021.2.3	Win32	58.59603891						0	93	93	93	1
l	1	1.0692						ENIGMA	p	6	9	monitoring	500	l	1	pmcue	0	no	FN22F8	22	F	2021-11-08_11h14.02.918	THAI_DOC	2021.2.3	Win32	58.59603891						0	94	94	94	1
z	1	0.5684						NARICE	p	6	15	monitoring	250	parola	1	ong	0	no	FN22F8	22	F	2021-11-08_11h14.02.918	THAI_DOC	2021.2.3	Win32	58.59603891						0	95	95	95	1
m	1	0.6813						CAVIDE	np	6	0	monitoring	500	nonparola	2	ong	0	no	FN22F8	22	F	2021-11-08_11h14.02.918	THAI_DOC	2021.2.3	Win32	58.59603891						0	96	96	96	1
m	1	0.6655						VOLACE	np	6	0	monitoring	0	nonparola	2	ong	0	no	FN22F8	22	F	2021-11-08_11h14.02.918	THAI_DOC	2021.2.3	Win32	58.59603891						0	97	97	97	1
m	1	0.7176						SADICE	np	6	0	monitoring	0	nonparola	2	ong	0	no	FN22F8	22	F	2021-11-08_11h14.02.918	THAI_DOC	2021.2.3	Win32	58.59603891						0	98	98	98	1
z	1	0.5837						VORTICE	p	7	14	monitoring	250	parola	1	ong	0	no	FN22F8	22	F	2021-11-08_11h14.02.918	THAI_DOC	2021.2.3	Win32	58.59603891						0	99	99	99	1
																			FN22F8	22	F	2021-11-08_11h14.02.918	THAI_DOC	2021.2.3	Win32	58.59603891											y	1	4.2619	y	0	2.0719	n	1	2.3267
