# Supplementary material for: Thinking about it: the impact of COVID-19-related stimuli on prospective memory
Source: PeerJ. 2023 Nov 16;11:e16389. doi: 10.7717/peerj.16389 (PMC10657566; doi:10.7717/peerj.16389)
Supplement: Supplemental Information 4 — The raw data from both the task and the questionnaire. Both folders are divided in the three conditions (COV, DOC, and NEGA) depending on the presented video clip. [file peerj-11-16389-s004.zip › Data/RAW_Data_Task/DOC_version/PED22M29_doc.csv]

trial_key.keys	trial_key.corr	trial_key.rt	trials_loop_practice.thisRepN	trials_loop_practice.thisTrialN	trials_loop_practice.thisN	trials_loop_practice.thisIndex	trials_loop_practice.ran	stimolo	parolanonparola	lunghezza	frequenza	blocco	jitter	rispcorr	StimTrig	stim_type	stimulus_after	underline	ID_Soggetto*	Età*	Sesso	date	expName	psychopyVersion	OS	frameRate	trials_loop_baseline.thisRepN	trials_loop_baseline.thisTrialN	trials_loop_baseline.thisN	trials_loop_baseline.thisIndex	trials_loop_baseline.ran	trials_loop_attention.thisRepN	trials_loop_attention.thisTrialN	trials_loop_attention.thisN	trials_loop_attention.thisIndex	trials_loop_attention.ran	neutral1_key.keys	neutral1_key.corr	neutral1_key.rt	neutral1_key_2.keys	neutral1_key_2.corr	neutral1_key_2.rt	neutral1_key_3.keys	neutral1_key_3.corr	neutral1_key_3.rt
z	1	1.8043	0	0	0	0	1	ARANCIA	p	7	31	practice	500	parola	1	ong	0	no	PED22M29	22	M	2021-10-29_23h14.43.254	THAI_DOC	2021.2.3	Win32	59.74786401
m	1	1.133	0	1	1	1	1	RECINA	np	6	0	practice	500	nonparola	2	ong	0	no	PED22M29	22	M	2021-10-29_23h14.43.254	THAI_DOC	2021.2.3	Win32	59.74786401
m	1	0.9203	0	2	2	2	1	TUCCANA	np	7	0	practice	250	nonparola	2	ong	0	no	PED22M29	22	M	2021-10-29_23h14.43.254	THAI_DOC	2021.2.3	Win32	59.74786401
z	1	1.2098	0	3	3	3	1	PETTINE	p	7	1	practice	0	parola	1	ong	0	no	PED22M29	22	M	2021-10-29_23h14.43.254	THAI_DOC	2021.2.3	Win32	59.74786401
m	1	1.0262	0	4	4	4	1	INFITO	np	6	0	practice	500	nonparola	2	ong	0	no	PED22M29	22	M	2021-10-29_23h14.43.254	THAI_DOC	2021.2.3	Win32	59.74786401
z	1	1.0498	0	5	5	5	1	GIUDICE	p	7	374	practice	500	parola	1	ong	0	no	PED22M29	22	M	2021-10-29_23h14.43.254	THAI_DOC	2021.2.3	Win32	59.74786401
z	1	1.0178	0	6	6	6	1	VOLANTE	p	7	89	practice	0	parola	1	ong	0	no	PED22M29	22	M	2021-10-29_23h14.43.254	THAI_DOC	2021.2.3	Win32	59.74786401
m	1	0.9107	0	7	7	7	1	CUBELA	np	6	0	practice	250	nonparola	2	ong	0	no	PED22M29	22	M	2021-10-29_23h14.43.254	THAI_DOC	2021.2.3	Win32	59.74786401
z	0	1.2209	0	8	8	8	1	LUGGINE	np	7	0	practice	0	nonparola	2	ong	0	no	PED22M29	22	M	2021-10-29_23h14.43.254	THAI_DOC	2021.2.3	Win32	59.74786401
z	1	0.7205	0	9	9	9	1	DISEGNO	p	7	201	practice	0	parola	1	ong	0	no	PED22M29	22	M	2021-10-29_23h14.43.254	THAI_DOC	2021.2.3	Win32	59.74786401
z	1	1.4506						RELITTO	p	7	8	baseline	500	parola	1	ong	0	no	PED22M29	22	M	2021-10-29_23h14.43.254	THAI_DOC	2021.2.3	Win32	59.74786401	0	0	0	0	1
z	1	1.16						GERANIO	p	7	12	baseline	250	parola	1	ong	0	no	PED22M29	22	M	2021-10-29_23h14.43.254	THAI_DOC	2021.2.3	Win32	59.74786401	0	1	1	1	1
m	1	1.3403						VANANGA	np	7	0	baseline	0	nonparola	2	ong	0	no	PED22M29	22	M	2021-10-29_23h14.43.254	THAI_DOC	2021.2.3	Win32	59.74786401	0	2	2	2	1
z	1	1.0266						NATICA	p	6	5	baseline	250	parola	1	ong	0	no	PED22M29	22	M	2021-10-29_23h14.43.254	THAI_DOC	2021.2.3	Win32	59.74786401	0	3	3	3	1
m	1	1.3211						USTELLO	np	7	0	baseline	500	nonparola	2	ong	0	no	PED22M29	22	M	2021-10-29_23h14.43.254	THAI_DOC	2021.2.3	Win32	59.74786401	0	4	4	4	1
z	1	0.7178						METANO	p	6	17	baseline	250	parola	1	ong	0	no	PED22M29	22	M	2021-10-29_23h14.43.254	THAI_DOC	2021.2.3	Win32	59.74786401	0	5	5	5	1
	0							FIURIA	np	6	0	baseline	500	nonparola	2	ong	0	no	PED22M29	22	M	2021-10-29_23h14.43.254	THAI_DOC	2021.2.3	Win32	59.74786401	0	6	6	6	1
z	1	0.7597						SUGHERO	p	7	5	baseline	250	parola	1	ong	0	no	PED22M29	22	M	2021-10-29_23h14.43.254	THAI_DOC	2021.2.3	Win32	59.74786401	0	7	7	7	1
m	1	1.1073						PIROTA	np	6	0	baseline	250	nonparola	2	ong	0	no	PED22M29	22	M	2021-10-29_23h14.43.254	THAI_DOC	2021.2.3	Win32	59.74786401	0	8	8	8	1
m	1	1.3707						BAMBORA	np	7	0	baseline	0	nonparola	2	ong	0	no	PED22M29	22	M	2021-10-29_23h14.43.254	THAI_DOC	2021.2.3	Win32	59.74786401	0	9	9	9	1
z	1	0.8175						PETALO	p	6	27	baseline	250	parola	1	ong	0	no	PED22M29	22	M	2021-10-29_23h14.43.254	THAI_DOC	2021.2.3	Win32	59.74786401	0	10	10	10	1
z	1	1.2561						ELMETTO	p	7	5	baseline	0	parola	1	ong	0	no	PED22M29	22	M	2021-10-29_23h14.43.254	THAI_DOC	2021.2.3	Win32	59.74786401	0	11	11	11	1
m	1	0.8873						DOBILE	np	6	0	baseline	250	nonparola	2	ong	0	no	PED22M29	22	M	2021-10-29_23h14.43.254	THAI_DOC	2021.2.3	Win32	59.74786401	0	12	12	12	1
m	0	1.2004						BAVERO	p	6	7	baseline	0	parola	1	ong	0	no	PED22M29	22	M	2021-10-29_23h14.43.254	THAI_DOC	2021.2.3	Win32	59.74786401	0	13	13	13	1
z	1	0.7999						VALENZA	p	7	10	baseline	500	parola	1	ong	0	no	PED22M29	22	M	2021-10-29_23h14.43.254	THAI_DOC	2021.2.3	Win32	59.74786401	0	14	14	14	1
m	1	0.7833						ORDONE	np	6	0	baseline	250	nonparola	2	ong	0	no	PED22M29	22	M	2021-10-29_23h14.43.254	THAI_DOC	2021.2.3	Win32	59.74786401	0	15	15	15	1
m	1	0.8255						TERPONE	np	7	0	baseline	250	nonparola	2	ong	0	no	PED22M29	22	M	2021-10-29_23h14.43.254	THAI_DOC	2021.2.3	Win32	59.74786401	0	16	16	16	1
z	1	0.9067						INCHINO	p	7	10	baseline	250	parola	1	ong	0	no	PED22M29	22	M	2021-10-29_23h14.43.254	THAI_DOC	2021.2.3	Win32	59.74786401	0	17	17	17	1
z	1	1.1018						ETTARO	p	6	31	baseline	0	parola	1	ong	0	no	PED22M29	22	M	2021-10-29_23h14.43.254	THAI_DOC	2021.2.3	Win32	59.74786401	0	18	18	18	1
m	1	0.8255						LUVACA	np	6	0	baseline	250	nonparola	2	ong	0	no	PED22M29	22	M	2021-10-29_23h14.43.254	THAI_DOC	2021.2.3	Win32	59.74786401	0	19	19	19	1
z	1	0.7754						DUETTO	p	6	23	baseline	500	parola	1	ong	0	no	PED22M29	22	M	2021-10-29_23h14.43.254	THAI_DOC	2021.2.3	Win32	59.74786401	0	20	20	20	1
z	0	0.9225						PUPILE	np	6	0	baseline	250	nonparola	2	ong	0	no	PED22M29	22	M	2021-10-29_23h14.43.254	THAI_DOC	2021.2.3	Win32	59.74786401	0	21	21	21	1
m	1	0.7936						STOVACO	np	7	0	baseline	0	nonparola	2	ong	0	no	PED22M29	22	M	2021-10-29_23h14.43.254	THAI_DOC	2021.2.3	Win32	59.74786401	0	22	22	22	1
z	1	0.8416						BARILE	p	6	7	baseline	500	parola	1	ong	0	no	PED22M29	22	M	2021-10-29_23h14.43.254	THAI_DOC	2021.2.3	Win32	59.74786401	0	23	23	23	1
m	1	0.7847						RANAIO	np	6	0	baseline	250	nonparola	2	ong	0	no	PED22M29	22	M	2021-10-29_23h14.43.254	THAI_DOC	2021.2.3	Win32	59.74786401	0	24	24	24	1
z	1	0.7683						CAVERNA	p	7	14	baseline	250	parola	1	ong	0	no	PED22M29	22	M	2021-10-29_23h14.43.254	THAI_DOC	2021.2.3	Win32	59.74786401	0	25	25	25	1
m	1	0.7673						ROTOIA	np	7	0	baseline	500	nonparola	2	ong	0	no	PED22M29	22	M	2021-10-29_23h14.43.254	THAI_DOC	2021.2.3	Win32	59.74786401	0	26	26	26	1
z	1	1.0887						ALTURA	p	6	8	baseline	500	parola	1	ong	0	no	PED22M29	22	M	2021-10-29_23h14.43.254	THAI_DOC	2021.2.3	Win32	59.74786401	0	27	27	27	1
z	1	0.8414						DIPINTO	p	7	21	baseline	0	parola	1	ong	0	no	PED22M29	22	M	2021-10-29_23h14.43.254	THAI_DOC	2021.2.3	Win32	59.74786401	0	28	28	28	1
z	1	0.7407						LEGUME	p	6	11	baseline	250	parola	1	ong	0	no	PED22M29	22	M	2021-10-29_23h14.43.254	THAI_DOC	2021.2.3	Win32	59.74786401	0	29	29	29	1
m	1	0.868						FEDINO	np	6	0	baseline	500	nonparola	2	ong	0	no	PED22M29	22	M	2021-10-29_23h14.43.254	THAI_DOC	2021.2.3	Win32	59.74786401	0	30	30	30	1
z	1	0.6506						MENSOLA	p	7	7	baseline	0	parola	1	ong	0	no	PED22M29	22	M	2021-10-29_23h14.43.254	THAI_DOC	2021.2.3	Win32	59.74786401	0	31	31	31	1
z	0	0.6842						ALCUME	np	6	0	baseline	500	nonparola	2	ong	0	no	PED22M29	22	M	2021-10-29_23h14.43.254	THAI_DOC	2021.2.3	Win32	59.74786401	0	32	32	32	1
z	1	0.8688						INNESTO	p	6	13	baseline	0	parola	1	ong	0	no	PED22M29	22	M	2021-10-29_23h14.43.254	THAI_DOC	2021.2.3	Win32	59.74786401	0	33	33	33	1
m	1	0.8339						LAVENDA	np	7	0	baseline	0	nonparola	2	ong	0	no	PED22M29	22	M	2021-10-29_23h14.43.254	THAI_DOC	2021.2.3	Win32	59.74786401	0	34	34	34	1
m	0	1.3219						SLAVINA	p	7	5	baseline	500	parola	1	ong	0	no	PED22M29	22	M	2021-10-29_23h14.43.254	THAI_DOC	2021.2.3	Win32	59.74786401	0	35	35	35	1
z	1	0.6355						ORMONE	p	6	6	baseline	500	parola	1	ong	0	no	PED22M29	22	M	2021-10-29_23h14.43.254	THAI_DOC	2021.2.3	Win32	59.74786401	0	36	36	36	1
m	1	1.0946						UMIONE	np	6	0	baseline	0	nonparola	2	ong	0	no	PED22M29	22	M	2021-10-29_23h14.43.254	THAI_DOC	2021.2.3	Win32	59.74786401	0	37	37	37	1
z	1	0.6667						SALAME	p	6	14	baseline	0	parola	1	ong	0	no	PED22M29	22	M	2021-10-29_23h14.43.254	THAI_DOC	2021.2.3	Win32	59.74786401	0	38	38	38	1
m	1	0.9742						GANDOLA	np	7	0	baseline	500	nonparola	2	ong	0	no	PED22M29	22	M	2021-10-29_23h14.43.254	THAI_DOC	2021.2.3	Win32	59.74786401	0	39	39	39	1
z	0	0.7828						DIGEGNO	np	7	0	baseline	500	nonparola	2	ong	0	no	PED22M29	22	M	2021-10-29_23h14.43.254	THAI_DOC	2021.2.3	Win32	59.74786401	0	40	40	40	1
m	1	0.9935						BACRECA	np	7	0	baseline	0	nonparola	2	ong	0	no	PED22M29	22	M	2021-10-29_23h14.43.254	THAI_DOC	2021.2.3	Win32	59.74786401	0	41	41	41	1
z	1	0.8501						RUDERE	p	6	8	baseline	250	parola	1	ong	0	no	PED22M29	22	M	2021-10-29_23h14.43.254	THAI_DOC	2021.2.3	Win32	59.74786401	0	42	42	42	1
m	1	0.8514						OSCITE	np	6	0	baseline	250	nonparola	2	ong	0	no	PED22M29	22	M	2021-10-29_23h14.43.254	THAI_DOC	2021.2.3	Win32	59.74786401	0	43	43	43	1
z	1	0.892						NETTARE	p	7	14	baseline	500	parola	1	ong	0	no	PED22M29	22	M	2021-10-29_23h14.43.254	THAI_DOC	2021.2.3	Win32	59.74786401	0	44	44	44	1
m	1	1.0418						PENTERA	np	7	0	baseline	0	nonparola	2	ong	0	no	PED22M29	22	M	2021-10-29_23h14.43.254	THAI_DOC	2021.2.3	Win32	59.74786401	0	45	45	45	1
m	1	0.9245						NEBOZIO	np	7	0	baseline	250	nonparola	2	ong	0	no	PED22M29	22	M	2021-10-29_23h14.43.254	THAI_DOC	2021.2.3	Win32	59.74786401	0	46	46	46	1
z	1	1.2824						ZATTERA	p	7	14	baseline	500	parola	1	ong	0	no	PED22M29	22	M	2021-10-29_23h14.43.254	THAI_DOC	2021.2.3	Win32	59.74786401	0	47	47	47	1
z	1	0.9927						LAMIERA	p	7	11	baseline	500	parola	1	ong	0	no	PED22M29	22	M	2021-10-29_23h14.43.254	THAI_DOC	2021.2.3	Win32	59.74786401	0	48	48	48	1
m	1	0.9227						CULINA	np	6	0	baseline	500	nonparola	2	ong	0	no	PED22M29	22	M	2021-10-29_23h14.43.254	THAI_DOC	2021.2.3	Win32	59.74786401	0	49	49	49	1
z	1	1.6031						FALANGE	p	7	9	baseline	250	parola	1	ong	0	no	PED22M29	22	M	2021-10-29_23h14.43.254	THAI_DOC	2021.2.3	Win32	59.74786401	0	50	50	50	1
z	1	1.2896						PEDALE	p	6	16	baseline	500	parola	1	ong	0	no	PED22M29	22	M	2021-10-29_23h14.43.254	THAI_DOC	2021.2.3	Win32	59.74786401	0	51	51	51	1
m	1	0.8173						METARDO	np	7	0	baseline	500	nonparola	2	ong	0	no	PED22M29	22	M	2021-10-29_23h14.43.254	THAI_DOC	2021.2.3	Win32	59.74786401	0	52	52	52	1
z	1	1.1693						EMPORIO	p	7	3	baseline	250	parola	1	ong	0	no	PED22M29	22	M	2021-10-29_23h14.43.254	THAI_DOC	2021.2.3	Win32	59.74786401	0	53	53	53	1
m	1	0.8096						TAPORE	np	6	0	baseline	0	nonparola	2	ong	0	no	PED22M29	22	M	2021-10-29_23h14.43.254	THAI_DOC	2021.2.3	Win32	59.74786401	0	54	54	54	1
m	1	0.718						DENTIDE	np	7	0	baseline	250	nonparola	2	ong	0	no	PED22M29	22	M	2021-10-29_23h14.43.254	THAI_DOC	2021.2.3	Win32	59.74786401	0	55	55	55	1
m	1	0.7676						SEPERTO	np	7	0	baseline	500	nonparola	2	ong	0	no	PED22M29	22	M	2021-10-29_23h14.43.254	THAI_DOC	2021.2.3	Win32	59.74786401	0	56	56	56	1
z	1	1.0246						MUCOSA	p	6	6	baseline	500	parola	1	ong	0	no	PED22M29	22	M	2021-10-29_23h14.43.254	THAI_DOC	2021.2.3	Win32	59.74786401	0	57	57	57	1
m	1	0.8558						BECULLA	np	7	0	baseline	250	nonparola	2	ong	0	no	PED22M29	22	M	2021-10-29_23h14.43.254	THAI_DOC	2021.2.3	Win32	59.74786401	0	58	58	58	1
z	1	0.7222						FUCINA	p	6	8	baseline	250	parola	1	ong	0	no	PED22M29	22	M	2021-10-29_23h14.43.254	THAI_DOC	2021.2.3	Win32	59.74786401	0	59	59	59	1
z	1	1.7342						ECLISSI	p	7	5	baseline	0	parola	1	ong	0	no	PED22M29	22	M	2021-10-29_23h14.43.254	THAI_DOC	2021.2.3	Win32	59.74786401	0	60	60	60	1
z	1	1.0205						TROFEO	p	6	23	baseline	250	parola	1	ong	0	no	PED22M29	22	M	2021-10-29_23h14.43.254	THAI_DOC	2021.2.3	Win32	59.74786401	0	61	61	61	1
z	1	0.8845						ROTTAME	p	7	7	baseline	0	parola	1	ong	0	no	PED22M29	22	M	2021-10-29_23h14.43.254	THAI_DOC	2021.2.3	Win32	59.74786401	0	62	62	62	1
m	1	1.751						MENDOLO	np	7	0	baseline	500	nonparola	2	ong	0	no	PED22M29	22	M	2021-10-29_23h14.43.254	THAI_DOC	2021.2.3	Win32	59.74786401	0	63	63	63	1
m	1	1.0937						ARSINE	np	6	0	baseline	250	nonparola	2	ong	0	no	PED22M29	22	M	2021-10-29_23h14.43.254	THAI_DOC	2021.2.3	Win32	59.74786401	0	64	64	64	1
z	1	0.7023						TISANA	p	6	7	baseline	0	parola	1	ong	0	no	PED22M29	22	M	2021-10-29_23h14.43.254	THAI_DOC	2021.2.3	Win32	59.74786401	0	65	65	65	1
m	1	0.6662						ORLINO	np	6	0	baseline	0	nonparola	2	ong	0	no	PED22M29	22	M	2021-10-29_23h14.43.254	THAI_DOC	2021.2.3	Win32	59.74786401	0	66	66	66	1
z	1	1.0559						ARINGA	p	6	9	baseline	500	parola	1	ong	0	no	PED22M29	22	M	2021-10-29_23h14.43.254	THAI_DOC	2021.2.3	Win32	59.74786401	0	67	67	67	1
m	1	0.8841						TENGINE	np	7	0	baseline	0	nonparola	2	ong	0	no	PED22M29	22	M	2021-10-29_23h14.43.254	THAI_DOC	2021.2.3	Win32	59.74786401	0	68	68	68	1
z	1	0.7998						ATTICO	p	6	6	baseline	500	parola	1	ong	0	no	PED22M29	22	M	2021-10-29_23h14.43.254	THAI_DOC	2021.2.3	Win32	59.74786401	0	69	69	69	1
m	1	0.9405						VENORE	np	6	0	baseline	250	nonparola	2	ong	0	no	PED22M29	22	M	2021-10-29_23h14.43.254	THAI_DOC	2021.2.3	Win32	59.74786401	0	70	70	70	1
m	0	1.3406						DARSENA	p	7	9	baseline	0	parola	1	ong	0	no	PED22M29	22	M	2021-10-29_23h14.43.254	THAI_DOC	2021.2.3	Win32	59.74786401	0	71	71	71	1
z	0	0.8372						ALCIERE	np	7	0	baseline	250	nonparola	2	ong	0	no	PED22M29	22	M	2021-10-29_23h14.43.254	THAI_DOC	2021.2.3	Win32	59.74786401	0	72	72	72	1
m	1	1.1161						ENTIMO	np	6	0	baseline	0	nonparola	2	ong	0	no	PED22M29	22	M	2021-10-29_23h14.43.254	THAI_DOC	2021.2.3	Win32	59.74786401	0	73	73	73	1
z	1	0.8378						LIVIDO	p	6	8	baseline	500	parola	1	ong	0	no	PED22M29	22	M	2021-10-29_23h14.43.254	THAI_DOC	2021.2.3	Win32	59.74786401	0	74	74	74	1
z	1	0.7901						NAUSEA	p	6	15	baseline	0	parola	1	ong	0	no	PED22M29	22	M	2021-10-29_23h14.43.254	THAI_DOC	2021.2.3	Win32	59.74786401	0	75	75	75	1
m	1	1.0235						VERCACE	np	7	0	baseline	500	nonparola	2	ong	0	no	PED22M29	22	M	2021-10-29_23h14.43.254	THAI_DOC	2021.2.3	Win32	59.74786401	0	76	76	76	1
z	1	0.942						COFANO	p	6	9	baseline	0	parola	1	ong	0	no	PED22M29	22	M	2021-10-29_23h14.43.254	THAI_DOC	2021.2.3	Win32	59.74786401	0	77	77	77	1
m	1	0.9546						USPICIO	np	7	0	baseline	250	nonparola	2	ong	0	no	PED22M29	22	M	2021-10-29_23h14.43.254	THAI_DOC	2021.2.3	Win32	59.74786401	0	78	78	78	1
z	1	0.7351						IMBUTO	p	6	9	baseline	0	parola	1	ong	0	no	PED22M29	22	M	2021-10-29_23h14.43.254	THAI_DOC	2021.2.3	Win32	59.74786401	0	79	79	79	1
m	1	0.8095						SADIVA	np	6	0	baseline	500	nonparola	2	ong	0	no	PED22M29	22	M	2021-10-29_23h14.43.254	THAI_DOC	2021.2.3	Win32	59.74786401	0	80	80	80	1
z	1	0.9232						BOZZOLO	p	7	7	baseline	0	parola	1	ong	0	no	PED22M29	22	M	2021-10-29_23h14.43.254	THAI_DOC	2021.2.3	Win32	59.74786401	0	81	81	81	1
m	1	1.0217						OMPICCIO	np	7	0	baseline	0	nonparola	2	ong	0	no	PED22M29	22	M	2021-10-29_23h14.43.254	THAI_DOC	2021.2.3	Win32	59.74786401	0	82	82	82	1
m	1	1.7198						LIMPONE	np	7	0	baseline	500	nonparola	2	ong	0	no	PED22M29	22	M	2021-10-29_23h14.43.254	THAI_DOC	2021.2.3	Win32	59.74786401	0	83	83	83	1
m	1	1.4167						NARCICO	np	7	0	baseline	250	nonparola	2	ong	0	no	PED22M29	22	M	2021-10-29_23h14.43.254	THAI_DOC	2021.2.3	Win32	59.74786401	0	84	84	84	1
z	1	0.9248						PASCOLO	p	7	7	baseline	0	parola	1	ong	0	no	PED22M29	22	M	2021-10-29_23h14.43.254	THAI_DOC	2021.2.3	Win32	59.74786401	0	85	85	85	1
z	0	1.3916						INSOGNA	np	7	0	baseline	250	nonparola	2	ong	0	no	PED22M29	22	M	2021-10-29_23h14.43.254	THAI_DOC	2021.2.3	Win32	59.74786401	0	86	86	86	1
z	1	0.7262						PATINA	p	6	14	baseline	250	parola	1	ong	0	no	PED22M29	22	M	2021-10-29_23h14.43.254	THAI_DOC	2021.2.3	Win32	59.74786401	0	87	87	87	1
m	1	1.0762						ADOLTO	np	7	0	baseline	0	nonparola	2	ong	0	no	PED22M29	22	M	2021-10-29_23h14.43.254	THAI_DOC	2021.2.3	Win32	59.74786401	0	88	88	88	1
z	1	0.8603						UTENTE	p	6	34	baseline	0	parola	1	ong	0	no	PED22M29	22	M	2021-10-29_23h14.43.254	THAI_DOC	2021.2.3	Win32	59.74786401	0	89	89	89	1
m	1	0.7872						CIPELLA	np	7	0	baseline	500	nonparola	2	ong	0	no	PED22M29	22	M	2021-10-29_23h14.43.254	THAI_DOC	2021.2.3	Win32	59.74786401	0	90	90	90	1
z	1	1.0597						GINEPRO	p	7	10	baseline	0	parola	1	ong	0	no	PED22M29	22	M	2021-10-29_23h14.43.254	THAI_DOC	2021.2.3	Win32	59.74786401	0	91	91	91	1
m	1	0.8269						NONATO	np	6	0	baseline	500	nonparola	2	ong	0	no	PED22M29	22	M	2021-10-29_23h14.43.254	THAI_DOC	2021.2.3	Win32	59.74786401	0	92	92	92	1
z	1	0.5537						CALICE	p	6	10	baseline	0	parola	1	ong	0	no	PED22M29	22	M	2021-10-29_23h14.43.254	THAI_DOC	2021.2.3	Win32	59.74786401	0	93	93	93	1
z	1	1.0051						TORACE	p	6	31	baseline	250	parola	1	ong	0	no	PED22M29	22	M	2021-10-29_23h14.43.254	THAI_DOC	2021.2.3	Win32	59.74786401	0	94	94	94	1
m	0	1.7849						REDINE	p	6	8	baseline	500	parola	1	ong	0	no	PED22M29	22	M	2021-10-29_23h14.43.254	THAI_DOC	2021.2.3	Win32	59.74786401	0	95	95	95	1
z	1	0.8108						GOMITO	p	6	35	baseline	0	parola	1	ong	0	no	PED22M29	22	M	2021-10-29_23h14.43.254	THAI_DOC	2021.2.3	Win32	59.74786401	0	96	96	96	1
	0							INGENSO	np	7	0	baseline	500	nonparola	2	ong	0	no	PED22M29	22	M	2021-10-29_23h14.43.254	THAI_DOC	2021.2.3	Win32	59.74786401	0	97	97	97	1
m	1	1.0394						COVALLO	np	7	0	baseline	250	nonparola	2	ong	0	no	PED22M29	22	M	2021-10-29_23h14.43.254	THAI_DOC	2021.2.3	Win32	59.74786401	0	98	98	98	1
z	1	0.774						MONACO	p	6	24	baseline	250	parola	1	ong	0	no	PED22M29	22	M	2021-10-29_23h14.43.254	THAI_DOC	2021.2.3	Win32	59.74786401	0	99	99	99	1
z	1	1.364						DILUVIO	p	7	34	monitoring	0	parola	1	ong	0	no	PED22M29	22	M	2021-10-29_23h14.43.254	THAI_DOC	2021.2.3	Win32	59.74786401						0	0	0	0	1
	0							PADATO	np	6	0	monitoring	250	nonparola	2	ong	0	no	PED22M29	22	M	2021-10-29_23h14.43.254	THAI_DOC	2021.2.3	Win32	59.74786401						0	1	1	1	1
z	1	1.0439						STIVALE	p	7	10	monitoring	0	parola	1	ong	0	no	PED22M29	22	M	2021-10-29_23h14.43.254	THAI_DOC	2021.2.3	Win32	59.74786401						0	2	2	2	1
z	0	1.3914						BAMMINO	np	7	0	monitoring	0	nonparola	2	ong	0	no	PED22M29	22	M	2021-10-29_23h14.43.254	THAI_DOC	2021.2.3	Win32	59.74786401						0	3	3	3	1
m	1	1.7672						NUDOLA	np	6	0	monitoring	250	nonparola	2	ong	0	no	PED22M29	22	M	2021-10-29_23h14.43.254	THAI_DOC	2021.2.3	Win32	59.74786401						0	4	4	4	1
m	0	1.6139						ZAMPINO	p	7	6	monitoring	500	parola	1	ong	0	no	PED22M29	22	M	2021-10-29_23h14.43.254	THAI_DOC	2021.2.3	Win32	59.74786401						0	5	5	5	1
z	1	0.9506						CALDAIA	p	7	12	monitoring	250	parola	1	ong	0	no	PED22M29	22	M	2021-10-29_23h14.43.254	THAI_DOC	2021.2.3	Win32	59.74786401						0	6	6	6	1
	0							FULGINE	np	7	0	monitoring	0	nonparola	2	ong	0	no	PED22M29	22	M	2021-10-29_23h14.43.254	THAI_DOC	2021.2.3	Win32	59.74786401						0	7	7	7	1
z	1	0.8894						URANIO	p	6	9	monitoring	250	parola	1	ong	0	no	PED22M29	22	M	2021-10-29_23h14.43.254	THAI_DOC	2021.2.3	Win32	59.74786401						0	8	8	8	1
m	1	1.2813						APISSO	np	6	0	monitoring	500	nonparola	2	ong	0	no	PED22M29	22	M	2021-10-29_23h14.43.254	THAI_DOC	2021.2.3	Win32	59.74786401						0	9	9	9	1
l	1	0.7995						CAGERMA	np	7	0	monitoring	0	l	2	pmcue	0	no	PED22M29	22	M	2021-10-29_23h14.43.254	THAI_DOC	2021.2.3	Win32	59.74786401						0	10	10	10	1
m	0	1.5934						TAZZINA	p	7	10	monitoring	250	parola	1	ong	0	no	PED22M29	22	M	2021-10-29_23h14.43.254	THAI_DOC	2021.2.3	Win32	59.74786401						0	11	11	11	1
z	1	1.2851						VAPORE	p	6	40	monitoring	0	parola	1	ong	0	no	PED22M29	22	M	2021-10-29_23h14.43.254	THAI_DOC	2021.2.3	Win32	59.74786401						0	12	12	12	1
m	1	1.0299						FEDORE	np	6	0	monitoring	250	nonparola	2	ong	0	no	PED22M29	22	M	2021-10-29_23h14.43.254	THAI_DOC	2021.2.3	Win32	59.74786401						0	13	13	13	1
z	1	1.1699						MONTONE	p	7	8	monitoring	250	parola	1	ong	0	no	PED22M29	22	M	2021-10-29_23h14.43.254	THAI_DOC	2021.2.3	Win32	59.74786401						0	14	14	14	1
z	0	0.9739						CANEZZA	np	7	0	monitoring	0	nonparola	2	ong	0	no	PED22M29	22	M	2021-10-29_23h14.43.254	THAI_DOC	2021.2.3	Win32	59.74786401						0	15	15	15	1
m	1	1.3491						RAGINA	np	6	0	monitoring	250	nonparola	2	ong	0	no	PED22M29	22	M	2021-10-29_23h14.43.254	THAI_DOC	2021.2.3	Win32	59.74786401						0	16	16	16	1
z	1	1.139						AGNELLO	p	7	17	monitoring	250	parola	1	ong	0	no	PED22M29	22	M	2021-10-29_23h14.43.254	THAI_DOC	2021.2.3	Win32	59.74786401						0	17	17	17	1
m	1	0.9097						PINARIO	np	7	0	monitoring	250	nonparola	2	ong	0	no	PED22M29	22	M	2021-10-29_23h14.43.254	THAI_DOC	2021.2.3	Win32	59.74786401						0	18	18	18	1
m	1	1.4721						INDANO	np	6	0	monitoring	500	nonparola	2	ong	0	no	PED22M29	22	M	2021-10-29_23h14.43.254	THAI_DOC	2021.2.3	Win32	59.74786401						0	19	19	19	1
m	0	1.2782						BISTURI	p	7	8	monitoring	250	parola	1	ong	0	no	PED22M29	22	M	2021-10-29_23h14.43.254	THAI_DOC	2021.2.3	Win32	59.74786401						0	20	20	20	1
m	1	1.1486						SECONTO	np	7	0	monitoring	250	nonparola	2	ong	0	no	PED22M29	22	M	2021-10-29_23h14.43.254	THAI_DOC	2021.2.3	Win32	59.74786401						0	21	21	21	1
l	1	0.9404						POMATA	p	6	0	monitoring	500	l	1	pmcue	0	no	PED22M29	22	M	2021-10-29_23h14.43.254	THAI_DOC	2021.2.3	Win32	59.74786401						0	22	22	22	1
m	1	1.0496						UMETTA	np	6	0	monitoring	250	nonparola	2	ong	0	no	PED22M29	22	M	2021-10-29_23h14.43.254	THAI_DOC	2021.2.3	Win32	59.74786401						0	23	23	23	1
z	1	0.9136						FRUSCIO	p	7	9	monitoring	0	parola	1	ong	0	no	PED22M29	22	M	2021-10-29_23h14.43.254	THAI_DOC	2021.2.3	Win32	59.74786401						0	24	24	24	1
z	1	1.1839						ORDIGNO	p	7	15	monitoring	250	parola	1	ong	0	no	PED22M29	22	M	2021-10-29_23h14.43.254	THAI_DOC	2021.2.3	Win32	59.74786401						0	25	25	25	1
m	1	1.7704						METALO	np	6	0	monitoring	0	nonparola	2	ong	0	no	PED22M29	22	M	2021-10-29_23h14.43.254	THAI_DOC	2021.2.3	Win32	59.74786401						0	26	26	26	1
z	0	1.4028						GAVERA	np	6	0	monitoring	500	nonparola	2	ong	0	no	PED22M29	22	M	2021-10-29_23h14.43.254	THAI_DOC	2021.2.3	Win32	59.74786401						0	27	27	27	1
m	0	1.0827						INSERTO	p	7	9	monitoring	0	parola	1	ong	0	no	PED22M29	22	M	2021-10-29_23h14.43.254	THAI_DOC	2021.2.3	Win32	59.74786401						0	28	28	28	1
z	1	1.6816						VICARIO	p	7	9	monitoring	500	parola	1	ong	0	no	PED22M29	22	M	2021-10-29_23h14.43.254	THAI_DOC	2021.2.3	Win32	59.74786401						0	29	29	29	1
m	1	1.1673						ACENDA	np	6	0	monitoring	0	nonparola	2	ong	0	no	PED22M29	22	M	2021-10-29_23h14.43.254	THAI_DOC	2021.2.3	Win32	59.74786401						0	30	30	30	1
m	0	1.0322						DECADE	p	6	7	monitoring	0	parola	1	ong	0	no	PED22M29	22	M	2021-10-29_23h14.43.254	THAI_DOC	2021.2.3	Win32	59.74786401						0	31	31	31	1
m	1	1.335						PALETE	np	6	0	monitoring	500	nonparola	2	ong	0	no	PED22M29	22	M	2021-10-29_23h14.43.254	THAI_DOC	2021.2.3	Win32	59.74786401						0	32	32	32	1
z	1	1.2657						SENAPE	p	6	17	monitoring	500	parola	1	ong	0	no	PED22M29	22	M	2021-10-29_23h14.43.254	THAI_DOC	2021.2.3	Win32	59.74786401						0	33	33	33	1
m	1	0.9568						TENTONO	np	7	0	monitoring	0	nonparola	2	ong	0	no	PED22M29	22	M	2021-10-29_23h14.43.254	THAI_DOC	2021.2.3	Win32	59.74786401						0	34	34	34	1
l	1	0.9409						MANICO	p	6	12	monitoring	0	l	1	pmcue	0	no	PED22M29	22	M	2021-10-29_23h14.43.254	THAI_DOC	2021.2.3	Win32	59.74786401						0	35	35	35	1
z	1	1.6966						GETTONE	p	7	5	monitoring	250	parola	1	ong	0	no	PED22M29	22	M	2021-10-29_23h14.43.254	THAI_DOC	2021.2.3	Win32	59.74786401						0	36	36	36	1
m	1	1.2868						CALERA	np	6	0	monitoring	500	nonparola	2	ong	0	no	PED22M29	22	M	2021-10-29_23h14.43.254	THAI_DOC	2021.2.3	Win32	59.74786401						0	37	37	37	1
z	1	1.1074						USTIONE	p	7	20	monitoring	500	parola	1	ong	0	no	PED22M29	22	M	2021-10-29_23h14.43.254	THAI_DOC	2021.2.3	Win32	59.74786401						0	38	38	38	1
z	1	1.9693						LEGNAME	p	7	7	monitoring	0	parola	1	ong	0	no	PED22M29	22	M	2021-10-29_23h14.43.254	THAI_DOC	2021.2.3	Win32	59.74786401						0	39	39	39	1
m	1	1.085						MODIVO	np	6	0	monitoring	0	nonparola	2	ong	0	no	PED22M29	22	M	2021-10-29_23h14.43.254	THAI_DOC	2021.2.3	Win32	59.74786401						0	40	40	40	1
z	1	1.1646						RADURA	p	6	9	monitoring	0	parola	1	ong	0	no	PED22M29	22	M	2021-10-29_23h14.43.254	THAI_DOC	2021.2.3	Win32	59.74786401						0	41	41	41	1
m	1	0.9132						TUANTO	np	6	0	monitoring	250	nonparola	2	ong	0	no	PED22M29	22	M	2021-10-29_23h14.43.254	THAI_DOC	2021.2.3	Win32	59.74786401						0	42	42	42	1
z	1	0.8602						PICCONE	p	7	11	monitoring	0	parola	1	ong	0	no	PED22M29	22	M	2021-10-29_23h14.43.254	THAI_DOC	2021.2.3	Win32	59.74786401						0	43	43	43	1
m	1	1.339						LACREME	np	7	0	monitoring	250	nonparola	2	ong	0	no	PED22M29	22	M	2021-10-29_23h14.43.254	THAI_DOC	2021.2.3	Win32	59.74786401						0	44	44	44	1
m	1	1.0827						DILITTA	np	7	0	monitoring	500	nonparola	2	ong	0	no	PED22M29	22	M	2021-10-29_23h14.43.254	THAI_DOC	2021.2.3	Win32	59.74786401						0	45	45	45	1
m	0	1.3172						TOMANTE	np	7	0	monitoring	0	l	2	pmcue	0	no	PED22M29	22	M	2021-10-29_23h14.43.254	THAI_DOC	2021.2.3	Win32	59.74786401						0	46	46	46	1
z	1	1.0638						OTTONE	p	6	17	monitoring	500	parola	1	ong	0	no	PED22M29	22	M	2021-10-29_23h14.43.254	THAI_DOC	2021.2.3	Win32	59.74786401						0	47	47	47	1
m	0	1.2131						GAZEBO	p	6	8	monitoring	0	parola	1	ong	0	no	PED22M29	22	M	2021-10-29_23h14.43.254	THAI_DOC	2021.2.3	Win32	59.74786401						0	48	48	48	1
m	1	1.1303						NENICO	np	6	0	monitoring	250	nonparola	2	ong	0	no	PED22M29	22	M	2021-10-29_23h14.43.254	THAI_DOC	2021.2.3	Win32	59.74786401						0	49	49	49	1
z	1	1.0933						ARPIONE	p	7	12	monitoring	250	parola	1	ong	0	no	PED22M29	22	M	2021-10-29_23h14.43.254	THAI_DOC	2021.2.3	Win32	59.74786401						0	50	50	50	1
m	1	1.949						VANIGIA	np	7	0	monitoring	500	nonparola	2	ong	0	no	PED22M29	22	M	2021-10-29_23h14.43.254	THAI_DOC	2021.2.3	Win32	59.74786401						0	51	51	51	1
m	1	1.2418						EBLISSE	np	7	0	monitoring	0	nonparola	2	ong	0	no	PED22M29	22	M	2021-10-29_23h14.43.254	THAI_DOC	2021.2.3	Win32	59.74786401						0	52	52	52	1
m	0	1.147						CARTINA	p	7	13	monitoring	250	parola	1	ong	0	no	PED22M29	22	M	2021-10-29_23h14.43.254	THAI_DOC	2021.2.3	Win32	59.74786401						0	53	53	53	1
m	1	0.9004						TECITA	np	6	0	monitoring	500	nonparola	2	ong	0	no	PED22M29	22	M	2021-10-29_23h14.43.254	THAI_DOC	2021.2.3	Win32	59.74786401						0	54	54	54	1
z	1	1.0538						FELINO	p	6	9	monitoring	500	parola	1	ong	0	no	PED22M29	22	M	2021-10-29_23h14.43.254	THAI_DOC	2021.2.3	Win32	59.74786401						0	55	55	55	1
z	0	1.2892						GINEVRO	np	7	0	monitoring	250	nonparola	2	ong	0	no	PED22M29	22	M	2021-10-29_23h14.43.254	THAI_DOC	2021.2.3	Win32	59.74786401						0	56	56	56	1
m	1	0.8385						ELANCO	np	6	0	monitoring	250	nonparola	2	ong	0	no	PED22M29	22	M	2021-10-29_23h14.43.254	THAI_DOC	2021.2.3	Win32	59.74786401						0	57	57	57	1
z	1	0.9556						BIDONE	p	6	13	monitoring	0	parola	1	ong	0	no	PED22M29	22	M	2021-10-29_23h14.43.254	THAI_DOC	2021.2.3	Win32	59.74786401						0	58	58	58	1
z	1	1.0482						LEMURE	p	6	3	monitoring	500	parola	1	ong	0	no	PED22M29	22	M	2021-10-29_23h14.43.254	THAI_DOC	2021.2.3	Win32	59.74786401						0	59	59	59	1
l	1	1.0338						SAGOMA	p	6	0	monitoring	250	l	1	pmcue	0	no	PED22M29	22	M	2021-10-29_23h14.43.254	THAI_DOC	2021.2.3	Win32	59.74786401						0	60	60	60	1
z	1	1.3315						REPERTO	p	7	7	monitoring	0	parola	1	ong	0	no	PED22M29	22	M	2021-10-29_23h14.43.254	THAI_DOC	2021.2.3	Win32	59.74786401						0	61	61	61	1
m	1	0.8569						MIDULLO	np	7	0	monitoring	250	nonparola	2	ong	0	no	PED22M29	22	M	2021-10-29_23h14.43.254	THAI_DOC	2021.2.3	Win32	59.74786401						0	62	62	62	1
l	0	1.7483						DANNOLA	np	7	0	monitoring	500	nonparola	2	ong	0	no	PED22M29	22	M	2021-10-29_23h14.43.254	THAI_DOC	2021.2.3	Win32	59.74786401						0	63	63	63	1
m	0	1.0935						ORFANO	p	6	9	monitoring	500	parola	1	ong	0	no	PED22M29	22	M	2021-10-29_23h14.43.254	THAI_DOC	2021.2.3	Win32	59.74786401						0	64	64	64	1
m	1	1.8466						BANENA	np	6	0	monitoring	250	nonparola	2	ong	0	no	PED22M29	22	M	2021-10-29_23h14.43.254	THAI_DOC	2021.2.3	Win32	59.74786401						0	65	65	65	1
m	1	1.0523						FERPATA	np	7	0	monitoring	0	nonparola	2	ong	0	no	PED22M29	22	M	2021-10-29_23h14.43.254	THAI_DOC	2021.2.3	Win32	59.74786401						0	66	66	66	1
z	1	0.908						NEURONE	p	7	11	monitoring	250	parola	1	ong	0	no	PED22M29	22	M	2021-10-29_23h14.43.254	THAI_DOC	2021.2.3	Win32	59.74786401						0	67	67	67	1
m	1	1.5499						LATTERA	np	7	0	monitoring	500	nonparola	2	ong	0	no	PED22M29	22	M	2021-10-29_23h14.43.254	THAI_DOC	2021.2.3	Win32	59.74786401						0	68	68	68	1
m	1	1.4868						GESIONE	np	7	0	monitoring	500	nonparola	2	ong	0	no	PED22M29	22	M	2021-10-29_23h14.43.254	THAI_DOC	2021.2.3	Win32	59.74786401						0	69	69	69	1
m	0	1.4972						PEDANA	p	6	18	monitoring	500	parola	1	ong	0	no	PED22M29	22	M	2021-10-29_23h14.43.254	THAI_DOC	2021.2.3	Win32	59.74786401						0	70	70	70	1
l	1	0.7913						MACIATA	np	7	0	monitoring	500	l	2	pmcue	0	no	PED22M29	22	M	2021-10-29_23h14.43.254	THAI_DOC	2021.2.3	Win32	59.74786401						0	71	71	71	1
m	1	0.86						FIOLINO	np	7	0	monitoring	250	nonparola	2	ong	0	no	PED22M29	22	M	2021-10-29_23h14.43.254	THAI_DOC	2021.2.3	Win32	59.74786401						0	72	72	72	1
z	1	1.2482						INGORGO	p	7	16	monitoring	0	parola	1	ong	0	no	PED22M29	22	M	2021-10-29_23h14.43.254	THAI_DOC	2021.2.3	Win32	59.74786401						0	73	73	73	1
m	1	1.347						IMPORO	np	6	0	monitoring	250	nonparola	2	ong	0	no	PED22M29	22	M	2021-10-29_23h14.43.254	THAI_DOC	2021.2.3	Win32	59.74786401						0	74	74	74	1
z	1	0.8699						NOBILE	p	6	29	monitoring	500	parola	1	ong	0	no	PED22M29	22	M	2021-10-29_23h14.43.254	THAI_DOC	2021.2.3	Win32	59.74786401						0	75	75	75	1
z	1	1.5795						MINIERA	p	7	19	monitoring	500	parola	1	ong	0	no	PED22M29	22	M	2021-10-29_23h14.43.254	THAI_DOC	2021.2.3	Win32	59.74786401						0	76	76	76	1
m	1	0.9006						ALLARVE	np	7	0	monitoring	500	nonparola	2	ong	0	no	PED22M29	22	M	2021-10-29_23h14.43.254	THAI_DOC	2021.2.3	Win32	59.74786401						0	77	77	77	1
m	1	1.0512						DIBANO	np	6	0	monitoring	250	nonparola	2	ong	0	no	PED22M29	22	M	2021-10-29_23h14.43.254	THAI_DOC	2021.2.3	Win32	59.74786401						0	78	78	78	1
m	0	1.0862						FAGOTTO	p	7	7	monitoring	0	parola	1	ong	0	no	PED22M29	22	M	2021-10-29_23h14.43.254	THAI_DOC	2021.2.3	Win32	59.74786401						0	79	79	79	1
z	1	0.8409						PALUDE	p	6	13	monitoring	0	parola	1	ong	0	no	PED22M29	22	M	2021-10-29_23h14.43.254	THAI_DOC	2021.2.3	Win32	59.74786401						0	80	80	80	1
m	1	0.8705						MUDINO	np	6	0	monitoring	500	nonparola	2	ong	0	no	PED22M29	22	M	2021-10-29_23h14.43.254	THAI_DOC	2021.2.3	Win32	59.74786401						0	81	81	81	1
m	1	0.7864						ESTEBA	np	6	0	monitoring	500	nonparola	2	ong	0	no	PED22M29	22	M	2021-10-29_23h14.43.254	THAI_DOC	2021.2.3	Win32	59.74786401						0	82	82	82	1
z	0	1.174						MANTIDE	p	7	9	monitoring	250	l	1	pmcue	0	no	PED22M29	22	M	2021-10-29_23h14.43.254	THAI_DOC	2021.2.3	Win32	59.74786401						0	83	83	83	1
z	1	1.1836						UVETTA	p	6	11	monitoring	500	parola	1	ong	0	no	PED22M29	22	M	2021-10-29_23h14.43.254	THAI_DOC	2021.2.3	Win32	59.74786401						0	84	84	84	1
m	0	1.1973						ESILIO	p	6	41	monitoring	250	parola	1	ong	0	no	PED22M29	22	M	2021-10-29_23h14.43.254	THAI_DOC	2021.2.3	Win32	59.74786401						0	85	85	85	1
m	1	0.9081						RECRUTA	np	7	0	monitoring	500	nonparola	2	ong	0	no	PED22M29	22	M	2021-10-29_23h14.43.254	THAI_DOC	2021.2.3	Win32	59.74786401						0	86	86	86	1
z	1	0.8502						TIMONE	p	7	31	monitoring	250	parola	1	ong	0	no	PED22M29	22	M	2021-10-29_23h14.43.254	THAI_DOC	2021.2.3	Win32	59.74786401						0	87	87	87	1
z	1	0.7985						CAVOLO	p	6	13	monitoring	0	parola	1	ong	0	no	PED22M29	22	M	2021-10-29_23h14.43.254	THAI_DOC	2021.2.3	Win32	59.74786401						0	88	88	88	1
z	0	1.2798						NOTTARE	np	7	0	monitoring	500	nonparola	2	ong	0	no	PED22M29	22	M	2021-10-29_23h14.43.254	THAI_DOC	2021.2.3	Win32	59.74786401						0	89	89	89	1
	0							LICHENE	p	7	7	monitoring	0	parola	1	ong	0	no	PED22M29	22	M	2021-10-29_23h14.43.254	THAI_DOC	2021.2.3	Win32	59.74786401						0	90	90	90	1
m	1	1.0374						PUSTINO	np	7	0	monitoring	500	nonparola	2	ong	0	no	PED22M29	22	M	2021-10-29_23h14.43.254	THAI_DOC	2021.2.3	Win32	59.74786401						0	91	91	91	1
m	0	1.1702						MULINO	p	6	7	monitoring	0	parola	1	ong	0	no	PED22M29	22	M	2021-10-29_23h14.43.254	THAI_DOC	2021.2.3	Win32	59.74786401						0	92	92	92	1
m	1	0.8951						VAROLO	np	6	0	monitoring	0	nonparola	2	ong	0	no	PED22M29	22	M	2021-10-29_23h14.43.254	THAI_DOC	2021.2.3	Win32	59.74786401						0	93	93	93	1
l	1	0.9064						ENIGMA	p	6	9	monitoring	500	l	1	pmcue	0	no	PED22M29	22	M	2021-10-29_23h14.43.254	THAI_DOC	2021.2.3	Win32	59.74786401						0	94	94	94	1
m	0	1.4096						NARICE	p	6	15	monitoring	250	parola	1	ong	0	no	PED22M29	22	M	2021-10-29_23h14.43.254	THAI_DOC	2021.2.3	Win32	59.74786401						0	95	95	95	1
m	1	0.7491						CAVIDE	np	6	0	monitoring	500	nonparola	2	ong	0	no	PED22M29	22	M	2021-10-29_23h14.43.254	THAI_DOC	2021.2.3	Win32	59.74786401						0	96	96	96	1
m	1	0.8344						VOLACE	np	6	0	monitoring	0	nonparola	2	ong	0	no	PED22M29	22	M	2021-10-29_23h14.43.254	THAI_DOC	2021.2.3	Win32	59.74786401						0	97	97	97	1
z	0	0.8866						SADICE	np	6	0	monitoring	0	nonparola	2	ong	0	no	PED22M29	22	M	2021-10-29_23h14.43.254	THAI_DOC	2021.2.3	Win32	59.74786401						0	98	98	98	1
z	1	1.3525						VORTICE	p	7	14	monitoring	250	parola	1	ong	0	no	PED22M29	22	M	2021-10-29_23h14.43.254	THAI_DOC	2021.2.3	Win32	59.74786401						0	99	99	99	1
																			PED22M29	22	M	2021-10-29_23h14.43.254	THAI_DOC	2021.2.3	Win32	59.74786401											y	1	10.8401	n	1	4.3607	n	1	2.047
