# Supplementary material for: Thinking about it: the impact of COVID-19-related stimuli on prospective memory
Source: PeerJ. 2023 Nov 16;11:e16389. doi: 10.7717/peerj.16389 (PMC10657566; doi:10.7717/peerj.16389)
Supplement: Supplemental Information 4 — The raw data from both the task and the questionnaire. Both folders are divided in the three conditions (COV, DOC, and NEGA) depending on the presented video clip. [file peerj-11-16389-s004.zip › Data/RAW_Data_Task/DOC_version/SB22F12_doc.csv]

trial_key.keys	trial_key.corr	trial_key.rt	trials_loop_practice.thisRepN	trials_loop_practice.thisTrialN	trials_loop_practice.thisN	trials_loop_practice.thisIndex	trials_loop_practice.ran	stimolo	parolanonparola	lunghezza	frequenza	blocco	jitter	rispcorr	StimTrig	stim_type	stimulus_after	underline	ID_Soggetto*	Età*	Sesso	date	expName	psychopyVersion	OS	frameRate	trials_loop_baseline.thisRepN	trials_loop_baseline.thisTrialN	trials_loop_baseline.thisN	trials_loop_baseline.thisIndex	trials_loop_baseline.ran	trials_loop_attention.thisRepN	trials_loop_attention.thisTrialN	trials_loop_attention.thisN	trials_loop_attention.thisIndex	trials_loop_attention.ran	neutral1_key.keys	neutral1_key.corr	neutral1_key.rt	neutral1_key_2.keys	neutral1_key_2.corr	neutral1_key_2.rt	neutral1_key_3.keys	neutral1_key_3.corr	neutral1_key_3.rt
m	0	1.5867	0	0	0	0	1	ARANCIA	p	7	31	practice	500	parola	1	ong	0	no	SB22F12	22	F	2021-10-12_15h13.24.434	THAI_DOC	2021.2.3	Win32	60.33546519
	0		0	1	1	1	1	RECINA	np	6	0	practice	500	nonparola	2	ong	0	no	SB22F12	22	F	2021-10-12_15h13.24.434	THAI_DOC	2021.2.3	Win32	60.33546519
z	0	1.7162	0	2	2	2	1	TUCCANA	np	7	0	practice	250	nonparola	2	ong	0	no	SB22F12	22	F	2021-10-12_15h13.24.434	THAI_DOC	2021.2.3	Win32	60.33546519
m	0	1.3098	0	3	3	3	1	PETTINE	p	7	1	practice	0	parola	1	ong	0	no	SB22F12	22	F	2021-10-12_15h13.24.434	THAI_DOC	2021.2.3	Win32	60.33546519
z	0	1.7473	0	4	4	4	1	INFITO	np	6	0	practice	500	nonparola	2	ong	0	no	SB22F12	22	F	2021-10-12_15h13.24.434	THAI_DOC	2021.2.3	Win32	60.33546519
m	0	1.1082	0	5	5	5	1	GIUDICE	p	7	374	practice	500	parola	1	ong	0	no	SB22F12	22	F	2021-10-12_15h13.24.434	THAI_DOC	2021.2.3	Win32	60.33546519
m	0	1.1118	0	6	6	6	1	VOLANTE	p	7	89	practice	0	parola	1	ong	0	no	SB22F12	22	F	2021-10-12_15h13.24.434	THAI_DOC	2021.2.3	Win32	60.33546519
z	0	0.669	0	7	7	7	1	CUBELA	np	6	0	practice	250	nonparola	2	ong	0	no	SB22F12	22	F	2021-10-12_15h13.24.434	THAI_DOC	2021.2.3	Win32	60.33546519
	0		0	8	8	8	1	LUGGINE	np	7	0	practice	0	nonparola	2	ong	0	no	SB22F12	22	F	2021-10-12_15h13.24.434	THAI_DOC	2021.2.3	Win32	60.33546519
m	0	0.5978	0	9	9	9	1	DISEGNO	p	7	201	practice	0	parola	1	ong	0	no	SB22F12	22	F	2021-10-12_15h13.24.434	THAI_DOC	2021.2.3	Win32	60.33546519
z	1	0.7831						RELITTO	p	7	8	baseline	500	parola	1	ong	0	no	SB22F12	22	F	2021-10-12_15h13.24.434	THAI_DOC	2021.2.3	Win32	60.33546519	0	0	0	0	1
z	1	0.9902						GERANIO	p	7	12	baseline	250	parola	1	ong	0	no	SB22F12	22	F	2021-10-12_15h13.24.434	THAI_DOC	2021.2.3	Win32	60.33546519	0	1	1	1	1
m	1	0.932						VANANGA	np	7	0	baseline	0	nonparola	2	ong	0	no	SB22F12	22	F	2021-10-12_15h13.24.434	THAI_DOC	2021.2.3	Win32	60.33546519	0	2	2	2	1
z	1	0.942						NATICA	p	6	5	baseline	250	parola	1	ong	0	no	SB22F12	22	F	2021-10-12_15h13.24.434	THAI_DOC	2021.2.3	Win32	60.33546519	0	3	3	3	1
m	1	0.6445						USTELLO	np	7	0	baseline	500	nonparola	2	ong	0	no	SB22F12	22	F	2021-10-12_15h13.24.434	THAI_DOC	2021.2.3	Win32	60.33546519	0	4	4	4	1
z	1	0.6086						METANO	p	6	17	baseline	250	parola	1	ong	0	no	SB22F12	22	F	2021-10-12_15h13.24.434	THAI_DOC	2021.2.3	Win32	60.33546519	0	5	5	5	1
m	1	0.9562						FIURIA	np	6	0	baseline	500	nonparola	2	ong	0	no	SB22F12	22	F	2021-10-12_15h13.24.434	THAI_DOC	2021.2.3	Win32	60.33546519	0	6	6	6	1
z	1	0.8686						SUGHERO	p	7	5	baseline	250	parola	1	ong	0	no	SB22F12	22	F	2021-10-12_15h13.24.434	THAI_DOC	2021.2.3	Win32	60.33546519	0	7	7	7	1
m	1	0.9881						PIROTA	np	6	0	baseline	250	nonparola	2	ong	0	no	SB22F12	22	F	2021-10-12_15h13.24.434	THAI_DOC	2021.2.3	Win32	60.33546519	0	8	8	8	1
m	1	0.6846						BAMBORA	np	7	0	baseline	0	nonparola	2	ong	0	no	SB22F12	22	F	2021-10-12_15h13.24.434	THAI_DOC	2021.2.3	Win32	60.33546519	0	9	9	9	1
z	1	0.9075						PETALO	p	6	27	baseline	250	parola	1	ong	0	no	SB22F12	22	F	2021-10-12_15h13.24.434	THAI_DOC	2021.2.3	Win32	60.33546519	0	10	10	10	1
z	1	0.882						ELMETTO	p	7	5	baseline	0	parola	1	ong	0	no	SB22F12	22	F	2021-10-12_15h13.24.434	THAI_DOC	2021.2.3	Win32	60.33546519	0	11	11	11	1
m	1	1.5629						DOBILE	np	6	0	baseline	250	nonparola	2	ong	0	no	SB22F12	22	F	2021-10-12_15h13.24.434	THAI_DOC	2021.2.3	Win32	60.33546519	0	12	12	12	1
m	0	1.1473						BAVERO	p	6	7	baseline	0	parola	1	ong	0	no	SB22F12	22	F	2021-10-12_15h13.24.434	THAI_DOC	2021.2.3	Win32	60.33546519	0	13	13	13	1
z	1	0.7735						VALENZA	p	7	10	baseline	500	parola	1	ong	0	no	SB22F12	22	F	2021-10-12_15h13.24.434	THAI_DOC	2021.2.3	Win32	60.33546519	0	14	14	14	1
m	1	0.9824						ORDONE	np	6	0	baseline	250	nonparola	2	ong	0	no	SB22F12	22	F	2021-10-12_15h13.24.434	THAI_DOC	2021.2.3	Win32	60.33546519	0	15	15	15	1
m	1	1.0552						TERPONE	np	7	0	baseline	250	nonparola	2	ong	0	no	SB22F12	22	F	2021-10-12_15h13.24.434	THAI_DOC	2021.2.3	Win32	60.33546519	0	16	16	16	1
z	1	1.9211						INCHINO	p	7	10	baseline	250	parola	1	ong	0	no	SB22F12	22	F	2021-10-12_15h13.24.434	THAI_DOC	2021.2.3	Win32	60.33546519	0	17	17	17	1
z	1	0.7702						ETTARO	p	6	31	baseline	0	parola	1	ong	0	no	SB22F12	22	F	2021-10-12_15h13.24.434	THAI_DOC	2021.2.3	Win32	60.33546519	0	18	18	18	1
m	1	0.7143						LUVACA	np	6	0	baseline	250	nonparola	2	ong	0	no	SB22F12	22	F	2021-10-12_15h13.24.434	THAI_DOC	2021.2.3	Win32	60.33546519	0	19	19	19	1
z	1	1.2313						DUETTO	p	6	23	baseline	500	parola	1	ong	0	no	SB22F12	22	F	2021-10-12_15h13.24.434	THAI_DOC	2021.2.3	Win32	60.33546519	0	20	20	20	1
m	1	0.9276						PUPILE	np	6	0	baseline	250	nonparola	2	ong	0	no	SB22F12	22	F	2021-10-12_15h13.24.434	THAI_DOC	2021.2.3	Win32	60.33546519	0	21	21	21	1
m	1	0.9173						STOVACO	np	7	0	baseline	0	nonparola	2	ong	0	no	SB22F12	22	F	2021-10-12_15h13.24.434	THAI_DOC	2021.2.3	Win32	60.33546519	0	22	22	22	1
z	1	1.5454						BARILE	p	6	7	baseline	500	parola	1	ong	0	no	SB22F12	22	F	2021-10-12_15h13.24.434	THAI_DOC	2021.2.3	Win32	60.33546519	0	23	23	23	1
m	1	0.8182						RANAIO	np	6	0	baseline	250	nonparola	2	ong	0	no	SB22F12	22	F	2021-10-12_15h13.24.434	THAI_DOC	2021.2.3	Win32	60.33546519	0	24	24	24	1
z	1	0.6296						CAVERNA	p	7	14	baseline	250	parola	1	ong	0	no	SB22F12	22	F	2021-10-12_15h13.24.434	THAI_DOC	2021.2.3	Win32	60.33546519	0	25	25	25	1
z	0	0.6727						ROTOIA	np	7	0	baseline	500	nonparola	2	ong	0	no	SB22F12	22	F	2021-10-12_15h13.24.434	THAI_DOC	2021.2.3	Win32	60.33546519	0	26	26	26	1
z	1	1.5502						ALTURA	p	6	8	baseline	500	parola	1	ong	0	no	SB22F12	22	F	2021-10-12_15h13.24.434	THAI_DOC	2021.2.3	Win32	60.33546519	0	27	27	27	1
z	1	0.8336						DIPINTO	p	7	21	baseline	0	parola	1	ong	0	no	SB22F12	22	F	2021-10-12_15h13.24.434	THAI_DOC	2021.2.3	Win32	60.33546519	0	28	28	28	1
z	1	0.5197						LEGUME	p	6	11	baseline	250	parola	1	ong	0	no	SB22F12	22	F	2021-10-12_15h13.24.434	THAI_DOC	2021.2.3	Win32	60.33546519	0	29	29	29	1
m	1	0.6005						FEDINO	np	6	0	baseline	500	nonparola	2	ong	0	no	SB22F12	22	F	2021-10-12_15h13.24.434	THAI_DOC	2021.2.3	Win32	60.33546519	0	30	30	30	1
z	1	1.1548						MENSOLA	p	7	7	baseline	0	parola	1	ong	0	no	SB22F12	22	F	2021-10-12_15h13.24.434	THAI_DOC	2021.2.3	Win32	60.33546519	0	31	31	31	1
m	1	0.9547						ALCUME	np	6	0	baseline	500	nonparola	2	ong	0	no	SB22F12	22	F	2021-10-12_15h13.24.434	THAI_DOC	2021.2.3	Win32	60.33546519	0	32	32	32	1
z	1	0.9702						INNESTO	p	6	13	baseline	0	parola	1	ong	0	no	SB22F12	22	F	2021-10-12_15h13.24.434	THAI_DOC	2021.2.3	Win32	60.33546519	0	33	33	33	1
m	1	0.8435						LAVENDA	np	7	0	baseline	0	nonparola	2	ong	0	no	SB22F12	22	F	2021-10-12_15h13.24.434	THAI_DOC	2021.2.3	Win32	60.33546519	0	34	34	34	1
m	0	1.8864						SLAVINA	p	7	5	baseline	500	parola	1	ong	0	no	SB22F12	22	F	2021-10-12_15h13.24.434	THAI_DOC	2021.2.3	Win32	60.33546519	0	35	35	35	1
z	1	0.6206						ORMONE	p	6	6	baseline	500	parola	1	ong	0	no	SB22F12	22	F	2021-10-12_15h13.24.434	THAI_DOC	2021.2.3	Win32	60.33546519	0	36	36	36	1
m	1	0.7834						UMIONE	np	6	0	baseline	0	nonparola	2	ong	0	no	SB22F12	22	F	2021-10-12_15h13.24.434	THAI_DOC	2021.2.3	Win32	60.33546519	0	37	37	37	1
z	1	0.5887						SALAME	p	6	14	baseline	0	parola	1	ong	0	no	SB22F12	22	F	2021-10-12_15h13.24.434	THAI_DOC	2021.2.3	Win32	60.33546519	0	38	38	38	1
m	1	0.9786						GANDOLA	np	7	0	baseline	500	nonparola	2	ong	0	no	SB22F12	22	F	2021-10-12_15h13.24.434	THAI_DOC	2021.2.3	Win32	60.33546519	0	39	39	39	1
m	1	0.7569						DIGEGNO	np	7	0	baseline	500	nonparola	2	ong	0	no	SB22F12	22	F	2021-10-12_15h13.24.434	THAI_DOC	2021.2.3	Win32	60.33546519	0	40	40	40	1
m	1	0.8261						BACRECA	np	7	0	baseline	0	nonparola	2	ong	0	no	SB22F12	22	F	2021-10-12_15h13.24.434	THAI_DOC	2021.2.3	Win32	60.33546519	0	41	41	41	1
z	1	1.3027						RUDERE	p	6	8	baseline	250	parola	1	ong	0	no	SB22F12	22	F	2021-10-12_15h13.24.434	THAI_DOC	2021.2.3	Win32	60.33546519	0	42	42	42	1
m	1	1.0715						OSCITE	np	6	0	baseline	250	nonparola	2	ong	0	no	SB22F12	22	F	2021-10-12_15h13.24.434	THAI_DOC	2021.2.3	Win32	60.33546519	0	43	43	43	1
z	1	1.0373						NETTARE	p	7	14	baseline	500	parola	1	ong	0	no	SB22F12	22	F	2021-10-12_15h13.24.434	THAI_DOC	2021.2.3	Win32	60.33546519	0	44	44	44	1
z	0	0.6531						PENTERA	np	7	0	baseline	0	nonparola	2	ong	0	no	SB22F12	22	F	2021-10-12_15h13.24.434	THAI_DOC	2021.2.3	Win32	60.33546519	0	45	45	45	1
m	1	0.8276						NEBOZIO	np	7	0	baseline	250	nonparola	2	ong	0	no	SB22F12	22	F	2021-10-12_15h13.24.434	THAI_DOC	2021.2.3	Win32	60.33546519	0	46	46	46	1
z	1	1.4525						ZATTERA	p	7	14	baseline	500	parola	1	ong	0	no	SB22F12	22	F	2021-10-12_15h13.24.434	THAI_DOC	2021.2.3	Win32	60.33546519	0	47	47	47	1
z	1	0.9333						LAMIERA	p	7	11	baseline	500	parola	1	ong	0	no	SB22F12	22	F	2021-10-12_15h13.24.434	THAI_DOC	2021.2.3	Win32	60.33546519	0	48	48	48	1
m	1	0.8336						CULINA	np	6	0	baseline	500	nonparola	2	ong	0	no	SB22F12	22	F	2021-10-12_15h13.24.434	THAI_DOC	2021.2.3	Win32	60.33546519	0	49	49	49	1
z	1	0.7632						FALANGE	p	7	9	baseline	250	parola	1	ong	0	no	SB22F12	22	F	2021-10-12_15h13.24.434	THAI_DOC	2021.2.3	Win32	60.33546519	0	50	50	50	1
z	1	0.7936						PEDALE	p	6	16	baseline	500	parola	1	ong	0	no	SB22F12	22	F	2021-10-12_15h13.24.434	THAI_DOC	2021.2.3	Win32	60.33546519	0	51	51	51	1
m	1	1.022						METARDO	np	7	0	baseline	500	nonparola	2	ong	0	no	SB22F12	22	F	2021-10-12_15h13.24.434	THAI_DOC	2021.2.3	Win32	60.33546519	0	52	52	52	1
z	1	0.6737						EMPORIO	p	7	3	baseline	250	parola	1	ong	0	no	SB22F12	22	F	2021-10-12_15h13.24.434	THAI_DOC	2021.2.3	Win32	60.33546519	0	53	53	53	1
m	1	0.7387						TAPORE	np	6	0	baseline	0	nonparola	2	ong	0	no	SB22F12	22	F	2021-10-12_15h13.24.434	THAI_DOC	2021.2.3	Win32	60.33546519	0	54	54	54	1
z	0	0.9577						DENTIDE	np	7	0	baseline	250	nonparola	2	ong	0	no	SB22F12	22	F	2021-10-12_15h13.24.434	THAI_DOC	2021.2.3	Win32	60.33546519	0	55	55	55	1
m	1	1.1121						SEPERTO	np	7	0	baseline	500	nonparola	2	ong	0	no	SB22F12	22	F	2021-10-12_15h13.24.434	THAI_DOC	2021.2.3	Win32	60.33546519	0	56	56	56	1
z	1	0.8029						MUCOSA	p	6	6	baseline	500	parola	1	ong	0	no	SB22F12	22	F	2021-10-12_15h13.24.434	THAI_DOC	2021.2.3	Win32	60.33546519	0	57	57	57	1
m	1	0.8863						BECULLA	np	7	0	baseline	250	nonparola	2	ong	0	no	SB22F12	22	F	2021-10-12_15h13.24.434	THAI_DOC	2021.2.3	Win32	60.33546519	0	58	58	58	1
z	1	0.867						FUCINA	p	6	8	baseline	250	parola	1	ong	0	no	SB22F12	22	F	2021-10-12_15h13.24.434	THAI_DOC	2021.2.3	Win32	60.33546519	0	59	59	59	1
z	1	0.6003						ECLISSI	p	7	5	baseline	0	parola	1	ong	0	no	SB22F12	22	F	2021-10-12_15h13.24.434	THAI_DOC	2021.2.3	Win32	60.33546519	0	60	60	60	1
z	1	0.6439						TROFEO	p	6	23	baseline	250	parola	1	ong	0	no	SB22F12	22	F	2021-10-12_15h13.24.434	THAI_DOC	2021.2.3	Win32	60.33546519	0	61	61	61	1
z	1	1.3219						ROTTAME	p	7	7	baseline	0	parola	1	ong	0	no	SB22F12	22	F	2021-10-12_15h13.24.434	THAI_DOC	2021.2.3	Win32	60.33546519	0	62	62	62	1
m	1	1.2521						MENDOLO	np	7	0	baseline	500	nonparola	2	ong	0	no	SB22F12	22	F	2021-10-12_15h13.24.434	THAI_DOC	2021.2.3	Win32	60.33546519	0	63	63	63	1
m	1	0.9942						ARSINE	np	6	0	baseline	250	nonparola	2	ong	0	no	SB22F12	22	F	2021-10-12_15h13.24.434	THAI_DOC	2021.2.3	Win32	60.33546519	0	64	64	64	1
z	1	1.34						TISANA	p	6	7	baseline	0	parola	1	ong	0	no	SB22F12	22	F	2021-10-12_15h13.24.434	THAI_DOC	2021.2.3	Win32	60.33546519	0	65	65	65	1
	0							ORLINO	np	6	0	baseline	0	nonparola	2	ong	0	no	SB22F12	22	F	2021-10-12_15h13.24.434	THAI_DOC	2021.2.3	Win32	60.33546519	0	66	66	66	1
z	1	0.9284						ARINGA	p	6	9	baseline	500	parola	1	ong	0	no	SB22F12	22	F	2021-10-12_15h13.24.434	THAI_DOC	2021.2.3	Win32	60.33546519	0	67	67	67	1
m	1	0.7849						TENGINE	np	7	0	baseline	0	nonparola	2	ong	0	no	SB22F12	22	F	2021-10-12_15h13.24.434	THAI_DOC	2021.2.3	Win32	60.33546519	0	68	68	68	1
z	1	0.5884						ATTICO	p	6	6	baseline	500	parola	1	ong	0	no	SB22F12	22	F	2021-10-12_15h13.24.434	THAI_DOC	2021.2.3	Win32	60.33546519	0	69	69	69	1
m	1	0.621						VENORE	np	6	0	baseline	250	nonparola	2	ong	0	no	SB22F12	22	F	2021-10-12_15h13.24.434	THAI_DOC	2021.2.3	Win32	60.33546519	0	70	70	70	1
z	1	0.6585						DARSENA	p	7	9	baseline	0	parola	1	ong	0	no	SB22F12	22	F	2021-10-12_15h13.24.434	THAI_DOC	2021.2.3	Win32	60.33546519	0	71	71	71	1
z	0	0.7002						ALCIERE	np	7	0	baseline	250	nonparola	2	ong	0	no	SB22F12	22	F	2021-10-12_15h13.24.434	THAI_DOC	2021.2.3	Win32	60.33546519	0	72	72	72	1
m	1	0.9913						ENTIMO	np	6	0	baseline	0	nonparola	2	ong	0	no	SB22F12	22	F	2021-10-12_15h13.24.434	THAI_DOC	2021.2.3	Win32	60.33546519	0	73	73	73	1
z	1	0.5669						LIVIDO	p	6	8	baseline	500	parola	1	ong	0	no	SB22F12	22	F	2021-10-12_15h13.24.434	THAI_DOC	2021.2.3	Win32	60.33546519	0	74	74	74	1
z	1	0.6857						NAUSEA	p	6	15	baseline	0	parola	1	ong	0	no	SB22F12	22	F	2021-10-12_15h13.24.434	THAI_DOC	2021.2.3	Win32	60.33546519	0	75	75	75	1
m	1	1.0244						VERCACE	np	7	0	baseline	500	nonparola	2	ong	0	no	SB22F12	22	F	2021-10-12_15h13.24.434	THAI_DOC	2021.2.3	Win32	60.33546519	0	76	76	76	1
z	1	0.5601						COFANO	p	6	9	baseline	0	parola	1	ong	0	no	SB22F12	22	F	2021-10-12_15h13.24.434	THAI_DOC	2021.2.3	Win32	60.33546519	0	77	77	77	1
m	1	1.5005						USPICIO	np	7	0	baseline	250	nonparola	2	ong	0	no	SB22F12	22	F	2021-10-12_15h13.24.434	THAI_DOC	2021.2.3	Win32	60.33546519	0	78	78	78	1
z	1	1.6961						IMBUTO	p	6	9	baseline	0	parola	1	ong	0	no	SB22F12	22	F	2021-10-12_15h13.24.434	THAI_DOC	2021.2.3	Win32	60.33546519	0	79	79	79	1
m	1	1.45						SADIVA	np	6	0	baseline	500	nonparola	2	ong	0	no	SB22F12	22	F	2021-10-12_15h13.24.434	THAI_DOC	2021.2.3	Win32	60.33546519	0	80	80	80	1
z	1	1.686						BOZZOLO	p	7	7	baseline	0	parola	1	ong	0	no	SB22F12	22	F	2021-10-12_15h13.24.434	THAI_DOC	2021.2.3	Win32	60.33546519	0	81	81	81	1
m	1	1.5688						OMPICCIO	np	7	0	baseline	0	nonparola	2	ong	0	no	SB22F12	22	F	2021-10-12_15h13.24.434	THAI_DOC	2021.2.3	Win32	60.33546519	0	82	82	82	1
m	1	1.4059						LIMPONE	np	7	0	baseline	500	nonparola	2	ong	0	no	SB22F12	22	F	2021-10-12_15h13.24.434	THAI_DOC	2021.2.3	Win32	60.33546519	0	83	83	83	1
m	1	1.2071						NARCICO	np	7	0	baseline	250	nonparola	2	ong	0	no	SB22F12	22	F	2021-10-12_15h13.24.434	THAI_DOC	2021.2.3	Win32	60.33546519	0	84	84	84	1
z	1	1.5337						PASCOLO	p	7	7	baseline	0	parola	1	ong	0	no	SB22F12	22	F	2021-10-12_15h13.24.434	THAI_DOC	2021.2.3	Win32	60.33546519	0	85	85	85	1
m	1	1.2745						INSOGNA	np	7	0	baseline	250	nonparola	2	ong	0	no	SB22F12	22	F	2021-10-12_15h13.24.434	THAI_DOC	2021.2.3	Win32	60.33546519	0	86	86	86	1
z	1	1.4241						PATINA	p	6	14	baseline	250	parola	1	ong	0	no	SB22F12	22	F	2021-10-12_15h13.24.434	THAI_DOC	2021.2.3	Win32	60.33546519	0	87	87	87	1
m	1	1.2165						ADOLTO	np	7	0	baseline	0	nonparola	2	ong	0	no	SB22F12	22	F	2021-10-12_15h13.24.434	THAI_DOC	2021.2.3	Win32	60.33546519	0	88	88	88	1
z	1	0.6122						UTENTE	p	6	34	baseline	0	parola	1	ong	0	no	SB22F12	22	F	2021-10-12_15h13.24.434	THAI_DOC	2021.2.3	Win32	60.33546519	0	89	89	89	1
m	1	0.7341						CIPELLA	np	7	0	baseline	500	nonparola	2	ong	0	no	SB22F12	22	F	2021-10-12_15h13.24.434	THAI_DOC	2021.2.3	Win32	60.33546519	0	90	90	90	1
z	1	0.8723						GINEPRO	p	7	10	baseline	0	parola	1	ong	0	no	SB22F12	22	F	2021-10-12_15h13.24.434	THAI_DOC	2021.2.3	Win32	60.33546519	0	91	91	91	1
m	1	1.0789						NONATO	np	6	0	baseline	500	nonparola	2	ong	0	no	SB22F12	22	F	2021-10-12_15h13.24.434	THAI_DOC	2021.2.3	Win32	60.33546519	0	92	92	92	1
z	1	0.5566						CALICE	p	6	10	baseline	0	parola	1	ong	0	no	SB22F12	22	F	2021-10-12_15h13.24.434	THAI_DOC	2021.2.3	Win32	60.33546519	0	93	93	93	1
z	1	0.5408						TORACE	p	6	31	baseline	250	parola	1	ong	0	no	SB22F12	22	F	2021-10-12_15h13.24.434	THAI_DOC	2021.2.3	Win32	60.33546519	0	94	94	94	1
m	0	0.8354						REDINE	p	6	8	baseline	500	parola	1	ong	0	no	SB22F12	22	F	2021-10-12_15h13.24.434	THAI_DOC	2021.2.3	Win32	60.33546519	0	95	95	95	1
z	1	0.8401						GOMITO	p	6	35	baseline	0	parola	1	ong	0	no	SB22F12	22	F	2021-10-12_15h13.24.434	THAI_DOC	2021.2.3	Win32	60.33546519	0	96	96	96	1
m	1	1.2063						INGENSO	np	7	0	baseline	500	nonparola	2	ong	0	no	SB22F12	22	F	2021-10-12_15h13.24.434	THAI_DOC	2021.2.3	Win32	60.33546519	0	97	97	97	1
m	1	0.6833						COVALLO	np	7	0	baseline	250	nonparola	2	ong	0	no	SB22F12	22	F	2021-10-12_15h13.24.434	THAI_DOC	2021.2.3	Win32	60.33546519	0	98	98	98	1
z	1	1.15						MONACO	p	6	24	baseline	250	parola	1	ong	0	no	SB22F12	22	F	2021-10-12_15h13.24.434	THAI_DOC	2021.2.3	Win32	60.33546519	0	99	99	99	1
	0							DILUVIO	p	7	34	monitoring	0	parola	1	ong	0	no	SB22F12	22	F	2021-10-12_15h13.24.434	THAI_DOC	2021.2.3	Win32	60.33546519						0	0	0	0	1
m	1	0.9834						PADATO	np	6	0	monitoring	250	nonparola	2	ong	0	no	SB22F12	22	F	2021-10-12_15h13.24.434	THAI_DOC	2021.2.3	Win32	60.33546519						0	1	1	1	1
z	1	0.6841						STIVALE	p	7	10	monitoring	0	parola	1	ong	0	no	SB22F12	22	F	2021-10-12_15h13.24.434	THAI_DOC	2021.2.3	Win32	60.33546519						0	2	2	2	1
m	1	1.9502						BAMMINO	np	7	0	monitoring	0	nonparola	2	ong	0	no	SB22F12	22	F	2021-10-12_15h13.24.434	THAI_DOC	2021.2.3	Win32	60.33546519						0	3	3	3	1
m	1	1.1951						NUDOLA	np	6	0	monitoring	250	nonparola	2	ong	0	no	SB22F12	22	F	2021-10-12_15h13.24.434	THAI_DOC	2021.2.3	Win32	60.33546519						0	4	4	4	1
z	1	1.2836						ZAMPINO	p	7	6	monitoring	500	parola	1	ong	0	no	SB22F12	22	F	2021-10-12_15h13.24.434	THAI_DOC	2021.2.3	Win32	60.33546519						0	5	5	5	1
z	1	0.7622						CALDAIA	p	7	12	monitoring	250	parola	1	ong	0	no	SB22F12	22	F	2021-10-12_15h13.24.434	THAI_DOC	2021.2.3	Win32	60.33546519						0	6	6	6	1
m	1	0.9344						FULGINE	np	7	0	monitoring	0	nonparola	2	ong	0	no	SB22F12	22	F	2021-10-12_15h13.24.434	THAI_DOC	2021.2.3	Win32	60.33546519						0	7	7	7	1
z	1	1.0501						URANIO	p	6	9	monitoring	250	parola	1	ong	0	no	SB22F12	22	F	2021-10-12_15h13.24.434	THAI_DOC	2021.2.3	Win32	60.33546519						0	8	8	8	1
m	1	0.717						APISSO	np	6	0	monitoring	500	nonparola	2	ong	0	no	SB22F12	22	F	2021-10-12_15h13.24.434	THAI_DOC	2021.2.3	Win32	60.33546519						0	9	9	9	1
l	1	0.7938						CAGERMA	np	7	0	monitoring	0	l	2	pmcue	0	no	SB22F12	22	F	2021-10-12_15h13.24.434	THAI_DOC	2021.2.3	Win32	60.33546519						0	10	10	10	1
z	1	1.2002						TAZZINA	p	7	10	monitoring	250	parola	1	ong	0	no	SB22F12	22	F	2021-10-12_15h13.24.434	THAI_DOC	2021.2.3	Win32	60.33546519						0	11	11	11	1
z	1	0.5508						VAPORE	p	6	40	monitoring	0	parola	1	ong	0	no	SB22F12	22	F	2021-10-12_15h13.24.434	THAI_DOC	2021.2.3	Win32	60.33546519						0	12	12	12	1
m	1	0.7697						FEDORE	np	6	0	monitoring	250	nonparola	2	ong	0	no	SB22F12	22	F	2021-10-12_15h13.24.434	THAI_DOC	2021.2.3	Win32	60.33546519						0	13	13	13	1
z	1	0.6003						MONTONE	p	7	8	monitoring	250	parola	1	ong	0	no	SB22F12	22	F	2021-10-12_15h13.24.434	THAI_DOC	2021.2.3	Win32	60.33546519						0	14	14	14	1
m	1	1.0835						CANEZZA	np	7	0	monitoring	0	nonparola	2	ong	0	no	SB22F12	22	F	2021-10-12_15h13.24.434	THAI_DOC	2021.2.3	Win32	60.33546519						0	15	15	15	1
z	0	0.7427						RAGINA	np	6	0	monitoring	250	nonparola	2	ong	0	no	SB22F12	22	F	2021-10-12_15h13.24.434	THAI_DOC	2021.2.3	Win32	60.33546519						0	16	16	16	1
z	1	0.9729						AGNELLO	p	7	17	monitoring	250	parola	1	ong	0	no	SB22F12	22	F	2021-10-12_15h13.24.434	THAI_DOC	2021.2.3	Win32	60.33546519						0	17	17	17	1
m	1	0.6835						PINARIO	np	7	0	monitoring	250	nonparola	2	ong	0	no	SB22F12	22	F	2021-10-12_15h13.24.434	THAI_DOC	2021.2.3	Win32	60.33546519						0	18	18	18	1
m	1	0.8528						INDANO	np	6	0	monitoring	500	nonparola	2	ong	0	no	SB22F12	22	F	2021-10-12_15h13.24.434	THAI_DOC	2021.2.3	Win32	60.33546519						0	19	19	19	1
z	1	1.0053						BISTURI	p	7	8	monitoring	250	parola	1	ong	0	no	SB22F12	22	F	2021-10-12_15h13.24.434	THAI_DOC	2021.2.3	Win32	60.33546519						0	20	20	20	1
m	1	0.7178						SECONTO	np	7	0	monitoring	250	nonparola	2	ong	0	no	SB22F12	22	F	2021-10-12_15h13.24.434	THAI_DOC	2021.2.3	Win32	60.33546519						0	21	21	21	1
l	1	0.9335						POMATA	p	6	0	monitoring	500	l	1	pmcue	0	no	SB22F12	22	F	2021-10-12_15h13.24.434	THAI_DOC	2021.2.3	Win32	60.33546519						0	22	22	22	1
m	1	1.2						UMETTA	np	6	0	monitoring	250	nonparola	2	ong	0	no	SB22F12	22	F	2021-10-12_15h13.24.434	THAI_DOC	2021.2.3	Win32	60.33546519						0	23	23	23	1
z	1	1.0673						FRUSCIO	p	7	9	monitoring	0	parola	1	ong	0	no	SB22F12	22	F	2021-10-12_15h13.24.434	THAI_DOC	2021.2.3	Win32	60.33546519						0	24	24	24	1
z	1	1.0762						ORDIGNO	p	7	15	monitoring	250	parola	1	ong	0	no	SB22F12	22	F	2021-10-12_15h13.24.434	THAI_DOC	2021.2.3	Win32	60.33546519						0	25	25	25	1
m	1	1.4922						METALO	np	6	0	monitoring	0	nonparola	2	ong	0	no	SB22F12	22	F	2021-10-12_15h13.24.434	THAI_DOC	2021.2.3	Win32	60.33546519						0	26	26	26	1
	0							GAVERA	np	6	0	monitoring	500	nonparola	2	ong	0	no	SB22F12	22	F	2021-10-12_15h13.24.434	THAI_DOC	2021.2.3	Win32	60.33546519						0	27	27	27	1
m	0	0.8201						INSERTO	p	7	9	monitoring	0	parola	1	ong	0	no	SB22F12	22	F	2021-10-12_15h13.24.434	THAI_DOC	2021.2.3	Win32	60.33546519						0	28	28	28	1
z	1	0.7668						VICARIO	p	7	9	monitoring	500	parola	1	ong	0	no	SB22F12	22	F	2021-10-12_15h13.24.434	THAI_DOC	2021.2.3	Win32	60.33546519						0	29	29	29	1
m	1	0.9002						ACENDA	np	6	0	monitoring	0	nonparola	2	ong	0	no	SB22F12	22	F	2021-10-12_15h13.24.434	THAI_DOC	2021.2.3	Win32	60.33546519						0	30	30	30	1
z	1	1.0336						DECADE	p	6	7	monitoring	0	parola	1	ong	0	no	SB22F12	22	F	2021-10-12_15h13.24.434	THAI_DOC	2021.2.3	Win32	60.33546519						0	31	31	31	1
m	1	1.2071						PALETE	np	6	0	monitoring	500	nonparola	2	ong	0	no	SB22F12	22	F	2021-10-12_15h13.24.434	THAI_DOC	2021.2.3	Win32	60.33546519						0	32	32	32	1
z	1	0.7297						SENAPE	p	6	17	monitoring	500	parola	1	ong	0	no	SB22F12	22	F	2021-10-12_15h13.24.434	THAI_DOC	2021.2.3	Win32	60.33546519						0	33	33	33	1
m	1	0.7118						TENTONO	np	7	0	monitoring	0	nonparola	2	ong	0	no	SB22F12	22	F	2021-10-12_15h13.24.434	THAI_DOC	2021.2.3	Win32	60.33546519						0	34	34	34	1
l	1	0.4911						MANICO	p	6	12	monitoring	0	l	1	pmcue	0	no	SB22F12	22	F	2021-10-12_15h13.24.434	THAI_DOC	2021.2.3	Win32	60.33546519						0	35	35	35	1
m	0	0.6704						GETTONE	p	7	5	monitoring	250	parola	1	ong	0	no	SB22F12	22	F	2021-10-12_15h13.24.434	THAI_DOC	2021.2.3	Win32	60.33546519						0	36	36	36	1
m	1	0.7858						CALERA	np	6	0	monitoring	500	nonparola	2	ong	0	no	SB22F12	22	F	2021-10-12_15h13.24.434	THAI_DOC	2021.2.3	Win32	60.33546519						0	37	37	37	1
z	1	0.7683						USTIONE	p	7	20	monitoring	500	parola	1	ong	0	no	SB22F12	22	F	2021-10-12_15h13.24.434	THAI_DOC	2021.2.3	Win32	60.33546519						0	38	38	38	1
z	1	1.3837						LEGNAME	p	7	7	monitoring	0	parola	1	ong	0	no	SB22F12	22	F	2021-10-12_15h13.24.434	THAI_DOC	2021.2.3	Win32	60.33546519						0	39	39	39	1
m	1	0.8414						MODIVO	np	6	0	monitoring	0	nonparola	2	ong	0	no	SB22F12	22	F	2021-10-12_15h13.24.434	THAI_DOC	2021.2.3	Win32	60.33546519						0	40	40	40	1
z	1	0.7362						RADURA	p	6	9	monitoring	0	parola	1	ong	0	no	SB22F12	22	F	2021-10-12_15h13.24.434	THAI_DOC	2021.2.3	Win32	60.33546519						0	41	41	41	1
m	1	0.7063						TUANTO	np	6	0	monitoring	250	nonparola	2	ong	0	no	SB22F12	22	F	2021-10-12_15h13.24.434	THAI_DOC	2021.2.3	Win32	60.33546519						0	42	42	42	1
z	1	0.6677						PICCONE	p	7	11	monitoring	0	parola	1	ong	0	no	SB22F12	22	F	2021-10-12_15h13.24.434	THAI_DOC	2021.2.3	Win32	60.33546519						0	43	43	43	1
m	1	0.6276						LACREME	np	7	0	monitoring	250	nonparola	2	ong	0	no	SB22F12	22	F	2021-10-12_15h13.24.434	THAI_DOC	2021.2.3	Win32	60.33546519						0	44	44	44	1
m	1	0.7567						DILITTA	np	7	0	monitoring	500	nonparola	2	ong	0	no	SB22F12	22	F	2021-10-12_15h13.24.434	THAI_DOC	2021.2.3	Win32	60.33546519						0	45	45	45	1
l	1	1.2001						TOMANTE	np	7	0	monitoring	0	l	2	pmcue	0	no	SB22F12	22	F	2021-10-12_15h13.24.434	THAI_DOC	2021.2.3	Win32	60.33546519						0	46	46	46	1
z	1	0.8214						OTTONE	p	6	17	monitoring	500	parola	1	ong	0	no	SB22F12	22	F	2021-10-12_15h13.24.434	THAI_DOC	2021.2.3	Win32	60.33546519						0	47	47	47	1
z	1	0.6902						GAZEBO	p	6	8	monitoring	0	parola	1	ong	0	no	SB22F12	22	F	2021-10-12_15h13.24.434	THAI_DOC	2021.2.3	Win32	60.33546519						0	48	48	48	1
m	1	1.227						NENICO	np	6	0	monitoring	250	nonparola	2	ong	0	no	SB22F12	22	F	2021-10-12_15h13.24.434	THAI_DOC	2021.2.3	Win32	60.33546519						0	49	49	49	1
z	1	0.9503						ARPIONE	p	7	12	monitoring	250	parola	1	ong	0	no	SB22F12	22	F	2021-10-12_15h13.24.434	THAI_DOC	2021.2.3	Win32	60.33546519						0	50	50	50	1
m	1	1.4103						VANIGIA	np	7	0	monitoring	500	nonparola	2	ong	0	no	SB22F12	22	F	2021-10-12_15h13.24.434	THAI_DOC	2021.2.3	Win32	60.33546519						0	51	51	51	1
m	1	0.7845						EBLISSE	np	7	0	monitoring	0	nonparola	2	ong	0	no	SB22F12	22	F	2021-10-12_15h13.24.434	THAI_DOC	2021.2.3	Win32	60.33546519						0	52	52	52	1
z	1	0.7186						CARTINA	p	7	13	monitoring	250	parola	1	ong	0	no	SB22F12	22	F	2021-10-12_15h13.24.434	THAI_DOC	2021.2.3	Win32	60.33546519						0	53	53	53	1
m	1	1.0349						TECITA	np	6	0	monitoring	500	nonparola	2	ong	0	no	SB22F12	22	F	2021-10-12_15h13.24.434	THAI_DOC	2021.2.3	Win32	60.33546519						0	54	54	54	1
z	1	0.7795						FELINO	p	6	9	monitoring	500	parola	1	ong	0	no	SB22F12	22	F	2021-10-12_15h13.24.434	THAI_DOC	2021.2.3	Win32	60.33546519						0	55	55	55	1
m	1	1.1432						GINEVRO	np	7	0	monitoring	250	nonparola	2	ong	0	no	SB22F12	22	F	2021-10-12_15h13.24.434	THAI_DOC	2021.2.3	Win32	60.33546519						0	56	56	56	1
z	0	1.041						ELANCO	np	6	0	monitoring	250	nonparola	2	ong	0	no	SB22F12	22	F	2021-10-12_15h13.24.434	THAI_DOC	2021.2.3	Win32	60.33546519						0	57	57	57	1
z	1	1.0601						BIDONE	p	6	13	monitoring	0	parola	1	ong	0	no	SB22F12	22	F	2021-10-12_15h13.24.434	THAI_DOC	2021.2.3	Win32	60.33546519						0	58	58	58	1
z	1	1.3855						LEMURE	p	6	3	monitoring	500	parola	1	ong	0	no	SB22F12	22	F	2021-10-12_15h13.24.434	THAI_DOC	2021.2.3	Win32	60.33546519						0	59	59	59	1
l	1	1.2782						SAGOMA	p	6	0	monitoring	250	l	1	pmcue	0	no	SB22F12	22	F	2021-10-12_15h13.24.434	THAI_DOC	2021.2.3	Win32	60.33546519						0	60	60	60	1
z	1	0.9222						REPERTO	p	7	7	monitoring	0	parola	1	ong	0	no	SB22F12	22	F	2021-10-12_15h13.24.434	THAI_DOC	2021.2.3	Win32	60.33546519						0	61	61	61	1
m	1	1.6215						MIDULLO	np	7	0	monitoring	250	nonparola	2	ong	0	no	SB22F12	22	F	2021-10-12_15h13.24.434	THAI_DOC	2021.2.3	Win32	60.33546519						0	62	62	62	1
m	1	1.1023						DANNOLA	np	7	0	monitoring	500	nonparola	2	ong	0	no	SB22F12	22	F	2021-10-12_15h13.24.434	THAI_DOC	2021.2.3	Win32	60.33546519						0	63	63	63	1
z	1	1.0102						ORFANO	p	6	9	monitoring	500	parola	1	ong	0	no	SB22F12	22	F	2021-10-12_15h13.24.434	THAI_DOC	2021.2.3	Win32	60.33546519						0	64	64	64	1
m	1	1.6754						BANENA	np	6	0	monitoring	250	nonparola	2	ong	0	no	SB22F12	22	F	2021-10-12_15h13.24.434	THAI_DOC	2021.2.3	Win32	60.33546519						0	65	65	65	1
m	1	1.4417						FERPATA	np	7	0	monitoring	0	nonparola	2	ong	0	no	SB22F12	22	F	2021-10-12_15h13.24.434	THAI_DOC	2021.2.3	Win32	60.33546519						0	66	66	66	1
z	1	0.8555						NEURONE	p	7	11	monitoring	250	parola	1	ong	0	no	SB22F12	22	F	2021-10-12_15h13.24.434	THAI_DOC	2021.2.3	Win32	60.33546519						0	67	67	67	1
m	1	1.0172						LATTERA	np	7	0	monitoring	500	nonparola	2	ong	0	no	SB22F12	22	F	2021-10-12_15h13.24.434	THAI_DOC	2021.2.3	Win32	60.33546519						0	68	68	68	1
z	0	1.2362						GESIONE	np	7	0	monitoring	500	nonparola	2	ong	0	no	SB22F12	22	F	2021-10-12_15h13.24.434	THAI_DOC	2021.2.3	Win32	60.33546519						0	69	69	69	1
z	1	0.9682						PEDANA	p	6	18	monitoring	500	parola	1	ong	0	no	SB22F12	22	F	2021-10-12_15h13.24.434	THAI_DOC	2021.2.3	Win32	60.33546519						0	70	70	70	1
l	1	0.7886						MACIATA	np	7	0	monitoring	500	l	2	pmcue	0	no	SB22F12	22	F	2021-10-12_15h13.24.434	THAI_DOC	2021.2.3	Win32	60.33546519						0	71	71	71	1
m	1	1.308						FIOLINO	np	7	0	monitoring	250	nonparola	2	ong	0	no	SB22F12	22	F	2021-10-12_15h13.24.434	THAI_DOC	2021.2.3	Win32	60.33546519						0	72	72	72	1
z	1	0.961						INGORGO	p	7	16	monitoring	0	parola	1	ong	0	no	SB22F12	22	F	2021-10-12_15h13.24.434	THAI_DOC	2021.2.3	Win32	60.33546519						0	73	73	73	1
m	1	1.1095						IMPORO	np	6	0	monitoring	250	nonparola	2	ong	0	no	SB22F12	22	F	2021-10-12_15h13.24.434	THAI_DOC	2021.2.3	Win32	60.33546519						0	74	74	74	1
z	1	0.7076						NOBILE	p	6	29	monitoring	500	parola	1	ong	0	no	SB22F12	22	F	2021-10-12_15h13.24.434	THAI_DOC	2021.2.3	Win32	60.33546519						0	75	75	75	1
z	1	1.1668						MINIERA	p	7	19	monitoring	500	parola	1	ong	0	no	SB22F12	22	F	2021-10-12_15h13.24.434	THAI_DOC	2021.2.3	Win32	60.33546519						0	76	76	76	1
m	1	0.7443						ALLARVE	np	7	0	monitoring	500	nonparola	2	ong	0	no	SB22F12	22	F	2021-10-12_15h13.24.434	THAI_DOC	2021.2.3	Win32	60.33546519						0	77	77	77	1
m	1	1.4666						DIBANO	np	6	0	monitoring	250	nonparola	2	ong	0	no	SB22F12	22	F	2021-10-12_15h13.24.434	THAI_DOC	2021.2.3	Win32	60.33546519						0	78	78	78	1
z	1	0.7406						FAGOTTO	p	7	7	monitoring	0	parola	1	ong	0	no	SB22F12	22	F	2021-10-12_15h13.24.434	THAI_DOC	2021.2.3	Win32	60.33546519						0	79	79	79	1
z	1	0.7668						PALUDE	p	6	13	monitoring	0	parola	1	ong	0	no	SB22F12	22	F	2021-10-12_15h13.24.434	THAI_DOC	2021.2.3	Win32	60.33546519						0	80	80	80	1
m	1	1.2456						MUDINO	np	6	0	monitoring	500	nonparola	2	ong	0	no	SB22F12	22	F	2021-10-12_15h13.24.434	THAI_DOC	2021.2.3	Win32	60.33546519						0	81	81	81	1
m	1	1.4237						ESTEBA	np	6	0	monitoring	500	nonparola	2	ong	0	no	SB22F12	22	F	2021-10-12_15h13.24.434	THAI_DOC	2021.2.3	Win32	60.33546519						0	82	82	82	1
l	1	1.0334						MANTIDE	p	7	9	monitoring	250	l	1	pmcue	0	no	SB22F12	22	F	2021-10-12_15h13.24.434	THAI_DOC	2021.2.3	Win32	60.33546519						0	83	83	83	1
z	1	0.7167						UVETTA	p	6	11	monitoring	500	parola	1	ong	0	no	SB22F12	22	F	2021-10-12_15h13.24.434	THAI_DOC	2021.2.3	Win32	60.33546519						0	84	84	84	1
m	0	1.0054						ESILIO	p	6	41	monitoring	250	parola	1	ong	0	no	SB22F12	22	F	2021-10-12_15h13.24.434	THAI_DOC	2021.2.3	Win32	60.33546519						0	85	85	85	1
m	1	1.1297						RECRUTA	np	7	0	monitoring	500	nonparola	2	ong	0	no	SB22F12	22	F	2021-10-12_15h13.24.434	THAI_DOC	2021.2.3	Win32	60.33546519						0	86	86	86	1
z	1	0.7552						TIMONE	p	7	31	monitoring	250	parola	1	ong	0	no	SB22F12	22	F	2021-10-12_15h13.24.434	THAI_DOC	2021.2.3	Win32	60.33546519						0	87	87	87	1
z	1	0.5421						CAVOLO	p	6	13	monitoring	0	parola	1	ong	0	no	SB22F12	22	F	2021-10-12_15h13.24.434	THAI_DOC	2021.2.3	Win32	60.33546519						0	88	88	88	1
m	1	1.0772						NOTTARE	np	7	0	monitoring	500	nonparola	2	ong	0	no	SB22F12	22	F	2021-10-12_15h13.24.434	THAI_DOC	2021.2.3	Win32	60.33546519						0	89	89	89	1
z	1	0.8898						LICHENE	p	7	7	monitoring	0	parola	1	ong	0	no	SB22F12	22	F	2021-10-12_15h13.24.434	THAI_DOC	2021.2.3	Win32	60.33546519						0	90	90	90	1
m	1	0.7523						PUSTINO	np	7	0	monitoring	500	nonparola	2	ong	0	no	SB22F12	22	F	2021-10-12_15h13.24.434	THAI_DOC	2021.2.3	Win32	60.33546519						0	91	91	91	1
z	1	0.8528						MULINO	p	6	7	monitoring	0	parola	1	ong	0	no	SB22F12	22	F	2021-10-12_15h13.24.434	THAI_DOC	2021.2.3	Win32	60.33546519						0	92	92	92	1
z	0	0.2254						VAROLO	np	6	0	monitoring	0	nonparola	2	ong	0	no	SB22F12	22	F	2021-10-12_15h13.24.434	THAI_DOC	2021.2.3	Win32	60.33546519						0	93	93	93	1
z	0	0.7331						ENIGMA	p	6	9	monitoring	500	l	1	pmcue	0	no	SB22F12	22	F	2021-10-12_15h13.24.434	THAI_DOC	2021.2.3	Win32	60.33546519						0	94	94	94	1
z	1	0.9243						NARICE	p	6	15	monitoring	250	parola	1	ong	0	no	SB22F12	22	F	2021-10-12_15h13.24.434	THAI_DOC	2021.2.3	Win32	60.33546519						0	95	95	95	1
z	0	1.6428						CAVIDE	np	6	0	monitoring	500	nonparola	2	ong	0	no	SB22F12	22	F	2021-10-12_15h13.24.434	THAI_DOC	2021.2.3	Win32	60.33546519						0	96	96	96	1
m	1	0.8503						VOLACE	np	6	0	monitoring	0	nonparola	2	ong	0	no	SB22F12	22	F	2021-10-12_15h13.24.434	THAI_DOC	2021.2.3	Win32	60.33546519						0	97	97	97	1
m	1	1.9618						SADICE	np	6	0	monitoring	0	nonparola	2	ong	0	no	SB22F12	22	F	2021-10-12_15h13.24.434	THAI_DOC	2021.2.3	Win32	60.33546519						0	98	98	98	1
m	0	0.4169						VORTICE	p	7	14	monitoring	250	parola	1	ong	0	no	SB22F12	22	F	2021-10-12_15h13.24.434	THAI_DOC	2021.2.3	Win32	60.33546519						0	99	99	99	1
																			SB22F12	22	F	2021-10-12_15h13.24.434	THAI_DOC	2021.2.3	Win32	60.33546519											y	1	3.6395	n	1	5.7681	n	1	5.9538
