# Supplementary material for: Thinking about it: the impact of COVID-19-related stimuli on prospective memory
Source: PeerJ. 2023 Nov 16;11:e16389. doi: 10.7717/peerj.16389 (PMC10657566; doi:10.7717/peerj.16389)
Supplement: Supplemental Information 4 — The raw data from both the task and the questionnaire. Both folders are divided in the three conditions (COV, DOC, and NEGA) depending on the presented video clip. [file peerj-11-16389-s004.zip › Data/RAW_Data_Task/DOC_version/CM25F12_doc.csv]

trial_key.keys	trial_key.corr	trial_key.rt	trials_loop_practice.thisRepN	trials_loop_practice.thisTrialN	trials_loop_practice.thisN	trials_loop_practice.thisIndex	trials_loop_practice.ran	stimolo	parolanonparola	lunghezza	frequenza	blocco	jitter	rispcorr	StimTrig	stim_type	stimulus_after	underline	ID_Soggetto*	Età*	Sesso	date	expName	psychopyVersion	OS	frameRate	trials_loop_baseline.thisRepN	trials_loop_baseline.thisTrialN	trials_loop_baseline.thisN	trials_loop_baseline.thisIndex	trials_loop_baseline.ran	trials_loop_attention.thisRepN	trials_loop_attention.thisTrialN	trials_loop_attention.thisN	trials_loop_attention.thisIndex	trials_loop_attention.ran	neutral1_key.keys	neutral1_key.corr	neutral1_key.rt	neutral1_key_2.keys	neutral1_key_2.corr	neutral1_key_2.rt	neutral1_key_3.keys	neutral1_key_3.corr	neutral1_key_3.rt
m	1	1.1384	0	0	0	0	1	ARANCIA	p	7	31	practice	500	parola	1	ong	0	no	CM25F12	25	FEMMINA	2021-11-13_24h30.08.639	THAI_DOC	2021.2.3	MacIntel	59.99880002
z	1	0.6785	0	1	1	1	1	RECINA	np	6	0	practice	500	nonparola	2	ong	0	no	CM25F12	25	FEMMINA	2021-11-13_24h30.08.639	THAI_DOC	2021.2.3	MacIntel	59.99880002
z	1	0.7821	0	2	2	2	1	TUCCANA	np	7	0	practice	250	nonparola	2	ong	0	no	CM25F12	25	FEMMINA	2021-11-13_24h30.08.639	THAI_DOC	2021.2.3	MacIntel	59.99880002
m	1	0.7487	0	3	3	3	1	PETTINE	p	7	1	practice	0	parola	1	ong	0	no	CM25F12	25	FEMMINA	2021-11-13_24h30.08.639	THAI_DOC	2021.2.3	MacIntel	59.99880002
z	1	0.9043	0	4	4	4	1	INFITO	np	6	0	practice	500	nonparola	2	ong	0	no	CM25F12	25	FEMMINA	2021-11-13_24h30.08.639	THAI_DOC	2021.2.3	MacIntel	59.99880002
m	1	0.6685	0	5	5	5	1	GIUDICE	p	7	374	practice	500	parola	1	ong	0	no	CM25F12	25	FEMMINA	2021-11-13_24h30.08.639	THAI_DOC	2021.2.3	MacIntel	59.99880002
m	1	0.8863	0	6	6	6	1	VOLANTE	p	7	89	practice	0	parola	1	ong	0	no	CM25F12	25	FEMMINA	2021-11-13_24h30.08.639	THAI_DOC	2021.2.3	MacIntel	59.99880002
z	1	0.7666	0	7	7	7	1	CUBELA	np	6	0	practice	250	nonparola	2	ong	0	no	CM25F12	25	FEMMINA	2021-11-13_24h30.08.639	THAI_DOC	2021.2.3	MacIntel	59.99880002
z	1	0.8044	0	8	8	8	1	LUGGINE	np	7	0	practice	0	nonparola	2	ong	0	no	CM25F12	25	FEMMINA	2021-11-13_24h30.08.639	THAI_DOC	2021.2.3	MacIntel	59.99880002
m	1	0.7368	0	9	9	9	1	DISEGNO	p	7	201	practice	0	parola	1	ong	0	no	CM25F12	25	FEMMINA	2021-11-13_24h30.08.639	THAI_DOC	2021.2.3	MacIntel	59.99880002
m	1	0.8499						RELITTO	p	7	8	baseline	500	parola	1	ong	0	no	CM25F12	25	FEMMINA	2021-11-13_24h30.08.639	THAI_DOC	2021.2.3	MacIntel	59.99880002	0	0	0	0	1
m	1	0.7897						GERANIO	p	7	12	baseline	250	parola	1	ong	0	no	CM25F12	25	FEMMINA	2021-11-13_24h30.08.639	THAI_DOC	2021.2.3	MacIntel	59.99880002	0	1	1	1	1
z	1	0.8704						VANANGA	np	7	0	baseline	0	nonparola	2	ong	0	no	CM25F12	25	FEMMINA	2021-11-13_24h30.08.639	THAI_DOC	2021.2.3	MacIntel	59.99880002	0	2	2	2	1
m	1	0.7301						NATICA	p	6	5	baseline	250	parola	1	ong	0	no	CM25F12	25	FEMMINA	2021-11-13_24h30.08.639	THAI_DOC	2021.2.3	MacIntel	59.99880002	0	3	3	3	1
z	1	0.7343						USTELLO	np	7	0	baseline	500	nonparola	2	ong	0	no	CM25F12	25	FEMMINA	2021-11-13_24h30.08.639	THAI_DOC	2021.2.3	MacIntel	59.99880002	0	4	4	4	1
m	1	0.8145						METANO	p	6	17	baseline	250	parola	1	ong	0	no	CM25F12	25	FEMMINA	2021-11-13_24h30.08.639	THAI_DOC	2021.2.3	MacIntel	59.99880002	0	5	5	5	1
z	1	1.0589						FIURIA	np	6	0	baseline	500	nonparola	2	ong	0	no	CM25F12	25	FEMMINA	2021-11-13_24h30.08.639	THAI_DOC	2021.2.3	MacIntel	59.99880002	0	6	6	6	1
m	1	0.7864						SUGHERO	p	7	5	baseline	250	parola	1	ong	0	no	CM25F12	25	FEMMINA	2021-11-13_24h30.08.639	THAI_DOC	2021.2.3	MacIntel	59.99880002	0	7	7	7	1
z	1	1.0025						PIROTA	np	6	0	baseline	250	nonparola	2	ong	0	no	CM25F12	25	FEMMINA	2021-11-13_24h30.08.639	THAI_DOC	2021.2.3	MacIntel	59.99880002	0	8	8	8	1
m	0	0.7844						BAMBORA	np	7	0	baseline	0	nonparola	2	ong	0	no	CM25F12	25	FEMMINA	2021-11-13_24h30.08.639	THAI_DOC	2021.2.3	MacIntel	59.99880002	0	9	9	9	1
m	1	0.7491						PETALO	p	6	27	baseline	250	parola	1	ong	0	no	CM25F12	25	FEMMINA	2021-11-13_24h30.08.639	THAI_DOC	2021.2.3	MacIntel	59.99880002	0	10	10	10	1
m	1	0.7833						ELMETTO	p	7	5	baseline	0	parola	1	ong	0	no	CM25F12	25	FEMMINA	2021-11-13_24h30.08.639	THAI_DOC	2021.2.3	MacIntel	59.99880002	0	11	11	11	1
z	1	0.78						DOBILE	np	6	0	baseline	250	nonparola	2	ong	0	no	CM25F12	25	FEMMINA	2021-11-13_24h30.08.639	THAI_DOC	2021.2.3	MacIntel	59.99880002	0	12	12	12	1
m	1	0.8187						BAVERO	p	6	7	baseline	0	parola	1	ong	0	no	CM25F12	25	FEMMINA	2021-11-13_24h30.08.639	THAI_DOC	2021.2.3	MacIntel	59.99880002	0	13	13	13	1
z	0	1.1186						VALENZA	p	7	10	baseline	500	parola	1	ong	0	no	CM25F12	25	FEMMINA	2021-11-13_24h30.08.639	THAI_DOC	2021.2.3	MacIntel	59.99880002	0	14	14	14	1
z	1	1.2837						ORDONE	np	6	0	baseline	250	nonparola	2	ong	0	no	CM25F12	25	FEMMINA	2021-11-13_24h30.08.639	THAI_DOC	2021.2.3	MacIntel	59.99880002	0	15	15	15	1
m	0	1.1368						TERPONE	np	7	0	baseline	250	nonparola	2	ong	0	no	CM25F12	25	FEMMINA	2021-11-13_24h30.08.639	THAI_DOC	2021.2.3	MacIntel	59.99880002	0	16	16	16	1
m	1	0.8851						INCHINO	p	7	10	baseline	250	parola	1	ong	0	no	CM25F12	25	FEMMINA	2021-11-13_24h30.08.639	THAI_DOC	2021.2.3	MacIntel	59.99880002	0	17	17	17	1
m	1	0.9866						ETTARO	p	6	31	baseline	0	parola	1	ong	0	no	CM25F12	25	FEMMINA	2021-11-13_24h30.08.639	THAI_DOC	2021.2.3	MacIntel	59.99880002	0	18	18	18	1
z	1	0.7851						LUVACA	np	6	0	baseline	250	nonparola	2	ong	0	no	CM25F12	25	FEMMINA	2021-11-13_24h30.08.639	THAI_DOC	2021.2.3	MacIntel	59.99880002	0	19	19	19	1
m	1	0.7281						DUETTO	p	6	23	baseline	500	parola	1	ong	0	no	CM25F12	25	FEMMINA	2021-11-13_24h30.08.639	THAI_DOC	2021.2.3	MacIntel	59.99880002	0	20	20	20	1
z	1	0.9702						PUPILE	np	6	0	baseline	250	nonparola	2	ong	0	no	CM25F12	25	FEMMINA	2021-11-13_24h30.08.639	THAI_DOC	2021.2.3	MacIntel	59.99880002	0	21	21	21	1
z	1	0.7508						STOVACO	np	7	0	baseline	0	nonparola	2	ong	0	no	CM25F12	25	FEMMINA	2021-11-13_24h30.08.639	THAI_DOC	2021.2.3	MacIntel	59.99880002	0	22	22	22	1
m	1	0.8023						BARILE	p	6	7	baseline	500	parola	1	ong	0	no	CM25F12	25	FEMMINA	2021-11-13_24h30.08.639	THAI_DOC	2021.2.3	MacIntel	59.99880002	0	23	23	23	1
z	1	0.9582						RANAIO	np	6	0	baseline	250	nonparola	2	ong	0	no	CM25F12	25	FEMMINA	2021-11-13_24h30.08.639	THAI_DOC	2021.2.3	MacIntel	59.99880002	0	24	24	24	1
m	1	0.8542						CAVERNA	p	7	14	baseline	250	parola	1	ong	0	no	CM25F12	25	FEMMINA	2021-11-13_24h30.08.639	THAI_DOC	2021.2.3	MacIntel	59.99880002	0	25	25	25	1
z	1	1.0004						ROTOIA	np	7	0	baseline	500	nonparola	2	ong	0	no	CM25F12	25	FEMMINA	2021-11-13_24h30.08.639	THAI_DOC	2021.2.3	MacIntel	59.99880002	0	26	26	26	1
m	1	1.1089						ALTURA	p	6	8	baseline	500	parola	1	ong	0	no	CM25F12	25	FEMMINA	2021-11-13_24h30.08.639	THAI_DOC	2021.2.3	MacIntel	59.99880002	0	27	27	27	1
m	1	0.7198						DIPINTO	p	7	21	baseline	0	parola	1	ong	0	no	CM25F12	25	FEMMINA	2021-11-13_24h30.08.639	THAI_DOC	2021.2.3	MacIntel	59.99880002	0	28	28	28	1
m	1	0.7137						LEGUME	p	6	11	baseline	250	parola	1	ong	0	no	CM25F12	25	FEMMINA	2021-11-13_24h30.08.639	THAI_DOC	2021.2.3	MacIntel	59.99880002	0	29	29	29	1
z	1	0.7861						FEDINO	np	6	0	baseline	500	nonparola	2	ong	0	no	CM25F12	25	FEMMINA	2021-11-13_24h30.08.639	THAI_DOC	2021.2.3	MacIntel	59.99880002	0	30	30	30	1
m	1	0.883						MENSOLA	p	7	7	baseline	0	parola	1	ong	0	no	CM25F12	25	FEMMINA	2021-11-13_24h30.08.639	THAI_DOC	2021.2.3	MacIntel	59.99880002	0	31	31	31	1
z	1	1.0742						ALCUME	np	6	0	baseline	500	nonparola	2	ong	0	no	CM25F12	25	FEMMINA	2021-11-13_24h30.08.639	THAI_DOC	2021.2.3	MacIntel	59.99880002	0	32	32	32	1
m	1	0.9528						INNESTO	p	6	13	baseline	0	parola	1	ong	0	no	CM25F12	25	FEMMINA	2021-11-13_24h30.08.639	THAI_DOC	2021.2.3	MacIntel	59.99880002	0	33	33	33	1
z	1	1.0024						LAVENDA	np	7	0	baseline	0	nonparola	2	ong	0	no	CM25F12	25	FEMMINA	2021-11-13_24h30.08.639	THAI_DOC	2021.2.3	MacIntel	59.99880002	0	34	34	34	1
z	0	0.8178						SLAVINA	p	7	5	baseline	500	parola	1	ong	0	no	CM25F12	25	FEMMINA	2021-11-13_24h30.08.639	THAI_DOC	2021.2.3	MacIntel	59.99880002	0	35	35	35	1
m	1	0.7835						ORMONE	p	6	6	baseline	500	parola	1	ong	0	no	CM25F12	25	FEMMINA	2021-11-13_24h30.08.639	THAI_DOC	2021.2.3	MacIntel	59.99880002	0	36	36	36	1
z	1	0.9531						UMIONE	np	6	0	baseline	0	nonparola	2	ong	0	no	CM25F12	25	FEMMINA	2021-11-13_24h30.08.639	THAI_DOC	2021.2.3	MacIntel	59.99880002	0	37	37	37	1
m	1	0.6797						SALAME	p	6	14	baseline	0	parola	1	ong	0	no	CM25F12	25	FEMMINA	2021-11-13_24h30.08.639	THAI_DOC	2021.2.3	MacIntel	59.99880002	0	38	38	38	1
z	1	0.9864						GANDOLA	np	7	0	baseline	500	nonparola	2	ong	0	no	CM25F12	25	FEMMINA	2021-11-13_24h30.08.639	THAI_DOC	2021.2.3	MacIntel	59.99880002	0	39	39	39	1
z	1	0.9214						DIGEGNO	np	7	0	baseline	500	nonparola	2	ong	0	no	CM25F12	25	FEMMINA	2021-11-13_24h30.08.639	THAI_DOC	2021.2.3	MacIntel	59.99880002	0	40	40	40	1
z	1	0.995						BACRECA	np	7	0	baseline	0	nonparola	2	ong	0	no	CM25F12	25	FEMMINA	2021-11-13_24h30.08.639	THAI_DOC	2021.2.3	MacIntel	59.99880002	0	41	41	41	1
m	1	0.8216						RUDERE	p	6	8	baseline	250	parola	1	ong	0	no	CM25F12	25	FEMMINA	2021-11-13_24h30.08.639	THAI_DOC	2021.2.3	MacIntel	59.99880002	0	42	42	42	1
z	1	0.8418						OSCITE	np	6	0	baseline	250	nonparola	2	ong	0	no	CM25F12	25	FEMMINA	2021-11-13_24h30.08.639	THAI_DOC	2021.2.3	MacIntel	59.99880002	0	43	43	43	1
m	1	0.6998						NETTARE	p	7	14	baseline	500	parola	1	ong	0	no	CM25F12	25	FEMMINA	2021-11-13_24h30.08.639	THAI_DOC	2021.2.3	MacIntel	59.99880002	0	44	44	44	1
m	0	1.1149						PENTERA	np	7	0	baseline	0	nonparola	2	ong	0	no	CM25F12	25	FEMMINA	2021-11-13_24h30.08.639	THAI_DOC	2021.2.3	MacIntel	59.99880002	0	45	45	45	1
z	1	0.9056						NEBOZIO	np	7	0	baseline	250	nonparola	2	ong	0	no	CM25F12	25	FEMMINA	2021-11-13_24h30.08.639	THAI_DOC	2021.2.3	MacIntel	59.99880002	0	46	46	46	1
m	1	0.7959						ZATTERA	p	7	14	baseline	500	parola	1	ong	0	no	CM25F12	25	FEMMINA	2021-11-13_24h30.08.639	THAI_DOC	2021.2.3	MacIntel	59.99880002	0	47	47	47	1
m	1	0.7545						LAMIERA	p	7	11	baseline	500	parola	1	ong	0	no	CM25F12	25	FEMMINA	2021-11-13_24h30.08.639	THAI_DOC	2021.2.3	MacIntel	59.99880002	0	48	48	48	1
z	1	0.8803						CULINA	np	6	0	baseline	500	nonparola	2	ong	0	no	CM25F12	25	FEMMINA	2021-11-13_24h30.08.639	THAI_DOC	2021.2.3	MacIntel	59.99880002	0	49	49	49	1
m	1	0.7837						FALANGE	p	7	9	baseline	250	parola	1	ong	0	no	CM25F12	25	FEMMINA	2021-11-13_24h30.08.639	THAI_DOC	2021.2.3	MacIntel	59.99880002	0	50	50	50	1
m	1	0.7511						PEDALE	p	6	16	baseline	500	parola	1	ong	0	no	CM25F12	25	FEMMINA	2021-11-13_24h30.08.639	THAI_DOC	2021.2.3	MacIntel	59.99880002	0	51	51	51	1
z	1	0.8521						METARDO	np	7	0	baseline	500	nonparola	2	ong	0	no	CM25F12	25	FEMMINA	2021-11-13_24h30.08.639	THAI_DOC	2021.2.3	MacIntel	59.99880002	0	52	52	52	1
m	1	0.7999						EMPORIO	p	7	3	baseline	250	parola	1	ong	0	no	CM25F12	25	FEMMINA	2021-11-13_24h30.08.639	THAI_DOC	2021.2.3	MacIntel	59.99880002	0	53	53	53	1
z	1	1.1386						TAPORE	np	6	0	baseline	0	nonparola	2	ong	0	no	CM25F12	25	FEMMINA	2021-11-13_24h30.08.639	THAI_DOC	2021.2.3	MacIntel	59.99880002	0	54	54	54	1
z	1	0.8002						DENTIDE	np	7	0	baseline	250	nonparola	2	ong	0	no	CM25F12	25	FEMMINA	2021-11-13_24h30.08.639	THAI_DOC	2021.2.3	MacIntel	59.99880002	0	55	55	55	1
m	0	1.0241						SEPERTO	np	7	0	baseline	500	nonparola	2	ong	0	no	CM25F12	25	FEMMINA	2021-11-13_24h30.08.639	THAI_DOC	2021.2.3	MacIntel	59.99880002	0	56	56	56	1
m	1	0.8361						MUCOSA	p	6	6	baseline	500	parola	1	ong	0	no	CM25F12	25	FEMMINA	2021-11-13_24h30.08.639	THAI_DOC	2021.2.3	MacIntel	59.99880002	0	57	57	57	1
z	1	0.9248						BECULLA	np	7	0	baseline	250	nonparola	2	ong	0	no	CM25F12	25	FEMMINA	2021-11-13_24h30.08.639	THAI_DOC	2021.2.3	MacIntel	59.99880002	0	58	58	58	1
z	0	0.8485						FUCINA	p	6	8	baseline	250	parola	1	ong	0	no	CM25F12	25	FEMMINA	2021-11-13_24h30.08.639	THAI_DOC	2021.2.3	MacIntel	59.99880002	0	59	59	59	1
m	1	0.8511						ECLISSI	p	7	5	baseline	0	parola	1	ong	0	no	CM25F12	25	FEMMINA	2021-11-13_24h30.08.639	THAI_DOC	2021.2.3	MacIntel	59.99880002	0	60	60	60	1
m	1	0.8002						TROFEO	p	6	23	baseline	250	parola	1	ong	0	no	CM25F12	25	FEMMINA	2021-11-13_24h30.08.639	THAI_DOC	2021.2.3	MacIntel	59.99880002	0	61	61	61	1
m	1	0.7867						ROTTAME	p	7	7	baseline	0	parola	1	ong	0	no	CM25F12	25	FEMMINA	2021-11-13_24h30.08.639	THAI_DOC	2021.2.3	MacIntel	59.99880002	0	62	62	62	1
z	1	0.8351						MENDOLO	np	7	0	baseline	500	nonparola	2	ong	0	no	CM25F12	25	FEMMINA	2021-11-13_24h30.08.639	THAI_DOC	2021.2.3	MacIntel	59.99880002	0	63	63	63	1
z	1	0.8965						ARSINE	np	6	0	baseline	250	nonparola	2	ong	0	no	CM25F12	25	FEMMINA	2021-11-13_24h30.08.639	THAI_DOC	2021.2.3	MacIntel	59.99880002	0	64	64	64	1
m	1	0.7338						TISANA	p	6	7	baseline	0	parola	1	ong	0	no	CM25F12	25	FEMMINA	2021-11-13_24h30.08.639	THAI_DOC	2021.2.3	MacIntel	59.99880002	0	65	65	65	1
z	1	0.7991						ORLINO	np	6	0	baseline	0	nonparola	2	ong	0	no	CM25F12	25	FEMMINA	2021-11-13_24h30.08.639	THAI_DOC	2021.2.3	MacIntel	59.99880002	0	66	66	66	1
z	0	1.002						ARINGA	p	6	9	baseline	500	parola	1	ong	0	no	CM25F12	25	FEMMINA	2021-11-13_24h30.08.639	THAI_DOC	2021.2.3	MacIntel	59.99880002	0	67	67	67	1
z	1	1.3156						TENGINE	np	7	0	baseline	0	nonparola	2	ong	0	no	CM25F12	25	FEMMINA	2021-11-13_24h30.08.639	THAI_DOC	2021.2.3	MacIntel	59.99880002	0	68	68	68	1
m	1	0.9792						ATTICO	p	6	6	baseline	500	parola	1	ong	0	no	CM25F12	25	FEMMINA	2021-11-13_24h30.08.639	THAI_DOC	2021.2.3	MacIntel	59.99880002	0	69	69	69	1
z	1	0.9029						VENORE	np	6	0	baseline	250	nonparola	2	ong	0	no	CM25F12	25	FEMMINA	2021-11-13_24h30.08.639	THAI_DOC	2021.2.3	MacIntel	59.99880002	0	70	70	70	1
m	1	0.8526						DARSENA	p	7	9	baseline	0	parola	1	ong	0	no	CM25F12	25	FEMMINA	2021-11-13_24h30.08.639	THAI_DOC	2021.2.3	MacIntel	59.99880002	0	71	71	71	1
z	1	0.7473						ALCIERE	np	7	0	baseline	250	nonparola	2	ong	0	no	CM25F12	25	FEMMINA	2021-11-13_24h30.08.639	THAI_DOC	2021.2.3	MacIntel	59.99880002	0	72	72	72	1
z	1	1.0011						ENTIMO	np	6	0	baseline	0	nonparola	2	ong	0	no	CM25F12	25	FEMMINA	2021-11-13_24h30.08.639	THAI_DOC	2021.2.3	MacIntel	59.99880002	0	73	73	73	1
z	0	0.9167						LIVIDO	p	6	8	baseline	500	parola	1	ong	0	no	CM25F12	25	FEMMINA	2021-11-13_24h30.08.639	THAI_DOC	2021.2.3	MacIntel	59.99880002	0	74	74	74	1
m	1	0.6976						NAUSEA	p	6	15	baseline	0	parola	1	ong	0	no	CM25F12	25	FEMMINA	2021-11-13_24h30.08.639	THAI_DOC	2021.2.3	MacIntel	59.99880002	0	75	75	75	1
z	1	0.9695						VERCACE	np	7	0	baseline	500	nonparola	2	ong	0	no	CM25F12	25	FEMMINA	2021-11-13_24h30.08.639	THAI_DOC	2021.2.3	MacIntel	59.99880002	0	76	76	76	1
m	1	0.7919						COFANO	p	6	9	baseline	0	parola	1	ong	0	no	CM25F12	25	FEMMINA	2021-11-13_24h30.08.639	THAI_DOC	2021.2.3	MacIntel	59.99880002	0	77	77	77	1
z	1	0.9224						USPICIO	np	7	0	baseline	250	nonparola	2	ong	0	no	CM25F12	25	FEMMINA	2021-11-13_24h30.08.639	THAI_DOC	2021.2.3	MacIntel	59.99880002	0	78	78	78	1
m	1	1.1168						IMBUTO	p	6	9	baseline	0	parola	1	ong	0	no	CM25F12	25	FEMMINA	2021-11-13_24h30.08.639	THAI_DOC	2021.2.3	MacIntel	59.99880002	0	79	79	79	1
z	1	0.7297						SADIVA	np	6	0	baseline	500	nonparola	2	ong	0	no	CM25F12	25	FEMMINA	2021-11-13_24h30.08.639	THAI_DOC	2021.2.3	MacIntel	59.99880002	0	80	80	80	1
m	1	0.7391						BOZZOLO	p	7	7	baseline	0	parola	1	ong	0	no	CM25F12	25	FEMMINA	2021-11-13_24h30.08.639	THAI_DOC	2021.2.3	MacIntel	59.99880002	0	81	81	81	1
z	1	0.7346						OMPICCIO	np	7	0	baseline	0	nonparola	2	ong	0	no	CM25F12	25	FEMMINA	2021-11-13_24h30.08.639	THAI_DOC	2021.2.3	MacIntel	59.99880002	0	82	82	82	1
z	1	0.8018						LIMPONE	np	7	0	baseline	500	nonparola	2	ong	0	no	CM25F12	25	FEMMINA	2021-11-13_24h30.08.639	THAI_DOC	2021.2.3	MacIntel	59.99880002	0	83	83	83	1
z	1	0.9372						NARCICO	np	7	0	baseline	250	nonparola	2	ong	0	no	CM25F12	25	FEMMINA	2021-11-13_24h30.08.639	THAI_DOC	2021.2.3	MacIntel	59.99880002	0	84	84	84	1
m	1	0.8374						PASCOLO	p	7	7	baseline	0	parola	1	ong	0	no	CM25F12	25	FEMMINA	2021-11-13_24h30.08.639	THAI_DOC	2021.2.3	MacIntel	59.99880002	0	85	85	85	1
z	1	0.9848						INSOGNA	np	7	0	baseline	250	nonparola	2	ong	0	no	CM25F12	25	FEMMINA	2021-11-13_24h30.08.639	THAI_DOC	2021.2.3	MacIntel	59.99880002	0	86	86	86	1
z	0	0.9826						PATINA	p	6	14	baseline	250	parola	1	ong	0	no	CM25F12	25	FEMMINA	2021-11-13_24h30.08.639	THAI_DOC	2021.2.3	MacIntel	59.99880002	0	87	87	87	1
z	1	0.8518						ADOLTO	np	7	0	baseline	0	nonparola	2	ong	0	no	CM25F12	25	FEMMINA	2021-11-13_24h30.08.639	THAI_DOC	2021.2.3	MacIntel	59.99880002	0	88	88	88	1
m	1	0.7837						UTENTE	p	6	34	baseline	0	parola	1	ong	0	no	CM25F12	25	FEMMINA	2021-11-13_24h30.08.639	THAI_DOC	2021.2.3	MacIntel	59.99880002	0	89	89	89	1
z	1	0.8162						CIPELLA	np	7	0	baseline	500	nonparola	2	ong	0	no	CM25F12	25	FEMMINA	2021-11-13_24h30.08.639	THAI_DOC	2021.2.3	MacIntel	59.99880002	0	90	90	90	1
m	1	0.8167						GINEPRO	p	7	10	baseline	0	parola	1	ong	0	no	CM25F12	25	FEMMINA	2021-11-13_24h30.08.639	THAI_DOC	2021.2.3	MacIntel	59.99880002	0	91	91	91	1
z	1	0.8294						NONATO	np	6	0	baseline	500	nonparola	2	ong	0	no	CM25F12	25	FEMMINA	2021-11-13_24h30.08.639	THAI_DOC	2021.2.3	MacIntel	59.99880002	0	92	92	92	1
m	1	0.9186						CALICE	p	6	10	baseline	0	parola	1	ong	0	no	CM25F12	25	FEMMINA	2021-11-13_24h30.08.639	THAI_DOC	2021.2.3	MacIntel	59.99880002	0	93	93	93	1
m	1	0.9031						TORACE	p	6	31	baseline	250	parola	1	ong	0	no	CM25F12	25	FEMMINA	2021-11-13_24h30.08.639	THAI_DOC	2021.2.3	MacIntel	59.99880002	0	94	94	94	1
z	0	0.7852						REDINE	p	6	8	baseline	500	parola	1	ong	0	no	CM25F12	25	FEMMINA	2021-11-13_24h30.08.639	THAI_DOC	2021.2.3	MacIntel	59.99880002	0	95	95	95	1
m	1	0.6318						GOMITO	p	6	35	baseline	0	parola	1	ong	0	no	CM25F12	25	FEMMINA	2021-11-13_24h30.08.639	THAI_DOC	2021.2.3	MacIntel	59.99880002	0	96	96	96	1
z	1	0.6829						INGENSO	np	7	0	baseline	500	nonparola	2	ong	0	no	CM25F12	25	FEMMINA	2021-11-13_24h30.08.639	THAI_DOC	2021.2.3	MacIntel	59.99880002	0	97	97	97	1
z	1	0.7545						COVALLO	np	7	0	baseline	250	nonparola	2	ong	0	no	CM25F12	25	FEMMINA	2021-11-13_24h30.08.639	THAI_DOC	2021.2.3	MacIntel	59.99880002	0	98	98	98	1
m	1	0.6831						MONACO	p	6	24	baseline	250	parola	1	ong	0	no	CM25F12	25	FEMMINA	2021-11-13_24h30.08.639	THAI_DOC	2021.2.3	MacIntel	59.99880002	0	99	99	99	1
m	1	1.5044						DILUVIO	p	7	34	monitoring	0	parola	1	ong	0	no	CM25F12	25	FEMMINA	2021-11-13_24h30.08.639	THAI_DOC	2021.2.3	MacIntel	59.99880002						0	0	0	0	1
	0							PADATO	np	6	0	monitoring	250	nonparola	2	ong	0	no	CM25F12	25	FEMMINA	2021-11-13_24h30.08.639	THAI_DOC	2021.2.3	MacIntel	59.99880002						0	1	1	1	1
m	1	0.6696						STIVALE	p	7	10	monitoring	0	parola	1	ong	0	no	CM25F12	25	FEMMINA	2021-11-13_24h30.08.639	THAI_DOC	2021.2.3	MacIntel	59.99880002						0	2	2	2	1
z	1	1.0655						BAMMINO	np	7	0	monitoring	0	nonparola	2	ong	0	no	CM25F12	25	FEMMINA	2021-11-13_24h30.08.639	THAI_DOC	2021.2.3	MacIntel	59.99880002						0	3	3	3	1
z	1	1.0496						NUDOLA	np	6	0	monitoring	250	nonparola	2	ong	0	no	CM25F12	25	FEMMINA	2021-11-13_24h30.08.639	THAI_DOC	2021.2.3	MacIntel	59.99880002						0	4	4	4	1
m	1	1.0901						ZAMPINO	p	7	6	monitoring	500	parola	1	ong	0	no	CM25F12	25	FEMMINA	2021-11-13_24h30.08.639	THAI_DOC	2021.2.3	MacIntel	59.99880002						0	5	5	5	1
m	1	0.6522						CALDAIA	p	7	12	monitoring	250	parola	1	ong	0	no	CM25F12	25	FEMMINA	2021-11-13_24h30.08.639	THAI_DOC	2021.2.3	MacIntel	59.99880002						0	6	6	6	1
z	1	1.2832						FULGINE	np	7	0	monitoring	0	nonparola	2	ong	0	no	CM25F12	25	FEMMINA	2021-11-13_24h30.08.639	THAI_DOC	2021.2.3	MacIntel	59.99880002						0	7	7	7	1
m	1	1.3009						URANIO	p	6	9	monitoring	250	parola	1	ong	0	no	CM25F12	25	FEMMINA	2021-11-13_24h30.08.639	THAI_DOC	2021.2.3	MacIntel	59.99880002						0	8	8	8	1
z	1	0.8078						APISSO	np	6	0	monitoring	500	nonparola	2	ong	0	no	CM25F12	25	FEMMINA	2021-11-13_24h30.08.639	THAI_DOC	2021.2.3	MacIntel	59.99880002						0	9	9	9	1
l	1	0.9359						CAGERMA	np	7	0	monitoring	0	l	2	pmcue	0	no	CM25F12	25	FEMMINA	2021-11-13_24h30.08.639	THAI_DOC	2021.2.3	MacIntel	59.99880002						0	10	10	10	1
m	1	0.7396						TAZZINA	p	7	10	monitoring	250	parola	1	ong	0	no	CM25F12	25	FEMMINA	2021-11-13_24h30.08.639	THAI_DOC	2021.2.3	MacIntel	59.99880002						0	11	11	11	1
m	1	0.6879						VAPORE	p	6	40	monitoring	0	parola	1	ong	0	no	CM25F12	25	FEMMINA	2021-11-13_24h30.08.639	THAI_DOC	2021.2.3	MacIntel	59.99880002						0	12	12	12	1
z	1	1.0151						FEDORE	np	6	0	monitoring	250	nonparola	2	ong	0	no	CM25F12	25	FEMMINA	2021-11-13_24h30.08.639	THAI_DOC	2021.2.3	MacIntel	59.99880002						0	13	13	13	1
m	1	0.6703						MONTONE	p	7	8	monitoring	250	parola	1	ong	0	no	CM25F12	25	FEMMINA	2021-11-13_24h30.08.639	THAI_DOC	2021.2.3	MacIntel	59.99880002						0	14	14	14	1
z	1	1.2442						CANEZZA	np	7	0	monitoring	0	nonparola	2	ong	0	no	CM25F12	25	FEMMINA	2021-11-13_24h30.08.639	THAI_DOC	2021.2.3	MacIntel	59.99880002						0	15	15	15	1
z	1	0.889						RAGINA	np	6	0	monitoring	250	nonparola	2	ong	0	no	CM25F12	25	FEMMINA	2021-11-13_24h30.08.639	THAI_DOC	2021.2.3	MacIntel	59.99880002						0	16	16	16	1
m	1	0.7967						AGNELLO	p	7	17	monitoring	250	parola	1	ong	0	no	CM25F12	25	FEMMINA	2021-11-13_24h30.08.639	THAI_DOC	2021.2.3	MacIntel	59.99880002						0	17	17	17	1
z	1	1.0185						PINARIO	np	7	0	monitoring	250	nonparola	2	ong	0	no	CM25F12	25	FEMMINA	2021-11-13_24h30.08.639	THAI_DOC	2021.2.3	MacIntel	59.99880002						0	18	18	18	1
m	0	0.7177						INDANO	np	6	0	monitoring	500	nonparola	2	ong	0	no	CM25F12	25	FEMMINA	2021-11-13_24h30.08.639	THAI_DOC	2021.2.3	MacIntel	59.99880002						0	19	19	19	1
m	1	0.7858						BISTURI	p	7	8	monitoring	250	parola	1	ong	0	no	CM25F12	25	FEMMINA	2021-11-13_24h30.08.639	THAI_DOC	2021.2.3	MacIntel	59.99880002						0	20	20	20	1
z	1	0.9479						SECONTO	np	7	0	monitoring	250	nonparola	2	ong	0	no	CM25F12	25	FEMMINA	2021-11-13_24h30.08.639	THAI_DOC	2021.2.3	MacIntel	59.99880002						0	21	21	21	1
l	1	0.5978						POMATA	p	6	0	monitoring	500	l	1	pmcue	0	no	CM25F12	25	FEMMINA	2021-11-13_24h30.08.639	THAI_DOC	2021.2.3	MacIntel	59.99880002						0	22	22	22	1
z	1	0.9499						UMETTA	np	6	0	monitoring	250	nonparola	2	ong	0	no	CM25F12	25	FEMMINA	2021-11-13_24h30.08.639	THAI_DOC	2021.2.3	MacIntel	59.99880002						0	23	23	23	1
m	1	0.8026						FRUSCIO	p	7	9	monitoring	0	parola	1	ong	0	no	CM25F12	25	FEMMINA	2021-11-13_24h30.08.639	THAI_DOC	2021.2.3	MacIntel	59.99880002						0	24	24	24	1
m	1	0.7447						ORDIGNO	p	7	15	monitoring	250	parola	1	ong	0	no	CM25F12	25	FEMMINA	2021-11-13_24h30.08.639	THAI_DOC	2021.2.3	MacIntel	59.99880002						0	25	25	25	1
z	1	1.1335						METALO	np	6	0	monitoring	0	nonparola	2	ong	0	no	CM25F12	25	FEMMINA	2021-11-13_24h30.08.639	THAI_DOC	2021.2.3	MacIntel	59.99880002						0	26	26	26	1
z	1	0.9849						GAVERA	np	6	0	monitoring	500	nonparola	2	ong	0	no	CM25F12	25	FEMMINA	2021-11-13_24h30.08.639	THAI_DOC	2021.2.3	MacIntel	59.99880002						0	27	27	27	1
m	1	0.9469						INSERTO	p	7	9	monitoring	0	parola	1	ong	0	no	CM25F12	25	FEMMINA	2021-11-13_24h30.08.639	THAI_DOC	2021.2.3	MacIntel	59.99880002						0	28	28	28	1
m	1	0.7841						VICARIO	p	7	9	monitoring	500	parola	1	ong	0	no	CM25F12	25	FEMMINA	2021-11-13_24h30.08.639	THAI_DOC	2021.2.3	MacIntel	59.99880002						0	29	29	29	1
z	1	0.7881						ACENDA	np	6	0	monitoring	0	nonparola	2	ong	0	no	CM25F12	25	FEMMINA	2021-11-13_24h30.08.639	THAI_DOC	2021.2.3	MacIntel	59.99880002						0	30	30	30	1
m	1	1.0669						DECADE	p	6	7	monitoring	0	parola	1	ong	0	no	CM25F12	25	FEMMINA	2021-11-13_24h30.08.639	THAI_DOC	2021.2.3	MacIntel	59.99880002						0	31	31	31	1
m	0	0.7041						PALETE	np	6	0	monitoring	500	nonparola	2	ong	0	no	CM25F12	25	FEMMINA	2021-11-13_24h30.08.639	THAI_DOC	2021.2.3	MacIntel	59.99880002						0	32	32	32	1
m	1	0.8156						SENAPE	p	6	17	monitoring	500	parola	1	ong	0	no	CM25F12	25	FEMMINA	2021-11-13_24h30.08.639	THAI_DOC	2021.2.3	MacIntel	59.99880002						0	33	33	33	1
z	1	0.9533						TENTONO	np	7	0	monitoring	0	nonparola	2	ong	0	no	CM25F12	25	FEMMINA	2021-11-13_24h30.08.639	THAI_DOC	2021.2.3	MacIntel	59.99880002						0	34	34	34	1
l	1	0.5829						MANICO	p	6	12	monitoring	0	l	1	pmcue	0	no	CM25F12	25	FEMMINA	2021-11-13_24h30.08.639	THAI_DOC	2021.2.3	MacIntel	59.99880002						0	35	35	35	1
m	1	0.7505						GETTONE	p	7	5	monitoring	250	parola	1	ong	0	no	CM25F12	25	FEMMINA	2021-11-13_24h30.08.639	THAI_DOC	2021.2.3	MacIntel	59.99880002						0	36	36	36	1
z	1	0.9166						CALERA	np	6	0	monitoring	500	nonparola	2	ong	0	no	CM25F12	25	FEMMINA	2021-11-13_24h30.08.639	THAI_DOC	2021.2.3	MacIntel	59.99880002						0	37	37	37	1
m	1	0.8502						USTIONE	p	7	20	monitoring	500	parola	1	ong	0	no	CM25F12	25	FEMMINA	2021-11-13_24h30.08.639	THAI_DOC	2021.2.3	MacIntel	59.99880002						0	38	38	38	1
l	0	0.6675						LEGNAME	p	7	7	monitoring	0	parola	1	ong	0	no	CM25F12	25	FEMMINA	2021-11-13_24h30.08.639	THAI_DOC	2021.2.3	MacIntel	59.99880002						0	39	39	39	1
z	1	0.7886						MODIVO	np	6	0	monitoring	0	nonparola	2	ong	0	no	CM25F12	25	FEMMINA	2021-11-13_24h30.08.639	THAI_DOC	2021.2.3	MacIntel	59.99880002						0	40	40	40	1
m	1	0.8663						RADURA	p	6	9	monitoring	0	parola	1	ong	0	no	CM25F12	25	FEMMINA	2021-11-13_24h30.08.639	THAI_DOC	2021.2.3	MacIntel	59.99880002						0	41	41	41	1
z	1	0.7479						TUANTO	np	6	0	monitoring	250	nonparola	2	ong	0	no	CM25F12	25	FEMMINA	2021-11-13_24h30.08.639	THAI_DOC	2021.2.3	MacIntel	59.99880002						0	42	42	42	1
m	1	0.7354						PICCONE	p	7	11	monitoring	0	parola	1	ong	0	no	CM25F12	25	FEMMINA	2021-11-13_24h30.08.639	THAI_DOC	2021.2.3	MacIntel	59.99880002						0	43	43	43	1
z	1	1.0007						LACREME	np	7	0	monitoring	250	nonparola	2	ong	0	no	CM25F12	25	FEMMINA	2021-11-13_24h30.08.639	THAI_DOC	2021.2.3	MacIntel	59.99880002						0	44	44	44	1
z	1	0.9705						DILITTA	np	7	0	monitoring	500	nonparola	2	ong	0	no	CM25F12	25	FEMMINA	2021-11-13_24h30.08.639	THAI_DOC	2021.2.3	MacIntel	59.99880002						0	45	45	45	1
l	1	0.9361						TOMANTE	np	7	0	monitoring	0	l	2	pmcue	0	no	CM25F12	25	FEMMINA	2021-11-13_24h30.08.639	THAI_DOC	2021.2.3	MacIntel	59.99880002						0	46	46	46	1
m	1	0.9011						OTTONE	p	6	17	monitoring	500	parola	1	ong	0	no	CM25F12	25	FEMMINA	2021-11-13_24h30.08.639	THAI_DOC	2021.2.3	MacIntel	59.99880002						0	47	47	47	1
m	1	0.7829						GAZEBO	p	6	8	monitoring	0	parola	1	ong	0	no	CM25F12	25	FEMMINA	2021-11-13_24h30.08.639	THAI_DOC	2021.2.3	MacIntel	59.99880002						0	48	48	48	1
z	1	1.4346						NENICO	np	6	0	monitoring	250	nonparola	2	ong	0	no	CM25F12	25	FEMMINA	2021-11-13_24h30.08.639	THAI_DOC	2021.2.3	MacIntel	59.99880002						0	49	49	49	1
l	0	0.8916						ARPIONE	p	7	12	monitoring	250	parola	1	ong	0	no	CM25F12	25	FEMMINA	2021-11-13_24h30.08.639	THAI_DOC	2021.2.3	MacIntel	59.99880002						0	50	50	50	1
z	1	1.4836						VANIGIA	np	7	0	monitoring	500	nonparola	2	ong	0	no	CM25F12	25	FEMMINA	2021-11-13_24h30.08.639	THAI_DOC	2021.2.3	MacIntel	59.99880002						0	51	51	51	1
z	1	0.9862						EBLISSE	np	7	0	monitoring	0	nonparola	2	ong	0	no	CM25F12	25	FEMMINA	2021-11-13_24h30.08.639	THAI_DOC	2021.2.3	MacIntel	59.99880002						0	52	52	52	1
m	1	0.6814						CARTINA	p	7	13	monitoring	250	parola	1	ong	0	no	CM25F12	25	FEMMINA	2021-11-13_24h30.08.639	THAI_DOC	2021.2.3	MacIntel	59.99880002						0	53	53	53	1
z	1	0.8746						TECITA	np	6	0	monitoring	500	nonparola	2	ong	0	no	CM25F12	25	FEMMINA	2021-11-13_24h30.08.639	THAI_DOC	2021.2.3	MacIntel	59.99880002						0	54	54	54	1
m	1	0.7989						FELINO	p	6	9	monitoring	500	parola	1	ong	0	no	CM25F12	25	FEMMINA	2021-11-13_24h30.08.639	THAI_DOC	2021.2.3	MacIntel	59.99880002						0	55	55	55	1
z	1	1.2024						GINEVRO	np	7	0	monitoring	250	nonparola	2	ong	0	no	CM25F12	25	FEMMINA	2021-11-13_24h30.08.639	THAI_DOC	2021.2.3	MacIntel	59.99880002						0	56	56	56	1
z	1	0.9051						ELANCO	np	6	0	monitoring	250	nonparola	2	ong	0	no	CM25F12	25	FEMMINA	2021-11-13_24h30.08.639	THAI_DOC	2021.2.3	MacIntel	59.99880002						0	57	57	57	1
m	1	0.7498						BIDONE	p	6	13	monitoring	0	parola	1	ong	0	no	CM25F12	25	FEMMINA	2021-11-13_24h30.08.639	THAI_DOC	2021.2.3	MacIntel	59.99880002						0	58	58	58	1
z	0	0.9727						LEMURE	p	6	3	monitoring	500	parola	1	ong	0	no	CM25F12	25	FEMMINA	2021-11-13_24h30.08.639	THAI_DOC	2021.2.3	MacIntel	59.99880002						0	59	59	59	1
l	1	0.8503						SAGOMA	p	6	0	monitoring	250	l	1	pmcue	0	no	CM25F12	25	FEMMINA	2021-11-13_24h30.08.639	THAI_DOC	2021.2.3	MacIntel	59.99880002						0	60	60	60	1
m	1	1.2337						REPERTO	p	7	7	monitoring	0	parola	1	ong	0	no	CM25F12	25	FEMMINA	2021-11-13_24h30.08.639	THAI_DOC	2021.2.3	MacIntel	59.99880002						0	61	61	61	1
z	1	1.0348						MIDULLO	np	7	0	monitoring	250	nonparola	2	ong	0	no	CM25F12	25	FEMMINA	2021-11-13_24h30.08.639	THAI_DOC	2021.2.3	MacIntel	59.99880002						0	62	62	62	1
z	1	0.9306						DANNOLA	np	7	0	monitoring	500	nonparola	2	ong	0	no	CM25F12	25	FEMMINA	2021-11-13_24h30.08.639	THAI_DOC	2021.2.3	MacIntel	59.99880002						0	63	63	63	1
m	1	0.8008						ORFANO	p	6	9	monitoring	500	parola	1	ong	0	no	CM25F12	25	FEMMINA	2021-11-13_24h30.08.639	THAI_DOC	2021.2.3	MacIntel	59.99880002						0	64	64	64	1
z	1	0.9661						BANENA	np	6	0	monitoring	250	nonparola	2	ong	0	no	CM25F12	25	FEMMINA	2021-11-13_24h30.08.639	THAI_DOC	2021.2.3	MacIntel	59.99880002						0	65	65	65	1
z	1	0.8861						FERPATA	np	7	0	monitoring	0	nonparola	2	ong	0	no	CM25F12	25	FEMMINA	2021-11-13_24h30.08.639	THAI_DOC	2021.2.3	MacIntel	59.99880002						0	66	66	66	1
m	1	0.8545						NEURONE	p	7	11	monitoring	250	parola	1	ong	0	no	CM25F12	25	FEMMINA	2021-11-13_24h30.08.639	THAI_DOC	2021.2.3	MacIntel	59.99880002						0	67	67	67	1
z	1	0.8708						LATTERA	np	7	0	monitoring	500	nonparola	2	ong	0	no	CM25F12	25	FEMMINA	2021-11-13_24h30.08.639	THAI_DOC	2021.2.3	MacIntel	59.99880002						0	68	68	68	1
z	1	1.1491						GESIONE	np	7	0	monitoring	500	nonparola	2	ong	0	no	CM25F12	25	FEMMINA	2021-11-13_24h30.08.639	THAI_DOC	2021.2.3	MacIntel	59.99880002						0	69	69	69	1
m	1	0.9197						PEDANA	p	6	18	monitoring	500	parola	1	ong	0	no	CM25F12	25	FEMMINA	2021-11-13_24h30.08.639	THAI_DOC	2021.2.3	MacIntel	59.99880002						0	70	70	70	1
l	1	0.5877						MACIATA	np	7	0	monitoring	500	l	2	pmcue	0	no	CM25F12	25	FEMMINA	2021-11-13_24h30.08.639	THAI_DOC	2021.2.3	MacIntel	59.99880002						0	71	71	71	1
z	1	0.9348						FIOLINO	np	7	0	monitoring	250	nonparola	2	ong	0	no	CM25F12	25	FEMMINA	2021-11-13_24h30.08.639	THAI_DOC	2021.2.3	MacIntel	59.99880002						0	72	72	72	1
m	1	0.7906						INGORGO	p	7	16	monitoring	0	parola	1	ong	0	no	CM25F12	25	FEMMINA	2021-11-13_24h30.08.639	THAI_DOC	2021.2.3	MacIntel	59.99880002						0	73	73	73	1
z	1	0.9851						IMPORO	np	6	0	monitoring	250	nonparola	2	ong	0	no	CM25F12	25	FEMMINA	2021-11-13_24h30.08.639	THAI_DOC	2021.2.3	MacIntel	59.99880002						0	74	74	74	1
m	1	0.9171						NOBILE	p	6	29	monitoring	500	parola	1	ong	0	no	CM25F12	25	FEMMINA	2021-11-13_24h30.08.639	THAI_DOC	2021.2.3	MacIntel	59.99880002						0	75	75	75	1
m	1	0.8839						MINIERA	p	7	19	monitoring	500	parola	1	ong	0	no	CM25F12	25	FEMMINA	2021-11-13_24h30.08.639	THAI_DOC	2021.2.3	MacIntel	59.99880002						0	76	76	76	1
z	1	1.0252						ALLARVE	np	7	0	monitoring	500	nonparola	2	ong	0	no	CM25F12	25	FEMMINA	2021-11-13_24h30.08.639	THAI_DOC	2021.2.3	MacIntel	59.99880002						0	77	77	77	1
z	1	0.8193						DIBANO	np	6	0	monitoring	250	nonparola	2	ong	0	no	CM25F12	25	FEMMINA	2021-11-13_24h30.08.639	THAI_DOC	2021.2.3	MacIntel	59.99880002						0	78	78	78	1
m	1	0.7838						FAGOTTO	p	7	7	monitoring	0	parola	1	ong	0	no	CM25F12	25	FEMMINA	2021-11-13_24h30.08.639	THAI_DOC	2021.2.3	MacIntel	59.99880002						0	79	79	79	1
m	1	0.8006						PALUDE	p	6	13	monitoring	0	parola	1	ong	0	no	CM25F12	25	FEMMINA	2021-11-13_24h30.08.639	THAI_DOC	2021.2.3	MacIntel	59.99880002						0	80	80	80	1
z	1	0.8166						MUDINO	np	6	0	monitoring	500	nonparola	2	ong	0	no	CM25F12	25	FEMMINA	2021-11-13_24h30.08.639	THAI_DOC	2021.2.3	MacIntel	59.99880002						0	81	81	81	1
z	1	0.801						ESTEBA	np	6	0	monitoring	500	nonparola	2	ong	0	no	CM25F12	25	FEMMINA	2021-11-13_24h30.08.639	THAI_DOC	2021.2.3	MacIntel	59.99880002						0	82	82	82	1
l	1	0.8529						MANTIDE	p	7	9	monitoring	250	l	1	pmcue	0	no	CM25F12	25	FEMMINA	2021-11-13_24h30.08.639	THAI_DOC	2021.2.3	MacIntel	59.99880002						0	83	83	83	1
m	1	0.7853						UVETTA	p	6	11	monitoring	500	parola	1	ong	0	no	CM25F12	25	FEMMINA	2021-11-13_24h30.08.639	THAI_DOC	2021.2.3	MacIntel	59.99880002						0	84	84	84	1
m	1	0.7732						ESILIO	p	6	41	monitoring	250	parola	1	ong	0	no	CM25F12	25	FEMMINA	2021-11-13_24h30.08.639	THAI_DOC	2021.2.3	MacIntel	59.99880002						0	85	85	85	1
z	1	0.9139						RECRUTA	np	7	0	monitoring	500	nonparola	2	ong	0	no	CM25F12	25	FEMMINA	2021-11-13_24h30.08.639	THAI_DOC	2021.2.3	MacIntel	59.99880002						0	86	86	86	1
m	1	0.7691						TIMONE	p	7	31	monitoring	250	parola	1	ong	0	no	CM25F12	25	FEMMINA	2021-11-13_24h30.08.639	THAI_DOC	2021.2.3	MacIntel	59.99880002						0	87	87	87	1
m	1	0.7867						CAVOLO	p	6	13	monitoring	0	parola	1	ong	0	no	CM25F12	25	FEMMINA	2021-11-13_24h30.08.639	THAI_DOC	2021.2.3	MacIntel	59.99880002						0	88	88	88	1
z	1	0.8623						NOTTARE	np	7	0	monitoring	500	nonparola	2	ong	0	no	CM25F12	25	FEMMINA	2021-11-13_24h30.08.639	THAI_DOC	2021.2.3	MacIntel	59.99880002						0	89	89	89	1
m	1	1.0029						LICHENE	p	7	7	monitoring	0	parola	1	ong	0	no	CM25F12	25	FEMMINA	2021-11-13_24h30.08.639	THAI_DOC	2021.2.3	MacIntel	59.99880002						0	90	90	90	1
z	1	0.784						PUSTINO	np	7	0	monitoring	500	nonparola	2	ong	0	no	CM25F12	25	FEMMINA	2021-11-13_24h30.08.639	THAI_DOC	2021.2.3	MacIntel	59.99880002						0	91	91	91	1
m	1	0.6809						MULINO	p	6	7	monitoring	0	parola	1	ong	0	no	CM25F12	25	FEMMINA	2021-11-13_24h30.08.639	THAI_DOC	2021.2.3	MacIntel	59.99880002						0	92	92	92	1
z	1	0.7987						VAROLO	np	6	0	monitoring	0	nonparola	2	ong	0	no	CM25F12	25	FEMMINA	2021-11-13_24h30.08.639	THAI_DOC	2021.2.3	MacIntel	59.99880002						0	93	93	93	1
l	1	0.7874						ENIGMA	p	6	9	monitoring	500	l	1	pmcue	0	no	CM25F12	25	FEMMINA	2021-11-13_24h30.08.639	THAI_DOC	2021.2.3	MacIntel	59.99880002						0	94	94	94	1
m	1	0.9634						NARICE	p	6	15	monitoring	250	parola	1	ong	0	no	CM25F12	25	FEMMINA	2021-11-13_24h30.08.639	THAI_DOC	2021.2.3	MacIntel	59.99880002						0	95	95	95	1
z	1	0.7839						CAVIDE	np	6	0	monitoring	500	nonparola	2	ong	0	no	CM25F12	25	FEMMINA	2021-11-13_24h30.08.639	THAI_DOC	2021.2.3	MacIntel	59.99880002						0	96	96	96	1
z	1	0.8513						VOLACE	np	6	0	monitoring	0	nonparola	2	ong	0	no	CM25F12	25	FEMMINA	2021-11-13_24h30.08.639	THAI_DOC	2021.2.3	MacIntel	59.99880002						0	97	97	97	1
z	1	0.9224						SADICE	np	6	0	monitoring	0	nonparola	2	ong	0	no	CM25F12	25	FEMMINA	2021-11-13_24h30.08.639	THAI_DOC	2021.2.3	MacIntel	59.99880002						0	98	98	98	1
m	1	0.7476						VORTICE	p	7	14	monitoring	250	parola	1	ong	0	no	CM25F12	25	FEMMINA	2021-11-13_24h30.08.639	THAI_DOC	2021.2.3	MacIntel	59.99880002						0	99	99	99	1
																			CM25F12	25	FEMMINA	2021-11-13_24h30.08.639	THAI_DOC	2021.2.3	MacIntel	59.99880002											y	1	7.0657	n	1	5.1525	n	1	3.2021
