# Supplementary material for: Thinking about it: the impact of COVID-19-related stimuli on prospective memory
Source: PeerJ. 2023 Nov 16;11:e16389. doi: 10.7717/peerj.16389 (PMC10657566; doi:10.7717/peerj.16389)
Supplement: Supplemental Information 4 — The raw data from both the task and the questionnaire. Both folders are divided in the three conditions (COV, DOC, and NEGA) depending on the presented video clip. [file peerj-11-16389-s004.zip › Data/RAW_Data_Task/DOC_version/MM23F14_doc.csv]

trial_key.keys	trial_key.corr	trial_key.rt	trials_loop_practice.thisRepN	trials_loop_practice.thisTrialN	trials_loop_practice.thisN	trials_loop_practice.thisIndex	trials_loop_practice.ran	stimolo	parolanonparola	lunghezza	frequenza	blocco	jitter	rispcorr	StimTrig	stim_type	stimulus_after	underline	ID_Soggetto*	Età*	Sesso	date	expName	psychopyVersion	OS	frameRate	trials_loop_baseline.thisRepN	trials_loop_baseline.thisTrialN	trials_loop_baseline.thisN	trials_loop_baseline.thisIndex	trials_loop_baseline.ran	trials_loop_attention.thisRepN	trials_loop_attention.thisTrialN	trials_loop_attention.thisN	trials_loop_attention.thisIndex	trials_loop_attention.ran	neutral1_key.keys	neutral1_key.corr	neutral1_key.rt	neutral1_key_2.keys	neutral1_key_2.corr	neutral1_key_2.rt	neutral1_key_3.keys	neutral1_key_3.corr	neutral1_key_3.rt
m	1	0.8779	0	0	0	0	1	ARANCIA	p	7	31	practice	500	parola	1	ong	0	no	MM23F14	23	F	2021-11-14_11h14.10.290	THAI_DOC	2021.2.3	Win32	60.1612321
z	1	0.8664	0	1	1	1	1	RECINA	np	6	0	practice	500	nonparola	2	ong	0	no	MM23F14	23	F	2021-11-14_11h14.10.290	THAI_DOC	2021.2.3	Win32	60.1612321
z	1	0.7917	0	2	2	2	1	TUCCANA	np	7	0	practice	250	nonparola	2	ong	0	no	MM23F14	23	F	2021-11-14_11h14.10.290	THAI_DOC	2021.2.3	Win32	60.1612321
m	1	0.5352	0	3	3	3	1	PETTINE	p	7	1	practice	0	parola	1	ong	0	no	MM23F14	23	F	2021-11-14_11h14.10.290	THAI_DOC	2021.2.3	Win32	60.1612321
z	1	1.0175	0	4	4	4	1	INFITO	np	6	0	practice	500	nonparola	2	ong	0	no	MM23F14	23	F	2021-11-14_11h14.10.290	THAI_DOC	2021.2.3	Win32	60.1612321
m	1	0.619	0	5	5	5	1	GIUDICE	p	7	374	practice	500	parola	1	ong	0	no	MM23F14	23	F	2021-11-14_11h14.10.290	THAI_DOC	2021.2.3	Win32	60.1612321
m	1	0.5881	0	6	6	6	1	VOLANTE	p	7	89	practice	0	parola	1	ong	0	no	MM23F14	23	F	2021-11-14_11h14.10.290	THAI_DOC	2021.2.3	Win32	60.1612321
z	1	0.7795	0	7	7	7	1	CUBELA	np	6	0	practice	250	nonparola	2	ong	0	no	MM23F14	23	F	2021-11-14_11h14.10.290	THAI_DOC	2021.2.3	Win32	60.1612321
z	1	0.7879	0	8	8	8	1	LUGGINE	np	7	0	practice	0	nonparola	2	ong	0	no	MM23F14	23	F	2021-11-14_11h14.10.290	THAI_DOC	2021.2.3	Win32	60.1612321
m	1	0.5178	0	9	9	9	1	DISEGNO	p	7	201	practice	0	parola	1	ong	0	no	MM23F14	23	F	2021-11-14_11h14.10.290	THAI_DOC	2021.2.3	Win32	60.1612321
m	1	0.5925						RELITTO	p	7	8	baseline	500	parola	1	ong	0	no	MM23F14	23	F	2021-11-14_11h14.10.290	THAI_DOC	2021.2.3	Win32	60.1612321	0	0	0	0	1
m	1	0.8476						GERANIO	p	7	12	baseline	250	parola	1	ong	0	no	MM23F14	23	F	2021-11-14_11h14.10.290	THAI_DOC	2021.2.3	Win32	60.1612321	0	1	1	1	1
z	1	0.8115						VANANGA	np	7	0	baseline	0	nonparola	2	ong	0	no	MM23F14	23	F	2021-11-14_11h14.10.290	THAI_DOC	2021.2.3	Win32	60.1612321	0	2	2	2	1
m	1	1.1285						NATICA	p	6	5	baseline	250	parola	1	ong	0	no	MM23F14	23	F	2021-11-14_11h14.10.290	THAI_DOC	2021.2.3	Win32	60.1612321	0	3	3	3	1
z	1	0.6238						USTELLO	np	7	0	baseline	500	nonparola	2	ong	0	no	MM23F14	23	F	2021-11-14_11h14.10.290	THAI_DOC	2021.2.3	Win32	60.1612321	0	4	4	4	1
m	1	0.5766						METANO	p	6	17	baseline	250	parola	1	ong	0	no	MM23F14	23	F	2021-11-14_11h14.10.290	THAI_DOC	2021.2.3	Win32	60.1612321	0	5	5	5	1
z	1	0.7276						FIURIA	np	6	0	baseline	500	nonparola	2	ong	0	no	MM23F14	23	F	2021-11-14_11h14.10.290	THAI_DOC	2021.2.3	Win32	60.1612321	0	6	6	6	1
m	1	0.6213						SUGHERO	p	7	5	baseline	250	parola	1	ong	0	no	MM23F14	23	F	2021-11-14_11h14.10.290	THAI_DOC	2021.2.3	Win32	60.1612321	0	7	7	7	1
z	1	0.7408						PIROTA	np	6	0	baseline	250	nonparola	2	ong	0	no	MM23F14	23	F	2021-11-14_11h14.10.290	THAI_DOC	2021.2.3	Win32	60.1612321	0	8	8	8	1
z	1	0.8196						BAMBORA	np	7	0	baseline	0	nonparola	2	ong	0	no	MM23F14	23	F	2021-11-14_11h14.10.290	THAI_DOC	2021.2.3	Win32	60.1612321	0	9	9	9	1
m	1	0.5373						PETALO	p	6	27	baseline	250	parola	1	ong	0	no	MM23F14	23	F	2021-11-14_11h14.10.290	THAI_DOC	2021.2.3	Win32	60.1612321	0	10	10	10	1
z	0	0.5846						ELMETTO	p	7	5	baseline	0	parola	1	ong	0	no	MM23F14	23	F	2021-11-14_11h14.10.290	THAI_DOC	2021.2.3	Win32	60.1612321	0	11	11	11	1
z	1	0.7847						DOBILE	np	6	0	baseline	250	nonparola	2	ong	0	no	MM23F14	23	F	2021-11-14_11h14.10.290	THAI_DOC	2021.2.3	Win32	60.1612321	0	12	12	12	1
m	1	0.9021						BAVERO	p	6	7	baseline	0	parola	1	ong	0	no	MM23F14	23	F	2021-11-14_11h14.10.290	THAI_DOC	2021.2.3	Win32	60.1612321	0	13	13	13	1
m	1	1.5854						VALENZA	p	7	10	baseline	500	parola	1	ong	0	no	MM23F14	23	F	2021-11-14_11h14.10.290	THAI_DOC	2021.2.3	Win32	60.1612321	0	14	14	14	1
z	1	0.7525						ORDONE	np	6	0	baseline	250	nonparola	2	ong	0	no	MM23F14	23	F	2021-11-14_11h14.10.290	THAI_DOC	2021.2.3	Win32	60.1612321	0	15	15	15	1
z	1	0.6796						TERPONE	np	7	0	baseline	250	nonparola	2	ong	0	no	MM23F14	23	F	2021-11-14_11h14.10.290	THAI_DOC	2021.2.3	Win32	60.1612321	0	16	16	16	1
m	1	0.6103						INCHINO	p	7	10	baseline	250	parola	1	ong	0	no	MM23F14	23	F	2021-11-14_11h14.10.290	THAI_DOC	2021.2.3	Win32	60.1612321	0	17	17	17	1
m	1	0.694						ETTARO	p	6	31	baseline	0	parola	1	ong	0	no	MM23F14	23	F	2021-11-14_11h14.10.290	THAI_DOC	2021.2.3	Win32	60.1612321	0	18	18	18	1
z	1	0.6277						LUVACA	np	6	0	baseline	250	nonparola	2	ong	0	no	MM23F14	23	F	2021-11-14_11h14.10.290	THAI_DOC	2021.2.3	Win32	60.1612321	0	19	19	19	1
m	1	0.5854						DUETTO	p	6	23	baseline	500	parola	1	ong	0	no	MM23F14	23	F	2021-11-14_11h14.10.290	THAI_DOC	2021.2.3	Win32	60.1612321	0	20	20	20	1
z	1	0.7078						PUPILE	np	6	0	baseline	250	nonparola	2	ong	0	no	MM23F14	23	F	2021-11-14_11h14.10.290	THAI_DOC	2021.2.3	Win32	60.1612321	0	21	21	21	1
z	1	0.7726						STOVACO	np	7	0	baseline	0	nonparola	2	ong	0	no	MM23F14	23	F	2021-11-14_11h14.10.290	THAI_DOC	2021.2.3	Win32	60.1612321	0	22	22	22	1
m	1	0.5547						BARILE	p	6	7	baseline	500	parola	1	ong	0	no	MM23F14	23	F	2021-11-14_11h14.10.290	THAI_DOC	2021.2.3	Win32	60.1612321	0	23	23	23	1
z	1	0.9354						RANAIO	np	6	0	baseline	250	nonparola	2	ong	0	no	MM23F14	23	F	2021-11-14_11h14.10.290	THAI_DOC	2021.2.3	Win32	60.1612321	0	24	24	24	1
m	1	0.552						CAVERNA	p	7	14	baseline	250	parola	1	ong	0	no	MM23F14	23	F	2021-11-14_11h14.10.290	THAI_DOC	2021.2.3	Win32	60.1612321	0	25	25	25	1
z	1	0.9188						ROTOIA	np	7	0	baseline	500	nonparola	2	ong	0	no	MM23F14	23	F	2021-11-14_11h14.10.290	THAI_DOC	2021.2.3	Win32	60.1612321	0	26	26	26	1
m	1	0.6735						ALTURA	p	6	8	baseline	500	parola	1	ong	0	no	MM23F14	23	F	2021-11-14_11h14.10.290	THAI_DOC	2021.2.3	Win32	60.1612321	0	27	27	27	1
m	1	0.5105						DIPINTO	p	7	21	baseline	0	parola	1	ong	0	no	MM23F14	23	F	2021-11-14_11h14.10.290	THAI_DOC	2021.2.3	Win32	60.1612321	0	28	28	28	1
m	1	0.8558						LEGUME	p	6	11	baseline	250	parola	1	ong	0	no	MM23F14	23	F	2021-11-14_11h14.10.290	THAI_DOC	2021.2.3	Win32	60.1612321	0	29	29	29	1
z	1	0.7878						FEDINO	np	6	0	baseline	500	nonparola	2	ong	0	no	MM23F14	23	F	2021-11-14_11h14.10.290	THAI_DOC	2021.2.3	Win32	60.1612321	0	30	30	30	1
m	1	0.5051						MENSOLA	p	7	7	baseline	0	parola	1	ong	0	no	MM23F14	23	F	2021-11-14_11h14.10.290	THAI_DOC	2021.2.3	Win32	60.1612321	0	31	31	31	1
z	1	0.6213						ALCUME	np	6	0	baseline	500	nonparola	2	ong	0	no	MM23F14	23	F	2021-11-14_11h14.10.290	THAI_DOC	2021.2.3	Win32	60.1612321	0	32	32	32	1
m	1	0.5873						INNESTO	p	6	13	baseline	0	parola	1	ong	0	no	MM23F14	23	F	2021-11-14_11h14.10.290	THAI_DOC	2021.2.3	Win32	60.1612321	0	33	33	33	1
z	1	0.7017						LAVENDA	np	7	0	baseline	0	nonparola	2	ong	0	no	MM23F14	23	F	2021-11-14_11h14.10.290	THAI_DOC	2021.2.3	Win32	60.1612321	0	34	34	34	1
m	1	0.859						SLAVINA	p	7	5	baseline	500	parola	1	ong	0	no	MM23F14	23	F	2021-11-14_11h14.10.290	THAI_DOC	2021.2.3	Win32	60.1612321	0	35	35	35	1
m	1	0.5548						ORMONE	p	6	6	baseline	500	parola	1	ong	0	no	MM23F14	23	F	2021-11-14_11h14.10.290	THAI_DOC	2021.2.3	Win32	60.1612321	0	36	36	36	1
z	1	0.7019						UMIONE	np	6	0	baseline	0	nonparola	2	ong	0	no	MM23F14	23	F	2021-11-14_11h14.10.290	THAI_DOC	2021.2.3	Win32	60.1612321	0	37	37	37	1
m	1	0.4884						SALAME	p	6	14	baseline	0	parola	1	ong	0	no	MM23F14	23	F	2021-11-14_11h14.10.290	THAI_DOC	2021.2.3	Win32	60.1612321	0	38	38	38	1
z	1	0.9306						GANDOLA	np	7	0	baseline	500	nonparola	2	ong	0	no	MM23F14	23	F	2021-11-14_11h14.10.290	THAI_DOC	2021.2.3	Win32	60.1612321	0	39	39	39	1
m	0	0.5384						DIGEGNO	np	7	0	baseline	500	nonparola	2	ong	0	no	MM23F14	23	F	2021-11-14_11h14.10.290	THAI_DOC	2021.2.3	Win32	60.1612321	0	40	40	40	1
z	1	0.8721						BACRECA	np	7	0	baseline	0	nonparola	2	ong	0	no	MM23F14	23	F	2021-11-14_11h14.10.290	THAI_DOC	2021.2.3	Win32	60.1612321	0	41	41	41	1
m	1	1.0912						RUDERE	p	6	8	baseline	250	parola	1	ong	0	no	MM23F14	23	F	2021-11-14_11h14.10.290	THAI_DOC	2021.2.3	Win32	60.1612321	0	42	42	42	1
z	1	1.8106						OSCITE	np	6	0	baseline	250	nonparola	2	ong	0	no	MM23F14	23	F	2021-11-14_11h14.10.290	THAI_DOC	2021.2.3	Win32	60.1612321	0	43	43	43	1
m	1	1.265						NETTARE	p	7	14	baseline	500	parola	1	ong	0	no	MM23F14	23	F	2021-11-14_11h14.10.290	THAI_DOC	2021.2.3	Win32	60.1612321	0	44	44	44	1
m	0	0.6517						PENTERA	np	7	0	baseline	0	nonparola	2	ong	0	no	MM23F14	23	F	2021-11-14_11h14.10.290	THAI_DOC	2021.2.3	Win32	60.1612321	0	45	45	45	1
z	1	0.7844						NEBOZIO	np	7	0	baseline	250	nonparola	2	ong	0	no	MM23F14	23	F	2021-11-14_11h14.10.290	THAI_DOC	2021.2.3	Win32	60.1612321	0	46	46	46	1
m	1	0.7015						ZATTERA	p	7	14	baseline	500	parola	1	ong	0	no	MM23F14	23	F	2021-11-14_11h14.10.290	THAI_DOC	2021.2.3	Win32	60.1612321	0	47	47	47	1
m	1	0.6062						LAMIERA	p	7	11	baseline	500	parola	1	ong	0	no	MM23F14	23	F	2021-11-14_11h14.10.290	THAI_DOC	2021.2.3	Win32	60.1612321	0	48	48	48	1
z	1	0.764						CULINA	np	6	0	baseline	500	nonparola	2	ong	0	no	MM23F14	23	F	2021-11-14_11h14.10.290	THAI_DOC	2021.2.3	Win32	60.1612321	0	49	49	49	1
m	1	0.7014						FALANGE	p	7	9	baseline	250	parola	1	ong	0	no	MM23F14	23	F	2021-11-14_11h14.10.290	THAI_DOC	2021.2.3	Win32	60.1612321	0	50	50	50	1
m	1	1.2274						PEDALE	p	6	16	baseline	500	parola	1	ong	0	no	MM23F14	23	F	2021-11-14_11h14.10.290	THAI_DOC	2021.2.3	Win32	60.1612321	0	51	51	51	1
z	1	0.8189						METARDO	np	7	0	baseline	500	nonparola	2	ong	0	no	MM23F14	23	F	2021-11-14_11h14.10.290	THAI_DOC	2021.2.3	Win32	60.1612321	0	52	52	52	1
m	1	0.8084						EMPORIO	p	7	3	baseline	250	parola	1	ong	0	no	MM23F14	23	F	2021-11-14_11h14.10.290	THAI_DOC	2021.2.3	Win32	60.1612321	0	53	53	53	1
z	1	1.2537						TAPORE	np	6	0	baseline	0	nonparola	2	ong	0	no	MM23F14	23	F	2021-11-14_11h14.10.290	THAI_DOC	2021.2.3	Win32	60.1612321	0	54	54	54	1
z	1	1.2044						DENTIDE	np	7	0	baseline	250	nonparola	2	ong	0	no	MM23F14	23	F	2021-11-14_11h14.10.290	THAI_DOC	2021.2.3	Win32	60.1612321	0	55	55	55	1
z	1	0.8955						SEPERTO	np	7	0	baseline	500	nonparola	2	ong	0	no	MM23F14	23	F	2021-11-14_11h14.10.290	THAI_DOC	2021.2.3	Win32	60.1612321	0	56	56	56	1
m	1	0.6602						MUCOSA	p	6	6	baseline	500	parola	1	ong	0	no	MM23F14	23	F	2021-11-14_11h14.10.290	THAI_DOC	2021.2.3	Win32	60.1612321	0	57	57	57	1
z	1	0.6852						BECULLA	np	7	0	baseline	250	nonparola	2	ong	0	no	MM23F14	23	F	2021-11-14_11h14.10.290	THAI_DOC	2021.2.3	Win32	60.1612321	0	58	58	58	1
z	0	1.1974						FUCINA	p	6	8	baseline	250	parola	1	ong	0	no	MM23F14	23	F	2021-11-14_11h14.10.290	THAI_DOC	2021.2.3	Win32	60.1612321	0	59	59	59	1
m	1	0.7184						ECLISSI	p	7	5	baseline	0	parola	1	ong	0	no	MM23F14	23	F	2021-11-14_11h14.10.290	THAI_DOC	2021.2.3	Win32	60.1612321	0	60	60	60	1
m	1	0.7157						TROFEO	p	6	23	baseline	250	parola	1	ong	0	no	MM23F14	23	F	2021-11-14_11h14.10.290	THAI_DOC	2021.2.3	Win32	60.1612321	0	61	61	61	1
m	1	0.6289						ROTTAME	p	7	7	baseline	0	parola	1	ong	0	no	MM23F14	23	F	2021-11-14_11h14.10.290	THAI_DOC	2021.2.3	Win32	60.1612321	0	62	62	62	1
z	1	0.6744						MENDOLO	np	7	0	baseline	500	nonparola	2	ong	0	no	MM23F14	23	F	2021-11-14_11h14.10.290	THAI_DOC	2021.2.3	Win32	60.1612321	0	63	63	63	1
z	1	0.6852						ARSINE	np	6	0	baseline	250	nonparola	2	ong	0	no	MM23F14	23	F	2021-11-14_11h14.10.290	THAI_DOC	2021.2.3	Win32	60.1612321	0	64	64	64	1
m	1	0.6789						TISANA	p	6	7	baseline	0	parola	1	ong	0	no	MM23F14	23	F	2021-11-14_11h14.10.290	THAI_DOC	2021.2.3	Win32	60.1612321	0	65	65	65	1
z	1	0.7593						ORLINO	np	6	0	baseline	0	nonparola	2	ong	0	no	MM23F14	23	F	2021-11-14_11h14.10.290	THAI_DOC	2021.2.3	Win32	60.1612321	0	66	66	66	1
z	0	0.8059						ARINGA	p	6	9	baseline	500	parola	1	ong	0	no	MM23F14	23	F	2021-11-14_11h14.10.290	THAI_DOC	2021.2.3	Win32	60.1612321	0	67	67	67	1
z	1	1.01						TENGINE	np	7	0	baseline	0	nonparola	2	ong	0	no	MM23F14	23	F	2021-11-14_11h14.10.290	THAI_DOC	2021.2.3	Win32	60.1612321	0	68	68	68	1
m	1	0.6102						ATTICO	p	6	6	baseline	500	parola	1	ong	0	no	MM23F14	23	F	2021-11-14_11h14.10.290	THAI_DOC	2021.2.3	Win32	60.1612321	0	69	69	69	1
z	1	0.671						VENORE	np	6	0	baseline	250	nonparola	2	ong	0	no	MM23F14	23	F	2021-11-14_11h14.10.290	THAI_DOC	2021.2.3	Win32	60.1612321	0	70	70	70	1
z	0	0.6767						DARSENA	p	7	9	baseline	0	parola	1	ong	0	no	MM23F14	23	F	2021-11-14_11h14.10.290	THAI_DOC	2021.2.3	Win32	60.1612321	0	71	71	71	1
z	1	0.7847						ALCIERE	np	7	0	baseline	250	nonparola	2	ong	0	no	MM23F14	23	F	2021-11-14_11h14.10.290	THAI_DOC	2021.2.3	Win32	60.1612321	0	72	72	72	1
z	1	0.9024						ENTIMO	np	6	0	baseline	0	nonparola	2	ong	0	no	MM23F14	23	F	2021-11-14_11h14.10.290	THAI_DOC	2021.2.3	Win32	60.1612321	0	73	73	73	1
m	1	0.5731						LIVIDO	p	6	8	baseline	500	parola	1	ong	0	no	MM23F14	23	F	2021-11-14_11h14.10.290	THAI_DOC	2021.2.3	Win32	60.1612321	0	74	74	74	1
m	1	0.5684						NAUSEA	p	6	15	baseline	0	parola	1	ong	0	no	MM23F14	23	F	2021-11-14_11h14.10.290	THAI_DOC	2021.2.3	Win32	60.1612321	0	75	75	75	1
z	1	0.8642						VERCACE	np	7	0	baseline	500	nonparola	2	ong	0	no	MM23F14	23	F	2021-11-14_11h14.10.290	THAI_DOC	2021.2.3	Win32	60.1612321	0	76	76	76	1
m	1	0.6519						COFANO	p	6	9	baseline	0	parola	1	ong	0	no	MM23F14	23	F	2021-11-14_11h14.10.290	THAI_DOC	2021.2.3	Win32	60.1612321	0	77	77	77	1
m	0	1.2358						USPICIO	np	7	0	baseline	250	nonparola	2	ong	0	no	MM23F14	23	F	2021-11-14_11h14.10.290	THAI_DOC	2021.2.3	Win32	60.1612321	0	78	78	78	1
m	1	0.7552						IMBUTO	p	6	9	baseline	0	parola	1	ong	0	no	MM23F14	23	F	2021-11-14_11h14.10.290	THAI_DOC	2021.2.3	Win32	60.1612321	0	79	79	79	1
z	1	0.7419						SADIVA	np	6	0	baseline	500	nonparola	2	ong	0	no	MM23F14	23	F	2021-11-14_11h14.10.290	THAI_DOC	2021.2.3	Win32	60.1612321	0	80	80	80	1
m	1	0.5856						BOZZOLO	p	7	7	baseline	0	parola	1	ong	0	no	MM23F14	23	F	2021-11-14_11h14.10.290	THAI_DOC	2021.2.3	Win32	60.1612321	0	81	81	81	1
z	1	0.8521						OMPICCIO	np	7	0	baseline	0	nonparola	2	ong	0	no	MM23F14	23	F	2021-11-14_11h14.10.290	THAI_DOC	2021.2.3	Win32	60.1612321	0	82	82	82	1
z	1	0.8419						LIMPONE	np	7	0	baseline	500	nonparola	2	ong	0	no	MM23F14	23	F	2021-11-14_11h14.10.290	THAI_DOC	2021.2.3	Win32	60.1612321	0	83	83	83	1
z	1	0.7685						NARCICO	np	7	0	baseline	250	nonparola	2	ong	0	no	MM23F14	23	F	2021-11-14_11h14.10.290	THAI_DOC	2021.2.3	Win32	60.1612321	0	84	84	84	1
m	1	0.7246						PASCOLO	p	7	7	baseline	0	parola	1	ong	0	no	MM23F14	23	F	2021-11-14_11h14.10.290	THAI_DOC	2021.2.3	Win32	60.1612321	0	85	85	85	1
z	1	0.761						INSOGNA	np	7	0	baseline	250	nonparola	2	ong	0	no	MM23F14	23	F	2021-11-14_11h14.10.290	THAI_DOC	2021.2.3	Win32	60.1612321	0	86	86	86	1
z	0	0.6684						PATINA	p	6	14	baseline	250	parola	1	ong	0	no	MM23F14	23	F	2021-11-14_11h14.10.290	THAI_DOC	2021.2.3	Win32	60.1612321	0	87	87	87	1
z	1	0.8851						ADOLTO	np	7	0	baseline	0	nonparola	2	ong	0	no	MM23F14	23	F	2021-11-14_11h14.10.290	THAI_DOC	2021.2.3	Win32	60.1612321	0	88	88	88	1
m	1	0.6046						UTENTE	p	6	34	baseline	0	parola	1	ong	0	no	MM23F14	23	F	2021-11-14_11h14.10.290	THAI_DOC	2021.2.3	Win32	60.1612321	0	89	89	89	1
z	1	0.8558						CIPELLA	np	7	0	baseline	500	nonparola	2	ong	0	no	MM23F14	23	F	2021-11-14_11h14.10.290	THAI_DOC	2021.2.3	Win32	60.1612321	0	90	90	90	1
m	1	0.9014						GINEPRO	p	7	10	baseline	0	parola	1	ong	0	no	MM23F14	23	F	2021-11-14_11h14.10.290	THAI_DOC	2021.2.3	Win32	60.1612321	0	91	91	91	1
z	1	0.8022						NONATO	np	6	0	baseline	500	nonparola	2	ong	0	no	MM23F14	23	F	2021-11-14_11h14.10.290	THAI_DOC	2021.2.3	Win32	60.1612321	0	92	92	92	1
m	1	0.6921						CALICE	p	6	10	baseline	0	parola	1	ong	0	no	MM23F14	23	F	2021-11-14_11h14.10.290	THAI_DOC	2021.2.3	Win32	60.1612321	0	93	93	93	1
m	1	0.5686						TORACE	p	6	31	baseline	250	parola	1	ong	0	no	MM23F14	23	F	2021-11-14_11h14.10.290	THAI_DOC	2021.2.3	Win32	60.1612321	0	94	94	94	1
m	1	0.952						REDINE	p	6	8	baseline	500	parola	1	ong	0	no	MM23F14	23	F	2021-11-14_11h14.10.290	THAI_DOC	2021.2.3	Win32	60.1612321	0	95	95	95	1
m	1	0.6356						GOMITO	p	6	35	baseline	0	parola	1	ong	0	no	MM23F14	23	F	2021-11-14_11h14.10.290	THAI_DOC	2021.2.3	Win32	60.1612321	0	96	96	96	1
z	1	0.772						INGENSO	np	7	0	baseline	500	nonparola	2	ong	0	no	MM23F14	23	F	2021-11-14_11h14.10.290	THAI_DOC	2021.2.3	Win32	60.1612321	0	97	97	97	1
z	1	0.7964						COVALLO	np	7	0	baseline	250	nonparola	2	ong	0	no	MM23F14	23	F	2021-11-14_11h14.10.290	THAI_DOC	2021.2.3	Win32	60.1612321	0	98	98	98	1
m	1	1.1557						MONACO	p	6	24	baseline	250	parola	1	ong	0	no	MM23F14	23	F	2021-11-14_11h14.10.290	THAI_DOC	2021.2.3	Win32	60.1612321	0	99	99	99	1
m	1	0.8565						DILUVIO	p	7	34	monitoring	0	parola	1	ong	0	no	MM23F14	23	F	2021-11-14_11h14.10.290	THAI_DOC	2021.2.3	Win32	60.1612321						0	0	0	0	1
z	1	1.0131						PADATO	np	6	0	monitoring	250	nonparola	2	ong	0	no	MM23F14	23	F	2021-11-14_11h14.10.290	THAI_DOC	2021.2.3	Win32	60.1612321						0	1	1	1	1
m	1	1.013						STIVALE	p	7	10	monitoring	0	parola	1	ong	0	no	MM23F14	23	F	2021-11-14_11h14.10.290	THAI_DOC	2021.2.3	Win32	60.1612321						0	2	2	2	1
z	1	1.0362						BAMMINO	np	7	0	monitoring	0	nonparola	2	ong	0	no	MM23F14	23	F	2021-11-14_11h14.10.290	THAI_DOC	2021.2.3	Win32	60.1612321						0	3	3	3	1
z	1	0.7784						NUDOLA	np	6	0	monitoring	250	nonparola	2	ong	0	no	MM23F14	23	F	2021-11-14_11h14.10.290	THAI_DOC	2021.2.3	Win32	60.1612321						0	4	4	4	1
m	1	0.9606						ZAMPINO	p	7	6	monitoring	500	parola	1	ong	0	no	MM23F14	23	F	2021-11-14_11h14.10.290	THAI_DOC	2021.2.3	Win32	60.1612321						0	5	5	5	1
m	1	1.6829						CALDAIA	p	7	12	monitoring	250	parola	1	ong	0	no	MM23F14	23	F	2021-11-14_11h14.10.290	THAI_DOC	2021.2.3	Win32	60.1612321						0	6	6	6	1
z	1	0.9761						FULGINE	np	7	0	monitoring	0	nonparola	2	ong	0	no	MM23F14	23	F	2021-11-14_11h14.10.290	THAI_DOC	2021.2.3	Win32	60.1612321						0	7	7	7	1
m	1	0.7227						URANIO	p	6	9	monitoring	250	parola	1	ong	0	no	MM23F14	23	F	2021-11-14_11h14.10.290	THAI_DOC	2021.2.3	Win32	60.1612321						0	8	8	8	1
z	1	1.1557						APISSO	np	6	0	monitoring	500	nonparola	2	ong	0	no	MM23F14	23	F	2021-11-14_11h14.10.290	THAI_DOC	2021.2.3	Win32	60.1612321						0	9	9	9	1
l	1	1.0833						CAGERMA	np	7	0	monitoring	0	l	2	pmcue	0	no	MM23F14	23	F	2021-11-14_11h14.10.290	THAI_DOC	2021.2.3	Win32	60.1612321						0	10	10	10	1
m	1	0.7857						TAZZINA	p	7	10	monitoring	250	parola	1	ong	0	no	MM23F14	23	F	2021-11-14_11h14.10.290	THAI_DOC	2021.2.3	Win32	60.1612321						0	11	11	11	1
m	1	0.7333						VAPORE	p	6	40	monitoring	0	parola	1	ong	0	no	MM23F14	23	F	2021-11-14_11h14.10.290	THAI_DOC	2021.2.3	Win32	60.1612321						0	12	12	12	1
z	1	1.2458						FEDORE	np	6	0	monitoring	250	nonparola	2	ong	0	no	MM23F14	23	F	2021-11-14_11h14.10.290	THAI_DOC	2021.2.3	Win32	60.1612321						0	13	13	13	1
m	1	1.2844						MONTONE	p	7	8	monitoring	250	parola	1	ong	0	no	MM23F14	23	F	2021-11-14_11h14.10.290	THAI_DOC	2021.2.3	Win32	60.1612321						0	14	14	14	1
z	1	0.8042						CANEZZA	np	7	0	monitoring	0	nonparola	2	ong	0	no	MM23F14	23	F	2021-11-14_11h14.10.290	THAI_DOC	2021.2.3	Win32	60.1612321						0	15	15	15	1
z	1	0.9642						RAGINA	np	6	0	monitoring	250	nonparola	2	ong	0	no	MM23F14	23	F	2021-11-14_11h14.10.290	THAI_DOC	2021.2.3	Win32	60.1612321						0	16	16	16	1
m	1	1.2516						AGNELLO	p	7	17	monitoring	250	parola	1	ong	0	no	MM23F14	23	F	2021-11-14_11h14.10.290	THAI_DOC	2021.2.3	Win32	60.1612321						0	17	17	17	1
z	1	1.237						PINARIO	np	7	0	monitoring	250	nonparola	2	ong	0	no	MM23F14	23	F	2021-11-14_11h14.10.290	THAI_DOC	2021.2.3	Win32	60.1612321						0	18	18	18	1
z	1	0.9777						INDANO	np	6	0	monitoring	500	nonparola	2	ong	0	no	MM23F14	23	F	2021-11-14_11h14.10.290	THAI_DOC	2021.2.3	Win32	60.1612321						0	19	19	19	1
m	1	1.0362						BISTURI	p	7	8	monitoring	250	parola	1	ong	0	no	MM23F14	23	F	2021-11-14_11h14.10.290	THAI_DOC	2021.2.3	Win32	60.1612321						0	20	20	20	1
z	1	0.7504						SECONTO	np	7	0	monitoring	250	nonparola	2	ong	0	no	MM23F14	23	F	2021-11-14_11h14.10.290	THAI_DOC	2021.2.3	Win32	60.1612321						0	21	21	21	1
l	1	0.6761						POMATA	p	6	0	monitoring	500	l	1	pmcue	0	no	MM23F14	23	F	2021-11-14_11h14.10.290	THAI_DOC	2021.2.3	Win32	60.1612321						0	22	22	22	1
z	1	1.8369						UMETTA	np	6	0	monitoring	250	nonparola	2	ong	0	no	MM23F14	23	F	2021-11-14_11h14.10.290	THAI_DOC	2021.2.3	Win32	60.1612321						0	23	23	23	1
m	1	0.7075						FRUSCIO	p	7	9	monitoring	0	parola	1	ong	0	no	MM23F14	23	F	2021-11-14_11h14.10.290	THAI_DOC	2021.2.3	Win32	60.1612321						0	24	24	24	1
m	1	0.8243						ORDIGNO	p	7	15	monitoring	250	parola	1	ong	0	no	MM23F14	23	F	2021-11-14_11h14.10.290	THAI_DOC	2021.2.3	Win32	60.1612321						0	25	25	25	1
z	1	1.5414						METALO	np	6	0	monitoring	0	nonparola	2	ong	0	no	MM23F14	23	F	2021-11-14_11h14.10.290	THAI_DOC	2021.2.3	Win32	60.1612321						0	26	26	26	1
z	1	0.9644						GAVERA	np	6	0	monitoring	500	nonparola	2	ong	0	no	MM23F14	23	F	2021-11-14_11h14.10.290	THAI_DOC	2021.2.3	Win32	60.1612321						0	27	27	27	1
m	1	1.0118						INSERTO	p	7	9	monitoring	0	parola	1	ong	0	no	MM23F14	23	F	2021-11-14_11h14.10.290	THAI_DOC	2021.2.3	Win32	60.1612321						0	28	28	28	1
m	1	1.1184						VICARIO	p	7	9	monitoring	500	parola	1	ong	0	no	MM23F14	23	F	2021-11-14_11h14.10.290	THAI_DOC	2021.2.3	Win32	60.1612321						0	29	29	29	1
z	1	0.7519						ACENDA	np	6	0	monitoring	0	nonparola	2	ong	0	no	MM23F14	23	F	2021-11-14_11h14.10.290	THAI_DOC	2021.2.3	Win32	60.1612321						0	30	30	30	1
m	1	0.8929						DECADE	p	6	7	monitoring	0	parola	1	ong	0	no	MM23F14	23	F	2021-11-14_11h14.10.290	THAI_DOC	2021.2.3	Win32	60.1612321						0	31	31	31	1
z	1	0.8661						PALETE	np	6	0	monitoring	500	nonparola	2	ong	0	no	MM23F14	23	F	2021-11-14_11h14.10.290	THAI_DOC	2021.2.3	Win32	60.1612321						0	32	32	32	1
m	1	0.8104						SENAPE	p	6	17	monitoring	500	parola	1	ong	0	no	MM23F14	23	F	2021-11-14_11h14.10.290	THAI_DOC	2021.2.3	Win32	60.1612321						0	33	33	33	1
z	1	0.9856						TENTONO	np	7	0	monitoring	0	nonparola	2	ong	0	no	MM23F14	23	F	2021-11-14_11h14.10.290	THAI_DOC	2021.2.3	Win32	60.1612321						0	34	34	34	1
l	1	0.8582						MANICO	p	6	12	monitoring	0	l	1	pmcue	0	no	MM23F14	23	F	2021-11-14_11h14.10.290	THAI_DOC	2021.2.3	Win32	60.1612321						0	35	35	35	1
m	1	1.4198						GETTONE	p	7	5	monitoring	250	parola	1	ong	0	no	MM23F14	23	F	2021-11-14_11h14.10.290	THAI_DOC	2021.2.3	Win32	60.1612321						0	36	36	36	1
z	1	1.319						CALERA	np	6	0	monitoring	500	nonparola	2	ong	0	no	MM23F14	23	F	2021-11-14_11h14.10.290	THAI_DOC	2021.2.3	Win32	60.1612321						0	37	37	37	1
m	1	0.899						USTIONE	p	7	20	monitoring	500	parola	1	ong	0	no	MM23F14	23	F	2021-11-14_11h14.10.290	THAI_DOC	2021.2.3	Win32	60.1612321						0	38	38	38	1
m	1	1.8355						LEGNAME	p	7	7	monitoring	0	parola	1	ong	0	no	MM23F14	23	F	2021-11-14_11h14.10.290	THAI_DOC	2021.2.3	Win32	60.1612321						0	39	39	39	1
z	1	0.9056						MODIVO	np	6	0	monitoring	0	nonparola	2	ong	0	no	MM23F14	23	F	2021-11-14_11h14.10.290	THAI_DOC	2021.2.3	Win32	60.1612321						0	40	40	40	1
m	1	0.786						RADURA	p	6	9	monitoring	0	parola	1	ong	0	no	MM23F14	23	F	2021-11-14_11h14.10.290	THAI_DOC	2021.2.3	Win32	60.1612321						0	41	41	41	1
z	1	0.7191						TUANTO	np	6	0	monitoring	250	nonparola	2	ong	0	no	MM23F14	23	F	2021-11-14_11h14.10.290	THAI_DOC	2021.2.3	Win32	60.1612321						0	42	42	42	1
m	1	1.0435						PICCONE	p	7	11	monitoring	0	parola	1	ong	0	no	MM23F14	23	F	2021-11-14_11h14.10.290	THAI_DOC	2021.2.3	Win32	60.1612321						0	43	43	43	1
z	1	0.8519						LACREME	np	7	0	monitoring	250	nonparola	2	ong	0	no	MM23F14	23	F	2021-11-14_11h14.10.290	THAI_DOC	2021.2.3	Win32	60.1612321						0	44	44	44	1
z	1	0.9375						DILITTA	np	7	0	monitoring	500	nonparola	2	ong	0	no	MM23F14	23	F	2021-11-14_11h14.10.290	THAI_DOC	2021.2.3	Win32	60.1612321						0	45	45	45	1
l	1	1.0023						TOMANTE	np	7	0	monitoring	0	l	2	pmcue	0	no	MM23F14	23	F	2021-11-14_11h14.10.290	THAI_DOC	2021.2.3	Win32	60.1612321						0	46	46	46	1
m	1	0.8016						OTTONE	p	6	17	monitoring	500	parola	1	ong	0	no	MM23F14	23	F	2021-11-14_11h14.10.290	THAI_DOC	2021.2.3	Win32	60.1612321						0	47	47	47	1
m	1	0.7896						GAZEBO	p	6	8	monitoring	0	parola	1	ong	0	no	MM23F14	23	F	2021-11-14_11h14.10.290	THAI_DOC	2021.2.3	Win32	60.1612321						0	48	48	48	1
z	1	0.7085						NENICO	np	6	0	monitoring	250	nonparola	2	ong	0	no	MM23F14	23	F	2021-11-14_11h14.10.290	THAI_DOC	2021.2.3	Win32	60.1612321						0	49	49	49	1
m	1	0.8861						ARPIONE	p	7	12	monitoring	250	parola	1	ong	0	no	MM23F14	23	F	2021-11-14_11h14.10.290	THAI_DOC	2021.2.3	Win32	60.1612321						0	50	50	50	1
z	1	0.7847						VANIGIA	np	7	0	monitoring	500	nonparola	2	ong	0	no	MM23F14	23	F	2021-11-14_11h14.10.290	THAI_DOC	2021.2.3	Win32	60.1612321						0	51	51	51	1
m	0	0.8749						EBLISSE	np	7	0	monitoring	0	nonparola	2	ong	0	no	MM23F14	23	F	2021-11-14_11h14.10.290	THAI_DOC	2021.2.3	Win32	60.1612321						0	52	52	52	1
m	1	0.7189						CARTINA	p	7	13	monitoring	250	parola	1	ong	0	no	MM23F14	23	F	2021-11-14_11h14.10.290	THAI_DOC	2021.2.3	Win32	60.1612321						0	53	53	53	1
z	1	0.8766						TECITA	np	6	0	monitoring	500	nonparola	2	ong	0	no	MM23F14	23	F	2021-11-14_11h14.10.290	THAI_DOC	2021.2.3	Win32	60.1612321						0	54	54	54	1
m	1	0.8026						FELINO	p	6	9	monitoring	500	parola	1	ong	0	no	MM23F14	23	F	2021-11-14_11h14.10.290	THAI_DOC	2021.2.3	Win32	60.1612321						0	55	55	55	1
z	1	0.9226						GINEVRO	np	7	0	monitoring	250	nonparola	2	ong	0	no	MM23F14	23	F	2021-11-14_11h14.10.290	THAI_DOC	2021.2.3	Win32	60.1612321						0	56	56	56	1
z	1	0.8524						ELANCO	np	6	0	monitoring	250	nonparola	2	ong	0	no	MM23F14	23	F	2021-11-14_11h14.10.290	THAI_DOC	2021.2.3	Win32	60.1612321						0	57	57	57	1
m	1	0.7915						BIDONE	p	6	13	monitoring	0	parola	1	ong	0	no	MM23F14	23	F	2021-11-14_11h14.10.290	THAI_DOC	2021.2.3	Win32	60.1612321						0	58	58	58	1
m	1	1.5068						LEMURE	p	6	3	monitoring	500	parola	1	ong	0	no	MM23F14	23	F	2021-11-14_11h14.10.290	THAI_DOC	2021.2.3	Win32	60.1612321						0	59	59	59	1
l	1	0.9183						SAGOMA	p	6	0	monitoring	250	l	1	pmcue	0	no	MM23F14	23	F	2021-11-14_11h14.10.290	THAI_DOC	2021.2.3	Win32	60.1612321						0	60	60	60	1
m	1	0.7396						REPERTO	p	7	7	monitoring	0	parola	1	ong	0	no	MM23F14	23	F	2021-11-14_11h14.10.290	THAI_DOC	2021.2.3	Win32	60.1612321						0	61	61	61	1
z	1	0.7267						MIDULLO	np	7	0	monitoring	250	nonparola	2	ong	0	no	MM23F14	23	F	2021-11-14_11h14.10.290	THAI_DOC	2021.2.3	Win32	60.1612321						0	62	62	62	1
z	1	0.967						DANNOLA	np	7	0	monitoring	500	nonparola	2	ong	0	no	MM23F14	23	F	2021-11-14_11h14.10.290	THAI_DOC	2021.2.3	Win32	60.1612321						0	63	63	63	1
m	1	0.8839						ORFANO	p	6	9	monitoring	500	parola	1	ong	0	no	MM23F14	23	F	2021-11-14_11h14.10.290	THAI_DOC	2021.2.3	Win32	60.1612321						0	64	64	64	1
z	1	0.9765						BANENA	np	6	0	monitoring	250	nonparola	2	ong	0	no	MM23F14	23	F	2021-11-14_11h14.10.290	THAI_DOC	2021.2.3	Win32	60.1612321						0	65	65	65	1
z	1	0.8177						FERPATA	np	7	0	monitoring	0	nonparola	2	ong	0	no	MM23F14	23	F	2021-11-14_11h14.10.290	THAI_DOC	2021.2.3	Win32	60.1612321						0	66	66	66	1
m	1	0.8011						NEURONE	p	7	11	monitoring	250	parola	1	ong	0	no	MM23F14	23	F	2021-11-14_11h14.10.290	THAI_DOC	2021.2.3	Win32	60.1612321						0	67	67	67	1
z	1	1.0834						LATTERA	np	7	0	monitoring	500	nonparola	2	ong	0	no	MM23F14	23	F	2021-11-14_11h14.10.290	THAI_DOC	2021.2.3	Win32	60.1612321						0	68	68	68	1
z	1	1.3196						GESIONE	np	7	0	monitoring	500	nonparola	2	ong	0	no	MM23F14	23	F	2021-11-14_11h14.10.290	THAI_DOC	2021.2.3	Win32	60.1612321						0	69	69	69	1
m	1	0.7224						PEDANA	p	6	18	monitoring	500	parola	1	ong	0	no	MM23F14	23	F	2021-11-14_11h14.10.290	THAI_DOC	2021.2.3	Win32	60.1612321						0	70	70	70	1
l	1	1.2335						MACIATA	np	7	0	monitoring	500	l	2	pmcue	0	no	MM23F14	23	F	2021-11-14_11h14.10.290	THAI_DOC	2021.2.3	Win32	60.1612321						0	71	71	71	1
z	1	0.7444						FIOLINO	np	7	0	monitoring	250	nonparola	2	ong	0	no	MM23F14	23	F	2021-11-14_11h14.10.290	THAI_DOC	2021.2.3	Win32	60.1612321						0	72	72	72	1
m	1	0.8353						INGORGO	p	7	16	monitoring	0	parola	1	ong	0	no	MM23F14	23	F	2021-11-14_11h14.10.290	THAI_DOC	2021.2.3	Win32	60.1612321						0	73	73	73	1
z	1	0.8356						IMPORO	np	6	0	monitoring	250	nonparola	2	ong	0	no	MM23F14	23	F	2021-11-14_11h14.10.290	THAI_DOC	2021.2.3	Win32	60.1612321						0	74	74	74	1
m	1	0.6914						NOBILE	p	6	29	monitoring	500	parola	1	ong	0	no	MM23F14	23	F	2021-11-14_11h14.10.290	THAI_DOC	2021.2.3	Win32	60.1612321						0	75	75	75	1
m	1	1.2359						MINIERA	p	7	19	monitoring	500	parola	1	ong	0	no	MM23F14	23	F	2021-11-14_11h14.10.290	THAI_DOC	2021.2.3	Win32	60.1612321						0	76	76	76	1
z	1	0.7358						ALLARVE	np	7	0	monitoring	500	nonparola	2	ong	0	no	MM23F14	23	F	2021-11-14_11h14.10.290	THAI_DOC	2021.2.3	Win32	60.1612321						0	77	77	77	1
z	1	0.7679						DIBANO	np	6	0	monitoring	250	nonparola	2	ong	0	no	MM23F14	23	F	2021-11-14_11h14.10.290	THAI_DOC	2021.2.3	Win32	60.1612321						0	78	78	78	1
m	1	0.8558						FAGOTTO	p	7	7	monitoring	0	parola	1	ong	0	no	MM23F14	23	F	2021-11-14_11h14.10.290	THAI_DOC	2021.2.3	Win32	60.1612321						0	79	79	79	1
m	1	0.7381						PALUDE	p	6	13	monitoring	0	parola	1	ong	0	no	MM23F14	23	F	2021-11-14_11h14.10.290	THAI_DOC	2021.2.3	Win32	60.1612321						0	80	80	80	1
z	1	1.5596						MUDINO	np	6	0	monitoring	500	nonparola	2	ong	0	no	MM23F14	23	F	2021-11-14_11h14.10.290	THAI_DOC	2021.2.3	Win32	60.1612321						0	81	81	81	1
z	1	1.1362						ESTEBA	np	6	0	monitoring	500	nonparola	2	ong	0	no	MM23F14	23	F	2021-11-14_11h14.10.290	THAI_DOC	2021.2.3	Win32	60.1612321						0	82	82	82	1
l	1	0.5634						MANTIDE	p	7	9	monitoring	250	l	1	pmcue	0	no	MM23F14	23	F	2021-11-14_11h14.10.290	THAI_DOC	2021.2.3	Win32	60.1612321						0	83	83	83	1
m	1	0.9781						UVETTA	p	6	11	monitoring	500	parola	1	ong	0	no	MM23F14	23	F	2021-11-14_11h14.10.290	THAI_DOC	2021.2.3	Win32	60.1612321						0	84	84	84	1
m	1	0.6999						ESILIO	p	6	41	monitoring	250	parola	1	ong	0	no	MM23F14	23	F	2021-11-14_11h14.10.290	THAI_DOC	2021.2.3	Win32	60.1612321						0	85	85	85	1
z	1	0.9817						RECRUTA	np	7	0	monitoring	500	nonparola	2	ong	0	no	MM23F14	23	F	2021-11-14_11h14.10.290	THAI_DOC	2021.2.3	Win32	60.1612321						0	86	86	86	1
m	1	0.7653						TIMONE	p	7	31	monitoring	250	parola	1	ong	0	no	MM23F14	23	F	2021-11-14_11h14.10.290	THAI_DOC	2021.2.3	Win32	60.1612321						0	87	87	87	1
m	1	0.6563						CAVOLO	p	6	13	monitoring	0	parola	1	ong	0	no	MM23F14	23	F	2021-11-14_11h14.10.290	THAI_DOC	2021.2.3	Win32	60.1612321						0	88	88	88	1
z	1	0.8059						NOTTARE	np	7	0	monitoring	500	nonparola	2	ong	0	no	MM23F14	23	F	2021-11-14_11h14.10.290	THAI_DOC	2021.2.3	Win32	60.1612321						0	89	89	89	1
m	1	1.049						LICHENE	p	7	7	monitoring	0	parola	1	ong	0	no	MM23F14	23	F	2021-11-14_11h14.10.290	THAI_DOC	2021.2.3	Win32	60.1612321						0	90	90	90	1
z	1	0.986						PUSTINO	np	7	0	monitoring	500	nonparola	2	ong	0	no	MM23F14	23	F	2021-11-14_11h14.10.290	THAI_DOC	2021.2.3	Win32	60.1612321						0	91	91	91	1
m	1	0.9106						MULINO	p	6	7	monitoring	0	parola	1	ong	0	no	MM23F14	23	F	2021-11-14_11h14.10.290	THAI_DOC	2021.2.3	Win32	60.1612321						0	92	92	92	1
z	1	0.6625						VAROLO	np	6	0	monitoring	0	nonparola	2	ong	0	no	MM23F14	23	F	2021-11-14_11h14.10.290	THAI_DOC	2021.2.3	Win32	60.1612321						0	93	93	93	1
m	0	0.7686						ENIGMA	p	6	9	monitoring	500	l	1	pmcue	0	no	MM23F14	23	F	2021-11-14_11h14.10.290	THAI_DOC	2021.2.3	Win32	60.1612321						0	94	94	94	1
m	1	1.0586						NARICE	p	6	15	monitoring	250	parola	1	ong	0	no	MM23F14	23	F	2021-11-14_11h14.10.290	THAI_DOC	2021.2.3	Win32	60.1612321						0	95	95	95	1
z	1	0.9518						CAVIDE	np	6	0	monitoring	500	nonparola	2	ong	0	no	MM23F14	23	F	2021-11-14_11h14.10.290	THAI_DOC	2021.2.3	Win32	60.1612321						0	96	96	96	1
z	1	0.9788						VOLACE	np	6	0	monitoring	0	nonparola	2	ong	0	no	MM23F14	23	F	2021-11-14_11h14.10.290	THAI_DOC	2021.2.3	Win32	60.1612321						0	97	97	97	1
z	1	0.9872						SADICE	np	6	0	monitoring	0	nonparola	2	ong	0	no	MM23F14	23	F	2021-11-14_11h14.10.290	THAI_DOC	2021.2.3	Win32	60.1612321						0	98	98	98	1
m	1	0.7849						VORTICE	p	7	14	monitoring	250	parola	1	ong	0	no	MM23F14	23	F	2021-11-14_11h14.10.290	THAI_DOC	2021.2.3	Win32	60.1612321						0	99	99	99	1
																			MM23F14	23	F	2021-11-14_11h14.10.290	THAI_DOC	2021.2.3	Win32	60.1612321											y	1	14.2911	y	0	2.5284	n	1	9.6248
