# Supplementary material for: Thinking about it: the impact of COVID-19-related stimuli on prospective memory
Source: PeerJ. 2023 Nov 16;11:e16389. doi: 10.7717/peerj.16389 (PMC10657566; doi:10.7717/peerj.16389)
Supplement: Supplemental Information 4 — The raw data from both the task and the questionnaire. Both folders are divided in the three conditions (COV, DOC, and NEGA) depending on the presented video clip. [file peerj-11-16389-s004.zip › Data/RAW_Data_Task/DOC_version/LR23F11_doc.csv]

trial_key.keys	trial_key.corr	trial_key.rt	trials_loop_practice.thisRepN	trials_loop_practice.thisTrialN	trials_loop_practice.thisN	trials_loop_practice.thisIndex	trials_loop_practice.ran	stimolo	parolanonparola	lunghezza	frequenza	blocco	jitter	rispcorr	StimTrig	stim_type	stimulus_after	underline	ID_Soggetto*	Età*	Sesso	date	expName	psychopyVersion	OS	frameRate	trials_loop_baseline.thisRepN	trials_loop_baseline.thisTrialN	trials_loop_baseline.thisN	trials_loop_baseline.thisIndex	trials_loop_baseline.ran	trials_loop_attention.thisRepN	trials_loop_attention.thisTrialN	trials_loop_attention.thisN	trials_loop_attention.thisIndex	trials_loop_attention.ran	neutral1_key.keys	neutral1_key.corr	neutral1_key.rt	neutral1_key_2.keys	neutral1_key_2.corr	neutral1_key_2.rt	neutral1_key_3.keys	neutral1_key_3.corr	neutral1_key_3.rt
m	1	0.4983	0	0	0	0	1	ARANCIA	p	7	31	practice	500	parola	1	ong	0	no	LR23F11	23	Femmina	2021-10-11_19h22.20.421	THAI_DOC	2021.2.3	Win32	61.25949522
z	1	1.0185	0	1	1	1	1	RECINA	np	6	0	practice	500	nonparola	2	ong	0	no	LR23F11	23	Femmina	2021-10-11_19h22.20.421	THAI_DOC	2021.2.3	Win32	61.25949522
z	1	0.6009	0	2	2	2	1	TUCCANA	np	7	0	practice	250	nonparola	2	ong	0	no	LR23F11	23	Femmina	2021-10-11_19h22.20.421	THAI_DOC	2021.2.3	Win32	61.25949522
m	1	0.5285	0	3	3	3	1	PETTINE	p	7	1	practice	0	parola	1	ong	0	no	LR23F11	23	Femmina	2021-10-11_19h22.20.421	THAI_DOC	2021.2.3	Win32	61.25949522
m	0	0.413	0	4	4	4	1	INFITO	np	6	0	practice	500	nonparola	2	ong	0	no	LR23F11	23	Femmina	2021-10-11_19h22.20.421	THAI_DOC	2021.2.3	Win32	61.25949522
m	1	0.5075	0	5	5	5	1	GIUDICE	p	7	374	practice	500	parola	1	ong	0	no	LR23F11	23	Femmina	2021-10-11_19h22.20.421	THAI_DOC	2021.2.3	Win32	61.25949522
m	1	0.6526	0	6	6	6	1	VOLANTE	p	7	89	practice	0	parola	1	ong	0	no	LR23F11	23	Femmina	2021-10-11_19h22.20.421	THAI_DOC	2021.2.3	Win32	61.25949522
z	1	0.5259	0	7	7	7	1	CUBELA	np	6	0	practice	250	nonparola	2	ong	0	no	LR23F11	23	Femmina	2021-10-11_19h22.20.421	THAI_DOC	2021.2.3	Win32	61.25949522
z	1	0.6642	0	8	8	8	1	LUGGINE	np	7	0	practice	0	nonparola	2	ong	0	no	LR23F11	23	Femmina	2021-10-11_19h22.20.421	THAI_DOC	2021.2.3	Win32	61.25949522
m	1	0.5191	0	9	9	9	1	DISEGNO	p	7	201	practice	0	parola	1	ong	0	no	LR23F11	23	Femmina	2021-10-11_19h22.20.421	THAI_DOC	2021.2.3	Win32	61.25949522
z	0	0.7021						RELITTO	p	7	8	baseline	500	parola	1	ong	0	no	LR23F11	23	Femmina	2021-10-11_19h22.20.421	THAI_DOC	2021.2.3	Win32	61.25949522	0	0	0	0	1
m	1	0.6598						GERANIO	p	7	12	baseline	250	parola	1	ong	0	no	LR23F11	23	Femmina	2021-10-11_19h22.20.421	THAI_DOC	2021.2.3	Win32	61.25949522	0	1	1	1	1
z	1	0.6086						VANANGA	np	7	0	baseline	0	nonparola	2	ong	0	no	LR23F11	23	Femmina	2021-10-11_19h22.20.421	THAI_DOC	2021.2.3	Win32	61.25949522	0	2	2	2	1
m	1	0.6034						NATICA	p	6	5	baseline	250	parola	1	ong	0	no	LR23F11	23	Femmina	2021-10-11_19h22.20.421	THAI_DOC	2021.2.3	Win32	61.25949522	0	3	3	3	1
z	1	0.6077						USTELLO	np	7	0	baseline	500	nonparola	2	ong	0	no	LR23F11	23	Femmina	2021-10-11_19h22.20.421	THAI_DOC	2021.2.3	Win32	61.25949522	0	4	4	4	1
m	1	0.4922						METANO	p	6	17	baseline	250	parola	1	ong	0	no	LR23F11	23	Femmina	2021-10-11_19h22.20.421	THAI_DOC	2021.2.3	Win32	61.25949522	0	5	5	5	1
z	1	0.5518						FIURIA	np	6	0	baseline	500	nonparola	2	ong	0	no	LR23F11	23	Femmina	2021-10-11_19h22.20.421	THAI_DOC	2021.2.3	Win32	61.25949522	0	6	6	6	1
z	0	0.7018						SUGHERO	p	7	5	baseline	250	parola	1	ong	0	no	LR23F11	23	Femmina	2021-10-11_19h22.20.421	THAI_DOC	2021.2.3	Win32	61.25949522	0	7	7	7	1
z	1	0.6612						PIROTA	np	6	0	baseline	250	nonparola	2	ong	0	no	LR23F11	23	Femmina	2021-10-11_19h22.20.421	THAI_DOC	2021.2.3	Win32	61.25949522	0	8	8	8	1
z	1	0.6632						BAMBORA	np	7	0	baseline	0	nonparola	2	ong	0	no	LR23F11	23	Femmina	2021-10-11_19h22.20.421	THAI_DOC	2021.2.3	Win32	61.25949522	0	9	9	9	1
m	1	0.6369						PETALO	p	6	27	baseline	250	parola	1	ong	0	no	LR23F11	23	Femmina	2021-10-11_19h22.20.421	THAI_DOC	2021.2.3	Win32	61.25949522	0	10	10	10	1
m	1	0.6358						ELMETTO	p	7	5	baseline	0	parola	1	ong	0	no	LR23F11	23	Femmina	2021-10-11_19h22.20.421	THAI_DOC	2021.2.3	Win32	61.25949522	0	11	11	11	1
z	1	0.6021						DOBILE	np	6	0	baseline	250	nonparola	2	ong	0	no	LR23F11	23	Femmina	2021-10-11_19h22.20.421	THAI_DOC	2021.2.3	Win32	61.25949522	0	12	12	12	1
m	1	0.6193						BAVERO	p	6	7	baseline	0	parola	1	ong	0	no	LR23F11	23	Femmina	2021-10-11_19h22.20.421	THAI_DOC	2021.2.3	Win32	61.25949522	0	13	13	13	1
m	1	0.5883						VALENZA	p	7	10	baseline	500	parola	1	ong	0	no	LR23F11	23	Femmina	2021-10-11_19h22.20.421	THAI_DOC	2021.2.3	Win32	61.25949522	0	14	14	14	1
z	1	0.6213						ORDONE	np	6	0	baseline	250	nonparola	2	ong	0	no	LR23F11	23	Femmina	2021-10-11_19h22.20.421	THAI_DOC	2021.2.3	Win32	61.25949522	0	15	15	15	1
z	1	0.6847						TERPONE	np	7	0	baseline	250	nonparola	2	ong	0	no	LR23F11	23	Femmina	2021-10-11_19h22.20.421	THAI_DOC	2021.2.3	Win32	61.25949522	0	16	16	16	1
m	1	0.5618						INCHINO	p	7	10	baseline	250	parola	1	ong	0	no	LR23F11	23	Femmina	2021-10-11_19h22.20.421	THAI_DOC	2021.2.3	Win32	61.25949522	0	17	17	17	1
m	1	0.5684						ETTARO	p	6	31	baseline	0	parola	1	ong	0	no	LR23F11	23	Femmina	2021-10-11_19h22.20.421	THAI_DOC	2021.2.3	Win32	61.25949522	0	18	18	18	1
z	1	0.5856						LUVACA	np	6	0	baseline	250	nonparola	2	ong	0	no	LR23F11	23	Femmina	2021-10-11_19h22.20.421	THAI_DOC	2021.2.3	Win32	61.25949522	0	19	19	19	1
m	1	0.5108						DUETTO	p	6	23	baseline	500	parola	1	ong	0	no	LR23F11	23	Femmina	2021-10-11_19h22.20.421	THAI_DOC	2021.2.3	Win32	61.25949522	0	20	20	20	1
z	1	0.6907						PUPILE	np	6	0	baseline	250	nonparola	2	ong	0	no	LR23F11	23	Femmina	2021-10-11_19h22.20.421	THAI_DOC	2021.2.3	Win32	61.25949522	0	21	21	21	1
z	1	0.5848						STOVACO	np	7	0	baseline	0	nonparola	2	ong	0	no	LR23F11	23	Femmina	2021-10-11_19h22.20.421	THAI_DOC	2021.2.3	Win32	61.25949522	0	22	22	22	1
m	1	0.5445						BARILE	p	6	7	baseline	500	parola	1	ong	0	no	LR23F11	23	Femmina	2021-10-11_19h22.20.421	THAI_DOC	2021.2.3	Win32	61.25949522	0	23	23	23	1
z	1	0.5283						RANAIO	np	6	0	baseline	250	nonparola	2	ong	0	no	LR23F11	23	Femmina	2021-10-11_19h22.20.421	THAI_DOC	2021.2.3	Win32	61.25949522	0	24	24	24	1
m	1	0.4851						CAVERNA	p	7	14	baseline	250	parola	1	ong	0	no	LR23F11	23	Femmina	2021-10-11_19h22.20.421	THAI_DOC	2021.2.3	Win32	61.25949522	0	25	25	25	1
z	1	0.6256						ROTOIA	np	7	0	baseline	500	nonparola	2	ong	0	no	LR23F11	23	Femmina	2021-10-11_19h22.20.421	THAI_DOC	2021.2.3	Win32	61.25949522	0	26	26	26	1
m	1	0.6571						ALTURA	p	6	8	baseline	500	parola	1	ong	0	no	LR23F11	23	Femmina	2021-10-11_19h22.20.421	THAI_DOC	2021.2.3	Win32	61.25949522	0	27	27	27	1
m	1	0.5593						DIPINTO	p	7	21	baseline	0	parola	1	ong	0	no	LR23F11	23	Femmina	2021-10-11_19h22.20.421	THAI_DOC	2021.2.3	Win32	61.25949522	0	28	28	28	1
m	1	0.585						LEGUME	p	6	11	baseline	250	parola	1	ong	0	no	LR23F11	23	Femmina	2021-10-11_19h22.20.421	THAI_DOC	2021.2.3	Win32	61.25949522	0	29	29	29	1
z	1	0.772						FEDINO	np	6	0	baseline	500	nonparola	2	ong	0	no	LR23F11	23	Femmina	2021-10-11_19h22.20.421	THAI_DOC	2021.2.3	Win32	61.25949522	0	30	30	30	1
m	1	0.5736						MENSOLA	p	7	7	baseline	0	parola	1	ong	0	no	LR23F11	23	Femmina	2021-10-11_19h22.20.421	THAI_DOC	2021.2.3	Win32	61.25949522	0	31	31	31	1
z	1	0.7401						ALCUME	np	6	0	baseline	500	nonparola	2	ong	0	no	LR23F11	23	Femmina	2021-10-11_19h22.20.421	THAI_DOC	2021.2.3	Win32	61.25949522	0	32	32	32	1
m	1	0.6684						INNESTO	p	6	13	baseline	0	parola	1	ong	0	no	LR23F11	23	Femmina	2021-10-11_19h22.20.421	THAI_DOC	2021.2.3	Win32	61.25949522	0	33	33	33	1
z	1	0.6117						LAVENDA	np	7	0	baseline	0	nonparola	2	ong	0	no	LR23F11	23	Femmina	2021-10-11_19h22.20.421	THAI_DOC	2021.2.3	Win32	61.25949522	0	34	34	34	1
z	0	0.5259						SLAVINA	p	7	5	baseline	500	parola	1	ong	0	no	LR23F11	23	Femmina	2021-10-11_19h22.20.421	THAI_DOC	2021.2.3	Win32	61.25949522	0	35	35	35	1
m	1	0.5301						ORMONE	p	6	6	baseline	500	parola	1	ong	0	no	LR23F11	23	Femmina	2021-10-11_19h22.20.421	THAI_DOC	2021.2.3	Win32	61.25949522	0	36	36	36	1
z	1	0.5843						UMIONE	np	6	0	baseline	0	nonparola	2	ong	0	no	LR23F11	23	Femmina	2021-10-11_19h22.20.421	THAI_DOC	2021.2.3	Win32	61.25949522	0	37	37	37	1
m	1	0.4718						SALAME	p	6	14	baseline	0	parola	1	ong	0	no	LR23F11	23	Femmina	2021-10-11_19h22.20.421	THAI_DOC	2021.2.3	Win32	61.25949522	0	38	38	38	1
z	1	0.5518						GANDOLA	np	7	0	baseline	500	nonparola	2	ong	0	no	LR23F11	23	Femmina	2021-10-11_19h22.20.421	THAI_DOC	2021.2.3	Win32	61.25949522	0	39	39	39	1
z	1	0.5386						DIGEGNO	np	7	0	baseline	500	nonparola	2	ong	0	no	LR23F11	23	Femmina	2021-10-11_19h22.20.421	THAI_DOC	2021.2.3	Win32	61.25949522	0	40	40	40	1
z	1	0.5183						BACRECA	np	7	0	baseline	0	nonparola	2	ong	0	no	LR23F11	23	Femmina	2021-10-11_19h22.20.421	THAI_DOC	2021.2.3	Win32	61.25949522	0	41	41	41	1
m	1	0.5943						RUDERE	p	6	8	baseline	250	parola	1	ong	0	no	LR23F11	23	Femmina	2021-10-11_19h22.20.421	THAI_DOC	2021.2.3	Win32	61.25949522	0	42	42	42	1
z	1	0.6026						OSCITE	np	6	0	baseline	250	nonparola	2	ong	0	no	LR23F11	23	Femmina	2021-10-11_19h22.20.421	THAI_DOC	2021.2.3	Win32	61.25949522	0	43	43	43	1
m	1	0.5443						NETTARE	p	7	14	baseline	500	parola	1	ong	0	no	LR23F11	23	Femmina	2021-10-11_19h22.20.421	THAI_DOC	2021.2.3	Win32	61.25949522	0	44	44	44	1
z	1	0.5515						PENTERA	np	7	0	baseline	0	nonparola	2	ong	0	no	LR23F11	23	Femmina	2021-10-11_19h22.20.421	THAI_DOC	2021.2.3	Win32	61.25949522	0	45	45	45	1
z	1	0.4851						NEBOZIO	np	7	0	baseline	250	nonparola	2	ong	0	no	LR23F11	23	Femmina	2021-10-11_19h22.20.421	THAI_DOC	2021.2.3	Win32	61.25949522	0	46	46	46	1
m	1	0.474						ZATTERA	p	7	14	baseline	500	parola	1	ong	0	no	LR23F11	23	Femmina	2021-10-11_19h22.20.421	THAI_DOC	2021.2.3	Win32	61.25949522	0	47	47	47	1
m	1	0.5104						LAMIERA	p	7	11	baseline	500	parola	1	ong	0	no	LR23F11	23	Femmina	2021-10-11_19h22.20.421	THAI_DOC	2021.2.3	Win32	61.25949522	0	48	48	48	1
z	1	0.5349						CULINA	np	6	0	baseline	500	nonparola	2	ong	0	no	LR23F11	23	Femmina	2021-10-11_19h22.20.421	THAI_DOC	2021.2.3	Win32	61.25949522	0	49	49	49	1
m	1	0.4948						FALANGE	p	7	9	baseline	250	parola	1	ong	0	no	LR23F11	23	Femmina	2021-10-11_19h22.20.421	THAI_DOC	2021.2.3	Win32	61.25949522	0	50	50	50	1
m	1	0.469						PEDALE	p	6	16	baseline	500	parola	1	ong	0	no	LR23F11	23	Femmina	2021-10-11_19h22.20.421	THAI_DOC	2021.2.3	Win32	61.25949522	0	51	51	51	1
z	1	0.6516						METARDO	np	7	0	baseline	500	nonparola	2	ong	0	no	LR23F11	23	Femmina	2021-10-11_19h22.20.421	THAI_DOC	2021.2.3	Win32	61.25949522	0	52	52	52	1
z	0	0.6282						EMPORIO	p	7	3	baseline	250	parola	1	ong	0	no	LR23F11	23	Femmina	2021-10-11_19h22.20.421	THAI_DOC	2021.2.3	Win32	61.25949522	0	53	53	53	1
z	1	0.6251						TAPORE	np	6	0	baseline	0	nonparola	2	ong	0	no	LR23F11	23	Femmina	2021-10-11_19h22.20.421	THAI_DOC	2021.2.3	Win32	61.25949522	0	54	54	54	1
z	1	0.5779						DENTIDE	np	7	0	baseline	250	nonparola	2	ong	0	no	LR23F11	23	Femmina	2021-10-11_19h22.20.421	THAI_DOC	2021.2.3	Win32	61.25949522	0	55	55	55	1
z	1	0.7288						SEPERTO	np	7	0	baseline	500	nonparola	2	ong	0	no	LR23F11	23	Femmina	2021-10-11_19h22.20.421	THAI_DOC	2021.2.3	Win32	61.25949522	0	56	56	56	1
m	1	0.5794						MUCOSA	p	6	6	baseline	500	parola	1	ong	0	no	LR23F11	23	Femmina	2021-10-11_19h22.20.421	THAI_DOC	2021.2.3	Win32	61.25949522	0	57	57	57	1
z	1	0.5566						BECULLA	np	7	0	baseline	250	nonparola	2	ong	0	no	LR23F11	23	Femmina	2021-10-11_19h22.20.421	THAI_DOC	2021.2.3	Win32	61.25949522	0	58	58	58	1
m	1	0.6548						FUCINA	p	6	8	baseline	250	parola	1	ong	0	no	LR23F11	23	Femmina	2021-10-11_19h22.20.421	THAI_DOC	2021.2.3	Win32	61.25949522	0	59	59	59	1
m	1	0.5516						ECLISSI	p	7	5	baseline	0	parola	1	ong	0	no	LR23F11	23	Femmina	2021-10-11_19h22.20.421	THAI_DOC	2021.2.3	Win32	61.25949522	0	60	60	60	1
m	1	0.4971						TROFEO	p	6	23	baseline	250	parola	1	ong	0	no	LR23F11	23	Femmina	2021-10-11_19h22.20.421	THAI_DOC	2021.2.3	Win32	61.25949522	0	61	61	61	1
m	1	0.5351						ROTTAME	p	7	7	baseline	0	parola	1	ong	0	no	LR23F11	23	Femmina	2021-10-11_19h22.20.421	THAI_DOC	2021.2.3	Win32	61.25949522	0	62	62	62	1
m	0	0.5373						MENDOLO	np	7	0	baseline	500	nonparola	2	ong	0	no	LR23F11	23	Femmina	2021-10-11_19h22.20.421	THAI_DOC	2021.2.3	Win32	61.25949522	0	63	63	63	1
z	1	0.696						ARSINE	np	6	0	baseline	250	nonparola	2	ong	0	no	LR23F11	23	Femmina	2021-10-11_19h22.20.421	THAI_DOC	2021.2.3	Win32	61.25949522	0	64	64	64	1
m	1	0.6018						TISANA	p	6	7	baseline	0	parola	1	ong	0	no	LR23F11	23	Femmina	2021-10-11_19h22.20.421	THAI_DOC	2021.2.3	Win32	61.25949522	0	65	65	65	1
z	1	0.5691						ORLINO	np	6	0	baseline	0	nonparola	2	ong	0	no	LR23F11	23	Femmina	2021-10-11_19h22.20.421	THAI_DOC	2021.2.3	Win32	61.25949522	0	66	66	66	1
m	1	0.7432						ARINGA	p	6	9	baseline	500	parola	1	ong	0	no	LR23F11	23	Femmina	2021-10-11_19h22.20.421	THAI_DOC	2021.2.3	Win32	61.25949522	0	67	67	67	1
z	1	0.7514						TENGINE	np	7	0	baseline	0	nonparola	2	ong	0	no	LR23F11	23	Femmina	2021-10-11_19h22.20.421	THAI_DOC	2021.2.3	Win32	61.25949522	0	68	68	68	1
m	1	0.5686						ATTICO	p	6	6	baseline	500	parola	1	ong	0	no	LR23F11	23	Femmina	2021-10-11_19h22.20.421	THAI_DOC	2021.2.3	Win32	61.25949522	0	69	69	69	1
z	1	0.6754						VENORE	np	6	0	baseline	250	nonparola	2	ong	0	no	LR23F11	23	Femmina	2021-10-11_19h22.20.421	THAI_DOC	2021.2.3	Win32	61.25949522	0	70	70	70	1
m	1	0.6059						DARSENA	p	7	9	baseline	0	parola	1	ong	0	no	LR23F11	23	Femmina	2021-10-11_19h22.20.421	THAI_DOC	2021.2.3	Win32	61.25949522	0	71	71	71	1
z	1	0.6052						ALCIERE	np	7	0	baseline	250	nonparola	2	ong	0	no	LR23F11	23	Femmina	2021-10-11_19h22.20.421	THAI_DOC	2021.2.3	Win32	61.25949522	0	72	72	72	1
z	1	0.7635						ENTIMO	np	6	0	baseline	0	nonparola	2	ong	0	no	LR23F11	23	Femmina	2021-10-11_19h22.20.421	THAI_DOC	2021.2.3	Win32	61.25949522	0	73	73	73	1
m	1	0.5937						LIVIDO	p	6	8	baseline	500	parola	1	ong	0	no	LR23F11	23	Femmina	2021-10-11_19h22.20.421	THAI_DOC	2021.2.3	Win32	61.25949522	0	74	74	74	1
m	1	0.569						NAUSEA	p	6	15	baseline	0	parola	1	ong	0	no	LR23F11	23	Femmina	2021-10-11_19h22.20.421	THAI_DOC	2021.2.3	Win32	61.25949522	0	75	75	75	1
z	1	0.6763						VERCACE	np	7	0	baseline	500	nonparola	2	ong	0	no	LR23F11	23	Femmina	2021-10-11_19h22.20.421	THAI_DOC	2021.2.3	Win32	61.25949522	0	76	76	76	1
m	1	0.6341						COFANO	p	6	9	baseline	0	parola	1	ong	0	no	LR23F11	23	Femmina	2021-10-11_19h22.20.421	THAI_DOC	2021.2.3	Win32	61.25949522	0	77	77	77	1
m	0	0.6412						USPICIO	np	7	0	baseline	250	nonparola	2	ong	0	no	LR23F11	23	Femmina	2021-10-11_19h22.20.421	THAI_DOC	2021.2.3	Win32	61.25949522	0	78	78	78	1
m	1	0.7017						IMBUTO	p	6	9	baseline	0	parola	1	ong	0	no	LR23F11	23	Femmina	2021-10-11_19h22.20.421	THAI_DOC	2021.2.3	Win32	61.25949522	0	79	79	79	1
z	1	0.6749						SADIVA	np	6	0	baseline	500	nonparola	2	ong	0	no	LR23F11	23	Femmina	2021-10-11_19h22.20.421	THAI_DOC	2021.2.3	Win32	61.25949522	0	80	80	80	1
m	1	0.6214						BOZZOLO	p	7	7	baseline	0	parola	1	ong	0	no	LR23F11	23	Femmina	2021-10-11_19h22.20.421	THAI_DOC	2021.2.3	Win32	61.25949522	0	81	81	81	1
z	1	0.5522						OMPICCIO	np	7	0	baseline	0	nonparola	2	ong	0	no	LR23F11	23	Femmina	2021-10-11_19h22.20.421	THAI_DOC	2021.2.3	Win32	61.25949522	0	82	82	82	1
z	1	0.6184						LIMPONE	np	7	0	baseline	500	nonparola	2	ong	0	no	LR23F11	23	Femmina	2021-10-11_19h22.20.421	THAI_DOC	2021.2.3	Win32	61.25949522	0	83	83	83	1
z	1	0.6013						NARCICO	np	7	0	baseline	250	nonparola	2	ong	0	no	LR23F11	23	Femmina	2021-10-11_19h22.20.421	THAI_DOC	2021.2.3	Win32	61.25949522	0	84	84	84	1
m	1	0.5681						PASCOLO	p	7	7	baseline	0	parola	1	ong	0	no	LR23F11	23	Femmina	2021-10-11_19h22.20.421	THAI_DOC	2021.2.3	Win32	61.25949522	0	85	85	85	1
z	1	0.5732						INSOGNA	np	7	0	baseline	250	nonparola	2	ong	0	no	LR23F11	23	Femmina	2021-10-11_19h22.20.421	THAI_DOC	2021.2.3	Win32	61.25949522	0	86	86	86	1
m	1	0.7701						PATINA	p	6	14	baseline	250	parola	1	ong	0	no	LR23F11	23	Femmina	2021-10-11_19h22.20.421	THAI_DOC	2021.2.3	Win32	61.25949522	0	87	87	87	1
z	1	0.6018						ADOLTO	np	7	0	baseline	0	nonparola	2	ong	0	no	LR23F11	23	Femmina	2021-10-11_19h22.20.421	THAI_DOC	2021.2.3	Win32	61.25949522	0	88	88	88	1
m	1	0.6345						UTENTE	p	6	34	baseline	0	parola	1	ong	0	no	LR23F11	23	Femmina	2021-10-11_19h22.20.421	THAI_DOC	2021.2.3	Win32	61.25949522	0	89	89	89	1
z	1	0.5291						CIPELLA	np	7	0	baseline	500	nonparola	2	ong	0	no	LR23F11	23	Femmina	2021-10-11_19h22.20.421	THAI_DOC	2021.2.3	Win32	61.25949522	0	90	90	90	1
m	1	0.507						GINEPRO	p	7	10	baseline	0	parola	1	ong	0	no	LR23F11	23	Femmina	2021-10-11_19h22.20.421	THAI_DOC	2021.2.3	Win32	61.25949522	0	91	91	91	1
z	1	0.5351						NONATO	np	6	0	baseline	500	nonparola	2	ong	0	no	LR23F11	23	Femmina	2021-10-11_19h22.20.421	THAI_DOC	2021.2.3	Win32	61.25949522	0	92	92	92	1
m	1	0.504						CALICE	p	6	10	baseline	0	parola	1	ong	0	no	LR23F11	23	Femmina	2021-10-11_19h22.20.421	THAI_DOC	2021.2.3	Win32	61.25949522	0	93	93	93	1
m	1	0.4897						TORACE	p	6	31	baseline	250	parola	1	ong	0	no	LR23F11	23	Femmina	2021-10-11_19h22.20.421	THAI_DOC	2021.2.3	Win32	61.25949522	0	94	94	94	1
m	1	0.6337						REDINE	p	6	8	baseline	500	parola	1	ong	0	no	LR23F11	23	Femmina	2021-10-11_19h22.20.421	THAI_DOC	2021.2.3	Win32	61.25949522	0	95	95	95	1
m	1	0.6083						GOMITO	p	6	35	baseline	0	parola	1	ong	0	no	LR23F11	23	Femmina	2021-10-11_19h22.20.421	THAI_DOC	2021.2.3	Win32	61.25949522	0	96	96	96	1
z	1	0.6804						INGENSO	np	7	0	baseline	500	nonparola	2	ong	0	no	LR23F11	23	Femmina	2021-10-11_19h22.20.421	THAI_DOC	2021.2.3	Win32	61.25949522	0	97	97	97	1
z	1	0.5892						COVALLO	np	7	0	baseline	250	nonparola	2	ong	0	no	LR23F11	23	Femmina	2021-10-11_19h22.20.421	THAI_DOC	2021.2.3	Win32	61.25949522	0	98	98	98	1
m	1	0.5272						MONACO	p	6	24	baseline	250	parola	1	ong	0	no	LR23F11	23	Femmina	2021-10-11_19h22.20.421	THAI_DOC	2021.2.3	Win32	61.25949522	0	99	99	99	1
m	1	0.9815						DILUVIO	p	7	34	monitoring	0	parola	1	ong	0	no	LR23F11	23	Femmina	2021-10-11_19h22.20.421	THAI_DOC	2021.2.3	Win32	61.25949522						0	0	0	0	1
z	1	0.5901						PADATO	np	6	0	monitoring	250	nonparola	2	ong	0	no	LR23F11	23	Femmina	2021-10-11_19h22.20.421	THAI_DOC	2021.2.3	Win32	61.25949522						0	1	1	1	1
m	1	0.7307						STIVALE	p	7	10	monitoring	0	parola	1	ong	0	no	LR23F11	23	Femmina	2021-10-11_19h22.20.421	THAI_DOC	2021.2.3	Win32	61.25949522						0	2	2	2	1
l	0	0.7629						BAMMINO	np	7	0	monitoring	0	nonparola	2	ong	0	no	LR23F11	23	Femmina	2021-10-11_19h22.20.421	THAI_DOC	2021.2.3	Win32	61.25949522						0	3	3	3	1
z	1	0.6912						NUDOLA	np	6	0	monitoring	250	nonparola	2	ong	0	no	LR23F11	23	Femmina	2021-10-11_19h22.20.421	THAI_DOC	2021.2.3	Win32	61.25949522						0	4	4	4	1
m	1	0.8879						ZAMPINO	p	7	6	monitoring	500	parola	1	ong	0	no	LR23F11	23	Femmina	2021-10-11_19h22.20.421	THAI_DOC	2021.2.3	Win32	61.25949522						0	5	5	5	1
m	1	0.673						CALDAIA	p	7	12	monitoring	250	parola	1	ong	0	no	LR23F11	23	Femmina	2021-10-11_19h22.20.421	THAI_DOC	2021.2.3	Win32	61.25949522						0	6	6	6	1
z	1	0.8481						FULGINE	np	7	0	monitoring	0	nonparola	2	ong	0	no	LR23F11	23	Femmina	2021-10-11_19h22.20.421	THAI_DOC	2021.2.3	Win32	61.25949522						0	7	7	7	1
m	1	0.6871						URANIO	p	6	9	monitoring	250	parola	1	ong	0	no	LR23F11	23	Femmina	2021-10-11_19h22.20.421	THAI_DOC	2021.2.3	Win32	61.25949522						0	8	8	8	1
z	1	0.6295						APISSO	np	6	0	monitoring	500	nonparola	2	ong	0	no	LR23F11	23	Femmina	2021-10-11_19h22.20.421	THAI_DOC	2021.2.3	Win32	61.25949522						0	9	9	9	1
z	0	0.5715						CAGERMA	np	7	0	monitoring	0	l	2	pmcue	0	no	LR23F11	23	Femmina	2021-10-11_19h22.20.421	THAI_DOC	2021.2.3	Win32	61.25949522						0	10	10	10	1
m	1	0.5797						TAZZINA	p	7	10	monitoring	250	parola	1	ong	0	no	LR23F11	23	Femmina	2021-10-11_19h22.20.421	THAI_DOC	2021.2.3	Win32	61.25949522						0	11	11	11	1
m	1	0.5014						VAPORE	p	6	40	monitoring	0	parola	1	ong	0	no	LR23F11	23	Femmina	2021-10-11_19h22.20.421	THAI_DOC	2021.2.3	Win32	61.25949522						0	12	12	12	1
z	1	0.6787						FEDORE	np	6	0	monitoring	250	nonparola	2	ong	0	no	LR23F11	23	Femmina	2021-10-11_19h22.20.421	THAI_DOC	2021.2.3	Win32	61.25949522						0	13	13	13	1
z	0	0.7962						MONTONE	p	7	8	monitoring	250	parola	1	ong	0	no	LR23F11	23	Femmina	2021-10-11_19h22.20.421	THAI_DOC	2021.2.3	Win32	61.25949522						0	14	14	14	1
z	1	0.8294						CANEZZA	np	7	0	monitoring	0	nonparola	2	ong	0	no	LR23F11	23	Femmina	2021-10-11_19h22.20.421	THAI_DOC	2021.2.3	Win32	61.25949522						0	15	15	15	1
z	1	0.7626						RAGINA	np	6	0	monitoring	250	nonparola	2	ong	0	no	LR23F11	23	Femmina	2021-10-11_19h22.20.421	THAI_DOC	2021.2.3	Win32	61.25949522						0	16	16	16	1
m	1	0.564						AGNELLO	p	7	17	monitoring	250	parola	1	ong	0	no	LR23F11	23	Femmina	2021-10-11_19h22.20.421	THAI_DOC	2021.2.3	Win32	61.25949522						0	17	17	17	1
z	1	0.6807						PINARIO	np	7	0	monitoring	250	nonparola	2	ong	0	no	LR23F11	23	Femmina	2021-10-11_19h22.20.421	THAI_DOC	2021.2.3	Win32	61.25949522						0	18	18	18	1
z	1	0.7025						INDANO	np	6	0	monitoring	500	nonparola	2	ong	0	no	LR23F11	23	Femmina	2021-10-11_19h22.20.421	THAI_DOC	2021.2.3	Win32	61.25949522						0	19	19	19	1
m	1	0.6134						BISTURI	p	7	8	monitoring	250	parola	1	ong	0	no	LR23F11	23	Femmina	2021-10-11_19h22.20.421	THAI_DOC	2021.2.3	Win32	61.25949522						0	20	20	20	1
z	1	0.6297						SECONTO	np	7	0	monitoring	250	nonparola	2	ong	0	no	LR23F11	23	Femmina	2021-10-11_19h22.20.421	THAI_DOC	2021.2.3	Win32	61.25949522						0	21	21	21	1
l	1	0.7485						POMATA	p	6	0	monitoring	500	l	1	pmcue	0	no	LR23F11	23	Femmina	2021-10-11_19h22.20.421	THAI_DOC	2021.2.3	Win32	61.25949522						0	22	22	22	1
z	1	0.8133						UMETTA	np	6	0	monitoring	250	nonparola	2	ong	0	no	LR23F11	23	Femmina	2021-10-11_19h22.20.421	THAI_DOC	2021.2.3	Win32	61.25949522						0	23	23	23	1
m	1	0.6182						FRUSCIO	p	7	9	monitoring	0	parola	1	ong	0	no	LR23F11	23	Femmina	2021-10-11_19h22.20.421	THAI_DOC	2021.2.3	Win32	61.25949522						0	24	24	24	1
m	1	0.7395						ORDIGNO	p	7	15	monitoring	250	parola	1	ong	0	no	LR23F11	23	Femmina	2021-10-11_19h22.20.421	THAI_DOC	2021.2.3	Win32	61.25949522						0	25	25	25	1
z	1	0.7769						METALO	np	6	0	monitoring	0	nonparola	2	ong	0	no	LR23F11	23	Femmina	2021-10-11_19h22.20.421	THAI_DOC	2021.2.3	Win32	61.25949522						0	26	26	26	1
z	1	0.6451						GAVERA	np	6	0	monitoring	500	nonparola	2	ong	0	no	LR23F11	23	Femmina	2021-10-11_19h22.20.421	THAI_DOC	2021.2.3	Win32	61.25949522						0	27	27	27	1
z	0	0.6452						INSERTO	p	7	9	monitoring	0	parola	1	ong	0	no	LR23F11	23	Femmina	2021-10-11_19h22.20.421	THAI_DOC	2021.2.3	Win32	61.25949522						0	28	28	28	1
m	1	0.7349						VICARIO	p	7	9	monitoring	500	parola	1	ong	0	no	LR23F11	23	Femmina	2021-10-11_19h22.20.421	THAI_DOC	2021.2.3	Win32	61.25949522						0	29	29	29	1
z	1	0.6463						ACENDA	np	6	0	monitoring	0	nonparola	2	ong	0	no	LR23F11	23	Femmina	2021-10-11_19h22.20.421	THAI_DOC	2021.2.3	Win32	61.25949522						0	30	30	30	1
m	1	0.6851						DECADE	p	6	7	monitoring	0	parola	1	ong	0	no	LR23F11	23	Femmina	2021-10-11_19h22.20.421	THAI_DOC	2021.2.3	Win32	61.25949522						0	31	31	31	1
z	1	0.8448						PALETE	np	6	0	monitoring	500	nonparola	2	ong	0	no	LR23F11	23	Femmina	2021-10-11_19h22.20.421	THAI_DOC	2021.2.3	Win32	61.25949522						0	32	32	32	1
m	1	0.5365						SENAPE	p	6	17	monitoring	500	parola	1	ong	0	no	LR23F11	23	Femmina	2021-10-11_19h22.20.421	THAI_DOC	2021.2.3	Win32	61.25949522						0	33	33	33	1
z	1	0.7589						TENTONO	np	7	0	monitoring	0	nonparola	2	ong	0	no	LR23F11	23	Femmina	2021-10-11_19h22.20.421	THAI_DOC	2021.2.3	Win32	61.25949522						0	34	34	34	1
l	1	0.6459						MANICO	p	6	12	monitoring	0	l	1	pmcue	0	no	LR23F11	23	Femmina	2021-10-11_19h22.20.421	THAI_DOC	2021.2.3	Win32	61.25949522						0	35	35	35	1
m	1	0.5184						GETTONE	p	7	5	monitoring	250	parola	1	ong	0	no	LR23F11	23	Femmina	2021-10-11_19h22.20.421	THAI_DOC	2021.2.3	Win32	61.25949522						0	36	36	36	1
z	1	0.6053						CALERA	np	6	0	monitoring	500	nonparola	2	ong	0	no	LR23F11	23	Femmina	2021-10-11_19h22.20.421	THAI_DOC	2021.2.3	Win32	61.25949522						0	37	37	37	1
m	1	0.5375						USTIONE	p	7	20	monitoring	500	parola	1	ong	0	no	LR23F11	23	Femmina	2021-10-11_19h22.20.421	THAI_DOC	2021.2.3	Win32	61.25949522						0	38	38	38	1
l	0	0.7518						LEGNAME	p	7	7	monitoring	0	parola	1	ong	0	no	LR23F11	23	Femmina	2021-10-11_19h22.20.421	THAI_DOC	2021.2.3	Win32	61.25949522						0	39	39	39	1
z	1	0.7066						MODIVO	np	6	0	monitoring	0	nonparola	2	ong	0	no	LR23F11	23	Femmina	2021-10-11_19h22.20.421	THAI_DOC	2021.2.3	Win32	61.25949522						0	40	40	40	1
m	1	0.7416						RADURA	p	6	9	monitoring	0	parola	1	ong	0	no	LR23F11	23	Femmina	2021-10-11_19h22.20.421	THAI_DOC	2021.2.3	Win32	61.25949522						0	41	41	41	1
z	1	0.6687						TUANTO	np	6	0	monitoring	250	nonparola	2	ong	0	no	LR23F11	23	Femmina	2021-10-11_19h22.20.421	THAI_DOC	2021.2.3	Win32	61.25949522						0	42	42	42	1
m	1	0.6354						PICCONE	p	7	11	monitoring	0	parola	1	ong	0	no	LR23F11	23	Femmina	2021-10-11_19h22.20.421	THAI_DOC	2021.2.3	Win32	61.25949522						0	43	43	43	1
z	1	0.8077						LACREME	np	7	0	monitoring	250	nonparola	2	ong	0	no	LR23F11	23	Femmina	2021-10-11_19h22.20.421	THAI_DOC	2021.2.3	Win32	61.25949522						0	44	44	44	1
z	1	0.5953						DILITTA	np	7	0	monitoring	500	nonparola	2	ong	0	no	LR23F11	23	Femmina	2021-10-11_19h22.20.421	THAI_DOC	2021.2.3	Win32	61.25949522						0	45	45	45	1
l	1	0.8013						TOMANTE	np	7	0	monitoring	0	l	2	pmcue	0	no	LR23F11	23	Femmina	2021-10-11_19h22.20.421	THAI_DOC	2021.2.3	Win32	61.25949522						0	46	46	46	1
m	1	0.5203						OTTONE	p	6	17	monitoring	500	parola	1	ong	0	no	LR23F11	23	Femmina	2021-10-11_19h22.20.421	THAI_DOC	2021.2.3	Win32	61.25949522						0	47	47	47	1
m	1	0.7281						GAZEBO	p	6	8	monitoring	0	parola	1	ong	0	no	LR23F11	23	Femmina	2021-10-11_19h22.20.421	THAI_DOC	2021.2.3	Win32	61.25949522						0	48	48	48	1
z	1	0.6261						NENICO	np	6	0	monitoring	250	nonparola	2	ong	0	no	LR23F11	23	Femmina	2021-10-11_19h22.20.421	THAI_DOC	2021.2.3	Win32	61.25949522						0	49	49	49	1
m	1	0.594						ARPIONE	p	7	12	monitoring	250	parola	1	ong	0	no	LR23F11	23	Femmina	2021-10-11_19h22.20.421	THAI_DOC	2021.2.3	Win32	61.25949522						0	50	50	50	1
z	1	0.6419						VANIGIA	np	7	0	monitoring	500	nonparola	2	ong	0	no	LR23F11	23	Femmina	2021-10-11_19h22.20.421	THAI_DOC	2021.2.3	Win32	61.25949522						0	51	51	51	1
z	1	0.6189						EBLISSE	np	7	0	monitoring	0	nonparola	2	ong	0	no	LR23F11	23	Femmina	2021-10-11_19h22.20.421	THAI_DOC	2021.2.3	Win32	61.25949522						0	52	52	52	1
m	1	0.5523						CARTINA	p	7	13	monitoring	250	parola	1	ong	0	no	LR23F11	23	Femmina	2021-10-11_19h22.20.421	THAI_DOC	2021.2.3	Win32	61.25949522						0	53	53	53	1
z	1	0.6021						TECITA	np	6	0	monitoring	500	nonparola	2	ong	0	no	LR23F11	23	Femmina	2021-10-11_19h22.20.421	THAI_DOC	2021.2.3	Win32	61.25949522						0	54	54	54	1
m	1	0.7017						FELINO	p	6	9	monitoring	500	parola	1	ong	0	no	LR23F11	23	Femmina	2021-10-11_19h22.20.421	THAI_DOC	2021.2.3	Win32	61.25949522						0	55	55	55	1
m	0	0.5508						GINEVRO	np	7	0	monitoring	250	nonparola	2	ong	0	no	LR23F11	23	Femmina	2021-10-11_19h22.20.421	THAI_DOC	2021.2.3	Win32	61.25949522						0	56	56	56	1
z	1	0.8689						ELANCO	np	6	0	monitoring	250	nonparola	2	ong	0	no	LR23F11	23	Femmina	2021-10-11_19h22.20.421	THAI_DOC	2021.2.3	Win32	61.25949522						0	57	57	57	1
m	1	0.7044						BIDONE	p	6	13	monitoring	0	parola	1	ong	0	no	LR23F11	23	Femmina	2021-10-11_19h22.20.421	THAI_DOC	2021.2.3	Win32	61.25949522						0	58	58	58	1
z	0	0.7687						LEMURE	p	6	3	monitoring	500	parola	1	ong	0	no	LR23F11	23	Femmina	2021-10-11_19h22.20.421	THAI_DOC	2021.2.3	Win32	61.25949522						0	59	59	59	1
l	1	0.6635						SAGOMA	p	6	0	monitoring	250	l	1	pmcue	0	no	LR23F11	23	Femmina	2021-10-11_19h22.20.421	THAI_DOC	2021.2.3	Win32	61.25949522						0	60	60	60	1
m	1	0.685						REPERTO	p	7	7	monitoring	0	parola	1	ong	0	no	LR23F11	23	Femmina	2021-10-11_19h22.20.421	THAI_DOC	2021.2.3	Win32	61.25949522						0	61	61	61	1
z	1	0.6776						MIDULLO	np	7	0	monitoring	250	nonparola	2	ong	0	no	LR23F11	23	Femmina	2021-10-11_19h22.20.421	THAI_DOC	2021.2.3	Win32	61.25949522						0	62	62	62	1
z	1	0.6431						DANNOLA	np	7	0	monitoring	500	nonparola	2	ong	0	no	LR23F11	23	Femmina	2021-10-11_19h22.20.421	THAI_DOC	2021.2.3	Win32	61.25949522						0	63	63	63	1
m	1	0.5302						ORFANO	p	6	9	monitoring	500	parola	1	ong	0	no	LR23F11	23	Femmina	2021-10-11_19h22.20.421	THAI_DOC	2021.2.3	Win32	61.25949522						0	64	64	64	1
z	1	0.6781						BANENA	np	6	0	monitoring	250	nonparola	2	ong	0	no	LR23F11	23	Femmina	2021-10-11_19h22.20.421	THAI_DOC	2021.2.3	Win32	61.25949522						0	65	65	65	1
z	1	0.6226						FERPATA	np	7	0	monitoring	0	nonparola	2	ong	0	no	LR23F11	23	Femmina	2021-10-11_19h22.20.421	THAI_DOC	2021.2.3	Win32	61.25949522						0	66	66	66	1
l	0	0.6563						NEURONE	p	7	11	monitoring	250	parola	1	ong	0	no	LR23F11	23	Femmina	2021-10-11_19h22.20.421	THAI_DOC	2021.2.3	Win32	61.25949522						0	67	67	67	1
z	1	0.6912						LATTERA	np	7	0	monitoring	500	nonparola	2	ong	0	no	LR23F11	23	Femmina	2021-10-11_19h22.20.421	THAI_DOC	2021.2.3	Win32	61.25949522						0	68	68	68	1
z	1	0.9185						GESIONE	np	7	0	monitoring	500	nonparola	2	ong	0	no	LR23F11	23	Femmina	2021-10-11_19h22.20.421	THAI_DOC	2021.2.3	Win32	61.25949522						0	69	69	69	1
z	0	0.7346						PEDANA	p	6	18	monitoring	500	parola	1	ong	0	no	LR23F11	23	Femmina	2021-10-11_19h22.20.421	THAI_DOC	2021.2.3	Win32	61.25949522						0	70	70	70	1
l	1	0.8526						MACIATA	np	7	0	monitoring	500	l	2	pmcue	0	no	LR23F11	23	Femmina	2021-10-11_19h22.20.421	THAI_DOC	2021.2.3	Win32	61.25949522						0	71	71	71	1
z	1	0.7685						FIOLINO	np	7	0	monitoring	250	nonparola	2	ong	0	no	LR23F11	23	Femmina	2021-10-11_19h22.20.421	THAI_DOC	2021.2.3	Win32	61.25949522						0	72	72	72	1
m	1	0.6698						INGORGO	p	7	16	monitoring	0	parola	1	ong	0	no	LR23F11	23	Femmina	2021-10-11_19h22.20.421	THAI_DOC	2021.2.3	Win32	61.25949522						0	73	73	73	1
z	1	0.5971						IMPORO	np	6	0	monitoring	250	nonparola	2	ong	0	no	LR23F11	23	Femmina	2021-10-11_19h22.20.421	THAI_DOC	2021.2.3	Win32	61.25949522						0	74	74	74	1
m	1	0.5351						NOBILE	p	6	29	monitoring	500	parola	1	ong	0	no	LR23F11	23	Femmina	2021-10-11_19h22.20.421	THAI_DOC	2021.2.3	Win32	61.25949522						0	75	75	75	1
m	1	0.7083						MINIERA	p	7	19	monitoring	500	parola	1	ong	0	no	LR23F11	23	Femmina	2021-10-11_19h22.20.421	THAI_DOC	2021.2.3	Win32	61.25949522						0	76	76	76	1
z	1	0.669						ALLARVE	np	7	0	monitoring	500	nonparola	2	ong	0	no	LR23F11	23	Femmina	2021-10-11_19h22.20.421	THAI_DOC	2021.2.3	Win32	61.25949522						0	77	77	77	1
z	1	0.7354						DIBANO	np	6	0	monitoring	250	nonparola	2	ong	0	no	LR23F11	23	Femmina	2021-10-11_19h22.20.421	THAI_DOC	2021.2.3	Win32	61.25949522						0	78	78	78	1
m	1	0.658						FAGOTTO	p	7	7	monitoring	0	parola	1	ong	0	no	LR23F11	23	Femmina	2021-10-11_19h22.20.421	THAI_DOC	2021.2.3	Win32	61.25949522						0	79	79	79	1
m	1	0.5922						PALUDE	p	6	13	monitoring	0	parola	1	ong	0	no	LR23F11	23	Femmina	2021-10-11_19h22.20.421	THAI_DOC	2021.2.3	Win32	61.25949522						0	80	80	80	1
z	1	0.5856						MUDINO	np	6	0	monitoring	500	nonparola	2	ong	0	no	LR23F11	23	Femmina	2021-10-11_19h22.20.421	THAI_DOC	2021.2.3	Win32	61.25949522						0	81	81	81	1
z	1	0.5345						ESTEBA	np	6	0	monitoring	500	nonparola	2	ong	0	no	LR23F11	23	Femmina	2021-10-11_19h22.20.421	THAI_DOC	2021.2.3	Win32	61.25949522						0	82	82	82	1
l	1	0.7587						MANTIDE	p	7	9	monitoring	250	l	1	pmcue	0	no	LR23F11	23	Femmina	2021-10-11_19h22.20.421	THAI_DOC	2021.2.3	Win32	61.25949522						0	83	83	83	1
m	1	0.5609						UVETTA	p	6	11	monitoring	500	parola	1	ong	0	no	LR23F11	23	Femmina	2021-10-11_19h22.20.421	THAI_DOC	2021.2.3	Win32	61.25949522						0	84	84	84	1
m	1	0.6518						ESILIO	p	6	41	monitoring	250	parola	1	ong	0	no	LR23F11	23	Femmina	2021-10-11_19h22.20.421	THAI_DOC	2021.2.3	Win32	61.25949522						0	85	85	85	1
z	1	0.7188						RECRUTA	np	7	0	monitoring	500	nonparola	2	ong	0	no	LR23F11	23	Femmina	2021-10-11_19h22.20.421	THAI_DOC	2021.2.3	Win32	61.25949522						0	86	86	86	1
m	1	0.6673						TIMONE	p	7	31	monitoring	250	parola	1	ong	0	no	LR23F11	23	Femmina	2021-10-11_19h22.20.421	THAI_DOC	2021.2.3	Win32	61.25949522						0	87	87	87	1
m	1	0.5072						CAVOLO	p	6	13	monitoring	0	parola	1	ong	0	no	LR23F11	23	Femmina	2021-10-11_19h22.20.421	THAI_DOC	2021.2.3	Win32	61.25949522						0	88	88	88	1
z	1	0.7025						NOTTARE	np	7	0	monitoring	500	nonparola	2	ong	0	no	LR23F11	23	Femmina	2021-10-11_19h22.20.421	THAI_DOC	2021.2.3	Win32	61.25949522						0	89	89	89	1
m	1	0.7779						LICHENE	p	7	7	monitoring	0	parola	1	ong	0	no	LR23F11	23	Femmina	2021-10-11_19h22.20.421	THAI_DOC	2021.2.3	Win32	61.25949522						0	90	90	90	1
z	1	0.7045						PUSTINO	np	7	0	monitoring	500	nonparola	2	ong	0	no	LR23F11	23	Femmina	2021-10-11_19h22.20.421	THAI_DOC	2021.2.3	Win32	61.25949522						0	91	91	91	1
m	1	0.6452						MULINO	p	6	7	monitoring	0	parola	1	ong	0	no	LR23F11	23	Femmina	2021-10-11_19h22.20.421	THAI_DOC	2021.2.3	Win32	61.25949522						0	92	92	92	1
z	1	0.6285						VAROLO	np	6	0	monitoring	0	nonparola	2	ong	0	no	LR23F11	23	Femmina	2021-10-11_19h22.20.421	THAI_DOC	2021.2.3	Win32	61.25949522						0	93	93	93	1
l	1	0.852						ENIGMA	p	6	9	monitoring	500	l	1	pmcue	0	no	LR23F11	23	Femmina	2021-10-11_19h22.20.421	THAI_DOC	2021.2.3	Win32	61.25949522						0	94	94	94	1
m	1	0.6467						NARICE	p	6	15	monitoring	250	parola	1	ong	0	no	LR23F11	23	Femmina	2021-10-11_19h22.20.421	THAI_DOC	2021.2.3	Win32	61.25949522						0	95	95	95	1
z	1	0.6515						CAVIDE	np	6	0	monitoring	500	nonparola	2	ong	0	no	LR23F11	23	Femmina	2021-10-11_19h22.20.421	THAI_DOC	2021.2.3	Win32	61.25949522						0	96	96	96	1
z	1	0.7377						VOLACE	np	6	0	monitoring	0	nonparola	2	ong	0	no	LR23F11	23	Femmina	2021-10-11_19h22.20.421	THAI_DOC	2021.2.3	Win32	61.25949522						0	97	97	97	1
z	1	0.8268						SADICE	np	6	0	monitoring	0	nonparola	2	ong	0	no	LR23F11	23	Femmina	2021-10-11_19h22.20.421	THAI_DOC	2021.2.3	Win32	61.25949522						0	98	98	98	1
m	1	0.711						VORTICE	p	7	14	monitoring	250	parola	1	ong	0	no	LR23F11	23	Femmina	2021-10-11_19h22.20.421	THAI_DOC	2021.2.3	Win32	61.25949522						0	99	99	99	1
																			LR23F11	23	Femmina	2021-10-11_19h22.20.421	THAI_DOC	2021.2.3	Win32	61.25949522											y	1	4.6535	y	0	1.6394	n	1	1.6195
