# Supplementary material for: Thinking about it: the impact of COVID-19-related stimuli on prospective memory
Source: PeerJ. 2023 Nov 16;11:e16389. doi: 10.7717/peerj.16389 (PMC10657566; doi:10.7717/peerj.16389)
Supplement: Supplemental Information 4 — The raw data from both the task and the questionnaire. Both folders are divided in the three conditions (COV, DOC, and NEGA) depending on the presented video clip. [file peerj-11-16389-s004.zip › Data/RAW_Data_Task/DOC_version/SF20M2_doc.csv]

trial_key.keys	trial_key.corr	trial_key.rt	trials_loop_practice.thisRepN	trials_loop_practice.thisTrialN	trials_loop_practice.thisN	trials_loop_practice.thisIndex	trials_loop_practice.ran	stimolo	parolanonparola	lunghezza	frequenza	blocco	jitter	rispcorr	StimTrig	stim_type	stimulus_after	underline	ID_Soggetto*	Età*	Sesso	date	expName	psychopyVersion	OS	frameRate	trials_loop_baseline.thisRepN	trials_loop_baseline.thisTrialN	trials_loop_baseline.thisN	trials_loop_baseline.thisIndex	trials_loop_baseline.ran	trials_loop_attention.thisRepN	trials_loop_attention.thisTrialN	trials_loop_attention.thisN	trials_loop_attention.thisIndex	trials_loop_attention.ran	neutral1_key.keys	neutral1_key.corr	neutral1_key.rt	neutral1_key_2.keys	neutral1_key_2.corr	neutral1_key_2.rt	neutral1_key_3.keys	neutral1_key_3.corr	neutral1_key_3.rt
m	0	0.6961	0	0	0	0	1	ARANCIA	p	7	31	practice	500	parola	1	ong	0	no	SF20M2	20	M	2021-11-02_16h59.00.136	THAI_DOC	2021.2.3	Win32	60.21557175
z	0	1.1988	0	1	1	1	1	RECINA	np	6	0	practice	500	nonparola	2	ong	0	no	SF20M2	20	M	2021-11-02_16h59.00.136	THAI_DOC	2021.2.3	Win32	60.21557175
m	1	1.2002	0	2	2	2	1	TUCCANA	np	7	0	practice	250	nonparola	2	ong	0	no	SF20M2	20	M	2021-11-02_16h59.00.136	THAI_DOC	2021.2.3	Win32	60.21557175
z	1	0.7058	0	3	3	3	1	PETTINE	p	7	1	practice	0	parola	1	ong	0	no	SF20M2	20	M	2021-11-02_16h59.00.136	THAI_DOC	2021.2.3	Win32	60.21557175
m	1	1.1998	0	4	4	4	1	INFITO	np	6	0	practice	500	nonparola	2	ong	0	no	SF20M2	20	M	2021-11-02_16h59.00.136	THAI_DOC	2021.2.3	Win32	60.21557175
z	1	0.6697	0	5	5	5	1	GIUDICE	p	7	374	practice	500	parola	1	ong	0	no	SF20M2	20	M	2021-11-02_16h59.00.136	THAI_DOC	2021.2.3	Win32	60.21557175
z	1	0.6906	0	6	6	6	1	VOLANTE	p	7	89	practice	0	parola	1	ong	0	no	SF20M2	20	M	2021-11-02_16h59.00.136	THAI_DOC	2021.2.3	Win32	60.21557175
m	1	0.8839	0	7	7	7	1	CUBELA	np	6	0	practice	250	nonparola	2	ong	0	no	SF20M2	20	M	2021-11-02_16h59.00.136	THAI_DOC	2021.2.3	Win32	60.21557175
z	0	0.801	0	8	8	8	1	LUGGINE	np	7	0	practice	0	nonparola	2	ong	0	no	SF20M2	20	M	2021-11-02_16h59.00.136	THAI_DOC	2021.2.3	Win32	60.21557175
z	1	0.818	0	9	9	9	1	DISEGNO	p	7	201	practice	0	parola	1	ong	0	no	SF20M2	20	M	2021-11-02_16h59.00.136	THAI_DOC	2021.2.3	Win32	60.21557175
z	1	1.0339						RELITTO	p	7	8	baseline	500	parola	1	ong	0	no	SF20M2	20	M	2021-11-02_16h59.00.136	THAI_DOC	2021.2.3	Win32	60.21557175	0	0	0	0	1
z	1	0.964						GERANIO	p	7	12	baseline	250	parola	1	ong	0	no	SF20M2	20	M	2021-11-02_16h59.00.136	THAI_DOC	2021.2.3	Win32	60.21557175	0	1	1	1	1
m	1	1.3116						VANANGA	np	7	0	baseline	0	nonparola	2	ong	0	no	SF20M2	20	M	2021-11-02_16h59.00.136	THAI_DOC	2021.2.3	Win32	60.21557175	0	2	2	2	1
z	1	1.005						NATICA	p	6	5	baseline	250	parola	1	ong	0	no	SF20M2	20	M	2021-11-02_16h59.00.136	THAI_DOC	2021.2.3	Win32	60.21557175	0	3	3	3	1
m	1	1.0706						USTELLO	np	7	0	baseline	500	nonparola	2	ong	0	no	SF20M2	20	M	2021-11-02_16h59.00.136	THAI_DOC	2021.2.3	Win32	60.21557175	0	4	4	4	1
z	1	0.6534						METANO	p	6	17	baseline	250	parola	1	ong	0	no	SF20M2	20	M	2021-11-02_16h59.00.136	THAI_DOC	2021.2.3	Win32	60.21557175	0	5	5	5	1
m	1	1.0314						FIURIA	np	6	0	baseline	500	nonparola	2	ong	0	no	SF20M2	20	M	2021-11-02_16h59.00.136	THAI_DOC	2021.2.3	Win32	60.21557175	0	6	6	6	1
z	1	0.7215						SUGHERO	p	7	5	baseline	250	parola	1	ong	0	no	SF20M2	20	M	2021-11-02_16h59.00.136	THAI_DOC	2021.2.3	Win32	60.21557175	0	7	7	7	1
m	1	1.0418						PIROTA	np	6	0	baseline	250	nonparola	2	ong	0	no	SF20M2	20	M	2021-11-02_16h59.00.136	THAI_DOC	2021.2.3	Win32	60.21557175	0	8	8	8	1
m	1	1.7338						BAMBORA	np	7	0	baseline	0	nonparola	2	ong	0	no	SF20M2	20	M	2021-11-02_16h59.00.136	THAI_DOC	2021.2.3	Win32	60.21557175	0	9	9	9	1
z	1	0.6709						PETALO	p	6	27	baseline	250	parola	1	ong	0	no	SF20M2	20	M	2021-11-02_16h59.00.136	THAI_DOC	2021.2.3	Win32	60.21557175	0	10	10	10	1
z	1	1.2697						ELMETTO	p	7	5	baseline	0	parola	1	ong	0	no	SF20M2	20	M	2021-11-02_16h59.00.136	THAI_DOC	2021.2.3	Win32	60.21557175	0	11	11	11	1
m	1	1.1113						DOBILE	np	6	0	baseline	250	nonparola	2	ong	0	no	SF20M2	20	M	2021-11-02_16h59.00.136	THAI_DOC	2021.2.3	Win32	60.21557175	0	12	12	12	1
z	1	0.9574						BAVERO	p	6	7	baseline	0	parola	1	ong	0	no	SF20M2	20	M	2021-11-02_16h59.00.136	THAI_DOC	2021.2.3	Win32	60.21557175	0	13	13	13	1
z	1	1.0562						VALENZA	p	7	10	baseline	500	parola	1	ong	0	no	SF20M2	20	M	2021-11-02_16h59.00.136	THAI_DOC	2021.2.3	Win32	60.21557175	0	14	14	14	1
m	1	1.5082						ORDONE	np	6	0	baseline	250	nonparola	2	ong	0	no	SF20M2	20	M	2021-11-02_16h59.00.136	THAI_DOC	2021.2.3	Win32	60.21557175	0	15	15	15	1
m	1	1.3173						TERPONE	np	7	0	baseline	250	nonparola	2	ong	0	no	SF20M2	20	M	2021-11-02_16h59.00.136	THAI_DOC	2021.2.3	Win32	60.21557175	0	16	16	16	1
z	1	0.8333						INCHINO	p	7	10	baseline	250	parola	1	ong	0	no	SF20M2	20	M	2021-11-02_16h59.00.136	THAI_DOC	2021.2.3	Win32	60.21557175	0	17	17	17	1
z	1	0.6867						ETTARO	p	6	31	baseline	0	parola	1	ong	0	no	SF20M2	20	M	2021-11-02_16h59.00.136	THAI_DOC	2021.2.3	Win32	60.21557175	0	18	18	18	1
m	1	0.8578						LUVACA	np	6	0	baseline	250	nonparola	2	ong	0	no	SF20M2	20	M	2021-11-02_16h59.00.136	THAI_DOC	2021.2.3	Win32	60.21557175	0	19	19	19	1
z	1	0.6808						DUETTO	p	6	23	baseline	500	parola	1	ong	0	no	SF20M2	20	M	2021-11-02_16h59.00.136	THAI_DOC	2021.2.3	Win32	60.21557175	0	20	20	20	1
m	1	1.0063						PUPILE	np	6	0	baseline	250	nonparola	2	ong	0	no	SF20M2	20	M	2021-11-02_16h59.00.136	THAI_DOC	2021.2.3	Win32	60.21557175	0	21	21	21	1
m	1	0.9006						STOVACO	np	7	0	baseline	0	nonparola	2	ong	0	no	SF20M2	20	M	2021-11-02_16h59.00.136	THAI_DOC	2021.2.3	Win32	60.21557175	0	22	22	22	1
z	1	0.7681						BARILE	p	6	7	baseline	500	parola	1	ong	0	no	SF20M2	20	M	2021-11-02_16h59.00.136	THAI_DOC	2021.2.3	Win32	60.21557175	0	23	23	23	1
	0							RANAIO	np	6	0	baseline	250	nonparola	2	ong	0	no	SF20M2	20	M	2021-11-02_16h59.00.136	THAI_DOC	2021.2.3	Win32	60.21557175	0	24	24	24	1
z	1	0.8852						CAVERNA	p	7	14	baseline	250	parola	1	ong	0	no	SF20M2	20	M	2021-11-02_16h59.00.136	THAI_DOC	2021.2.3	Win32	60.21557175	0	25	25	25	1
m	1	1.9274						ROTOIA	np	7	0	baseline	500	nonparola	2	ong	0	no	SF20M2	20	M	2021-11-02_16h59.00.136	THAI_DOC	2021.2.3	Win32	60.21557175	0	26	26	26	1
z	1	0.8314						ALTURA	p	6	8	baseline	500	parola	1	ong	0	no	SF20M2	20	M	2021-11-02_16h59.00.136	THAI_DOC	2021.2.3	Win32	60.21557175	0	27	27	27	1
z	1	0.8074						DIPINTO	p	7	21	baseline	0	parola	1	ong	0	no	SF20M2	20	M	2021-11-02_16h59.00.136	THAI_DOC	2021.2.3	Win32	60.21557175	0	28	28	28	1
z	1	0.6393						LEGUME	p	6	11	baseline	250	parola	1	ong	0	no	SF20M2	20	M	2021-11-02_16h59.00.136	THAI_DOC	2021.2.3	Win32	60.21557175	0	29	29	29	1
m	1	0.8847						FEDINO	np	6	0	baseline	500	nonparola	2	ong	0	no	SF20M2	20	M	2021-11-02_16h59.00.136	THAI_DOC	2021.2.3	Win32	60.21557175	0	30	30	30	1
z	1	0.9516						MENSOLA	p	7	7	baseline	0	parola	1	ong	0	no	SF20M2	20	M	2021-11-02_16h59.00.136	THAI_DOC	2021.2.3	Win32	60.21557175	0	31	31	31	1
m	1	1.2747						ALCUME	np	6	0	baseline	500	nonparola	2	ong	0	no	SF20M2	20	M	2021-11-02_16h59.00.136	THAI_DOC	2021.2.3	Win32	60.21557175	0	32	32	32	1
z	1	0.7478						INNESTO	p	6	13	baseline	0	parola	1	ong	0	no	SF20M2	20	M	2021-11-02_16h59.00.136	THAI_DOC	2021.2.3	Win32	60.21557175	0	33	33	33	1
m	1	0.7524						LAVENDA	np	7	0	baseline	0	nonparola	2	ong	0	no	SF20M2	20	M	2021-11-02_16h59.00.136	THAI_DOC	2021.2.3	Win32	60.21557175	0	34	34	34	1
z	1	0.9036						SLAVINA	p	7	5	baseline	500	parola	1	ong	0	no	SF20M2	20	M	2021-11-02_16h59.00.136	THAI_DOC	2021.2.3	Win32	60.21557175	0	35	35	35	1
z	1	0.6516						ORMONE	p	6	6	baseline	500	parola	1	ong	0	no	SF20M2	20	M	2021-11-02_16h59.00.136	THAI_DOC	2021.2.3	Win32	60.21557175	0	36	36	36	1
m	1	0.8652						UMIONE	np	6	0	baseline	0	nonparola	2	ong	0	no	SF20M2	20	M	2021-11-02_16h59.00.136	THAI_DOC	2021.2.3	Win32	60.21557175	0	37	37	37	1
z	1	0.7402						SALAME	p	6	14	baseline	0	parola	1	ong	0	no	SF20M2	20	M	2021-11-02_16h59.00.136	THAI_DOC	2021.2.3	Win32	60.21557175	0	38	38	38	1
m	1	0.9715						GANDOLA	np	7	0	baseline	500	nonparola	2	ong	0	no	SF20M2	20	M	2021-11-02_16h59.00.136	THAI_DOC	2021.2.3	Win32	60.21557175	0	39	39	39	1
z	0	0.561						DIGEGNO	np	7	0	baseline	500	nonparola	2	ong	0	no	SF20M2	20	M	2021-11-02_16h59.00.136	THAI_DOC	2021.2.3	Win32	60.21557175	0	40	40	40	1
m	1	1.627						BACRECA	np	7	0	baseline	0	nonparola	2	ong	0	no	SF20M2	20	M	2021-11-02_16h59.00.136	THAI_DOC	2021.2.3	Win32	60.21557175	0	41	41	41	1
z	1	1.1093						RUDERE	p	6	8	baseline	250	parola	1	ong	0	no	SF20M2	20	M	2021-11-02_16h59.00.136	THAI_DOC	2021.2.3	Win32	60.21557175	0	42	42	42	1
m	1	1.0307						OSCITE	np	6	0	baseline	250	nonparola	2	ong	0	no	SF20M2	20	M	2021-11-02_16h59.00.136	THAI_DOC	2021.2.3	Win32	60.21557175	0	43	43	43	1
z	1	1.0714						NETTARE	p	7	14	baseline	500	parola	1	ong	0	no	SF20M2	20	M	2021-11-02_16h59.00.136	THAI_DOC	2021.2.3	Win32	60.21557175	0	44	44	44	1
m	1	1.5901						PENTERA	np	7	0	baseline	0	nonparola	2	ong	0	no	SF20M2	20	M	2021-11-02_16h59.00.136	THAI_DOC	2021.2.3	Win32	60.21557175	0	45	45	45	1
m	1	1.1589						NEBOZIO	np	7	0	baseline	250	nonparola	2	ong	0	no	SF20M2	20	M	2021-11-02_16h59.00.136	THAI_DOC	2021.2.3	Win32	60.21557175	0	46	46	46	1
z	1	0.7117						ZATTERA	p	7	14	baseline	500	parola	1	ong	0	no	SF20M2	20	M	2021-11-02_16h59.00.136	THAI_DOC	2021.2.3	Win32	60.21557175	0	47	47	47	1
z	1	0.811						LAMIERA	p	7	11	baseline	500	parola	1	ong	0	no	SF20M2	20	M	2021-11-02_16h59.00.136	THAI_DOC	2021.2.3	Win32	60.21557175	0	48	48	48	1
m	1	1.331						CULINA	np	6	0	baseline	500	nonparola	2	ong	0	no	SF20M2	20	M	2021-11-02_16h59.00.136	THAI_DOC	2021.2.3	Win32	60.21557175	0	49	49	49	1
z	1	0.7006						FALANGE	p	7	9	baseline	250	parola	1	ong	0	no	SF20M2	20	M	2021-11-02_16h59.00.136	THAI_DOC	2021.2.3	Win32	60.21557175	0	50	50	50	1
z	1	1.1765						PEDALE	p	6	16	baseline	500	parola	1	ong	0	no	SF20M2	20	M	2021-11-02_16h59.00.136	THAI_DOC	2021.2.3	Win32	60.21557175	0	51	51	51	1
m	1	0.9667						METARDO	np	7	0	baseline	500	nonparola	2	ong	0	no	SF20M2	20	M	2021-11-02_16h59.00.136	THAI_DOC	2021.2.3	Win32	60.21557175	0	52	52	52	1
z	1	0.6983						EMPORIO	p	7	3	baseline	250	parola	1	ong	0	no	SF20M2	20	M	2021-11-02_16h59.00.136	THAI_DOC	2021.2.3	Win32	60.21557175	0	53	53	53	1
m	1	1.1555						TAPORE	np	6	0	baseline	0	nonparola	2	ong	0	no	SF20M2	20	M	2021-11-02_16h59.00.136	THAI_DOC	2021.2.3	Win32	60.21557175	0	54	54	54	1
	0							DENTIDE	np	7	0	baseline	250	nonparola	2	ong	0	no	SF20M2	20	M	2021-11-02_16h59.00.136	THAI_DOC	2021.2.3	Win32	60.21557175	0	55	55	55	1
m	1	-2.2583						SEPERTO	np	7	0	baseline	500	nonparola	2	ong	0	no	SF20M2	20	M	2021-11-02_16h59.00.136	THAI_DOC	2021.2.3	Win32	60.21557175	0	56	56	56	1
z	1	1.2556						MUCOSA	p	6	6	baseline	500	parola	1	ong	0	no	SF20M2	20	M	2021-11-02_16h59.00.136	THAI_DOC	2021.2.3	Win32	60.21557175	0	57	57	57	1
m	1	1.0889						BECULLA	np	7	0	baseline	250	nonparola	2	ong	0	no	SF20M2	20	M	2021-11-02_16h59.00.136	THAI_DOC	2021.2.3	Win32	60.21557175	0	58	58	58	1
z	1	1.39						FUCINA	p	6	8	baseline	250	parola	1	ong	0	no	SF20M2	20	M	2021-11-02_16h59.00.136	THAI_DOC	2021.2.3	Win32	60.21557175	0	59	59	59	1
z	1	0.6974						ECLISSI	p	7	5	baseline	0	parola	1	ong	0	no	SF20M2	20	M	2021-11-02_16h59.00.136	THAI_DOC	2021.2.3	Win32	60.21557175	0	60	60	60	1
z	1	0.7746						TROFEO	p	6	23	baseline	250	parola	1	ong	0	no	SF20M2	20	M	2021-11-02_16h59.00.136	THAI_DOC	2021.2.3	Win32	60.21557175	0	61	61	61	1
z	1	0.5506						ROTTAME	p	7	7	baseline	0	parola	1	ong	0	no	SF20M2	20	M	2021-11-02_16h59.00.136	THAI_DOC	2021.2.3	Win32	60.21557175	0	62	62	62	1
m	1	1.2892						MENDOLO	np	7	0	baseline	500	nonparola	2	ong	0	no	SF20M2	20	M	2021-11-02_16h59.00.136	THAI_DOC	2021.2.3	Win32	60.21557175	0	63	63	63	1
m	1	0.8698						ARSINE	np	6	0	baseline	250	nonparola	2	ong	0	no	SF20M2	20	M	2021-11-02_16h59.00.136	THAI_DOC	2021.2.3	Win32	60.21557175	0	64	64	64	1
z	1	0.8317						TISANA	p	6	7	baseline	0	parola	1	ong	0	no	SF20M2	20	M	2021-11-02_16h59.00.136	THAI_DOC	2021.2.3	Win32	60.21557175	0	65	65	65	1
m	1	0.8112						ORLINO	np	6	0	baseline	0	nonparola	2	ong	0	no	SF20M2	20	M	2021-11-02_16h59.00.136	THAI_DOC	2021.2.3	Win32	60.21557175	0	66	66	66	1
z	1	0.7482						ARINGA	p	6	9	baseline	500	parola	1	ong	0	no	SF20M2	20	M	2021-11-02_16h59.00.136	THAI_DOC	2021.2.3	Win32	60.21557175	0	67	67	67	1
m	1	0.8772						TENGINE	np	7	0	baseline	0	nonparola	2	ong	0	no	SF20M2	20	M	2021-11-02_16h59.00.136	THAI_DOC	2021.2.3	Win32	60.21557175	0	68	68	68	1
z	1	0.7255						ATTICO	p	6	6	baseline	500	parola	1	ong	0	no	SF20M2	20	M	2021-11-02_16h59.00.136	THAI_DOC	2021.2.3	Win32	60.21557175	0	69	69	69	1
m	1	1.2417						VENORE	np	6	0	baseline	250	nonparola	2	ong	0	no	SF20M2	20	M	2021-11-02_16h59.00.136	THAI_DOC	2021.2.3	Win32	60.21557175	0	70	70	70	1
z	1	1.3881						DARSENA	p	7	9	baseline	0	parola	1	ong	0	no	SF20M2	20	M	2021-11-02_16h59.00.136	THAI_DOC	2021.2.3	Win32	60.21557175	0	71	71	71	1
m	1	0.9172						ALCIERE	np	7	0	baseline	250	nonparola	2	ong	0	no	SF20M2	20	M	2021-11-02_16h59.00.136	THAI_DOC	2021.2.3	Win32	60.21557175	0	72	72	72	1
m	1	0.8884						ENTIMO	np	6	0	baseline	0	nonparola	2	ong	0	no	SF20M2	20	M	2021-11-02_16h59.00.136	THAI_DOC	2021.2.3	Win32	60.21557175	0	73	73	73	1
z	1	0.8928						LIVIDO	p	6	8	baseline	500	parola	1	ong	0	no	SF20M2	20	M	2021-11-02_16h59.00.136	THAI_DOC	2021.2.3	Win32	60.21557175	0	74	74	74	1
z	1	0.7335						NAUSEA	p	6	15	baseline	0	parola	1	ong	0	no	SF20M2	20	M	2021-11-02_16h59.00.136	THAI_DOC	2021.2.3	Win32	60.21557175	0	75	75	75	1
m	1	1.2512						VERCACE	np	7	0	baseline	500	nonparola	2	ong	0	no	SF20M2	20	M	2021-11-02_16h59.00.136	THAI_DOC	2021.2.3	Win32	60.21557175	0	76	76	76	1
z	1	0.6505						COFANO	p	6	9	baseline	0	parola	1	ong	0	no	SF20M2	20	M	2021-11-02_16h59.00.136	THAI_DOC	2021.2.3	Win32	60.21557175	0	77	77	77	1
z	0	1.2302						USPICIO	np	7	0	baseline	250	nonparola	2	ong	0	no	SF20M2	20	M	2021-11-02_16h59.00.136	THAI_DOC	2021.2.3	Win32	60.21557175	0	78	78	78	1
z	1	1.3226						IMBUTO	p	6	9	baseline	0	parola	1	ong	0	no	SF20M2	20	M	2021-11-02_16h59.00.136	THAI_DOC	2021.2.3	Win32	60.21557175	0	79	79	79	1
m	1	1.1899						SADIVA	np	6	0	baseline	500	nonparola	2	ong	0	no	SF20M2	20	M	2021-11-02_16h59.00.136	THAI_DOC	2021.2.3	Win32	60.21557175	0	80	80	80	1
z	1	1.3674						BOZZOLO	p	7	7	baseline	0	parola	1	ong	0	no	SF20M2	20	M	2021-11-02_16h59.00.136	THAI_DOC	2021.2.3	Win32	60.21557175	0	81	81	81	1
m	1	1.342						OMPICCIO	np	7	0	baseline	0	nonparola	2	ong	0	no	SF20M2	20	M	2021-11-02_16h59.00.136	THAI_DOC	2021.2.3	Win32	60.21557175	0	82	82	82	1
m	1	1.2139						LIMPONE	np	7	0	baseline	500	nonparola	2	ong	0	no	SF20M2	20	M	2021-11-02_16h59.00.136	THAI_DOC	2021.2.3	Win32	60.21557175	0	83	83	83	1
	0							NARCICO	np	7	0	baseline	250	nonparola	2	ong	0	no	SF20M2	20	M	2021-11-02_16h59.00.136	THAI_DOC	2021.2.3	Win32	60.21557175	0	84	84	84	1
z	1	1.0948						PASCOLO	p	7	7	baseline	0	parola	1	ong	0	no	SF20M2	20	M	2021-11-02_16h59.00.136	THAI_DOC	2021.2.3	Win32	60.21557175	0	85	85	85	1
m	1	0.9883						INSOGNA	np	7	0	baseline	250	nonparola	2	ong	0	no	SF20M2	20	M	2021-11-02_16h59.00.136	THAI_DOC	2021.2.3	Win32	60.21557175	0	86	86	86	1
z	1	0.747						PATINA	p	6	14	baseline	250	parola	1	ong	0	no	SF20M2	20	M	2021-11-02_16h59.00.136	THAI_DOC	2021.2.3	Win32	60.21557175	0	87	87	87	1
m	1	1.0174						ADOLTO	np	7	0	baseline	0	nonparola	2	ong	0	no	SF20M2	20	M	2021-11-02_16h59.00.136	THAI_DOC	2021.2.3	Win32	60.21557175	0	88	88	88	1
z	1	0.5823						UTENTE	p	6	34	baseline	0	parola	1	ong	0	no	SF20M2	20	M	2021-11-02_16h59.00.136	THAI_DOC	2021.2.3	Win32	60.21557175	0	89	89	89	1
m	1	0.8805						CIPELLA	np	7	0	baseline	500	nonparola	2	ong	0	no	SF20M2	20	M	2021-11-02_16h59.00.136	THAI_DOC	2021.2.3	Win32	60.21557175	0	90	90	90	1
z	1	1.0177						GINEPRO	p	7	10	baseline	0	parola	1	ong	0	no	SF20M2	20	M	2021-11-02_16h59.00.136	THAI_DOC	2021.2.3	Win32	60.21557175	0	91	91	91	1
m	1	0.8811						NONATO	np	6	0	baseline	500	nonparola	2	ong	0	no	SF20M2	20	M	2021-11-02_16h59.00.136	THAI_DOC	2021.2.3	Win32	60.21557175	0	92	92	92	1
z	1	0.7006						CALICE	p	6	10	baseline	0	parola	1	ong	0	no	SF20M2	20	M	2021-11-02_16h59.00.136	THAI_DOC	2021.2.3	Win32	60.21557175	0	93	93	93	1
z	1	0.6008						TORACE	p	6	31	baseline	250	parola	1	ong	0	no	SF20M2	20	M	2021-11-02_16h59.00.136	THAI_DOC	2021.2.3	Win32	60.21557175	0	94	94	94	1
m	0	1.0229						REDINE	p	6	8	baseline	500	parola	1	ong	0	no	SF20M2	20	M	2021-11-02_16h59.00.136	THAI_DOC	2021.2.3	Win32	60.21557175	0	95	95	95	1
z	1	0.6586						GOMITO	p	6	35	baseline	0	parola	1	ong	0	no	SF20M2	20	M	2021-11-02_16h59.00.136	THAI_DOC	2021.2.3	Win32	60.21557175	0	96	96	96	1
m	1	0.8874						INGENSO	np	7	0	baseline	500	nonparola	2	ong	0	no	SF20M2	20	M	2021-11-02_16h59.00.136	THAI_DOC	2021.2.3	Win32	60.21557175	0	97	97	97	1
m	1	0.8143						COVALLO	np	7	0	baseline	250	nonparola	2	ong	0	no	SF20M2	20	M	2021-11-02_16h59.00.136	THAI_DOC	2021.2.3	Win32	60.21557175	0	98	98	98	1
m	0	0.8836						MONACO	p	6	24	baseline	250	parola	1	ong	0	no	SF20M2	20	M	2021-11-02_16h59.00.136	THAI_DOC	2021.2.3	Win32	60.21557175	0	99	99	99	1
z	1	0.9007						DILUVIO	p	7	34	monitoring	0	parola	1	ong	0	no	SF20M2	20	M	2021-11-02_16h59.00.136	THAI_DOC	2021.2.3	Win32	60.21557175						0	0	0	0	1
m	1	1.3997						PADATO	np	6	0	monitoring	250	nonparola	2	ong	0	no	SF20M2	20	M	2021-11-02_16h59.00.136	THAI_DOC	2021.2.3	Win32	60.21557175						0	1	1	1	1
z	1	1.0003						STIVALE	p	7	10	monitoring	0	parola	1	ong	0	no	SF20M2	20	M	2021-11-02_16h59.00.136	THAI_DOC	2021.2.3	Win32	60.21557175						0	2	2	2	1
	0							BAMMINO	np	7	0	monitoring	0	nonparola	2	ong	0	no	SF20M2	20	M	2021-11-02_16h59.00.136	THAI_DOC	2021.2.3	Win32	60.21557175						0	3	3	3	1
m	1	1.1168						NUDOLA	np	6	0	monitoring	250	nonparola	2	ong	0	no	SF20M2	20	M	2021-11-02_16h59.00.136	THAI_DOC	2021.2.3	Win32	60.21557175						0	4	4	4	1
z	1	1.203						ZAMPINO	p	7	6	monitoring	500	parola	1	ong	0	no	SF20M2	20	M	2021-11-02_16h59.00.136	THAI_DOC	2021.2.3	Win32	60.21557175						0	5	5	5	1
z	1	0.967						CALDAIA	p	7	12	monitoring	250	parola	1	ong	0	no	SF20M2	20	M	2021-11-02_16h59.00.136	THAI_DOC	2021.2.3	Win32	60.21557175						0	6	6	6	1
m	1	1.389						FULGINE	np	7	0	monitoring	0	nonparola	2	ong	0	no	SF20M2	20	M	2021-11-02_16h59.00.136	THAI_DOC	2021.2.3	Win32	60.21557175						0	7	7	7	1
z	1	0.8283						URANIO	p	6	9	monitoring	250	parola	1	ong	0	no	SF20M2	20	M	2021-11-02_16h59.00.136	THAI_DOC	2021.2.3	Win32	60.21557175						0	8	8	8	1
m	1	0.9607						APISSO	np	6	0	monitoring	500	nonparola	2	ong	0	no	SF20M2	20	M	2021-11-02_16h59.00.136	THAI_DOC	2021.2.3	Win32	60.21557175						0	9	9	9	1
l	1	1.9162						CAGERMA	np	7	0	monitoring	0	l	2	pmcue	0	no	SF20M2	20	M	2021-11-02_16h59.00.136	THAI_DOC	2021.2.3	Win32	60.21557175						0	10	10	10	1
z	1	0.8514						TAZZINA	p	7	10	monitoring	250	parola	1	ong	0	no	SF20M2	20	M	2021-11-02_16h59.00.136	THAI_DOC	2021.2.3	Win32	60.21557175						0	11	11	11	1
z	1	1.2363						VAPORE	p	6	40	monitoring	0	parola	1	ong	0	no	SF20M2	20	M	2021-11-02_16h59.00.136	THAI_DOC	2021.2.3	Win32	60.21557175						0	12	12	12	1
m	1	1.2266						FEDORE	np	6	0	monitoring	250	nonparola	2	ong	0	no	SF20M2	20	M	2021-11-02_16h59.00.136	THAI_DOC	2021.2.3	Win32	60.21557175						0	13	13	13	1
z	1	1.733						MONTONE	p	7	8	monitoring	250	parola	1	ong	0	no	SF20M2	20	M	2021-11-02_16h59.00.136	THAI_DOC	2021.2.3	Win32	60.21557175						0	14	14	14	1
m	1	1.3428						CANEZZA	np	7	0	monitoring	0	nonparola	2	ong	0	no	SF20M2	20	M	2021-11-02_16h59.00.136	THAI_DOC	2021.2.3	Win32	60.21557175						0	15	15	15	1
m	1	1.3676						RAGINA	np	6	0	monitoring	250	nonparola	2	ong	0	no	SF20M2	20	M	2021-11-02_16h59.00.136	THAI_DOC	2021.2.3	Win32	60.21557175						0	16	16	16	1
z	1	1.283						AGNELLO	p	7	17	monitoring	250	parola	1	ong	0	no	SF20M2	20	M	2021-11-02_16h59.00.136	THAI_DOC	2021.2.3	Win32	60.21557175						0	17	17	17	1
m	1	1.1058						PINARIO	np	7	0	monitoring	250	nonparola	2	ong	0	no	SF20M2	20	M	2021-11-02_16h59.00.136	THAI_DOC	2021.2.3	Win32	60.21557175						0	18	18	18	1
m	1	1.3203						INDANO	np	6	0	monitoring	500	nonparola	2	ong	0	no	SF20M2	20	M	2021-11-02_16h59.00.136	THAI_DOC	2021.2.3	Win32	60.21557175						0	19	19	19	1
z	1	1.1382						BISTURI	p	7	8	monitoring	250	parola	1	ong	0	no	SF20M2	20	M	2021-11-02_16h59.00.136	THAI_DOC	2021.2.3	Win32	60.21557175						0	20	20	20	1
m	1	1.2667						SECONTO	np	7	0	monitoring	250	nonparola	2	ong	0	no	SF20M2	20	M	2021-11-02_16h59.00.136	THAI_DOC	2021.2.3	Win32	60.21557175						0	21	21	21	1
z	0	0.7379						POMATA	p	6	0	monitoring	500	l	1	pmcue	0	no	SF20M2	20	M	2021-11-02_16h59.00.136	THAI_DOC	2021.2.3	Win32	60.21557175						0	22	22	22	1
m	1	1.6751						UMETTA	np	6	0	monitoring	250	nonparola	2	ong	0	no	SF20M2	20	M	2021-11-02_16h59.00.136	THAI_DOC	2021.2.3	Win32	60.21557175						0	23	23	23	1
z	1	1.2956						FRUSCIO	p	7	9	monitoring	0	parola	1	ong	0	no	SF20M2	20	M	2021-11-02_16h59.00.136	THAI_DOC	2021.2.3	Win32	60.21557175						0	24	24	24	1
z	1	0.9846						ORDIGNO	p	7	15	monitoring	250	parola	1	ong	0	no	SF20M2	20	M	2021-11-02_16h59.00.136	THAI_DOC	2021.2.3	Win32	60.21557175						0	25	25	25	1
m	1	1.5536						METALO	np	6	0	monitoring	0	nonparola	2	ong	0	no	SF20M2	20	M	2021-11-02_16h59.00.136	THAI_DOC	2021.2.3	Win32	60.21557175						0	26	26	26	1
m	1	1.4001						GAVERA	np	6	0	monitoring	500	nonparola	2	ong	0	no	SF20M2	20	M	2021-11-02_16h59.00.136	THAI_DOC	2021.2.3	Win32	60.21557175						0	27	27	27	1
z	1	0.9332						INSERTO	p	7	9	monitoring	0	parola	1	ong	0	no	SF20M2	20	M	2021-11-02_16h59.00.136	THAI_DOC	2021.2.3	Win32	60.21557175						0	28	28	28	1
z	1	1.5833						VICARIO	p	7	9	monitoring	500	parola	1	ong	0	no	SF20M2	20	M	2021-11-02_16h59.00.136	THAI_DOC	2021.2.3	Win32	60.21557175						0	29	29	29	1
m	1	1.2254						ACENDA	np	6	0	monitoring	0	nonparola	2	ong	0	no	SF20M2	20	M	2021-11-02_16h59.00.136	THAI_DOC	2021.2.3	Win32	60.21557175						0	30	30	30	1
	0							DECADE	p	6	7	monitoring	0	parola	1	ong	0	no	SF20M2	20	M	2021-11-02_16h59.00.136	THAI_DOC	2021.2.3	Win32	60.21557175						0	31	31	31	1
m	1	0.9366						PALETE	np	6	0	monitoring	500	nonparola	2	ong	0	no	SF20M2	20	M	2021-11-02_16h59.00.136	THAI_DOC	2021.2.3	Win32	60.21557175						0	32	32	32	1
z	1	0.768						SENAPE	p	6	17	monitoring	500	parola	1	ong	0	no	SF20M2	20	M	2021-11-02_16h59.00.136	THAI_DOC	2021.2.3	Win32	60.21557175						0	33	33	33	1
m	1	1.6879						TENTONO	np	7	0	monitoring	0	nonparola	2	ong	0	no	SF20M2	20	M	2021-11-02_16h59.00.136	THAI_DOC	2021.2.3	Win32	60.21557175						0	34	34	34	1
l	1	0.9018						MANICO	p	6	12	monitoring	0	l	1	pmcue	0	no	SF20M2	20	M	2021-11-02_16h59.00.136	THAI_DOC	2021.2.3	Win32	60.21557175						0	35	35	35	1
z	1	0.8022						GETTONE	p	7	5	monitoring	250	parola	1	ong	0	no	SF20M2	20	M	2021-11-02_16h59.00.136	THAI_DOC	2021.2.3	Win32	60.21557175						0	36	36	36	1
m	1	1.3671						CALERA	np	6	0	monitoring	500	nonparola	2	ong	0	no	SF20M2	20	M	2021-11-02_16h59.00.136	THAI_DOC	2021.2.3	Win32	60.21557175						0	37	37	37	1
z	1	0.8003						USTIONE	p	7	20	monitoring	500	parola	1	ong	0	no	SF20M2	20	M	2021-11-02_16h59.00.136	THAI_DOC	2021.2.3	Win32	60.21557175						0	38	38	38	1
z	1	1.7506						LEGNAME	p	7	7	monitoring	0	parola	1	ong	0	no	SF20M2	20	M	2021-11-02_16h59.00.136	THAI_DOC	2021.2.3	Win32	60.21557175						0	39	39	39	1
m	1	0.9331						MODIVO	np	6	0	monitoring	0	nonparola	2	ong	0	no	SF20M2	20	M	2021-11-02_16h59.00.136	THAI_DOC	2021.2.3	Win32	60.21557175						0	40	40	40	1
z	1	1.1515						RADURA	p	6	9	monitoring	0	parola	1	ong	0	no	SF20M2	20	M	2021-11-02_16h59.00.136	THAI_DOC	2021.2.3	Win32	60.21557175						0	41	41	41	1
m	1	1.4364						TUANTO	np	6	0	monitoring	250	nonparola	2	ong	0	no	SF20M2	20	M	2021-11-02_16h59.00.136	THAI_DOC	2021.2.3	Win32	60.21557175						0	42	42	42	1
z	1	1.0693						PICCONE	p	7	11	monitoring	0	parola	1	ong	0	no	SF20M2	20	M	2021-11-02_16h59.00.136	THAI_DOC	2021.2.3	Win32	60.21557175						0	43	43	43	1
m	1	1.6379						LACREME	np	7	0	monitoring	250	nonparola	2	ong	0	no	SF20M2	20	M	2021-11-02_16h59.00.136	THAI_DOC	2021.2.3	Win32	60.21557175						0	44	44	44	1
m	1	1.2884						DILITTA	np	7	0	monitoring	500	nonparola	2	ong	0	no	SF20M2	20	M	2021-11-02_16h59.00.136	THAI_DOC	2021.2.3	Win32	60.21557175						0	45	45	45	1
l	1	1.2416						TOMANTE	np	7	0	monitoring	0	l	2	pmcue	0	no	SF20M2	20	M	2021-11-02_16h59.00.136	THAI_DOC	2021.2.3	Win32	60.21557175						0	46	46	46	1
z	1	0.8009						OTTONE	p	6	17	monitoring	500	parola	1	ong	0	no	SF20M2	20	M	2021-11-02_16h59.00.136	THAI_DOC	2021.2.3	Win32	60.21557175						0	47	47	47	1
z	1	1.1096						GAZEBO	p	6	8	monitoring	0	parola	1	ong	0	no	SF20M2	20	M	2021-11-02_16h59.00.136	THAI_DOC	2021.2.3	Win32	60.21557175						0	48	48	48	1
m	1	1.4222						NENICO	np	6	0	monitoring	250	nonparola	2	ong	0	no	SF20M2	20	M	2021-11-02_16h59.00.136	THAI_DOC	2021.2.3	Win32	60.21557175						0	49	49	49	1
z	1	0.8069						ARPIONE	p	7	12	monitoring	250	parola	1	ong	0	no	SF20M2	20	M	2021-11-02_16h59.00.136	THAI_DOC	2021.2.3	Win32	60.21557175						0	50	50	50	1
m	1	1.61						VANIGIA	np	7	0	monitoring	500	nonparola	2	ong	0	no	SF20M2	20	M	2021-11-02_16h59.00.136	THAI_DOC	2021.2.3	Win32	60.21557175						0	51	51	51	1
m	1	1.4538						EBLISSE	np	7	0	monitoring	0	nonparola	2	ong	0	no	SF20M2	20	M	2021-11-02_16h59.00.136	THAI_DOC	2021.2.3	Win32	60.21557175						0	52	52	52	1
z	1	1.0082						CARTINA	p	7	13	monitoring	250	parola	1	ong	0	no	SF20M2	20	M	2021-11-02_16h59.00.136	THAI_DOC	2021.2.3	Win32	60.21557175						0	53	53	53	1
m	1	1.5772						TECITA	np	6	0	monitoring	500	nonparola	2	ong	0	no	SF20M2	20	M	2021-11-02_16h59.00.136	THAI_DOC	2021.2.3	Win32	60.21557175						0	54	54	54	1
z	1	1.1834						FELINO	p	6	9	monitoring	500	parola	1	ong	0	no	SF20M2	20	M	2021-11-02_16h59.00.136	THAI_DOC	2021.2.3	Win32	60.21557175						0	55	55	55	1
m	1	1.662						GINEVRO	np	7	0	monitoring	250	nonparola	2	ong	0	no	SF20M2	20	M	2021-11-02_16h59.00.136	THAI_DOC	2021.2.3	Win32	60.21557175						0	56	56	56	1
m	1	1.1835						ELANCO	np	6	0	monitoring	250	nonparola	2	ong	0	no	SF20M2	20	M	2021-11-02_16h59.00.136	THAI_DOC	2021.2.3	Win32	60.21557175						0	57	57	57	1
z	1	0.7424						BIDONE	p	6	13	monitoring	0	parola	1	ong	0	no	SF20M2	20	M	2021-11-02_16h59.00.136	THAI_DOC	2021.2.3	Win32	60.21557175						0	58	58	58	1
z	1	1.3396						LEMURE	p	6	3	monitoring	500	parola	1	ong	0	no	SF20M2	20	M	2021-11-02_16h59.00.136	THAI_DOC	2021.2.3	Win32	60.21557175						0	59	59	59	1
l	1	0.8403						SAGOMA	p	6	0	monitoring	250	l	1	pmcue	0	no	SF20M2	20	M	2021-11-02_16h59.00.136	THAI_DOC	2021.2.3	Win32	60.21557175						0	60	60	60	1
z	1	0.8337						REPERTO	p	7	7	monitoring	0	parola	1	ong	0	no	SF20M2	20	M	2021-11-02_16h59.00.136	THAI_DOC	2021.2.3	Win32	60.21557175						0	61	61	61	1
m	1	1.3003						MIDULLO	np	7	0	monitoring	250	nonparola	2	ong	0	no	SF20M2	20	M	2021-11-02_16h59.00.136	THAI_DOC	2021.2.3	Win32	60.21557175						0	62	62	62	1
m	1	1.1666						DANNOLA	np	7	0	monitoring	500	nonparola	2	ong	0	no	SF20M2	20	M	2021-11-02_16h59.00.136	THAI_DOC	2021.2.3	Win32	60.21557175						0	63	63	63	1
z	1	1.184						ORFANO	p	6	9	monitoring	500	parola	1	ong	0	no	SF20M2	20	M	2021-11-02_16h59.00.136	THAI_DOC	2021.2.3	Win32	60.21557175						0	64	64	64	1
m	1	1.2359						BANENA	np	6	0	monitoring	250	nonparola	2	ong	0	no	SF20M2	20	M	2021-11-02_16h59.00.136	THAI_DOC	2021.2.3	Win32	60.21557175						0	65	65	65	1
m	1	1.2668						FERPATA	np	7	0	monitoring	0	nonparola	2	ong	0	no	SF20M2	20	M	2021-11-02_16h59.00.136	THAI_DOC	2021.2.3	Win32	60.21557175						0	66	66	66	1
z	1	0.934						NEURONE	p	7	11	monitoring	250	parola	1	ong	0	no	SF20M2	20	M	2021-11-02_16h59.00.136	THAI_DOC	2021.2.3	Win32	60.21557175						0	67	67	67	1
m	1	1.1175						LATTERA	np	7	0	monitoring	500	nonparola	2	ong	0	no	SF20M2	20	M	2021-11-02_16h59.00.136	THAI_DOC	2021.2.3	Win32	60.21557175						0	68	68	68	1
m	1	1.085						GESIONE	np	7	0	monitoring	500	nonparola	2	ong	0	no	SF20M2	20	M	2021-11-02_16h59.00.136	THAI_DOC	2021.2.3	Win32	60.21557175						0	69	69	69	1
z	1	0.9764						PEDANA	p	6	18	monitoring	500	parola	1	ong	0	no	SF20M2	20	M	2021-11-02_16h59.00.136	THAI_DOC	2021.2.3	Win32	60.21557175						0	70	70	70	1
l	1	0.9884						MACIATA	np	7	0	monitoring	500	l	2	pmcue	0	no	SF20M2	20	M	2021-11-02_16h59.00.136	THAI_DOC	2021.2.3	Win32	60.21557175						0	71	71	71	1
m	1	1.1106						FIOLINO	np	7	0	monitoring	250	nonparola	2	ong	0	no	SF20M2	20	M	2021-11-02_16h59.00.136	THAI_DOC	2021.2.3	Win32	60.21557175						0	72	72	72	1
z	1	1.4038						INGORGO	p	7	16	monitoring	0	parola	1	ong	0	no	SF20M2	20	M	2021-11-02_16h59.00.136	THAI_DOC	2021.2.3	Win32	60.21557175						0	73	73	73	1
m	1	1.0709						IMPORO	np	6	0	monitoring	250	nonparola	2	ong	0	no	SF20M2	20	M	2021-11-02_16h59.00.136	THAI_DOC	2021.2.3	Win32	60.21557175						0	74	74	74	1
z	1	0.7211						NOBILE	p	6	29	monitoring	500	parola	1	ong	0	no	SF20M2	20	M	2021-11-02_16h59.00.136	THAI_DOC	2021.2.3	Win32	60.21557175						0	75	75	75	1
z	1	1.2834						MINIERA	p	7	19	monitoring	500	parola	1	ong	0	no	SF20M2	20	M	2021-11-02_16h59.00.136	THAI_DOC	2021.2.3	Win32	60.21557175						0	76	76	76	1
m	1	1.8688						ALLARVE	np	7	0	monitoring	500	nonparola	2	ong	0	no	SF20M2	20	M	2021-11-02_16h59.00.136	THAI_DOC	2021.2.3	Win32	60.21557175						0	77	77	77	1
m	1	0.9119						DIBANO	np	6	0	monitoring	250	nonparola	2	ong	0	no	SF20M2	20	M	2021-11-02_16h59.00.136	THAI_DOC	2021.2.3	Win32	60.21557175						0	78	78	78	1
z	1	1.018						FAGOTTO	p	7	7	monitoring	0	parola	1	ong	0	no	SF20M2	20	M	2021-11-02_16h59.00.136	THAI_DOC	2021.2.3	Win32	60.21557175						0	79	79	79	1
z	1	1.1128						PALUDE	p	6	13	monitoring	0	parola	1	ong	0	no	SF20M2	20	M	2021-11-02_16h59.00.136	THAI_DOC	2021.2.3	Win32	60.21557175						0	80	80	80	1
m	1	1.0406						MUDINO	np	6	0	monitoring	500	nonparola	2	ong	0	no	SF20M2	20	M	2021-11-02_16h59.00.136	THAI_DOC	2021.2.3	Win32	60.21557175						0	81	81	81	1
m	1	1.1852						ESTEBA	np	6	0	monitoring	500	nonparola	2	ong	0	no	SF20M2	20	M	2021-11-02_16h59.00.136	THAI_DOC	2021.2.3	Win32	60.21557175						0	82	82	82	1
z	0	0.9428						MANTIDE	p	7	9	monitoring	250	l	1	pmcue	0	no	SF20M2	20	M	2021-11-02_16h59.00.136	THAI_DOC	2021.2.3	Win32	60.21557175						0	83	83	83	1
z	1	1.2001						UVETTA	p	6	11	monitoring	500	parola	1	ong	0	no	SF20M2	20	M	2021-11-02_16h59.00.136	THAI_DOC	2021.2.3	Win32	60.21557175						0	84	84	84	1
z	1	1.135						ESILIO	p	6	41	monitoring	250	parola	1	ong	0	no	SF20M2	20	M	2021-11-02_16h59.00.136	THAI_DOC	2021.2.3	Win32	60.21557175						0	85	85	85	1
m	1	1.2001						RECRUTA	np	7	0	monitoring	500	nonparola	2	ong	0	no	SF20M2	20	M	2021-11-02_16h59.00.136	THAI_DOC	2021.2.3	Win32	60.21557175						0	86	86	86	1
z	1	1.3745						TIMONE	p	7	31	monitoring	250	parola	1	ong	0	no	SF20M2	20	M	2021-11-02_16h59.00.136	THAI_DOC	2021.2.3	Win32	60.21557175						0	87	87	87	1
z	1	0.9016						CAVOLO	p	6	13	monitoring	0	parola	1	ong	0	no	SF20M2	20	M	2021-11-02_16h59.00.136	THAI_DOC	2021.2.3	Win32	60.21557175						0	88	88	88	1
m	1	1.0171						NOTTARE	np	7	0	monitoring	500	nonparola	2	ong	0	no	SF20M2	20	M	2021-11-02_16h59.00.136	THAI_DOC	2021.2.3	Win32	60.21557175						0	89	89	89	1
z	1	0.9507						LICHENE	p	7	7	monitoring	0	parola	1	ong	0	no	SF20M2	20	M	2021-11-02_16h59.00.136	THAI_DOC	2021.2.3	Win32	60.21557175						0	90	90	90	1
m	1	1.1168						PUSTINO	np	7	0	monitoring	500	nonparola	2	ong	0	no	SF20M2	20	M	2021-11-02_16h59.00.136	THAI_DOC	2021.2.3	Win32	60.21557175						0	91	91	91	1
z	1	1.5381						MULINO	p	6	7	monitoring	0	parola	1	ong	0	no	SF20M2	20	M	2021-11-02_16h59.00.136	THAI_DOC	2021.2.3	Win32	60.21557175						0	92	92	92	1
m	1	1.8187						VAROLO	np	6	0	monitoring	0	nonparola	2	ong	0	no	SF20M2	20	M	2021-11-02_16h59.00.136	THAI_DOC	2021.2.3	Win32	60.21557175						0	93	93	93	1
z	0	0.8423						ENIGMA	p	6	9	monitoring	500	l	1	pmcue	0	no	SF20M2	20	M	2021-11-02_16h59.00.136	THAI_DOC	2021.2.3	Win32	60.21557175						0	94	94	94	1
z	1	1.1459						NARICE	p	6	15	monitoring	250	parola	1	ong	0	no	SF20M2	20	M	2021-11-02_16h59.00.136	THAI_DOC	2021.2.3	Win32	60.21557175						0	95	95	95	1
z	0	0.8212						CAVIDE	np	6	0	monitoring	500	nonparola	2	ong	0	no	SF20M2	20	M	2021-11-02_16h59.00.136	THAI_DOC	2021.2.3	Win32	60.21557175						0	96	96	96	1
m	1	1.1743						VOLACE	np	6	0	monitoring	0	nonparola	2	ong	0	no	SF20M2	20	M	2021-11-02_16h59.00.136	THAI_DOC	2021.2.3	Win32	60.21557175						0	97	97	97	1
m	1	1.2601						SADICE	np	6	0	monitoring	0	nonparola	2	ong	0	no	SF20M2	20	M	2021-11-02_16h59.00.136	THAI_DOC	2021.2.3	Win32	60.21557175						0	98	98	98	1
z	1	0.6736						VORTICE	p	7	14	monitoring	250	parola	1	ong	0	no	SF20M2	20	M	2021-11-02_16h59.00.136	THAI_DOC	2021.2.3	Win32	60.21557175						0	99	99	99	1
																			SF20M2	20	M	2021-11-02_16h59.00.136	THAI_DOC	2021.2.3	Win32	60.21557175											y	1	6.1722	n	1	2.7164	n	1	3.723
