# Supplementary material for: Thinking about it: the impact of COVID-19-related stimuli on prospective memory
Source: PeerJ. 2023 Nov 16;11:e16389. doi: 10.7717/peerj.16389 (PMC10657566; doi:10.7717/peerj.16389)
Supplement: Supplemental Information 4 — The raw data from both the task and the questionnaire. Both folders are divided in the three conditions (COV, DOC, and NEGA) depending on the presented video clip. [file peerj-11-16389-s004.zip › Data/RAW_Data_Task/DOC_version/MI20F9_doc.csv]

trial_key.keys	trial_key.corr	trial_key.rt	trials_loop_practice.thisRepN	trials_loop_practice.thisTrialN	trials_loop_practice.thisN	trials_loop_practice.thisIndex	trials_loop_practice.ran	stimolo	parolanonparola	lunghezza	frequenza	blocco	jitter	rispcorr	StimTrig	stim_type	stimulus_after	underline	ID_Soggetto*	Età*	Sesso	date	expName	psychopyVersion	OS	frameRate	trials_loop_baseline.thisRepN	trials_loop_baseline.thisTrialN	trials_loop_baseline.thisN	trials_loop_baseline.thisIndex	trials_loop_baseline.ran	trials_loop_attention.thisRepN	trials_loop_attention.thisTrialN	trials_loop_attention.thisN	trials_loop_attention.thisIndex	trials_loop_attention.ran	neutral1_key.keys	neutral1_key.corr	neutral1_key.rt	neutral1_key_2.keys	neutral1_key_2.corr	neutral1_key_2.rt	neutral1_key_3.keys	neutral1_key_3.corr	neutral1_key_3.rt
m	0	0.1868	0	0	0	0	1	ARANCIA	p	7	31	practice	500	parola	1	ong	0	no	MI20F9	20	F	2021-10-09_18h44.29.649	THAI_DOC	2021.2.3	MacIntel	59.97361161
m	1	1.5327	0	1	1	1	1	RECINA	np	6	0	practice	500	nonparola	2	ong	0	no	MI20F9	20	F	2021-10-09_18h44.29.649	THAI_DOC	2021.2.3	MacIntel	59.97361161
m	1	1.3373	0	2	2	2	1	TUCCANA	np	7	0	practice	250	nonparola	2	ong	0	no	MI20F9	20	F	2021-10-09_18h44.29.649	THAI_DOC	2021.2.3	MacIntel	59.97361161
z	1	0.8855	0	3	3	3	1	PETTINE	p	7	1	practice	0	parola	1	ong	0	no	MI20F9	20	F	2021-10-09_18h44.29.649	THAI_DOC	2021.2.3	MacIntel	59.97361161
m	1	1.3846	0	4	4	4	1	INFITO	np	6	0	practice	500	nonparola	2	ong	0	no	MI20F9	20	F	2021-10-09_18h44.29.649	THAI_DOC	2021.2.3	MacIntel	59.97361161
z	1	0.7991	0	5	5	5	1	GIUDICE	p	7	374	practice	500	parola	1	ong	0	no	MI20F9	20	F	2021-10-09_18h44.29.649	THAI_DOC	2021.2.3	MacIntel	59.97361161
z	1	0.7164	0	6	6	6	1	VOLANTE	p	7	89	practice	0	parola	1	ong	0	no	MI20F9	20	F	2021-10-09_18h44.29.649	THAI_DOC	2021.2.3	MacIntel	59.97361161
m	1	0.8471	0	7	7	7	1	CUBELA	np	6	0	practice	250	nonparola	2	ong	0	no	MI20F9	20	F	2021-10-09_18h44.29.649	THAI_DOC	2021.2.3	MacIntel	59.97361161
m	1	1.0333	0	8	8	8	1	LUGGINE	np	7	0	practice	0	nonparola	2	ong	0	no	MI20F9	20	F	2021-10-09_18h44.29.649	THAI_DOC	2021.2.3	MacIntel	59.97361161
z	1	0.9355	0	9	9	9	1	DISEGNO	p	7	201	practice	0	parola	1	ong	0	no	MI20F9	20	F	2021-10-09_18h44.29.649	THAI_DOC	2021.2.3	MacIntel	59.97361161
z	1	0.8722						RELITTO	p	7	8	baseline	500	parola	1	ong	0	no	MI20F9	20	F	2021-10-09_18h44.29.649	THAI_DOC	2021.2.3	MacIntel	59.97361161	0	0	0	0	1
z	1	1.2341						GERANIO	p	7	12	baseline	250	parola	1	ong	0	no	MI20F9	20	F	2021-10-09_18h44.29.649	THAI_DOC	2021.2.3	MacIntel	59.97361161	0	1	1	1	1
m	1	0.9166						VANANGA	np	7	0	baseline	0	nonparola	2	ong	0	no	MI20F9	20	F	2021-10-09_18h44.29.649	THAI_DOC	2021.2.3	MacIntel	59.97361161	0	2	2	2	1
z	1	0.9667						NATICA	p	6	5	baseline	250	parola	1	ong	0	no	MI20F9	20	F	2021-10-09_18h44.29.649	THAI_DOC	2021.2.3	MacIntel	59.97361161	0	3	3	3	1
m	1	1.1499						USTELLO	np	7	0	baseline	500	nonparola	2	ong	0	no	MI20F9	20	F	2021-10-09_18h44.29.649	THAI_DOC	2021.2.3	MacIntel	59.97361161	0	4	4	4	1
z	1	0.7998						METANO	p	6	17	baseline	250	parola	1	ong	0	no	MI20F9	20	F	2021-10-09_18h44.29.649	THAI_DOC	2021.2.3	MacIntel	59.97361161	0	5	5	5	1
m	1	0.8676						FIURIA	np	6	0	baseline	500	nonparola	2	ong	0	no	MI20F9	20	F	2021-10-09_18h44.29.649	THAI_DOC	2021.2.3	MacIntel	59.97361161	0	6	6	6	1
z	1	0.816						SUGHERO	p	7	5	baseline	250	parola	1	ong	0	no	MI20F9	20	F	2021-10-09_18h44.29.649	THAI_DOC	2021.2.3	MacIntel	59.97361161	0	7	7	7	1
m	1	0.9193						PIROTA	np	6	0	baseline	250	nonparola	2	ong	0	no	MI20F9	20	F	2021-10-09_18h44.29.649	THAI_DOC	2021.2.3	MacIntel	59.97361161	0	8	8	8	1
m	1	0.8162						BAMBORA	np	7	0	baseline	0	nonparola	2	ong	0	no	MI20F9	20	F	2021-10-09_18h44.29.649	THAI_DOC	2021.2.3	MacIntel	59.97361161	0	9	9	9	1
z	1	0.8167						PETALO	p	6	27	baseline	250	parola	1	ong	0	no	MI20F9	20	F	2021-10-09_18h44.29.649	THAI_DOC	2021.2.3	MacIntel	59.97361161	0	10	10	10	1
z	1	1.2156						ELMETTO	p	7	5	baseline	0	parola	1	ong	0	no	MI20F9	20	F	2021-10-09_18h44.29.649	THAI_DOC	2021.2.3	MacIntel	59.97361161	0	11	11	11	1
m	1	0.7656						DOBILE	np	6	0	baseline	250	nonparola	2	ong	0	no	MI20F9	20	F	2021-10-09_18h44.29.649	THAI_DOC	2021.2.3	MacIntel	59.97361161	0	12	12	12	1
m	0	0.7695						BAVERO	p	6	7	baseline	0	parola	1	ong	0	no	MI20F9	20	F	2021-10-09_18h44.29.649	THAI_DOC	2021.2.3	MacIntel	59.97361161	0	13	13	13	1
z	1	0.788						VALENZA	p	7	10	baseline	500	parola	1	ong	0	no	MI20F9	20	F	2021-10-09_18h44.29.649	THAI_DOC	2021.2.3	MacIntel	59.97361161	0	14	14	14	1
m	1	0.7511						ORDONE	np	6	0	baseline	250	nonparola	2	ong	0	no	MI20F9	20	F	2021-10-09_18h44.29.649	THAI_DOC	2021.2.3	MacIntel	59.97361161	0	15	15	15	1
m	1	0.7315						TERPONE	np	7	0	baseline	250	nonparola	2	ong	0	no	MI20F9	20	F	2021-10-09_18h44.29.649	THAI_DOC	2021.2.3	MacIntel	59.97361161	0	16	16	16	1
z	1	0.6495						INCHINO	p	7	10	baseline	250	parola	1	ong	0	no	MI20F9	20	F	2021-10-09_18h44.29.649	THAI_DOC	2021.2.3	MacIntel	59.97361161	0	17	17	17	1
z	1	1.05						ETTARO	p	6	31	baseline	0	parola	1	ong	0	no	MI20F9	20	F	2021-10-09_18h44.29.649	THAI_DOC	2021.2.3	MacIntel	59.97361161	0	18	18	18	1
m	1	0.7007						LUVACA	np	6	0	baseline	250	nonparola	2	ong	0	no	MI20F9	20	F	2021-10-09_18h44.29.649	THAI_DOC	2021.2.3	MacIntel	59.97361161	0	19	19	19	1
z	1	0.7333						DUETTO	p	6	23	baseline	500	parola	1	ong	0	no	MI20F9	20	F	2021-10-09_18h44.29.649	THAI_DOC	2021.2.3	MacIntel	59.97361161	0	20	20	20	1
m	1	0.9666						PUPILE	np	6	0	baseline	250	nonparola	2	ong	0	no	MI20F9	20	F	2021-10-09_18h44.29.649	THAI_DOC	2021.2.3	MacIntel	59.97361161	0	21	21	21	1
m	1	0.8335						STOVACO	np	7	0	baseline	0	nonparola	2	ong	0	no	MI20F9	20	F	2021-10-09_18h44.29.649	THAI_DOC	2021.2.3	MacIntel	59.97361161	0	22	22	22	1
z	1	0.9331						BARILE	p	6	7	baseline	500	parola	1	ong	0	no	MI20F9	20	F	2021-10-09_18h44.29.649	THAI_DOC	2021.2.3	MacIntel	59.97361161	0	23	23	23	1
m	1	0.7993						RANAIO	np	6	0	baseline	250	nonparola	2	ong	0	no	MI20F9	20	F	2021-10-09_18h44.29.649	THAI_DOC	2021.2.3	MacIntel	59.97361161	0	24	24	24	1
z	1	0.6332						CAVERNA	p	7	14	baseline	250	parola	1	ong	0	no	MI20F9	20	F	2021-10-09_18h44.29.649	THAI_DOC	2021.2.3	MacIntel	59.97361161	0	25	25	25	1
	0							ROTOIA	np	7	0	baseline	500	nonparola	2	ong	0	no	MI20F9	20	F	2021-10-09_18h44.29.649	THAI_DOC	2021.2.3	MacIntel	59.97361161	0	26	26	26	1
z	1	0.6495						ALTURA	p	6	8	baseline	500	parola	1	ong	0	no	MI20F9	20	F	2021-10-09_18h44.29.649	THAI_DOC	2021.2.3	MacIntel	59.97361161	0	27	27	27	1
z	1	0.9011						DIPINTO	p	7	21	baseline	0	parola	1	ong	0	no	MI20F9	20	F	2021-10-09_18h44.29.649	THAI_DOC	2021.2.3	MacIntel	59.97361161	0	28	28	28	1
z	1	0.5325						LEGUME	p	6	11	baseline	250	parola	1	ong	0	no	MI20F9	20	F	2021-10-09_18h44.29.649	THAI_DOC	2021.2.3	MacIntel	59.97361161	0	29	29	29	1
m	1	0.8836						FEDINO	np	6	0	baseline	500	nonparola	2	ong	0	no	MI20F9	20	F	2021-10-09_18h44.29.649	THAI_DOC	2021.2.3	MacIntel	59.97361161	0	30	30	30	1
z	1	0.6656						MENSOLA	p	7	7	baseline	0	parola	1	ong	0	no	MI20F9	20	F	2021-10-09_18h44.29.649	THAI_DOC	2021.2.3	MacIntel	59.97361161	0	31	31	31	1
m	1	0.8664						ALCUME	np	6	0	baseline	500	nonparola	2	ong	0	no	MI20F9	20	F	2021-10-09_18h44.29.649	THAI_DOC	2021.2.3	MacIntel	59.97361161	0	32	32	32	1
z	1	0.7492						INNESTO	p	6	13	baseline	0	parola	1	ong	0	no	MI20F9	20	F	2021-10-09_18h44.29.649	THAI_DOC	2021.2.3	MacIntel	59.97361161	0	33	33	33	1
m	1	0.7648						LAVENDA	np	7	0	baseline	0	nonparola	2	ong	0	no	MI20F9	20	F	2021-10-09_18h44.29.649	THAI_DOC	2021.2.3	MacIntel	59.97361161	0	34	34	34	1
m	0	0.7546						SLAVINA	p	7	5	baseline	500	parola	1	ong	0	no	MI20F9	20	F	2021-10-09_18h44.29.649	THAI_DOC	2021.2.3	MacIntel	59.97361161	0	35	35	35	1
z	1	0.716						ORMONE	p	6	6	baseline	500	parola	1	ong	0	no	MI20F9	20	F	2021-10-09_18h44.29.649	THAI_DOC	2021.2.3	MacIntel	59.97361161	0	36	36	36	1
m	1	0.7169						UMIONE	np	6	0	baseline	0	nonparola	2	ong	0	no	MI20F9	20	F	2021-10-09_18h44.29.649	THAI_DOC	2021.2.3	MacIntel	59.97361161	0	37	37	37	1
z	1	0.6679						SALAME	p	6	14	baseline	0	parola	1	ong	0	no	MI20F9	20	F	2021-10-09_18h44.29.649	THAI_DOC	2021.2.3	MacIntel	59.97361161	0	38	38	38	1
m	1	0.7352						GANDOLA	np	7	0	baseline	500	nonparola	2	ong	0	no	MI20F9	20	F	2021-10-09_18h44.29.649	THAI_DOC	2021.2.3	MacIntel	59.97361161	0	39	39	39	1
m	1	1.2209						DIGEGNO	np	7	0	baseline	500	nonparola	2	ong	0	no	MI20F9	20	F	2021-10-09_18h44.29.649	THAI_DOC	2021.2.3	MacIntel	59.97361161	0	40	40	40	1
m	1	0.7043						BACRECA	np	7	0	baseline	0	nonparola	2	ong	0	no	MI20F9	20	F	2021-10-09_18h44.29.649	THAI_DOC	2021.2.3	MacIntel	59.97361161	0	41	41	41	1
m	0	0.6685						RUDERE	p	6	8	baseline	250	parola	1	ong	0	no	MI20F9	20	F	2021-10-09_18h44.29.649	THAI_DOC	2021.2.3	MacIntel	59.97361161	0	42	42	42	1
m	1	0.6663						OSCITE	np	6	0	baseline	250	nonparola	2	ong	0	no	MI20F9	20	F	2021-10-09_18h44.29.649	THAI_DOC	2021.2.3	MacIntel	59.97361161	0	43	43	43	1
z	1	0.8023						NETTARE	p	7	14	baseline	500	parola	1	ong	0	no	MI20F9	20	F	2021-10-09_18h44.29.649	THAI_DOC	2021.2.3	MacIntel	59.97361161	0	44	44	44	1
m	1	0.7158						PENTERA	np	7	0	baseline	0	nonparola	2	ong	0	no	MI20F9	20	F	2021-10-09_18h44.29.649	THAI_DOC	2021.2.3	MacIntel	59.97361161	0	45	45	45	1
m	1	0.6332						NEBOZIO	np	7	0	baseline	250	nonparola	2	ong	0	no	MI20F9	20	F	2021-10-09_18h44.29.649	THAI_DOC	2021.2.3	MacIntel	59.97361161	0	46	46	46	1
z	1	0.7245						ZATTERA	p	7	14	baseline	500	parola	1	ong	0	no	MI20F9	20	F	2021-10-09_18h44.29.649	THAI_DOC	2021.2.3	MacIntel	59.97361161	0	47	47	47	1
z	1	0.973						LAMIERA	p	7	11	baseline	500	parola	1	ong	0	no	MI20F9	20	F	2021-10-09_18h44.29.649	THAI_DOC	2021.2.3	MacIntel	59.97361161	0	48	48	48	1
m	1	0.6515						CULINA	np	6	0	baseline	500	nonparola	2	ong	0	no	MI20F9	20	F	2021-10-09_18h44.29.649	THAI_DOC	2021.2.3	MacIntel	59.97361161	0	49	49	49	1
z	1	0.8519						FALANGE	p	7	9	baseline	250	parola	1	ong	0	no	MI20F9	20	F	2021-10-09_18h44.29.649	THAI_DOC	2021.2.3	MacIntel	59.97361161	0	50	50	50	1
z	1	1.1695						PEDALE	p	6	16	baseline	500	parola	1	ong	0	no	MI20F9	20	F	2021-10-09_18h44.29.649	THAI_DOC	2021.2.3	MacIntel	59.97361161	0	51	51	51	1
m	1	0.8697						METARDO	np	7	0	baseline	500	nonparola	2	ong	0	no	MI20F9	20	F	2021-10-09_18h44.29.649	THAI_DOC	2021.2.3	MacIntel	59.97361161	0	52	52	52	1
z	1	0.7845						EMPORIO	p	7	3	baseline	250	parola	1	ong	0	no	MI20F9	20	F	2021-10-09_18h44.29.649	THAI_DOC	2021.2.3	MacIntel	59.97361161	0	53	53	53	1
m	1	0.6329						TAPORE	np	6	0	baseline	0	nonparola	2	ong	0	no	MI20F9	20	F	2021-10-09_18h44.29.649	THAI_DOC	2021.2.3	MacIntel	59.97361161	0	54	54	54	1
m	1	0.7681						DENTIDE	np	7	0	baseline	250	nonparola	2	ong	0	no	MI20F9	20	F	2021-10-09_18h44.29.649	THAI_DOC	2021.2.3	MacIntel	59.97361161	0	55	55	55	1
m	1	0.6153						SEPERTO	np	7	0	baseline	500	nonparola	2	ong	0	no	MI20F9	20	F	2021-10-09_18h44.29.649	THAI_DOC	2021.2.3	MacIntel	59.97361161	0	56	56	56	1
z	1	0.734						MUCOSA	p	6	6	baseline	500	parola	1	ong	0	no	MI20F9	20	F	2021-10-09_18h44.29.649	THAI_DOC	2021.2.3	MacIntel	59.97361161	0	57	57	57	1
m	1	0.7676						BECULLA	np	7	0	baseline	250	nonparola	2	ong	0	no	MI20F9	20	F	2021-10-09_18h44.29.649	THAI_DOC	2021.2.3	MacIntel	59.97361161	0	58	58	58	1
m	0	0.6328						FUCINA	p	6	8	baseline	250	parola	1	ong	0	no	MI20F9	20	F	2021-10-09_18h44.29.649	THAI_DOC	2021.2.3	MacIntel	59.97361161	0	59	59	59	1
z	1	0.7166						ECLISSI	p	7	5	baseline	0	parola	1	ong	0	no	MI20F9	20	F	2021-10-09_18h44.29.649	THAI_DOC	2021.2.3	MacIntel	59.97361161	0	60	60	60	1
z	1	1.0192						TROFEO	p	6	23	baseline	250	parola	1	ong	0	no	MI20F9	20	F	2021-10-09_18h44.29.649	THAI_DOC	2021.2.3	MacIntel	59.97361161	0	61	61	61	1
z	1	0.6327						ROTTAME	p	7	7	baseline	0	parola	1	ong	0	no	MI20F9	20	F	2021-10-09_18h44.29.649	THAI_DOC	2021.2.3	MacIntel	59.97361161	0	62	62	62	1
m	1	0.781						MENDOLO	np	7	0	baseline	500	nonparola	2	ong	0	no	MI20F9	20	F	2021-10-09_18h44.29.649	THAI_DOC	2021.2.3	MacIntel	59.97361161	0	63	63	63	1
m	1	0.5832						ARSINE	np	6	0	baseline	250	nonparola	2	ong	0	no	MI20F9	20	F	2021-10-09_18h44.29.649	THAI_DOC	2021.2.3	MacIntel	59.97361161	0	64	64	64	1
z	1	0.7187						TISANA	p	6	7	baseline	0	parola	1	ong	0	no	MI20F9	20	F	2021-10-09_18h44.29.649	THAI_DOC	2021.2.3	MacIntel	59.97361161	0	65	65	65	1
m	1	0.6365						ORLINO	np	6	0	baseline	0	nonparola	2	ong	0	no	MI20F9	20	F	2021-10-09_18h44.29.649	THAI_DOC	2021.2.3	MacIntel	59.97361161	0	66	66	66	1
m	0	0.7665						ARINGA	p	6	9	baseline	500	parola	1	ong	0	no	MI20F9	20	F	2021-10-09_18h44.29.649	THAI_DOC	2021.2.3	MacIntel	59.97361161	0	67	67	67	1
m	1	0.5705						TENGINE	np	7	0	baseline	0	nonparola	2	ong	0	no	MI20F9	20	F	2021-10-09_18h44.29.649	THAI_DOC	2021.2.3	MacIntel	59.97361161	0	68	68	68	1
m	0	0.5501						ATTICO	p	6	6	baseline	500	parola	1	ong	0	no	MI20F9	20	F	2021-10-09_18h44.29.649	THAI_DOC	2021.2.3	MacIntel	59.97361161	0	69	69	69	1
m	1	0.7001						VENORE	np	6	0	baseline	250	nonparola	2	ong	0	no	MI20F9	20	F	2021-10-09_18h44.29.649	THAI_DOC	2021.2.3	MacIntel	59.97361161	0	70	70	70	1
m	0	0.6219						DARSENA	p	7	9	baseline	0	parola	1	ong	0	no	MI20F9	20	F	2021-10-09_18h44.29.649	THAI_DOC	2021.2.3	MacIntel	59.97361161	0	71	71	71	1
z	0	1.2164						ALCIERE	np	7	0	baseline	250	nonparola	2	ong	0	no	MI20F9	20	F	2021-10-09_18h44.29.649	THAI_DOC	2021.2.3	MacIntel	59.97361161	0	72	72	72	1
m	1	0.7141						ENTIMO	np	6	0	baseline	0	nonparola	2	ong	0	no	MI20F9	20	F	2021-10-09_18h44.29.649	THAI_DOC	2021.2.3	MacIntel	59.97361161	0	73	73	73	1
z	1	0.7						LIVIDO	p	6	8	baseline	500	parola	1	ong	0	no	MI20F9	20	F	2021-10-09_18h44.29.649	THAI_DOC	2021.2.3	MacIntel	59.97361161	0	74	74	74	1
z	1	0.6317						NAUSEA	p	6	15	baseline	0	parola	1	ong	0	no	MI20F9	20	F	2021-10-09_18h44.29.649	THAI_DOC	2021.2.3	MacIntel	59.97361161	0	75	75	75	1
m	1	0.8836						VERCACE	np	7	0	baseline	500	nonparola	2	ong	0	no	MI20F9	20	F	2021-10-09_18h44.29.649	THAI_DOC	2021.2.3	MacIntel	59.97361161	0	76	76	76	1
z	1	0.6003						COFANO	p	6	9	baseline	0	parola	1	ong	0	no	MI20F9	20	F	2021-10-09_18h44.29.649	THAI_DOC	2021.2.3	MacIntel	59.97361161	0	77	77	77	1
z	0	0.7523						USPICIO	np	7	0	baseline	250	nonparola	2	ong	0	no	MI20F9	20	F	2021-10-09_18h44.29.649	THAI_DOC	2021.2.3	MacIntel	59.97361161	0	78	78	78	1
z	1	0.9177						IMBUTO	p	6	9	baseline	0	parola	1	ong	0	no	MI20F9	20	F	2021-10-09_18h44.29.649	THAI_DOC	2021.2.3	MacIntel	59.97361161	0	79	79	79	1
m	1	0.7326						SADIVA	np	6	0	baseline	500	nonparola	2	ong	0	no	MI20F9	20	F	2021-10-09_18h44.29.649	THAI_DOC	2021.2.3	MacIntel	59.97361161	0	80	80	80	1
z	1	0.6864						BOZZOLO	p	7	7	baseline	0	parola	1	ong	0	no	MI20F9	20	F	2021-10-09_18h44.29.649	THAI_DOC	2021.2.3	MacIntel	59.97361161	0	81	81	81	1
m	1	0.7169						OMPICCIO	np	7	0	baseline	0	nonparola	2	ong	0	no	MI20F9	20	F	2021-10-09_18h44.29.649	THAI_DOC	2021.2.3	MacIntel	59.97361161	0	82	82	82	1
z	0	0.5855						LIMPONE	np	7	0	baseline	500	nonparola	2	ong	0	no	MI20F9	20	F	2021-10-09_18h44.29.649	THAI_DOC	2021.2.3	MacIntel	59.97361161	0	83	83	83	1
m	1	0.6022						NARCICO	np	7	0	baseline	250	nonparola	2	ong	0	no	MI20F9	20	F	2021-10-09_18h44.29.649	THAI_DOC	2021.2.3	MacIntel	59.97361161	0	84	84	84	1
m	0	0.4996						PASCOLO	p	7	7	baseline	0	parola	1	ong	0	no	MI20F9	20	F	2021-10-09_18h44.29.649	THAI_DOC	2021.2.3	MacIntel	59.97361161	0	85	85	85	1
m	1	0.9006						INSOGNA	np	7	0	baseline	250	nonparola	2	ong	0	no	MI20F9	20	F	2021-10-09_18h44.29.649	THAI_DOC	2021.2.3	MacIntel	59.97361161	0	86	86	86	1
z	1	1.236						PATINA	p	6	14	baseline	250	parola	1	ong	0	no	MI20F9	20	F	2021-10-09_18h44.29.649	THAI_DOC	2021.2.3	MacIntel	59.97361161	0	87	87	87	1
m	1	0.7171						ADOLTO	np	7	0	baseline	0	nonparola	2	ong	0	no	MI20F9	20	F	2021-10-09_18h44.29.649	THAI_DOC	2021.2.3	MacIntel	59.97361161	0	88	88	88	1
z	1	0.5676						UTENTE	p	6	34	baseline	0	parola	1	ong	0	no	MI20F9	20	F	2021-10-09_18h44.29.649	THAI_DOC	2021.2.3	MacIntel	59.97361161	0	89	89	89	1
m	1	0.9671						CIPELLA	np	7	0	baseline	500	nonparola	2	ong	0	no	MI20F9	20	F	2021-10-09_18h44.29.649	THAI_DOC	2021.2.3	MacIntel	59.97361161	0	90	90	90	1
m	0	0.6999						GINEPRO	p	7	10	baseline	0	parola	1	ong	0	no	MI20F9	20	F	2021-10-09_18h44.29.649	THAI_DOC	2021.2.3	MacIntel	59.97361161	0	91	91	91	1
m	1	0.8496						NONATO	np	6	0	baseline	500	nonparola	2	ong	0	no	MI20F9	20	F	2021-10-09_18h44.29.649	THAI_DOC	2021.2.3	MacIntel	59.97361161	0	92	92	92	1
m	0	0.5344						CALICE	p	6	10	baseline	0	parola	1	ong	0	no	MI20F9	20	F	2021-10-09_18h44.29.649	THAI_DOC	2021.2.3	MacIntel	59.97361161	0	93	93	93	1
z	1	0.6353						TORACE	p	6	31	baseline	250	parola	1	ong	0	no	MI20F9	20	F	2021-10-09_18h44.29.649	THAI_DOC	2021.2.3	MacIntel	59.97361161	0	94	94	94	1
m	0	1.3873						REDINE	p	6	8	baseline	500	parola	1	ong	0	no	MI20F9	20	F	2021-10-09_18h44.29.649	THAI_DOC	2021.2.3	MacIntel	59.97361161	0	95	95	95	1
z	1	0.5699						GOMITO	p	6	35	baseline	0	parola	1	ong	0	no	MI20F9	20	F	2021-10-09_18h44.29.649	THAI_DOC	2021.2.3	MacIntel	59.97361161	0	96	96	96	1
m	1	0.75						INGENSO	np	7	0	baseline	500	nonparola	2	ong	0	no	MI20F9	20	F	2021-10-09_18h44.29.649	THAI_DOC	2021.2.3	MacIntel	59.97361161	0	97	97	97	1
m	1	0.7362						COVALLO	np	7	0	baseline	250	nonparola	2	ong	0	no	MI20F9	20	F	2021-10-09_18h44.29.649	THAI_DOC	2021.2.3	MacIntel	59.97361161	0	98	98	98	1
z	1	0.6818						MONACO	p	6	24	baseline	250	parola	1	ong	0	no	MI20F9	20	F	2021-10-09_18h44.29.649	THAI_DOC	2021.2.3	MacIntel	59.97361161	0	99	99	99	1
	0							DILUVIO	p	7	34	monitoring	0	parola	1	ong	0	no	MI20F9	20	F	2021-10-09_18h44.29.649	THAI_DOC	2021.2.3	MacIntel	59.97361161						0	0	0	0	1
	0							PADATO	np	6	0	monitoring	250	nonparola	2	ong	0	no	MI20F9	20	F	2021-10-09_18h44.29.649	THAI_DOC	2021.2.3	MacIntel	59.97361161						0	1	1	1	1
z	1	1.0837						STIVALE	p	7	10	monitoring	0	parola	1	ong	0	no	MI20F9	20	F	2021-10-09_18h44.29.649	THAI_DOC	2021.2.3	MacIntel	59.97361161						0	2	2	2	1
m	1	0.8349						BAMMINO	np	7	0	monitoring	0	nonparola	2	ong	0	no	MI20F9	20	F	2021-10-09_18h44.29.649	THAI_DOC	2021.2.3	MacIntel	59.97361161						0	3	3	3	1
m	1	1.2849						NUDOLA	np	6	0	monitoring	250	nonparola	2	ong	0	no	MI20F9	20	F	2021-10-09_18h44.29.649	THAI_DOC	2021.2.3	MacIntel	59.97361161						0	4	4	4	1
z	1	1.2377						ZAMPINO	p	7	6	monitoring	500	parola	1	ong	0	no	MI20F9	20	F	2021-10-09_18h44.29.649	THAI_DOC	2021.2.3	MacIntel	59.97361161						0	5	5	5	1
z	1	0.7848						CALDAIA	p	7	12	monitoring	250	parola	1	ong	0	no	MI20F9	20	F	2021-10-09_18h44.29.649	THAI_DOC	2021.2.3	MacIntel	59.97361161						0	6	6	6	1
m	1	0.9025						FULGINE	np	7	0	monitoring	0	nonparola	2	ong	0	no	MI20F9	20	F	2021-10-09_18h44.29.649	THAI_DOC	2021.2.3	MacIntel	59.97361161						0	7	7	7	1
z	1	0.633						URANIO	p	6	9	monitoring	250	parola	1	ong	0	no	MI20F9	20	F	2021-10-09_18h44.29.649	THAI_DOC	2021.2.3	MacIntel	59.97361161						0	8	8	8	1
m	1	0.7509						APISSO	np	6	0	monitoring	500	nonparola	2	ong	0	no	MI20F9	20	F	2021-10-09_18h44.29.649	THAI_DOC	2021.2.3	MacIntel	59.97361161						0	9	9	9	1
l	1	1.1693						CAGERMA	np	7	0	monitoring	0	l	2	pmcue	0	no	MI20F9	20	F	2021-10-09_18h44.29.649	THAI_DOC	2021.2.3	MacIntel	59.97361161						0	10	10	10	1
z	1	1.184						TAZZINA	p	7	10	monitoring	250	parola	1	ong	0	no	MI20F9	20	F	2021-10-09_18h44.29.649	THAI_DOC	2021.2.3	MacIntel	59.97361161						0	11	11	11	1
z	1	0.7342						VAPORE	p	6	40	monitoring	0	parola	1	ong	0	no	MI20F9	20	F	2021-10-09_18h44.29.649	THAI_DOC	2021.2.3	MacIntel	59.97361161						0	12	12	12	1
m	1	0.9327						FEDORE	np	6	0	monitoring	250	nonparola	2	ong	0	no	MI20F9	20	F	2021-10-09_18h44.29.649	THAI_DOC	2021.2.3	MacIntel	59.97361161						0	13	13	13	1
z	1	0.9347						MONTONE	p	7	8	monitoring	250	parola	1	ong	0	no	MI20F9	20	F	2021-10-09_18h44.29.649	THAI_DOC	2021.2.3	MacIntel	59.97361161						0	14	14	14	1
m	1	0.6668						CANEZZA	np	7	0	monitoring	0	nonparola	2	ong	0	no	MI20F9	20	F	2021-10-09_18h44.29.649	THAI_DOC	2021.2.3	MacIntel	59.97361161						0	15	15	15	1
m	1	0.8683						RAGINA	np	6	0	monitoring	250	nonparola	2	ong	0	no	MI20F9	20	F	2021-10-09_18h44.29.649	THAI_DOC	2021.2.3	MacIntel	59.97361161						0	16	16	16	1
z	1	0.9176						AGNELLO	p	7	17	monitoring	250	parola	1	ong	0	no	MI20F9	20	F	2021-10-09_18h44.29.649	THAI_DOC	2021.2.3	MacIntel	59.97361161						0	17	17	17	1
m	1	1.4185						PINARIO	np	7	0	monitoring	250	nonparola	2	ong	0	no	MI20F9	20	F	2021-10-09_18h44.29.649	THAI_DOC	2021.2.3	MacIntel	59.97361161						0	18	18	18	1
m	1	0.7701						INDANO	np	6	0	monitoring	500	nonparola	2	ong	0	no	MI20F9	20	F	2021-10-09_18h44.29.649	THAI_DOC	2021.2.3	MacIntel	59.97361161						0	19	19	19	1
z	1	0.7321						BISTURI	p	7	8	monitoring	250	parola	1	ong	0	no	MI20F9	20	F	2021-10-09_18h44.29.649	THAI_DOC	2021.2.3	MacIntel	59.97361161						0	20	20	20	1
m	1	0.9503						SECONTO	np	7	0	monitoring	250	nonparola	2	ong	0	no	MI20F9	20	F	2021-10-09_18h44.29.649	THAI_DOC	2021.2.3	MacIntel	59.97361161						0	21	21	21	1
l	1	0.903						POMATA	p	6	0	monitoring	500	l	1	pmcue	0	no	MI20F9	20	F	2021-10-09_18h44.29.649	THAI_DOC	2021.2.3	MacIntel	59.97361161						0	22	22	22	1
m	1	0.887						UMETTA	np	6	0	monitoring	250	nonparola	2	ong	0	no	MI20F9	20	F	2021-10-09_18h44.29.649	THAI_DOC	2021.2.3	MacIntel	59.97361161						0	23	23	23	1
z	1	0.7495						FRUSCIO	p	7	9	monitoring	0	parola	1	ong	0	no	MI20F9	20	F	2021-10-09_18h44.29.649	THAI_DOC	2021.2.3	MacIntel	59.97361161						0	24	24	24	1
z	1	1.2955						ORDIGNO	p	7	15	monitoring	250	parola	1	ong	0	no	MI20F9	20	F	2021-10-09_18h44.29.649	THAI_DOC	2021.2.3	MacIntel	59.97361161						0	25	25	25	1
m	1	1.4208						METALO	np	6	0	monitoring	0	nonparola	2	ong	0	no	MI20F9	20	F	2021-10-09_18h44.29.649	THAI_DOC	2021.2.3	MacIntel	59.97361161						0	26	26	26	1
m	1	1.4497						GAVERA	np	6	0	monitoring	500	nonparola	2	ong	0	no	MI20F9	20	F	2021-10-09_18h44.29.649	THAI_DOC	2021.2.3	MacIntel	59.97361161						0	27	27	27	1
z	1	0.9681						INSERTO	p	7	9	monitoring	0	parola	1	ong	0	no	MI20F9	20	F	2021-10-09_18h44.29.649	THAI_DOC	2021.2.3	MacIntel	59.97361161						0	28	28	28	1
z	1	1.351						VICARIO	p	7	9	monitoring	500	parola	1	ong	0	no	MI20F9	20	F	2021-10-09_18h44.29.649	THAI_DOC	2021.2.3	MacIntel	59.97361161						0	29	29	29	1
m	1	0.8023						ACENDA	np	6	0	monitoring	0	nonparola	2	ong	0	no	MI20F9	20	F	2021-10-09_18h44.29.649	THAI_DOC	2021.2.3	MacIntel	59.97361161						0	30	30	30	1
z	1	0.8672						DECADE	p	6	7	monitoring	0	parola	1	ong	0	no	MI20F9	20	F	2021-10-09_18h44.29.649	THAI_DOC	2021.2.3	MacIntel	59.97361161						0	31	31	31	1
m	1	0.7509						PALETE	np	6	0	monitoring	500	nonparola	2	ong	0	no	MI20F9	20	F	2021-10-09_18h44.29.649	THAI_DOC	2021.2.3	MacIntel	59.97361161						0	32	32	32	1
z	1	0.7						SENAPE	p	6	17	monitoring	500	parola	1	ong	0	no	MI20F9	20	F	2021-10-09_18h44.29.649	THAI_DOC	2021.2.3	MacIntel	59.97361161						0	33	33	33	1
m	1	0.7846						TENTONO	np	7	0	monitoring	0	nonparola	2	ong	0	no	MI20F9	20	F	2021-10-09_18h44.29.649	THAI_DOC	2021.2.3	MacIntel	59.97361161						0	34	34	34	1
l	1	0.6686						MANICO	p	6	12	monitoring	0	l	1	pmcue	0	no	MI20F9	20	F	2021-10-09_18h44.29.649	THAI_DOC	2021.2.3	MacIntel	59.97361161						0	35	35	35	1
z	1	0.5999						GETTONE	p	7	5	monitoring	250	parola	1	ong	0	no	MI20F9	20	F	2021-10-09_18h44.29.649	THAI_DOC	2021.2.3	MacIntel	59.97361161						0	36	36	36	1
m	1	0.7502						CALERA	np	6	0	monitoring	500	nonparola	2	ong	0	no	MI20F9	20	F	2021-10-09_18h44.29.649	THAI_DOC	2021.2.3	MacIntel	59.97361161						0	37	37	37	1
z	1	0.6489						USTIONE	p	7	20	monitoring	500	parola	1	ong	0	no	MI20F9	20	F	2021-10-09_18h44.29.649	THAI_DOC	2021.2.3	MacIntel	59.97361161						0	38	38	38	1
z	1	0.6665						LEGNAME	p	7	7	monitoring	0	parola	1	ong	0	no	MI20F9	20	F	2021-10-09_18h44.29.649	THAI_DOC	2021.2.3	MacIntel	59.97361161						0	39	39	39	1
m	1	0.8335						MODIVO	np	6	0	monitoring	0	nonparola	2	ong	0	no	MI20F9	20	F	2021-10-09_18h44.29.649	THAI_DOC	2021.2.3	MacIntel	59.97361161						0	40	40	40	1
z	1	0.7854						RADURA	p	6	9	monitoring	0	parola	1	ong	0	no	MI20F9	20	F	2021-10-09_18h44.29.649	THAI_DOC	2021.2.3	MacIntel	59.97361161						0	41	41	41	1
m	1	1.0648						TUANTO	np	6	0	monitoring	250	nonparola	2	ong	0	no	MI20F9	20	F	2021-10-09_18h44.29.649	THAI_DOC	2021.2.3	MacIntel	59.97361161						0	42	42	42	1
z	1	0.85						PICCONE	p	7	11	monitoring	0	parola	1	ong	0	no	MI20F9	20	F	2021-10-09_18h44.29.649	THAI_DOC	2021.2.3	MacIntel	59.97361161						0	43	43	43	1
m	1	0.8364						LACREME	np	7	0	monitoring	250	nonparola	2	ong	0	no	MI20F9	20	F	2021-10-09_18h44.29.649	THAI_DOC	2021.2.3	MacIntel	59.97361161						0	44	44	44	1
m	1	0.8013						DILITTA	np	7	0	monitoring	500	nonparola	2	ong	0	no	MI20F9	20	F	2021-10-09_18h44.29.649	THAI_DOC	2021.2.3	MacIntel	59.97361161						0	45	45	45	1
l	1	0.9713						TOMANTE	np	7	0	monitoring	0	l	2	pmcue	0	no	MI20F9	20	F	2021-10-09_18h44.29.649	THAI_DOC	2021.2.3	MacIntel	59.97361161						0	46	46	46	1
z	1	0.6994						OTTONE	p	6	17	monitoring	500	parola	1	ong	0	no	MI20F9	20	F	2021-10-09_18h44.29.649	THAI_DOC	2021.2.3	MacIntel	59.97361161						0	47	47	47	1
z	1	1.4675						GAZEBO	p	6	8	monitoring	0	parola	1	ong	0	no	MI20F9	20	F	2021-10-09_18h44.29.649	THAI_DOC	2021.2.3	MacIntel	59.97361161						0	48	48	48	1
m	1	0.7335						NENICO	np	6	0	monitoring	250	nonparola	2	ong	0	no	MI20F9	20	F	2021-10-09_18h44.29.649	THAI_DOC	2021.2.3	MacIntel	59.97361161						0	49	49	49	1
z	1	0.7505						ARPIONE	p	7	12	monitoring	250	parola	1	ong	0	no	MI20F9	20	F	2021-10-09_18h44.29.649	THAI_DOC	2021.2.3	MacIntel	59.97361161						0	50	50	50	1
m	1	0.7358						VANIGIA	np	7	0	monitoring	500	nonparola	2	ong	0	no	MI20F9	20	F	2021-10-09_18h44.29.649	THAI_DOC	2021.2.3	MacIntel	59.97361161						0	51	51	51	1
m	1	0.871						EBLISSE	np	7	0	monitoring	0	nonparola	2	ong	0	no	MI20F9	20	F	2021-10-09_18h44.29.649	THAI_DOC	2021.2.3	MacIntel	59.97361161						0	52	52	52	1
z	1	1.1868						CARTINA	p	7	13	monitoring	250	parola	1	ong	0	no	MI20F9	20	F	2021-10-09_18h44.29.649	THAI_DOC	2021.2.3	MacIntel	59.97361161						0	53	53	53	1
m	1	0.8019						TECITA	np	6	0	monitoring	500	nonparola	2	ong	0	no	MI20F9	20	F	2021-10-09_18h44.29.649	THAI_DOC	2021.2.3	MacIntel	59.97361161						0	54	54	54	1
z	1	0.8527						FELINO	p	6	9	monitoring	500	parola	1	ong	0	no	MI20F9	20	F	2021-10-09_18h44.29.649	THAI_DOC	2021.2.3	MacIntel	59.97361161						0	55	55	55	1
m	1	0.9668						GINEVRO	np	7	0	monitoring	250	nonparola	2	ong	0	no	MI20F9	20	F	2021-10-09_18h44.29.649	THAI_DOC	2021.2.3	MacIntel	59.97361161						0	56	56	56	1
m	1	0.7033						ELANCO	np	6	0	monitoring	250	nonparola	2	ong	0	no	MI20F9	20	F	2021-10-09_18h44.29.649	THAI_DOC	2021.2.3	MacIntel	59.97361161						0	57	57	57	1
z	1	0.584						BIDONE	p	6	13	monitoring	0	parola	1	ong	0	no	MI20F9	20	F	2021-10-09_18h44.29.649	THAI_DOC	2021.2.3	MacIntel	59.97361161						0	58	58	58	1
z	1	0.7529						LEMURE	p	6	3	monitoring	500	parola	1	ong	0	no	MI20F9	20	F	2021-10-09_18h44.29.649	THAI_DOC	2021.2.3	MacIntel	59.97361161						0	59	59	59	1
l	1	0.9337						SAGOMA	p	6	0	monitoring	250	l	1	pmcue	0	no	MI20F9	20	F	2021-10-09_18h44.29.649	THAI_DOC	2021.2.3	MacIntel	59.97361161						0	60	60	60	1
z	1	0.6993						REPERTO	p	7	7	monitoring	0	parola	1	ong	0	no	MI20F9	20	F	2021-10-09_18h44.29.649	THAI_DOC	2021.2.3	MacIntel	59.97361161						0	61	61	61	1
m	1	0.8883						MIDULLO	np	7	0	monitoring	250	nonparola	2	ong	0	no	MI20F9	20	F	2021-10-09_18h44.29.649	THAI_DOC	2021.2.3	MacIntel	59.97361161						0	62	62	62	1
m	1	0.9165						DANNOLA	np	7	0	monitoring	500	nonparola	2	ong	0	no	MI20F9	20	F	2021-10-09_18h44.29.649	THAI_DOC	2021.2.3	MacIntel	59.97361161						0	63	63	63	1
z	1	0.5996						ORFANO	p	6	9	monitoring	500	parola	1	ong	0	no	MI20F9	20	F	2021-10-09_18h44.29.649	THAI_DOC	2021.2.3	MacIntel	59.97361161						0	64	64	64	1
m	1	1.1049						BANENA	np	6	0	monitoring	250	nonparola	2	ong	0	no	MI20F9	20	F	2021-10-09_18h44.29.649	THAI_DOC	2021.2.3	MacIntel	59.97361161						0	65	65	65	1
m	1	0.8005						FERPATA	np	7	0	monitoring	0	nonparola	2	ong	0	no	MI20F9	20	F	2021-10-09_18h44.29.649	THAI_DOC	2021.2.3	MacIntel	59.97361161						0	66	66	66	1
z	1	1.1172						NEURONE	p	7	11	monitoring	250	parola	1	ong	0	no	MI20F9	20	F	2021-10-09_18h44.29.649	THAI_DOC	2021.2.3	MacIntel	59.97361161						0	67	67	67	1
m	1	0.9821						LATTERA	np	7	0	monitoring	500	nonparola	2	ong	0	no	MI20F9	20	F	2021-10-09_18h44.29.649	THAI_DOC	2021.2.3	MacIntel	59.97361161						0	68	68	68	1
m	1	0.7875						GESIONE	np	7	0	monitoring	500	nonparola	2	ong	0	no	MI20F9	20	F	2021-10-09_18h44.29.649	THAI_DOC	2021.2.3	MacIntel	59.97361161						0	69	69	69	1
z	1	0.7996						PEDANA	p	6	18	monitoring	500	parola	1	ong	0	no	MI20F9	20	F	2021-10-09_18h44.29.649	THAI_DOC	2021.2.3	MacIntel	59.97361161						0	70	70	70	1
l	1	1.0496						MACIATA	np	7	0	monitoring	500	l	2	pmcue	0	no	MI20F9	20	F	2021-10-09_18h44.29.649	THAI_DOC	2021.2.3	MacIntel	59.97361161						0	71	71	71	1
m	1	1.0711						FIOLINO	np	7	0	monitoring	250	nonparola	2	ong	0	no	MI20F9	20	F	2021-10-09_18h44.29.649	THAI_DOC	2021.2.3	MacIntel	59.97361161						0	72	72	72	1
z	1	1.0371						INGORGO	p	7	16	monitoring	0	parola	1	ong	0	no	MI20F9	20	F	2021-10-09_18h44.29.649	THAI_DOC	2021.2.3	MacIntel	59.97361161						0	73	73	73	1
m	1	0.8503						IMPORO	np	6	0	monitoring	250	nonparola	2	ong	0	no	MI20F9	20	F	2021-10-09_18h44.29.649	THAI_DOC	2021.2.3	MacIntel	59.97361161						0	74	74	74	1
z	1	1.1351						NOBILE	p	6	29	monitoring	500	parola	1	ong	0	no	MI20F9	20	F	2021-10-09_18h44.29.649	THAI_DOC	2021.2.3	MacIntel	59.97361161						0	75	75	75	1
z	1	0.7942						MINIERA	p	7	19	monitoring	500	parola	1	ong	0	no	MI20F9	20	F	2021-10-09_18h44.29.649	THAI_DOC	2021.2.3	MacIntel	59.97361161						0	76	76	76	1
m	1	0.9365						ALLARVE	np	7	0	monitoring	500	nonparola	2	ong	0	no	MI20F9	20	F	2021-10-09_18h44.29.649	THAI_DOC	2021.2.3	MacIntel	59.97361161						0	77	77	77	1
m	1	0.8329						DIBANO	np	6	0	monitoring	250	nonparola	2	ong	0	no	MI20F9	20	F	2021-10-09_18h44.29.649	THAI_DOC	2021.2.3	MacIntel	59.97361161						0	78	78	78	1
z	1	0.8022						FAGOTTO	p	7	7	monitoring	0	parola	1	ong	0	no	MI20F9	20	F	2021-10-09_18h44.29.649	THAI_DOC	2021.2.3	MacIntel	59.97361161						0	79	79	79	1
z	1	1.354						PALUDE	p	6	13	monitoring	0	parola	1	ong	0	no	MI20F9	20	F	2021-10-09_18h44.29.649	THAI_DOC	2021.2.3	MacIntel	59.97361161						0	80	80	80	1
m	1	1.1874						MUDINO	np	6	0	monitoring	500	nonparola	2	ong	0	no	MI20F9	20	F	2021-10-09_18h44.29.649	THAI_DOC	2021.2.3	MacIntel	59.97361161						0	81	81	81	1
m	1	0.6642						ESTEBA	np	6	0	monitoring	500	nonparola	2	ong	0	no	MI20F9	20	F	2021-10-09_18h44.29.649	THAI_DOC	2021.2.3	MacIntel	59.97361161						0	82	82	82	1
l	1	0.9332						MANTIDE	p	7	9	monitoring	250	l	1	pmcue	0	no	MI20F9	20	F	2021-10-09_18h44.29.649	THAI_DOC	2021.2.3	MacIntel	59.97361161						0	83	83	83	1
z	1	1.5001						UVETTA	p	6	11	monitoring	500	parola	1	ong	0	no	MI20F9	20	F	2021-10-09_18h44.29.649	THAI_DOC	2021.2.3	MacIntel	59.97361161						0	84	84	84	1
z	1	0.6838						ESILIO	p	6	41	monitoring	250	parola	1	ong	0	no	MI20F9	20	F	2021-10-09_18h44.29.649	THAI_DOC	2021.2.3	MacIntel	59.97361161						0	85	85	85	1
m	1	0.9684						RECRUTA	np	7	0	monitoring	500	nonparola	2	ong	0	no	MI20F9	20	F	2021-10-09_18h44.29.649	THAI_DOC	2021.2.3	MacIntel	59.97361161						0	86	86	86	1
z	1	0.7839						TIMONE	p	7	31	monitoring	250	parola	1	ong	0	no	MI20F9	20	F	2021-10-09_18h44.29.649	THAI_DOC	2021.2.3	MacIntel	59.97361161						0	87	87	87	1
z	1	0.5995						CAVOLO	p	6	13	monitoring	0	parola	1	ong	0	no	MI20F9	20	F	2021-10-09_18h44.29.649	THAI_DOC	2021.2.3	MacIntel	59.97361161						0	88	88	88	1
m	1	0.7183						NOTTARE	np	7	0	monitoring	500	nonparola	2	ong	0	no	MI20F9	20	F	2021-10-09_18h44.29.649	THAI_DOC	2021.2.3	MacIntel	59.97361161						0	89	89	89	1
z	1	0.9333						LICHENE	p	7	7	monitoring	0	parola	1	ong	0	no	MI20F9	20	F	2021-10-09_18h44.29.649	THAI_DOC	2021.2.3	MacIntel	59.97361161						0	90	90	90	1
m	1	0.7025						PUSTINO	np	7	0	monitoring	500	nonparola	2	ong	0	no	MI20F9	20	F	2021-10-09_18h44.29.649	THAI_DOC	2021.2.3	MacIntel	59.97361161						0	91	91	91	1
z	1	0.7499						MULINO	p	6	7	monitoring	0	parola	1	ong	0	no	MI20F9	20	F	2021-10-09_18h44.29.649	THAI_DOC	2021.2.3	MacIntel	59.97361161						0	92	92	92	1
m	1	0.6667						VAROLO	np	6	0	monitoring	0	nonparola	2	ong	0	no	MI20F9	20	F	2021-10-09_18h44.29.649	THAI_DOC	2021.2.3	MacIntel	59.97361161						0	93	93	93	1
z	0	0.7157						ENIGMA	p	6	9	monitoring	500	l	1	pmcue	0	no	MI20F9	20	F	2021-10-09_18h44.29.649	THAI_DOC	2021.2.3	MacIntel	59.97361161						0	94	94	94	1
z	1	0.7845						NARICE	p	6	15	monitoring	250	parola	1	ong	0	no	MI20F9	20	F	2021-10-09_18h44.29.649	THAI_DOC	2021.2.3	MacIntel	59.97361161						0	95	95	95	1
m	1	0.8208						CAVIDE	np	6	0	monitoring	500	nonparola	2	ong	0	no	MI20F9	20	F	2021-10-09_18h44.29.649	THAI_DOC	2021.2.3	MacIntel	59.97361161						0	96	96	96	1
m	1	1.2837						VOLACE	np	6	0	monitoring	0	nonparola	2	ong	0	no	MI20F9	20	F	2021-10-09_18h44.29.649	THAI_DOC	2021.2.3	MacIntel	59.97361161						0	97	97	97	1
m	1	1.5504						SADICE	np	6	0	monitoring	0	nonparola	2	ong	0	no	MI20F9	20	F	2021-10-09_18h44.29.649	THAI_DOC	2021.2.3	MacIntel	59.97361161						0	98	98	98	1
z	1	0.6178						VORTICE	p	7	14	monitoring	250	parola	1	ong	0	no	MI20F9	20	F	2021-10-09_18h44.29.649	THAI_DOC	2021.2.3	MacIntel	59.97361161						0	99	99	99	1
																			MI20F9	20	F	2021-10-09_18h44.29.649	THAI_DOC	2021.2.3	MacIntel	59.97361161											y	1	6.5344	n	1	4.5173	y	0	1.5822
