# Supplementary material for: Thinking about it: the impact of COVID-19-related stimuli on prospective memory
Source: PeerJ. 2023 Nov 16;11:e16389. doi: 10.7717/peerj.16389 (PMC10657566; doi:10.7717/peerj.16389)
Supplement: Supplemental Information 4 — The raw data from both the task and the questionnaire. Both folders are divided in the three conditions (COV, DOC, and NEGA) depending on the presented video clip. [file peerj-11-16389-s004.zip › Data/RAW_Data_Task/COV_Version/CN21F29_cov.csv]

trial_key.keys	trial_key.corr	trial_key.rt	trials_loop_practice.thisRepN	trials_loop_practice.thisTrialN	trials_loop_practice.thisN	trials_loop_practice.thisIndex	trials_loop_practice.ran	stimolo	parolanonparola	lunghezza	frequenza	blocco	jitter	rispcorr	StimTrig	stim_type	stimulus_after	underline	ID_Soggetto*	Età*	Sesso	date	expName	psychopyVersion	OS	frameRate	trials_loop_baseline.thisRepN	trials_loop_baseline.thisTrialN	trials_loop_baseline.thisN	trials_loop_baseline.thisIndex	trials_loop_baseline.ran	trials_loop_attention.thisRepN	trials_loop_attention.thisTrialN	trials_loop_attention.thisN	trials_loop_attention.thisIndex	trials_loop_attention.ran	emotional1_key.keys	emotional1_key.corr	emotional1_key.rt	emotional2_key.keys	emotional2_key.corr	emotional2_key.rt	emotional3_key.keys	emotional3_key.corr	emotional3_key.rt
m	1	0.7509	0	0	0	0	1	ARANCIA	p	7	31	practice	500	parola	1	ong	0	no	CN21F29	21	F	2021-10-29_18h15.31.663	THAI_COV	2021.2.3	Win32	59.07372401
m	0	1.2715	0	1	1	1	1	RECINA	np	6	0	practice	500	nonparola	2	ong	0	no	CN21F29	21	F	2021-10-29_18h15.31.663	THAI_COV	2021.2.3	Win32	59.07372401
z	1	1.6718	0	2	2	2	1	TUCCANA	np	7	0	practice	250	nonparola	2	ong	0	no	CN21F29	21	F	2021-10-29_18h15.31.663	THAI_COV	2021.2.3	Win32	59.07372401
m	1	0.701	0	3	3	3	1	PETTINE	p	7	1	practice	0	parola	1	ong	0	no	CN21F29	21	F	2021-10-29_18h15.31.663	THAI_COV	2021.2.3	Win32	59.07372401
z	1	1.3436	0	4	4	4	1	INFITO	np	6	0	practice	500	nonparola	2	ong	0	no	CN21F29	21	F	2021-10-29_18h15.31.663	THAI_COV	2021.2.3	Win32	59.07372401
m	1	0.6793	0	5	5	5	1	GIUDICE	p	7	374	practice	500	parola	1	ong	0	no	CN21F29	21	F	2021-10-29_18h15.31.663	THAI_COV	2021.2.3	Win32	59.07372401
m	1	0.8282	0	6	6	6	1	VOLANTE	p	7	89	practice	0	parola	1	ong	0	no	CN21F29	21	F	2021-10-29_18h15.31.663	THAI_COV	2021.2.3	Win32	59.07372401
z	1	1.3121	0	7	7	7	1	CUBELA	np	6	0	practice	250	nonparola	2	ong	0	no	CN21F29	21	F	2021-10-29_18h15.31.663	THAI_COV	2021.2.3	Win32	59.07372401
	0		0	8	8	8	1	LUGGINE	np	7	0	practice	0	nonparola	2	ong	0	no	CN21F29	21	F	2021-10-29_18h15.31.663	THAI_COV	2021.2.3	Win32	59.07372401
m	1	0.6042	0	9	9	9	1	DISEGNO	p	7	201	practice	0	parola	1	ong	0	no	CN21F29	21	F	2021-10-29_18h15.31.663	THAI_COV	2021.2.3	Win32	59.07372401
m	1	0.6954						RELITTO	p	7	8	baseline	500	parola	1	ong	0	no	CN21F29	21	F	2021-10-29_18h15.31.663	THAI_COV	2021.2.3	Win32	59.07372401	0	0	0	0	1
m	1	1.1295						GERANIO	p	7	12	baseline	250	parola	1	ong	0	no	CN21F29	21	F	2021-10-29_18h15.31.663	THAI_COV	2021.2.3	Win32	59.07372401	0	1	1	1	1
z	1	1.2657						VANANGA	np	7	0	baseline	0	nonparola	2	ong	0	no	CN21F29	21	F	2021-10-29_18h15.31.663	THAI_COV	2021.2.3	Win32	59.07372401	0	2	2	2	1
m	1	0.6637						NATICA	p	6	5	baseline	250	parola	1	ong	0	no	CN21F29	21	F	2021-10-29_18h15.31.663	THAI_COV	2021.2.3	Win32	59.07372401	0	3	3	3	1
z	1	1.2635						USTELLO	np	7	0	baseline	500	nonparola	2	ong	0	no	CN21F29	21	F	2021-10-29_18h15.31.663	THAI_COV	2021.2.3	Win32	59.07372401	0	4	4	4	1
m	1	0.5928						METANO	p	6	17	baseline	250	parola	1	ong	0	no	CN21F29	21	F	2021-10-29_18h15.31.663	THAI_COV	2021.2.3	Win32	59.07372401	0	5	5	5	1
z	1	1.4883						FIURIA	np	6	0	baseline	500	nonparola	2	ong	0	no	CN21F29	21	F	2021-10-29_18h15.31.663	THAI_COV	2021.2.3	Win32	59.07372401	0	6	6	6	1
m	1	0.8177						SUGHERO	p	7	5	baseline	250	parola	1	ong	0	no	CN21F29	21	F	2021-10-29_18h15.31.663	THAI_COV	2021.2.3	Win32	59.07372401	0	7	7	7	1
z	1	1.3516						PIROTA	np	6	0	baseline	250	nonparola	2	ong	0	no	CN21F29	21	F	2021-10-29_18h15.31.663	THAI_COV	2021.2.3	Win32	59.07372401	0	8	8	8	1
z	1	0.9996						BAMBORA	np	7	0	baseline	0	nonparola	2	ong	0	no	CN21F29	21	F	2021-10-29_18h15.31.663	THAI_COV	2021.2.3	Win32	59.07372401	0	9	9	9	1
m	1	0.547						PETALO	p	6	27	baseline	250	parola	1	ong	0	no	CN21F29	21	F	2021-10-29_18h15.31.663	THAI_COV	2021.2.3	Win32	59.07372401	0	10	10	10	1
m	1	0.8041						ELMETTO	p	7	5	baseline	0	parola	1	ong	0	no	CN21F29	21	F	2021-10-29_18h15.31.663	THAI_COV	2021.2.3	Win32	59.07372401	0	11	11	11	1
z	1	0.9454						DOBILE	np	6	0	baseline	250	nonparola	2	ong	0	no	CN21F29	21	F	2021-10-29_18h15.31.663	THAI_COV	2021.2.3	Win32	59.07372401	0	12	12	12	1
m	1	0.669						BAVERO	p	6	7	baseline	0	parola	1	ong	0	no	CN21F29	21	F	2021-10-29_18h15.31.663	THAI_COV	2021.2.3	Win32	59.07372401	0	13	13	13	1
m	1	0.7129						VALENZA	p	7	10	baseline	500	parola	1	ong	0	no	CN21F29	21	F	2021-10-29_18h15.31.663	THAI_COV	2021.2.3	Win32	59.07372401	0	14	14	14	1
z	1	0.8606						ORDONE	np	6	0	baseline	250	nonparola	2	ong	0	no	CN21F29	21	F	2021-10-29_18h15.31.663	THAI_COV	2021.2.3	Win32	59.07372401	0	15	15	15	1
z	1	1.4576						TERPONE	np	7	0	baseline	250	nonparola	2	ong	0	no	CN21F29	21	F	2021-10-29_18h15.31.663	THAI_COV	2021.2.3	Win32	59.07372401	0	16	16	16	1
m	1	0.6742						INCHINO	p	7	10	baseline	250	parola	1	ong	0	no	CN21F29	21	F	2021-10-29_18h15.31.663	THAI_COV	2021.2.3	Win32	59.07372401	0	17	17	17	1
m	1	0.6566						ETTARO	p	6	31	baseline	0	parola	1	ong	0	no	CN21F29	21	F	2021-10-29_18h15.31.663	THAI_COV	2021.2.3	Win32	59.07372401	0	18	18	18	1
z	1	0.9089						LUVACA	np	6	0	baseline	250	nonparola	2	ong	0	no	CN21F29	21	F	2021-10-29_18h15.31.663	THAI_COV	2021.2.3	Win32	59.07372401	0	19	19	19	1
m	1	0.5122						DUETTO	p	6	23	baseline	500	parola	1	ong	0	no	CN21F29	21	F	2021-10-29_18h15.31.663	THAI_COV	2021.2.3	Win32	59.07372401	0	20	20	20	1
z	1	0.8462						PUPILE	np	6	0	baseline	250	nonparola	2	ong	0	no	CN21F29	21	F	2021-10-29_18h15.31.663	THAI_COV	2021.2.3	Win32	59.07372401	0	21	21	21	1
z	1	0.9814						STOVACO	np	7	0	baseline	0	nonparola	2	ong	0	no	CN21F29	21	F	2021-10-29_18h15.31.663	THAI_COV	2021.2.3	Win32	59.07372401	0	22	22	22	1
m	1	0.6435						BARILE	p	6	7	baseline	500	parola	1	ong	0	no	CN21F29	21	F	2021-10-29_18h15.31.663	THAI_COV	2021.2.3	Win32	59.07372401	0	23	23	23	1
z	1	1.4266						RANAIO	np	6	0	baseline	250	nonparola	2	ong	0	no	CN21F29	21	F	2021-10-29_18h15.31.663	THAI_COV	2021.2.3	Win32	59.07372401	0	24	24	24	1
m	1	0.6504						CAVERNA	p	7	14	baseline	250	parola	1	ong	0	no	CN21F29	21	F	2021-10-29_18h15.31.663	THAI_COV	2021.2.3	Win32	59.07372401	0	25	25	25	1
z	1	0.7345						ROTOIA	np	7	0	baseline	500	nonparola	2	ong	0	no	CN21F29	21	F	2021-10-29_18h15.31.663	THAI_COV	2021.2.3	Win32	59.07372401	0	26	26	26	1
m	1	0.634						ALTURA	p	6	8	baseline	500	parola	1	ong	0	no	CN21F29	21	F	2021-10-29_18h15.31.663	THAI_COV	2021.2.3	Win32	59.07372401	0	27	27	27	1
m	1	0.6628						DIPINTO	p	7	21	baseline	0	parola	1	ong	0	no	CN21F29	21	F	2021-10-29_18h15.31.663	THAI_COV	2021.2.3	Win32	59.07372401	0	28	28	28	1
m	1	0.6274						LEGUME	p	6	11	baseline	250	parola	1	ong	0	no	CN21F29	21	F	2021-10-29_18h15.31.663	THAI_COV	2021.2.3	Win32	59.07372401	0	29	29	29	1
z	1	0.8145						FEDINO	np	6	0	baseline	500	nonparola	2	ong	0	no	CN21F29	21	F	2021-10-29_18h15.31.663	THAI_COV	2021.2.3	Win32	59.07372401	0	30	30	30	1
m	1	0.6126						MENSOLA	p	7	7	baseline	0	parola	1	ong	0	no	CN21F29	21	F	2021-10-29_18h15.31.663	THAI_COV	2021.2.3	Win32	59.07372401	0	31	31	31	1
m	0	1.2644						ALCUME	np	6	0	baseline	500	nonparola	2	ong	0	no	CN21F29	21	F	2021-10-29_18h15.31.663	THAI_COV	2021.2.3	Win32	59.07372401	0	32	32	32	1
m	1	0.6128						INNESTO	p	6	13	baseline	0	parola	1	ong	0	no	CN21F29	21	F	2021-10-29_18h15.31.663	THAI_COV	2021.2.3	Win32	59.07372401	0	33	33	33	1
z	1	0.9003						LAVENDA	np	7	0	baseline	0	nonparola	2	ong	0	no	CN21F29	21	F	2021-10-29_18h15.31.663	THAI_COV	2021.2.3	Win32	59.07372401	0	34	34	34	1
z	0	1.8654						SLAVINA	p	7	5	baseline	500	parola	1	ong	0	no	CN21F29	21	F	2021-10-29_18h15.31.663	THAI_COV	2021.2.3	Win32	59.07372401	0	35	35	35	1
m	1	0.5537						ORMONE	p	6	6	baseline	500	parola	1	ong	0	no	CN21F29	21	F	2021-10-29_18h15.31.663	THAI_COV	2021.2.3	Win32	59.07372401	0	36	36	36	1
z	1	1.0338						UMIONE	np	6	0	baseline	0	nonparola	2	ong	0	no	CN21F29	21	F	2021-10-29_18h15.31.663	THAI_COV	2021.2.3	Win32	59.07372401	0	37	37	37	1
m	1	0.5648						SALAME	p	6	14	baseline	0	parola	1	ong	0	no	CN21F29	21	F	2021-10-29_18h15.31.663	THAI_COV	2021.2.3	Win32	59.07372401	0	38	38	38	1
z	1	1.6618						GANDOLA	np	7	0	baseline	500	nonparola	2	ong	0	no	CN21F29	21	F	2021-10-29_18h15.31.663	THAI_COV	2021.2.3	Win32	59.07372401	0	39	39	39	1
z	1	1.0905						DIGEGNO	np	7	0	baseline	500	nonparola	2	ong	0	no	CN21F29	21	F	2021-10-29_18h15.31.663	THAI_COV	2021.2.3	Win32	59.07372401	0	40	40	40	1
z	1	1.3596						BACRECA	np	7	0	baseline	0	nonparola	2	ong	0	no	CN21F29	21	F	2021-10-29_18h15.31.663	THAI_COV	2021.2.3	Win32	59.07372401	0	41	41	41	1
	0							RUDERE	p	6	8	baseline	250	parola	1	ong	0	no	CN21F29	21	F	2021-10-29_18h15.31.663	THAI_COV	2021.2.3	Win32	59.07372401	0	42	42	42	1
z	1	-2.0244						OSCITE	np	6	0	baseline	250	nonparola	2	ong	0	no	CN21F29	21	F	2021-10-29_18h15.31.663	THAI_COV	2021.2.3	Win32	59.07372401	0	43	43	43	1
m	1	0.876						NETTARE	p	7	14	baseline	500	parola	1	ong	0	no	CN21F29	21	F	2021-10-29_18h15.31.663	THAI_COV	2021.2.3	Win32	59.07372401	0	44	44	44	1
z	1	0.9175						PENTERA	np	7	0	baseline	0	nonparola	2	ong	0	no	CN21F29	21	F	2021-10-29_18h15.31.663	THAI_COV	2021.2.3	Win32	59.07372401	0	45	45	45	1
z	1	0.7167						NEBOZIO	np	7	0	baseline	250	nonparola	2	ong	0	no	CN21F29	21	F	2021-10-29_18h15.31.663	THAI_COV	2021.2.3	Win32	59.07372401	0	46	46	46	1
m	1	0.6169						ZATTERA	p	7	14	baseline	500	parola	1	ong	0	no	CN21F29	21	F	2021-10-29_18h15.31.663	THAI_COV	2021.2.3	Win32	59.07372401	0	47	47	47	1
m	1	0.6874						LAMIERA	p	7	11	baseline	500	parola	1	ong	0	no	CN21F29	21	F	2021-10-29_18h15.31.663	THAI_COV	2021.2.3	Win32	59.07372401	0	48	48	48	1
z	1	0.7159						CULINA	np	6	0	baseline	500	nonparola	2	ong	0	no	CN21F29	21	F	2021-10-29_18h15.31.663	THAI_COV	2021.2.3	Win32	59.07372401	0	49	49	49	1
m	1	0.574						FALANGE	p	7	9	baseline	250	parola	1	ong	0	no	CN21F29	21	F	2021-10-29_18h15.31.663	THAI_COV	2021.2.3	Win32	59.07372401	0	50	50	50	1
m	1	1.1149						PEDALE	p	6	16	baseline	500	parola	1	ong	0	no	CN21F29	21	F	2021-10-29_18h15.31.663	THAI_COV	2021.2.3	Win32	59.07372401	0	51	51	51	1
z	1	1.0317						METARDO	np	7	0	baseline	500	nonparola	2	ong	0	no	CN21F29	21	F	2021-10-29_18h15.31.663	THAI_COV	2021.2.3	Win32	59.07372401	0	52	52	52	1
m	1	0.9646						EMPORIO	p	7	3	baseline	250	parola	1	ong	0	no	CN21F29	21	F	2021-10-29_18h15.31.663	THAI_COV	2021.2.3	Win32	59.07372401	0	53	53	53	1
z	1	1.7605						TAPORE	np	6	0	baseline	0	nonparola	2	ong	0	no	CN21F29	21	F	2021-10-29_18h15.31.663	THAI_COV	2021.2.3	Win32	59.07372401	0	54	54	54	1
	0							DENTIDE	np	7	0	baseline	250	nonparola	2	ong	0	no	CN21F29	21	F	2021-10-29_18h15.31.663	THAI_COV	2021.2.3	Win32	59.07372401	0	55	55	55	1
m	0	1.4408						SEPERTO	np	7	0	baseline	500	nonparola	2	ong	0	no	CN21F29	21	F	2021-10-29_18h15.31.663	THAI_COV	2021.2.3	Win32	59.07372401	0	56	56	56	1
m	1	0.6639						MUCOSA	p	6	6	baseline	500	parola	1	ong	0	no	CN21F29	21	F	2021-10-29_18h15.31.663	THAI_COV	2021.2.3	Win32	59.07372401	0	57	57	57	1
z	1	1.1792						BECULLA	np	7	0	baseline	250	nonparola	2	ong	0	no	CN21F29	21	F	2021-10-29_18h15.31.663	THAI_COV	2021.2.3	Win32	59.07372401	0	58	58	58	1
m	1	0.6834						FUCINA	p	6	8	baseline	250	parola	1	ong	0	no	CN21F29	21	F	2021-10-29_18h15.31.663	THAI_COV	2021.2.3	Win32	59.07372401	0	59	59	59	1
m	1	1.054						ECLISSI	p	7	5	baseline	0	parola	1	ong	0	no	CN21F29	21	F	2021-10-29_18h15.31.663	THAI_COV	2021.2.3	Win32	59.07372401	0	60	60	60	1
m	1	1.1196						TROFEO	p	6	23	baseline	250	parola	1	ong	0	no	CN21F29	21	F	2021-10-29_18h15.31.663	THAI_COV	2021.2.3	Win32	59.07372401	0	61	61	61	1
m	1	0.5549						ROTTAME	p	7	7	baseline	0	parola	1	ong	0	no	CN21F29	21	F	2021-10-29_18h15.31.663	THAI_COV	2021.2.3	Win32	59.07372401	0	62	62	62	1
z	1	0.8487						MENDOLO	np	7	0	baseline	500	nonparola	2	ong	0	no	CN21F29	21	F	2021-10-29_18h15.31.663	THAI_COV	2021.2.3	Win32	59.07372401	0	63	63	63	1
z	1	0.9808						ARSINE	np	6	0	baseline	250	nonparola	2	ong	0	no	CN21F29	21	F	2021-10-29_18h15.31.663	THAI_COV	2021.2.3	Win32	59.07372401	0	64	64	64	1
m	1	0.5707						TISANA	p	6	7	baseline	0	parola	1	ong	0	no	CN21F29	21	F	2021-10-29_18h15.31.663	THAI_COV	2021.2.3	Win32	59.07372401	0	65	65	65	1
z	1	1.3998						ORLINO	np	6	0	baseline	0	nonparola	2	ong	0	no	CN21F29	21	F	2021-10-29_18h15.31.663	THAI_COV	2021.2.3	Win32	59.07372401	0	66	66	66	1
m	1	0.6509						ARINGA	p	6	9	baseline	500	parola	1	ong	0	no	CN21F29	21	F	2021-10-29_18h15.31.663	THAI_COV	2021.2.3	Win32	59.07372401	0	67	67	67	1
z	1	0.9848						TENGINE	np	7	0	baseline	0	nonparola	2	ong	0	no	CN21F29	21	F	2021-10-29_18h15.31.663	THAI_COV	2021.2.3	Win32	59.07372401	0	68	68	68	1
m	1	0.5685						ATTICO	p	6	6	baseline	500	parola	1	ong	0	no	CN21F29	21	F	2021-10-29_18h15.31.663	THAI_COV	2021.2.3	Win32	59.07372401	0	69	69	69	1
z	1	1.4137						VENORE	np	6	0	baseline	250	nonparola	2	ong	0	no	CN21F29	21	F	2021-10-29_18h15.31.663	THAI_COV	2021.2.3	Win32	59.07372401	0	70	70	70	1
m	1	0.6624						DARSENA	p	7	9	baseline	0	parola	1	ong	0	no	CN21F29	21	F	2021-10-29_18h15.31.663	THAI_COV	2021.2.3	Win32	59.07372401	0	71	71	71	1
m	0	0.847						ALCIERE	np	7	0	baseline	250	nonparola	2	ong	0	no	CN21F29	21	F	2021-10-29_18h15.31.663	THAI_COV	2021.2.3	Win32	59.07372401	0	72	72	72	1
	0							ENTIMO	np	6	0	baseline	0	nonparola	2	ong	0	no	CN21F29	21	F	2021-10-29_18h15.31.663	THAI_COV	2021.2.3	Win32	59.07372401	0	73	73	73	1
z	0	-2.2625						LIVIDO	p	6	8	baseline	500	parola	1	ong	0	no	CN21F29	21	F	2021-10-29_18h15.31.663	THAI_COV	2021.2.3	Win32	59.07372401	0	74	74	74	1
m	1	0.508						NAUSEA	p	6	15	baseline	0	parola	1	ong	0	no	CN21F29	21	F	2021-10-29_18h15.31.663	THAI_COV	2021.2.3	Win32	59.07372401	0	75	75	75	1
z	1	1.0021						VERCACE	np	7	0	baseline	500	nonparola	2	ong	0	no	CN21F29	21	F	2021-10-29_18h15.31.663	THAI_COV	2021.2.3	Win32	59.07372401	0	76	76	76	1
m	1	0.6081						COFANO	p	6	9	baseline	0	parola	1	ong	0	no	CN21F29	21	F	2021-10-29_18h15.31.663	THAI_COV	2021.2.3	Win32	59.07372401	0	77	77	77	1
z	1	1.0464						USPICIO	np	7	0	baseline	250	nonparola	2	ong	0	no	CN21F29	21	F	2021-10-29_18h15.31.663	THAI_COV	2021.2.3	Win32	59.07372401	0	78	78	78	1
m	1	0.5643						IMBUTO	p	6	9	baseline	0	parola	1	ong	0	no	CN21F29	21	F	2021-10-29_18h15.31.663	THAI_COV	2021.2.3	Win32	59.07372401	0	79	79	79	1
z	1	0.7485						SADIVA	np	6	0	baseline	500	nonparola	2	ong	0	no	CN21F29	21	F	2021-10-29_18h15.31.663	THAI_COV	2021.2.3	Win32	59.07372401	0	80	80	80	1
m	1	0.5341						BOZZOLO	p	7	7	baseline	0	parola	1	ong	0	no	CN21F29	21	F	2021-10-29_18h15.31.663	THAI_COV	2021.2.3	Win32	59.07372401	0	81	81	81	1
z	1	1.053						OMPICCIO	np	7	0	baseline	0	nonparola	2	ong	0	no	CN21F29	21	F	2021-10-29_18h15.31.663	THAI_COV	2021.2.3	Win32	59.07372401	0	82	82	82	1
z	1	1.017						LIMPONE	np	7	0	baseline	500	nonparola	2	ong	0	no	CN21F29	21	F	2021-10-29_18h15.31.663	THAI_COV	2021.2.3	Win32	59.07372401	0	83	83	83	1
z	1	1.4498						NARCICO	np	7	0	baseline	250	nonparola	2	ong	0	no	CN21F29	21	F	2021-10-29_18h15.31.663	THAI_COV	2021.2.3	Win32	59.07372401	0	84	84	84	1
m	1	0.5674						PASCOLO	p	7	7	baseline	0	parola	1	ong	0	no	CN21F29	21	F	2021-10-29_18h15.31.663	THAI_COV	2021.2.3	Win32	59.07372401	0	85	85	85	1
z	1	1.1519						INSOGNA	np	7	0	baseline	250	nonparola	2	ong	0	no	CN21F29	21	F	2021-10-29_18h15.31.663	THAI_COV	2021.2.3	Win32	59.07372401	0	86	86	86	1
m	1	0.8315						PATINA	p	6	14	baseline	250	parola	1	ong	0	no	CN21F29	21	F	2021-10-29_18h15.31.663	THAI_COV	2021.2.3	Win32	59.07372401	0	87	87	87	1
z	1	0.7153						ADOLTO	np	7	0	baseline	0	nonparola	2	ong	0	no	CN21F29	21	F	2021-10-29_18h15.31.663	THAI_COV	2021.2.3	Win32	59.07372401	0	88	88	88	1
m	1	0.6684						UTENTE	p	6	34	baseline	0	parola	1	ong	0	no	CN21F29	21	F	2021-10-29_18h15.31.663	THAI_COV	2021.2.3	Win32	59.07372401	0	89	89	89	1
z	1	0.7566						CIPELLA	np	7	0	baseline	500	nonparola	2	ong	0	no	CN21F29	21	F	2021-10-29_18h15.31.663	THAI_COV	2021.2.3	Win32	59.07372401	0	90	90	90	1
m	1	0.6588						GINEPRO	p	7	10	baseline	0	parola	1	ong	0	no	CN21F29	21	F	2021-10-29_18h15.31.663	THAI_COV	2021.2.3	Win32	59.07372401	0	91	91	91	1
z	1	1.1429						NONATO	np	6	0	baseline	500	nonparola	2	ong	0	no	CN21F29	21	F	2021-10-29_18h15.31.663	THAI_COV	2021.2.3	Win32	59.07372401	0	92	92	92	1
m	1	0.5351						CALICE	p	6	10	baseline	0	parola	1	ong	0	no	CN21F29	21	F	2021-10-29_18h15.31.663	THAI_COV	2021.2.3	Win32	59.07372401	0	93	93	93	1
m	1	0.6558						TORACE	p	6	31	baseline	250	parola	1	ong	0	no	CN21F29	21	F	2021-10-29_18h15.31.663	THAI_COV	2021.2.3	Win32	59.07372401	0	94	94	94	1
m	1	1.5185						REDINE	p	6	8	baseline	500	parola	1	ong	0	no	CN21F29	21	F	2021-10-29_18h15.31.663	THAI_COV	2021.2.3	Win32	59.07372401	0	95	95	95	1
m	1	0.709						GOMITO	p	6	35	baseline	0	parola	1	ong	0	no	CN21F29	21	F	2021-10-29_18h15.31.663	THAI_COV	2021.2.3	Win32	59.07372401	0	96	96	96	1
z	1	1.1657						INGENSO	np	7	0	baseline	500	nonparola	2	ong	0	no	CN21F29	21	F	2021-10-29_18h15.31.663	THAI_COV	2021.2.3	Win32	59.07372401	0	97	97	97	1
z	1	0.8657						COVALLO	np	7	0	baseline	250	nonparola	2	ong	0	no	CN21F29	21	F	2021-10-29_18h15.31.663	THAI_COV	2021.2.3	Win32	59.07372401	0	98	98	98	1
m	1	0.6353						MONACO	p	6	24	baseline	250	parola	1	ong	0	no	CN21F29	21	F	2021-10-29_18h15.31.663	THAI_COV	2021.2.3	Win32	59.07372401	0	99	99	99	1
m	1	1.0776						DILUVIO	p	7	34	monitoring	0	parola	1	ong	0	no	CN21F29	21	F	2021-10-29_18h15.31.663	THAI_COV	2021.2.3	Win32	59.07372401						0	0	0	0	1
z	1	0.7526						PADATO	np	6	0	monitoring	250	nonparola	2	ong	0	no	CN21F29	21	F	2021-10-29_18h15.31.663	THAI_COV	2021.2.3	Win32	59.07372401						0	1	1	1	1
m	1	0.5969						STIVALE	p	7	10	monitoring	0	parola	1	ong	0	no	CN21F29	21	F	2021-10-29_18h15.31.663	THAI_COV	2021.2.3	Win32	59.07372401						0	2	2	2	1
z	1	1.2842						BAMMINO	np	7	0	monitoring	0	nonparola	2	ong	0	no	CN21F29	21	F	2021-10-29_18h15.31.663	THAI_COV	2021.2.3	Win32	59.07372401						0	3	3	3	1
z	1	0.9211						NUDOLA	np	6	0	monitoring	250	nonparola	2	ong	0	no	CN21F29	21	F	2021-10-29_18h15.31.663	THAI_COV	2021.2.3	Win32	59.07372401						0	4	4	4	1
m	1	1.4048						ZAMPINO	p	7	6	monitoring	500	parola	1	ong	0	no	CN21F29	21	F	2021-10-29_18h15.31.663	THAI_COV	2021.2.3	Win32	59.07372401						0	5	5	5	1
m	1	0.8651						CALDAIA	p	7	12	monitoring	250	parola	1	ong	0	no	CN21F29	21	F	2021-10-29_18h15.31.663	THAI_COV	2021.2.3	Win32	59.07372401						0	6	6	6	1
z	1	0.9792						FULGINE	np	7	0	monitoring	0	nonparola	2	ong	0	no	CN21F29	21	F	2021-10-29_18h15.31.663	THAI_COV	2021.2.3	Win32	59.07372401						0	7	7	7	1
m	1	0.6053						URANIO	p	6	9	monitoring	250	parola	1	ong	0	no	CN21F29	21	F	2021-10-29_18h15.31.663	THAI_COV	2021.2.3	Win32	59.07372401						0	8	8	8	1
z	1	0.7651						APISSO	np	6	0	monitoring	500	nonparola	2	ong	0	no	CN21F29	21	F	2021-10-29_18h15.31.663	THAI_COV	2021.2.3	Win32	59.07372401						0	9	9	9	1
l	1	0.9319						CAGERMA	np	7	0	monitoring	0	l	2	pmcue	0	no	CN21F29	21	F	2021-10-29_18h15.31.663	THAI_COV	2021.2.3	Win32	59.07372401						0	10	10	10	1
m	1	0.6529						TAZZINA	p	7	10	monitoring	250	parola	1	ong	0	no	CN21F29	21	F	2021-10-29_18h15.31.663	THAI_COV	2021.2.3	Win32	59.07372401						0	11	11	11	1
m	1	0.4913						VAPORE	p	6	40	monitoring	0	parola	1	ong	0	no	CN21F29	21	F	2021-10-29_18h15.31.663	THAI_COV	2021.2.3	Win32	59.07372401						0	12	12	12	1
z	1	0.7829						FEDORE	np	6	0	monitoring	250	nonparola	2	ong	0	no	CN21F29	21	F	2021-10-29_18h15.31.663	THAI_COV	2021.2.3	Win32	59.07372401						0	13	13	13	1
m	1	0.8003						MONTONE	p	7	8	monitoring	250	parola	1	ong	0	no	CN21F29	21	F	2021-10-29_18h15.31.663	THAI_COV	2021.2.3	Win32	59.07372401						0	14	14	14	1
z	1	0.8332						CANEZZA	np	7	0	monitoring	0	nonparola	2	ong	0	no	CN21F29	21	F	2021-10-29_18h15.31.663	THAI_COV	2021.2.3	Win32	59.07372401						0	15	15	15	1
z	1	1.2844						RAGINA	np	6	0	monitoring	250	nonparola	2	ong	0	no	CN21F29	21	F	2021-10-29_18h15.31.663	THAI_COV	2021.2.3	Win32	59.07372401						0	16	16	16	1
m	1	0.7376						AGNELLO	p	7	17	monitoring	250	parola	1	ong	0	no	CN21F29	21	F	2021-10-29_18h15.31.663	THAI_COV	2021.2.3	Win32	59.07372401						0	17	17	17	1
z	1	0.8674						PINARIO	np	7	0	monitoring	250	nonparola	2	ong	0	no	CN21F29	21	F	2021-10-29_18h15.31.663	THAI_COV	2021.2.3	Win32	59.07372401						0	18	18	18	1
z	1	1.0999						INDANO	np	6	0	monitoring	500	nonparola	2	ong	0	no	CN21F29	21	F	2021-10-29_18h15.31.663	THAI_COV	2021.2.3	Win32	59.07372401						0	19	19	19	1
m	1	0.8346						BISTURI	p	7	8	monitoring	250	parola	1	ong	0	no	CN21F29	21	F	2021-10-29_18h15.31.663	THAI_COV	2021.2.3	Win32	59.07372401						0	20	20	20	1
z	1	0.9129						SECONTO	np	7	0	monitoring	250	nonparola	2	ong	0	no	CN21F29	21	F	2021-10-29_18h15.31.663	THAI_COV	2021.2.3	Win32	59.07372401						0	21	21	21	1
l	1	0.6759						POMATA	p	6	0	monitoring	500	l	1	pmcue	0	no	CN21F29	21	F	2021-10-29_18h15.31.663	THAI_COV	2021.2.3	Win32	59.07372401						0	22	22	22	1
z	1	0.9509						UMETTA	np	6	0	monitoring	250	nonparola	2	ong	0	no	CN21F29	21	F	2021-10-29_18h15.31.663	THAI_COV	2021.2.3	Win32	59.07372401						0	23	23	23	1
m	1	0.5809						FRUSCIO	p	7	9	monitoring	0	parola	1	ong	0	no	CN21F29	21	F	2021-10-29_18h15.31.663	THAI_COV	2021.2.3	Win32	59.07372401						0	24	24	24	1
m	1	0.6574						ORDIGNO	p	7	15	monitoring	250	parola	1	ong	0	no	CN21F29	21	F	2021-10-29_18h15.31.663	THAI_COV	2021.2.3	Win32	59.07372401						0	25	25	25	1
z	1	0.9972						METALO	np	6	0	monitoring	0	nonparola	2	ong	0	no	CN21F29	21	F	2021-10-29_18h15.31.663	THAI_COV	2021.2.3	Win32	59.07372401						0	26	26	26	1
z	1	1.3459						GAVERA	np	6	0	monitoring	500	nonparola	2	ong	0	no	CN21F29	21	F	2021-10-29_18h15.31.663	THAI_COV	2021.2.3	Win32	59.07372401						0	27	27	27	1
m	1	1.3422						INSERTO	p	7	9	monitoring	0	parola	1	ong	0	no	CN21F29	21	F	2021-10-29_18h15.31.663	THAI_COV	2021.2.3	Win32	59.07372401						0	28	28	28	1
m	1	0.6408						VICARIO	p	7	9	monitoring	500	parola	1	ong	0	no	CN21F29	21	F	2021-10-29_18h15.31.663	THAI_COV	2021.2.3	Win32	59.07372401						0	29	29	29	1
z	1	1.0517						ACENDA	np	6	0	monitoring	0	nonparola	2	ong	0	no	CN21F29	21	F	2021-10-29_18h15.31.663	THAI_COV	2021.2.3	Win32	59.07372401						0	30	30	30	1
m	1	0.767						DECADE	p	6	7	monitoring	0	parola	1	ong	0	no	CN21F29	21	F	2021-10-29_18h15.31.663	THAI_COV	2021.2.3	Win32	59.07372401						0	31	31	31	1
z	1	1.1956						PALETE	np	6	0	monitoring	500	nonparola	2	ong	0	no	CN21F29	21	F	2021-10-29_18h15.31.663	THAI_COV	2021.2.3	Win32	59.07372401						0	32	32	32	1
m	1	0.6481						SENAPE	p	6	17	monitoring	500	parola	1	ong	0	no	CN21F29	21	F	2021-10-29_18h15.31.663	THAI_COV	2021.2.3	Win32	59.07372401						0	33	33	33	1
z	1	1.3011						TENTONO	np	7	0	monitoring	0	nonparola	2	ong	0	no	CN21F29	21	F	2021-10-29_18h15.31.663	THAI_COV	2021.2.3	Win32	59.07372401						0	34	34	34	1
l	1	0.8116						MANICO	p	6	12	monitoring	0	l	1	pmcue	0	no	CN21F29	21	F	2021-10-29_18h15.31.663	THAI_COV	2021.2.3	Win32	59.07372401						0	35	35	35	1
m	1	0.9831						GETTONE	p	7	5	monitoring	250	parola	1	ong	0	no	CN21F29	21	F	2021-10-29_18h15.31.663	THAI_COV	2021.2.3	Win32	59.07372401						0	36	36	36	1
z	1	1.0962						CALERA	np	6	0	monitoring	500	nonparola	2	ong	0	no	CN21F29	21	F	2021-10-29_18h15.31.663	THAI_COV	2021.2.3	Win32	59.07372401						0	37	37	37	1
m	1	0.6179						USTIONE	p	7	20	monitoring	500	parola	1	ong	0	no	CN21F29	21	F	2021-10-29_18h15.31.663	THAI_COV	2021.2.3	Win32	59.07372401						0	38	38	38	1
l	0	0.6686						LEGNAME	p	7	7	monitoring	0	parola	1	ong	0	no	CN21F29	21	F	2021-10-29_18h15.31.663	THAI_COV	2021.2.3	Win32	59.07372401						0	39	39	39	1
z	1	1.064						MODIVO	np	6	0	monitoring	0	nonparola	2	ong	0	no	CN21F29	21	F	2021-10-29_18h15.31.663	THAI_COV	2021.2.3	Win32	59.07372401						0	40	40	40	1
m	1	0.9635						RADURA	p	6	9	monitoring	0	parola	1	ong	0	no	CN21F29	21	F	2021-10-29_18h15.31.663	THAI_COV	2021.2.3	Win32	59.07372401						0	41	41	41	1
z	1	0.93						TUANTO	np	6	0	monitoring	250	nonparola	2	ong	0	no	CN21F29	21	F	2021-10-29_18h15.31.663	THAI_COV	2021.2.3	Win32	59.07372401						0	42	42	42	1
m	1	0.7801						PICCONE	p	7	11	monitoring	0	parola	1	ong	0	no	CN21F29	21	F	2021-10-29_18h15.31.663	THAI_COV	2021.2.3	Win32	59.07372401						0	43	43	43	1
z	1	1.1964						LACREME	np	7	0	monitoring	250	nonparola	2	ong	0	no	CN21F29	21	F	2021-10-29_18h15.31.663	THAI_COV	2021.2.3	Win32	59.07372401						0	44	44	44	1
z	1	1.3213						DILITTA	np	7	0	monitoring	500	nonparola	2	ong	0	no	CN21F29	21	F	2021-10-29_18h15.31.663	THAI_COV	2021.2.3	Win32	59.07372401						0	45	45	45	1
l	1	0.8183						TOMANTE	np	7	0	monitoring	0	l	2	pmcue	0	no	CN21F29	21	F	2021-10-29_18h15.31.663	THAI_COV	2021.2.3	Win32	59.07372401						0	46	46	46	1
m	1	0.6662						OTTONE	p	6	17	monitoring	500	parola	1	ong	0	no	CN21F29	21	F	2021-10-29_18h15.31.663	THAI_COV	2021.2.3	Win32	59.07372401						0	47	47	47	1
m	1	0.9329						GAZEBO	p	6	8	monitoring	0	parola	1	ong	0	no	CN21F29	21	F	2021-10-29_18h15.31.663	THAI_COV	2021.2.3	Win32	59.07372401						0	48	48	48	1
z	1	0.8492						NENICO	np	6	0	monitoring	250	nonparola	2	ong	0	no	CN21F29	21	F	2021-10-29_18h15.31.663	THAI_COV	2021.2.3	Win32	59.07372401						0	49	49	49	1
m	1	0.6964						ARPIONE	p	7	12	monitoring	250	parola	1	ong	0	no	CN21F29	21	F	2021-10-29_18h15.31.663	THAI_COV	2021.2.3	Win32	59.07372401						0	50	50	50	1
z	1	1.3194						VANIGIA	np	7	0	monitoring	500	nonparola	2	ong	0	no	CN21F29	21	F	2021-10-29_18h15.31.663	THAI_COV	2021.2.3	Win32	59.07372401						0	51	51	51	1
z	1	1.2943						EBLISSE	np	7	0	monitoring	0	nonparola	2	ong	0	no	CN21F29	21	F	2021-10-29_18h15.31.663	THAI_COV	2021.2.3	Win32	59.07372401						0	52	52	52	1
m	1	0.8249						CARTINA	p	7	13	monitoring	250	parola	1	ong	0	no	CN21F29	21	F	2021-10-29_18h15.31.663	THAI_COV	2021.2.3	Win32	59.07372401						0	53	53	53	1
z	1	1.0317						TECITA	np	6	0	monitoring	500	nonparola	2	ong	0	no	CN21F29	21	F	2021-10-29_18h15.31.663	THAI_COV	2021.2.3	Win32	59.07372401						0	54	54	54	1
m	1	0.5794						FELINO	p	6	9	monitoring	500	parola	1	ong	0	no	CN21F29	21	F	2021-10-29_18h15.31.663	THAI_COV	2021.2.3	Win32	59.07372401						0	55	55	55	1
m	0	1.306						GINEVRO	np	7	0	monitoring	250	nonparola	2	ong	0	no	CN21F29	21	F	2021-10-29_18h15.31.663	THAI_COV	2021.2.3	Win32	59.07372401						0	56	56	56	1
z	1	0.9978						ELANCO	np	6	0	monitoring	250	nonparola	2	ong	0	no	CN21F29	21	F	2021-10-29_18h15.31.663	THAI_COV	2021.2.3	Win32	59.07372401						0	57	57	57	1
m	1	0.7099						BIDONE	p	6	13	monitoring	0	parola	1	ong	0	no	CN21F29	21	F	2021-10-29_18h15.31.663	THAI_COV	2021.2.3	Win32	59.07372401						0	58	58	58	1
m	1	0.8564						LEMURE	p	6	3	monitoring	500	parola	1	ong	0	no	CN21F29	21	F	2021-10-29_18h15.31.663	THAI_COV	2021.2.3	Win32	59.07372401						0	59	59	59	1
l	1	0.7258						SAGOMA	p	6	0	monitoring	250	l	1	pmcue	0	no	CN21F29	21	F	2021-10-29_18h15.31.663	THAI_COV	2021.2.3	Win32	59.07372401						0	60	60	60	1
m	1	0.614						REPERTO	p	7	7	monitoring	0	parola	1	ong	0	no	CN21F29	21	F	2021-10-29_18h15.31.663	THAI_COV	2021.2.3	Win32	59.07372401						0	61	61	61	1
z	1	0.8976						MIDULLO	np	7	0	monitoring	250	nonparola	2	ong	0	no	CN21F29	21	F	2021-10-29_18h15.31.663	THAI_COV	2021.2.3	Win32	59.07372401						0	62	62	62	1
z	1	1.0472						DANNOLA	np	7	0	monitoring	500	nonparola	2	ong	0	no	CN21F29	21	F	2021-10-29_18h15.31.663	THAI_COV	2021.2.3	Win32	59.07372401						0	63	63	63	1
m	1	0.579						ORFANO	p	6	9	monitoring	500	parola	1	ong	0	no	CN21F29	21	F	2021-10-29_18h15.31.663	THAI_COV	2021.2.3	Win32	59.07372401						0	64	64	64	1
z	1	1.1266						BANENA	np	6	0	monitoring	250	nonparola	2	ong	0	no	CN21F29	21	F	2021-10-29_18h15.31.663	THAI_COV	2021.2.3	Win32	59.07372401						0	65	65	65	1
z	1	0.7969						FERPATA	np	7	0	monitoring	0	nonparola	2	ong	0	no	CN21F29	21	F	2021-10-29_18h15.31.663	THAI_COV	2021.2.3	Win32	59.07372401						0	66	66	66	1
m	1	0.6337						NEURONE	p	7	11	monitoring	250	parola	1	ong	0	no	CN21F29	21	F	2021-10-29_18h15.31.663	THAI_COV	2021.2.3	Win32	59.07372401						0	67	67	67	1
z	1	0.776						LATTERA	np	7	0	monitoring	500	nonparola	2	ong	0	no	CN21F29	21	F	2021-10-29_18h15.31.663	THAI_COV	2021.2.3	Win32	59.07372401						0	68	68	68	1
m	0	0.5659						GESIONE	np	7	0	monitoring	500	nonparola	2	ong	0	no	CN21F29	21	F	2021-10-29_18h15.31.663	THAI_COV	2021.2.3	Win32	59.07372401						0	69	69	69	1
m	1	0.8414						PEDANA	p	6	18	monitoring	500	parola	1	ong	0	no	CN21F29	21	F	2021-10-29_18h15.31.663	THAI_COV	2021.2.3	Win32	59.07372401						0	70	70	70	1
l	1	0.7142						MACIATA	np	7	0	monitoring	500	l	2	pmcue	0	no	CN21F29	21	F	2021-10-29_18h15.31.663	THAI_COV	2021.2.3	Win32	59.07372401						0	71	71	71	1
z	1	0.7615						FIOLINO	np	7	0	monitoring	250	nonparola	2	ong	0	no	CN21F29	21	F	2021-10-29_18h15.31.663	THAI_COV	2021.2.3	Win32	59.07372401						0	72	72	72	1
m	1	0.796						INGORGO	p	7	16	monitoring	0	parola	1	ong	0	no	CN21F29	21	F	2021-10-29_18h15.31.663	THAI_COV	2021.2.3	Win32	59.07372401						0	73	73	73	1
z	1	0.9514						IMPORO	np	6	0	monitoring	250	nonparola	2	ong	0	no	CN21F29	21	F	2021-10-29_18h15.31.663	THAI_COV	2021.2.3	Win32	59.07372401						0	74	74	74	1
m	1	0.6097						NOBILE	p	6	29	monitoring	500	parola	1	ong	0	no	CN21F29	21	F	2021-10-29_18h15.31.663	THAI_COV	2021.2.3	Win32	59.07372401						0	75	75	75	1
m	1	0.8027						MINIERA	p	7	19	monitoring	500	parola	1	ong	0	no	CN21F29	21	F	2021-10-29_18h15.31.663	THAI_COV	2021.2.3	Win32	59.07372401						0	76	76	76	1
z	1	1.0064						ALLARVE	np	7	0	monitoring	500	nonparola	2	ong	0	no	CN21F29	21	F	2021-10-29_18h15.31.663	THAI_COV	2021.2.3	Win32	59.07372401						0	77	77	77	1
z	1	0.7981						DIBANO	np	6	0	monitoring	250	nonparola	2	ong	0	no	CN21F29	21	F	2021-10-29_18h15.31.663	THAI_COV	2021.2.3	Win32	59.07372401						0	78	78	78	1
m	1	0.8078						FAGOTTO	p	7	7	monitoring	0	parola	1	ong	0	no	CN21F29	21	F	2021-10-29_18h15.31.663	THAI_COV	2021.2.3	Win32	59.07372401						0	79	79	79	1
m	1	0.6132						PALUDE	p	6	13	monitoring	0	parola	1	ong	0	no	CN21F29	21	F	2021-10-29_18h15.31.663	THAI_COV	2021.2.3	Win32	59.07372401						0	80	80	80	1
z	1	1.0689						MUDINO	np	6	0	monitoring	500	nonparola	2	ong	0	no	CN21F29	21	F	2021-10-29_18h15.31.663	THAI_COV	2021.2.3	Win32	59.07372401						0	81	81	81	1
z	1	1.3501						ESTEBA	np	6	0	monitoring	500	nonparola	2	ong	0	no	CN21F29	21	F	2021-10-29_18h15.31.663	THAI_COV	2021.2.3	Win32	59.07372401						0	82	82	82	1
l	1	0.6448						MANTIDE	p	7	9	monitoring	250	l	1	pmcue	0	no	CN21F29	21	F	2021-10-29_18h15.31.663	THAI_COV	2021.2.3	Win32	59.07372401						0	83	83	83	1
m	1	0.5812						UVETTA	p	6	11	monitoring	500	parola	1	ong	0	no	CN21F29	21	F	2021-10-29_18h15.31.663	THAI_COV	2021.2.3	Win32	59.07372401						0	84	84	84	1
m	1	0.5968						ESILIO	p	6	41	monitoring	250	parola	1	ong	0	no	CN21F29	21	F	2021-10-29_18h15.31.663	THAI_COV	2021.2.3	Win32	59.07372401						0	85	85	85	1
m	0	0.7142						RECRUTA	np	7	0	monitoring	500	nonparola	2	ong	0	no	CN21F29	21	F	2021-10-29_18h15.31.663	THAI_COV	2021.2.3	Win32	59.07372401						0	86	86	86	1
m	1	1.1971						TIMONE	p	7	31	monitoring	250	parola	1	ong	0	no	CN21F29	21	F	2021-10-29_18h15.31.663	THAI_COV	2021.2.3	Win32	59.07372401						0	87	87	87	1
m	1	0.6101						CAVOLO	p	6	13	monitoring	0	parola	1	ong	0	no	CN21F29	21	F	2021-10-29_18h15.31.663	THAI_COV	2021.2.3	Win32	59.07372401						0	88	88	88	1
z	1	1.0306						NOTTARE	np	7	0	monitoring	500	nonparola	2	ong	0	no	CN21F29	21	F	2021-10-29_18h15.31.663	THAI_COV	2021.2.3	Win32	59.07372401						0	89	89	89	1
z	0	1.3095						LICHENE	p	7	7	monitoring	0	parola	1	ong	0	no	CN21F29	21	F	2021-10-29_18h15.31.663	THAI_COV	2021.2.3	Win32	59.07372401						0	90	90	90	1
z	1	0.9735						PUSTINO	np	7	0	monitoring	500	nonparola	2	ong	0	no	CN21F29	21	F	2021-10-29_18h15.31.663	THAI_COV	2021.2.3	Win32	59.07372401						0	91	91	91	1
z	0	1.2671						MULINO	p	6	7	monitoring	0	parola	1	ong	0	no	CN21F29	21	F	2021-10-29_18h15.31.663	THAI_COV	2021.2.3	Win32	59.07372401						0	92	92	92	1
m	0	1.6396						VAROLO	np	6	0	monitoring	0	nonparola	2	ong	0	no	CN21F29	21	F	2021-10-29_18h15.31.663	THAI_COV	2021.2.3	Win32	59.07372401						0	93	93	93	1
l	1	0.8981						ENIGMA	p	6	9	monitoring	500	l	1	pmcue	0	no	CN21F29	21	F	2021-10-29_18h15.31.663	THAI_COV	2021.2.3	Win32	59.07372401						0	94	94	94	1
m	1	0.9511						NARICE	p	6	15	monitoring	250	parola	1	ong	0	no	CN21F29	21	F	2021-10-29_18h15.31.663	THAI_COV	2021.2.3	Win32	59.07372401						0	95	95	95	1
z	1	1.0814						CAVIDE	np	6	0	monitoring	500	nonparola	2	ong	0	no	CN21F29	21	F	2021-10-29_18h15.31.663	THAI_COV	2021.2.3	Win32	59.07372401						0	96	96	96	1
z	1	1.4794						VOLACE	np	6	0	monitoring	0	nonparola	2	ong	0	no	CN21F29	21	F	2021-10-29_18h15.31.663	THAI_COV	2021.2.3	Win32	59.07372401						0	97	97	97	1
	0							SADICE	np	6	0	monitoring	0	nonparola	2	ong	0	no	CN21F29	21	F	2021-10-29_18h15.31.663	THAI_COV	2021.2.3	Win32	59.07372401						0	98	98	98	1
m	1	0.8133						VORTICE	p	7	14	monitoring	250	parola	1	ong	0	no	CN21F29	21	F	2021-10-29_18h15.31.663	THAI_COV	2021.2.3	Win32	59.07372401						0	99	99	99	1
																			CN21F29	21	F	2021-10-29_18h15.31.663	THAI_COV	2021.2.3	Win32	59.07372401											y	1	9.7089	n	1	2.7692	y	1	3.2607
