# Supplementary material for: Thinking about it: the impact of COVID-19-related stimuli on prospective memory
Source: PeerJ. 2023 Nov 16;11:e16389. doi: 10.7717/peerj.16389 (PMC10657566; doi:10.7717/peerj.16389)
Supplement: Supplemental Information 4 — The raw data from both the task and the questionnaire. Both folders are divided in the three conditions (COV, DOC, and NEGA) depending on the presented video clip. [file peerj-11-16389-s004.zip › Data/RAW_Data_Task/COV_Version/MDC23F3_cov.csv]

trial_key.keys	trial_key.corr	trial_key.rt	trials_loop_practice.thisRepN	trials_loop_practice.thisTrialN	trials_loop_practice.thisN	trials_loop_practice.thisIndex	trials_loop_practice.ran	stimolo	parolanonparola	lunghezza	frequenza	blocco	jitter	rispcorr	StimTrig	stim_type	stimulus_after	underline	ID_Soggetto*	Età*	Sesso	date	expName	psychopyVersion	OS	frameRate	trials_loop_baseline.thisRepN	trials_loop_baseline.thisTrialN	trials_loop_baseline.thisN	trials_loop_baseline.thisIndex	trials_loop_baseline.ran	trials_loop_attention.thisRepN	trials_loop_attention.thisTrialN	trials_loop_attention.thisN	trials_loop_attention.thisIndex	trials_loop_attention.ran	emotional1_key.keys	emotional1_key.corr	emotional1_key.rt	emotional2_key.keys	emotional2_key.corr	emotional2_key.rt	emotional3_key.keys	emotional3_key.corr	emotional3_key.rt
z	0	1.4995	0	0	0	0	1	ARANCIA	p	7	31	practice	500	parola	1	ong	0	no	MDC23F3	23	F	2022-01-04_23h18.08.388	THAI_COV	2021.2.3	Win32	59.54862145
m	0	1.1927	0	1	1	1	1	RECINA	np	6	0	practice	500	nonparola	2	ong	0	no	MDC23F3	23	F	2022-01-04_23h18.08.388	THAI_COV	2021.2.3	Win32	59.54862145
z	1	0.0006	0	2	2	2	1	TUCCANA	np	7	0	practice	250	nonparola	2	ong	0	no	MDC23F3	23	F	2022-01-04_23h18.08.388	THAI_COV	2021.2.3	Win32	59.54862145
m	1	1.3359	0	3	3	3	1	PETTINE	p	7	1	practice	0	parola	1	ong	0	no	MDC23F3	23	F	2022-01-04_23h18.08.388	THAI_COV	2021.2.3	Win32	59.54862145
m	0	0.3893	0	4	4	4	1	INFITO	np	6	0	practice	500	nonparola	2	ong	0	no	MDC23F3	23	F	2022-01-04_23h18.08.388	THAI_COV	2021.2.3	Win32	59.54862145
m	1	0.3182	0	5	5	5	1	GIUDICE	p	7	374	practice	500	parola	1	ong	0	no	MDC23F3	23	F	2022-01-04_23h18.08.388	THAI_COV	2021.2.3	Win32	59.54862145
m	1	0.4188	0	6	6	6	1	VOLANTE	p	7	89	practice	0	parola	1	ong	0	no	MDC23F3	23	F	2022-01-04_23h18.08.388	THAI_COV	2021.2.3	Win32	59.54862145
m	0	0.3034	0	7	7	7	1	CUBELA	np	6	0	practice	250	nonparola	2	ong	0	no	MDC23F3	23	F	2022-01-04_23h18.08.388	THAI_COV	2021.2.3	Win32	59.54862145
m	0	0.3894	0	8	8	8	1	LUGGINE	np	7	0	practice	0	nonparola	2	ong	0	no	MDC23F3	23	F	2022-01-04_23h18.08.388	THAI_COV	2021.2.3	Win32	59.54862145
m	1	0.274	0	9	9	9	1	DISEGNO	p	7	201	practice	0	parola	1	ong	0	no	MDC23F3	23	F	2022-01-04_23h18.08.388	THAI_COV	2021.2.3	Win32	59.54862145
m	1	0.4079						RELITTO	p	7	8	baseline	500	parola	1	ong	0	no	MDC23F3	23	F	2022-01-04_23h18.08.388	THAI_COV	2021.2.3	Win32	59.54862145	0	0	0	0	1
m	1	0.3315						GERANIO	p	7	12	baseline	250	parola	1	ong	0	no	MDC23F3	23	F	2022-01-04_23h18.08.388	THAI_COV	2021.2.3	Win32	59.54862145	0	1	1	1	1
m	0	0.3336						VANANGA	np	7	0	baseline	0	nonparola	2	ong	0	no	MDC23F3	23	F	2022-01-04_23h18.08.388	THAI_COV	2021.2.3	Win32	59.54862145	0	2	2	2	1
m	1	0.9214						NATICA	p	6	5	baseline	250	parola	1	ong	0	no	MDC23F3	23	F	2022-01-04_23h18.08.388	THAI_COV	2021.2.3	Win32	59.54862145	0	3	3	3	1
z	1	1.2642						USTELLO	np	7	0	baseline	500	nonparola	2	ong	0	no	MDC23F3	23	F	2022-01-04_23h18.08.388	THAI_COV	2021.2.3	Win32	59.54862145	0	4	4	4	1
m	1	0.6034						METANO	p	6	17	baseline	250	parola	1	ong	0	no	MDC23F3	23	F	2022-01-04_23h18.08.388	THAI_COV	2021.2.3	Win32	59.54862145	0	5	5	5	1
z	1	1.0912						FIURIA	np	6	0	baseline	500	nonparola	2	ong	0	no	MDC23F3	23	F	2022-01-04_23h18.08.388	THAI_COV	2021.2.3	Win32	59.54862145	0	6	6	6	1
m	1	0.9162						SUGHERO	p	7	5	baseline	250	parola	1	ong	0	no	MDC23F3	23	F	2022-01-04_23h18.08.388	THAI_COV	2021.2.3	Win32	59.54862145	0	7	7	7	1
z	1	0.9702						PIROTA	np	6	0	baseline	250	nonparola	2	ong	0	no	MDC23F3	23	F	2022-01-04_23h18.08.388	THAI_COV	2021.2.3	Win32	59.54862145	0	8	8	8	1
	0							BAMBORA	np	7	0	baseline	0	nonparola	2	ong	0	no	MDC23F3	23	F	2022-01-04_23h18.08.388	THAI_COV	2021.2.3	Win32	59.54862145	0	9	9	9	1
m	1	0.6567						PETALO	p	6	27	baseline	250	parola	1	ong	0	no	MDC23F3	23	F	2022-01-04_23h18.08.388	THAI_COV	2021.2.3	Win32	59.54862145	0	10	10	10	1
m	1	0.8207						ELMETTO	p	7	5	baseline	0	parola	1	ong	0	no	MDC23F3	23	F	2022-01-04_23h18.08.388	THAI_COV	2021.2.3	Win32	59.54862145	0	11	11	11	1
	0							DOBILE	np	6	0	baseline	250	nonparola	2	ong	0	no	MDC23F3	23	F	2022-01-04_23h18.08.388	THAI_COV	2021.2.3	Win32	59.54862145	0	12	12	12	1
z	0	1.8569						BAVERO	p	6	7	baseline	0	parola	1	ong	0	no	MDC23F3	23	F	2022-01-04_23h18.08.388	THAI_COV	2021.2.3	Win32	59.54862145	0	13	13	13	1
m	1	0.8183						VALENZA	p	7	10	baseline	500	parola	1	ong	0	no	MDC23F3	23	F	2022-01-04_23h18.08.388	THAI_COV	2021.2.3	Win32	59.54862145	0	14	14	14	1
m	0	1.2992						ORDONE	np	6	0	baseline	250	nonparola	2	ong	0	no	MDC23F3	23	F	2022-01-04_23h18.08.388	THAI_COV	2021.2.3	Win32	59.54862145	0	15	15	15	1
z	1	1.5386						TERPONE	np	7	0	baseline	250	nonparola	2	ong	0	no	MDC23F3	23	F	2022-01-04_23h18.08.388	THAI_COV	2021.2.3	Win32	59.54862145	0	16	16	16	1
m	1	0.6848						INCHINO	p	7	10	baseline	250	parola	1	ong	0	no	MDC23F3	23	F	2022-01-04_23h18.08.388	THAI_COV	2021.2.3	Win32	59.54862145	0	17	17	17	1
m	1	0.6877						ETTARO	p	6	31	baseline	0	parola	1	ong	0	no	MDC23F3	23	F	2022-01-04_23h18.08.388	THAI_COV	2021.2.3	Win32	59.54862145	0	18	18	18	1
z	1	1.0909						LUVACA	np	6	0	baseline	250	nonparola	2	ong	0	no	MDC23F3	23	F	2022-01-04_23h18.08.388	THAI_COV	2021.2.3	Win32	59.54862145	0	19	19	19	1
m	1	0.5747						DUETTO	p	6	23	baseline	500	parola	1	ong	0	no	MDC23F3	23	F	2022-01-04_23h18.08.388	THAI_COV	2021.2.3	Win32	59.54862145	0	20	20	20	1
z	1	0.9846						PUPILE	np	6	0	baseline	250	nonparola	2	ong	0	no	MDC23F3	23	F	2022-01-04_23h18.08.388	THAI_COV	2021.2.3	Win32	59.54862145	0	21	21	21	1
m	0	1.0344						STOVACO	np	7	0	baseline	0	nonparola	2	ong	0	no	MDC23F3	23	F	2022-01-04_23h18.08.388	THAI_COV	2021.2.3	Win32	59.54862145	0	22	22	22	1
m	1	0.6393						BARILE	p	6	7	baseline	500	parola	1	ong	0	no	MDC23F3	23	F	2022-01-04_23h18.08.388	THAI_COV	2021.2.3	Win32	59.54862145	0	23	23	23	1
z	1	0.8195						RANAIO	np	6	0	baseline	250	nonparola	2	ong	0	no	MDC23F3	23	F	2022-01-04_23h18.08.388	THAI_COV	2021.2.3	Win32	59.54862145	0	24	24	24	1
m	1	0.6512						CAVERNA	p	7	14	baseline	250	parola	1	ong	0	no	MDC23F3	23	F	2022-01-04_23h18.08.388	THAI_COV	2021.2.3	Win32	59.54862145	0	25	25	25	1
z	1	1.1531						ROTOIA	np	7	0	baseline	500	nonparola	2	ong	0	no	MDC23F3	23	F	2022-01-04_23h18.08.388	THAI_COV	2021.2.3	Win32	59.54862145	0	26	26	26	1
m	1	1.0984						ALTURA	p	6	8	baseline	500	parola	1	ong	0	no	MDC23F3	23	F	2022-01-04_23h18.08.388	THAI_COV	2021.2.3	Win32	59.54862145	0	27	27	27	1
m	1	0.5899						DIPINTO	p	7	21	baseline	0	parola	1	ong	0	no	MDC23F3	23	F	2022-01-04_23h18.08.388	THAI_COV	2021.2.3	Win32	59.54862145	0	28	28	28	1
m	1	1.0064						LEGUME	p	6	11	baseline	250	parola	1	ong	0	no	MDC23F3	23	F	2022-01-04_23h18.08.388	THAI_COV	2021.2.3	Win32	59.54862145	0	29	29	29	1
m	0	0.924						FEDINO	np	6	0	baseline	500	nonparola	2	ong	0	no	MDC23F3	23	F	2022-01-04_23h18.08.388	THAI_COV	2021.2.3	Win32	59.54862145	0	30	30	30	1
m	1	1.2164						MENSOLA	p	7	7	baseline	0	parola	1	ong	0	no	MDC23F3	23	F	2022-01-04_23h18.08.388	THAI_COV	2021.2.3	Win32	59.54862145	0	31	31	31	1
z	1	0.808						ALCUME	np	6	0	baseline	500	nonparola	2	ong	0	no	MDC23F3	23	F	2022-01-04_23h18.08.388	THAI_COV	2021.2.3	Win32	59.54862145	0	32	32	32	1
z	0	0.4411						INNESTO	p	6	13	baseline	0	parola	1	ong	0	no	MDC23F3	23	F	2022-01-04_23h18.08.388	THAI_COV	2021.2.3	Win32	59.54862145	0	33	33	33	1
z	1	0.9169						LAVENDA	np	7	0	baseline	0	nonparola	2	ong	0	no	MDC23F3	23	F	2022-01-04_23h18.08.388	THAI_COV	2021.2.3	Win32	59.54862145	0	34	34	34	1
m	1	0.9828						SLAVINA	p	7	5	baseline	500	parola	1	ong	0	no	MDC23F3	23	F	2022-01-04_23h18.08.388	THAI_COV	2021.2.3	Win32	59.54862145	0	35	35	35	1
m	1	0.6523						ORMONE	p	6	6	baseline	500	parola	1	ong	0	no	MDC23F3	23	F	2022-01-04_23h18.08.388	THAI_COV	2021.2.3	Win32	59.54862145	0	36	36	36	1
z	1	0.865						UMIONE	np	6	0	baseline	0	nonparola	2	ong	0	no	MDC23F3	23	F	2022-01-04_23h18.08.388	THAI_COV	2021.2.3	Win32	59.54862145	0	37	37	37	1
m	1	0.6295						SALAME	p	6	14	baseline	0	parola	1	ong	0	no	MDC23F3	23	F	2022-01-04_23h18.08.388	THAI_COV	2021.2.3	Win32	59.54862145	0	38	38	38	1
z	1	0.898						GANDOLA	np	7	0	baseline	500	nonparola	2	ong	0	no	MDC23F3	23	F	2022-01-04_23h18.08.388	THAI_COV	2021.2.3	Win32	59.54862145	0	39	39	39	1
m	0	0.5508						DIGEGNO	np	7	0	baseline	500	nonparola	2	ong	0	no	MDC23F3	23	F	2022-01-04_23h18.08.388	THAI_COV	2021.2.3	Win32	59.54862145	0	40	40	40	1
z	1	0.9085						BACRECA	np	7	0	baseline	0	nonparola	2	ong	0	no	MDC23F3	23	F	2022-01-04_23h18.08.388	THAI_COV	2021.2.3	Win32	59.54862145	0	41	41	41	1
m	1	0.6316						RUDERE	p	6	8	baseline	250	parola	1	ong	0	no	MDC23F3	23	F	2022-01-04_23h18.08.388	THAI_COV	2021.2.3	Win32	59.54862145	0	42	42	42	1
z	1	0.8829						OSCITE	np	6	0	baseline	250	nonparola	2	ong	0	no	MDC23F3	23	F	2022-01-04_23h18.08.388	THAI_COV	2021.2.3	Win32	59.54862145	0	43	43	43	1
m	1	0.9833						NETTARE	p	7	14	baseline	500	parola	1	ong	0	no	MDC23F3	23	F	2022-01-04_23h18.08.388	THAI_COV	2021.2.3	Win32	59.54862145	0	44	44	44	1
z	1	0.9225						PENTERA	np	7	0	baseline	0	nonparola	2	ong	0	no	MDC23F3	23	F	2022-01-04_23h18.08.388	THAI_COV	2021.2.3	Win32	59.54862145	0	45	45	45	1
z	1	0.7879						NEBOZIO	np	7	0	baseline	250	nonparola	2	ong	0	no	MDC23F3	23	F	2022-01-04_23h18.08.388	THAI_COV	2021.2.3	Win32	59.54862145	0	46	46	46	1
m	1	0.617						ZATTERA	p	7	14	baseline	500	parola	1	ong	0	no	MDC23F3	23	F	2022-01-04_23h18.08.388	THAI_COV	2021.2.3	Win32	59.54862145	0	47	47	47	1
m	1	0.8008						LAMIERA	p	7	11	baseline	500	parola	1	ong	0	no	MDC23F3	23	F	2022-01-04_23h18.08.388	THAI_COV	2021.2.3	Win32	59.54862145	0	48	48	48	1
z	1	0.0656						CULINA	np	6	0	baseline	500	nonparola	2	ong	0	no	MDC23F3	23	F	2022-01-04_23h18.08.388	THAI_COV	2021.2.3	Win32	59.54862145	0	49	49	49	1
m	1	0.7818						FALANGE	p	7	9	baseline	250	parola	1	ong	0	no	MDC23F3	23	F	2022-01-04_23h18.08.388	THAI_COV	2021.2.3	Win32	59.54862145	0	50	50	50	1
m	1	0.5506						PEDALE	p	6	16	baseline	500	parola	1	ong	0	no	MDC23F3	23	F	2022-01-04_23h18.08.388	THAI_COV	2021.2.3	Win32	59.54862145	0	51	51	51	1
z	1	0.7809						METARDO	np	7	0	baseline	500	nonparola	2	ong	0	no	MDC23F3	23	F	2022-01-04_23h18.08.388	THAI_COV	2021.2.3	Win32	59.54862145	0	52	52	52	1
z	0	0.0041						EMPORIO	p	7	3	baseline	250	parola	1	ong	0	no	MDC23F3	23	F	2022-01-04_23h18.08.388	THAI_COV	2021.2.3	Win32	59.54862145	0	53	53	53	1
z	1	1.1813						TAPORE	np	6	0	baseline	0	nonparola	2	ong	0	no	MDC23F3	23	F	2022-01-04_23h18.08.388	THAI_COV	2021.2.3	Win32	59.54862145	0	54	54	54	1
z	1	0.7479						DENTIDE	np	7	0	baseline	250	nonparola	2	ong	0	no	MDC23F3	23	F	2022-01-04_23h18.08.388	THAI_COV	2021.2.3	Win32	59.54862145	0	55	55	55	1
z	1	0.9574						SEPERTO	np	7	0	baseline	500	nonparola	2	ong	0	no	MDC23F3	23	F	2022-01-04_23h18.08.388	THAI_COV	2021.2.3	Win32	59.54862145	0	56	56	56	1
m	1	0.8644						MUCOSA	p	6	6	baseline	500	parola	1	ong	0	no	MDC23F3	23	F	2022-01-04_23h18.08.388	THAI_COV	2021.2.3	Win32	59.54862145	0	57	57	57	1
z	1	0.8088						BECULLA	np	7	0	baseline	250	nonparola	2	ong	0	no	MDC23F3	23	F	2022-01-04_23h18.08.388	THAI_COV	2021.2.3	Win32	59.54862145	0	58	58	58	1
m	1	1.2169						FUCINA	p	6	8	baseline	250	parola	1	ong	0	no	MDC23F3	23	F	2022-01-04_23h18.08.388	THAI_COV	2021.2.3	Win32	59.54862145	0	59	59	59	1
m	1	0.7986						ECLISSI	p	7	5	baseline	0	parola	1	ong	0	no	MDC23F3	23	F	2022-01-04_23h18.08.388	THAI_COV	2021.2.3	Win32	59.54862145	0	60	60	60	1
m	1	0.5573						TROFEO	p	6	23	baseline	250	parola	1	ong	0	no	MDC23F3	23	F	2022-01-04_23h18.08.388	THAI_COV	2021.2.3	Win32	59.54862145	0	61	61	61	1
m	1	0.5919						ROTTAME	p	7	7	baseline	0	parola	1	ong	0	no	MDC23F3	23	F	2022-01-04_23h18.08.388	THAI_COV	2021.2.3	Win32	59.54862145	0	62	62	62	1
z	1	0.7994						MENDOLO	np	7	0	baseline	500	nonparola	2	ong	0	no	MDC23F3	23	F	2022-01-04_23h18.08.388	THAI_COV	2021.2.3	Win32	59.54862145	0	63	63	63	1
z	1	0.8808						ARSINE	np	6	0	baseline	250	nonparola	2	ong	0	no	MDC23F3	23	F	2022-01-04_23h18.08.388	THAI_COV	2021.2.3	Win32	59.54862145	0	64	64	64	1
m	1	0.6154						TISANA	p	6	7	baseline	0	parola	1	ong	0	no	MDC23F3	23	F	2022-01-04_23h18.08.388	THAI_COV	2021.2.3	Win32	59.54862145	0	65	65	65	1
z	1	0.8188						ORLINO	np	6	0	baseline	0	nonparola	2	ong	0	no	MDC23F3	23	F	2022-01-04_23h18.08.388	THAI_COV	2021.2.3	Win32	59.54862145	0	66	66	66	1
m	1	1.2069						ARINGA	p	6	9	baseline	500	parola	1	ong	0	no	MDC23F3	23	F	2022-01-04_23h18.08.388	THAI_COV	2021.2.3	Win32	59.54862145	0	67	67	67	1
z	1	0.7797						TENGINE	np	7	0	baseline	0	nonparola	2	ong	0	no	MDC23F3	23	F	2022-01-04_23h18.08.388	THAI_COV	2021.2.3	Win32	59.54862145	0	68	68	68	1
m	1	0.6034						ATTICO	p	6	6	baseline	500	parola	1	ong	0	no	MDC23F3	23	F	2022-01-04_23h18.08.388	THAI_COV	2021.2.3	Win32	59.54862145	0	69	69	69	1
z	1	0.3188						VENORE	np	6	0	baseline	250	nonparola	2	ong	0	no	MDC23F3	23	F	2022-01-04_23h18.08.388	THAI_COV	2021.2.3	Win32	59.54862145	0	70	70	70	1
z	0	0.9233						DARSENA	p	7	9	baseline	0	parola	1	ong	0	no	MDC23F3	23	F	2022-01-04_23h18.08.388	THAI_COV	2021.2.3	Win32	59.54862145	0	71	71	71	1
z	1	0.8318						ALCIERE	np	7	0	baseline	250	nonparola	2	ong	0	no	MDC23F3	23	F	2022-01-04_23h18.08.388	THAI_COV	2021.2.3	Win32	59.54862145	0	72	72	72	1
z	1	0.882						ENTIMO	np	6	0	baseline	0	nonparola	2	ong	0	no	MDC23F3	23	F	2022-01-04_23h18.08.388	THAI_COV	2021.2.3	Win32	59.54862145	0	73	73	73	1
m	1	0.8369						LIVIDO	p	6	8	baseline	500	parola	1	ong	0	no	MDC23F3	23	F	2022-01-04_23h18.08.388	THAI_COV	2021.2.3	Win32	59.54862145	0	74	74	74	1
m	1	0.608						NAUSEA	p	6	15	baseline	0	parola	1	ong	0	no	MDC23F3	23	F	2022-01-04_23h18.08.388	THAI_COV	2021.2.3	Win32	59.54862145	0	75	75	75	1
z	1	0.8306						VERCACE	np	7	0	baseline	500	nonparola	2	ong	0	no	MDC23F3	23	F	2022-01-04_23h18.08.388	THAI_COV	2021.2.3	Win32	59.54862145	0	76	76	76	1
m	1	0.5888						COFANO	p	6	9	baseline	0	parola	1	ong	0	no	MDC23F3	23	F	2022-01-04_23h18.08.388	THAI_COV	2021.2.3	Win32	59.54862145	0	77	77	77	1
z	1	0.7323						USPICIO	np	7	0	baseline	250	nonparola	2	ong	0	no	MDC23F3	23	F	2022-01-04_23h18.08.388	THAI_COV	2021.2.3	Win32	59.54862145	0	78	78	78	1
m	1	0.7735						IMBUTO	p	6	9	baseline	0	parola	1	ong	0	no	MDC23F3	23	F	2022-01-04_23h18.08.388	THAI_COV	2021.2.3	Win32	59.54862145	0	79	79	79	1
z	1	0.7573						SADIVA	np	6	0	baseline	500	nonparola	2	ong	0	no	MDC23F3	23	F	2022-01-04_23h18.08.388	THAI_COV	2021.2.3	Win32	59.54862145	0	80	80	80	1
m	1	0.5875						BOZZOLO	p	7	7	baseline	0	parola	1	ong	0	no	MDC23F3	23	F	2022-01-04_23h18.08.388	THAI_COV	2021.2.3	Win32	59.54862145	0	81	81	81	1
z	1	0.748						OMPICCIO	np	7	0	baseline	0	nonparola	2	ong	0	no	MDC23F3	23	F	2022-01-04_23h18.08.388	THAI_COV	2021.2.3	Win32	59.54862145	0	82	82	82	1
z	1	0.6656						LIMPONE	np	7	0	baseline	500	nonparola	2	ong	0	no	MDC23F3	23	F	2022-01-04_23h18.08.388	THAI_COV	2021.2.3	Win32	59.54862145	0	83	83	83	1
z	1	0.7646						NARCICO	np	7	0	baseline	250	nonparola	2	ong	0	no	MDC23F3	23	F	2022-01-04_23h18.08.388	THAI_COV	2021.2.3	Win32	59.54862145	0	84	84	84	1
m	1	0.5314						PASCOLO	p	7	7	baseline	0	parola	1	ong	0	no	MDC23F3	23	F	2022-01-04_23h18.08.388	THAI_COV	2021.2.3	Win32	59.54862145	0	85	85	85	1
z	1	0.8396						INSOGNA	np	7	0	baseline	250	nonparola	2	ong	0	no	MDC23F3	23	F	2022-01-04_23h18.08.388	THAI_COV	2021.2.3	Win32	59.54862145	0	86	86	86	1
m	1	0.6194						PATINA	p	6	14	baseline	250	parola	1	ong	0	no	MDC23F3	23	F	2022-01-04_23h18.08.388	THAI_COV	2021.2.3	Win32	59.54862145	0	87	87	87	1
z	1	0.8005						ADOLTO	np	7	0	baseline	0	nonparola	2	ong	0	no	MDC23F3	23	F	2022-01-04_23h18.08.388	THAI_COV	2021.2.3	Win32	59.54862145	0	88	88	88	1
z	0	0.2811						UTENTE	p	6	34	baseline	0	parola	1	ong	0	no	MDC23F3	23	F	2022-01-04_23h18.08.388	THAI_COV	2021.2.3	Win32	59.54862145	0	89	89	89	1
z	1	0.833						CIPELLA	np	7	0	baseline	500	nonparola	2	ong	0	no	MDC23F3	23	F	2022-01-04_23h18.08.388	THAI_COV	2021.2.3	Win32	59.54862145	0	90	90	90	1
m	1	0.7706						GINEPRO	p	7	10	baseline	0	parola	1	ong	0	no	MDC23F3	23	F	2022-01-04_23h18.08.388	THAI_COV	2021.2.3	Win32	59.54862145	0	91	91	91	1
z	1	0.8475						NONATO	np	6	0	baseline	500	nonparola	2	ong	0	no	MDC23F3	23	F	2022-01-04_23h18.08.388	THAI_COV	2021.2.3	Win32	59.54862145	0	92	92	92	1
z	0	0.7484						CALICE	p	6	10	baseline	0	parola	1	ong	0	no	MDC23F3	23	F	2022-01-04_23h18.08.388	THAI_COV	2021.2.3	Win32	59.54862145	0	93	93	93	1
m	1	0.6019						TORACE	p	6	31	baseline	250	parola	1	ong	0	no	MDC23F3	23	F	2022-01-04_23h18.08.388	THAI_COV	2021.2.3	Win32	59.54862145	0	94	94	94	1
	0							REDINE	p	6	8	baseline	500	parola	1	ong	0	no	MDC23F3	23	F	2022-01-04_23h18.08.388	THAI_COV	2021.2.3	Win32	59.54862145	0	95	95	95	1
z	0	0.1535						GOMITO	p	6	35	baseline	0	parola	1	ong	0	no	MDC23F3	23	F	2022-01-04_23h18.08.388	THAI_COV	2021.2.3	Win32	59.54862145	0	96	96	96	1
m	0	0.6711						INGENSO	np	7	0	baseline	500	nonparola	2	ong	0	no	MDC23F3	23	F	2022-01-04_23h18.08.388	THAI_COV	2021.2.3	Win32	59.54862145	0	97	97	97	1
z	1	0.6756						COVALLO	np	7	0	baseline	250	nonparola	2	ong	0	no	MDC23F3	23	F	2022-01-04_23h18.08.388	THAI_COV	2021.2.3	Win32	59.54862145	0	98	98	98	1
m	1	0.6317						MONACO	p	6	24	baseline	250	parola	1	ong	0	no	MDC23F3	23	F	2022-01-04_23h18.08.388	THAI_COV	2021.2.3	Win32	59.54862145	0	99	99	99	1
z	0	0.3004						DILUVIO	p	7	34	monitoring	0	parola	1	ong	0	no	MDC23F3	23	F	2022-01-04_23h18.08.388	THAI_COV	2021.2.3	Win32	59.54862145						0	0	0	0	1
z	1	0.7752						PADATO	np	6	0	monitoring	250	nonparola	2	ong	0	no	MDC23F3	23	F	2022-01-04_23h18.08.388	THAI_COV	2021.2.3	Win32	59.54862145						0	1	1	1	1
m	1	0.76						STIVALE	p	7	10	monitoring	0	parola	1	ong	0	no	MDC23F3	23	F	2022-01-04_23h18.08.388	THAI_COV	2021.2.3	Win32	59.54862145						0	2	2	2	1
l	0	1.1028						BAMMINO	np	7	0	monitoring	0	nonparola	2	ong	0	no	MDC23F3	23	F	2022-01-04_23h18.08.388	THAI_COV	2021.2.3	Win32	59.54862145						0	3	3	3	1
m	0	0.8339						NUDOLA	np	6	0	monitoring	250	nonparola	2	ong	0	no	MDC23F3	23	F	2022-01-04_23h18.08.388	THAI_COV	2021.2.3	Win32	59.54862145						0	4	4	4	1
m	1	0.8094						ZAMPINO	p	7	6	monitoring	500	parola	1	ong	0	no	MDC23F3	23	F	2022-01-04_23h18.08.388	THAI_COV	2021.2.3	Win32	59.54862145						0	5	5	5	1
m	1	1.0225						CALDAIA	p	7	12	monitoring	250	parola	1	ong	0	no	MDC23F3	23	F	2022-01-04_23h18.08.388	THAI_COV	2021.2.3	Win32	59.54862145						0	6	6	6	1
z	1	1.0764						FULGINE	np	7	0	monitoring	0	nonparola	2	ong	0	no	MDC23F3	23	F	2022-01-04_23h18.08.388	THAI_COV	2021.2.3	Win32	59.54862145						0	7	7	7	1
m	1	0.7533						URANIO	p	6	9	monitoring	250	parola	1	ong	0	no	MDC23F3	23	F	2022-01-04_23h18.08.388	THAI_COV	2021.2.3	Win32	59.54862145						0	8	8	8	1
m	0	0.5735						APISSO	np	6	0	monitoring	500	nonparola	2	ong	0	no	MDC23F3	23	F	2022-01-04_23h18.08.388	THAI_COV	2021.2.3	Win32	59.54862145						0	9	9	9	1
l	1	1.3932						CAGERMA	np	7	0	monitoring	0	l	2	pmcue	0	no	MDC23F3	23	F	2022-01-04_23h18.08.388	THAI_COV	2021.2.3	Win32	59.54862145						0	10	10	10	1
m	1	0.8908						TAZZINA	p	7	10	monitoring	250	parola	1	ong	0	no	MDC23F3	23	F	2022-01-04_23h18.08.388	THAI_COV	2021.2.3	Win32	59.54862145						0	11	11	11	1
m	1	0.6705						VAPORE	p	6	40	monitoring	0	parola	1	ong	0	no	MDC23F3	23	F	2022-01-04_23h18.08.388	THAI_COV	2021.2.3	Win32	59.54862145						0	12	12	12	1
m	0	0.6341						FEDORE	np	6	0	monitoring	250	nonparola	2	ong	0	no	MDC23F3	23	F	2022-01-04_23h18.08.388	THAI_COV	2021.2.3	Win32	59.54862145						0	13	13	13	1
m	1	0.9724						MONTONE	p	7	8	monitoring	250	parola	1	ong	0	no	MDC23F3	23	F	2022-01-04_23h18.08.388	THAI_COV	2021.2.3	Win32	59.54862145						0	14	14	14	1
m	0	0.6619						CANEZZA	np	7	0	monitoring	0	nonparola	2	ong	0	no	MDC23F3	23	F	2022-01-04_23h18.08.388	THAI_COV	2021.2.3	Win32	59.54862145						0	15	15	15	1
z	1	1.2002						RAGINA	np	6	0	monitoring	250	nonparola	2	ong	0	no	MDC23F3	23	F	2022-01-04_23h18.08.388	THAI_COV	2021.2.3	Win32	59.54862145						0	16	16	16	1
m	1	0.8118						AGNELLO	p	7	17	monitoring	250	parola	1	ong	0	no	MDC23F3	23	F	2022-01-04_23h18.08.388	THAI_COV	2021.2.3	Win32	59.54862145						0	17	17	17	1
z	1	0.8885						PINARIO	np	7	0	monitoring	250	nonparola	2	ong	0	no	MDC23F3	23	F	2022-01-04_23h18.08.388	THAI_COV	2021.2.3	Win32	59.54862145						0	18	18	18	1
z	1	1.4226						INDANO	np	6	0	monitoring	500	nonparola	2	ong	0	no	MDC23F3	23	F	2022-01-04_23h18.08.388	THAI_COV	2021.2.3	Win32	59.54862145						0	19	19	19	1
m	1	0.657						BISTURI	p	7	8	monitoring	250	parola	1	ong	0	no	MDC23F3	23	F	2022-01-04_23h18.08.388	THAI_COV	2021.2.3	Win32	59.54862145						0	20	20	20	1
m	0	0.7332						SECONTO	np	7	0	monitoring	250	nonparola	2	ong	0	no	MDC23F3	23	F	2022-01-04_23h18.08.388	THAI_COV	2021.2.3	Win32	59.54862145						0	21	21	21	1
l	1	0.8391						POMATA	p	6	0	monitoring	500	l	1	pmcue	0	no	MDC23F3	23	F	2022-01-04_23h18.08.388	THAI_COV	2021.2.3	Win32	59.54862145						0	22	22	22	1
z	1	1.517						UMETTA	np	6	0	monitoring	250	nonparola	2	ong	0	no	MDC23F3	23	F	2022-01-04_23h18.08.388	THAI_COV	2021.2.3	Win32	59.54862145						0	23	23	23	1
z	0	0.8341						FRUSCIO	p	7	9	monitoring	0	parola	1	ong	0	no	MDC23F3	23	F	2022-01-04_23h18.08.388	THAI_COV	2021.2.3	Win32	59.54862145						0	24	24	24	1
m	1	0.8879						ORDIGNO	p	7	15	monitoring	250	parola	1	ong	0	no	MDC23F3	23	F	2022-01-04_23h18.08.388	THAI_COV	2021.2.3	Win32	59.54862145						0	25	25	25	1
z	1	0.992						METALO	np	6	0	monitoring	0	nonparola	2	ong	0	no	MDC23F3	23	F	2022-01-04_23h18.08.388	THAI_COV	2021.2.3	Win32	59.54862145						0	26	26	26	1
z	1	0.9179						GAVERA	np	6	0	monitoring	500	nonparola	2	ong	0	no	MDC23F3	23	F	2022-01-04_23h18.08.388	THAI_COV	2021.2.3	Win32	59.54862145						0	27	27	27	1
m	1	0.8511						INSERTO	p	7	9	monitoring	0	parola	1	ong	0	no	MDC23F3	23	F	2022-01-04_23h18.08.388	THAI_COV	2021.2.3	Win32	59.54862145						0	28	28	28	1
m	1	0.745						VICARIO	p	7	9	monitoring	500	parola	1	ong	0	no	MDC23F3	23	F	2022-01-04_23h18.08.388	THAI_COV	2021.2.3	Win32	59.54862145						0	29	29	29	1
z	1	1.367						ACENDA	np	6	0	monitoring	0	nonparola	2	ong	0	no	MDC23F3	23	F	2022-01-04_23h18.08.388	THAI_COV	2021.2.3	Win32	59.54862145						0	30	30	30	1
m	1	0.9341						DECADE	p	6	7	monitoring	0	parola	1	ong	0	no	MDC23F3	23	F	2022-01-04_23h18.08.388	THAI_COV	2021.2.3	Win32	59.54862145						0	31	31	31	1
z	1	0.8166						PALETE	np	6	0	monitoring	500	nonparola	2	ong	0	no	MDC23F3	23	F	2022-01-04_23h18.08.388	THAI_COV	2021.2.3	Win32	59.54862145						0	32	32	32	1
m	1	0.727						SENAPE	p	6	17	monitoring	500	parola	1	ong	0	no	MDC23F3	23	F	2022-01-04_23h18.08.388	THAI_COV	2021.2.3	Win32	59.54862145						0	33	33	33	1
z	1	0.8534						TENTONO	np	7	0	monitoring	0	nonparola	2	ong	0	no	MDC23F3	23	F	2022-01-04_23h18.08.388	THAI_COV	2021.2.3	Win32	59.54862145						0	34	34	34	1
l	1	1.1842						MANICO	p	6	12	monitoring	0	l	1	pmcue	0	no	MDC23F3	23	F	2022-01-04_23h18.08.388	THAI_COV	2021.2.3	Win32	59.54862145						0	35	35	35	1
m	1	0.7355						GETTONE	p	7	5	monitoring	250	parola	1	ong	0	no	MDC23F3	23	F	2022-01-04_23h18.08.388	THAI_COV	2021.2.3	Win32	59.54862145						0	36	36	36	1
z	1	0.7171						CALERA	np	6	0	monitoring	500	nonparola	2	ong	0	no	MDC23F3	23	F	2022-01-04_23h18.08.388	THAI_COV	2021.2.3	Win32	59.54862145						0	37	37	37	1
z	0	0.9176						USTIONE	p	7	20	monitoring	500	parola	1	ong	0	no	MDC23F3	23	F	2022-01-04_23h18.08.388	THAI_COV	2021.2.3	Win32	59.54862145						0	38	38	38	1
m	1	1.4947						LEGNAME	p	7	7	monitoring	0	parola	1	ong	0	no	MDC23F3	23	F	2022-01-04_23h18.08.388	THAI_COV	2021.2.3	Win32	59.54862145						0	39	39	39	1
z	1	0.7081						MODIVO	np	6	0	monitoring	0	nonparola	2	ong	0	no	MDC23F3	23	F	2022-01-04_23h18.08.388	THAI_COV	2021.2.3	Win32	59.54862145						0	40	40	40	1
z	0	0.7602						RADURA	p	6	9	monitoring	0	parola	1	ong	0	no	MDC23F3	23	F	2022-01-04_23h18.08.388	THAI_COV	2021.2.3	Win32	59.54862145						0	41	41	41	1
m	0	0.6188						TUANTO	np	6	0	monitoring	250	nonparola	2	ong	0	no	MDC23F3	23	F	2022-01-04_23h18.08.388	THAI_COV	2021.2.3	Win32	59.54862145						0	42	42	42	1
m	1	0.7339						PICCONE	p	7	11	monitoring	0	parola	1	ong	0	no	MDC23F3	23	F	2022-01-04_23h18.08.388	THAI_COV	2021.2.3	Win32	59.54862145						0	43	43	43	1
z	1	0.8033						LACREME	np	7	0	monitoring	250	nonparola	2	ong	0	no	MDC23F3	23	F	2022-01-04_23h18.08.388	THAI_COV	2021.2.3	Win32	59.54862145						0	44	44	44	1
z	1	0.8339						DILITTA	np	7	0	monitoring	500	nonparola	2	ong	0	no	MDC23F3	23	F	2022-01-04_23h18.08.388	THAI_COV	2021.2.3	Win32	59.54862145						0	45	45	45	1
l	1	1.1203						TOMANTE	np	7	0	monitoring	0	l	2	pmcue	0	no	MDC23F3	23	F	2022-01-04_23h18.08.388	THAI_COV	2021.2.3	Win32	59.54862145						0	46	46	46	1
m	1	0.8683						OTTONE	p	6	17	monitoring	500	parola	1	ong	0	no	MDC23F3	23	F	2022-01-04_23h18.08.388	THAI_COV	2021.2.3	Win32	59.54862145						0	47	47	47	1
z	0	0.5129						GAZEBO	p	6	8	monitoring	0	parola	1	ong	0	no	MDC23F3	23	F	2022-01-04_23h18.08.388	THAI_COV	2021.2.3	Win32	59.54862145						0	48	48	48	1
z	1	0.7246						NENICO	np	6	0	monitoring	250	nonparola	2	ong	0	no	MDC23F3	23	F	2022-01-04_23h18.08.388	THAI_COV	2021.2.3	Win32	59.54862145						0	49	49	49	1
m	1	1.0838						ARPIONE	p	7	12	monitoring	250	parola	1	ong	0	no	MDC23F3	23	F	2022-01-04_23h18.08.388	THAI_COV	2021.2.3	Win32	59.54862145						0	50	50	50	1
z	1	0.6576						VANIGIA	np	7	0	monitoring	500	nonparola	2	ong	0	no	MDC23F3	23	F	2022-01-04_23h18.08.388	THAI_COV	2021.2.3	Win32	59.54862145						0	51	51	51	1
z	1	0.6881						EBLISSE	np	7	0	monitoring	0	nonparola	2	ong	0	no	MDC23F3	23	F	2022-01-04_23h18.08.388	THAI_COV	2021.2.3	Win32	59.54862145						0	52	52	52	1
m	1	0.6222						CARTINA	p	7	13	monitoring	250	parola	1	ong	0	no	MDC23F3	23	F	2022-01-04_23h18.08.388	THAI_COV	2021.2.3	Win32	59.54862145						0	53	53	53	1
z	1	0.7921						TECITA	np	6	0	monitoring	500	nonparola	2	ong	0	no	MDC23F3	23	F	2022-01-04_23h18.08.388	THAI_COV	2021.2.3	Win32	59.54862145						0	54	54	54	1
m	1	0.6947						FELINO	p	6	9	monitoring	500	parola	1	ong	0	no	MDC23F3	23	F	2022-01-04_23h18.08.388	THAI_COV	2021.2.3	Win32	59.54862145						0	55	55	55	1
z	1	1.025						GINEVRO	np	7	0	monitoring	250	nonparola	2	ong	0	no	MDC23F3	23	F	2022-01-04_23h18.08.388	THAI_COV	2021.2.3	Win32	59.54862145						0	56	56	56	1
z	1	0.5683						ELANCO	np	6	0	monitoring	250	nonparola	2	ong	0	no	MDC23F3	23	F	2022-01-04_23h18.08.388	THAI_COV	2021.2.3	Win32	59.54862145						0	57	57	57	1
m	1	1.0344						BIDONE	p	6	13	monitoring	0	parola	1	ong	0	no	MDC23F3	23	F	2022-01-04_23h18.08.388	THAI_COV	2021.2.3	Win32	59.54862145						0	58	58	58	1
z	0	1.484						LEMURE	p	6	3	monitoring	500	parola	1	ong	0	no	MDC23F3	23	F	2022-01-04_23h18.08.388	THAI_COV	2021.2.3	Win32	59.54862145						0	59	59	59	1
z	0	0.2717						SAGOMA	p	6	0	monitoring	250	l	1	pmcue	0	no	MDC23F3	23	F	2022-01-04_23h18.08.388	THAI_COV	2021.2.3	Win32	59.54862145						0	60	60	60	1
m	1	1.5367						REPERTO	p	7	7	monitoring	0	parola	1	ong	0	no	MDC23F3	23	F	2022-01-04_23h18.08.388	THAI_COV	2021.2.3	Win32	59.54862145						0	61	61	61	1
z	1	0.7206						MIDULLO	np	7	0	monitoring	250	nonparola	2	ong	0	no	MDC23F3	23	F	2022-01-04_23h18.08.388	THAI_COV	2021.2.3	Win32	59.54862145						0	62	62	62	1
z	1	1.2051						DANNOLA	np	7	0	monitoring	500	nonparola	2	ong	0	no	MDC23F3	23	F	2022-01-04_23h18.08.388	THAI_COV	2021.2.3	Win32	59.54862145						0	63	63	63	1
m	1	0.6204						ORFANO	p	6	9	monitoring	500	parola	1	ong	0	no	MDC23F3	23	F	2022-01-04_23h18.08.388	THAI_COV	2021.2.3	Win32	59.54862145						0	64	64	64	1
z	1	0.6174						BANENA	np	6	0	monitoring	250	nonparola	2	ong	0	no	MDC23F3	23	F	2022-01-04_23h18.08.388	THAI_COV	2021.2.3	Win32	59.54862145						0	65	65	65	1
z	1	0.7007						FERPATA	np	7	0	monitoring	0	nonparola	2	ong	0	no	MDC23F3	23	F	2022-01-04_23h18.08.388	THAI_COV	2021.2.3	Win32	59.54862145						0	66	66	66	1
m	1	0.5342						NEURONE	p	7	11	monitoring	250	parola	1	ong	0	no	MDC23F3	23	F	2022-01-04_23h18.08.388	THAI_COV	2021.2.3	Win32	59.54862145						0	67	67	67	1
z	1	0.67						LATTERA	np	7	0	monitoring	500	nonparola	2	ong	0	no	MDC23F3	23	F	2022-01-04_23h18.08.388	THAI_COV	2021.2.3	Win32	59.54862145						0	68	68	68	1
z	1	0.9373						GESIONE	np	7	0	monitoring	500	nonparola	2	ong	0	no	MDC23F3	23	F	2022-01-04_23h18.08.388	THAI_COV	2021.2.3	Win32	59.54862145						0	69	69	69	1
m	1	0.6169						PEDANA	p	6	18	monitoring	500	parola	1	ong	0	no	MDC23F3	23	F	2022-01-04_23h18.08.388	THAI_COV	2021.2.3	Win32	59.54862145						0	70	70	70	1
z	0	0.9028						MACIATA	np	7	0	monitoring	500	l	2	pmcue	0	no	MDC23F3	23	F	2022-01-04_23h18.08.388	THAI_COV	2021.2.3	Win32	59.54862145						0	71	71	71	1
z	1	0.8608						FIOLINO	np	7	0	monitoring	250	nonparola	2	ong	0	no	MDC23F3	23	F	2022-01-04_23h18.08.388	THAI_COV	2021.2.3	Win32	59.54862145						0	72	72	72	1
m	1	0.8431						INGORGO	p	7	16	monitoring	0	parola	1	ong	0	no	MDC23F3	23	F	2022-01-04_23h18.08.388	THAI_COV	2021.2.3	Win32	59.54862145						0	73	73	73	1
z	1	0.867						IMPORO	np	6	0	monitoring	250	nonparola	2	ong	0	no	MDC23F3	23	F	2022-01-04_23h18.08.388	THAI_COV	2021.2.3	Win32	59.54862145						0	74	74	74	1
m	1	0.6602						NOBILE	p	6	29	monitoring	500	parola	1	ong	0	no	MDC23F3	23	F	2022-01-04_23h18.08.388	THAI_COV	2021.2.3	Win32	59.54862145						0	75	75	75	1
m	1	0.75						MINIERA	p	7	19	monitoring	500	parola	1	ong	0	no	MDC23F3	23	F	2022-01-04_23h18.08.388	THAI_COV	2021.2.3	Win32	59.54862145						0	76	76	76	1
z	1	0.7506						ALLARVE	np	7	0	monitoring	500	nonparola	2	ong	0	no	MDC23F3	23	F	2022-01-04_23h18.08.388	THAI_COV	2021.2.3	Win32	59.54862145						0	77	77	77	1
z	1	1.0764						DIBANO	np	6	0	monitoring	250	nonparola	2	ong	0	no	MDC23F3	23	F	2022-01-04_23h18.08.388	THAI_COV	2021.2.3	Win32	59.54862145						0	78	78	78	1
m	1	0.695						FAGOTTO	p	7	7	monitoring	0	parola	1	ong	0	no	MDC23F3	23	F	2022-01-04_23h18.08.388	THAI_COV	2021.2.3	Win32	59.54862145						0	79	79	79	1
m	1	0.8541						PALUDE	p	6	13	monitoring	0	parola	1	ong	0	no	MDC23F3	23	F	2022-01-04_23h18.08.388	THAI_COV	2021.2.3	Win32	59.54862145						0	80	80	80	1
z	1	0.8116						MUDINO	np	6	0	monitoring	500	nonparola	2	ong	0	no	MDC23F3	23	F	2022-01-04_23h18.08.388	THAI_COV	2021.2.3	Win32	59.54862145						0	81	81	81	1
z	1	0.3338						ESTEBA	np	6	0	monitoring	500	nonparola	2	ong	0	no	MDC23F3	23	F	2022-01-04_23h18.08.388	THAI_COV	2021.2.3	Win32	59.54862145						0	82	82	82	1
m	0	1.0535						MANTIDE	p	7	9	monitoring	250	l	1	pmcue	0	no	MDC23F3	23	F	2022-01-04_23h18.08.388	THAI_COV	2021.2.3	Win32	59.54862145						0	83	83	83	1
m	1	0.5504						UVETTA	p	6	11	monitoring	500	parola	1	ong	0	no	MDC23F3	23	F	2022-01-04_23h18.08.388	THAI_COV	2021.2.3	Win32	59.54862145						0	84	84	84	1
z	0	1.1711						ESILIO	p	6	41	monitoring	250	parola	1	ong	0	no	MDC23F3	23	F	2022-01-04_23h18.08.388	THAI_COV	2021.2.3	Win32	59.54862145						0	85	85	85	1
z	1	0.7035						RECRUTA	np	7	0	monitoring	500	nonparola	2	ong	0	no	MDC23F3	23	F	2022-01-04_23h18.08.388	THAI_COV	2021.2.3	Win32	59.54862145						0	86	86	86	1
z	0	1.1181						TIMONE	p	7	31	monitoring	250	parola	1	ong	0	no	MDC23F3	23	F	2022-01-04_23h18.08.388	THAI_COV	2021.2.3	Win32	59.54862145						0	87	87	87	1
m	1	0.8199						CAVOLO	p	6	13	monitoring	0	parola	1	ong	0	no	MDC23F3	23	F	2022-01-04_23h18.08.388	THAI_COV	2021.2.3	Win32	59.54862145						0	88	88	88	1
z	1	0.7001						NOTTARE	np	7	0	monitoring	500	nonparola	2	ong	0	no	MDC23F3	23	F	2022-01-04_23h18.08.388	THAI_COV	2021.2.3	Win32	59.54862145						0	89	89	89	1
m	1	0.685						LICHENE	p	7	7	monitoring	0	parola	1	ong	0	no	MDC23F3	23	F	2022-01-04_23h18.08.388	THAI_COV	2021.2.3	Win32	59.54862145						0	90	90	90	1
z	1	0.7011						PUSTINO	np	7	0	monitoring	500	nonparola	2	ong	0	no	MDC23F3	23	F	2022-01-04_23h18.08.388	THAI_COV	2021.2.3	Win32	59.54862145						0	91	91	91	1
m	1	1.0421						MULINO	p	6	7	monitoring	0	parola	1	ong	0	no	MDC23F3	23	F	2022-01-04_23h18.08.388	THAI_COV	2021.2.3	Win32	59.54862145						0	92	92	92	1
z	1	0.7862						VAROLO	np	6	0	monitoring	0	nonparola	2	ong	0	no	MDC23F3	23	F	2022-01-04_23h18.08.388	THAI_COV	2021.2.3	Win32	59.54862145						0	93	93	93	1
z	0	0.4855						ENIGMA	p	6	9	monitoring	500	l	1	pmcue	0	no	MDC23F3	23	F	2022-01-04_23h18.08.388	THAI_COV	2021.2.3	Win32	59.54862145						0	94	94	94	1
m	1	0.6506						NARICE	p	6	15	monitoring	250	parola	1	ong	0	no	MDC23F3	23	F	2022-01-04_23h18.08.388	THAI_COV	2021.2.3	Win32	59.54862145						0	95	95	95	1
z	1	1.0004						CAVIDE	np	6	0	monitoring	500	nonparola	2	ong	0	no	MDC23F3	23	F	2022-01-04_23h18.08.388	THAI_COV	2021.2.3	Win32	59.54862145						0	96	96	96	1
z	1	1.1595						VOLACE	np	6	0	monitoring	0	nonparola	2	ong	0	no	MDC23F3	23	F	2022-01-04_23h18.08.388	THAI_COV	2021.2.3	Win32	59.54862145						0	97	97	97	1
m	0	0.8703						SADICE	np	6	0	monitoring	0	nonparola	2	ong	0	no	MDC23F3	23	F	2022-01-04_23h18.08.388	THAI_COV	2021.2.3	Win32	59.54862145						0	98	98	98	1
m	1	0.6506						VORTICE	p	7	14	monitoring	250	parola	1	ong	0	no	MDC23F3	23	F	2022-01-04_23h18.08.388	THAI_COV	2021.2.3	Win32	59.54862145						0	99	99	99	1
																			MDC23F3	23	F	2022-01-04_23h18.08.388	THAI_COV	2021.2.3	Win32	59.54862145											n	0	5.5186	n	1	4.7326	y	1	2.802
