# Supplementary material for: Thinking about it: the impact of COVID-19-related stimuli on prospective memory
Source: PeerJ. 2023 Nov 16;11:e16389. doi: 10.7717/peerj.16389 (PMC10657566; doi:10.7717/peerj.16389)
Supplement: Supplemental Information 4 — The raw data from both the task and the questionnaire. Both folders are divided in the three conditions (COV, DOC, and NEGA) depending on the presented video clip. [file peerj-11-16389-s004.zip › Data/RAW_Data_Task/COV_Version/LM24M7_cov.csv]

trial_key.keys	trial_key.corr	trials_loop_practice.thisRepN	trials_loop_practice.thisTrialN	trials_loop_practice.thisN	trials_loop_practice.thisIndex	trials_loop_practice.ran	stimolo	parolanonparola	lunghezza	frequenza	blocco	jitter	rispcorr	StimTrig	stim_type	stimulus_after	underline	ID_Soggetto*	Età*	Sesso	date	expName	psychopyVersion	OS	frameRate	trial_key.rt	trials_loop_baseline.thisRepN	trials_loop_baseline.thisTrialN	trials_loop_baseline.thisN	trials_loop_baseline.thisIndex	trials_loop_baseline.ran	trials_loop_attention.thisRepN	trials_loop_attention.thisTrialN	trials_loop_attention.thisN	trials_loop_attention.thisIndex	trials_loop_attention.ran	emotional1_key.keys	emotional1_key.corr	emotional1_key.rt	emotional2_key.keys	emotional2_key.corr	emotional2_key.rt	emotional3_key.keys	emotional3_key.corr	emotional3_key.rt
	0	0	0	0	0	1	ARANCIA	p	7	31	practice	500	parola	1	ong	0	no	LM24M7	24	M	2021-10-07_10h36.56.601	THAI_COV	2021.2.3	MacIntel	59.99880002
z	0	0	1	1	1	1	RECINA	np	6	0	practice	500	nonparola	2	ong	0	no	LM24M7	24	M	2021-10-07_10h36.56.601	THAI_COV	2021.2.3	MacIntel	59.99880002	1.0332
m	1	0	2	2	2	1	TUCCANA	np	7	0	practice	250	nonparola	2	ong	0	no	LM24M7	24	M	2021-10-07_10h36.56.601	THAI_COV	2021.2.3	MacIntel	59.99880002	1.0717
z	1	0	3	3	3	1	PETTINE	p	7	1	practice	0	parola	1	ong	0	no	LM24M7	24	M	2021-10-07_10h36.56.601	THAI_COV	2021.2.3	MacIntel	59.99880002	0.7197
m	1	0	4	4	4	1	INFITO	np	6	0	practice	500	nonparola	2	ong	0	no	LM24M7	24	M	2021-10-07_10h36.56.601	THAI_COV	2021.2.3	MacIntel	59.99880002	1.0999
z	1	0	5	5	5	1	GIUDICE	p	7	374	practice	500	parola	1	ong	0	no	LM24M7	24	M	2021-10-07_10h36.56.601	THAI_COV	2021.2.3	MacIntel	59.99880002	0.7177
z	1	0	6	6	6	1	VOLANTE	p	7	89	practice	0	parola	1	ong	0	no	LM24M7	24	M	2021-10-07_10h36.56.601	THAI_COV	2021.2.3	MacIntel	59.99880002	0.9054
m	1	0	7	7	7	1	CUBELA	np	6	0	practice	250	nonparola	2	ong	0	no	LM24M7	24	M	2021-10-07_10h36.56.601	THAI_COV	2021.2.3	MacIntel	59.99880002	0.834
m	1	0	8	8	8	1	LUGGINE	np	7	0	practice	0	nonparola	2	ong	0	no	LM24M7	24	M	2021-10-07_10h36.56.601	THAI_COV	2021.2.3	MacIntel	59.99880002	1.0735
z	1	0	9	9	9	1	DISEGNO	p	7	201	practice	0	parola	1	ong	0	no	LM24M7	24	M	2021-10-07_10h36.56.601	THAI_COV	2021.2.3	MacIntel	59.99880002	0.6004
z	1						RELITTO	p	7	8	baseline	500	parola	1	ong	0	no	LM24M7	24	M	2021-10-07_10h36.56.601	THAI_COV	2021.2.3	MacIntel	59.99880002	0.7505	0	0	0	0	1
z	1						GERANIO	p	7	12	baseline	250	parola	1	ong	0	no	LM24M7	24	M	2021-10-07_10h36.56.601	THAI_COV	2021.2.3	MacIntel	59.99880002	0.9339	0	1	1	1	1
m	1						VANANGA	np	7	0	baseline	0	nonparola	2	ong	0	no	LM24M7	24	M	2021-10-07_10h36.56.601	THAI_COV	2021.2.3	MacIntel	59.99880002	0.8839	0	2	2	2	1
z	1						NATICA	p	6	5	baseline	250	parola	1	ong	0	no	LM24M7	24	M	2021-10-07_10h36.56.601	THAI_COV	2021.2.3	MacIntel	59.99880002	0.97	0	3	3	3	1
m	1						USTELLO	np	7	0	baseline	500	nonparola	2	ong	0	no	LM24M7	24	M	2021-10-07_10h36.56.601	THAI_COV	2021.2.3	MacIntel	59.99880002	1.0504	0	4	4	4	1
z	1						METANO	p	6	17	baseline	250	parola	1	ong	0	no	LM24M7	24	M	2021-10-07_10h36.56.601	THAI_COV	2021.2.3	MacIntel	59.99880002	0.6335	0	5	5	5	1
m	1						FIURIA	np	6	0	baseline	500	nonparola	2	ong	0	no	LM24M7	24	M	2021-10-07_10h36.56.601	THAI_COV	2021.2.3	MacIntel	59.99880002	1.017	0	6	6	6	1
z	1						SUGHERO	p	7	5	baseline	250	parola	1	ong	0	no	LM24M7	24	M	2021-10-07_10h36.56.601	THAI_COV	2021.2.3	MacIntel	59.99880002	0.8361	0	7	7	7	1
m	1						PIROTA	np	6	0	baseline	250	nonparola	2	ong	0	no	LM24M7	24	M	2021-10-07_10h36.56.601	THAI_COV	2021.2.3	MacIntel	59.99880002	0.8549	0	8	8	8	1
m	1						BAMBORA	np	7	0	baseline	0	nonparola	2	ong	0	no	LM24M7	24	M	2021-10-07_10h36.56.601	THAI_COV	2021.2.3	MacIntel	59.99880002	0.9677	0	9	9	9	1
z	1						PETALO	p	6	27	baseline	250	parola	1	ong	0	no	LM24M7	24	M	2021-10-07_10h36.56.601	THAI_COV	2021.2.3	MacIntel	59.99880002	0.7036	0	10	10	10	1
z	1						ELMETTO	p	7	5	baseline	0	parola	1	ong	0	no	LM24M7	24	M	2021-10-07_10h36.56.601	THAI_COV	2021.2.3	MacIntel	59.99880002	0.8549	0	11	11	11	1
m	1						DOBILE	np	6	0	baseline	250	nonparola	2	ong	0	no	LM24M7	24	M	2021-10-07_10h36.56.601	THAI_COV	2021.2.3	MacIntel	59.99880002	0.9548	0	12	12	12	1
z	1						BAVERO	p	6	7	baseline	0	parola	1	ong	0	no	LM24M7	24	M	2021-10-07_10h36.56.601	THAI_COV	2021.2.3	MacIntel	59.99880002	1.1053	0	13	13	13	1
z	1						VALENZA	p	7	10	baseline	500	parola	1	ong	0	no	LM24M7	24	M	2021-10-07_10h36.56.601	THAI_COV	2021.2.3	MacIntel	59.99880002	0.7898	0	14	14	14	1
m	1						ORDONE	np	6	0	baseline	250	nonparola	2	ong	0	no	LM24M7	24	M	2021-10-07_10h36.56.601	THAI_COV	2021.2.3	MacIntel	59.99880002	0.7344	0	15	15	15	1
m	1						TERPONE	np	7	0	baseline	250	nonparola	2	ong	0	no	LM24M7	24	M	2021-10-07_10h36.56.601	THAI_COV	2021.2.3	MacIntel	59.99880002	1.0045	0	16	16	16	1
z	1						INCHINO	p	7	10	baseline	250	parola	1	ong	0	no	LM24M7	24	M	2021-10-07_10h36.56.601	THAI_COV	2021.2.3	MacIntel	59.99880002	0.7838	0	17	17	17	1
z	1						ETTARO	p	6	31	baseline	0	parola	1	ong	0	no	LM24M7	24	M	2021-10-07_10h36.56.601	THAI_COV	2021.2.3	MacIntel	59.99880002	0.7502	0	18	18	18	1
m	1						LUVACA	np	6	0	baseline	250	nonparola	2	ong	0	no	LM24M7	24	M	2021-10-07_10h36.56.601	THAI_COV	2021.2.3	MacIntel	59.99880002	0.7171	0	19	19	19	1
z	1						DUETTO	p	6	23	baseline	500	parola	1	ong	0	no	LM24M7	24	M	2021-10-07_10h36.56.601	THAI_COV	2021.2.3	MacIntel	59.99880002	0.868	0	20	20	20	1
m	1						PUPILE	np	6	0	baseline	250	nonparola	2	ong	0	no	LM24M7	24	M	2021-10-07_10h36.56.601	THAI_COV	2021.2.3	MacIntel	59.99880002	0.9182	0	21	21	21	1
m	1						STOVACO	np	7	0	baseline	0	nonparola	2	ong	0	no	LM24M7	24	M	2021-10-07_10h36.56.601	THAI_COV	2021.2.3	MacIntel	59.99880002	0.7019	0	22	22	22	1
z	1						BARILE	p	6	7	baseline	500	parola	1	ong	0	no	LM24M7	24	M	2021-10-07_10h36.56.601	THAI_COV	2021.2.3	MacIntel	59.99880002	0.7334	0	23	23	23	1
m	1						RANAIO	np	6	0	baseline	250	nonparola	2	ong	0	no	LM24M7	24	M	2021-10-07_10h36.56.601	THAI_COV	2021.2.3	MacIntel	59.99880002	0.7706	0	24	24	24	1
z	1						CAVERNA	p	7	14	baseline	250	parola	1	ong	0	no	LM24M7	24	M	2021-10-07_10h36.56.601	THAI_COV	2021.2.3	MacIntel	59.99880002	0.8805	0	25	25	25	1
m	1						ROTOIA	np	7	0	baseline	500	nonparola	2	ong	0	no	LM24M7	24	M	2021-10-07_10h36.56.601	THAI_COV	2021.2.3	MacIntel	59.99880002	0.6842	0	26	26	26	1
z	1						ALTURA	p	6	8	baseline	500	parola	1	ong	0	no	LM24M7	24	M	2021-10-07_10h36.56.601	THAI_COV	2021.2.3	MacIntel	59.99880002	0.684	0	27	27	27	1
z	1						DIPINTO	p	7	21	baseline	0	parola	1	ong	0	no	LM24M7	24	M	2021-10-07_10h36.56.601	THAI_COV	2021.2.3	MacIntel	59.99880002	0.5708	0	28	28	28	1
z	1						LEGUME	p	6	11	baseline	250	parola	1	ong	0	no	LM24M7	24	M	2021-10-07_10h36.56.601	THAI_COV	2021.2.3	MacIntel	59.99880002	0.6509	0	29	29	29	1
m	1						FEDINO	np	6	0	baseline	500	nonparola	2	ong	0	no	LM24M7	24	M	2021-10-07_10h36.56.601	THAI_COV	2021.2.3	MacIntel	59.99880002	0.8721	0	30	30	30	1
z	1						MENSOLA	p	7	7	baseline	0	parola	1	ong	0	no	LM24M7	24	M	2021-10-07_10h36.56.601	THAI_COV	2021.2.3	MacIntel	59.99880002	0.901	0	31	31	31	1
m	1						ALCUME	np	6	0	baseline	500	nonparola	2	ong	0	no	LM24M7	24	M	2021-10-07_10h36.56.601	THAI_COV	2021.2.3	MacIntel	59.99880002	0.8355	0	32	32	32	1
z	1						INNESTO	p	6	13	baseline	0	parola	1	ong	0	no	LM24M7	24	M	2021-10-07_10h36.56.601	THAI_COV	2021.2.3	MacIntel	59.99880002	0.7733	0	33	33	33	1
m	1						LAVENDA	np	7	0	baseline	0	nonparola	2	ong	0	no	LM24M7	24	M	2021-10-07_10h36.56.601	THAI_COV	2021.2.3	MacIntel	59.99880002	0.9345	0	34	34	34	1
z	1						SLAVINA	p	7	5	baseline	500	parola	1	ong	0	no	LM24M7	24	M	2021-10-07_10h36.56.601	THAI_COV	2021.2.3	MacIntel	59.99880002	1.0404	0	35	35	35	1
z	1						ORMONE	p	6	6	baseline	500	parola	1	ong	0	no	LM24M7	24	M	2021-10-07_10h36.56.601	THAI_COV	2021.2.3	MacIntel	59.99880002	0.6854	0	36	36	36	1
m	1						UMIONE	np	6	0	baseline	0	nonparola	2	ong	0	no	LM24M7	24	M	2021-10-07_10h36.56.601	THAI_COV	2021.2.3	MacIntel	59.99880002	0.7373	0	37	37	37	1
z	1						SALAME	p	6	14	baseline	0	parola	1	ong	0	no	LM24M7	24	M	2021-10-07_10h36.56.601	THAI_COV	2021.2.3	MacIntel	59.99880002	0.6725	0	38	38	38	1
m	1						GANDOLA	np	7	0	baseline	500	nonparola	2	ong	0	no	LM24M7	24	M	2021-10-07_10h36.56.601	THAI_COV	2021.2.3	MacIntel	59.99880002	0.7505	0	39	39	39	1
z	0						DIGEGNO	np	7	0	baseline	500	nonparola	2	ong	0	no	LM24M7	24	M	2021-10-07_10h36.56.601	THAI_COV	2021.2.3	MacIntel	59.99880002	0.6008	0	40	40	40	1
m	1						BACRECA	np	7	0	baseline	0	nonparola	2	ong	0	no	LM24M7	24	M	2021-10-07_10h36.56.601	THAI_COV	2021.2.3	MacIntel	59.99880002	0.8173	0	41	41	41	1
z	1						RUDERE	p	6	8	baseline	250	parola	1	ong	0	no	LM24M7	24	M	2021-10-07_10h36.56.601	THAI_COV	2021.2.3	MacIntel	59.99880002	0.7004	0	42	42	42	1
m	1						OSCITE	np	6	0	baseline	250	nonparola	2	ong	0	no	LM24M7	24	M	2021-10-07_10h36.56.601	THAI_COV	2021.2.3	MacIntel	59.99880002	0.918	0	43	43	43	1
z	1						NETTARE	p	7	14	baseline	500	parola	1	ong	0	no	LM24M7	24	M	2021-10-07_10h36.56.601	THAI_COV	2021.2.3	MacIntel	59.99880002	0.6338	0	44	44	44	1
z	0						PENTERA	np	7	0	baseline	0	nonparola	2	ong	0	no	LM24M7	24	M	2021-10-07_10h36.56.601	THAI_COV	2021.2.3	MacIntel	59.99880002	1.018	0	45	45	45	1
m	1						NEBOZIO	np	7	0	baseline	250	nonparola	2	ong	0	no	LM24M7	24	M	2021-10-07_10h36.56.601	THAI_COV	2021.2.3	MacIntel	59.99880002	0.69	0	46	46	46	1
z	1						ZATTERA	p	7	14	baseline	500	parola	1	ong	0	no	LM24M7	24	M	2021-10-07_10h36.56.601	THAI_COV	2021.2.3	MacIntel	59.99880002	0.7364	0	47	47	47	1
z	1						LAMIERA	p	7	11	baseline	500	parola	1	ong	0	no	LM24M7	24	M	2021-10-07_10h36.56.601	THAI_COV	2021.2.3	MacIntel	59.99880002	0.7559	0	48	48	48	1
m	1						CULINA	np	6	0	baseline	500	nonparola	2	ong	0	no	LM24M7	24	M	2021-10-07_10h36.56.601	THAI_COV	2021.2.3	MacIntel	59.99880002	0.8677	0	49	49	49	1
z	1						FALANGE	p	7	9	baseline	250	parola	1	ong	0	no	LM24M7	24	M	2021-10-07_10h36.56.601	THAI_COV	2021.2.3	MacIntel	59.99880002	0.879	0	50	50	50	1
z	1						PEDALE	p	6	16	baseline	500	parola	1	ong	0	no	LM24M7	24	M	2021-10-07_10h36.56.601	THAI_COV	2021.2.3	MacIntel	59.99880002	0.7674	0	51	51	51	1
m	1						METARDO	np	7	0	baseline	500	nonparola	2	ong	0	no	LM24M7	24	M	2021-10-07_10h36.56.601	THAI_COV	2021.2.3	MacIntel	59.99880002	0.8732	0	52	52	52	1
z	1						EMPORIO	p	7	3	baseline	250	parola	1	ong	0	no	LM24M7	24	M	2021-10-07_10h36.56.601	THAI_COV	2021.2.3	MacIntel	59.99880002	0.6847	0	53	53	53	1
m	1						TAPORE	np	6	0	baseline	0	nonparola	2	ong	0	no	LM24M7	24	M	2021-10-07_10h36.56.601	THAI_COV	2021.2.3	MacIntel	59.99880002	1.3338	0	54	54	54	1
m	1						DENTIDE	np	7	0	baseline	250	nonparola	2	ong	0	no	LM24M7	24	M	2021-10-07_10h36.56.601	THAI_COV	2021.2.3	MacIntel	59.99880002	0.7914	0	55	55	55	1
m	1						SEPERTO	np	7	0	baseline	500	nonparola	2	ong	0	no	LM24M7	24	M	2021-10-07_10h36.56.601	THAI_COV	2021.2.3	MacIntel	59.99880002	0.9014	0	56	56	56	1
z	1						MUCOSA	p	6	6	baseline	500	parola	1	ong	0	no	LM24M7	24	M	2021-10-07_10h36.56.601	THAI_COV	2021.2.3	MacIntel	59.99880002	0.6887	0	57	57	57	1
m	1						BECULLA	np	7	0	baseline	250	nonparola	2	ong	0	no	LM24M7	24	M	2021-10-07_10h36.56.601	THAI_COV	2021.2.3	MacIntel	59.99880002	0.7502	0	58	58	58	1
z	1						FUCINA	p	6	8	baseline	250	parola	1	ong	0	no	LM24M7	24	M	2021-10-07_10h36.56.601	THAI_COV	2021.2.3	MacIntel	59.99880002	0.9007	0	59	59	59	1
z	1						ECLISSI	p	7	5	baseline	0	parola	1	ong	0	no	LM24M7	24	M	2021-10-07_10h36.56.601	THAI_COV	2021.2.3	MacIntel	59.99880002	0.7702	0	60	60	60	1
z	1						TROFEO	p	6	23	baseline	250	parola	1	ong	0	no	LM24M7	24	M	2021-10-07_10h36.56.601	THAI_COV	2021.2.3	MacIntel	59.99880002	0.6511	0	61	61	61	1
z	1						ROTTAME	p	7	7	baseline	0	parola	1	ong	0	no	LM24M7	24	M	2021-10-07_10h36.56.601	THAI_COV	2021.2.3	MacIntel	59.99880002	0.5398	0	62	62	62	1
m	1						MENDOLO	np	7	0	baseline	500	nonparola	2	ong	0	no	LM24M7	24	M	2021-10-07_10h36.56.601	THAI_COV	2021.2.3	MacIntel	59.99880002	0.7013	0	63	63	63	1
m	1						ARSINE	np	6	0	baseline	250	nonparola	2	ong	0	no	LM24M7	24	M	2021-10-07_10h36.56.601	THAI_COV	2021.2.3	MacIntel	59.99880002	1.5005	0	64	64	64	1
z	1						TISANA	p	6	7	baseline	0	parola	1	ong	0	no	LM24M7	24	M	2021-10-07_10h36.56.601	THAI_COV	2021.2.3	MacIntel	59.99880002	0.7374	0	65	65	65	1
m	1						ORLINO	np	6	0	baseline	0	nonparola	2	ong	0	no	LM24M7	24	M	2021-10-07_10h36.56.601	THAI_COV	2021.2.3	MacIntel	59.99880002	0.8175	0	66	66	66	1
z	1						ARINGA	p	6	9	baseline	500	parola	1	ong	0	no	LM24M7	24	M	2021-10-07_10h36.56.601	THAI_COV	2021.2.3	MacIntel	59.99880002	0.8838	0	67	67	67	1
m	1						TENGINE	np	7	0	baseline	0	nonparola	2	ong	0	no	LM24M7	24	M	2021-10-07_10h36.56.601	THAI_COV	2021.2.3	MacIntel	59.99880002	0.817	0	68	68	68	1
z	1						ATTICO	p	6	6	baseline	500	parola	1	ong	0	no	LM24M7	24	M	2021-10-07_10h36.56.601	THAI_COV	2021.2.3	MacIntel	59.99880002	0.6843	0	69	69	69	1
m	1						VENORE	np	6	0	baseline	250	nonparola	2	ong	0	no	LM24M7	24	M	2021-10-07_10h36.56.601	THAI_COV	2021.2.3	MacIntel	59.99880002	0.8023	0	70	70	70	1
z	1						DARSENA	p	7	9	baseline	0	parola	1	ong	0	no	LM24M7	24	M	2021-10-07_10h36.56.601	THAI_COV	2021.2.3	MacIntel	59.99880002	0.7007	0	71	71	71	1
z	0						ALCIERE	np	7	0	baseline	250	nonparola	2	ong	0	no	LM24M7	24	M	2021-10-07_10h36.56.601	THAI_COV	2021.2.3	MacIntel	59.99880002	1.3342	0	72	72	72	1
m	1						ENTIMO	np	6	0	baseline	0	nonparola	2	ong	0	no	LM24M7	24	M	2021-10-07_10h36.56.601	THAI_COV	2021.2.3	MacIntel	59.99880002	1.0061	0	73	73	73	1
z	1						LIVIDO	p	6	8	baseline	500	parola	1	ong	0	no	LM24M7	24	M	2021-10-07_10h36.56.601	THAI_COV	2021.2.3	MacIntel	59.99880002	0.6361	0	74	74	74	1
z	1						NAUSEA	p	6	15	baseline	0	parola	1	ong	0	no	LM24M7	24	M	2021-10-07_10h36.56.601	THAI_COV	2021.2.3	MacIntel	59.99880002	0.5447	0	75	75	75	1
m	1						VERCACE	np	7	0	baseline	500	nonparola	2	ong	0	no	LM24M7	24	M	2021-10-07_10h36.56.601	THAI_COV	2021.2.3	MacIntel	59.99880002	1.3559	0	76	76	76	1
z	1						COFANO	p	6	9	baseline	0	parola	1	ong	0	no	LM24M7	24	M	2021-10-07_10h36.56.601	THAI_COV	2021.2.3	MacIntel	59.99880002	0.6683	0	77	77	77	1
m	1						USPICIO	np	7	0	baseline	250	nonparola	2	ong	0	no	LM24M7	24	M	2021-10-07_10h36.56.601	THAI_COV	2021.2.3	MacIntel	59.99880002	1.19	0	78	78	78	1
z	1						IMBUTO	p	6	9	baseline	0	parola	1	ong	0	no	LM24M7	24	M	2021-10-07_10h36.56.601	THAI_COV	2021.2.3	MacIntel	59.99880002	0.7013	0	79	79	79	1
m	1						SADIVA	np	6	0	baseline	500	nonparola	2	ong	0	no	LM24M7	24	M	2021-10-07_10h36.56.601	THAI_COV	2021.2.3	MacIntel	59.99880002	0.9355	0	80	80	80	1
z	1						BOZZOLO	p	7	7	baseline	0	parola	1	ong	0	no	LM24M7	24	M	2021-10-07_10h36.56.601	THAI_COV	2021.2.3	MacIntel	59.99880002	0.6674	0	81	81	81	1
m	1						OMPICCIO	np	7	0	baseline	0	nonparola	2	ong	0	no	LM24M7	24	M	2021-10-07_10h36.56.601	THAI_COV	2021.2.3	MacIntel	59.99880002	0.7502	0	82	82	82	1
m	1						LIMPONE	np	7	0	baseline	500	nonparola	2	ong	0	no	LM24M7	24	M	2021-10-07_10h36.56.601	THAI_COV	2021.2.3	MacIntel	59.99880002	0.9848	0	83	83	83	1
m	1						NARCICO	np	7	0	baseline	250	nonparola	2	ong	0	no	LM24M7	24	M	2021-10-07_10h36.56.601	THAI_COV	2021.2.3	MacIntel	59.99880002	0.8731	0	84	84	84	1
z	1						PASCOLO	p	7	7	baseline	0	parola	1	ong	0	no	LM24M7	24	M	2021-10-07_10h36.56.601	THAI_COV	2021.2.3	MacIntel	59.99880002	0.6214	0	85	85	85	1
m	1						INSOGNA	np	7	0	baseline	250	nonparola	2	ong	0	no	LM24M7	24	M	2021-10-07_10h36.56.601	THAI_COV	2021.2.3	MacIntel	59.99880002	0.801	0	86	86	86	1
z	1						PATINA	p	6	14	baseline	250	parola	1	ong	0	no	LM24M7	24	M	2021-10-07_10h36.56.601	THAI_COV	2021.2.3	MacIntel	59.99880002	0.7216	0	87	87	87	1
m	1						ADOLTO	np	7	0	baseline	0	nonparola	2	ong	0	no	LM24M7	24	M	2021-10-07_10h36.56.601	THAI_COV	2021.2.3	MacIntel	59.99880002	0.7198	0	88	88	88	1
z	1						UTENTE	p	6	34	baseline	0	parola	1	ong	0	no	LM24M7	24	M	2021-10-07_10h36.56.601	THAI_COV	2021.2.3	MacIntel	59.99880002	0.6721	0	89	89	89	1
m	1						CIPELLA	np	7	0	baseline	500	nonparola	2	ong	0	no	LM24M7	24	M	2021-10-07_10h36.56.601	THAI_COV	2021.2.3	MacIntel	59.99880002	0.8676	0	90	90	90	1
z	1						GINEPRO	p	7	10	baseline	0	parola	1	ong	0	no	LM24M7	24	M	2021-10-07_10h36.56.601	THAI_COV	2021.2.3	MacIntel	59.99880002	0.9506	0	91	91	91	1
m	1						NONATO	np	6	0	baseline	500	nonparola	2	ong	0	no	LM24M7	24	M	2021-10-07_10h36.56.601	THAI_COV	2021.2.3	MacIntel	59.99880002	0.8552	0	92	92	92	1
z	1						CALICE	p	6	10	baseline	0	parola	1	ong	0	no	LM24M7	24	M	2021-10-07_10h36.56.601	THAI_COV	2021.2.3	MacIntel	59.99880002	0.6348	0	93	93	93	1
z	1						TORACE	p	6	31	baseline	250	parola	1	ong	0	no	LM24M7	24	M	2021-10-07_10h36.56.601	THAI_COV	2021.2.3	MacIntel	59.99880002	0.5675	0	94	94	94	1
m	0						REDINE	p	6	8	baseline	500	parola	1	ong	0	no	LM24M7	24	M	2021-10-07_10h36.56.601	THAI_COV	2021.2.3	MacIntel	59.99880002	0.769	0	95	95	95	1
z	1						GOMITO	p	6	35	baseline	0	parola	1	ong	0	no	LM24M7	24	M	2021-10-07_10h36.56.601	THAI_COV	2021.2.3	MacIntel	59.99880002	0.6341	0	96	96	96	1
m	1						INGENSO	np	7	0	baseline	500	nonparola	2	ong	0	no	LM24M7	24	M	2021-10-07_10h36.56.601	THAI_COV	2021.2.3	MacIntel	59.99880002	1.2507	0	97	97	97	1
m	1						COVALLO	np	7	0	baseline	250	nonparola	2	ong	0	no	LM24M7	24	M	2021-10-07_10h36.56.601	THAI_COV	2021.2.3	MacIntel	59.99880002	0.834	0	98	98	98	1
z	1						MONACO	p	6	24	baseline	250	parola	1	ong	0	no	LM24M7	24	M	2021-10-07_10h36.56.601	THAI_COV	2021.2.3	MacIntel	59.99880002	0.6834	0	99	99	99	1
z	1						DILUVIO	p	7	34	monitoring	0	parola	1	ong	0	no	LM24M7	24	M	2021-10-07_10h36.56.601	THAI_COV	2021.2.3	MacIntel	59.99880002	0.9847						0	0	0	0	1
m	1						PADATO	np	6	0	monitoring	250	nonparola	2	ong	0	no	LM24M7	24	M	2021-10-07_10h36.56.601	THAI_COV	2021.2.3	MacIntel	59.99880002	1.3063						0	1	1	1	1
z	1						STIVALE	p	7	10	monitoring	0	parola	1	ong	0	no	LM24M7	24	M	2021-10-07_10h36.56.601	THAI_COV	2021.2.3	MacIntel	59.99880002	1.1406						0	2	2	2	1
z	0						BAMMINO	np	7	0	monitoring	0	nonparola	2	ong	0	no	LM24M7	24	M	2021-10-07_10h36.56.601	THAI_COV	2021.2.3	MacIntel	59.99880002	1.5339						0	3	3	3	1
	0						NUDOLA	np	6	0	monitoring	250	nonparola	2	ong	0	no	LM24M7	24	M	2021-10-07_10h36.56.601	THAI_COV	2021.2.3	MacIntel	59.99880002							0	4	4	4	1
z	1						ZAMPINO	p	7	6	monitoring	500	parola	1	ong	0	no	LM24M7	24	M	2021-10-07_10h36.56.601	THAI_COV	2021.2.3	MacIntel	59.99880002	1.6842						0	5	5	5	1
z	1						CALDAIA	p	7	12	monitoring	250	parola	1	ong	0	no	LM24M7	24	M	2021-10-07_10h36.56.601	THAI_COV	2021.2.3	MacIntel	59.99880002	0.8347						0	6	6	6	1
m	1						FULGINE	np	7	0	monitoring	0	nonparola	2	ong	0	no	LM24M7	24	M	2021-10-07_10h36.56.601	THAI_COV	2021.2.3	MacIntel	59.99880002	1.2555						0	7	7	7	1
z	1						URANIO	p	6	9	monitoring	250	parola	1	ong	0	no	LM24M7	24	M	2021-10-07_10h36.56.601	THAI_COV	2021.2.3	MacIntel	59.99880002	0.7727						0	8	8	8	1
m	1						APISSO	np	6	0	monitoring	500	nonparola	2	ong	0	no	LM24M7	24	M	2021-10-07_10h36.56.601	THAI_COV	2021.2.3	MacIntel	59.99880002	0.9723						0	9	9	9	1
l	1						CAGERMA	np	7	0	monitoring	0	l	2	pmcue	0	no	LM24M7	24	M	2021-10-07_10h36.56.601	THAI_COV	2021.2.3	MacIntel	59.99880002	0.8174						0	10	10	10	1
z	1						TAZZINA	p	7	10	monitoring	250	parola	1	ong	0	no	LM24M7	24	M	2021-10-07_10h36.56.601	THAI_COV	2021.2.3	MacIntel	59.99880002	0.785						0	11	11	11	1
z	1						VAPORE	p	6	40	monitoring	0	parola	1	ong	0	no	LM24M7	24	M	2021-10-07_10h36.56.601	THAI_COV	2021.2.3	MacIntel	59.99880002	0.7007						0	12	12	12	1
m	1						FEDORE	np	6	0	monitoring	250	nonparola	2	ong	0	no	LM24M7	24	M	2021-10-07_10h36.56.601	THAI_COV	2021.2.3	MacIntel	59.99880002	0.8674						0	13	13	13	1
z	1						MONTONE	p	7	8	monitoring	250	parola	1	ong	0	no	LM24M7	24	M	2021-10-07_10h36.56.601	THAI_COV	2021.2.3	MacIntel	59.99880002	1.2044						0	14	14	14	1
m	1						CANEZZA	np	7	0	monitoring	0	nonparola	2	ong	0	no	LM24M7	24	M	2021-10-07_10h36.56.601	THAI_COV	2021.2.3	MacIntel	59.99880002	0.9553						0	15	15	15	1
m	1						RAGINA	np	6	0	monitoring	250	nonparola	2	ong	0	no	LM24M7	24	M	2021-10-07_10h36.56.601	THAI_COV	2021.2.3	MacIntel	59.99880002	0.9173						0	16	16	16	1
z	1						AGNELLO	p	7	17	monitoring	250	parola	1	ong	0	no	LM24M7	24	M	2021-10-07_10h36.56.601	THAI_COV	2021.2.3	MacIntel	59.99880002	0.8021						0	17	17	17	1
m	1						PINARIO	np	7	0	monitoring	250	nonparola	2	ong	0	no	LM24M7	24	M	2021-10-07_10h36.56.601	THAI_COV	2021.2.3	MacIntel	59.99880002	0.8339						0	18	18	18	1
m	1						INDANO	np	6	0	monitoring	500	nonparola	2	ong	0	no	LM24M7	24	M	2021-10-07_10h36.56.601	THAI_COV	2021.2.3	MacIntel	59.99880002	0.9504						0	19	19	19	1
z	1						BISTURI	p	7	8	monitoring	250	parola	1	ong	0	no	LM24M7	24	M	2021-10-07_10h36.56.601	THAI_COV	2021.2.3	MacIntel	59.99880002	0.7676						0	20	20	20	1
m	1						SECONTO	np	7	0	monitoring	250	nonparola	2	ong	0	no	LM24M7	24	M	2021-10-07_10h36.56.601	THAI_COV	2021.2.3	MacIntel	59.99880002	0.8009						0	21	21	21	1
l	1						POMATA	p	6	0	monitoring	500	l	1	pmcue	0	no	LM24M7	24	M	2021-10-07_10h36.56.601	THAI_COV	2021.2.3	MacIntel	59.99880002	0.7839						0	22	22	22	1
m	1						UMETTA	np	6	0	monitoring	250	nonparola	2	ong	0	no	LM24M7	24	M	2021-10-07_10h36.56.601	THAI_COV	2021.2.3	MacIntel	59.99880002	1.2351						0	23	23	23	1
z	1						FRUSCIO	p	7	9	monitoring	0	parola	1	ong	0	no	LM24M7	24	M	2021-10-07_10h36.56.601	THAI_COV	2021.2.3	MacIntel	59.99880002	0.6993						0	24	24	24	1
z	1						ORDIGNO	p	7	15	monitoring	250	parola	1	ong	0	no	LM24M7	24	M	2021-10-07_10h36.56.601	THAI_COV	2021.2.3	MacIntel	59.99880002	0.767						0	25	25	25	1
z	0						METALO	np	6	0	monitoring	0	nonparola	2	ong	0	no	LM24M7	24	M	2021-10-07_10h36.56.601	THAI_COV	2021.2.3	MacIntel	59.99880002	1.1879						0	26	26	26	1
m	1						GAVERA	np	6	0	monitoring	500	nonparola	2	ong	0	no	LM24M7	24	M	2021-10-07_10h36.56.601	THAI_COV	2021.2.3	MacIntel	59.99880002	1.1274						0	27	27	27	1
z	1						INSERTO	p	7	9	monitoring	0	parola	1	ong	0	no	LM24M7	24	M	2021-10-07_10h36.56.601	THAI_COV	2021.2.3	MacIntel	59.99880002	0.9679						0	28	28	28	1
z	1						VICARIO	p	7	9	monitoring	500	parola	1	ong	0	no	LM24M7	24	M	2021-10-07_10h36.56.601	THAI_COV	2021.2.3	MacIntel	59.99880002	1.0173						0	29	29	29	1
m	1						ACENDA	np	6	0	monitoring	0	nonparola	2	ong	0	no	LM24M7	24	M	2021-10-07_10h36.56.601	THAI_COV	2021.2.3	MacIntel	59.99880002	1.0395						0	30	30	30	1
z	1						DECADE	p	6	7	monitoring	0	parola	1	ong	0	no	LM24M7	24	M	2021-10-07_10h36.56.601	THAI_COV	2021.2.3	MacIntel	59.99880002	0.8506						0	31	31	31	1
m	1						PALETE	np	6	0	monitoring	500	nonparola	2	ong	0	no	LM24M7	24	M	2021-10-07_10h36.56.601	THAI_COV	2021.2.3	MacIntel	59.99880002	0.8676						0	32	32	32	1
z	1						SENAPE	p	6	17	monitoring	500	parola	1	ong	0	no	LM24M7	24	M	2021-10-07_10h36.56.601	THAI_COV	2021.2.3	MacIntel	59.99880002	0.7672						0	33	33	33	1
m	1						TENTONO	np	7	0	monitoring	0	nonparola	2	ong	0	no	LM24M7	24	M	2021-10-07_10h36.56.601	THAI_COV	2021.2.3	MacIntel	59.99880002	0.756						0	34	34	34	1
l	1						MANICO	p	6	12	monitoring	0	l	1	pmcue	0	no	LM24M7	24	M	2021-10-07_10h36.56.601	THAI_COV	2021.2.3	MacIntel	59.99880002	0.734						0	35	35	35	1
z	1						GETTONE	p	7	5	monitoring	250	parola	1	ong	0	no	LM24M7	24	M	2021-10-07_10h36.56.601	THAI_COV	2021.2.3	MacIntel	59.99880002	0.7003						0	36	36	36	1
m	1						CALERA	np	6	0	monitoring	500	nonparola	2	ong	0	no	LM24M7	24	M	2021-10-07_10h36.56.601	THAI_COV	2021.2.3	MacIntel	59.99880002	0.8702						0	37	37	37	1
z	1						USTIONE	p	7	20	monitoring	500	parola	1	ong	0	no	LM24M7	24	M	2021-10-07_10h36.56.601	THAI_COV	2021.2.3	MacIntel	59.99880002	0.6514						0	38	38	38	1
l	0						LEGNAME	p	7	7	monitoring	0	parola	1	ong	0	no	LM24M7	24	M	2021-10-07_10h36.56.601	THAI_COV	2021.2.3	MacIntel	59.99880002	0.8676						0	39	39	39	1
m	1						MODIVO	np	6	0	monitoring	0	nonparola	2	ong	0	no	LM24M7	24	M	2021-10-07_10h36.56.601	THAI_COV	2021.2.3	MacIntel	59.99880002	1.0164						0	40	40	40	1
z	1						RADURA	p	6	9	monitoring	0	parola	1	ong	0	no	LM24M7	24	M	2021-10-07_10h36.56.601	THAI_COV	2021.2.3	MacIntel	59.99880002	0.6506						0	41	41	41	1
m	1						TUANTO	np	6	0	monitoring	250	nonparola	2	ong	0	no	LM24M7	24	M	2021-10-07_10h36.56.601	THAI_COV	2021.2.3	MacIntel	59.99880002	0.7549						0	42	42	42	1
z	1						PICCONE	p	7	11	monitoring	0	parola	1	ong	0	no	LM24M7	24	M	2021-10-07_10h36.56.601	THAI_COV	2021.2.3	MacIntel	59.99880002	0.8398						0	43	43	43	1
m	1						LACREME	np	7	0	monitoring	250	nonparola	2	ong	0	no	LM24M7	24	M	2021-10-07_10h36.56.601	THAI_COV	2021.2.3	MacIntel	59.99880002	0.9675						0	44	44	44	1
m	1						DILITTA	np	7	0	monitoring	500	nonparola	2	ong	0	no	LM24M7	24	M	2021-10-07_10h36.56.601	THAI_COV	2021.2.3	MacIntel	59.99880002	0.7839						0	45	45	45	1
l	1						TOMANTE	np	7	0	monitoring	0	l	2	pmcue	0	no	LM24M7	24	M	2021-10-07_10h36.56.601	THAI_COV	2021.2.3	MacIntel	59.99880002	0.9335						0	46	46	46	1
z	1						OTTONE	p	6	17	monitoring	500	parola	1	ong	0	no	LM24M7	24	M	2021-10-07_10h36.56.601	THAI_COV	2021.2.3	MacIntel	59.99880002	0.7005						0	47	47	47	1
m	0						GAZEBO	p	6	8	monitoring	0	parola	1	ong	0	no	LM24M7	24	M	2021-10-07_10h36.56.601	THAI_COV	2021.2.3	MacIntel	59.99880002	0.6336						0	48	48	48	1
m	1						NENICO	np	6	0	monitoring	250	nonparola	2	ong	0	no	LM24M7	24	M	2021-10-07_10h36.56.601	THAI_COV	2021.2.3	MacIntel	59.99880002	0.8344						0	49	49	49	1
z	1						ARPIONE	p	7	12	monitoring	250	parola	1	ong	0	no	LM24M7	24	M	2021-10-07_10h36.56.601	THAI_COV	2021.2.3	MacIntel	59.99880002	0.7335						0	50	50	50	1
m	1						VANIGIA	np	7	0	monitoring	500	nonparola	2	ong	0	no	LM24M7	24	M	2021-10-07_10h36.56.601	THAI_COV	2021.2.3	MacIntel	59.99880002	0.9673						0	51	51	51	1
m	1						EBLISSE	np	7	0	monitoring	0	nonparola	2	ong	0	no	LM24M7	24	M	2021-10-07_10h36.56.601	THAI_COV	2021.2.3	MacIntel	59.99880002	0.7509						0	52	52	52	1
z	1						CARTINA	p	7	13	monitoring	250	parola	1	ong	0	no	LM24M7	24	M	2021-10-07_10h36.56.601	THAI_COV	2021.2.3	MacIntel	59.99880002	0.9176						0	53	53	53	1
m	1						TECITA	np	6	0	monitoring	500	nonparola	2	ong	0	no	LM24M7	24	M	2021-10-07_10h36.56.601	THAI_COV	2021.2.3	MacIntel	59.99880002	1.0206						0	54	54	54	1
z	1						FELINO	p	6	9	monitoring	500	parola	1	ong	0	no	LM24M7	24	M	2021-10-07_10h36.56.601	THAI_COV	2021.2.3	MacIntel	59.99880002	0.7035						0	55	55	55	1
m	1						GINEVRO	np	7	0	monitoring	250	nonparola	2	ong	0	no	LM24M7	24	M	2021-10-07_10h36.56.601	THAI_COV	2021.2.3	MacIntel	59.99880002	0.9063						0	56	56	56	1
m	1						ELANCO	np	6	0	monitoring	250	nonparola	2	ong	0	no	LM24M7	24	M	2021-10-07_10h36.56.601	THAI_COV	2021.2.3	MacIntel	59.99880002	1.0015						0	57	57	57	1
z	1						BIDONE	p	6	13	monitoring	0	parola	1	ong	0	no	LM24M7	24	M	2021-10-07_10h36.56.601	THAI_COV	2021.2.3	MacIntel	59.99880002	0.9028						0	58	58	58	1
z	1						LEMURE	p	6	3	monitoring	500	parola	1	ong	0	no	LM24M7	24	M	2021-10-07_10h36.56.601	THAI_COV	2021.2.3	MacIntel	59.99880002	1.0715						0	59	59	59	1
l	1						SAGOMA	p	6	0	monitoring	250	l	1	pmcue	0	no	LM24M7	24	M	2021-10-07_10h36.56.601	THAI_COV	2021.2.3	MacIntel	59.99880002	0.8172						0	60	60	60	1
z	1						REPERTO	p	7	7	monitoring	0	parola	1	ong	0	no	LM24M7	24	M	2021-10-07_10h36.56.601	THAI_COV	2021.2.3	MacIntel	59.99880002	0.6881						0	61	61	61	1
m	1						MIDULLO	np	7	0	monitoring	250	nonparola	2	ong	0	no	LM24M7	24	M	2021-10-07_10h36.56.601	THAI_COV	2021.2.3	MacIntel	59.99880002	0.8549						0	62	62	62	1
m	1						DANNOLA	np	7	0	monitoring	500	nonparola	2	ong	0	no	LM24M7	24	M	2021-10-07_10h36.56.601	THAI_COV	2021.2.3	MacIntel	59.99880002	0.9351						0	63	63	63	1
z	1						ORFANO	p	6	9	monitoring	500	parola	1	ong	0	no	LM24M7	24	M	2021-10-07_10h36.56.601	THAI_COV	2021.2.3	MacIntel	59.99880002	0.6524						0	64	64	64	1
m	1						BANENA	np	6	0	monitoring	250	nonparola	2	ong	0	no	LM24M7	24	M	2021-10-07_10h36.56.601	THAI_COV	2021.2.3	MacIntel	59.99880002	0.854						0	65	65	65	1
m	1						FERPATA	np	7	0	monitoring	0	nonparola	2	ong	0	no	LM24M7	24	M	2021-10-07_10h36.56.601	THAI_COV	2021.2.3	MacIntel	59.99880002	1.4507						0	66	66	66	1
z	1						NEURONE	p	7	11	monitoring	250	parola	1	ong	0	no	LM24M7	24	M	2021-10-07_10h36.56.601	THAI_COV	2021.2.3	MacIntel	59.99880002	0.6704						0	67	67	67	1
m	1						LATTERA	np	7	0	monitoring	500	nonparola	2	ong	0	no	LM24M7	24	M	2021-10-07_10h36.56.601	THAI_COV	2021.2.3	MacIntel	59.99880002	1.151						0	68	68	68	1
m	1						GESIONE	np	7	0	monitoring	500	nonparola	2	ong	0	no	LM24M7	24	M	2021-10-07_10h36.56.601	THAI_COV	2021.2.3	MacIntel	59.99880002	0.8339						0	69	69	69	1
z	1						PEDANA	p	6	18	monitoring	500	parola	1	ong	0	no	LM24M7	24	M	2021-10-07_10h36.56.601	THAI_COV	2021.2.3	MacIntel	59.99880002	0.8342						0	70	70	70	1
m	0						MACIATA	np	7	0	monitoring	500	l	2	pmcue	0	no	LM24M7	24	M	2021-10-07_10h36.56.601	THAI_COV	2021.2.3	MacIntel	59.99880002	1.5568						0	71	71	71	1
m	1						FIOLINO	np	7	0	monitoring	250	nonparola	2	ong	0	no	LM24M7	24	M	2021-10-07_10h36.56.601	THAI_COV	2021.2.3	MacIntel	59.99880002	0.8725						0	72	72	72	1
z	1						INGORGO	p	7	16	monitoring	0	parola	1	ong	0	no	LM24M7	24	M	2021-10-07_10h36.56.601	THAI_COV	2021.2.3	MacIntel	59.99880002	0.7849						0	73	73	73	1
m	1						IMPORO	np	6	0	monitoring	250	nonparola	2	ong	0	no	LM24M7	24	M	2021-10-07_10h36.56.601	THAI_COV	2021.2.3	MacIntel	59.99880002	0.7344						0	74	74	74	1
z	1						NOBILE	p	6	29	monitoring	500	parola	1	ong	0	no	LM24M7	24	M	2021-10-07_10h36.56.601	THAI_COV	2021.2.3	MacIntel	59.99880002	0.6237						0	75	75	75	1
z	1						MINIERA	p	7	19	monitoring	500	parola	1	ong	0	no	LM24M7	24	M	2021-10-07_10h36.56.601	THAI_COV	2021.2.3	MacIntel	59.99880002	1.1179						0	76	76	76	1
m	1						ALLARVE	np	7	0	monitoring	500	nonparola	2	ong	0	no	LM24M7	24	M	2021-10-07_10h36.56.601	THAI_COV	2021.2.3	MacIntel	59.99880002	0.7692						0	77	77	77	1
m	1						DIBANO	np	6	0	monitoring	250	nonparola	2	ong	0	no	LM24M7	24	M	2021-10-07_10h36.56.601	THAI_COV	2021.2.3	MacIntel	59.99880002	0.8048						0	78	78	78	1
z	1						FAGOTTO	p	7	7	monitoring	0	parola	1	ong	0	no	LM24M7	24	M	2021-10-07_10h36.56.601	THAI_COV	2021.2.3	MacIntel	59.99880002	0.9008						0	79	79	79	1
z	1						PALUDE	p	6	13	monitoring	0	parola	1	ong	0	no	LM24M7	24	M	2021-10-07_10h36.56.601	THAI_COV	2021.2.3	MacIntel	59.99880002	0.6547						0	80	80	80	1
m	1						MUDINO	np	6	0	monitoring	500	nonparola	2	ong	0	no	LM24M7	24	M	2021-10-07_10h36.56.601	THAI_COV	2021.2.3	MacIntel	59.99880002	1.1017						0	81	81	81	1
m	1						ESTEBA	np	6	0	monitoring	500	nonparola	2	ong	0	no	LM24M7	24	M	2021-10-07_10h36.56.601	THAI_COV	2021.2.3	MacIntel	59.99880002	0.784						0	82	82	82	1
l	1						MANTIDE	p	7	9	monitoring	250	l	1	pmcue	0	no	LM24M7	24	M	2021-10-07_10h36.56.601	THAI_COV	2021.2.3	MacIntel	59.99880002	0.7207						0	83	83	83	1
z	1						UVETTA	p	6	11	monitoring	500	parola	1	ong	0	no	LM24M7	24	M	2021-10-07_10h36.56.601	THAI_COV	2021.2.3	MacIntel	59.99880002	0.9385						0	84	84	84	1
z	1						ESILIO	p	6	41	monitoring	250	parola	1	ong	0	no	LM24M7	24	M	2021-10-07_10h36.56.601	THAI_COV	2021.2.3	MacIntel	59.99880002	0.6505						0	85	85	85	1
m	1						RECRUTA	np	7	0	monitoring	500	nonparola	2	ong	0	no	LM24M7	24	M	2021-10-07_10h36.56.601	THAI_COV	2021.2.3	MacIntel	59.99880002	0.8837						0	86	86	86	1
z	1						TIMONE	p	7	31	monitoring	250	parola	1	ong	0	no	LM24M7	24	M	2021-10-07_10h36.56.601	THAI_COV	2021.2.3	MacIntel	59.99880002	0.9006						0	87	87	87	1
z	1						CAVOLO	p	6	13	monitoring	0	parola	1	ong	0	no	LM24M7	24	M	2021-10-07_10h36.56.601	THAI_COV	2021.2.3	MacIntel	59.99880002	1.1679						0	88	88	88	1
m	1						NOTTARE	np	7	0	monitoring	500	nonparola	2	ong	0	no	LM24M7	24	M	2021-10-07_10h36.56.601	THAI_COV	2021.2.3	MacIntel	59.99880002	1.3171						0	89	89	89	1
z	1						LICHENE	p	7	7	monitoring	0	parola	1	ong	0	no	LM24M7	24	M	2021-10-07_10h36.56.601	THAI_COV	2021.2.3	MacIntel	59.99880002	0.7508						0	90	90	90	1
m	1						PUSTINO	np	7	0	monitoring	500	nonparola	2	ong	0	no	LM24M7	24	M	2021-10-07_10h36.56.601	THAI_COV	2021.2.3	MacIntel	59.99880002	0.9177						0	91	91	91	1
z	1						MULINO	p	6	7	monitoring	0	parola	1	ong	0	no	LM24M7	24	M	2021-10-07_10h36.56.601	THAI_COV	2021.2.3	MacIntel	59.99880002	1.2397						0	92	92	92	1
m	1						VAROLO	np	6	0	monitoring	0	nonparola	2	ong	0	no	LM24M7	24	M	2021-10-07_10h36.56.601	THAI_COV	2021.2.3	MacIntel	59.99880002	0.8526						0	93	93	93	1
z	0						ENIGMA	p	6	9	monitoring	500	l	1	pmcue	0	no	LM24M7	24	M	2021-10-07_10h36.56.601	THAI_COV	2021.2.3	MacIntel	59.99880002	0.6665						0	94	94	94	1
z	1						NARICE	p	6	15	monitoring	250	parola	1	ong	0	no	LM24M7	24	M	2021-10-07_10h36.56.601	THAI_COV	2021.2.3	MacIntel	59.99880002	0.8356						0	95	95	95	1
m	1						CAVIDE	np	6	0	monitoring	500	nonparola	2	ong	0	no	LM24M7	24	M	2021-10-07_10h36.56.601	THAI_COV	2021.2.3	MacIntel	59.99880002	0.8887						0	96	96	96	1
z	0						VOLACE	np	6	0	monitoring	0	nonparola	2	ong	0	no	LM24M7	24	M	2021-10-07_10h36.56.601	THAI_COV	2021.2.3	MacIntel	59.99880002	1.171						0	97	97	97	1
m	1						SADICE	np	6	0	monitoring	0	nonparola	2	ong	0	no	LM24M7	24	M	2021-10-07_10h36.56.601	THAI_COV	2021.2.3	MacIntel	59.99880002	1.6194						0	98	98	98	1
z	1						VORTICE	p	7	14	monitoring	250	parola	1	ong	0	no	LM24M7	24	M	2021-10-07_10h36.56.601	THAI_COV	2021.2.3	MacIntel	59.99880002	1.0013						0	99	99	99	1
																		LM24M7	24	M	2021-10-07_10h36.56.601	THAI_COV	2021.2.3	MacIntel	59.99880002												y	1	8.6873	n	1	4.6174	y	1	3.5186
