# Supplementary material for: Thinking about it: the impact of COVID-19-related stimuli on prospective memory
Source: PeerJ. 2023 Nov 16;11:e16389. doi: 10.7717/peerj.16389 (PMC10657566; doi:10.7717/peerj.16389)
Supplement: Supplemental Information 4 — The raw data from both the task and the questionnaire. Both folders are divided in the three conditions (COV, DOC, and NEGA) depending on the presented video clip. [file peerj-11-16389-s004.zip › Data/RAW_Data_Task/COV_Version/LL19F28_cov.csv]

trial_key.keys	trial_key.corr	trial_key.rt	trials_loop_practice.thisRepN	trials_loop_practice.thisTrialN	trials_loop_practice.thisN	trials_loop_practice.thisIndex	trials_loop_practice.ran	stimolo	parolanonparola	lunghezza	frequenza	blocco	jitter	rispcorr	StimTrig	stim_type	stimulus_after	underline	ID_Soggetto*	Età*	Sesso	date	expName	psychopyVersion	OS	frameRate	trials_loop_baseline.thisRepN	trials_loop_baseline.thisTrialN	trials_loop_baseline.thisN	trials_loop_baseline.thisIndex	trials_loop_baseline.ran	trials_loop_attention.thisRepN	trials_loop_attention.thisTrialN	trials_loop_attention.thisN	trials_loop_attention.thisIndex	trials_loop_attention.ran	emotional1_key.keys	emotional1_key.corr	emotional1_key.rt	emotional2_key.keys	emotional2_key.corr	emotional2_key.rt	emotional3_key.keys	emotional3_key.corr	emotional3_key.rt
m	1	0.4768	0	0	0	0	1	ARANCIA	p	7	31	practice	500	parola	1	ong	0	no	LL19F28	19	Femmina	2021-10-28_15h18.36.720	THAI_COV	2021.2.3	Win32	59.97720866
m	0	0.5373	0	1	1	1	1	RECINA	np	6	0	practice	500	nonparola	2	ong	0	no	LL19F28	19	Femmina	2021-10-28_15h18.36.720	THAI_COV	2021.2.3	Win32	59.97720866
z	1	0.6455	0	2	2	2	1	TUCCANA	np	7	0	practice	250	nonparola	2	ong	0	no	LL19F28	19	Femmina	2021-10-28_15h18.36.720	THAI_COV	2021.2.3	Win32	59.97720866
m	1	0.59	0	3	3	3	1	PETTINE	p	7	1	practice	0	parola	1	ong	0	no	LL19F28	19	Femmina	2021-10-28_15h18.36.720	THAI_COV	2021.2.3	Win32	59.97720866
m	0	0.4463	0	4	4	4	1	INFITO	np	6	0	practice	500	nonparola	2	ong	0	no	LL19F28	19	Femmina	2021-10-28_15h18.36.720	THAI_COV	2021.2.3	Win32	59.97720866
m	1	0.5834	0	5	5	5	1	GIUDICE	p	7	374	practice	500	parola	1	ong	0	no	LL19F28	19	Femmina	2021-10-28_15h18.36.720	THAI_COV	2021.2.3	Win32	59.97720866
m	1	0.586	0	6	6	6	1	VOLANTE	p	7	89	practice	0	parola	1	ong	0	no	LL19F28	19	Femmina	2021-10-28_15h18.36.720	THAI_COV	2021.2.3	Win32	59.97720866
z	1	0.6686	0	7	7	7	1	CUBELA	np	6	0	practice	250	nonparola	2	ong	0	no	LL19F28	19	Femmina	2021-10-28_15h18.36.720	THAI_COV	2021.2.3	Win32	59.97720866
z	1	0.7483	0	8	8	8	1	LUGGINE	np	7	0	practice	0	nonparola	2	ong	0	no	LL19F28	19	Femmina	2021-10-28_15h18.36.720	THAI_COV	2021.2.3	Win32	59.97720866
m	1	0.5868	0	9	9	9	1	DISEGNO	p	7	201	practice	0	parola	1	ong	0	no	LL19F28	19	Femmina	2021-10-28_15h18.36.720	THAI_COV	2021.2.3	Win32	59.97720866
m	1	0.7362						RELITTO	p	7	8	baseline	500	parola	1	ong	0	no	LL19F28	19	Femmina	2021-10-28_15h18.36.720	THAI_COV	2021.2.3	Win32	59.97720866	0	0	0	0	1
z	0	0.7649						GERANIO	p	7	12	baseline	250	parola	1	ong	0	no	LL19F28	19	Femmina	2021-10-28_15h18.36.720	THAI_COV	2021.2.3	Win32	59.97720866	0	1	1	1	1
z	1	0.9193						VANANGA	np	7	0	baseline	0	nonparola	2	ong	0	no	LL19F28	19	Femmina	2021-10-28_15h18.36.720	THAI_COV	2021.2.3	Win32	59.97720866	0	2	2	2	1
m	1	0.7041						NATICA	p	6	5	baseline	250	parola	1	ong	0	no	LL19F28	19	Femmina	2021-10-28_15h18.36.720	THAI_COV	2021.2.3	Win32	59.97720866	0	3	3	3	1
z	1	0.7475						USTELLO	np	7	0	baseline	500	nonparola	2	ong	0	no	LL19F28	19	Femmina	2021-10-28_15h18.36.720	THAI_COV	2021.2.3	Win32	59.97720866	0	4	4	4	1
m	1	0.6282						METANO	p	6	17	baseline	250	parola	1	ong	0	no	LL19F28	19	Femmina	2021-10-28_15h18.36.720	THAI_COV	2021.2.3	Win32	59.97720866	0	5	5	5	1
z	1	0.8979						FIURIA	np	6	0	baseline	500	nonparola	2	ong	0	no	LL19F28	19	Femmina	2021-10-28_15h18.36.720	THAI_COV	2021.2.3	Win32	59.97720866	0	6	6	6	1
m	1	0.6194						SUGHERO	p	7	5	baseline	250	parola	1	ong	0	no	LL19F28	19	Femmina	2021-10-28_15h18.36.720	THAI_COV	2021.2.3	Win32	59.97720866	0	7	7	7	1
z	1	0.7648						PIROTA	np	6	0	baseline	250	nonparola	2	ong	0	no	LL19F28	19	Femmina	2021-10-28_15h18.36.720	THAI_COV	2021.2.3	Win32	59.97720866	0	8	8	8	1
z	1	0.8067						BAMBORA	np	7	0	baseline	0	nonparola	2	ong	0	no	LL19F28	19	Femmina	2021-10-28_15h18.36.720	THAI_COV	2021.2.3	Win32	59.97720866	0	9	9	9	1
m	1	0.6063						PETALO	p	6	27	baseline	250	parola	1	ong	0	no	LL19F28	19	Femmina	2021-10-28_15h18.36.720	THAI_COV	2021.2.3	Win32	59.97720866	0	10	10	10	1
m	1	0.6252						ELMETTO	p	7	5	baseline	0	parola	1	ong	0	no	LL19F28	19	Femmina	2021-10-28_15h18.36.720	THAI_COV	2021.2.3	Win32	59.97720866	0	11	11	11	1
z	1	0.6993						DOBILE	np	6	0	baseline	250	nonparola	2	ong	0	no	LL19F28	19	Femmina	2021-10-28_15h18.36.720	THAI_COV	2021.2.3	Win32	59.97720866	0	12	12	12	1
m	1	0.7623						BAVERO	p	6	7	baseline	0	parola	1	ong	0	no	LL19F28	19	Femmina	2021-10-28_15h18.36.720	THAI_COV	2021.2.3	Win32	59.97720866	0	13	13	13	1
m	1	0.6322						VALENZA	p	7	10	baseline	500	parola	1	ong	0	no	LL19F28	19	Femmina	2021-10-28_15h18.36.720	THAI_COV	2021.2.3	Win32	59.97720866	0	14	14	14	1
z	1	0.754						ORDONE	np	6	0	baseline	250	nonparola	2	ong	0	no	LL19F28	19	Femmina	2021-10-28_15h18.36.720	THAI_COV	2021.2.3	Win32	59.97720866	0	15	15	15	1
z	1	0.9133						TERPONE	np	7	0	baseline	250	nonparola	2	ong	0	no	LL19F28	19	Femmina	2021-10-28_15h18.36.720	THAI_COV	2021.2.3	Win32	59.97720866	0	16	16	16	1
m	1	0.5327						INCHINO	p	7	10	baseline	250	parola	1	ong	0	no	LL19F28	19	Femmina	2021-10-28_15h18.36.720	THAI_COV	2021.2.3	Win32	59.97720866	0	17	17	17	1
m	1	0.626						ETTARO	p	6	31	baseline	0	parola	1	ong	0	no	LL19F28	19	Femmina	2021-10-28_15h18.36.720	THAI_COV	2021.2.3	Win32	59.97720866	0	18	18	18	1
z	1	0.631						LUVACA	np	6	0	baseline	250	nonparola	2	ong	0	no	LL19F28	19	Femmina	2021-10-28_15h18.36.720	THAI_COV	2021.2.3	Win32	59.97720866	0	19	19	19	1
m	1	0.5594						DUETTO	p	6	23	baseline	500	parola	1	ong	0	no	LL19F28	19	Femmina	2021-10-28_15h18.36.720	THAI_COV	2021.2.3	Win32	59.97720866	0	20	20	20	1
m	0	0.5057						PUPILE	np	6	0	baseline	250	nonparola	2	ong	0	no	LL19F28	19	Femmina	2021-10-28_15h18.36.720	THAI_COV	2021.2.3	Win32	59.97720866	0	21	21	21	1
z	1	0.7544						STOVACO	np	7	0	baseline	0	nonparola	2	ong	0	no	LL19F28	19	Femmina	2021-10-28_15h18.36.720	THAI_COV	2021.2.3	Win32	59.97720866	0	22	22	22	1
m	1	0.7511						BARILE	p	6	7	baseline	500	parola	1	ong	0	no	LL19F28	19	Femmina	2021-10-28_15h18.36.720	THAI_COV	2021.2.3	Win32	59.97720866	0	23	23	23	1
z	1	0.9206						RANAIO	np	6	0	baseline	250	nonparola	2	ong	0	no	LL19F28	19	Femmina	2021-10-28_15h18.36.720	THAI_COV	2021.2.3	Win32	59.97720866	0	24	24	24	1
m	1	0.6693						CAVERNA	p	7	14	baseline	250	parola	1	ong	0	no	LL19F28	19	Femmina	2021-10-28_15h18.36.720	THAI_COV	2021.2.3	Win32	59.97720866	0	25	25	25	1
z	1	0.7738						ROTOIA	np	7	0	baseline	500	nonparola	2	ong	0	no	LL19F28	19	Femmina	2021-10-28_15h18.36.720	THAI_COV	2021.2.3	Win32	59.97720866	0	26	26	26	1
m	1	0.8244						ALTURA	p	6	8	baseline	500	parola	1	ong	0	no	LL19F28	19	Femmina	2021-10-28_15h18.36.720	THAI_COV	2021.2.3	Win32	59.97720866	0	27	27	27	1
m	1	0.5807						DIPINTO	p	7	21	baseline	0	parola	1	ong	0	no	LL19F28	19	Femmina	2021-10-28_15h18.36.720	THAI_COV	2021.2.3	Win32	59.97720866	0	28	28	28	1
m	1	0.482						LEGUME	p	6	11	baseline	250	parola	1	ong	0	no	LL19F28	19	Femmina	2021-10-28_15h18.36.720	THAI_COV	2021.2.3	Win32	59.97720866	0	29	29	29	1
z	1	0.4587						FEDINO	np	6	0	baseline	500	nonparola	2	ong	0	no	LL19F28	19	Femmina	2021-10-28_15h18.36.720	THAI_COV	2021.2.3	Win32	59.97720866	0	30	30	30	1
m	1	0.5836						MENSOLA	p	7	7	baseline	0	parola	1	ong	0	no	LL19F28	19	Femmina	2021-10-28_15h18.36.720	THAI_COV	2021.2.3	Win32	59.97720866	0	31	31	31	1
m	0	0.7177						ALCUME	np	6	0	baseline	500	nonparola	2	ong	0	no	LL19F28	19	Femmina	2021-10-28_15h18.36.720	THAI_COV	2021.2.3	Win32	59.97720866	0	32	32	32	1
z	0	0.6129						INNESTO	p	6	13	baseline	0	parola	1	ong	0	no	LL19F28	19	Femmina	2021-10-28_15h18.36.720	THAI_COV	2021.2.3	Win32	59.97720866	0	33	33	33	1
z	1	0.8139						LAVENDA	np	7	0	baseline	0	nonparola	2	ong	0	no	LL19F28	19	Femmina	2021-10-28_15h18.36.720	THAI_COV	2021.2.3	Win32	59.97720866	0	34	34	34	1
z	0	0.9645						SLAVINA	p	7	5	baseline	500	parola	1	ong	0	no	LL19F28	19	Femmina	2021-10-28_15h18.36.720	THAI_COV	2021.2.3	Win32	59.97720866	0	35	35	35	1
m	1	0.5483						ORMONE	p	6	6	baseline	500	parola	1	ong	0	no	LL19F28	19	Femmina	2021-10-28_15h18.36.720	THAI_COV	2021.2.3	Win32	59.97720866	0	36	36	36	1
z	1	0.7501						UMIONE	np	6	0	baseline	0	nonparola	2	ong	0	no	LL19F28	19	Femmina	2021-10-28_15h18.36.720	THAI_COV	2021.2.3	Win32	59.97720866	0	37	37	37	1
m	1	0.6672						SALAME	p	6	14	baseline	0	parola	1	ong	0	no	LL19F28	19	Femmina	2021-10-28_15h18.36.720	THAI_COV	2021.2.3	Win32	59.97720866	0	38	38	38	1
z	1	0.6917						GANDOLA	np	7	0	baseline	500	nonparola	2	ong	0	no	LL19F28	19	Femmina	2021-10-28_15h18.36.720	THAI_COV	2021.2.3	Win32	59.97720866	0	39	39	39	1
m	0	0.4661						DIGEGNO	np	7	0	baseline	500	nonparola	2	ong	0	no	LL19F28	19	Femmina	2021-10-28_15h18.36.720	THAI_COV	2021.2.3	Win32	59.97720866	0	40	40	40	1
z	1	0.8824						BACRECA	np	7	0	baseline	0	nonparola	2	ong	0	no	LL19F28	19	Femmina	2021-10-28_15h18.36.720	THAI_COV	2021.2.3	Win32	59.97720866	0	41	41	41	1
m	1	0.6643						RUDERE	p	6	8	baseline	250	parola	1	ong	0	no	LL19F28	19	Femmina	2021-10-28_15h18.36.720	THAI_COV	2021.2.3	Win32	59.97720866	0	42	42	42	1
z	1	0.7462						OSCITE	np	6	0	baseline	250	nonparola	2	ong	0	no	LL19F28	19	Femmina	2021-10-28_15h18.36.720	THAI_COV	2021.2.3	Win32	59.97720866	0	43	43	43	1
m	1	0.5666						NETTARE	p	7	14	baseline	500	parola	1	ong	0	no	LL19F28	19	Femmina	2021-10-28_15h18.36.720	THAI_COV	2021.2.3	Win32	59.97720866	0	44	44	44	1
z	1	0.7801						PENTERA	np	7	0	baseline	0	nonparola	2	ong	0	no	LL19F28	19	Femmina	2021-10-28_15h18.36.720	THAI_COV	2021.2.3	Win32	59.97720866	0	45	45	45	1
z	1	0.7132						NEBOZIO	np	7	0	baseline	250	nonparola	2	ong	0	no	LL19F28	19	Femmina	2021-10-28_15h18.36.720	THAI_COV	2021.2.3	Win32	59.97720866	0	46	46	46	1
m	1	0.602						ZATTERA	p	7	14	baseline	500	parola	1	ong	0	no	LL19F28	19	Femmina	2021-10-28_15h18.36.720	THAI_COV	2021.2.3	Win32	59.97720866	0	47	47	47	1
m	1	0.7141						LAMIERA	p	7	11	baseline	500	parola	1	ong	0	no	LL19F28	19	Femmina	2021-10-28_15h18.36.720	THAI_COV	2021.2.3	Win32	59.97720866	0	48	48	48	1
z	1	0.9147						CULINA	np	6	0	baseline	500	nonparola	2	ong	0	no	LL19F28	19	Femmina	2021-10-28_15h18.36.720	THAI_COV	2021.2.3	Win32	59.97720866	0	49	49	49	1
m	1	0.6497						FALANGE	p	7	9	baseline	250	parola	1	ong	0	no	LL19F28	19	Femmina	2021-10-28_15h18.36.720	THAI_COV	2021.2.3	Win32	59.97720866	0	50	50	50	1
m	1	0.5313						PEDALE	p	6	16	baseline	500	parola	1	ong	0	no	LL19F28	19	Femmina	2021-10-28_15h18.36.720	THAI_COV	2021.2.3	Win32	59.97720866	0	51	51	51	1
z	1	0.7518						METARDO	np	7	0	baseline	500	nonparola	2	ong	0	no	LL19F28	19	Femmina	2021-10-28_15h18.36.720	THAI_COV	2021.2.3	Win32	59.97720866	0	52	52	52	1
m	1	0.5889						EMPORIO	p	7	3	baseline	250	parola	1	ong	0	no	LL19F28	19	Femmina	2021-10-28_15h18.36.720	THAI_COV	2021.2.3	Win32	59.97720866	0	53	53	53	1
z	1	0.7918						TAPORE	np	6	0	baseline	0	nonparola	2	ong	0	no	LL19F28	19	Femmina	2021-10-28_15h18.36.720	THAI_COV	2021.2.3	Win32	59.97720866	0	54	54	54	1
z	1	0.7478						DENTIDE	np	7	0	baseline	250	nonparola	2	ong	0	no	LL19F28	19	Femmina	2021-10-28_15h18.36.720	THAI_COV	2021.2.3	Win32	59.97720866	0	55	55	55	1
z	1	0.9009						SEPERTO	np	7	0	baseline	500	nonparola	2	ong	0	no	LL19F28	19	Femmina	2021-10-28_15h18.36.720	THAI_COV	2021.2.3	Win32	59.97720866	0	56	56	56	1
m	1	0.5649						MUCOSA	p	6	6	baseline	500	parola	1	ong	0	no	LL19F28	19	Femmina	2021-10-28_15h18.36.720	THAI_COV	2021.2.3	Win32	59.97720866	0	57	57	57	1
z	1	0.7483						BECULLA	np	7	0	baseline	250	nonparola	2	ong	0	no	LL19F28	19	Femmina	2021-10-28_15h18.36.720	THAI_COV	2021.2.3	Win32	59.97720866	0	58	58	58	1
m	1	0.5985						FUCINA	p	6	8	baseline	250	parola	1	ong	0	no	LL19F28	19	Femmina	2021-10-28_15h18.36.720	THAI_COV	2021.2.3	Win32	59.97720866	0	59	59	59	1
m	1	0.7801						ECLISSI	p	7	5	baseline	0	parola	1	ong	0	no	LL19F28	19	Femmina	2021-10-28_15h18.36.720	THAI_COV	2021.2.3	Win32	59.97720866	0	60	60	60	1
m	1	0.5865						TROFEO	p	6	23	baseline	250	parola	1	ong	0	no	LL19F28	19	Femmina	2021-10-28_15h18.36.720	THAI_COV	2021.2.3	Win32	59.97720866	0	61	61	61	1
m	1	0.568						ROTTAME	p	7	7	baseline	0	parola	1	ong	0	no	LL19F28	19	Femmina	2021-10-28_15h18.36.720	THAI_COV	2021.2.3	Win32	59.97720866	0	62	62	62	1
z	1	0.7653						MENDOLO	np	7	0	baseline	500	nonparola	2	ong	0	no	LL19F28	19	Femmina	2021-10-28_15h18.36.720	THAI_COV	2021.2.3	Win32	59.97720866	0	63	63	63	1
z	1	0.9699						ARSINE	np	6	0	baseline	250	nonparola	2	ong	0	no	LL19F28	19	Femmina	2021-10-28_15h18.36.720	THAI_COV	2021.2.3	Win32	59.97720866	0	64	64	64	1
m	1	0.5487						TISANA	p	6	7	baseline	0	parola	1	ong	0	no	LL19F28	19	Femmina	2021-10-28_15h18.36.720	THAI_COV	2021.2.3	Win32	59.97720866	0	65	65	65	1
z	1	0.8						ORLINO	np	6	0	baseline	0	nonparola	2	ong	0	no	LL19F28	19	Femmina	2021-10-28_15h18.36.720	THAI_COV	2021.2.3	Win32	59.97720866	0	66	66	66	1
m	1	0.6882						ARINGA	p	6	9	baseline	500	parola	1	ong	0	no	LL19F28	19	Femmina	2021-10-28_15h18.36.720	THAI_COV	2021.2.3	Win32	59.97720866	0	67	67	67	1
z	1	0.8633						TENGINE	np	7	0	baseline	0	nonparola	2	ong	0	no	LL19F28	19	Femmina	2021-10-28_15h18.36.720	THAI_COV	2021.2.3	Win32	59.97720866	0	68	68	68	1
m	1	0.5576						ATTICO	p	6	6	baseline	500	parola	1	ong	0	no	LL19F28	19	Femmina	2021-10-28_15h18.36.720	THAI_COV	2021.2.3	Win32	59.97720866	0	69	69	69	1
z	1	0.685						VENORE	np	6	0	baseline	250	nonparola	2	ong	0	no	LL19F28	19	Femmina	2021-10-28_15h18.36.720	THAI_COV	2021.2.3	Win32	59.97720866	0	70	70	70	1
z	0	0.7405						DARSENA	p	7	9	baseline	0	parola	1	ong	0	no	LL19F28	19	Femmina	2021-10-28_15h18.36.720	THAI_COV	2021.2.3	Win32	59.97720866	0	71	71	71	1
m	0	0.592						ALCIERE	np	7	0	baseline	250	nonparola	2	ong	0	no	LL19F28	19	Femmina	2021-10-28_15h18.36.720	THAI_COV	2021.2.3	Win32	59.97720866	0	72	72	72	1
z	1	1.0087						ENTIMO	np	6	0	baseline	0	nonparola	2	ong	0	no	LL19F28	19	Femmina	2021-10-28_15h18.36.720	THAI_COV	2021.2.3	Win32	59.97720866	0	73	73	73	1
m	1	0.6384						LIVIDO	p	6	8	baseline	500	parola	1	ong	0	no	LL19F28	19	Femmina	2021-10-28_15h18.36.720	THAI_COV	2021.2.3	Win32	59.97720866	0	74	74	74	1
m	1	0.6201						NAUSEA	p	6	15	baseline	0	parola	1	ong	0	no	LL19F28	19	Femmina	2021-10-28_15h18.36.720	THAI_COV	2021.2.3	Win32	59.97720866	0	75	75	75	1
z	1	0.6403						VERCACE	np	7	0	baseline	500	nonparola	2	ong	0	no	LL19F28	19	Femmina	2021-10-28_15h18.36.720	THAI_COV	2021.2.3	Win32	59.97720866	0	76	76	76	1
m	1	0.6653						COFANO	p	6	9	baseline	0	parola	1	ong	0	no	LL19F28	19	Femmina	2021-10-28_15h18.36.720	THAI_COV	2021.2.3	Win32	59.97720866	0	77	77	77	1
z	1	0.6798						USPICIO	np	7	0	baseline	250	nonparola	2	ong	0	no	LL19F28	19	Femmina	2021-10-28_15h18.36.720	THAI_COV	2021.2.3	Win32	59.97720866	0	78	78	78	1
m	1	0.5223						IMBUTO	p	6	9	baseline	0	parola	1	ong	0	no	LL19F28	19	Femmina	2021-10-28_15h18.36.720	THAI_COV	2021.2.3	Win32	59.97720866	0	79	79	79	1
z	1	0.6484						SADIVA	np	6	0	baseline	500	nonparola	2	ong	0	no	LL19F28	19	Femmina	2021-10-28_15h18.36.720	THAI_COV	2021.2.3	Win32	59.97720866	0	80	80	80	1
m	1	0.4985						BOZZOLO	p	7	7	baseline	0	parola	1	ong	0	no	LL19F28	19	Femmina	2021-10-28_15h18.36.720	THAI_COV	2021.2.3	Win32	59.97720866	0	81	81	81	1
z	1	0.5819						OMPICCIO	np	7	0	baseline	0	nonparola	2	ong	0	no	LL19F28	19	Femmina	2021-10-28_15h18.36.720	THAI_COV	2021.2.3	Win32	59.97720866	0	82	82	82	1
m	0	0.6174						LIMPONE	np	7	0	baseline	500	nonparola	2	ong	0	no	LL19F28	19	Femmina	2021-10-28_15h18.36.720	THAI_COV	2021.2.3	Win32	59.97720866	0	83	83	83	1
z	1	0.8589						NARCICO	np	7	0	baseline	250	nonparola	2	ong	0	no	LL19F28	19	Femmina	2021-10-28_15h18.36.720	THAI_COV	2021.2.3	Win32	59.97720866	0	84	84	84	1
m	1	0.5991						PASCOLO	p	7	7	baseline	0	parola	1	ong	0	no	LL19F28	19	Femmina	2021-10-28_15h18.36.720	THAI_COV	2021.2.3	Win32	59.97720866	0	85	85	85	1
m	0	0.603						INSOGNA	np	7	0	baseline	250	nonparola	2	ong	0	no	LL19F28	19	Femmina	2021-10-28_15h18.36.720	THAI_COV	2021.2.3	Win32	59.97720866	0	86	86	86	1
m	1	0.8083						PATINA	p	6	14	baseline	250	parola	1	ong	0	no	LL19F28	19	Femmina	2021-10-28_15h18.36.720	THAI_COV	2021.2.3	Win32	59.97720866	0	87	87	87	1
z	1	0.7315						ADOLTO	np	7	0	baseline	0	nonparola	2	ong	0	no	LL19F28	19	Femmina	2021-10-28_15h18.36.720	THAI_COV	2021.2.3	Win32	59.97720866	0	88	88	88	1
m	1	0.6525						UTENTE	p	6	34	baseline	0	parola	1	ong	0	no	LL19F28	19	Femmina	2021-10-28_15h18.36.720	THAI_COV	2021.2.3	Win32	59.97720866	0	89	89	89	1
z	1	0.6427						CIPELLA	np	7	0	baseline	500	nonparola	2	ong	0	no	LL19F28	19	Femmina	2021-10-28_15h18.36.720	THAI_COV	2021.2.3	Win32	59.97720866	0	90	90	90	1
m	1	1.1025						GINEPRO	p	7	10	baseline	0	parola	1	ong	0	no	LL19F28	19	Femmina	2021-10-28_15h18.36.720	THAI_COV	2021.2.3	Win32	59.97720866	0	91	91	91	1
z	1	0.682						NONATO	np	6	0	baseline	500	nonparola	2	ong	0	no	LL19F28	19	Femmina	2021-10-28_15h18.36.720	THAI_COV	2021.2.3	Win32	59.97720866	0	92	92	92	1
m	1	0.6361						CALICE	p	6	10	baseline	0	parola	1	ong	0	no	LL19F28	19	Femmina	2021-10-28_15h18.36.720	THAI_COV	2021.2.3	Win32	59.97720866	0	93	93	93	1
m	1	0.6708						TORACE	p	6	31	baseline	250	parola	1	ong	0	no	LL19F28	19	Femmina	2021-10-28_15h18.36.720	THAI_COV	2021.2.3	Win32	59.97720866	0	94	94	94	1
m	1	0.8979						REDINE	p	6	8	baseline	500	parola	1	ong	0	no	LL19F28	19	Femmina	2021-10-28_15h18.36.720	THAI_COV	2021.2.3	Win32	59.97720866	0	95	95	95	1
m	1	0.7062						GOMITO	p	6	35	baseline	0	parola	1	ong	0	no	LL19F28	19	Femmina	2021-10-28_15h18.36.720	THAI_COV	2021.2.3	Win32	59.97720866	0	96	96	96	1
z	1	0.6063						INGENSO	np	7	0	baseline	500	nonparola	2	ong	0	no	LL19F28	19	Femmina	2021-10-28_15h18.36.720	THAI_COV	2021.2.3	Win32	59.97720866	0	97	97	97	1
z	1	0.8628						COVALLO	np	7	0	baseline	250	nonparola	2	ong	0	no	LL19F28	19	Femmina	2021-10-28_15h18.36.720	THAI_COV	2021.2.3	Win32	59.97720866	0	98	98	98	1
m	1	0.5465						MONACO	p	6	24	baseline	250	parola	1	ong	0	no	LL19F28	19	Femmina	2021-10-28_15h18.36.720	THAI_COV	2021.2.3	Win32	59.97720866	0	99	99	99	1
m	1	0.9141						DILUVIO	p	7	34	monitoring	0	parola	1	ong	0	no	LL19F28	19	Femmina	2021-10-28_15h18.36.720	THAI_COV	2021.2.3	Win32	59.97720866						0	0	0	0	1
z	1	0.9016						PADATO	np	6	0	monitoring	250	nonparola	2	ong	0	no	LL19F28	19	Femmina	2021-10-28_15h18.36.720	THAI_COV	2021.2.3	Win32	59.97720866						0	1	1	1	1
m	1	0.6898						STIVALE	p	7	10	monitoring	0	parola	1	ong	0	no	LL19F28	19	Femmina	2021-10-28_15h18.36.720	THAI_COV	2021.2.3	Win32	59.97720866						0	2	2	2	1
m	0	1.3992						BAMMINO	np	7	0	monitoring	0	nonparola	2	ong	0	no	LL19F28	19	Femmina	2021-10-28_15h18.36.720	THAI_COV	2021.2.3	Win32	59.97720866						0	3	3	3	1
z	1	0.8034						NUDOLA	np	6	0	monitoring	250	nonparola	2	ong	0	no	LL19F28	19	Femmina	2021-10-28_15h18.36.720	THAI_COV	2021.2.3	Win32	59.97720866						0	4	4	4	1
l	0	0.7678						ZAMPINO	p	7	6	monitoring	500	parola	1	ong	0	no	LL19F28	19	Femmina	2021-10-28_15h18.36.720	THAI_COV	2021.2.3	Win32	59.97720866						0	5	5	5	1
m	1	0.7355						CALDAIA	p	7	12	monitoring	250	parola	1	ong	0	no	LL19F28	19	Femmina	2021-10-28_15h18.36.720	THAI_COV	2021.2.3	Win32	59.97720866						0	6	6	6	1
z	1	0.7833						FULGINE	np	7	0	monitoring	0	nonparola	2	ong	0	no	LL19F28	19	Femmina	2021-10-28_15h18.36.720	THAI_COV	2021.2.3	Win32	59.97720866						0	7	7	7	1
m	1	0.7309						URANIO	p	6	9	monitoring	250	parola	1	ong	0	no	LL19F28	19	Femmina	2021-10-28_15h18.36.720	THAI_COV	2021.2.3	Win32	59.97720866						0	8	8	8	1
z	1	0.7316						APISSO	np	6	0	monitoring	500	nonparola	2	ong	0	no	LL19F28	19	Femmina	2021-10-28_15h18.36.720	THAI_COV	2021.2.3	Win32	59.97720866						0	9	9	9	1
l	1	0.8348						CAGERMA	np	7	0	monitoring	0	l	2	pmcue	0	no	LL19F28	19	Femmina	2021-10-28_15h18.36.720	THAI_COV	2021.2.3	Win32	59.97720866						0	10	10	10	1
m	1	0.7681						TAZZINA	p	7	10	monitoring	250	parola	1	ong	0	no	LL19F28	19	Femmina	2021-10-28_15h18.36.720	THAI_COV	2021.2.3	Win32	59.97720866						0	11	11	11	1
z	0	0.7029						VAPORE	p	6	40	monitoring	0	parola	1	ong	0	no	LL19F28	19	Femmina	2021-10-28_15h18.36.720	THAI_COV	2021.2.3	Win32	59.97720866						0	12	12	12	1
z	1	0.7564						FEDORE	np	6	0	monitoring	250	nonparola	2	ong	0	no	LL19F28	19	Femmina	2021-10-28_15h18.36.720	THAI_COV	2021.2.3	Win32	59.97720866						0	13	13	13	1
m	1	1.087						MONTONE	p	7	8	monitoring	250	parola	1	ong	0	no	LL19F28	19	Femmina	2021-10-28_15h18.36.720	THAI_COV	2021.2.3	Win32	59.97720866						0	14	14	14	1
z	1	0.7815						CANEZZA	np	7	0	monitoring	0	nonparola	2	ong	0	no	LL19F28	19	Femmina	2021-10-28_15h18.36.720	THAI_COV	2021.2.3	Win32	59.97720866						0	15	15	15	1
z	1	0.8056						RAGINA	np	6	0	monitoring	250	nonparola	2	ong	0	no	LL19F28	19	Femmina	2021-10-28_15h18.36.720	THAI_COV	2021.2.3	Win32	59.97720866						0	16	16	16	1
m	1	0.7911						AGNELLO	p	7	17	monitoring	250	parola	1	ong	0	no	LL19F28	19	Femmina	2021-10-28_15h18.36.720	THAI_COV	2021.2.3	Win32	59.97720866						0	17	17	17	1
z	1	0.8662						PINARIO	np	7	0	monitoring	250	nonparola	2	ong	0	no	LL19F28	19	Femmina	2021-10-28_15h18.36.720	THAI_COV	2021.2.3	Win32	59.97720866						0	18	18	18	1
z	1	0.9473						INDANO	np	6	0	monitoring	500	nonparola	2	ong	0	no	LL19F28	19	Femmina	2021-10-28_15h18.36.720	THAI_COV	2021.2.3	Win32	59.97720866						0	19	19	19	1
m	1	0.8396						BISTURI	p	7	8	monitoring	250	parola	1	ong	0	no	LL19F28	19	Femmina	2021-10-28_15h18.36.720	THAI_COV	2021.2.3	Win32	59.97720866						0	20	20	20	1
z	1	1.2229						SECONTO	np	7	0	monitoring	250	nonparola	2	ong	0	no	LL19F28	19	Femmina	2021-10-28_15h18.36.720	THAI_COV	2021.2.3	Win32	59.97720866						0	21	21	21	1
l	1	0.6811						POMATA	p	6	0	monitoring	500	l	1	pmcue	0	no	LL19F28	19	Femmina	2021-10-28_15h18.36.720	THAI_COV	2021.2.3	Win32	59.97720866						0	22	22	22	1
z	1	1.3639						UMETTA	np	6	0	monitoring	250	nonparola	2	ong	0	no	LL19F28	19	Femmina	2021-10-28_15h18.36.720	THAI_COV	2021.2.3	Win32	59.97720866						0	23	23	23	1
m	1	0.7543						FRUSCIO	p	7	9	monitoring	0	parola	1	ong	0	no	LL19F28	19	Femmina	2021-10-28_15h18.36.720	THAI_COV	2021.2.3	Win32	59.97720866						0	24	24	24	1
m	1	0.8808						ORDIGNO	p	7	15	monitoring	250	parola	1	ong	0	no	LL19F28	19	Femmina	2021-10-28_15h18.36.720	THAI_COV	2021.2.3	Win32	59.97720866						0	25	25	25	1
z	1	0.7011						METALO	np	6	0	monitoring	0	nonparola	2	ong	0	no	LL19F28	19	Femmina	2021-10-28_15h18.36.720	THAI_COV	2021.2.3	Win32	59.97720866						0	26	26	26	1
z	1	0.8478						GAVERA	np	6	0	monitoring	500	nonparola	2	ong	0	no	LL19F28	19	Femmina	2021-10-28_15h18.36.720	THAI_COV	2021.2.3	Win32	59.97720866						0	27	27	27	1
m	1	0.9141						INSERTO	p	7	9	monitoring	0	parola	1	ong	0	no	LL19F28	19	Femmina	2021-10-28_15h18.36.720	THAI_COV	2021.2.3	Win32	59.97720866						0	28	28	28	1
m	1	0.78						VICARIO	p	7	9	monitoring	500	parola	1	ong	0	no	LL19F28	19	Femmina	2021-10-28_15h18.36.720	THAI_COV	2021.2.3	Win32	59.97720866						0	29	29	29	1
z	1	0.6979						ACENDA	np	6	0	monitoring	0	nonparola	2	ong	0	no	LL19F28	19	Femmina	2021-10-28_15h18.36.720	THAI_COV	2021.2.3	Win32	59.97720866						0	30	30	30	1
m	1	0.7637						DECADE	p	6	7	monitoring	0	parola	1	ong	0	no	LL19F28	19	Femmina	2021-10-28_15h18.36.720	THAI_COV	2021.2.3	Win32	59.97720866						0	31	31	31	1
z	1	0.8397						PALETE	np	6	0	monitoring	500	nonparola	2	ong	0	no	LL19F28	19	Femmina	2021-10-28_15h18.36.720	THAI_COV	2021.2.3	Win32	59.97720866						0	32	32	32	1
m	1	0.9385						SENAPE	p	6	17	monitoring	500	parola	1	ong	0	no	LL19F28	19	Femmina	2021-10-28_15h18.36.720	THAI_COV	2021.2.3	Win32	59.97720866						0	33	33	33	1
z	1	0.8204						TENTONO	np	7	0	monitoring	0	nonparola	2	ong	0	no	LL19F28	19	Femmina	2021-10-28_15h18.36.720	THAI_COV	2021.2.3	Win32	59.97720866						0	34	34	34	1
l	1	0.898						MANICO	p	6	12	monitoring	0	l	1	pmcue	0	no	LL19F28	19	Femmina	2021-10-28_15h18.36.720	THAI_COV	2021.2.3	Win32	59.97720866						0	35	35	35	1
m	1	0.7489						GETTONE	p	7	5	monitoring	250	parola	1	ong	0	no	LL19F28	19	Femmina	2021-10-28_15h18.36.720	THAI_COV	2021.2.3	Win32	59.97720866						0	36	36	36	1
z	1	0.7414						CALERA	np	6	0	monitoring	500	nonparola	2	ong	0	no	LL19F28	19	Femmina	2021-10-28_15h18.36.720	THAI_COV	2021.2.3	Win32	59.97720866						0	37	37	37	1
m	1	0.6479						USTIONE	p	7	20	monitoring	500	parola	1	ong	0	no	LL19F28	19	Femmina	2021-10-28_15h18.36.720	THAI_COV	2021.2.3	Win32	59.97720866						0	38	38	38	1
m	1	1.0476						LEGNAME	p	7	7	monitoring	0	parola	1	ong	0	no	LL19F28	19	Femmina	2021-10-28_15h18.36.720	THAI_COV	2021.2.3	Win32	59.97720866						0	39	39	39	1
z	1	0.8872						MODIVO	np	6	0	monitoring	0	nonparola	2	ong	0	no	LL19F28	19	Femmina	2021-10-28_15h18.36.720	THAI_COV	2021.2.3	Win32	59.97720866						0	40	40	40	1
m	1	0.6657						RADURA	p	6	9	monitoring	0	parola	1	ong	0	no	LL19F28	19	Femmina	2021-10-28_15h18.36.720	THAI_COV	2021.2.3	Win32	59.97720866						0	41	41	41	1
z	1	0.7257						TUANTO	np	6	0	monitoring	250	nonparola	2	ong	0	no	LL19F28	19	Femmina	2021-10-28_15h18.36.720	THAI_COV	2021.2.3	Win32	59.97720866						0	42	42	42	1
m	1	1.0201						PICCONE	p	7	11	monitoring	0	parola	1	ong	0	no	LL19F28	19	Femmina	2021-10-28_15h18.36.720	THAI_COV	2021.2.3	Win32	59.97720866						0	43	43	43	1
z	1	0.9568						LACREME	np	7	0	monitoring	250	nonparola	2	ong	0	no	LL19F28	19	Femmina	2021-10-28_15h18.36.720	THAI_COV	2021.2.3	Win32	59.97720866						0	44	44	44	1
z	1	0.7499						DILITTA	np	7	0	monitoring	500	nonparola	2	ong	0	no	LL19F28	19	Femmina	2021-10-28_15h18.36.720	THAI_COV	2021.2.3	Win32	59.97720866						0	45	45	45	1
l	1	1.0486						TOMANTE	np	7	0	monitoring	0	l	2	pmcue	0	no	LL19F28	19	Femmina	2021-10-28_15h18.36.720	THAI_COV	2021.2.3	Win32	59.97720866						0	46	46	46	1
m	1	0.6639						OTTONE	p	6	17	monitoring	500	parola	1	ong	0	no	LL19F28	19	Femmina	2021-10-28_15h18.36.720	THAI_COV	2021.2.3	Win32	59.97720866						0	47	47	47	1
m	1	0.7692						GAZEBO	p	6	8	monitoring	0	parola	1	ong	0	no	LL19F28	19	Femmina	2021-10-28_15h18.36.720	THAI_COV	2021.2.3	Win32	59.97720866						0	48	48	48	1
z	1	0.6389						NENICO	np	6	0	monitoring	250	nonparola	2	ong	0	no	LL19F28	19	Femmina	2021-10-28_15h18.36.720	THAI_COV	2021.2.3	Win32	59.97720866						0	49	49	49	1
m	1	0.7549						ARPIONE	p	7	12	monitoring	250	parola	1	ong	0	no	LL19F28	19	Femmina	2021-10-28_15h18.36.720	THAI_COV	2021.2.3	Win32	59.97720866						0	50	50	50	1
m	0	0.699						VANIGIA	np	7	0	monitoring	500	nonparola	2	ong	0	no	LL19F28	19	Femmina	2021-10-28_15h18.36.720	THAI_COV	2021.2.3	Win32	59.97720866						0	51	51	51	1
z	1	0.8716						EBLISSE	np	7	0	monitoring	0	nonparola	2	ong	0	no	LL19F28	19	Femmina	2021-10-28_15h18.36.720	THAI_COV	2021.2.3	Win32	59.97720866						0	52	52	52	1
m	1	0.7516						CARTINA	p	7	13	monitoring	250	parola	1	ong	0	no	LL19F28	19	Femmina	2021-10-28_15h18.36.720	THAI_COV	2021.2.3	Win32	59.97720866						0	53	53	53	1
z	1	0.7987						TECITA	np	6	0	monitoring	500	nonparola	2	ong	0	no	LL19F28	19	Femmina	2021-10-28_15h18.36.720	THAI_COV	2021.2.3	Win32	59.97720866						0	54	54	54	1
m	1	0.8311						FELINO	p	6	9	monitoring	500	parola	1	ong	0	no	LL19F28	19	Femmina	2021-10-28_15h18.36.720	THAI_COV	2021.2.3	Win32	59.97720866						0	55	55	55	1
z	1	0.8251						GINEVRO	np	7	0	monitoring	250	nonparola	2	ong	0	no	LL19F28	19	Femmina	2021-10-28_15h18.36.720	THAI_COV	2021.2.3	Win32	59.97720866						0	56	56	56	1
z	1	0.8323						ELANCO	np	6	0	monitoring	250	nonparola	2	ong	0	no	LL19F28	19	Femmina	2021-10-28_15h18.36.720	THAI_COV	2021.2.3	Win32	59.97720866						0	57	57	57	1
m	1	0.8401						BIDONE	p	6	13	monitoring	0	parola	1	ong	0	no	LL19F28	19	Femmina	2021-10-28_15h18.36.720	THAI_COV	2021.2.3	Win32	59.97720866						0	58	58	58	1
m	1	0.9158						LEMURE	p	6	3	monitoring	500	parola	1	ong	0	no	LL19F28	19	Femmina	2021-10-28_15h18.36.720	THAI_COV	2021.2.3	Win32	59.97720866						0	59	59	59	1
l	1	0.7987						SAGOMA	p	6	0	monitoring	250	l	1	pmcue	0	no	LL19F28	19	Femmina	2021-10-28_15h18.36.720	THAI_COV	2021.2.3	Win32	59.97720866						0	60	60	60	1
m	1	0.7893						REPERTO	p	7	7	monitoring	0	parola	1	ong	0	no	LL19F28	19	Femmina	2021-10-28_15h18.36.720	THAI_COV	2021.2.3	Win32	59.97720866						0	61	61	61	1
z	1	0.9311						MIDULLO	np	7	0	monitoring	250	nonparola	2	ong	0	no	LL19F28	19	Femmina	2021-10-28_15h18.36.720	THAI_COV	2021.2.3	Win32	59.97720866						0	62	62	62	1
z	1	0.8132						DANNOLA	np	7	0	monitoring	500	nonparola	2	ong	0	no	LL19F28	19	Femmina	2021-10-28_15h18.36.720	THAI_COV	2021.2.3	Win32	59.97720866						0	63	63	63	1
m	1	0.7152						ORFANO	p	6	9	monitoring	500	parola	1	ong	0	no	LL19F28	19	Femmina	2021-10-28_15h18.36.720	THAI_COV	2021.2.3	Win32	59.97720866						0	64	64	64	1
z	1	1.0554						BANENA	np	6	0	monitoring	250	nonparola	2	ong	0	no	LL19F28	19	Femmina	2021-10-28_15h18.36.720	THAI_COV	2021.2.3	Win32	59.97720866						0	65	65	65	1
z	1	0.8142						FERPATA	np	7	0	monitoring	0	nonparola	2	ong	0	no	LL19F28	19	Femmina	2021-10-28_15h18.36.720	THAI_COV	2021.2.3	Win32	59.97720866						0	66	66	66	1
m	1	0.7713						NEURONE	p	7	11	monitoring	250	parola	1	ong	0	no	LL19F28	19	Femmina	2021-10-28_15h18.36.720	THAI_COV	2021.2.3	Win32	59.97720866						0	67	67	67	1
z	1	0.8828						LATTERA	np	7	0	monitoring	500	nonparola	2	ong	0	no	LL19F28	19	Femmina	2021-10-28_15h18.36.720	THAI_COV	2021.2.3	Win32	59.97720866						0	68	68	68	1
z	1	1.0979						GESIONE	np	7	0	monitoring	500	nonparola	2	ong	0	no	LL19F28	19	Femmina	2021-10-28_15h18.36.720	THAI_COV	2021.2.3	Win32	59.97720866						0	69	69	69	1
m	1	0.7148						PEDANA	p	6	18	monitoring	500	parola	1	ong	0	no	LL19F28	19	Femmina	2021-10-28_15h18.36.720	THAI_COV	2021.2.3	Win32	59.97720866						0	70	70	70	1
l	1	0.8894						MACIATA	np	7	0	monitoring	500	l	2	pmcue	0	no	LL19F28	19	Femmina	2021-10-28_15h18.36.720	THAI_COV	2021.2.3	Win32	59.97720866						0	71	71	71	1
z	1	0.7874						FIOLINO	np	7	0	monitoring	250	nonparola	2	ong	0	no	LL19F28	19	Femmina	2021-10-28_15h18.36.720	THAI_COV	2021.2.3	Win32	59.97720866						0	72	72	72	1
m	1	0.9845						INGORGO	p	7	16	monitoring	0	parola	1	ong	0	no	LL19F28	19	Femmina	2021-10-28_15h18.36.720	THAI_COV	2021.2.3	Win32	59.97720866						0	73	73	73	1
z	1	1.0775						IMPORO	np	6	0	monitoring	250	nonparola	2	ong	0	no	LL19F28	19	Femmina	2021-10-28_15h18.36.720	THAI_COV	2021.2.3	Win32	59.97720866						0	74	74	74	1
m	1	0.6226						NOBILE	p	6	29	monitoring	500	parola	1	ong	0	no	LL19F28	19	Femmina	2021-10-28_15h18.36.720	THAI_COV	2021.2.3	Win32	59.97720866						0	75	75	75	1
m	1	0.8687						MINIERA	p	7	19	monitoring	500	parola	1	ong	0	no	LL19F28	19	Femmina	2021-10-28_15h18.36.720	THAI_COV	2021.2.3	Win32	59.97720866						0	76	76	76	1
z	1	0.6839						ALLARVE	np	7	0	monitoring	500	nonparola	2	ong	0	no	LL19F28	19	Femmina	2021-10-28_15h18.36.720	THAI_COV	2021.2.3	Win32	59.97720866						0	77	77	77	1
z	1	0.8981						DIBANO	np	6	0	monitoring	250	nonparola	2	ong	0	no	LL19F28	19	Femmina	2021-10-28_15h18.36.720	THAI_COV	2021.2.3	Win32	59.97720866						0	78	78	78	1
m	1	0.7308						FAGOTTO	p	7	7	monitoring	0	parola	1	ong	0	no	LL19F28	19	Femmina	2021-10-28_15h18.36.720	THAI_COV	2021.2.3	Win32	59.97720866						0	79	79	79	1
m	1	0.7009						PALUDE	p	6	13	monitoring	0	parola	1	ong	0	no	LL19F28	19	Femmina	2021-10-28_15h18.36.720	THAI_COV	2021.2.3	Win32	59.97720866						0	80	80	80	1
z	1	0.6649						MUDINO	np	6	0	monitoring	500	nonparola	2	ong	0	no	LL19F28	19	Femmina	2021-10-28_15h18.36.720	THAI_COV	2021.2.3	Win32	59.97720866						0	81	81	81	1
z	1	0.7373						ESTEBA	np	6	0	monitoring	500	nonparola	2	ong	0	no	LL19F28	19	Femmina	2021-10-28_15h18.36.720	THAI_COV	2021.2.3	Win32	59.97720866						0	82	82	82	1
l	1	0.6251						MANTIDE	p	7	9	monitoring	250	l	1	pmcue	0	no	LL19F28	19	Femmina	2021-10-28_15h18.36.720	THAI_COV	2021.2.3	Win32	59.97720866						0	83	83	83	1
m	1	0.7369						UVETTA	p	6	11	monitoring	500	parola	1	ong	0	no	LL19F28	19	Femmina	2021-10-28_15h18.36.720	THAI_COV	2021.2.3	Win32	59.97720866						0	84	84	84	1
m	1	0.8695						ESILIO	p	6	41	monitoring	250	parola	1	ong	0	no	LL19F28	19	Femmina	2021-10-28_15h18.36.720	THAI_COV	2021.2.3	Win32	59.97720866						0	85	85	85	1
z	1	1.3354						RECRUTA	np	7	0	monitoring	500	nonparola	2	ong	0	no	LL19F28	19	Femmina	2021-10-28_15h18.36.720	THAI_COV	2021.2.3	Win32	59.97720866						0	86	86	86	1
m	1	0.7147						TIMONE	p	7	31	monitoring	250	parola	1	ong	0	no	LL19F28	19	Femmina	2021-10-28_15h18.36.720	THAI_COV	2021.2.3	Win32	59.97720866						0	87	87	87	1
m	1	0.6048						CAVOLO	p	6	13	monitoring	0	parola	1	ong	0	no	LL19F28	19	Femmina	2021-10-28_15h18.36.720	THAI_COV	2021.2.3	Win32	59.97720866						0	88	88	88	1
z	1	1.0155						NOTTARE	np	7	0	monitoring	500	nonparola	2	ong	0	no	LL19F28	19	Femmina	2021-10-28_15h18.36.720	THAI_COV	2021.2.3	Win32	59.97720866						0	89	89	89	1
m	1	0.9844						LICHENE	p	7	7	monitoring	0	parola	1	ong	0	no	LL19F28	19	Femmina	2021-10-28_15h18.36.720	THAI_COV	2021.2.3	Win32	59.97720866						0	90	90	90	1
z	1	0.6668						PUSTINO	np	7	0	monitoring	500	nonparola	2	ong	0	no	LL19F28	19	Femmina	2021-10-28_15h18.36.720	THAI_COV	2021.2.3	Win32	59.97720866						0	91	91	91	1
m	1	0.6475						MULINO	p	6	7	monitoring	0	parola	1	ong	0	no	LL19F28	19	Femmina	2021-10-28_15h18.36.720	THAI_COV	2021.2.3	Win32	59.97720866						0	92	92	92	1
z	1	0.9512						VAROLO	np	6	0	monitoring	0	nonparola	2	ong	0	no	LL19F28	19	Femmina	2021-10-28_15h18.36.720	THAI_COV	2021.2.3	Win32	59.97720866						0	93	93	93	1
l	1	1.0647						ENIGMA	p	6	9	monitoring	500	l	1	pmcue	0	no	LL19F28	19	Femmina	2021-10-28_15h18.36.720	THAI_COV	2021.2.3	Win32	59.97720866						0	94	94	94	1
m	1	0.7537						NARICE	p	6	15	monitoring	250	parola	1	ong	0	no	LL19F28	19	Femmina	2021-10-28_15h18.36.720	THAI_COV	2021.2.3	Win32	59.97720866						0	95	95	95	1
z	1	0.8987						CAVIDE	np	6	0	monitoring	500	nonparola	2	ong	0	no	LL19F28	19	Femmina	2021-10-28_15h18.36.720	THAI_COV	2021.2.3	Win32	59.97720866						0	96	96	96	1
z	1	0.9536						VOLACE	np	6	0	monitoring	0	nonparola	2	ong	0	no	LL19F28	19	Femmina	2021-10-28_15h18.36.720	THAI_COV	2021.2.3	Win32	59.97720866						0	97	97	97	1
z	1	1.0813						SADICE	np	6	0	monitoring	0	nonparola	2	ong	0	no	LL19F28	19	Femmina	2021-10-28_15h18.36.720	THAI_COV	2021.2.3	Win32	59.97720866						0	98	98	98	1
m	1	1.1148						VORTICE	p	7	14	monitoring	250	parola	1	ong	0	no	LL19F28	19	Femmina	2021-10-28_15h18.36.720	THAI_COV	2021.2.3	Win32	59.97720866						0	99	99	99	1
																			LL19F28	19	Femmina	2021-10-28_15h18.36.720	THAI_COV	2021.2.3	Win32	59.97720866											y	1	5.1559	n	1	7.3064	y	1	4.5174
