# Supplementary material for: Thinking about it: the impact of COVID-19-related stimuli on prospective memory
Source: PeerJ. 2023 Nov 16;11:e16389. doi: 10.7717/peerj.16389 (PMC10657566; doi:10.7717/peerj.16389)
Supplement: Supplemental Information 4 — The raw data from both the task and the questionnaire. Both folders are divided in the three conditions (COV, DOC, and NEGA) depending on the presented video clip. [file peerj-11-16389-s004.zip › Data/RAW_Data_Task/COV_Version/MM23D2_cov.csv]

trial_key.keys	trial_key.corr	trial_key.rt	trials_loop_practice.thisRepN	trials_loop_practice.thisTrialN	trials_loop_practice.thisN	trials_loop_practice.thisIndex	trials_loop_practice.ran	stimolo	parolanonparola	lunghezza	frequenza	blocco	jitter	rispcorr	StimTrig	stim_type	stimulus_after	underline	ID_Soggetto*	Età*	Sesso	date	expName	psychopyVersion	OS	frameRate	trials_loop_baseline.thisRepN	trials_loop_baseline.thisTrialN	trials_loop_baseline.thisN	trials_loop_baseline.thisIndex	trials_loop_baseline.ran	trials_loop_attention.thisRepN	trials_loop_attention.thisTrialN	trials_loop_attention.thisN	trials_loop_attention.thisIndex	trials_loop_attention.ran	emotional1_key.keys	emotional1_key.corr	emotional1_key.rt	emotional2_key.keys	emotional2_key.corr	emotional2_key.rt	emotional3_key.keys	emotional3_key.corr	emotional3_key.rt
m	1	0.8977	0	0	0	0	1	ARANCIA	p	7	31	practice	500	parola	1	ong	0	no	MM23D2	23	F	2021-11-02_13h42.02.012	THAI_COV	2021.2.3	Win32	60.0132029
m	0	1.1396	0	1	1	1	1	RECINA	np	6	0	practice	500	nonparola	2	ong	0	no	MM23D2	23	F	2021-11-02_13h42.02.012	THAI_COV	2021.2.3	Win32	60.0132029
z	1	1.0671	0	2	2	2	1	TUCCANA	np	7	0	practice	250	nonparola	2	ong	0	no	MM23D2	23	F	2021-11-02_13h42.02.012	THAI_COV	2021.2.3	Win32	60.0132029
m	1	0.7229	0	3	3	3	1	PETTINE	p	7	1	practice	0	parola	1	ong	0	no	MM23D2	23	F	2021-11-02_13h42.02.012	THAI_COV	2021.2.3	Win32	60.0132029
m	0	0.8861	0	4	4	4	1	INFITO	np	6	0	practice	500	nonparola	2	ong	0	no	MM23D2	23	F	2021-11-02_13h42.02.012	THAI_COV	2021.2.3	Win32	60.0132029
m	1	0.7092	0	5	5	5	1	GIUDICE	p	7	374	practice	500	parola	1	ong	0	no	MM23D2	23	F	2021-11-02_13h42.02.012	THAI_COV	2021.2.3	Win32	60.0132029
m	1	0.65	0	6	6	6	1	VOLANTE	p	7	89	practice	0	parola	1	ong	0	no	MM23D2	23	F	2021-11-02_13h42.02.012	THAI_COV	2021.2.3	Win32	60.0132029
z	1	0.5718	0	7	7	7	1	CUBELA	np	6	0	practice	250	nonparola	2	ong	0	no	MM23D2	23	F	2021-11-02_13h42.02.012	THAI_COV	2021.2.3	Win32	60.0132029
z	1	1.0106	0	8	8	8	1	LUGGINE	np	7	0	practice	0	nonparola	2	ong	0	no	MM23D2	23	F	2021-11-02_13h42.02.012	THAI_COV	2021.2.3	Win32	60.0132029
m	1	0.5017	0	9	9	9	1	DISEGNO	p	7	201	practice	0	parola	1	ong	0	no	MM23D2	23	F	2021-11-02_13h42.02.012	THAI_COV	2021.2.3	Win32	60.0132029
m	1	0.899						RELITTO	p	7	8	baseline	500	parola	1	ong	0	no	MM23D2	23	F	2021-11-02_13h42.02.012	THAI_COV	2021.2.3	Win32	60.0132029	0	0	0	0	1
m	1	0.9448						GERANIO	p	7	12	baseline	250	parola	1	ong	0	no	MM23D2	23	F	2021-11-02_13h42.02.012	THAI_COV	2021.2.3	Win32	60.0132029	0	1	1	1	1
z	1	0.8285						VANANGA	np	7	0	baseline	0	nonparola	2	ong	0	no	MM23D2	23	F	2021-11-02_13h42.02.012	THAI_COV	2021.2.3	Win32	60.0132029	0	2	2	2	1
z	0	0.5803						NATICA	p	6	5	baseline	250	parola	1	ong	0	no	MM23D2	23	F	2021-11-02_13h42.02.012	THAI_COV	2021.2.3	Win32	60.0132029	0	3	3	3	1
z	1	0.7399						USTELLO	np	7	0	baseline	500	nonparola	2	ong	0	no	MM23D2	23	F	2021-11-02_13h42.02.012	THAI_COV	2021.2.3	Win32	60.0132029	0	4	4	4	1
m	1	0.5667						METANO	p	6	17	baseline	250	parola	1	ong	0	no	MM23D2	23	F	2021-11-02_13h42.02.012	THAI_COV	2021.2.3	Win32	60.0132029	0	5	5	5	1
z	1	0.8887						FIURIA	np	6	0	baseline	500	nonparola	2	ong	0	no	MM23D2	23	F	2021-11-02_13h42.02.012	THAI_COV	2021.2.3	Win32	60.0132029	0	6	6	6	1
m	1	0.7288						SUGHERO	p	7	5	baseline	250	parola	1	ong	0	no	MM23D2	23	F	2021-11-02_13h42.02.012	THAI_COV	2021.2.3	Win32	60.0132029	0	7	7	7	1
m	0	0.8443						PIROTA	np	6	0	baseline	250	nonparola	2	ong	0	no	MM23D2	23	F	2021-11-02_13h42.02.012	THAI_COV	2021.2.3	Win32	60.0132029	0	8	8	8	1
z	1	0.9935						BAMBORA	np	7	0	baseline	0	nonparola	2	ong	0	no	MM23D2	23	F	2021-11-02_13h42.02.012	THAI_COV	2021.2.3	Win32	60.0132029	0	9	9	9	1
m	1	0.8785						PETALO	p	6	27	baseline	250	parola	1	ong	0	no	MM23D2	23	F	2021-11-02_13h42.02.012	THAI_COV	2021.2.3	Win32	60.0132029	0	10	10	10	1
m	1	0.9782						ELMETTO	p	7	5	baseline	0	parola	1	ong	0	no	MM23D2	23	F	2021-11-02_13h42.02.012	THAI_COV	2021.2.3	Win32	60.0132029	0	11	11	11	1
z	1	0.781						DOBILE	np	6	0	baseline	250	nonparola	2	ong	0	no	MM23D2	23	F	2021-11-02_13h42.02.012	THAI_COV	2021.2.3	Win32	60.0132029	0	12	12	12	1
z	0	0.8798						BAVERO	p	6	7	baseline	0	parola	1	ong	0	no	MM23D2	23	F	2021-11-02_13h42.02.012	THAI_COV	2021.2.3	Win32	60.0132029	0	13	13	13	1
m	1	0.7489						VALENZA	p	7	10	baseline	500	parola	1	ong	0	no	MM23D2	23	F	2021-11-02_13h42.02.012	THAI_COV	2021.2.3	Win32	60.0132029	0	14	14	14	1
z	1	0.7413						ORDONE	np	6	0	baseline	250	nonparola	2	ong	0	no	MM23D2	23	F	2021-11-02_13h42.02.012	THAI_COV	2021.2.3	Win32	60.0132029	0	15	15	15	1
z	1	0.7579						TERPONE	np	7	0	baseline	250	nonparola	2	ong	0	no	MM23D2	23	F	2021-11-02_13h42.02.012	THAI_COV	2021.2.3	Win32	60.0132029	0	16	16	16	1
m	1	0.7377						INCHINO	p	7	10	baseline	250	parola	1	ong	0	no	MM23D2	23	F	2021-11-02_13h42.02.012	THAI_COV	2021.2.3	Win32	60.0132029	0	17	17	17	1
m	1	0.628						ETTARO	p	6	31	baseline	0	parola	1	ong	0	no	MM23D2	23	F	2021-11-02_13h42.02.012	THAI_COV	2021.2.3	Win32	60.0132029	0	18	18	18	1
z	1	0.6621						LUVACA	np	6	0	baseline	250	nonparola	2	ong	0	no	MM23D2	23	F	2021-11-02_13h42.02.012	THAI_COV	2021.2.3	Win32	60.0132029	0	19	19	19	1
m	1	0.6544						DUETTO	p	6	23	baseline	500	parola	1	ong	0	no	MM23D2	23	F	2021-11-02_13h42.02.012	THAI_COV	2021.2.3	Win32	60.0132029	0	20	20	20	1
z	1	0.9347						PUPILE	np	6	0	baseline	250	nonparola	2	ong	0	no	MM23D2	23	F	2021-11-02_13h42.02.012	THAI_COV	2021.2.3	Win32	60.0132029	0	21	21	21	1
z	1	0.7154						STOVACO	np	7	0	baseline	0	nonparola	2	ong	0	no	MM23D2	23	F	2021-11-02_13h42.02.012	THAI_COV	2021.2.3	Win32	60.0132029	0	22	22	22	1
m	1	0.715						BARILE	p	6	7	baseline	500	parola	1	ong	0	no	MM23D2	23	F	2021-11-02_13h42.02.012	THAI_COV	2021.2.3	Win32	60.0132029	0	23	23	23	1
z	1	0.7253						RANAIO	np	6	0	baseline	250	nonparola	2	ong	0	no	MM23D2	23	F	2021-11-02_13h42.02.012	THAI_COV	2021.2.3	Win32	60.0132029	0	24	24	24	1
m	1	0.624						CAVERNA	p	7	14	baseline	250	parola	1	ong	0	no	MM23D2	23	F	2021-11-02_13h42.02.012	THAI_COV	2021.2.3	Win32	60.0132029	0	25	25	25	1
z	1	1.0134						ROTOIA	np	7	0	baseline	500	nonparola	2	ong	0	no	MM23D2	23	F	2021-11-02_13h42.02.012	THAI_COV	2021.2.3	Win32	60.0132029	0	26	26	26	1
z	0	0.609						ALTURA	p	6	8	baseline	500	parola	1	ong	0	no	MM23D2	23	F	2021-11-02_13h42.02.012	THAI_COV	2021.2.3	Win32	60.0132029	0	27	27	27	1
m	1	0.6881						DIPINTO	p	7	21	baseline	0	parola	1	ong	0	no	MM23D2	23	F	2021-11-02_13h42.02.012	THAI_COV	2021.2.3	Win32	60.0132029	0	28	28	28	1
m	1	1.1275						LEGUME	p	6	11	baseline	250	parola	1	ong	0	no	MM23D2	23	F	2021-11-02_13h42.02.012	THAI_COV	2021.2.3	Win32	60.0132029	0	29	29	29	1
z	1	0.8249						FEDINO	np	6	0	baseline	500	nonparola	2	ong	0	no	MM23D2	23	F	2021-11-02_13h42.02.012	THAI_COV	2021.2.3	Win32	60.0132029	0	30	30	30	1
m	1	0.8184						MENSOLA	p	7	7	baseline	0	parola	1	ong	0	no	MM23D2	23	F	2021-11-02_13h42.02.012	THAI_COV	2021.2.3	Win32	60.0132029	0	31	31	31	1
z	1	0.7489						ALCUME	np	6	0	baseline	500	nonparola	2	ong	0	no	MM23D2	23	F	2021-11-02_13h42.02.012	THAI_COV	2021.2.3	Win32	60.0132029	0	32	32	32	1
m	1	0.656						INNESTO	p	6	13	baseline	0	parola	1	ong	0	no	MM23D2	23	F	2021-11-02_13h42.02.012	THAI_COV	2021.2.3	Win32	60.0132029	0	33	33	33	1
z	1	0.8288						LAVENDA	np	7	0	baseline	0	nonparola	2	ong	0	no	MM23D2	23	F	2021-11-02_13h42.02.012	THAI_COV	2021.2.3	Win32	60.0132029	0	34	34	34	1
z	0	0.9898						SLAVINA	p	7	5	baseline	500	parola	1	ong	0	no	MM23D2	23	F	2021-11-02_13h42.02.012	THAI_COV	2021.2.3	Win32	60.0132029	0	35	35	35	1
m	1	0.7004						ORMONE	p	6	6	baseline	500	parola	1	ong	0	no	MM23D2	23	F	2021-11-02_13h42.02.012	THAI_COV	2021.2.3	Win32	60.0132029	0	36	36	36	1
z	1	0.729						UMIONE	np	6	0	baseline	0	nonparola	2	ong	0	no	MM23D2	23	F	2021-11-02_13h42.02.012	THAI_COV	2021.2.3	Win32	60.0132029	0	37	37	37	1
m	1	0.5956						SALAME	p	6	14	baseline	0	parola	1	ong	0	no	MM23D2	23	F	2021-11-02_13h42.02.012	THAI_COV	2021.2.3	Win32	60.0132029	0	38	38	38	1
z	1	0.8069						GANDOLA	np	7	0	baseline	500	nonparola	2	ong	0	no	MM23D2	23	F	2021-11-02_13h42.02.012	THAI_COV	2021.2.3	Win32	60.0132029	0	39	39	39	1
z	1	0.8302						DIGEGNO	np	7	0	baseline	500	nonparola	2	ong	0	no	MM23D2	23	F	2021-11-02_13h42.02.012	THAI_COV	2021.2.3	Win32	60.0132029	0	40	40	40	1
z	1	0.7211						BACRECA	np	7	0	baseline	0	nonparola	2	ong	0	no	MM23D2	23	F	2021-11-02_13h42.02.012	THAI_COV	2021.2.3	Win32	60.0132029	0	41	41	41	1
z	0	0.8355						RUDERE	p	6	8	baseline	250	parola	1	ong	0	no	MM23D2	23	F	2021-11-02_13h42.02.012	THAI_COV	2021.2.3	Win32	60.0132029	0	42	42	42	1
z	1	0.7228						OSCITE	np	6	0	baseline	250	nonparola	2	ong	0	no	MM23D2	23	F	2021-11-02_13h42.02.012	THAI_COV	2021.2.3	Win32	60.0132029	0	43	43	43	1
z	0	0.8636						NETTARE	p	7	14	baseline	500	parola	1	ong	0	no	MM23D2	23	F	2021-11-02_13h42.02.012	THAI_COV	2021.2.3	Win32	60.0132029	0	44	44	44	1
z	1	0.9785						PENTERA	np	7	0	baseline	0	nonparola	2	ong	0	no	MM23D2	23	F	2021-11-02_13h42.02.012	THAI_COV	2021.2.3	Win32	60.0132029	0	45	45	45	1
z	1	0.6502						NEBOZIO	np	7	0	baseline	250	nonparola	2	ong	0	no	MM23D2	23	F	2021-11-02_13h42.02.012	THAI_COV	2021.2.3	Win32	60.0132029	0	46	46	46	1
m	1	0.7285						ZATTERA	p	7	14	baseline	500	parola	1	ong	0	no	MM23D2	23	F	2021-11-02_13h42.02.012	THAI_COV	2021.2.3	Win32	60.0132029	0	47	47	47	1
m	1	1.1314						LAMIERA	p	7	11	baseline	500	parola	1	ong	0	no	MM23D2	23	F	2021-11-02_13h42.02.012	THAI_COV	2021.2.3	Win32	60.0132029	0	48	48	48	1
z	1	0.9406						CULINA	np	6	0	baseline	500	nonparola	2	ong	0	no	MM23D2	23	F	2021-11-02_13h42.02.012	THAI_COV	2021.2.3	Win32	60.0132029	0	49	49	49	1
m	1	0.886						FALANGE	p	7	9	baseline	250	parola	1	ong	0	no	MM23D2	23	F	2021-11-02_13h42.02.012	THAI_COV	2021.2.3	Win32	60.0132029	0	50	50	50	1
m	1	0.7449						PEDALE	p	6	16	baseline	500	parola	1	ong	0	no	MM23D2	23	F	2021-11-02_13h42.02.012	THAI_COV	2021.2.3	Win32	60.0132029	0	51	51	51	1
z	1	0.7337						METARDO	np	7	0	baseline	500	nonparola	2	ong	0	no	MM23D2	23	F	2021-11-02_13h42.02.012	THAI_COV	2021.2.3	Win32	60.0132029	0	52	52	52	1
m	1	0.8584						EMPORIO	p	7	3	baseline	250	parola	1	ong	0	no	MM23D2	23	F	2021-11-02_13h42.02.012	THAI_COV	2021.2.3	Win32	60.0132029	0	53	53	53	1
z	1	0.729						TAPORE	np	6	0	baseline	0	nonparola	2	ong	0	no	MM23D2	23	F	2021-11-02_13h42.02.012	THAI_COV	2021.2.3	Win32	60.0132029	0	54	54	54	1
z	1	0.7121						DENTIDE	np	7	0	baseline	250	nonparola	2	ong	0	no	MM23D2	23	F	2021-11-02_13h42.02.012	THAI_COV	2021.2.3	Win32	60.0132029	0	55	55	55	1
z	1	0.8119						SEPERTO	np	7	0	baseline	500	nonparola	2	ong	0	no	MM23D2	23	F	2021-11-02_13h42.02.012	THAI_COV	2021.2.3	Win32	60.0132029	0	56	56	56	1
m	1	0.6456						MUCOSA	p	6	6	baseline	500	parola	1	ong	0	no	MM23D2	23	F	2021-11-02_13h42.02.012	THAI_COV	2021.2.3	Win32	60.0132029	0	57	57	57	1
z	1	1.0159						BECULLA	np	7	0	baseline	250	nonparola	2	ong	0	no	MM23D2	23	F	2021-11-02_13h42.02.012	THAI_COV	2021.2.3	Win32	60.0132029	0	58	58	58	1
z	0	0.8623						FUCINA	p	6	8	baseline	250	parola	1	ong	0	no	MM23D2	23	F	2021-11-02_13h42.02.012	THAI_COV	2021.2.3	Win32	60.0132029	0	59	59	59	1
m	1	0.8989						ECLISSI	p	7	5	baseline	0	parola	1	ong	0	no	MM23D2	23	F	2021-11-02_13h42.02.012	THAI_COV	2021.2.3	Win32	60.0132029	0	60	60	60	1
m	1	0.5819						TROFEO	p	6	23	baseline	250	parola	1	ong	0	no	MM23D2	23	F	2021-11-02_13h42.02.012	THAI_COV	2021.2.3	Win32	60.0132029	0	61	61	61	1
m	1	0.5955						ROTTAME	p	7	7	baseline	0	parola	1	ong	0	no	MM23D2	23	F	2021-11-02_13h42.02.012	THAI_COV	2021.2.3	Win32	60.0132029	0	62	62	62	1
z	1	0.7665						MENDOLO	np	7	0	baseline	500	nonparola	2	ong	0	no	MM23D2	23	F	2021-11-02_13h42.02.012	THAI_COV	2021.2.3	Win32	60.0132029	0	63	63	63	1
z	1	0.5891						ARSINE	np	6	0	baseline	250	nonparola	2	ong	0	no	MM23D2	23	F	2021-11-02_13h42.02.012	THAI_COV	2021.2.3	Win32	60.0132029	0	64	64	64	1
m	1	0.6868						TISANA	p	6	7	baseline	0	parola	1	ong	0	no	MM23D2	23	F	2021-11-02_13h42.02.012	THAI_COV	2021.2.3	Win32	60.0132029	0	65	65	65	1
z	1	0.7469						ORLINO	np	6	0	baseline	0	nonparola	2	ong	0	no	MM23D2	23	F	2021-11-02_13h42.02.012	THAI_COV	2021.2.3	Win32	60.0132029	0	66	66	66	1
z	0	0.8325						ARINGA	p	6	9	baseline	500	parola	1	ong	0	no	MM23D2	23	F	2021-11-02_13h42.02.012	THAI_COV	2021.2.3	Win32	60.0132029	0	67	67	67	1
z	1	0.8447						TENGINE	np	7	0	baseline	0	nonparola	2	ong	0	no	MM23D2	23	F	2021-11-02_13h42.02.012	THAI_COV	2021.2.3	Win32	60.0132029	0	68	68	68	1
m	1	0.6989						ATTICO	p	6	6	baseline	500	parola	1	ong	0	no	MM23D2	23	F	2021-11-02_13h42.02.012	THAI_COV	2021.2.3	Win32	60.0132029	0	69	69	69	1
z	1	0.7351						VENORE	np	6	0	baseline	250	nonparola	2	ong	0	no	MM23D2	23	F	2021-11-02_13h42.02.012	THAI_COV	2021.2.3	Win32	60.0132029	0	70	70	70	1
z	0	0.7458						DARSENA	p	7	9	baseline	0	parola	1	ong	0	no	MM23D2	23	F	2021-11-02_13h42.02.012	THAI_COV	2021.2.3	Win32	60.0132029	0	71	71	71	1
z	1	0.9063						ALCIERE	np	7	0	baseline	250	nonparola	2	ong	0	no	MM23D2	23	F	2021-11-02_13h42.02.012	THAI_COV	2021.2.3	Win32	60.0132029	0	72	72	72	1
z	1	0.7172						ENTIMO	np	6	0	baseline	0	nonparola	2	ong	0	no	MM23D2	23	F	2021-11-02_13h42.02.012	THAI_COV	2021.2.3	Win32	60.0132029	0	73	73	73	1
m	1	0.6716						LIVIDO	p	6	8	baseline	500	parola	1	ong	0	no	MM23D2	23	F	2021-11-02_13h42.02.012	THAI_COV	2021.2.3	Win32	60.0132029	0	74	74	74	1
m	1	0.6241						NAUSEA	p	6	15	baseline	0	parola	1	ong	0	no	MM23D2	23	F	2021-11-02_13h42.02.012	THAI_COV	2021.2.3	Win32	60.0132029	0	75	75	75	1
z	1	0.8371						VERCACE	np	7	0	baseline	500	nonparola	2	ong	0	no	MM23D2	23	F	2021-11-02_13h42.02.012	THAI_COV	2021.2.3	Win32	60.0132029	0	76	76	76	1
m	1	0.6959						COFANO	p	6	9	baseline	0	parola	1	ong	0	no	MM23D2	23	F	2021-11-02_13h42.02.012	THAI_COV	2021.2.3	Win32	60.0132029	0	77	77	77	1
z	1	0.6824						USPICIO	np	7	0	baseline	250	nonparola	2	ong	0	no	MM23D2	23	F	2021-11-02_13h42.02.012	THAI_COV	2021.2.3	Win32	60.0132029	0	78	78	78	1
m	1	1.2612						IMBUTO	p	6	9	baseline	0	parola	1	ong	0	no	MM23D2	23	F	2021-11-02_13h42.02.012	THAI_COV	2021.2.3	Win32	60.0132029	0	79	79	79	1
z	1	0.8511						SADIVA	np	6	0	baseline	500	nonparola	2	ong	0	no	MM23D2	23	F	2021-11-02_13h42.02.012	THAI_COV	2021.2.3	Win32	60.0132029	0	80	80	80	1
m	1	0.7527						BOZZOLO	p	7	7	baseline	0	parola	1	ong	0	no	MM23D2	23	F	2021-11-02_13h42.02.012	THAI_COV	2021.2.3	Win32	60.0132029	0	81	81	81	1
z	1	0.738						OMPICCIO	np	7	0	baseline	0	nonparola	2	ong	0	no	MM23D2	23	F	2021-11-02_13h42.02.012	THAI_COV	2021.2.3	Win32	60.0132029	0	82	82	82	1
z	1	0.6648						LIMPONE	np	7	0	baseline	500	nonparola	2	ong	0	no	MM23D2	23	F	2021-11-02_13h42.02.012	THAI_COV	2021.2.3	Win32	60.0132029	0	83	83	83	1
z	1	0.9294						NARCICO	np	7	0	baseline	250	nonparola	2	ong	0	no	MM23D2	23	F	2021-11-02_13h42.02.012	THAI_COV	2021.2.3	Win32	60.0132029	0	84	84	84	1
m	1	0.6791						PASCOLO	p	7	7	baseline	0	parola	1	ong	0	no	MM23D2	23	F	2021-11-02_13h42.02.012	THAI_COV	2021.2.3	Win32	60.0132029	0	85	85	85	1
m	0	0.8237						INSOGNA	np	7	0	baseline	250	nonparola	2	ong	0	no	MM23D2	23	F	2021-11-02_13h42.02.012	THAI_COV	2021.2.3	Win32	60.0132029	0	86	86	86	1
m	1	0.8787						PATINA	p	6	14	baseline	250	parola	1	ong	0	no	MM23D2	23	F	2021-11-02_13h42.02.012	THAI_COV	2021.2.3	Win32	60.0132029	0	87	87	87	1
z	1	0.7845						ADOLTO	np	7	0	baseline	0	nonparola	2	ong	0	no	MM23D2	23	F	2021-11-02_13h42.02.012	THAI_COV	2021.2.3	Win32	60.0132029	0	88	88	88	1
m	1	0.6902						UTENTE	p	6	34	baseline	0	parola	1	ong	0	no	MM23D2	23	F	2021-11-02_13h42.02.012	THAI_COV	2021.2.3	Win32	60.0132029	0	89	89	89	1
z	1	0.6523						CIPELLA	np	7	0	baseline	500	nonparola	2	ong	0	no	MM23D2	23	F	2021-11-02_13h42.02.012	THAI_COV	2021.2.3	Win32	60.0132029	0	90	90	90	1
z	0	0.8453						GINEPRO	p	7	10	baseline	0	parola	1	ong	0	no	MM23D2	23	F	2021-11-02_13h42.02.012	THAI_COV	2021.2.3	Win32	60.0132029	0	91	91	91	1
z	1	0.772						NONATO	np	6	0	baseline	500	nonparola	2	ong	0	no	MM23D2	23	F	2021-11-02_13h42.02.012	THAI_COV	2021.2.3	Win32	60.0132029	0	92	92	92	1
m	1	0.7372						CALICE	p	6	10	baseline	0	parola	1	ong	0	no	MM23D2	23	F	2021-11-02_13h42.02.012	THAI_COV	2021.2.3	Win32	60.0132029	0	93	93	93	1
m	1	0.6958						TORACE	p	6	31	baseline	250	parola	1	ong	0	no	MM23D2	23	F	2021-11-02_13h42.02.012	THAI_COV	2021.2.3	Win32	60.0132029	0	94	94	94	1
z	0	1.2749						REDINE	p	6	8	baseline	500	parola	1	ong	0	no	MM23D2	23	F	2021-11-02_13h42.02.012	THAI_COV	2021.2.3	Win32	60.0132029	0	95	95	95	1
m	1	0.6837						GOMITO	p	6	35	baseline	0	parola	1	ong	0	no	MM23D2	23	F	2021-11-02_13h42.02.012	THAI_COV	2021.2.3	Win32	60.0132029	0	96	96	96	1
z	1	0.8339						INGENSO	np	7	0	baseline	500	nonparola	2	ong	0	no	MM23D2	23	F	2021-11-02_13h42.02.012	THAI_COV	2021.2.3	Win32	60.0132029	0	97	97	97	1
z	1	0.8202						COVALLO	np	7	0	baseline	250	nonparola	2	ong	0	no	MM23D2	23	F	2021-11-02_13h42.02.012	THAI_COV	2021.2.3	Win32	60.0132029	0	98	98	98	1
m	1	0.7552						MONACO	p	6	24	baseline	250	parola	1	ong	0	no	MM23D2	23	F	2021-11-02_13h42.02.012	THAI_COV	2021.2.3	Win32	60.0132029	0	99	99	99	1
m	1	0.6951						DILUVIO	p	7	34	monitoring	0	parola	1	ong	0	no	MM23D2	23	F	2021-11-02_13h42.02.012	THAI_COV	2021.2.3	Win32	60.0132029						0	0	0	0	1
z	1	0.8565						PADATO	np	6	0	monitoring	250	nonparola	2	ong	0	no	MM23D2	23	F	2021-11-02_13h42.02.012	THAI_COV	2021.2.3	Win32	60.0132029						0	1	1	1	1
m	1	0.6115						STIVALE	p	7	10	monitoring	0	parola	1	ong	0	no	MM23D2	23	F	2021-11-02_13h42.02.012	THAI_COV	2021.2.3	Win32	60.0132029						0	2	2	2	1
	0							BAMMINO	np	7	0	monitoring	0	nonparola	2	ong	0	no	MM23D2	23	F	2021-11-02_13h42.02.012	THAI_COV	2021.2.3	Win32	60.0132029						0	3	3	3	1
m	0	1.3503						NUDOLA	np	6	0	monitoring	250	nonparola	2	ong	0	no	MM23D2	23	F	2021-11-02_13h42.02.012	THAI_COV	2021.2.3	Win32	60.0132029						0	4	4	4	1
m	1	0.7746						ZAMPINO	p	7	6	monitoring	500	parola	1	ong	0	no	MM23D2	23	F	2021-11-02_13h42.02.012	THAI_COV	2021.2.3	Win32	60.0132029						0	5	5	5	1
m	1	0.6789						CALDAIA	p	7	12	monitoring	250	parola	1	ong	0	no	MM23D2	23	F	2021-11-02_13h42.02.012	THAI_COV	2021.2.3	Win32	60.0132029						0	6	6	6	1
z	1	1.098						FULGINE	np	7	0	monitoring	0	nonparola	2	ong	0	no	MM23D2	23	F	2021-11-02_13h42.02.012	THAI_COV	2021.2.3	Win32	60.0132029						0	7	7	7	1
m	1	0.9362						URANIO	p	6	9	monitoring	250	parola	1	ong	0	no	MM23D2	23	F	2021-11-02_13h42.02.012	THAI_COV	2021.2.3	Win32	60.0132029						0	8	8	8	1
z	1	0.7241						APISSO	np	6	0	monitoring	500	nonparola	2	ong	0	no	MM23D2	23	F	2021-11-02_13h42.02.012	THAI_COV	2021.2.3	Win32	60.0132029						0	9	9	9	1
z	0	0.7657						CAGERMA	np	7	0	monitoring	0	l	2	pmcue	0	no	MM23D2	23	F	2021-11-02_13h42.02.012	THAI_COV	2021.2.3	Win32	60.0132029						0	10	10	10	1
m	1	0.6512						TAZZINA	p	7	10	monitoring	250	parola	1	ong	0	no	MM23D2	23	F	2021-11-02_13h42.02.012	THAI_COV	2021.2.3	Win32	60.0132029						0	11	11	11	1
m	1	0.7723						VAPORE	p	6	40	monitoring	0	parola	1	ong	0	no	MM23D2	23	F	2021-11-02_13h42.02.012	THAI_COV	2021.2.3	Win32	60.0132029						0	12	12	12	1
z	1	1.2199						FEDORE	np	6	0	monitoring	250	nonparola	2	ong	0	no	MM23D2	23	F	2021-11-02_13h42.02.012	THAI_COV	2021.2.3	Win32	60.0132029						0	13	13	13	1
m	1	0.8491						MONTONE	p	7	8	monitoring	250	parola	1	ong	0	no	MM23D2	23	F	2021-11-02_13h42.02.012	THAI_COV	2021.2.3	Win32	60.0132029						0	14	14	14	1
m	0	0.716						CANEZZA	np	7	0	monitoring	0	nonparola	2	ong	0	no	MM23D2	23	F	2021-11-02_13h42.02.012	THAI_COV	2021.2.3	Win32	60.0132029						0	15	15	15	1
z	1	1.0616						RAGINA	np	6	0	monitoring	250	nonparola	2	ong	0	no	MM23D2	23	F	2021-11-02_13h42.02.012	THAI_COV	2021.2.3	Win32	60.0132029						0	16	16	16	1
m	1	0.6619						AGNELLO	p	7	17	monitoring	250	parola	1	ong	0	no	MM23D2	23	F	2021-11-02_13h42.02.012	THAI_COV	2021.2.3	Win32	60.0132029						0	17	17	17	1
z	1	0.796						PINARIO	np	7	0	monitoring	250	nonparola	2	ong	0	no	MM23D2	23	F	2021-11-02_13h42.02.012	THAI_COV	2021.2.3	Win32	60.0132029						0	18	18	18	1
z	1	0.8317						INDANO	np	6	0	monitoring	500	nonparola	2	ong	0	no	MM23D2	23	F	2021-11-02_13h42.02.012	THAI_COV	2021.2.3	Win32	60.0132029						0	19	19	19	1
m	1	0.7992						BISTURI	p	7	8	monitoring	250	parola	1	ong	0	no	MM23D2	23	F	2021-11-02_13h42.02.012	THAI_COV	2021.2.3	Win32	60.0132029						0	20	20	20	1
z	1	1.0322						SECONTO	np	7	0	monitoring	250	nonparola	2	ong	0	no	MM23D2	23	F	2021-11-02_13h42.02.012	THAI_COV	2021.2.3	Win32	60.0132029						0	21	21	21	1
l	1	0.9536						POMATA	p	6	0	monitoring	500	l	1	pmcue	0	no	MM23D2	23	F	2021-11-02_13h42.02.012	THAI_COV	2021.2.3	Win32	60.0132029						0	22	22	22	1
z	1	0.9171						UMETTA	np	6	0	monitoring	250	nonparola	2	ong	0	no	MM23D2	23	F	2021-11-02_13h42.02.012	THAI_COV	2021.2.3	Win32	60.0132029						0	23	23	23	1
m	1	1.0038						FRUSCIO	p	7	9	monitoring	0	parola	1	ong	0	no	MM23D2	23	F	2021-11-02_13h42.02.012	THAI_COV	2021.2.3	Win32	60.0132029						0	24	24	24	1
z	0	0.6576						ORDIGNO	p	7	15	monitoring	250	parola	1	ong	0	no	MM23D2	23	F	2021-11-02_13h42.02.012	THAI_COV	2021.2.3	Win32	60.0132029						0	25	25	25	1
z	1	1.0534						METALO	np	6	0	monitoring	0	nonparola	2	ong	0	no	MM23D2	23	F	2021-11-02_13h42.02.012	THAI_COV	2021.2.3	Win32	60.0132029						0	26	26	26	1
z	1	0.9213						GAVERA	np	6	0	monitoring	500	nonparola	2	ong	0	no	MM23D2	23	F	2021-11-02_13h42.02.012	THAI_COV	2021.2.3	Win32	60.0132029						0	27	27	27	1
z	0	0.928						INSERTO	p	7	9	monitoring	0	parola	1	ong	0	no	MM23D2	23	F	2021-11-02_13h42.02.012	THAI_COV	2021.2.3	Win32	60.0132029						0	28	28	28	1
m	1	1.3117						VICARIO	p	7	9	monitoring	500	parola	1	ong	0	no	MM23D2	23	F	2021-11-02_13h42.02.012	THAI_COV	2021.2.3	Win32	60.0132029						0	29	29	29	1
z	1	0.9119						ACENDA	np	6	0	monitoring	0	nonparola	2	ong	0	no	MM23D2	23	F	2021-11-02_13h42.02.012	THAI_COV	2021.2.3	Win32	60.0132029						0	30	30	30	1
m	1	0.979						DECADE	p	6	7	monitoring	0	parola	1	ong	0	no	MM23D2	23	F	2021-11-02_13h42.02.012	THAI_COV	2021.2.3	Win32	60.0132029						0	31	31	31	1
z	1	0.8342						PALETE	np	6	0	monitoring	500	nonparola	2	ong	0	no	MM23D2	23	F	2021-11-02_13h42.02.012	THAI_COV	2021.2.3	Win32	60.0132029						0	32	32	32	1
m	1	0.6731						SENAPE	p	6	17	monitoring	500	parola	1	ong	0	no	MM23D2	23	F	2021-11-02_13h42.02.012	THAI_COV	2021.2.3	Win32	60.0132029						0	33	33	33	1
z	1	1.2038						TENTONO	np	7	0	monitoring	0	nonparola	2	ong	0	no	MM23D2	23	F	2021-11-02_13h42.02.012	THAI_COV	2021.2.3	Win32	60.0132029						0	34	34	34	1
m	0	0.8359						MANICO	p	6	12	monitoring	0	l	1	pmcue	0	no	MM23D2	23	F	2021-11-02_13h42.02.012	THAI_COV	2021.2.3	Win32	60.0132029						0	35	35	35	1
m	1	1.5128						GETTONE	p	7	5	monitoring	250	parola	1	ong	0	no	MM23D2	23	F	2021-11-02_13h42.02.012	THAI_COV	2021.2.3	Win32	60.0132029						0	36	36	36	1
z	1	0.9063						CALERA	np	6	0	monitoring	500	nonparola	2	ong	0	no	MM23D2	23	F	2021-11-02_13h42.02.012	THAI_COV	2021.2.3	Win32	60.0132029						0	37	37	37	1
m	1	0.7708						USTIONE	p	7	20	monitoring	500	parola	1	ong	0	no	MM23D2	23	F	2021-11-02_13h42.02.012	THAI_COV	2021.2.3	Win32	60.0132029						0	38	38	38	1
m	1	1.235						LEGNAME	p	7	7	monitoring	0	parola	1	ong	0	no	MM23D2	23	F	2021-11-02_13h42.02.012	THAI_COV	2021.2.3	Win32	60.0132029						0	39	39	39	1
z	1	0.9201						MODIVO	np	6	0	monitoring	0	nonparola	2	ong	0	no	MM23D2	23	F	2021-11-02_13h42.02.012	THAI_COV	2021.2.3	Win32	60.0132029						0	40	40	40	1
m	1	1.0816						RADURA	p	6	9	monitoring	0	parola	1	ong	0	no	MM23D2	23	F	2021-11-02_13h42.02.012	THAI_COV	2021.2.3	Win32	60.0132029						0	41	41	41	1
z	1	1.0704						TUANTO	np	6	0	monitoring	250	nonparola	2	ong	0	no	MM23D2	23	F	2021-11-02_13h42.02.012	THAI_COV	2021.2.3	Win32	60.0132029						0	42	42	42	1
m	1	0.7703						PICCONE	p	7	11	monitoring	0	parola	1	ong	0	no	MM23D2	23	F	2021-11-02_13h42.02.012	THAI_COV	2021.2.3	Win32	60.0132029						0	43	43	43	1
z	1	0.9179						LACREME	np	7	0	monitoring	250	nonparola	2	ong	0	no	MM23D2	23	F	2021-11-02_13h42.02.012	THAI_COV	2021.2.3	Win32	60.0132029						0	44	44	44	1
z	1	0.9291						DILITTA	np	7	0	monitoring	500	nonparola	2	ong	0	no	MM23D2	23	F	2021-11-02_13h42.02.012	THAI_COV	2021.2.3	Win32	60.0132029						0	45	45	45	1
l	1	0.8086						TOMANTE	np	7	0	monitoring	0	l	2	pmcue	0	no	MM23D2	23	F	2021-11-02_13h42.02.012	THAI_COV	2021.2.3	Win32	60.0132029						0	46	46	46	1
m	1	0.914						OTTONE	p	6	17	monitoring	500	parola	1	ong	0	no	MM23D2	23	F	2021-11-02_13h42.02.012	THAI_COV	2021.2.3	Win32	60.0132029						0	47	47	47	1
m	1	0.8973						GAZEBO	p	6	8	monitoring	0	parola	1	ong	0	no	MM23D2	23	F	2021-11-02_13h42.02.012	THAI_COV	2021.2.3	Win32	60.0132029						0	48	48	48	1
z	1	0.7857						NENICO	np	6	0	monitoring	250	nonparola	2	ong	0	no	MM23D2	23	F	2021-11-02_13h42.02.012	THAI_COV	2021.2.3	Win32	60.0132029						0	49	49	49	1
m	1	0.8203						ARPIONE	p	7	12	monitoring	250	parola	1	ong	0	no	MM23D2	23	F	2021-11-02_13h42.02.012	THAI_COV	2021.2.3	Win32	60.0132029						0	50	50	50	1
z	1	0.8739						VANIGIA	np	7	0	monitoring	500	nonparola	2	ong	0	no	MM23D2	23	F	2021-11-02_13h42.02.012	THAI_COV	2021.2.3	Win32	60.0132029						0	51	51	51	1
z	1	1.062						EBLISSE	np	7	0	monitoring	0	nonparola	2	ong	0	no	MM23D2	23	F	2021-11-02_13h42.02.012	THAI_COV	2021.2.3	Win32	60.0132029						0	52	52	52	1
m	1	0.9965						CARTINA	p	7	13	monitoring	250	parola	1	ong	0	no	MM23D2	23	F	2021-11-02_13h42.02.012	THAI_COV	2021.2.3	Win32	60.0132029						0	53	53	53	1
z	1	1.202						TECITA	np	6	0	monitoring	500	nonparola	2	ong	0	no	MM23D2	23	F	2021-11-02_13h42.02.012	THAI_COV	2021.2.3	Win32	60.0132029						0	54	54	54	1
m	1	0.7906						FELINO	p	6	9	monitoring	500	parola	1	ong	0	no	MM23D2	23	F	2021-11-02_13h42.02.012	THAI_COV	2021.2.3	Win32	60.0132029						0	55	55	55	1
m	0	0.8666						GINEVRO	np	7	0	monitoring	250	nonparola	2	ong	0	no	MM23D2	23	F	2021-11-02_13h42.02.012	THAI_COV	2021.2.3	Win32	60.0132029						0	56	56	56	1
z	1	0.7848						ELANCO	np	6	0	monitoring	250	nonparola	2	ong	0	no	MM23D2	23	F	2021-11-02_13h42.02.012	THAI_COV	2021.2.3	Win32	60.0132029						0	57	57	57	1
m	1	0.7021						BIDONE	p	6	13	monitoring	0	parola	1	ong	0	no	MM23D2	23	F	2021-11-02_13h42.02.012	THAI_COV	2021.2.3	Win32	60.0132029						0	58	58	58	1
m	1	1.1154						LEMURE	p	6	3	monitoring	500	parola	1	ong	0	no	MM23D2	23	F	2021-11-02_13h42.02.012	THAI_COV	2021.2.3	Win32	60.0132029						0	59	59	59	1
l	1	0.9338						SAGOMA	p	6	0	monitoring	250	l	1	pmcue	0	no	MM23D2	23	F	2021-11-02_13h42.02.012	THAI_COV	2021.2.3	Win32	60.0132029						0	60	60	60	1
z	0	1.1318						REPERTO	p	7	7	monitoring	0	parola	1	ong	0	no	MM23D2	23	F	2021-11-02_13h42.02.012	THAI_COV	2021.2.3	Win32	60.0132029						0	61	61	61	1
z	1	1.2209						MIDULLO	np	7	0	monitoring	250	nonparola	2	ong	0	no	MM23D2	23	F	2021-11-02_13h42.02.012	THAI_COV	2021.2.3	Win32	60.0132029						0	62	62	62	1
z	1	0.9993						DANNOLA	np	7	0	monitoring	500	nonparola	2	ong	0	no	MM23D2	23	F	2021-11-02_13h42.02.012	THAI_COV	2021.2.3	Win32	60.0132029						0	63	63	63	1
m	1	0.6985						ORFANO	p	6	9	monitoring	500	parola	1	ong	0	no	MM23D2	23	F	2021-11-02_13h42.02.012	THAI_COV	2021.2.3	Win32	60.0132029						0	64	64	64	1
z	1	0.9037						BANENA	np	6	0	monitoring	250	nonparola	2	ong	0	no	MM23D2	23	F	2021-11-02_13h42.02.012	THAI_COV	2021.2.3	Win32	60.0132029						0	65	65	65	1
z	1	1.0619						FERPATA	np	7	0	monitoring	0	nonparola	2	ong	0	no	MM23D2	23	F	2021-11-02_13h42.02.012	THAI_COV	2021.2.3	Win32	60.0132029						0	66	66	66	1
m	1	0.7789						NEURONE	p	7	11	monitoring	250	parola	1	ong	0	no	MM23D2	23	F	2021-11-02_13h42.02.012	THAI_COV	2021.2.3	Win32	60.0132029						0	67	67	67	1
z	1	0.8809						LATTERA	np	7	0	monitoring	500	nonparola	2	ong	0	no	MM23D2	23	F	2021-11-02_13h42.02.012	THAI_COV	2021.2.3	Win32	60.0132029						0	68	68	68	1
z	1	0.9342						GESIONE	np	7	0	monitoring	500	nonparola	2	ong	0	no	MM23D2	23	F	2021-11-02_13h42.02.012	THAI_COV	2021.2.3	Win32	60.0132029						0	69	69	69	1
m	1	0.7903						PEDANA	p	6	18	monitoring	500	parola	1	ong	0	no	MM23D2	23	F	2021-11-02_13h42.02.012	THAI_COV	2021.2.3	Win32	60.0132029						0	70	70	70	1
l	1	1.0321						MACIATA	np	7	0	monitoring	500	l	2	pmcue	0	no	MM23D2	23	F	2021-11-02_13h42.02.012	THAI_COV	2021.2.3	Win32	60.0132029						0	71	71	71	1
z	1	0.8296						FIOLINO	np	7	0	monitoring	250	nonparola	2	ong	0	no	MM23D2	23	F	2021-11-02_13h42.02.012	THAI_COV	2021.2.3	Win32	60.0132029						0	72	72	72	1
m	1	0.7352						INGORGO	p	7	16	monitoring	0	parola	1	ong	0	no	MM23D2	23	F	2021-11-02_13h42.02.012	THAI_COV	2021.2.3	Win32	60.0132029						0	73	73	73	1
z	1	1.0221						IMPORO	np	6	0	monitoring	250	nonparola	2	ong	0	no	MM23D2	23	F	2021-11-02_13h42.02.012	THAI_COV	2021.2.3	Win32	60.0132029						0	74	74	74	1
m	1	1.1187						NOBILE	p	6	29	monitoring	500	parola	1	ong	0	no	MM23D2	23	F	2021-11-02_13h42.02.012	THAI_COV	2021.2.3	Win32	60.0132029						0	75	75	75	1
z	0	0.6922						MINIERA	p	7	19	monitoring	500	parola	1	ong	0	no	MM23D2	23	F	2021-11-02_13h42.02.012	THAI_COV	2021.2.3	Win32	60.0132029						0	76	76	76	1
z	1	0.8489						ALLARVE	np	7	0	monitoring	500	nonparola	2	ong	0	no	MM23D2	23	F	2021-11-02_13h42.02.012	THAI_COV	2021.2.3	Win32	60.0132029						0	77	77	77	1
z	1	0.836						DIBANO	np	6	0	monitoring	250	nonparola	2	ong	0	no	MM23D2	23	F	2021-11-02_13h42.02.012	THAI_COV	2021.2.3	Win32	60.0132029						0	78	78	78	1
m	1	0.7405						FAGOTTO	p	7	7	monitoring	0	parola	1	ong	0	no	MM23D2	23	F	2021-11-02_13h42.02.012	THAI_COV	2021.2.3	Win32	60.0132029						0	79	79	79	1
m	1	1.0237						PALUDE	p	6	13	monitoring	0	parola	1	ong	0	no	MM23D2	23	F	2021-11-02_13h42.02.012	THAI_COV	2021.2.3	Win32	60.0132029						0	80	80	80	1
z	1	0.9575						MUDINO	np	6	0	monitoring	500	nonparola	2	ong	0	no	MM23D2	23	F	2021-11-02_13h42.02.012	THAI_COV	2021.2.3	Win32	60.0132029						0	81	81	81	1
z	1	0.8361						ESTEBA	np	6	0	monitoring	500	nonparola	2	ong	0	no	MM23D2	23	F	2021-11-02_13h42.02.012	THAI_COV	2021.2.3	Win32	60.0132029						0	82	82	82	1
m	0	0.7678						MANTIDE	p	7	9	monitoring	250	l	1	pmcue	0	no	MM23D2	23	F	2021-11-02_13h42.02.012	THAI_COV	2021.2.3	Win32	60.0132029						0	83	83	83	1
m	1	0.8499						UVETTA	p	6	11	monitoring	500	parola	1	ong	0	no	MM23D2	23	F	2021-11-02_13h42.02.012	THAI_COV	2021.2.3	Win32	60.0132029						0	84	84	84	1
m	1	0.8077						ESILIO	p	6	41	monitoring	250	parola	1	ong	0	no	MM23D2	23	F	2021-11-02_13h42.02.012	THAI_COV	2021.2.3	Win32	60.0132029						0	85	85	85	1
z	1	1.0785						RECRUTA	np	7	0	monitoring	500	nonparola	2	ong	0	no	MM23D2	23	F	2021-11-02_13h42.02.012	THAI_COV	2021.2.3	Win32	60.0132029						0	86	86	86	1
m	1	0.9122						TIMONE	p	7	31	monitoring	250	parola	1	ong	0	no	MM23D2	23	F	2021-11-02_13h42.02.012	THAI_COV	2021.2.3	Win32	60.0132029						0	87	87	87	1
m	1	0.6888						CAVOLO	p	6	13	monitoring	0	parola	1	ong	0	no	MM23D2	23	F	2021-11-02_13h42.02.012	THAI_COV	2021.2.3	Win32	60.0132029						0	88	88	88	1
z	1	1.062						NOTTARE	np	7	0	monitoring	500	nonparola	2	ong	0	no	MM23D2	23	F	2021-11-02_13h42.02.012	THAI_COV	2021.2.3	Win32	60.0132029						0	89	89	89	1
z	0	0.9728						LICHENE	p	7	7	monitoring	0	parola	1	ong	0	no	MM23D2	23	F	2021-11-02_13h42.02.012	THAI_COV	2021.2.3	Win32	60.0132029						0	90	90	90	1
z	1	0.9992						PUSTINO	np	7	0	monitoring	500	nonparola	2	ong	0	no	MM23D2	23	F	2021-11-02_13h42.02.012	THAI_COV	2021.2.3	Win32	60.0132029						0	91	91	91	1
m	1	0.7638						MULINO	p	6	7	monitoring	0	parola	1	ong	0	no	MM23D2	23	F	2021-11-02_13h42.02.012	THAI_COV	2021.2.3	Win32	60.0132029						0	92	92	92	1
z	1	0.9828						VAROLO	np	6	0	monitoring	0	nonparola	2	ong	0	no	MM23D2	23	F	2021-11-02_13h42.02.012	THAI_COV	2021.2.3	Win32	60.0132029						0	93	93	93	1
m	0	0.8581						ENIGMA	p	6	9	monitoring	500	l	1	pmcue	0	no	MM23D2	23	F	2021-11-02_13h42.02.012	THAI_COV	2021.2.3	Win32	60.0132029						0	94	94	94	1
m	1	0.7666						NARICE	p	6	15	monitoring	250	parola	1	ong	0	no	MM23D2	23	F	2021-11-02_13h42.02.012	THAI_COV	2021.2.3	Win32	60.0132029						0	95	95	95	1
z	1	0.8623						CAVIDE	np	6	0	monitoring	500	nonparola	2	ong	0	no	MM23D2	23	F	2021-11-02_13h42.02.012	THAI_COV	2021.2.3	Win32	60.0132029						0	96	96	96	1
z	1	1.4618						VOLACE	np	6	0	monitoring	0	nonparola	2	ong	0	no	MM23D2	23	F	2021-11-02_13h42.02.012	THAI_COV	2021.2.3	Win32	60.0132029						0	97	97	97	1
m	0	1.0294						SADICE	np	6	0	monitoring	0	nonparola	2	ong	0	no	MM23D2	23	F	2021-11-02_13h42.02.012	THAI_COV	2021.2.3	Win32	60.0132029						0	98	98	98	1
m	1	0.7175						VORTICE	p	7	14	monitoring	250	parola	1	ong	0	no	MM23D2	23	F	2021-11-02_13h42.02.012	THAI_COV	2021.2.3	Win32	60.0132029						0	99	99	99	1
																			MM23D2	23	F	2021-11-02_13h42.02.012	THAI_COV	2021.2.3	Win32	60.0132029											y	1	7.5861	n	1	2.7455	y	1	6.2685
