# Supplementary material for: Thinking about it: the impact of COVID-19-related stimuli on prospective memory
Source: PeerJ. 2023 Nov 16;11:e16389. doi: 10.7717/peerj.16389 (PMC10657566; doi:10.7717/peerj.16389)
Supplement: Supplemental Information 4 — The raw data from both the task and the questionnaire. Both folders are divided in the three conditions (COV, DOC, and NEGA) depending on the presented video clip. [file peerj-11-16389-s004.zip › Data/RAW_Data_Task/COV_Version/AL22F12_cov.csv]

trial_key.keys	trial_key.corr	trials_loop_practice.thisRepN	trials_loop_practice.thisTrialN	trials_loop_practice.thisN	trials_loop_practice.thisIndex	trials_loop_practice.ran	stimolo	parolanonparola	lunghezza	frequenza	blocco	jitter	rispcorr	StimTrig	stim_type	stimulus_after	underline	ID_Soggetto*	Età*	Sesso	date	expName	psychopyVersion	OS	frameRate	trial_key.rt	trials_loop_baseline.thisRepN	trials_loop_baseline.thisTrialN	trials_loop_baseline.thisN	trials_loop_baseline.thisIndex	trials_loop_baseline.ran	trials_loop_attention.thisRepN	trials_loop_attention.thisTrialN	trials_loop_attention.thisN	trials_loop_attention.thisIndex	trials_loop_attention.ran	emotional1_key.keys	emotional1_key.corr	emotional1_key.rt	emotional2_key.keys	emotional2_key.corr	emotional2_key.rt	emotional3_key.keys	emotional3_key.corr	emotional3_key.rt
	0	0	0	0	0	1	ARANCIA	p	7	31	practice	500	parola	1	ong	0	no	AL22F12	22	F	2021-11-12_15h04.51.099	THAI_COV	2021.2.3	Win32	59.99880002
m	1	0	1	1	1	1	RECINA	np	6	0	practice	500	nonparola	2	ong	0	no	AL22F12	22	F	2021-11-12_15h04.51.099	THAI_COV	2021.2.3	Win32	59.99880002	1.5253
m	1	0	2	2	2	1	TUCCANA	np	7	0	practice	250	nonparola	2	ong	0	no	AL22F12	22	F	2021-11-12_15h04.51.099	THAI_COV	2021.2.3	Win32	59.99880002	1.1886
z	1	0	3	3	3	1	PETTINE	p	7	1	practice	0	parola	1	ong	0	no	AL22F12	22	F	2021-11-12_15h04.51.099	THAI_COV	2021.2.3	Win32	59.99880002	0.7899
	0	0	4	4	4	1	INFITO	np	6	0	practice	500	nonparola	2	ong	0	no	AL22F12	22	F	2021-11-12_15h04.51.099	THAI_COV	2021.2.3	Win32	59.99880002
z	1	0	5	5	5	1	GIUDICE	p	7	374	practice	500	parola	1	ong	0	no	AL22F12	22	F	2021-11-12_15h04.51.099	THAI_COV	2021.2.3	Win32	59.99880002	0.8472
z	1	0	6	6	6	1	VOLANTE	p	7	89	practice	0	parola	1	ong	0	no	AL22F12	22	F	2021-11-12_15h04.51.099	THAI_COV	2021.2.3	Win32	59.99880002	0.8993
m	1	0	7	7	7	1	CUBELA	np	6	0	practice	250	nonparola	2	ong	0	no	AL22F12	22	F	2021-11-12_15h04.51.099	THAI_COV	2021.2.3	Win32	59.99880002	1.246
m	1	0	8	8	8	1	LUGGINE	np	7	0	practice	0	nonparola	2	ong	0	no	AL22F12	22	F	2021-11-12_15h04.51.099	THAI_COV	2021.2.3	Win32	59.99880002	1.3709
z	1	0	9	9	9	1	DISEGNO	p	7	201	practice	0	parola	1	ong	0	no	AL22F12	22	F	2021-11-12_15h04.51.099	THAI_COV	2021.2.3	Win32	59.99880002	0.8424
z	1						RELITTO	p	7	8	baseline	500	parola	1	ong	0	no	AL22F12	22	F	2021-11-12_15h04.51.099	THAI_COV	2021.2.3	Win32	59.99880002	1.052	0	0	0	0	1
	0						GERANIO	p	7	12	baseline	250	parola	1	ong	0	no	AL22F12	22	F	2021-11-12_15h04.51.099	THAI_COV	2021.2.3	Win32	59.99880002		0	1	1	1	1
m	1						VANANGA	np	7	0	baseline	0	nonparola	2	ong	0	no	AL22F12	22	F	2021-11-12_15h04.51.099	THAI_COV	2021.2.3	Win32	59.99880002	1.1692	0	2	2	2	1
z	1						NATICA	p	6	5	baseline	250	parola	1	ong	0	no	AL22F12	22	F	2021-11-12_15h04.51.099	THAI_COV	2021.2.3	Win32	59.99880002	0.8347	0	3	3	3	1
m	1						USTELLO	np	7	0	baseline	500	nonparola	2	ong	0	no	AL22F12	22	F	2021-11-12_15h04.51.099	THAI_COV	2021.2.3	Win32	59.99880002	0.8286	0	4	4	4	1
z	1						METANO	p	6	17	baseline	250	parola	1	ong	0	no	AL22F12	22	F	2021-11-12_15h04.51.099	THAI_COV	2021.2.3	Win32	59.99880002	0.6975	0	5	5	5	1
m	1						FIURIA	np	6	0	baseline	500	nonparola	2	ong	0	no	AL22F12	22	F	2021-11-12_15h04.51.099	THAI_COV	2021.2.3	Win32	59.99880002	1.0519	0	6	6	6	1
z	1						SUGHERO	p	7	5	baseline	250	parola	1	ong	0	no	AL22F12	22	F	2021-11-12_15h04.51.099	THAI_COV	2021.2.3	Win32	59.99880002	0.6691	0	7	7	7	1
m	1						PIROTA	np	6	0	baseline	250	nonparola	2	ong	0	no	AL22F12	22	F	2021-11-12_15h04.51.099	THAI_COV	2021.2.3	Win32	59.99880002	0.9822	0	8	8	8	1
m	1						BAMBORA	np	7	0	baseline	0	nonparola	2	ong	0	no	AL22F12	22	F	2021-11-12_15h04.51.099	THAI_COV	2021.2.3	Win32	59.99880002	0.8672	0	9	9	9	1
z	1						PETALO	p	6	27	baseline	250	parola	1	ong	0	no	AL22F12	22	F	2021-11-12_15h04.51.099	THAI_COV	2021.2.3	Win32	59.99880002	0.8076	0	10	10	10	1
z	1						ELMETTO	p	7	5	baseline	0	parola	1	ong	0	no	AL22F12	22	F	2021-11-12_15h04.51.099	THAI_COV	2021.2.3	Win32	59.99880002	1.1833	0	11	11	11	1
m	1						DOBILE	np	6	0	baseline	250	nonparola	2	ong	0	no	AL22F12	22	F	2021-11-12_15h04.51.099	THAI_COV	2021.2.3	Win32	59.99880002	0.8564	0	12	12	12	1
z	1						BAVERO	p	6	7	baseline	0	parola	1	ong	0	no	AL22F12	22	F	2021-11-12_15h04.51.099	THAI_COV	2021.2.3	Win32	59.99880002	0.9183	0	13	13	13	1
z	1						VALENZA	p	7	10	baseline	500	parola	1	ong	0	no	AL22F12	22	F	2021-11-12_15h04.51.099	THAI_COV	2021.2.3	Win32	59.99880002	0.773	0	14	14	14	1
m	1						ORDONE	np	6	0	baseline	250	nonparola	2	ong	0	no	AL22F12	22	F	2021-11-12_15h04.51.099	THAI_COV	2021.2.3	Win32	59.99880002	0.895	0	15	15	15	1
m	1						TERPONE	np	7	0	baseline	250	nonparola	2	ong	0	no	AL22F12	22	F	2021-11-12_15h04.51.099	THAI_COV	2021.2.3	Win32	59.99880002	0.7467	0	16	16	16	1
z	1						INCHINO	p	7	10	baseline	250	parola	1	ong	0	no	AL22F12	22	F	2021-11-12_15h04.51.099	THAI_COV	2021.2.3	Win32	59.99880002	0.8065	0	17	17	17	1
z	1						ETTARO	p	6	31	baseline	0	parola	1	ong	0	no	AL22F12	22	F	2021-11-12_15h04.51.099	THAI_COV	2021.2.3	Win32	59.99880002	0.7998	0	18	18	18	1
m	1						LUVACA	np	6	0	baseline	250	nonparola	2	ong	0	no	AL22F12	22	F	2021-11-12_15h04.51.099	THAI_COV	2021.2.3	Win32	59.99880002	0.7652	0	19	19	19	1
z	1						DUETTO	p	6	23	baseline	500	parola	1	ong	0	no	AL22F12	22	F	2021-11-12_15h04.51.099	THAI_COV	2021.2.3	Win32	59.99880002	0.6981	0	20	20	20	1
m	1						PUPILE	np	6	0	baseline	250	nonparola	2	ong	0	no	AL22F12	22	F	2021-11-12_15h04.51.099	THAI_COV	2021.2.3	Win32	59.99880002	0.6713	0	21	21	21	1
m	1						STOVACO	np	7	0	baseline	0	nonparola	2	ong	0	no	AL22F12	22	F	2021-11-12_15h04.51.099	THAI_COV	2021.2.3	Win32	59.99880002	0.8149	0	22	22	22	1
z	1						BARILE	p	6	7	baseline	500	parola	1	ong	0	no	AL22F12	22	F	2021-11-12_15h04.51.099	THAI_COV	2021.2.3	Win32	59.99880002	0.682	0	23	23	23	1
m	1						RANAIO	np	6	0	baseline	250	nonparola	2	ong	0	no	AL22F12	22	F	2021-11-12_15h04.51.099	THAI_COV	2021.2.3	Win32	59.99880002	0.7717	0	24	24	24	1
z	1						CAVERNA	p	7	14	baseline	250	parola	1	ong	0	no	AL22F12	22	F	2021-11-12_15h04.51.099	THAI_COV	2021.2.3	Win32	59.99880002	0.7479	0	25	25	25	1
m	1						ROTOIA	np	7	0	baseline	500	nonparola	2	ong	0	no	AL22F12	22	F	2021-11-12_15h04.51.099	THAI_COV	2021.2.3	Win32	59.99880002	1.0006	0	26	26	26	1
m	0						ALTURA	p	6	8	baseline	500	parola	1	ong	0	no	AL22F12	22	F	2021-11-12_15h04.51.099	THAI_COV	2021.2.3	Win32	59.99880002	0.8166	0	27	27	27	1
z	1						DIPINTO	p	7	21	baseline	0	parola	1	ong	0	no	AL22F12	22	F	2021-11-12_15h04.51.099	THAI_COV	2021.2.3	Win32	59.99880002	0.6982	0	28	28	28	1
z	1						LEGUME	p	6	11	baseline	250	parola	1	ong	0	no	AL22F12	22	F	2021-11-12_15h04.51.099	THAI_COV	2021.2.3	Win32	59.99880002	0.6319	0	29	29	29	1
m	1						FEDINO	np	6	0	baseline	500	nonparola	2	ong	0	no	AL22F12	22	F	2021-11-12_15h04.51.099	THAI_COV	2021.2.3	Win32	59.99880002	1.133	0	30	30	30	1
z	1						MENSOLA	p	7	7	baseline	0	parola	1	ong	0	no	AL22F12	22	F	2021-11-12_15h04.51.099	THAI_COV	2021.2.3	Win32	59.99880002	0.6916	0	31	31	31	1
m	1						ALCUME	np	6	0	baseline	500	nonparola	2	ong	0	no	AL22F12	22	F	2021-11-12_15h04.51.099	THAI_COV	2021.2.3	Win32	59.99880002	1.1895	0	32	32	32	1
z	1						INNESTO	p	6	13	baseline	0	parola	1	ong	0	no	AL22F12	22	F	2021-11-12_15h04.51.099	THAI_COV	2021.2.3	Win32	59.99880002	0.7864	0	33	33	33	1
m	1						LAVENDA	np	7	0	baseline	0	nonparola	2	ong	0	no	AL22F12	22	F	2021-11-12_15h04.51.099	THAI_COV	2021.2.3	Win32	59.99880002	1.099	0	34	34	34	1
z	1						SLAVINA	p	7	5	baseline	500	parola	1	ong	0	no	AL22F12	22	F	2021-11-12_15h04.51.099	THAI_COV	2021.2.3	Win32	59.99880002	1.1571	0	35	35	35	1
z	1						ORMONE	p	6	6	baseline	500	parola	1	ong	0	no	AL22F12	22	F	2021-11-12_15h04.51.099	THAI_COV	2021.2.3	Win32	59.99880002	0.6007	0	36	36	36	1
m	1						UMIONE	np	6	0	baseline	0	nonparola	2	ong	0	no	AL22F12	22	F	2021-11-12_15h04.51.099	THAI_COV	2021.2.3	Win32	59.99880002	1.1616	0	37	37	37	1
z	1						SALAME	p	6	14	baseline	0	parola	1	ong	0	no	AL22F12	22	F	2021-11-12_15h04.51.099	THAI_COV	2021.2.3	Win32	59.99880002	0.6058	0	38	38	38	1
m	1						GANDOLA	np	7	0	baseline	500	nonparola	2	ong	0	no	AL22F12	22	F	2021-11-12_15h04.51.099	THAI_COV	2021.2.3	Win32	59.99880002	1.1667	0	39	39	39	1
m	1						DIGEGNO	np	7	0	baseline	500	nonparola	2	ong	0	no	AL22F12	22	F	2021-11-12_15h04.51.099	THAI_COV	2021.2.3	Win32	59.99880002	1.2668	0	40	40	40	1
m	1						BACRECA	np	7	0	baseline	0	nonparola	2	ong	0	no	AL22F12	22	F	2021-11-12_15h04.51.099	THAI_COV	2021.2.3	Win32	59.99880002	1.405	0	41	41	41	1
z	1						RUDERE	p	6	8	baseline	250	parola	1	ong	0	no	AL22F12	22	F	2021-11-12_15h04.51.099	THAI_COV	2021.2.3	Win32	59.99880002	0.9217	0	42	42	42	1
z	0						OSCITE	np	6	0	baseline	250	nonparola	2	ong	0	no	AL22F12	22	F	2021-11-12_15h04.51.099	THAI_COV	2021.2.3	Win32	59.99880002	0.8342	0	43	43	43	1
z	1						NETTARE	p	7	14	baseline	500	parola	1	ong	0	no	AL22F12	22	F	2021-11-12_15h04.51.099	THAI_COV	2021.2.3	Win32	59.99880002	0.9211	0	44	44	44	1
z	0						PENTERA	np	7	0	baseline	0	nonparola	2	ong	0	no	AL22F12	22	F	2021-11-12_15h04.51.099	THAI_COV	2021.2.3	Win32	59.99880002	0.7318	0	45	45	45	1
m	1						NEBOZIO	np	7	0	baseline	250	nonparola	2	ong	0	no	AL22F12	22	F	2021-11-12_15h04.51.099	THAI_COV	2021.2.3	Win32	59.99880002	1.1697	0	46	46	46	1
z	1						ZATTERA	p	7	14	baseline	500	parola	1	ong	0	no	AL22F12	22	F	2021-11-12_15h04.51.099	THAI_COV	2021.2.3	Win32	59.99880002	1.1662	0	47	47	47	1
z	1						LAMIERA	p	7	11	baseline	500	parola	1	ong	0	no	AL22F12	22	F	2021-11-12_15h04.51.099	THAI_COV	2021.2.3	Win32	59.99880002	0.8319	0	48	48	48	1
m	1						CULINA	np	6	0	baseline	500	nonparola	2	ong	0	no	AL22F12	22	F	2021-11-12_15h04.51.099	THAI_COV	2021.2.3	Win32	59.99880002	0.9746	0	49	49	49	1
z	1						FALANGE	p	7	9	baseline	250	parola	1	ong	0	no	AL22F12	22	F	2021-11-12_15h04.51.099	THAI_COV	2021.2.3	Win32	59.99880002	1.313	0	50	50	50	1
z	1						PEDALE	p	6	16	baseline	500	parola	1	ong	0	no	AL22F12	22	F	2021-11-12_15h04.51.099	THAI_COV	2021.2.3	Win32	59.99880002	0.9826	0	51	51	51	1
m	1						METARDO	np	7	0	baseline	500	nonparola	2	ong	0	no	AL22F12	22	F	2021-11-12_15h04.51.099	THAI_COV	2021.2.3	Win32	59.99880002	0.8828	0	52	52	52	1
	0						EMPORIO	p	7	3	baseline	250	parola	1	ong	0	no	AL22F12	22	F	2021-11-12_15h04.51.099	THAI_COV	2021.2.3	Win32	59.99880002		0	53	53	53	1
m	1						TAPORE	np	6	0	baseline	0	nonparola	2	ong	0	no	AL22F12	22	F	2021-11-12_15h04.51.099	THAI_COV	2021.2.3	Win32	59.99880002	1.0641	0	54	54	54	1
m	1						DENTIDE	np	7	0	baseline	250	nonparola	2	ong	0	no	AL22F12	22	F	2021-11-12_15h04.51.099	THAI_COV	2021.2.3	Win32	59.99880002	1.0554	0	55	55	55	1
m	1						SEPERTO	np	7	0	baseline	500	nonparola	2	ong	0	no	AL22F12	22	F	2021-11-12_15h04.51.099	THAI_COV	2021.2.3	Win32	59.99880002	0.815	0	56	56	56	1
z	1						MUCOSA	p	6	6	baseline	500	parola	1	ong	0	no	AL22F12	22	F	2021-11-12_15h04.51.099	THAI_COV	2021.2.3	Win32	59.99880002	1.1489	0	57	57	57	1
m	1						BECULLA	np	7	0	baseline	250	nonparola	2	ong	0	no	AL22F12	22	F	2021-11-12_15h04.51.099	THAI_COV	2021.2.3	Win32	59.99880002	0.7332	0	58	58	58	1
m	0						FUCINA	p	6	8	baseline	250	parola	1	ong	0	no	AL22F12	22	F	2021-11-12_15h04.51.099	THAI_COV	2021.2.3	Win32	59.99880002	0.9787	0	59	59	59	1
z	1						ECLISSI	p	7	5	baseline	0	parola	1	ong	0	no	AL22F12	22	F	2021-11-12_15h04.51.099	THAI_COV	2021.2.3	Win32	59.99880002	0.897	0	60	60	60	1
z	1						TROFEO	p	6	23	baseline	250	parola	1	ong	0	no	AL22F12	22	F	2021-11-12_15h04.51.099	THAI_COV	2021.2.3	Win32	59.99880002	1.534	0	61	61	61	1
z	1						ROTTAME	p	7	7	baseline	0	parola	1	ong	0	no	AL22F12	22	F	2021-11-12_15h04.51.099	THAI_COV	2021.2.3	Win32	59.99880002	0.7912	0	62	62	62	1
m	1						MENDOLO	np	7	0	baseline	500	nonparola	2	ong	0	no	AL22F12	22	F	2021-11-12_15h04.51.099	THAI_COV	2021.2.3	Win32	59.99880002	0.8333	0	63	63	63	1
z	0						ARSINE	np	6	0	baseline	250	nonparola	2	ong	0	no	AL22F12	22	F	2021-11-12_15h04.51.099	THAI_COV	2021.2.3	Win32	59.99880002	0.6706	0	64	64	64	1
z	1						TISANA	p	6	7	baseline	0	parola	1	ong	0	no	AL22F12	22	F	2021-11-12_15h04.51.099	THAI_COV	2021.2.3	Win32	59.99880002	0.7518	0	65	65	65	1
m	1						ORLINO	np	6	0	baseline	0	nonparola	2	ong	0	no	AL22F12	22	F	2021-11-12_15h04.51.099	THAI_COV	2021.2.3	Win32	59.99880002	1.6899	0	66	66	66	1
z	1						ARINGA	p	6	9	baseline	500	parola	1	ong	0	no	AL22F12	22	F	2021-11-12_15h04.51.099	THAI_COV	2021.2.3	Win32	59.99880002	0.7995	0	67	67	67	1
m	1						TENGINE	np	7	0	baseline	0	nonparola	2	ong	0	no	AL22F12	22	F	2021-11-12_15h04.51.099	THAI_COV	2021.2.3	Win32	59.99880002	1.0897	0	68	68	68	1
z	1						ATTICO	p	6	6	baseline	500	parola	1	ong	0	no	AL22F12	22	F	2021-11-12_15h04.51.099	THAI_COV	2021.2.3	Win32	59.99880002	0.8791	0	69	69	69	1
m	1						VENORE	np	6	0	baseline	250	nonparola	2	ong	0	no	AL22F12	22	F	2021-11-12_15h04.51.099	THAI_COV	2021.2.3	Win32	59.99880002	1.2831	0	70	70	70	1
m	0						DARSENA	p	7	9	baseline	0	parola	1	ong	0	no	AL22F12	22	F	2021-11-12_15h04.51.099	THAI_COV	2021.2.3	Win32	59.99880002	0.9341	0	71	71	71	1
m	1						ALCIERE	np	7	0	baseline	250	nonparola	2	ong	0	no	AL22F12	22	F	2021-11-12_15h04.51.099	THAI_COV	2021.2.3	Win32	59.99880002	0.8398	0	72	72	72	1
m	1						ENTIMO	np	6	0	baseline	0	nonparola	2	ong	0	no	AL22F12	22	F	2021-11-12_15h04.51.099	THAI_COV	2021.2.3	Win32	59.99880002	0.9814	0	73	73	73	1
z	1						LIVIDO	p	6	8	baseline	500	parola	1	ong	0	no	AL22F12	22	F	2021-11-12_15h04.51.099	THAI_COV	2021.2.3	Win32	59.99880002	0.8495	0	74	74	74	1
z	1						NAUSEA	p	6	15	baseline	0	parola	1	ong	0	no	AL22F12	22	F	2021-11-12_15h04.51.099	THAI_COV	2021.2.3	Win32	59.99880002	0.7539	0	75	75	75	1
m	1						VERCACE	np	7	0	baseline	500	nonparola	2	ong	0	no	AL22F12	22	F	2021-11-12_15h04.51.099	THAI_COV	2021.2.3	Win32	59.99880002	1.1672	0	76	76	76	1
z	1						COFANO	p	6	9	baseline	0	parola	1	ong	0	no	AL22F12	22	F	2021-11-12_15h04.51.099	THAI_COV	2021.2.3	Win32	59.99880002	1.0248	0	77	77	77	1
z	0						USPICIO	np	7	0	baseline	250	nonparola	2	ong	0	no	AL22F12	22	F	2021-11-12_15h04.51.099	THAI_COV	2021.2.3	Win32	59.99880002	1.1735	0	78	78	78	1
z	1						IMBUTO	p	6	9	baseline	0	parola	1	ong	0	no	AL22F12	22	F	2021-11-12_15h04.51.099	THAI_COV	2021.2.3	Win32	59.99880002	1.0694	0	79	79	79	1
m	1						SADIVA	np	6	0	baseline	500	nonparola	2	ong	0	no	AL22F12	22	F	2021-11-12_15h04.51.099	THAI_COV	2021.2.3	Win32	59.99880002	0.9898	0	80	80	80	1
z	1						BOZZOLO	p	7	7	baseline	0	parola	1	ong	0	no	AL22F12	22	F	2021-11-12_15h04.51.099	THAI_COV	2021.2.3	Win32	59.99880002	0.7892	0	81	81	81	1
m	1						OMPICCIO	np	7	0	baseline	0	nonparola	2	ong	0	no	AL22F12	22	F	2021-11-12_15h04.51.099	THAI_COV	2021.2.3	Win32	59.99880002	0.8331	0	82	82	82	1
m	1						LIMPONE	np	7	0	baseline	500	nonparola	2	ong	0	no	AL22F12	22	F	2021-11-12_15h04.51.099	THAI_COV	2021.2.3	Win32	59.99880002	1.0488	0	83	83	83	1
m	1						NARCICO	np	7	0	baseline	250	nonparola	2	ong	0	no	AL22F12	22	F	2021-11-12_15h04.51.099	THAI_COV	2021.2.3	Win32	59.99880002	1.102	0	84	84	84	1
z	1						PASCOLO	p	7	7	baseline	0	parola	1	ong	0	no	AL22F12	22	F	2021-11-12_15h04.51.099	THAI_COV	2021.2.3	Win32	59.99880002	1.232	0	85	85	85	1
m	1						INSOGNA	np	7	0	baseline	250	nonparola	2	ong	0	no	AL22F12	22	F	2021-11-12_15h04.51.099	THAI_COV	2021.2.3	Win32	59.99880002	0.9214	0	86	86	86	1
z	1						PATINA	p	6	14	baseline	250	parola	1	ong	0	no	AL22F12	22	F	2021-11-12_15h04.51.099	THAI_COV	2021.2.3	Win32	59.99880002	1.1023	0	87	87	87	1
m	1						ADOLTO	np	7	0	baseline	0	nonparola	2	ong	0	no	AL22F12	22	F	2021-11-12_15h04.51.099	THAI_COV	2021.2.3	Win32	59.99880002	0.8349	0	88	88	88	1
z	1						UTENTE	p	6	34	baseline	0	parola	1	ong	0	no	AL22F12	22	F	2021-11-12_15h04.51.099	THAI_COV	2021.2.3	Win32	59.99880002	1.0365	0	89	89	89	1
m	1						CIPELLA	np	7	0	baseline	500	nonparola	2	ong	0	no	AL22F12	22	F	2021-11-12_15h04.51.099	THAI_COV	2021.2.3	Win32	59.99880002	0.7692	0	90	90	90	1
z	1						GINEPRO	p	7	10	baseline	0	parola	1	ong	0	no	AL22F12	22	F	2021-11-12_15h04.51.099	THAI_COV	2021.2.3	Win32	59.99880002	0.8355	0	91	91	91	1
m	1						NONATO	np	6	0	baseline	500	nonparola	2	ong	0	no	AL22F12	22	F	2021-11-12_15h04.51.099	THAI_COV	2021.2.3	Win32	59.99880002	0.8189	0	92	92	92	1
z	1						CALICE	p	6	10	baseline	0	parola	1	ong	0	no	AL22F12	22	F	2021-11-12_15h04.51.099	THAI_COV	2021.2.3	Win32	59.99880002	0.9349	0	93	93	93	1
z	1						TORACE	p	6	31	baseline	250	parola	1	ong	0	no	AL22F12	22	F	2021-11-12_15h04.51.099	THAI_COV	2021.2.3	Win32	59.99880002	0.6689	0	94	94	94	1
m	0						REDINE	p	6	8	baseline	500	parola	1	ong	0	no	AL22F12	22	F	2021-11-12_15h04.51.099	THAI_COV	2021.2.3	Win32	59.99880002	0.9359	0	95	95	95	1
z	1						GOMITO	p	6	35	baseline	0	parola	1	ong	0	no	AL22F12	22	F	2021-11-12_15h04.51.099	THAI_COV	2021.2.3	Win32	59.99880002	0.802	0	96	96	96	1
m	1						INGENSO	np	7	0	baseline	500	nonparola	2	ong	0	no	AL22F12	22	F	2021-11-12_15h04.51.099	THAI_COV	2021.2.3	Win32	59.99880002	0.8695	0	97	97	97	1
m	1						COVALLO	np	7	0	baseline	250	nonparola	2	ong	0	no	AL22F12	22	F	2021-11-12_15h04.51.099	THAI_COV	2021.2.3	Win32	59.99880002	0.8017	0	98	98	98	1
z	1						MONACO	p	6	24	baseline	250	parola	1	ong	0	no	AL22F12	22	F	2021-11-12_15h04.51.099	THAI_COV	2021.2.3	Win32	59.99880002	0.7546	0	99	99	99	1
z	1						DILUVIO	p	7	34	monitoring	0	parola	1	ong	0	no	AL22F12	22	F	2021-11-12_15h04.51.099	THAI_COV	2021.2.3	Win32	59.99880002	1.4708						0	0	0	0	1
m	1						PADATO	np	6	0	monitoring	250	nonparola	2	ong	0	no	AL22F12	22	F	2021-11-12_15h04.51.099	THAI_COV	2021.2.3	Win32	59.99880002	1.1159						0	1	1	1	1
z	1						STIVALE	p	7	10	monitoring	0	parola	1	ong	0	no	AL22F12	22	F	2021-11-12_15h04.51.099	THAI_COV	2021.2.3	Win32	59.99880002	1.2859						0	2	2	2	1
m	1						BAMMINO	np	7	0	monitoring	0	nonparola	2	ong	0	no	AL22F12	22	F	2021-11-12_15h04.51.099	THAI_COV	2021.2.3	Win32	59.99880002	1.6871						0	3	3	3	1
m	1						NUDOLA	np	6	0	monitoring	250	nonparola	2	ong	0	no	AL22F12	22	F	2021-11-12_15h04.51.099	THAI_COV	2021.2.3	Win32	59.99880002	1.1398						0	4	4	4	1
z	1						ZAMPINO	p	7	6	monitoring	500	parola	1	ong	0	no	AL22F12	22	F	2021-11-12_15h04.51.099	THAI_COV	2021.2.3	Win32	59.99880002	1.7268						0	5	5	5	1
z	1						CALDAIA	p	7	12	monitoring	250	parola	1	ong	0	no	AL22F12	22	F	2021-11-12_15h04.51.099	THAI_COV	2021.2.3	Win32	59.99880002	0.891						0	6	6	6	1
m	1						FULGINE	np	7	0	monitoring	0	nonparola	2	ong	0	no	AL22F12	22	F	2021-11-12_15h04.51.099	THAI_COV	2021.2.3	Win32	59.99880002	1.1487						0	7	7	7	1
z	1						URANIO	p	6	9	monitoring	250	parola	1	ong	0	no	AL22F12	22	F	2021-11-12_15h04.51.099	THAI_COV	2021.2.3	Win32	59.99880002	0.9056						0	8	8	8	1
m	1						APISSO	np	6	0	monitoring	500	nonparola	2	ong	0	no	AL22F12	22	F	2021-11-12_15h04.51.099	THAI_COV	2021.2.3	Win32	59.99880002	1.017						0	9	9	9	1
l	1						CAGERMA	np	7	0	monitoring	0	l	2	pmcue	0	no	AL22F12	22	F	2021-11-12_15h04.51.099	THAI_COV	2021.2.3	Win32	59.99880002	1.0991						0	10	10	10	1
z	1						TAZZINA	p	7	10	monitoring	250	parola	1	ong	0	no	AL22F12	22	F	2021-11-12_15h04.51.099	THAI_COV	2021.2.3	Win32	59.99880002	1.2735						0	11	11	11	1
z	1						VAPORE	p	6	40	monitoring	0	parola	1	ong	0	no	AL22F12	22	F	2021-11-12_15h04.51.099	THAI_COV	2021.2.3	Win32	59.99880002	1.1						0	12	12	12	1
m	1						FEDORE	np	6	0	monitoring	250	nonparola	2	ong	0	no	AL22F12	22	F	2021-11-12_15h04.51.099	THAI_COV	2021.2.3	Win32	59.99880002	1.5978						0	13	13	13	1
z	1						MONTONE	p	7	8	monitoring	250	parola	1	ong	0	no	AL22F12	22	F	2021-11-12_15h04.51.099	THAI_COV	2021.2.3	Win32	59.99880002	1.0076						0	14	14	14	1
m	1						CANEZZA	np	7	0	monitoring	0	nonparola	2	ong	0	no	AL22F12	22	F	2021-11-12_15h04.51.099	THAI_COV	2021.2.3	Win32	59.99880002	1.5697						0	15	15	15	1
m	1						RAGINA	np	6	0	monitoring	250	nonparola	2	ong	0	no	AL22F12	22	F	2021-11-12_15h04.51.099	THAI_COV	2021.2.3	Win32	59.99880002	1.0239						0	16	16	16	1
z	1						AGNELLO	p	7	17	monitoring	250	parola	1	ong	0	no	AL22F12	22	F	2021-11-12_15h04.51.099	THAI_COV	2021.2.3	Win32	59.99880002	1.2022						0	17	17	17	1
m	1						PINARIO	np	7	0	monitoring	250	nonparola	2	ong	0	no	AL22F12	22	F	2021-11-12_15h04.51.099	THAI_COV	2021.2.3	Win32	59.99880002	1.148						0	18	18	18	1
m	1						INDANO	np	6	0	monitoring	500	nonparola	2	ong	0	no	AL22F12	22	F	2021-11-12_15h04.51.099	THAI_COV	2021.2.3	Win32	59.99880002	1.419						0	19	19	19	1
z	1						BISTURI	p	7	8	monitoring	250	parola	1	ong	0	no	AL22F12	22	F	2021-11-12_15h04.51.099	THAI_COV	2021.2.3	Win32	59.99880002	1.2813						0	20	20	20	1
m	1						SECONTO	np	7	0	monitoring	250	nonparola	2	ong	0	no	AL22F12	22	F	2021-11-12_15h04.51.099	THAI_COV	2021.2.3	Win32	59.99880002	1.1412						0	21	21	21	1
l	1						POMATA	p	6	0	monitoring	500	l	1	pmcue	0	no	AL22F12	22	F	2021-11-12_15h04.51.099	THAI_COV	2021.2.3	Win32	59.99880002	0.7353						0	22	22	22	1
m	1						UMETTA	np	6	0	monitoring	250	nonparola	2	ong	0	no	AL22F12	22	F	2021-11-12_15h04.51.099	THAI_COV	2021.2.3	Win32	59.99880002	1.2346						0	23	23	23	1
z	1						FRUSCIO	p	7	9	monitoring	0	parola	1	ong	0	no	AL22F12	22	F	2021-11-12_15h04.51.099	THAI_COV	2021.2.3	Win32	59.99880002	0.9653						0	24	24	24	1
z	1						ORDIGNO	p	7	15	monitoring	250	parola	1	ong	0	no	AL22F12	22	F	2021-11-12_15h04.51.099	THAI_COV	2021.2.3	Win32	59.99880002	0.9515						0	25	25	25	1
m	1						METALO	np	6	0	monitoring	0	nonparola	2	ong	0	no	AL22F12	22	F	2021-11-12_15h04.51.099	THAI_COV	2021.2.3	Win32	59.99880002	1.2412						0	26	26	26	1
m	1						GAVERA	np	6	0	monitoring	500	nonparola	2	ong	0	no	AL22F12	22	F	2021-11-12_15h04.51.099	THAI_COV	2021.2.3	Win32	59.99880002	1.6856						0	27	27	27	1
z	1						INSERTO	p	7	9	monitoring	0	parola	1	ong	0	no	AL22F12	22	F	2021-11-12_15h04.51.099	THAI_COV	2021.2.3	Win32	59.99880002	1.0331						0	28	28	28	1
z	1						VICARIO	p	7	9	monitoring	500	parola	1	ong	0	no	AL22F12	22	F	2021-11-12_15h04.51.099	THAI_COV	2021.2.3	Win32	59.99880002	0.8832						0	29	29	29	1
z	0						ACENDA	np	6	0	monitoring	0	nonparola	2	ong	0	no	AL22F12	22	F	2021-11-12_15h04.51.099	THAI_COV	2021.2.3	Win32	59.99880002	1.3107						0	30	30	30	1
z	1						DECADE	p	6	7	monitoring	0	parola	1	ong	0	no	AL22F12	22	F	2021-11-12_15h04.51.099	THAI_COV	2021.2.3	Win32	59.99880002	1.4583						0	31	31	31	1
m	1						PALETE	np	6	0	monitoring	500	nonparola	2	ong	0	no	AL22F12	22	F	2021-11-12_15h04.51.099	THAI_COV	2021.2.3	Win32	59.99880002	1.4246						0	32	32	32	1
z	1						SENAPE	p	6	17	monitoring	500	parola	1	ong	0	no	AL22F12	22	F	2021-11-12_15h04.51.099	THAI_COV	2021.2.3	Win32	59.99880002	1.0297						0	33	33	33	1
m	1						TENTONO	np	7	0	monitoring	0	nonparola	2	ong	0	no	AL22F12	22	F	2021-11-12_15h04.51.099	THAI_COV	2021.2.3	Win32	59.99880002	0.9685						0	34	34	34	1
l	1						MANICO	p	6	12	monitoring	0	l	1	pmcue	0	no	AL22F12	22	F	2021-11-12_15h04.51.099	THAI_COV	2021.2.3	Win32	59.99880002	0.7379						0	35	35	35	1
z	1						GETTONE	p	7	5	monitoring	250	parola	1	ong	0	no	AL22F12	22	F	2021-11-12_15h04.51.099	THAI_COV	2021.2.3	Win32	59.99880002	0.814						0	36	36	36	1
m	1						CALERA	np	6	0	monitoring	500	nonparola	2	ong	0	no	AL22F12	22	F	2021-11-12_15h04.51.099	THAI_COV	2021.2.3	Win32	59.99880002	1.2113						0	37	37	37	1
z	1						USTIONE	p	7	20	monitoring	500	parola	1	ong	0	no	AL22F12	22	F	2021-11-12_15h04.51.099	THAI_COV	2021.2.3	Win32	59.99880002	1.0109						0	38	38	38	1
z	1						LEGNAME	p	7	7	monitoring	0	parola	1	ong	0	no	AL22F12	22	F	2021-11-12_15h04.51.099	THAI_COV	2021.2.3	Win32	59.99880002	1.6169						0	39	39	39	1
m	1						MODIVO	np	6	0	monitoring	0	nonparola	2	ong	0	no	AL22F12	22	F	2021-11-12_15h04.51.099	THAI_COV	2021.2.3	Win32	59.99880002	0.8941						0	40	40	40	1
z	1						RADURA	p	6	9	monitoring	0	parola	1	ong	0	no	AL22F12	22	F	2021-11-12_15h04.51.099	THAI_COV	2021.2.3	Win32	59.99880002	1.0573						0	41	41	41	1
m	1						TUANTO	np	6	0	monitoring	250	nonparola	2	ong	0	no	AL22F12	22	F	2021-11-12_15h04.51.099	THAI_COV	2021.2.3	Win32	59.99880002	0.8848						0	42	42	42	1
z	1						PICCONE	p	7	11	monitoring	0	parola	1	ong	0	no	AL22F12	22	F	2021-11-12_15h04.51.099	THAI_COV	2021.2.3	Win32	59.99880002	0.8992						0	43	43	43	1
m	1						LACREME	np	7	0	monitoring	250	nonparola	2	ong	0	no	AL22F12	22	F	2021-11-12_15h04.51.099	THAI_COV	2021.2.3	Win32	59.99880002	0.839						0	44	44	44	1
m	1						DILITTA	np	7	0	monitoring	500	nonparola	2	ong	0	no	AL22F12	22	F	2021-11-12_15h04.51.099	THAI_COV	2021.2.3	Win32	59.99880002	1.1164						0	45	45	45	1
l	1						TOMANTE	np	7	0	monitoring	0	l	2	pmcue	0	no	AL22F12	22	F	2021-11-12_15h04.51.099	THAI_COV	2021.2.3	Win32	59.99880002	1.5666						0	46	46	46	1
z	1						OTTONE	p	6	17	monitoring	500	parola	1	ong	0	no	AL22F12	22	F	2021-11-12_15h04.51.099	THAI_COV	2021.2.3	Win32	59.99880002	0.8771						0	47	47	47	1
z	1						GAZEBO	p	6	8	monitoring	0	parola	1	ong	0	no	AL22F12	22	F	2021-11-12_15h04.51.099	THAI_COV	2021.2.3	Win32	59.99880002	0.9872						0	48	48	48	1
m	1						NENICO	np	6	0	monitoring	250	nonparola	2	ong	0	no	AL22F12	22	F	2021-11-12_15h04.51.099	THAI_COV	2021.2.3	Win32	59.99880002	0.9988						0	49	49	49	1
z	1						ARPIONE	p	7	12	monitoring	250	parola	1	ong	0	no	AL22F12	22	F	2021-11-12_15h04.51.099	THAI_COV	2021.2.3	Win32	59.99880002	1.0215						0	50	50	50	1
	0						VANIGIA	np	7	0	monitoring	500	nonparola	2	ong	0	no	AL22F12	22	F	2021-11-12_15h04.51.099	THAI_COV	2021.2.3	Win32	59.99880002							0	51	51	51	1
m	1						EBLISSE	np	7	0	monitoring	0	nonparola	2	ong	0	no	AL22F12	22	F	2021-11-12_15h04.51.099	THAI_COV	2021.2.3	Win32	59.99880002	1.1322						0	52	52	52	1
z	1						CARTINA	p	7	13	monitoring	250	parola	1	ong	0	no	AL22F12	22	F	2021-11-12_15h04.51.099	THAI_COV	2021.2.3	Win32	59.99880002	1.2825						0	53	53	53	1
m	1						TECITA	np	6	0	monitoring	500	nonparola	2	ong	0	no	AL22F12	22	F	2021-11-12_15h04.51.099	THAI_COV	2021.2.3	Win32	59.99880002	0.8488						0	54	54	54	1
z	1						FELINO	p	6	9	monitoring	500	parola	1	ong	0	no	AL22F12	22	F	2021-11-12_15h04.51.099	THAI_COV	2021.2.3	Win32	59.99880002	0.9512						0	55	55	55	1
m	1						GINEVRO	np	7	0	monitoring	250	nonparola	2	ong	0	no	AL22F12	22	F	2021-11-12_15h04.51.099	THAI_COV	2021.2.3	Win32	59.99880002	1.1498						0	56	56	56	1
m	1						ELANCO	np	6	0	monitoring	250	nonparola	2	ong	0	no	AL22F12	22	F	2021-11-12_15h04.51.099	THAI_COV	2021.2.3	Win32	59.99880002	0.9187						0	57	57	57	1
z	1						BIDONE	p	6	13	monitoring	0	parola	1	ong	0	no	AL22F12	22	F	2021-11-12_15h04.51.099	THAI_COV	2021.2.3	Win32	59.99880002	1.062						0	58	58	58	1
z	1						LEMURE	p	6	3	monitoring	500	parola	1	ong	0	no	AL22F12	22	F	2021-11-12_15h04.51.099	THAI_COV	2021.2.3	Win32	59.99880002	0.9151						0	59	59	59	1
l	1						SAGOMA	p	6	0	monitoring	250	l	1	pmcue	0	no	AL22F12	22	F	2021-11-12_15h04.51.099	THAI_COV	2021.2.3	Win32	59.99880002	0.82						0	60	60	60	1
z	1						REPERTO	p	7	7	monitoring	0	parola	1	ong	0	no	AL22F12	22	F	2021-11-12_15h04.51.099	THAI_COV	2021.2.3	Win32	59.99880002	0.8315						0	61	61	61	1
m	1						MIDULLO	np	7	0	monitoring	250	nonparola	2	ong	0	no	AL22F12	22	F	2021-11-12_15h04.51.099	THAI_COV	2021.2.3	Win32	59.99880002	0.982						0	62	62	62	1
m	1						DANNOLA	np	7	0	monitoring	500	nonparola	2	ong	0	no	AL22F12	22	F	2021-11-12_15h04.51.099	THAI_COV	2021.2.3	Win32	59.99880002	1.06						0	63	63	63	1
z	1						ORFANO	p	6	9	monitoring	500	parola	1	ong	0	no	AL22F12	22	F	2021-11-12_15h04.51.099	THAI_COV	2021.2.3	Win32	59.99880002	0.8056						0	64	64	64	1
m	1						BANENA	np	6	0	monitoring	250	nonparola	2	ong	0	no	AL22F12	22	F	2021-11-12_15h04.51.099	THAI_COV	2021.2.3	Win32	59.99880002	1.2226						0	65	65	65	1
m	1						FERPATA	np	7	0	monitoring	0	nonparola	2	ong	0	no	AL22F12	22	F	2021-11-12_15h04.51.099	THAI_COV	2021.2.3	Win32	59.99880002	1.3912						0	66	66	66	1
z	1						NEURONE	p	7	11	monitoring	250	parola	1	ong	0	no	AL22F12	22	F	2021-11-12_15h04.51.099	THAI_COV	2021.2.3	Win32	59.99880002	1.4272						0	67	67	67	1
m	1						LATTERA	np	7	0	monitoring	500	nonparola	2	ong	0	no	AL22F12	22	F	2021-11-12_15h04.51.099	THAI_COV	2021.2.3	Win32	59.99880002	0.986						0	68	68	68	1
m	1						GESIONE	np	7	0	monitoring	500	nonparola	2	ong	0	no	AL22F12	22	F	2021-11-12_15h04.51.099	THAI_COV	2021.2.3	Win32	59.99880002	1.3723						0	69	69	69	1
z	1						PEDANA	p	6	18	monitoring	500	parola	1	ong	0	no	AL22F12	22	F	2021-11-12_15h04.51.099	THAI_COV	2021.2.3	Win32	59.99880002	1.3026						0	70	70	70	1
l	1						MACIATA	np	7	0	monitoring	500	l	2	pmcue	0	no	AL22F12	22	F	2021-11-12_15h04.51.099	THAI_COV	2021.2.3	Win32	59.99880002	1.1134						0	71	71	71	1
m	1						FIOLINO	np	7	0	monitoring	250	nonparola	2	ong	0	no	AL22F12	22	F	2021-11-12_15h04.51.099	THAI_COV	2021.2.3	Win32	59.99880002	0.8866						0	72	72	72	1
z	1						INGORGO	p	7	16	monitoring	0	parola	1	ong	0	no	AL22F12	22	F	2021-11-12_15h04.51.099	THAI_COV	2021.2.3	Win32	59.99880002	1.0185						0	73	73	73	1
m	1						IMPORO	np	6	0	monitoring	250	nonparola	2	ong	0	no	AL22F12	22	F	2021-11-12_15h04.51.099	THAI_COV	2021.2.3	Win32	59.99880002	1.3033						0	74	74	74	1
z	1						NOBILE	p	6	29	monitoring	500	parola	1	ong	0	no	AL22F12	22	F	2021-11-12_15h04.51.099	THAI_COV	2021.2.3	Win32	59.99880002	0.7663						0	75	75	75	1
z	1						MINIERA	p	7	19	monitoring	500	parola	1	ong	0	no	AL22F12	22	F	2021-11-12_15h04.51.099	THAI_COV	2021.2.3	Win32	59.99880002	1.435						0	76	76	76	1
m	1						ALLARVE	np	7	0	monitoring	500	nonparola	2	ong	0	no	AL22F12	22	F	2021-11-12_15h04.51.099	THAI_COV	2021.2.3	Win32	59.99880002	1.3251						0	77	77	77	1
m	1						DIBANO	np	6	0	monitoring	250	nonparola	2	ong	0	no	AL22F12	22	F	2021-11-12_15h04.51.099	THAI_COV	2021.2.3	Win32	59.99880002	1.0722						0	78	78	78	1
z	1						FAGOTTO	p	7	7	monitoring	0	parola	1	ong	0	no	AL22F12	22	F	2021-11-12_15h04.51.099	THAI_COV	2021.2.3	Win32	59.99880002	1.0319						0	79	79	79	1
z	1						PALUDE	p	6	13	monitoring	0	parola	1	ong	0	no	AL22F12	22	F	2021-11-12_15h04.51.099	THAI_COV	2021.2.3	Win32	59.99880002	0.9835						0	80	80	80	1
m	1						MUDINO	np	6	0	monitoring	500	nonparola	2	ong	0	no	AL22F12	22	F	2021-11-12_15h04.51.099	THAI_COV	2021.2.3	Win32	59.99880002	0.9673						0	81	81	81	1
m	1						ESTEBA	np	6	0	monitoring	500	nonparola	2	ong	0	no	AL22F12	22	F	2021-11-12_15h04.51.099	THAI_COV	2021.2.3	Win32	59.99880002	1.4844						0	82	82	82	1
l	1						MANTIDE	p	7	9	monitoring	250	l	1	pmcue	0	no	AL22F12	22	F	2021-11-12_15h04.51.099	THAI_COV	2021.2.3	Win32	59.99880002	0.8612						0	83	83	83	1
z	1						UVETTA	p	6	11	monitoring	500	parola	1	ong	0	no	AL22F12	22	F	2021-11-12_15h04.51.099	THAI_COV	2021.2.3	Win32	59.99880002	1.3207						0	84	84	84	1
z	1						ESILIO	p	6	41	monitoring	250	parola	1	ong	0	no	AL22F12	22	F	2021-11-12_15h04.51.099	THAI_COV	2021.2.3	Win32	59.99880002	1.1558						0	85	85	85	1
z	0						RECRUTA	np	7	0	monitoring	500	nonparola	2	ong	0	no	AL22F12	22	F	2021-11-12_15h04.51.099	THAI_COV	2021.2.3	Win32	59.99880002	1.8733						0	86	86	86	1
z	1						TIMONE	p	7	31	monitoring	250	parola	1	ong	0	no	AL22F12	22	F	2021-11-12_15h04.51.099	THAI_COV	2021.2.3	Win32	59.99880002	1.1267						0	87	87	87	1
z	1						CAVOLO	p	6	13	monitoring	0	parola	1	ong	0	no	AL22F12	22	F	2021-11-12_15h04.51.099	THAI_COV	2021.2.3	Win32	59.99880002	1.2409						0	88	88	88	1
m	1						NOTTARE	np	7	0	monitoring	500	nonparola	2	ong	0	no	AL22F12	22	F	2021-11-12_15h04.51.099	THAI_COV	2021.2.3	Win32	59.99880002	1.6288						0	89	89	89	1
z	1						LICHENE	p	7	7	monitoring	0	parola	1	ong	0	no	AL22F12	22	F	2021-11-12_15h04.51.099	THAI_COV	2021.2.3	Win32	59.99880002	1.2449						0	90	90	90	1
m	1						PUSTINO	np	7	0	monitoring	500	nonparola	2	ong	0	no	AL22F12	22	F	2021-11-12_15h04.51.099	THAI_COV	2021.2.3	Win32	59.99880002	1.1686						0	91	91	91	1
z	1						MULINO	p	6	7	monitoring	0	parola	1	ong	0	no	AL22F12	22	F	2021-11-12_15h04.51.099	THAI_COV	2021.2.3	Win32	59.99880002	1.118						0	92	92	92	1
m	1						VAROLO	np	6	0	monitoring	0	nonparola	2	ong	0	no	AL22F12	22	F	2021-11-12_15h04.51.099	THAI_COV	2021.2.3	Win32	59.99880002	1.2679						0	93	93	93	1
l	1						ENIGMA	p	6	9	monitoring	500	l	1	pmcue	0	no	AL22F12	22	F	2021-11-12_15h04.51.099	THAI_COV	2021.2.3	Win32	59.99880002	1.234						0	94	94	94	1
z	1						NARICE	p	6	15	monitoring	250	parola	1	ong	0	no	AL22F12	22	F	2021-11-12_15h04.51.099	THAI_COV	2021.2.3	Win32	59.99880002	1.2086						0	95	95	95	1
m	1						CAVIDE	np	6	0	monitoring	500	nonparola	2	ong	0	no	AL22F12	22	F	2021-11-12_15h04.51.099	THAI_COV	2021.2.3	Win32	59.99880002	1.0754						0	96	96	96	1
m	1						VOLACE	np	6	0	monitoring	0	nonparola	2	ong	0	no	AL22F12	22	F	2021-11-12_15h04.51.099	THAI_COV	2021.2.3	Win32	59.99880002	1.4168						0	97	97	97	1
z	0						SADICE	np	6	0	monitoring	0	nonparola	2	ong	0	no	AL22F12	22	F	2021-11-12_15h04.51.099	THAI_COV	2021.2.3	Win32	59.99880002	1.4182						0	98	98	98	1
z	1						VORTICE	p	7	14	monitoring	250	parola	1	ong	0	no	AL22F12	22	F	2021-11-12_15h04.51.099	THAI_COV	2021.2.3	Win32	59.99880002	1.3354						0	99	99	99	1
																		AL22F12	22	F	2021-11-12_15h04.51.099	THAI_COV	2021.2.3	Win32	59.99880002												y	1	10.9393	n	1	2.2948	y	1	6.1179
